# Supplementary material for: A first-principles phase field method for quantitatively predicting multi-composition phase separation without thermodynamic empirical parameter
Source: Nat Commun. 2019 Aug 1;10:3451. doi: 10.1038/s41467-019-11248-z (PMC6671953; doi:10.1038/s41467-019-11248-z)
Supplement: Supplementary file 3 — Source Data [file 41467_2019_11248_MOESM3_ESM.zip › supplementary-files/data-files/Fig.6/Fig6-b-Ni40%/out_Ni_200-40.0%%]

  0.80000000000000004       0.80000000000000004        2.4782385141559611     
  0.80000000000000004        1.6000000000000001        2.5332655253287331     
  0.80000000000000004        2.4000000000000004        2.5279614626772466     
  0.80000000000000004        3.2000000000000002        2.4777470363623868     
  0.80000000000000004        4.0000000000000000        2.4807035696843678     
  0.80000000000000004        4.8000000000000007        2.4731939601509159     
  0.80000000000000004        5.6000000000000005        2.4719332305268731     
  0.80000000000000004        6.4000000000000004        2.4724901113003841     
  0.80000000000000004        7.2000000000000002        2.4797636753784618     
  0.80000000000000004        8.0000000000000000        2.4792420878693777     
  0.80000000000000004        8.8000000000000007        2.5380141166611838     
  0.80000000000000004        9.6000000000000014        2.4632257034794280     
  0.80000000000000004        10.400000000000000        2.5289282278164076     
  0.80000000000000004        11.200000000000001        2.4914997402706374     
  0.80000000000000004        12.000000000000000        2.4660290112725858     
  0.80000000000000004        12.800000000000001        2.5325692396392125     
  0.80000000000000004        13.600000000000001        2.4872176290673975     
  0.80000000000000004        14.400000000000000        2.4941878025871871     
  0.80000000000000004        15.200000000000001        2.5207157945637721     
  0.80000000000000004        16.000000000000000        2.5273399765113038     
  0.80000000000000004        16.800000000000001        2.5632973463279991     
  0.80000000000000004        17.600000000000001        2.4684504629877448     
  0.80000000000000004        18.400000000000002        2.4782059649631289     
  0.80000000000000004        19.200000000000003        2.4885194698182915     
  0.80000000000000004        20.000000000000000        2.4993248761606286     
  0.80000000000000004        20.800000000000001        2.4923011441633194     
  0.80000000000000004        21.600000000000001        2.4630059048441537     
  0.80000000000000004        22.400000000000002        2.5691165263687048     
  0.80000000000000004        23.200000000000003        2.5266624121600265     
  0.80000000000000004        24.000000000000000        2.4533019735747477     
  0.80000000000000004        24.800000000000001        2.5681163364229049     
  0.80000000000000004        25.600000000000001        2.5233480719484280     
  0.80000000000000004        26.400000000000002        2.5838661596705288     
  0.80000000000000004        27.200000000000003        2.4922175528039965     
  0.80000000000000004        28.000000000000000        2.5363879615325886     
  0.80000000000000004        28.800000000000001        2.5332148928759284     
  0.80000000000000004        29.600000000000001        2.4968306701433272     
  0.80000000000000004        30.400000000000002        2.4958086846857115     
  0.80000000000000004        31.200000000000003        2.4811421700915579     
  0.80000000000000004        32.000000000000000        2.5484249609202259     
  0.80000000000000004        32.800000000000004        2.5603769462498449     
  0.80000000000000004        33.600000000000001        2.5222556823431943     
  0.80000000000000004        34.399999999999999        2.4628355746378139     
  0.80000000000000004        35.200000000000003        2.5520678880823451     
  0.80000000000000004        36.000000000000000        2.5426554296155754     
  0.80000000000000004        36.800000000000004        2.4816531972172395     
  0.80000000000000004        37.600000000000001        2.4664623089500672     
  0.80000000000000004        38.400000000000006        2.5121139362557590     
  0.80000000000000004        39.200000000000003        2.5497700709952156     
  0.80000000000000004        40.000000000000000        2.4819739980486530     
  0.80000000000000004        40.800000000000004        2.5325920259150467     
  0.80000000000000004        41.600000000000001        2.5051954543377395     
  0.80000000000000004        42.400000000000006        2.4387482809831718     
  0.80000000000000004        43.200000000000003        2.5321795072965236     
  0.80000000000000004        44.000000000000000        2.5413858773425608     
  0.80000000000000004        44.800000000000004        2.4688277190299321     
  0.80000000000000004        45.600000000000001        2.4873891333864973     
  0.80000000000000004        46.400000000000006        2.4894341172883356     
  0.80000000000000004        47.200000000000003        2.5567443097526077     
  0.80000000000000004        48.000000000000000        2.5201590078126919     
  0.80000000000000004        48.800000000000004        2.5511180736665220     
  0.80000000000000004        49.600000000000001        2.4912472025568166     
  0.80000000000000004        50.400000000000006        2.5475291184522773     
  0.80000000000000004        51.200000000000003        2.5289720570929077     
  0.80000000000000004        52.000000000000000        2.4780596073044090     
  0.80000000000000004        52.800000000000004        2.5540423217024020     
  0.80000000000000004        53.600000000000001        2.4788768510214947     
  0.80000000000000004        54.400000000000006        2.4631168098759533     
  0.80000000000000004        55.200000000000003        2.5452896832115024     
  0.80000000000000004        56.000000000000000        2.5232738185318744     
  0.80000000000000004        56.800000000000004        2.4725759080076211     
  0.80000000000000004        57.600000000000001        2.5388613564408695     
  0.80000000000000004        58.400000000000006        2.5065061926095451     
  0.80000000000000004        59.200000000000003        2.5029994784879341     
  0.80000000000000004        60.000000000000000        2.4698213611679849     
  0.80000000000000004        60.800000000000004        2.5558869415498915     
  0.80000000000000004        61.600000000000001        2.4823064731133808     
  0.80000000000000004        62.400000000000006        2.5572312863866840     
  0.80000000000000004        63.200000000000003        2.4921530547360495     
  0.80000000000000004        64.000000000000000        2.4543592808508143     
  0.80000000000000004        64.799999999999997        2.4708358561854427     
  0.80000000000000004        65.600000000000009        2.5190671996918068     
  0.80000000000000004        66.400000000000006        2.4235156838049385     
  0.80000000000000004        67.200000000000003        2.4940061825321198     
  0.80000000000000004        68.000000000000000        2.4530911646329141     
  0.80000000000000004        68.799999999999997        2.4591756179446516     
  0.80000000000000004        69.600000000000009        2.5597280283176218     
  0.80000000000000004        70.400000000000006        2.4653227669193019     
  0.80000000000000004        71.200000000000003        2.5410439310524180     
  0.80000000000000004        72.000000000000000        2.4777707886339453     
  0.80000000000000004        72.799999999999997        2.5042314773484891     
  0.80000000000000004        73.600000000000009        2.5122899768364846     
  0.80000000000000004        74.400000000000006        2.4863365456786690     
  0.80000000000000004        75.200000000000003        2.5475700527613947     
  0.80000000000000004        76.000000000000000        2.4857873947262230     
  0.80000000000000004        76.800000000000011        2.5403546643832260     
  0.80000000000000004        77.600000000000009        2.5349958731180950     
  0.80000000000000004        78.400000000000006        2.5254448517438641     
  0.80000000000000004        79.200000000000003        2.5320967703078803     
  0.80000000000000004        80.000000000000000        2.5208954313219176     
  0.80000000000000004        80.800000000000011        2.5369525854998947     
  0.80000000000000004        81.600000000000009        2.4871504480610120     
  0.80000000000000004        82.400000000000006        2.5610328510790690     
  0.80000000000000004        83.200000000000003        2.5475194367456089     
  0.80000000000000004        84.000000000000000        2.4874661691631519     
  0.80000000000000004        84.800000000000011        2.4935917857696879     
  0.80000000000000004        85.600000000000009        2.5424631050310076     
  0.80000000000000004        86.400000000000006        2.4920310520722246     
  0.80000000000000004        87.200000000000003        2.4851418526851572     
  0.80000000000000004        88.000000000000000        2.4974923490743741     
  0.80000000000000004        88.800000000000011        2.5280343760773696     
  0.80000000000000004        89.600000000000009        2.4666228577965130     
  0.80000000000000004        90.400000000000006        2.5291515443134602     
  0.80000000000000004        91.200000000000003        2.4626584565101632     
  0.80000000000000004        92.000000000000000        2.5099435271753192     
  0.80000000000000004        92.800000000000011        2.4926381357136296     
  0.80000000000000004        93.600000000000009        2.5085483701046427     
  0.80000000000000004        94.400000000000006        2.5192812743346198     
  0.80000000000000004        95.200000000000003        2.4898690017004759     
  0.80000000000000004        96.000000000000000        2.4957453340190145     
  0.80000000000000004        96.800000000000011        2.5625411430755065     
  0.80000000000000004        97.600000000000009        2.4914870055793439     
  0.80000000000000004        98.400000000000006        2.4705761803237056     
  0.80000000000000004        99.200000000000003        2.5171850828912641     
  0.80000000000000004        100.00000000000000        2.4691950759506849     
  0.80000000000000004        100.80000000000001        2.4858304240563185     
  0.80000000000000004        101.60000000000001        2.5416537859241100     
  0.80000000000000004        102.40000000000001        2.5418878923054384     

   1.6000000000000001       0.80000000000000004        2.4725981528312495     
   1.6000000000000001        1.6000000000000001        2.4577067070217771     
   1.6000000000000001        2.4000000000000004        2.5238551093563286     
   1.6000000000000001        3.2000000000000002        2.4651601024776575     
   1.6000000000000001        4.0000000000000000        2.5328766990244134     
   1.6000000000000001        4.8000000000000007        2.5318154276792342     
   1.6000000000000001        5.6000000000000005        2.5356670699544104     
   1.6000000000000001        6.4000000000000004        2.5306494490042941     
   1.6000000000000001        7.2000000000000002        2.5389334477099661     
   1.6000000000000001        8.0000000000000000        2.4802286910600317     
   1.6000000000000001        8.8000000000000007        2.5413118014981513     
   1.6000000000000001        9.6000000000000014        2.4602635724171842     
   1.6000000000000001        10.400000000000000        2.5246824944495141     
   1.6000000000000001        11.200000000000001        2.4694547482485572     
   1.6000000000000001        12.000000000000000        2.5503300510423310     
   1.6000000000000001        12.800000000000001        2.4935766624158280     
   1.6000000000000001        13.600000000000001        2.5550653376883181     
   1.6000000000000001        14.400000000000000        2.5422497781655125     
   1.6000000000000001        15.200000000000001        2.5062033710350740     
   1.6000000000000001        16.000000000000000        2.4890628152969811     
   1.6000000000000001        16.800000000000001        2.4592390382404119     
   1.6000000000000001        17.600000000000001        2.5667662656824373     
   1.6000000000000001        18.400000000000002        2.5342042052203841     
   1.6000000000000001        19.200000000000003        2.5261179656871540     
   1.6000000000000001        20.000000000000000        2.4919341505325758     
   1.6000000000000001        20.800000000000001        2.5709274591318438     
   1.6000000000000001        21.600000000000001        2.5263782126723404     
   1.6000000000000001        22.400000000000002        2.4690925022292096     
   1.6000000000000001        23.200000000000003        2.5224693889440140     
   1.6000000000000001        24.000000000000000        2.5389345964730512     
   1.6000000000000001        24.800000000000001        2.4485339563705359     
   1.6000000000000001        25.600000000000001        2.5250203317733910     
   1.6000000000000001        26.400000000000002        2.4704589070963148     
   1.6000000000000001        27.200000000000003        2.5330491984105277     
   1.6000000000000001        28.000000000000000        2.4978220979963295     
   1.6000000000000001        28.800000000000001        2.5205556517336936     
   1.6000000000000001        29.600000000000001        2.5471831312477380     
   1.6000000000000001        30.400000000000002        2.5643431949537479     
   1.6000000000000001        31.200000000000003        2.4693994235434906     
   1.6000000000000001        32.000000000000000        2.5508613051539735     
   1.6000000000000001        32.800000000000004        2.4888602139835614     
   1.6000000000000001        33.600000000000001        2.5039147238107491     
   1.6000000000000001        34.399999999999999        2.5690534670598848     
   1.6000000000000001        35.200000000000003        2.4558793601019997     
   1.6000000000000001        36.000000000000000        2.4862733224063871     
   1.6000000000000001        36.800000000000004        2.5650556474005728     
   1.6000000000000001        37.600000000000001        2.4853871648813457     
   1.6000000000000001        38.400000000000006        2.4789503256845369     
   1.6000000000000001        39.200000000000003        2.4602448641061914     
   1.6000000000000001        40.000000000000000        2.5204503453331917     
   1.6000000000000001        40.800000000000004        2.5216936830958727     
   1.6000000000000001        41.600000000000001        2.5395619101945917     
   1.6000000000000001        42.400000000000006        2.5406742123316173     
   1.6000000000000001        43.200000000000003        2.5100870746347668     
   1.6000000000000001        44.000000000000000        2.4621488945584864     
   1.6000000000000001        44.800000000000004        2.5444581980111804     
   1.6000000000000001        45.600000000000001        2.5665580559157091     
   1.6000000000000001        46.400000000000006        2.5523704713356983     
   1.6000000000000001        47.200000000000003        2.5005399978189304     
   1.6000000000000001        48.000000000000000        2.5089028302325187     
   1.6000000000000001        48.800000000000004        2.5446411796768249     
   1.6000000000000001        49.600000000000001        2.5104154022244760     
   1.6000000000000001        50.400000000000006        2.4620965374905688     
   1.6000000000000001        51.200000000000003        2.5912296208471890     
   1.6000000000000001        52.000000000000000        2.5409211792503816     
   1.6000000000000001        52.800000000000004        2.4853572282687040     
   1.6000000000000001        53.600000000000001        2.4882879765731465     
   1.6000000000000001        54.400000000000006        2.5851269568581499     
   1.6000000000000001        55.200000000000003        2.4733647799853355     
   1.6000000000000001        56.000000000000000        2.5616232370441656     
   1.6000000000000001        56.800000000000004        2.4681121881151067     
   1.6000000000000001        57.600000000000001        2.4904598350129024     
   1.6000000000000001        58.400000000000006        2.5383230431403598     
   1.6000000000000001        59.200000000000003        2.4937551690681037     
   1.6000000000000001        60.000000000000000        2.5440668135282904     
   1.6000000000000001        60.800000000000004        2.4604762805758034     
   1.6000000000000001        61.600000000000001        2.4710784372473595     
   1.6000000000000001        62.400000000000006        2.4515586917533185     
   1.6000000000000001        63.200000000000003        2.5211407977204039     
   1.6000000000000001        64.000000000000000        2.5367446628327235     
   1.6000000000000001        64.799999999999997        2.5608736579316820     
   1.6000000000000001        65.600000000000009        2.4463770360212420     
   1.6000000000000001        66.400000000000006        2.5394816193748238     
   1.6000000000000001        67.200000000000003        2.5035948394829002     
   1.6000000000000001        68.000000000000000        2.5151911093822608     
   1.6000000000000001        68.799999999999997        2.4478644339033049     
   1.6000000000000001        69.600000000000009        2.5329245790138288     
   1.6000000000000001        70.400000000000006        2.4963356464707878     
   1.6000000000000001        71.200000000000003        2.4596445452803954     
   1.6000000000000001        72.000000000000000        2.5460358572868906     
   1.6000000000000001        72.799999999999997        2.4978646207536959     
   1.6000000000000001        73.600000000000009        2.5168128974078190     
   1.6000000000000001        74.400000000000006        2.5404533913886915     
   1.6000000000000001        75.200000000000003        2.4601991806098389     
   1.6000000000000001        76.000000000000000        2.5585937712215814     
   1.6000000000000001        76.800000000000011        2.4983778684236260     
   1.6000000000000001        77.600000000000009        2.4965605722619224     
   1.6000000000000001        78.400000000000006        2.5208864502013784     
   1.6000000000000001        79.200000000000003        2.5003967011420003     
   1.6000000000000001        80.000000000000000        2.4777081103887850     
   1.6000000000000001        80.800000000000011        2.4860854935308971     
   1.6000000000000001        81.600000000000009        2.5313365264804699     
   1.6000000000000001        82.400000000000006        2.4717037727069973     
   1.6000000000000001        83.200000000000003        2.5338598605818001     
   1.6000000000000001        84.000000000000000        2.5761511786975078     
   1.6000000000000001        84.800000000000011        2.4879191542700343     
   1.6000000000000001        85.600000000000009        2.5417548610839078     
   1.6000000000000001        86.400000000000006        2.5744862792144607     
   1.6000000000000001        87.200000000000003        2.5067378069470210     
   1.6000000000000001        88.000000000000000        2.5300308166803611     
   1.6000000000000001        88.800000000000011        2.5218744078112647     
   1.6000000000000001        89.600000000000009        2.5052415723243993     
   1.6000000000000001        90.400000000000006        2.5305011019098420     
   1.6000000000000001        91.200000000000003        2.5554218812132983     
   1.6000000000000001        92.000000000000000        2.4865309922195977     
   1.6000000000000001        92.800000000000011        2.4811749834901149     
   1.6000000000000001        93.600000000000009        2.5193757627304842     
   1.6000000000000001        94.400000000000006        2.4822593934725101     
   1.6000000000000001        95.200000000000003        2.5495016440815053     
   1.6000000000000001        96.000000000000000        2.4751063026924109     
   1.6000000000000001        96.800000000000011        2.4643799571136658     
   1.6000000000000001        97.600000000000009        2.4911527601605350     
   1.6000000000000001        98.400000000000006        2.5232523752593035     
   1.6000000000000001        99.200000000000003        2.5101090086840028     
   1.6000000000000001        100.00000000000000        2.5321782626648499     
   1.6000000000000001        100.80000000000001        2.4767845228799588     
   1.6000000000000001        101.60000000000001        2.5366384638242150     
   1.6000000000000001        102.40000000000001        2.4696498453625719     

   2.4000000000000004       0.80000000000000004        2.5325750663205251     
   2.4000000000000004        1.6000000000000001        2.5276674711519642     
   2.4000000000000004        2.4000000000000004        2.5228492740860911     
   2.4000000000000004        3.2000000000000002        2.5109825876240626     
   2.4000000000000004        4.0000000000000000        2.5134139560518980     
   2.4000000000000004        4.8000000000000007        2.4668914214263964     
   2.4000000000000004        5.6000000000000005        2.4788281868661821     
   2.4000000000000004        6.4000000000000004        2.4664194375809072     
   2.4000000000000004        7.2000000000000002        2.5306957150945473     
   2.4000000000000004        8.0000000000000000        2.4720750095848611     
   2.4000000000000004        8.8000000000000007        2.5387367566842149     
   2.4000000000000004        9.6000000000000014        2.4636155649184688     
   2.4000000000000004        10.400000000000000        2.5342578170387986     
   2.4000000000000004        11.200000000000001        2.4688947685176483     
   2.4000000000000004        12.000000000000000        2.5300712709768032     
   2.4000000000000004        12.800000000000001        2.5358861112484083     
   2.4000000000000004        13.600000000000001        2.4850312961755416     
   2.4000000000000004        14.400000000000000        2.5445057080473363     
   2.4000000000000004        15.200000000000001        2.4833478228421049     
   2.4000000000000004        16.000000000000000        2.5548758002400174     
   2.4000000000000004        16.800000000000001        2.4751618619922930     
   2.4000000000000004        17.600000000000001        2.5372966825470984     
   2.4000000000000004        18.400000000000002        2.4319803024861186     
   2.4000000000000004        19.200000000000003        2.5276179735443605     
   2.4000000000000004        20.000000000000000        2.4671020287041014     
   2.4000000000000004        20.800000000000001        2.5419887405610098     
   2.4000000000000004        21.600000000000001        2.4628025246628544     
   2.4000000000000004        22.400000000000002        2.5470207920136096     
   2.4000000000000004        23.200000000000003        2.4798357898456134     
   2.4000000000000004        24.000000000000000        2.5612134720513002     
   2.4000000000000004        24.800000000000001        2.5010735833260624     
   2.4000000000000004        25.600000000000001        2.5021909199561057     
   2.4000000000000004        26.400000000000002        2.5720122076162313     
   2.4000000000000004        27.200000000000003        2.5111097323624172     
   2.4000000000000004        28.000000000000000        2.5581780659330620     
   2.4000000000000004        28.800000000000001        2.4682348821516529     
   2.4000000000000004        29.600000000000001        2.4553413520374776     
   2.4000000000000004        30.400000000000002        2.4600293633244612     
   2.4000000000000004        31.200000000000003        2.5459271746833676     
   2.4000000000000004        32.000000000000000        2.4415826620808239     
   2.4000000000000004        32.800000000000004        2.5671312698477964     
   2.4000000000000004        33.600000000000001        2.4854079300213905     
   2.4000000000000004        34.399999999999999        2.5582201283746415     
   2.4000000000000004        35.200000000000003        2.5208875311196683     
   2.4000000000000004        36.000000000000000        2.5354040939937645     
   2.4000000000000004        36.800000000000004        2.4569434084036015     
   2.4000000000000004        37.600000000000001        2.5715796282300807     
   2.4000000000000004        38.400000000000006        2.5195545438521174     
   2.4000000000000004        39.200000000000003        2.5530097704214221     
   2.4000000000000004        40.000000000000000        2.4711116028959221     
   2.4000000000000004        40.800000000000004        2.5034596152206587     
   2.4000000000000004        41.600000000000001        2.5259183880231424     
   2.4000000000000004        42.400000000000006        2.4883590551347843     
   2.4000000000000004        43.200000000000003        2.5834962448386789     
   2.4000000000000004        44.000000000000000        2.4695715637690827     
   2.4000000000000004        44.800000000000004        2.5009884984184159     
   2.4000000000000004        45.600000000000001        2.4905141743322279     
   2.4000000000000004        46.400000000000006        2.4792399806421761     
   2.4000000000000004        47.200000000000003        2.5021446069129381     
   2.4000000000000004        48.000000000000000        2.4844807356257439     
   2.4000000000000004        48.800000000000004        2.5397653377590270     
   2.4000000000000004        49.600000000000001        2.5325549596345818     
   2.4000000000000004        50.400000000000006        2.4991428158486539     
   2.4000000000000004        51.200000000000003        2.5181420967755592     
   2.4000000000000004        52.000000000000000        2.4817734672722893     
   2.4000000000000004        52.800000000000004        2.5114922925281209     
   2.4000000000000004        53.600000000000001        2.5756343564277064     
   2.4000000000000004        54.400000000000006        2.4999236464144565     
   2.4000000000000004        55.200000000000003        2.5053739728745330     
   2.4000000000000004        56.000000000000000        2.5047894114043139     
   2.4000000000000004        56.800000000000004        2.5047030928490965     
   2.4000000000000004        57.600000000000001        2.5815642413261184     
   2.4000000000000004        58.400000000000006        2.4813089457025899     
   2.4000000000000004        59.200000000000003        2.4887409500284083     
   2.4000000000000004        60.000000000000000        2.4881368886494615     
   2.4000000000000004        60.800000000000004        2.5575275055270286     
   2.4000000000000004        61.600000000000001        2.5122125482145323     
   2.4000000000000004        62.400000000000006        2.5769779996367368     
   2.4000000000000004        63.200000000000003        2.4657707434759297     
   2.4000000000000004        64.000000000000000        2.4930595728363096     
   2.4000000000000004        64.799999999999997        2.4441643082935998     
   2.4000000000000004        65.600000000000009        2.5253071877977824     
   2.4000000000000004        66.400000000000006        2.5378107725104084     
   2.4000000000000004        67.200000000000003        2.4907380109926662     
   2.4000000000000004        68.000000000000000        2.4929012683665257     
   2.4000000000000004        68.799999999999997        2.5528686550305322     
   2.4000000000000004        69.600000000000009        2.4981305066439319     
   2.4000000000000004        70.400000000000006        2.4880684925222609     
   2.4000000000000004        71.200000000000003        2.4931966800064358     
   2.4000000000000004        72.000000000000000        2.5179196065198637     
   2.4000000000000004        72.799999999999997        2.4860111384791646     
   2.4000000000000004        73.600000000000009        2.4612667889964066     
   2.4000000000000004        74.400000000000006        2.5365452336241257     
   2.4000000000000004        75.200000000000003        2.4537005854621161     
   2.4000000000000004        76.000000000000000        2.5201482847232310     
   2.4000000000000004        76.800000000000011        2.4771922106399797     
   2.4000000000000004        77.600000000000009        2.5543784285785147     
   2.4000000000000004        78.400000000000006        2.4586764692032133     
   2.4000000000000004        79.200000000000003        2.5826375751269182     
   2.4000000000000004        80.000000000000000        2.4974621219154729     
   2.4000000000000004        80.800000000000011        2.5554243467586764     
   2.4000000000000004        81.600000000000009        2.5173120191279668     
   2.4000000000000004        82.400000000000006        2.4747659598934781     
   2.4000000000000004        83.200000000000003        2.4893737760705998     
   2.4000000000000004        84.000000000000000        2.5139795149579816     
   2.4000000000000004        84.800000000000011        2.5655547806835366     
   2.4000000000000004        85.600000000000009        2.4869074690673769     
   2.4000000000000004        86.400000000000006        2.4717374831755961     
   2.4000000000000004        87.200000000000003        2.4692976764164309     
   2.4000000000000004        88.000000000000000        2.4539699002768853     
   2.4000000000000004        88.800000000000011        2.5208894481390458     
   2.4000000000000004        89.600000000000009        2.4938388412611157     
   2.4000000000000004        90.400000000000006        2.5442753086094241     
   2.4000000000000004        91.200000000000003        2.4841457073015514     
   2.4000000000000004        92.000000000000000        2.5670167054103361     
   2.4000000000000004        92.800000000000011        2.5729977109740787     
   2.4000000000000004        93.600000000000009        2.4815573338681864     
   2.4000000000000004        94.400000000000006        2.5058087742201671     
   2.4000000000000004        95.200000000000003        2.5130211041765933     
   2.4000000000000004        96.000000000000000        2.5347314257194982     
   2.4000000000000004        96.800000000000011        2.5647833135802252     
   2.4000000000000004        97.600000000000009        2.4903593397385904     
   2.4000000000000004        98.400000000000006        2.5263860679679664     
   2.4000000000000004        99.200000000000003        2.4600172465889787     
   2.4000000000000004        100.00000000000000        2.4734436486737708     
   2.4000000000000004        100.80000000000001        2.4690836855864093     
   2.4000000000000004        101.60000000000001        2.5336663046248820     
   2.4000000000000004        102.40000000000001        2.4678151358704201     

   3.2000000000000002       0.80000000000000004        2.5269275039519719     
   3.2000000000000002        1.6000000000000001        2.4633427318427148     
   3.2000000000000002        2.4000000000000004        2.4660822276283896     
   3.2000000000000002        3.2000000000000002        2.5161866433706552     
   3.2000000000000002        4.0000000000000000        2.5180706303975975     
   3.2000000000000002        4.8000000000000007        2.4769009571938061     
   3.2000000000000002        5.6000000000000005        2.5628110237153496     
   3.2000000000000002        6.4000000000000004        2.4788579483686597     
   3.2000000000000002        7.2000000000000002        2.5358284686347652     
   3.2000000000000002        8.0000000000000000        2.4705056965910890     
   3.2000000000000002        8.8000000000000007        2.5368930209146177     
   3.2000000000000002        9.6000000000000014        2.4683164414320427     
   3.2000000000000002        10.400000000000000        2.4728628620585988     
   3.2000000000000002        11.200000000000001        2.4717022405684101     
   3.2000000000000002        12.000000000000000        2.4673730594083145     
   3.2000000000000002        12.800000000000001        2.4651828915995644     
   3.2000000000000002        13.600000000000001        2.4643463286845178     
   3.2000000000000002        14.400000000000000        2.5355047120782093     
   3.2000000000000002        15.200000000000001        2.4566111463867486     
   3.2000000000000002        16.000000000000000        2.4772698104831039     
   3.2000000000000002        16.800000000000001        2.4705615509225267     
   3.2000000000000002        17.600000000000001        2.5360182325498317     
   3.2000000000000002        18.400000000000002        2.4924096954499988     
   3.2000000000000002        19.200000000000003        2.5592676205345706     
   3.2000000000000002        20.000000000000000        2.4871265319419811     
   3.2000000000000002        20.800000000000001        2.5496119724878255     
   3.2000000000000002        21.600000000000001        2.4821280662142073     
   3.2000000000000002        22.400000000000002        2.5412876531220938     
   3.2000000000000002        23.200000000000003        2.4726104455916631     
   3.2000000000000002        24.000000000000000        2.5472980807733028     
   3.2000000000000002        24.800000000000001        2.4767768419764549     
   3.2000000000000002        25.600000000000001        2.5278680944216179     
   3.2000000000000002        26.400000000000002        2.4997717764853178     
   3.2000000000000002        27.200000000000003        2.4738589233689554     
   3.2000000000000002        28.000000000000000        2.5370021620492902     
   3.2000000000000002        28.800000000000001        2.4841332992958680     
   3.2000000000000002        29.600000000000001        2.5623408154859297     
   3.2000000000000002        30.400000000000002        2.5044917700165348     
   3.2000000000000002        31.200000000000003        2.4676598817927453     
   3.2000000000000002        32.000000000000000        2.5414629001535682     
   3.2000000000000002        32.800000000000004        2.4842852076688180     
   3.2000000000000002        33.600000000000001        2.5313344706406227     
   3.2000000000000002        34.399999999999999        2.4696554161479614     
   3.2000000000000002        35.200000000000003        2.5643591221440349     
   3.2000000000000002        36.000000000000000        2.4508095088697854     
   3.2000000000000002        36.800000000000004        2.5502835936869346     
   3.2000000000000002        37.600000000000001        2.4710679446697212     
   3.2000000000000002        38.400000000000006        2.5114806369055565     
   3.2000000000000002        39.200000000000003        2.5143423557317530     
   3.2000000000000002        40.000000000000000        2.5518790840284824     
   3.2000000000000002        40.800000000000004        2.5058979689809604     
   3.2000000000000002        41.600000000000001        2.4974253252246048     
   3.2000000000000002        42.400000000000006        2.4873467995491834     
   3.2000000000000002        43.200000000000003        2.4976398227437504     
   3.2000000000000002        44.000000000000000        2.5243725618187951     
   3.2000000000000002        44.800000000000004        2.4791060201442554     
   3.2000000000000002        45.600000000000001        2.5667408103654816     
   3.2000000000000002        46.400000000000006        2.5305391536388382     
   3.2000000000000002        47.200000000000003        2.5097509838768870     
   3.2000000000000002        48.000000000000000        2.5141304294671922     
   3.2000000000000002        48.800000000000004        2.5114052802958224     
   3.2000000000000002        49.600000000000001        2.5476029725621920     
   3.2000000000000002        50.400000000000006        2.5308296665041645     
   3.2000000000000002        51.200000000000003        2.5816067517188888     
   3.2000000000000002        52.000000000000000        2.5261934386576779     
   3.2000000000000002        52.800000000000004        2.5529979797314817     
   3.2000000000000002        53.600000000000001        2.4526335187184958     
   3.2000000000000002        54.400000000000006        2.5705702629373799     
   3.2000000000000002        55.200000000000003        2.4900639287751307     
   3.2000000000000002        56.000000000000000        2.5227178572745572     
   3.2000000000000002        56.800000000000004        2.5746771073770165     
   3.2000000000000002        57.600000000000001        2.4519231070787364     
   3.2000000000000002        58.400000000000006        2.5649554123475080     
   3.2000000000000002        59.200000000000003        2.4846863825683547     
   3.2000000000000002        60.000000000000000        2.4905708533660738     
   3.2000000000000002        60.800000000000004        2.5099959266535823     
   3.2000000000000002        61.600000000000001        2.5340948907061223     
   3.2000000000000002        62.400000000000006        2.4932976947205678     
   3.2000000000000002        63.200000000000003        2.5468271115506242     
   3.2000000000000002        64.000000000000000        2.5024134043352544     
   3.2000000000000002        64.799999999999997        2.5533212951313153     
   3.2000000000000002        65.600000000000009        2.5130034893484487     
   3.2000000000000002        66.400000000000006        2.4879918694344871     
   3.2000000000000002        67.200000000000003        2.4694108537282982     
   3.2000000000000002        68.000000000000000        2.5307928566685871     
   3.2000000000000002        68.799999999999997        2.4645170241665144     
   3.2000000000000002        69.600000000000009        2.5687845391423374     
   3.2000000000000002        70.400000000000006        2.4672528536612601     
   3.2000000000000002        71.200000000000003        2.5215159543635575     
   3.2000000000000002        72.000000000000000        2.4592028602891838     
   3.2000000000000002        72.799999999999997        2.5496575348470434     
   3.2000000000000002        73.600000000000009        2.5474511620061771     
   3.2000000000000002        74.400000000000006        2.5047612430520334     
   3.2000000000000002        75.200000000000003        2.5451178892064332     
   3.2000000000000002        76.000000000000000        2.5481088968816561     
   3.2000000000000002        76.800000000000011        2.5346678973579904     
   3.2000000000000002        77.600000000000009        2.5395133223296633     
   3.2000000000000002        78.400000000000006        2.4874784868989717     
   3.2000000000000002        79.200000000000003        2.4935215489842886     
   3.2000000000000002        80.000000000000000        2.5591567997465035     
   3.2000000000000002        80.800000000000011        2.5427034964097084     
   3.2000000000000002        81.600000000000009        2.5043713889975017     
   3.2000000000000002        82.400000000000006        2.5684203755892288     
   3.2000000000000002        83.200000000000003        2.5280690809049293     
   3.2000000000000002        84.000000000000000        2.4693813739324679     
   3.2000000000000002        84.800000000000011        2.5064820462554196     
   3.2000000000000002        85.600000000000009        2.5634031805615431     
   3.2000000000000002        86.400000000000006        2.4982234080912584     
   3.2000000000000002        87.200000000000003        2.5650252976953674     
   3.2000000000000002        88.000000000000000        2.5226195748435005     
   3.2000000000000002        88.800000000000011        2.5642829440070130     
   3.2000000000000002        89.600000000000009        2.5024984180479599     
   3.2000000000000002        90.400000000000006        2.5033768969485268     
   3.2000000000000002        91.200000000000003        2.4880333277925417     
   3.2000000000000002        92.000000000000000        2.4621156005958440     
   3.2000000000000002        92.800000000000011        2.4822347629093984     
   3.2000000000000002        93.600000000000009        2.4821312413663339     
   3.2000000000000002        94.400000000000006        2.5340713621206978     
   3.2000000000000002        95.200000000000003        2.4934108264294101     
   3.2000000000000002        96.000000000000000        2.5066672865435655     
   3.2000000000000002        96.800000000000011        2.4740432290505319     
   3.2000000000000002        97.600000000000009        2.4771202455436669     
   3.2000000000000002        98.400000000000006        2.5471955097753729     
   3.2000000000000002        99.200000000000003        2.4773913321285765     
   3.2000000000000002        100.00000000000000        2.5427771307769076     
   3.2000000000000002        100.80000000000001        2.5317926376552391     
   3.2000000000000002        101.60000000000001        2.5339361505729339     
   3.2000000000000002        102.40000000000001        2.4653114560766793     

   4.0000000000000000       0.80000000000000004        2.5197643293304068     
   4.0000000000000000        1.6000000000000001        2.5215593146381194     
   4.0000000000000000        2.4000000000000004        2.5327005778430407     
   4.0000000000000000        3.2000000000000002        2.4617616147323633     
   4.0000000000000000        4.0000000000000000        2.5240321437232094     
   4.0000000000000000        4.8000000000000007        2.4673664297824147     
   4.0000000000000000        5.6000000000000005        2.4791861614506465     
   4.0000000000000000        6.4000000000000004        2.4668470155371232     
   4.0000000000000000        7.2000000000000002        2.5301214091513753     
   4.0000000000000000        8.0000000000000000        2.4666809841929882     
   4.0000000000000000        8.8000000000000007        2.5360846702910758     
   4.0000000000000000        9.6000000000000014        2.4587180604054963     
   4.0000000000000000        10.400000000000000        2.5169163454414982     
   4.0000000000000000        11.200000000000001        2.5045920588147355     
   4.0000000000000000        12.000000000000000        2.5104796330873764     
   4.0000000000000000        12.800000000000001        2.4777178982576196     
   4.0000000000000000        13.600000000000001        2.5264965151107370     
   4.0000000000000000        14.400000000000000        2.4399011980078398     
   4.0000000000000000        15.200000000000001        2.5066287455850196     
   4.0000000000000000        16.000000000000000        2.4556725179965628     
   4.0000000000000000        16.800000000000001        2.5180266025889839     
   4.0000000000000000        17.600000000000001        2.5325880664120981     
   4.0000000000000000        18.400000000000002        2.5065274628493897     
   4.0000000000000000        19.200000000000003        2.5176498277346404     
   4.0000000000000000        20.000000000000000        2.4887073153229808     
   4.0000000000000000        20.800000000000001        2.4663840063846174     
   4.0000000000000000        21.600000000000001        2.5381467425836988     
   4.0000000000000000        22.400000000000002        2.4657115389158752     
   4.0000000000000000        23.200000000000003        2.5350054931418957     
   4.0000000000000000        24.000000000000000        2.4740055419892961     
   4.0000000000000000        24.800000000000001        2.5379811354351913     
   4.0000000000000000        25.600000000000001        2.5346005011255959     
   4.0000000000000000        26.400000000000002        2.4793482857354627     
   4.0000000000000000        27.200000000000003        2.5022051121384159     
   4.0000000000000000        28.000000000000000        2.4594180713166645     
   4.0000000000000000        28.800000000000001        2.4903952350017731     
   4.0000000000000000        29.600000000000001        2.5593551011818456     
   4.0000000000000000        30.400000000000002        2.5402539198561627     
   4.0000000000000000        31.200000000000003        2.5267118059140752     
   4.0000000000000000        32.000000000000000        2.5206015074540047     
   4.0000000000000000        32.800000000000004        2.4854507489523110     
   4.0000000000000000        33.600000000000001        2.4733235873547801     
   4.0000000000000000        34.399999999999999        2.4830824346035274     
   4.0000000000000000        35.200000000000003        2.5408702044464215     
   4.0000000000000000        36.000000000000000        2.4994090431169993     
   4.0000000000000000        36.800000000000004        2.4779723878481392     
   4.0000000000000000        37.600000000000001        2.5694400239498143     
   4.0000000000000000        38.400000000000006        2.4675212145467369     
   4.0000000000000000        39.200000000000003        2.4906912183480605     
   4.0000000000000000        40.000000000000000        2.5308325182711631     
   4.0000000000000000        40.800000000000004        2.4896573716733350     
   4.0000000000000000        41.600000000000001        2.5330981236891725     
   4.0000000000000000        42.400000000000006        2.5484235433200668     
   4.0000000000000000        43.200000000000003        2.5088251102653638     
   4.0000000000000000        44.000000000000000        2.5410153536624311     
   4.0000000000000000        44.800000000000004        2.5335777238253852     
   4.0000000000000000        45.600000000000001        2.5482641225310783     
   4.0000000000000000        46.400000000000006        2.4866739101468980     
   4.0000000000000000        47.200000000000003        2.5499432029813458     
   4.0000000000000000        48.000000000000000        2.5584801157280861     
   4.0000000000000000        48.800000000000004        2.5068297833463720     
   4.0000000000000000        49.600000000000001        2.5169540141424642     
   4.0000000000000000        50.400000000000006        2.5493609870525704     
   4.0000000000000000        51.200000000000003        2.4781354955606063     
   4.0000000000000000        52.000000000000000        2.5454076599194342     
   4.0000000000000000        52.800000000000004        2.4898750239889949     
   4.0000000000000000        53.600000000000001        2.5795936065624869     
   4.0000000000000000        54.400000000000006        2.4830857592450504     
   4.0000000000000000        55.200000000000003        2.5742047929123175     
   4.0000000000000000        56.000000000000000        2.5209634068392752     
   4.0000000000000000        56.800000000000004        2.4431422005115597     
   4.0000000000000000        57.600000000000001        2.5605056000059978     
   4.0000000000000000        58.400000000000006        2.5047387365715301     
   4.0000000000000000        59.200000000000003        2.5644323811957039     
   4.0000000000000000        60.000000000000000        2.5047852024278296     
   4.0000000000000000        60.800000000000004        2.5701182045872879     
   4.0000000000000000        61.600000000000001        2.4589726418580469     
   4.0000000000000000        62.400000000000006        2.5091431431049065     
   4.0000000000000000        63.200000000000003        2.4914694573704814     
   4.0000000000000000        64.000000000000000        2.4743838509943048     
   4.0000000000000000        64.799999999999997        2.5400419851418450     
   4.0000000000000000        65.600000000000009        2.4904024635338606     
   4.0000000000000000        66.400000000000006        2.5851337125671017     
   4.0000000000000000        67.200000000000003        2.4901236314260866     
   4.0000000000000000        68.000000000000000        2.5594912717453284     
   4.0000000000000000        68.799999999999997        2.5211669748545145     
   4.0000000000000000        69.600000000000009        2.5472311002749790     
   4.0000000000000000        70.400000000000006        2.4787182495073745     
   4.0000000000000000        71.200000000000003        2.5561880588034795     
   4.0000000000000000        72.000000000000000        2.5466934627337450     
   4.0000000000000000        72.799999999999997        2.5534292084346388     
   4.0000000000000000        73.600000000000009        2.4916298031649986     
   4.0000000000000000        74.400000000000006        2.4683881303084156     
   4.0000000000000000        75.200000000000003        2.5375989758215294     
   4.0000000000000000        76.000000000000000        2.4924515851814375     
   4.0000000000000000        76.800000000000011        2.5650378529794868     
   4.0000000000000000        77.600000000000009        2.5143930365830891     
   4.0000000000000000        78.400000000000006        2.4946410293891081     
   4.0000000000000000        79.200000000000003        2.5107783342373358     
   4.0000000000000000        80.000000000000000        2.4532161599198026     
   4.0000000000000000        80.800000000000011        2.5621281747922517     
   4.0000000000000000        81.600000000000009        2.4889358017474694     
   4.0000000000000000        82.400000000000006        2.4912680381734962     
   4.0000000000000000        83.200000000000003        2.5284035967180416     
   4.0000000000000000        84.000000000000000        2.5576689914454054     
   4.0000000000000000        84.800000000000011        2.5443237187485215     
   4.0000000000000000        85.600000000000009        2.4978041006842902     
   4.0000000000000000        86.400000000000006        2.5094162285972210     
   4.0000000000000000        87.200000000000003        2.4692893081383676     
   4.0000000000000000        88.000000000000000        2.5079995604230523     
   4.0000000000000000        88.800000000000011        2.5223766983035190     
   4.0000000000000000        89.600000000000009        2.4569719857909726     
   4.0000000000000000        90.400000000000006        2.5090411743466312     
   4.0000000000000000        91.200000000000003        2.5636143849461539     
   4.0000000000000000        92.000000000000000        2.5456206021501098     
   4.0000000000000000        92.800000000000011        2.5283444513221407     
   4.0000000000000000        93.600000000000009        2.5356643297692574     
   4.0000000000000000        94.400000000000006        2.5590197113887632     
   4.0000000000000000        95.200000000000003        2.4847706813889978     
   4.0000000000000000        96.000000000000000        2.4865406961548451     
   4.0000000000000000        96.800000000000011        2.5678856835512534     
   4.0000000000000000        97.600000000000009        2.4700383198724358     
   4.0000000000000000        98.400000000000006        2.5329028881912037     
   4.0000000000000000        99.200000000000003        2.4837352135003736     
   4.0000000000000000        100.00000000000000        2.5397040831775364     
   4.0000000000000000        100.80000000000001        2.4658833045817832     
   4.0000000000000000        101.60000000000001        2.4701159083573896     
   4.0000000000000000        102.40000000000001        2.4612100157592427     

   4.8000000000000007       0.80000000000000004        2.5151978847863865     
   4.8000000000000007        1.6000000000000001        2.4413378368825072     
   4.8000000000000007        2.4000000000000004        2.5237021637120534     
   4.8000000000000007        3.2000000000000002        2.4728388031050934     
   4.8000000000000007        4.0000000000000000        2.5350053492184013     
   4.8000000000000007        4.8000000000000007        2.5285315948546634     
   4.8000000000000007        5.6000000000000005        2.5327711083861173     
   4.8000000000000007        6.4000000000000004        2.5278973523506822     
   4.8000000000000007        7.2000000000000002        2.5280829340892472     
   4.8000000000000007        8.0000000000000000        2.4611792767001313     
   4.8000000000000007        8.8000000000000007        2.5236736724914968     
   4.8000000000000007        9.6000000000000014        2.4347204108559546     
   4.8000000000000007        10.400000000000000        2.5145970206123929     
   4.8000000000000007        11.200000000000001        2.4849837158084500     
   4.8000000000000007        12.000000000000000        2.4650578356759461     
   4.8000000000000007        12.800000000000001        2.4710356716559216     
   4.8000000000000007        13.600000000000001        2.4717082999686193     
   4.8000000000000007        14.400000000000000        2.5017229159777847     
   4.8000000000000007        15.200000000000001        2.5207121162583408     
   4.8000000000000007        16.000000000000000        2.4433113842644962     
   4.8000000000000007        16.800000000000001        2.5157256818171212     
   4.8000000000000007        17.600000000000001        2.4590988285919613     
   4.8000000000000007        18.400000000000002        2.4980861589233658     
   4.8000000000000007        19.200000000000003        2.4517301366445259     
   4.8000000000000007        20.000000000000000        2.4814929398685619     
   4.8000000000000007        20.800000000000001        2.5052587847762342     
   4.8000000000000007        21.600000000000001        2.4558712593366914     
   4.8000000000000007        22.400000000000002        2.5058266805380431     
   4.8000000000000007        23.200000000000003        2.4293445926700898     
   4.8000000000000007        24.000000000000000        2.5030925550777652     
   4.8000000000000007        24.800000000000001        2.4470000941376284     
   4.8000000000000007        25.600000000000001        2.5306757970580258     
   4.8000000000000007        26.400000000000002        2.5310424870048021     
   4.8000000000000007        27.200000000000003        2.5137770087164100     
   4.8000000000000007        28.000000000000000        2.5303882379754037     
   4.8000000000000007        28.800000000000001        2.4743685319232527     
   4.8000000000000007        29.600000000000001        2.4740225049706317     
   4.8000000000000007        30.400000000000002        2.4750593792607209     
   4.8000000000000007        31.200000000000003        2.5129279493343692     
   4.8000000000000007        32.000000000000000        2.4828194690813548     
   4.8000000000000007        32.800000000000004        2.5435663955628667     
   4.8000000000000007        33.600000000000001        2.5298132055736247     
   4.8000000000000007        34.399999999999999        2.5186807992478339     
   4.8000000000000007        35.200000000000003        2.5261567342163787     
   4.8000000000000007        36.000000000000000        2.4934831896744285     
   4.8000000000000007        36.800000000000004        2.5482436891001519     
   4.8000000000000007        37.600000000000001        2.5030521757081998     
   4.8000000000000007        38.400000000000006        2.5398594827113468     
   4.8000000000000007        39.200000000000003        2.4585526617153661     
   4.8000000000000007        40.000000000000000        2.5510301007533318     
   4.8000000000000007        40.800000000000004        2.5463268516701429     
   4.8000000000000007        41.600000000000001        2.4673881549318155     
   4.8000000000000007        42.400000000000006        2.5298682842449804     
   4.8000000000000007        43.200000000000003        2.4615625650028949     
   4.8000000000000007        44.000000000000000        2.5293692447011207     
   4.8000000000000007        44.800000000000004        2.4827229951653815     
   4.8000000000000007        45.600000000000001        2.5240681984770488     
   4.8000000000000007        46.400000000000006        2.5468441032959221     
   4.8000000000000007        47.200000000000003        2.4729913170430766     
   4.8000000000000007        48.000000000000000        2.4793504755318803     
   4.8000000000000007        48.800000000000004        2.5567831229971172     
   4.8000000000000007        49.600000000000001        2.5299949559160404     
   4.8000000000000007        50.400000000000006        2.5181817494363972     
   4.8000000000000007        51.200000000000003        2.5815518022264747     
   4.8000000000000007        52.000000000000000        2.4943989537909230     
   4.8000000000000007        52.800000000000004        2.5217395566675216     
   4.8000000000000007        53.600000000000001        2.5260445848445143     
   4.8000000000000007        54.400000000000006        2.5354401461649605     
   4.8000000000000007        55.200000000000003        2.4976242963525777     
   4.8000000000000007        56.000000000000000        2.5685072924691434     
   4.8000000000000007        56.800000000000004        2.5522854772214298     
   4.8000000000000007        57.600000000000001        2.4888892186296849     
   4.8000000000000007        58.400000000000006        2.5381356192979014     
   4.8000000000000007        59.200000000000003        2.4503390170335719     
   4.8000000000000007        60.000000000000000        2.4957826905901799     
   4.8000000000000007        60.800000000000004        2.5330954882230556     
   4.8000000000000007        61.600000000000001        2.4900759943791946     
   4.8000000000000007        62.400000000000006        2.5396801054052616     
   4.8000000000000007        63.200000000000003        2.4951032660627361     
   4.8000000000000007        64.000000000000000        2.4940971198691351     
   4.8000000000000007        64.799999999999997        2.4997706619333182     
   4.8000000000000007        65.600000000000009        2.4723592490101431     
   4.8000000000000007        66.400000000000006        2.4969540915848460     
   4.8000000000000007        67.200000000000003        2.5308683544114179     
   4.8000000000000007        68.000000000000000        2.4697246667512989     
   4.8000000000000007        68.799999999999997        2.4782973232704193     
   4.8000000000000007        69.600000000000009        2.4757902957629851     
   4.8000000000000007        70.400000000000006        2.5704863993869091     
   4.8000000000000007        71.200000000000003        2.4656077377984351     
   4.8000000000000007        72.000000000000000        2.5151094917299543     
   4.8000000000000007        72.799999999999997        2.4856851901665213     
   4.8000000000000007        73.600000000000009        2.5163156207864681     
   4.8000000000000007        74.400000000000006        2.5204435856226457     
   4.8000000000000007        75.200000000000003        2.4816492812758120     
   4.8000000000000007        76.000000000000000        2.5318193687541712     
   4.8000000000000007        76.800000000000011        2.4666563563140871     
   4.8000000000000007        77.600000000000009        2.4878187906106022     
   4.8000000000000007        78.400000000000006        2.5346235855932648     
   4.8000000000000007        79.200000000000003        2.5715608964292613     
   4.8000000000000007        80.000000000000000        2.5417006529238142     
   4.8000000000000007        80.800000000000011        2.5230806229119866     
   4.8000000000000007        81.600000000000009        2.5328546718454081     
   4.8000000000000007        82.400000000000006        2.5520008522423550     
   4.8000000000000007        83.200000000000003        2.5406211078443670     
   4.8000000000000007        84.000000000000000        2.4677201766680734     
   4.8000000000000007        84.800000000000011        2.4794702620717106     
   4.8000000000000007        85.600000000000009        2.5906267630818007     
   4.8000000000000007        86.400000000000006        2.5263859859522815     
   4.8000000000000007        87.200000000000003        2.5954134538121130     
   4.8000000000000007        88.000000000000000        2.5061327131225939     
   4.8000000000000007        88.800000000000011        2.5367757877112029     
   4.8000000000000007        89.600000000000009        2.5231542849085589     
   4.8000000000000007        90.400000000000006        2.5621497396966415     
   4.8000000000000007        91.200000000000003        2.4713208656940728     
   4.8000000000000007        92.000000000000000        2.4983716298887613     
   4.8000000000000007        92.800000000000011        2.5186277995741890     
   4.8000000000000007        93.600000000000009        2.4924259246249543     
   4.8000000000000007        94.400000000000006        2.4885268429556402     
   4.8000000000000007        95.200000000000003        2.5449441638120360     
   4.8000000000000007        96.000000000000000        2.4712037194898677     
   4.8000000000000007        96.800000000000011        2.5418574659968001     
   4.8000000000000007        97.600000000000009        2.4669326104142715     
   4.8000000000000007        98.400000000000006        2.5124604195330060     
   4.8000000000000007        99.200000000000003        2.5316339885152943     
   4.8000000000000007        100.00000000000000        2.5614413938505560     
   4.8000000000000007        100.80000000000001        2.4808956394572861     
   4.8000000000000007        101.60000000000001        2.5351586754060316     
   4.8000000000000007        102.40000000000001        2.5221719262230069     

   5.6000000000000005       0.80000000000000004        2.5269793870230925     
   5.6000000000000005        1.6000000000000001        2.5177864679483486     
   5.6000000000000005        2.4000000000000004        2.5346832587172279     
   5.6000000000000005        3.2000000000000002        2.4836507997707691     
   5.6000000000000005        4.0000000000000000        2.4768065407599793     
   5.6000000000000005        4.8000000000000007        2.4646300421936598     
   5.6000000000000005        5.6000000000000005        2.4635464411387846     
   5.6000000000000005        6.4000000000000004        2.4681724306565460     
   5.6000000000000005        7.2000000000000002        2.4739466190518771     
   5.6000000000000005        8.0000000000000000        2.5336880478461761     
   5.6000000000000005        8.8000000000000007        2.5134140644209388     
   5.6000000000000005        9.6000000000000014        2.4628307280961890     
   5.6000000000000005        10.400000000000000        2.5202755182870242     
   5.6000000000000005        11.200000000000001        2.4597494553217087     
   5.6000000000000005        12.000000000000000        2.5497665817903656     
   5.6000000000000005        12.800000000000001        2.4435649282832292     
   5.6000000000000005        13.600000000000001        2.5788015094089340     
   5.6000000000000005        14.400000000000000        2.4497100825504914     
   5.6000000000000005        15.200000000000001        2.4769809605229183     
   5.6000000000000005        16.000000000000000        2.5323342550590513     
   5.6000000000000005        16.800000000000001        2.4381349032097415     
   5.6000000000000005        17.600000000000001        2.5456935116988104     
   5.6000000000000005        18.400000000000002        2.4603406575241484     
   5.6000000000000005        19.200000000000003        2.5124810950056058     
   5.6000000000000005        20.000000000000000        2.5140857372865253     
   5.6000000000000005        20.800000000000001        2.5369995699374197     
   5.6000000000000005        21.600000000000001        2.4317217719373811     
   5.6000000000000005        22.400000000000002        2.4848522980155159     
   5.6000000000000005        23.200000000000003        2.5174965860226273     
   5.6000000000000005        24.000000000000000        2.4568465776866910     
   5.6000000000000005        24.800000000000001        2.5019925405757641     
   5.6000000000000005        25.600000000000001        2.4779406747751196     
   5.6000000000000005        26.400000000000002        2.4385108838639082     
   5.6000000000000005        27.200000000000003        2.5025440453517853     
   5.6000000000000005        28.000000000000000        2.4279574724386399     
   5.6000000000000005        28.800000000000001        2.5157118880930702     
   5.6000000000000005        29.600000000000001        2.5392307081625320     
   5.6000000000000005        30.400000000000002        2.4619352281538114     
   5.6000000000000005        31.200000000000003        2.4857171689151354     
   5.6000000000000005        32.000000000000000        2.4420922254902528     
   5.6000000000000005        32.800000000000004        2.5141012210391711     
   5.6000000000000005        33.600000000000001        2.5059696058752587     
   5.6000000000000005        34.399999999999999        2.5155322633985944     
   5.6000000000000005        35.200000000000003        2.5421248790665247     
   5.6000000000000005        36.000000000000000        2.4482970914829258     
   5.6000000000000005        36.800000000000004        2.5263028524709901     
   5.6000000000000005        37.600000000000001        2.4942704952181893     
   5.6000000000000005        38.400000000000006        2.5636445906735958     
   5.6000000000000005        39.200000000000003        2.5249395138115838     
   5.6000000000000005        40.000000000000000        2.5176192072739667     
   5.6000000000000005        40.800000000000004        2.4637739879726173     
   5.6000000000000005        41.600000000000001        2.5677303187565643     
   5.6000000000000005        42.400000000000006        2.5607876018718096     
   5.6000000000000005        43.200000000000003        2.5440077293551457     
   5.6000000000000005        44.000000000000000        2.5483304698373872     
   5.6000000000000005        44.800000000000004        2.5224326817967615     
   5.6000000000000005        45.600000000000001        2.4969373665546932     
   5.6000000000000005        46.400000000000006        2.5639981568174655     
   5.6000000000000005        47.200000000000003        2.5046740831841858     
   5.6000000000000005        48.000000000000000        2.5667081454866918     
   5.6000000000000005        48.800000000000004        2.5281967568836801     
   5.6000000000000005        49.600000000000001        2.5139592018603172     
   5.6000000000000005        50.400000000000006        2.5017172396382912     
   5.6000000000000005        51.200000000000003        2.4942628029699772     
   5.6000000000000005        52.000000000000000        2.6017278188544020     
   5.6000000000000005        52.800000000000004        2.4895160983604936     
   5.6000000000000005        53.600000000000001        2.5034574227680126     
   5.6000000000000005        54.400000000000006        2.4947217565402005     
   5.6000000000000005        55.200000000000003        2.5492844750470760     
   5.6000000000000005        56.000000000000000        2.4719793500534988     
   5.6000000000000005        56.800000000000004        2.5117614983922709     
   5.6000000000000005        57.600000000000001        2.5243549925690378     
   5.6000000000000005        58.400000000000006        2.5526971865341057     
   5.6000000000000005        59.200000000000003        2.5705386146014422     
   5.6000000000000005        60.000000000000000        2.5212353529846836     
   5.6000000000000005        60.800000000000004        2.4941055074737983     
   5.6000000000000005        61.600000000000001        2.5576979660734298     
   5.6000000000000005        62.400000000000006        2.5555349459031578     
   5.6000000000000005        63.200000000000003        2.4893520456824114     
   5.6000000000000005        64.000000000000000        2.5907770633443987     
   5.6000000000000005        64.799999999999997        2.4978457020145166     
   5.6000000000000005        65.600000000000009        2.5755624212368495     
   5.6000000000000005        66.400000000000006        2.4936035177337348     
   5.6000000000000005        67.200000000000003        2.4791869684387895     
   5.6000000000000005        68.000000000000000        2.5738629176406409     
   5.6000000000000005        68.799999999999997        2.4968348009114050     
   5.6000000000000005        69.600000000000009        2.5752392602432148     
   5.6000000000000005        70.400000000000006        2.4591334158201255     
   5.6000000000000005        71.200000000000003        2.4688929271961717     
   5.6000000000000005        72.000000000000000        2.5554747589368074     
   5.6000000000000005        72.799999999999997        2.4793637134376585     
   5.6000000000000005        73.600000000000009        2.5539423297462385     
   5.6000000000000005        74.400000000000006        2.5524876168298309     
   5.6000000000000005        75.200000000000003        2.5778870886723717     
   5.6000000000000005        76.000000000000000        2.5201710779311211     
   5.6000000000000005        76.800000000000011        2.5824095852361735     
   5.6000000000000005        77.600000000000009        2.4804413664544445     
   5.6000000000000005        78.400000000000006        2.4709431196312166     
   5.6000000000000005        79.200000000000003        2.5639842364391958     
   5.6000000000000005        80.000000000000000        2.5451829887612969     
   5.6000000000000005        80.800000000000011        2.5343138190951682     
   5.6000000000000005        81.600000000000009        2.4704983787661514     
   5.6000000000000005        82.400000000000006        2.5289063522066191     
   5.6000000000000005        83.200000000000003        2.5307413428578620     
   5.6000000000000005        84.000000000000000        2.4833778607528458     
   5.6000000000000005        84.800000000000011        2.5156253439694107     
   5.6000000000000005        85.600000000000009        2.5493666968294262     
   5.6000000000000005        86.400000000000006        2.4769580611355235     
   5.6000000000000005        87.200000000000003        2.4965747584581979     
   5.6000000000000005        88.000000000000000        2.4803748756586694     
   5.6000000000000005        88.800000000000011        2.5635225307166563     
   5.6000000000000005        89.600000000000009        2.5014271872837801     
   5.6000000000000005        90.400000000000006        2.5219414551393156     
   5.6000000000000005        91.200000000000003        2.5230564683555419     
   5.6000000000000005        92.000000000000000        2.4837207343511047     
   5.6000000000000005        92.800000000000011        2.5270803310817191     
   5.6000000000000005        93.600000000000009        2.4910415381445707     
   5.6000000000000005        94.400000000000006        2.5650445260290882     
   5.6000000000000005        95.200000000000003        2.4601086557098726     
   5.6000000000000005        96.000000000000000        2.5246795665931470     
   5.6000000000000005        96.800000000000011        2.5436435110221343     
   5.6000000000000005        97.600000000000009        2.5349521755203379     
   5.6000000000000005        98.400000000000006        2.5554819470295489     
   5.6000000000000005        99.200000000000003        2.4855787372774958     
   5.6000000000000005        100.00000000000000        2.4853659039987845     
   5.6000000000000005        100.80000000000001        2.4951351466894933     
   5.6000000000000005        101.60000000000001        2.5527224429328768     
   5.6000000000000005        102.40000000000001        2.4787585237427208     

   6.4000000000000004       0.80000000000000004        2.5503409245379300     
   6.4000000000000004        1.6000000000000001        2.4628850638008593     
   6.4000000000000004        2.4000000000000004        2.4715501412996974     
   6.4000000000000004        3.2000000000000002        2.4710148732127615     
   6.4000000000000004        4.0000000000000000        2.5290792580971346     
   6.4000000000000004        4.8000000000000007        2.5282062971593380     
   6.4000000000000004        5.6000000000000005        2.5327040226463966     
   6.4000000000000004        6.4000000000000004        2.5423845498569428     
   6.4000000000000004        7.2000000000000002        2.4852469780971176     
   6.4000000000000004        8.0000000000000000        2.4761017230445543     
   6.4000000000000004        8.8000000000000007        2.4444182981941154     
   6.4000000000000004        9.6000000000000014        2.4990728252143835     
   6.4000000000000004        10.400000000000000        2.5393876650897971     
   6.4000000000000004        11.200000000000001        2.4792441124673532     
   6.4000000000000004        12.000000000000000        2.5269469615864635     
   6.4000000000000004        12.800000000000001        2.5221547074987236     
   6.4000000000000004        13.600000000000001        2.4418381066440062     
   6.4000000000000004        14.400000000000000        2.4449639052286138     
   6.4000000000000004        15.200000000000001        2.5548844839931864     
   6.4000000000000004        16.000000000000000        2.4736132678362766     
   6.4000000000000004        16.800000000000001        2.5296245320259145     
   6.4000000000000004        17.600000000000001        2.4470376835643890     
   6.4000000000000004        18.400000000000002        2.5108586321078450     
   6.4000000000000004        19.200000000000003        2.4693048841068990     
   6.4000000000000004        20.000000000000000        2.4410889858401603     
   6.4000000000000004        20.800000000000001        2.4559424498828086     
   6.4000000000000004        21.600000000000001        2.4855953341414532     
   6.4000000000000004        22.400000000000002        2.5228902582273194     
   6.4000000000000004        23.200000000000003        2.4547500945983445     
   6.4000000000000004        24.000000000000000        2.5396874680363259     
   6.4000000000000004        24.800000000000001        2.4803314316551952     
   6.4000000000000004        25.600000000000001        2.4839523019073448     
   6.4000000000000004        26.400000000000002        2.5077760424408582     
   6.4000000000000004        27.200000000000003        2.4544185084987999     
   6.4000000000000004        28.000000000000000        2.5461589473534421     
   6.4000000000000004        28.800000000000001        2.4467861027449711     
   6.4000000000000004        29.600000000000001        2.5127079261771259     
   6.4000000000000004        30.400000000000002        2.5309366262030757     
   6.4000000000000004        31.200000000000003        2.5229329261205375     
   6.4000000000000004        32.000000000000000        2.5017654134261855     
   6.4000000000000004        32.800000000000004        2.4623171339552572     
   6.4000000000000004        33.600000000000001        2.5153753028602379     
   6.4000000000000004        34.399999999999999        2.4715715976278863     
   6.4000000000000004        35.200000000000003        2.4905972970764805     
   6.4000000000000004        36.000000000000000        2.5460445077307474     
   6.4000000000000004        36.800000000000004        2.4955820581973325     
   6.4000000000000004        37.600000000000001        2.5340127307380382     
   6.4000000000000004        38.400000000000006        2.4659663683346036     
   6.4000000000000004        39.200000000000003        2.4593628309345483     
   6.4000000000000004        40.000000000000000        2.5144596085717299     
   6.4000000000000004        40.800000000000004        2.5030968220299883     
   6.4000000000000004        41.600000000000001        2.4860481335991373     
   6.4000000000000004        42.400000000000006        2.4552541950643447     
   6.4000000000000004        43.200000000000003        2.5126177185940675     
   6.4000000000000004        44.000000000000000        2.4701193899950118     
   6.4000000000000004        44.800000000000004        2.5219899181906458     
   6.4000000000000004        45.600000000000001        2.5742555871625483     
   6.4000000000000004        46.400000000000006        2.4954579668801937     
   6.4000000000000004        47.200000000000003        2.5310655888213156     
   6.4000000000000004        48.000000000000000        2.5636192161337781     
   6.4000000000000004        48.800000000000004        2.5144455185137371     
   6.4000000000000004        49.600000000000001        2.5620436591003806     
   6.4000000000000004        50.400000000000006        2.5207326614782510     
   6.4000000000000004        51.200000000000003        2.5335480748557448     
   6.4000000000000004        52.000000000000000        2.4924213117098910     
   6.4000000000000004        52.800000000000004        2.5103435033021739     
   6.4000000000000004        53.600000000000001        2.5895547142384157     
   6.4000000000000004        54.400000000000006        2.4806607566185357     
   6.4000000000000004        55.200000000000003        2.5713467063305249     
   6.4000000000000004        56.000000000000000        2.5126177956834477     
   6.4000000000000004        56.800000000000004        2.5731586138726250     
   6.4000000000000004        57.600000000000001        2.5473095080582837     
   6.4000000000000004        58.400000000000006        2.4889441156894097     
   6.4000000000000004        59.200000000000003        2.5294063187758877     
   6.4000000000000004        60.000000000000000        2.5172897306396118     
   6.4000000000000004        60.800000000000004        2.4841149395992042     
   6.4000000000000004        61.600000000000001        2.5115225883147394     
   6.4000000000000004        62.400000000000006        2.4694573726936238     
   6.4000000000000004        63.200000000000003        2.5121385557264926     
   6.4000000000000004        64.000000000000000        2.4810345048071718     
   6.4000000000000004        64.799999999999997        2.5136873623690614     
   6.4000000000000004        65.600000000000009        2.4609924364136679     
   6.4000000000000004        66.400000000000006        2.5083754153590294     
   6.4000000000000004        67.200000000000003        2.5018129887358080     
   6.4000000000000004        68.000000000000000        2.5116006529683190     
   6.4000000000000004        68.799999999999997        2.5581225628332529     
   6.4000000000000004        69.600000000000009        2.5185836239282842     
   6.4000000000000004        70.400000000000006        2.5832360025983836     
   6.4000000000000004        71.200000000000003        2.4890903204584789     
   6.4000000000000004        72.000000000000000        2.5297882003687997     
   6.4000000000000004        72.799999999999997        2.5273800898776990     
   6.4000000000000004        73.600000000000009        2.4866535198194240     
   6.4000000000000004        74.400000000000006        2.4668007839982535     
   6.4000000000000004        75.200000000000003        2.5355184057158633     
   6.4000000000000004        76.000000000000000        2.4800185423012007     
   6.4000000000000004        76.800000000000011        2.5837586065430447     
   6.4000000000000004        77.600000000000009        2.4865068305059879     
   6.4000000000000004        78.400000000000006        2.5062172670606966     
   6.4000000000000004        79.200000000000003        2.5828455717446728     
   6.4000000000000004        80.000000000000000        2.4799425904436312     
   6.4000000000000004        80.800000000000011        2.5218604493499019     
   6.4000000000000004        81.600000000000009        2.5030419952752383     
   6.4000000000000004        82.400000000000006        2.5594073038648029     
   6.4000000000000004        83.200000000000003        2.5110968350761453     
   6.4000000000000004        84.000000000000000        2.5739915633970374     
   6.4000000000000004        84.800000000000011        2.4933775420993083     
   6.4000000000000004        85.600000000000009        2.5544098653880529     
   6.4000000000000004        86.400000000000006        2.5446638092140645     
   6.4000000000000004        87.200000000000003        2.5504016713227147     
   6.4000000000000004        88.000000000000000        2.5151897003431638     
   6.4000000000000004        88.800000000000011        2.5101593287368238     
   6.4000000000000004        89.600000000000009        2.5508030527003380     
   6.4000000000000004        90.400000000000006        2.4959757827991349     
   6.4000000000000004        91.200000000000003        2.5129440365627462     
   6.4000000000000004        92.000000000000000        2.5560144057042229     
   6.4000000000000004        92.800000000000011        2.4724612519407962     
   6.4000000000000004        93.600000000000009        2.5053558765219481     
   6.4000000000000004        94.400000000000006        2.5560112464968348     
   6.4000000000000004        95.200000000000003        2.5494097391669936     
   6.4000000000000004        96.000000000000000        2.4550535573622509     
   6.4000000000000004        96.800000000000011        2.4776821670113449     
   6.4000000000000004        97.600000000000009        2.4886194603522518     
   6.4000000000000004        98.400000000000006        2.4828644528785175     
   6.4000000000000004        99.200000000000003        2.4727592554905193     
   6.4000000000000004        100.00000000000000        2.5616730450473240     
   6.4000000000000004        100.80000000000001        2.5415285325285968     
   6.4000000000000004        101.60000000000001        2.4684698892788779     
   6.4000000000000004        102.40000000000001        2.4521127704903316     

   7.2000000000000002       0.80000000000000004        2.5273959728187183     
   7.2000000000000002        1.6000000000000001        2.5568729211204220     
   7.2000000000000002        2.4000000000000004        2.5381227553714956     
   7.2000000000000002        3.2000000000000002        2.5281987885095303     
   7.2000000000000002        4.0000000000000000        2.5228195683694326     
   7.2000000000000002        4.8000000000000007        2.4584384999125510     
   7.2000000000000002        5.6000000000000005        2.4622695785222177     
   7.2000000000000002        6.4000000000000004        2.4638156640301165     
   7.2000000000000002        7.2000000000000002        2.4658016176060960     
   7.2000000000000002        8.0000000000000000        2.5275461977054658     
   7.2000000000000002        8.8000000000000007        2.4709208764439170     
   7.2000000000000002        9.6000000000000014        2.5181760208358601     
   7.2000000000000002        10.400000000000000        2.4571454234124777     
   7.2000000000000002        11.200000000000001        2.4702813976408486     
   7.2000000000000002        12.000000000000000        2.4956962285530739     
   7.2000000000000002        12.800000000000001        2.4423169686322819     
   7.2000000000000002        13.600000000000001        2.4889769006208957     
   7.2000000000000002        14.400000000000000        2.5461822410870951     
   7.2000000000000002        15.200000000000001        2.4909573295927681     
   7.2000000000000002        16.000000000000000        2.4964835081910102     
   7.2000000000000002        16.800000000000001        2.4616295988385515     
   7.2000000000000002        17.600000000000001        2.4790697042809682     
   7.2000000000000002        18.400000000000002        2.5128901138544109     
   7.2000000000000002        19.200000000000003        2.4472514387822479     
   7.2000000000000002        20.000000000000000        2.5375764050427887     
   7.2000000000000002        20.800000000000001        2.5355043506652648     
   7.2000000000000002        21.600000000000001        2.4502018372179921     
   7.2000000000000002        22.400000000000002        2.5206297676115854     
   7.2000000000000002        23.200000000000003        2.4496246412418312     
   7.2000000000000002        24.000000000000000        2.5483335174507373     
   7.2000000000000002        24.800000000000001        2.4514657976242966     
   7.2000000000000002        25.600000000000001        2.4790102880387233     
   7.2000000000000002        26.400000000000002        2.5018956605758773     
   7.2000000000000002        27.200000000000003        2.5215346501653650     
   7.2000000000000002        28.000000000000000        2.5265879527285047     
   7.2000000000000002        28.800000000000001        2.4776702542254259     
   7.2000000000000002        29.600000000000001        2.4402576992734595     
   7.2000000000000002        30.400000000000002        2.4249970679505157     
   7.2000000000000002        31.200000000000003        2.5028725739841207     
   7.2000000000000002        32.000000000000000        2.4336279491083266     
   7.2000000000000002        32.800000000000004        2.5219048610435286     
   7.2000000000000002        33.600000000000001        2.4759654372730493     
   7.2000000000000002        34.399999999999999        2.4720337254919089     
   7.2000000000000002        35.200000000000003        2.5507984138027364     
   7.2000000000000002        36.000000000000000        2.4643633761611268     
   7.2000000000000002        36.800000000000004        2.5596009419126937     
   7.2000000000000002        37.600000000000001        2.4919085374379035     
   7.2000000000000002        38.400000000000006        2.5569059212168308     
   7.2000000000000002        39.200000000000003        2.5621753052887541     
   7.2000000000000002        40.000000000000000        2.5174143709014416     
   7.2000000000000002        40.800000000000004        2.5270953583690785     
   7.2000000000000002        41.600000000000001        2.5753864212874533     
   7.2000000000000002        42.400000000000006        2.5037672869039564     
   7.2000000000000002        43.200000000000003        2.5845348543859115     
   7.2000000000000002        44.000000000000000        2.5075467448126663     
   7.2000000000000002        44.800000000000004        2.5613644122455304     
   7.2000000000000002        45.600000000000001        2.4777976068289007     
   7.2000000000000002        46.400000000000006        2.5283174288530121     
   7.2000000000000002        47.200000000000003        2.5548796997960488     
   7.2000000000000002        48.000000000000000        2.4803308736910523     
   7.2000000000000002        48.800000000000004        2.5211337539742433     
   7.2000000000000002        49.600000000000001        2.5025124315840555     
   7.2000000000000002        50.400000000000006        2.5106217079329256     
   7.2000000000000002        51.200000000000003        2.5251810065814362     
   7.2000000000000002        52.000000000000000        2.4926286395325383     
   7.2000000000000002        52.800000000000004        2.5838446481197450     
   7.2000000000000002        53.600000000000001        2.5551637329332393     
   7.2000000000000002        54.400000000000006        2.5157504517440183     
   7.2000000000000002        55.200000000000003        2.5585850012036619     
   7.2000000000000002        56.000000000000000        2.5358102714260782     
   7.2000000000000002        56.800000000000004        2.4979867750250944     
   7.2000000000000002        57.600000000000001        2.4603819895323578     
   7.2000000000000002        58.400000000000006        2.5385666443135015     
   7.2000000000000002        59.200000000000003        2.4910125013748736     
   7.2000000000000002        60.000000000000000        2.5326144875470393     
   7.2000000000000002        60.800000000000004        2.5102525590948086     
   7.2000000000000002        61.600000000000001        2.5136491935499818     
   7.2000000000000002        62.400000000000006        2.5652817042475511     
   7.2000000000000002        63.200000000000003        2.4614569909628190     
   7.2000000000000002        64.000000000000000        2.5388781591016834     
   7.2000000000000002        64.799999999999997        2.5474805535843275     
   7.2000000000000002        65.600000000000009        2.5220778436144498     
   7.2000000000000002        66.400000000000006        2.5468797659980451     
   7.2000000000000002        67.200000000000003        2.4940880939983727     
   7.2000000000000002        68.000000000000000        2.5480385419783267     
   7.2000000000000002        68.799999999999997        2.4446756012322677     
   7.2000000000000002        69.600000000000009        2.5418603523991141     
   7.2000000000000002        70.400000000000006        2.4769215390389356     
   7.2000000000000002        71.200000000000003        2.5651660934705656     
   7.2000000000000002        72.000000000000000        2.5371721412743273     
   7.2000000000000002        72.799999999999997        2.4858411480572813     
   7.2000000000000002        73.600000000000009        2.5541514407358776     
   7.2000000000000002        74.400000000000006        2.5721093709471701     
   7.2000000000000002        75.200000000000003        2.4927831119250023     
   7.2000000000000002        76.000000000000000        2.5465597124455805     
   7.2000000000000002        76.800000000000011        2.4970552381918014     
   7.2000000000000002        77.600000000000009        2.5020760448905577     
   7.2000000000000002        78.400000000000006        2.5455780151346015     
   7.2000000000000002        79.200000000000003        2.5011894765491536     
   7.2000000000000002        80.000000000000000        2.5354465569862419     
   7.2000000000000002        80.800000000000011        2.5420195177229639     
   7.2000000000000002        81.600000000000009        2.5074168862966943     
   7.2000000000000002        82.400000000000006        2.5372280039974910     
   7.2000000000000002        83.200000000000003        2.5675662788438252     
   7.2000000000000002        84.000000000000000        2.5356162453158362     
   7.2000000000000002        84.800000000000011        2.5550417631965807     
   7.2000000000000002        85.600000000000009        2.4943069318378464     
   7.2000000000000002        86.400000000000006        2.4692091082922603     
   7.2000000000000002        87.200000000000003        2.5308398365829436     
   7.2000000000000002        88.000000000000000        2.5587687802116106     
   7.2000000000000002        88.800000000000011        2.5123643488050411     
   7.2000000000000002        89.600000000000009        2.4959022516560077     
   7.2000000000000002        90.400000000000006        2.5547083769000931     
   7.2000000000000002        91.200000000000003        2.5135974521193600     
   7.2000000000000002        92.000000000000000        2.5031552811882776     
   7.2000000000000002        92.800000000000011        2.5410537457897369     
   7.2000000000000002        93.600000000000009        2.4476671544242357     
   7.2000000000000002        94.400000000000006        2.4648091531871978     
   7.2000000000000002        95.200000000000003        2.5279162822848820     
   7.2000000000000002        96.000000000000000        2.5539597501503524     
   7.2000000000000002        96.800000000000011        2.5421784997214796     
   7.2000000000000002        97.600000000000009        2.4819754703099157     
   7.2000000000000002        98.400000000000006        2.5739053906792764     
   7.2000000000000002        99.200000000000003        2.4696182965253790     
   7.2000000000000002        100.00000000000000        2.5400565832336679     
   7.2000000000000002        100.80000000000001        2.4930623470514437     
   7.2000000000000002        101.60000000000001        2.5636595860007669     
   7.2000000000000002        102.40000000000001        2.4936254501038921     

   8.0000000000000000       0.80000000000000004        2.4479185546675502     
   8.0000000000000000        1.6000000000000001        2.4707964170363761     
   8.0000000000000000        2.4000000000000004        2.4921097914168278     
   8.0000000000000000        3.2000000000000002        2.4785255209964077     
   8.0000000000000000        4.0000000000000000        2.4722063013953881     
   8.0000000000000000        4.8000000000000007        2.5269165717025373     
   8.0000000000000000        5.6000000000000005        2.5200036807262940     
   8.0000000000000000        6.4000000000000004        2.5063202116482066     
   8.0000000000000000        7.2000000000000002        2.5473365185634971     
   8.0000000000000000        8.0000000000000000        2.4632953621471971     
   8.0000000000000000        8.8000000000000007        2.4849289824519012     
   8.0000000000000000        9.6000000000000014        2.5617121931851203     
   8.0000000000000000        10.400000000000000        2.4806973015097369     
   8.0000000000000000        11.200000000000001        2.4597203288074350     
   8.0000000000000000        12.000000000000000        2.5540604779096188     
   8.0000000000000000        12.800000000000001        2.4531078659880809     
   8.0000000000000000        13.600000000000001        2.5330617572478245     
   8.0000000000000000        14.400000000000000        2.4420466448857252     
   8.0000000000000000        15.200000000000001        2.4462287134720770     
   8.0000000000000000        16.000000000000000        2.4682942962896082     
   8.0000000000000000        16.800000000000001        2.5080975971957260     
   8.0000000000000000        17.600000000000001        2.4845561877328199     
   8.0000000000000000        18.400000000000002        2.4869807132440123     
   8.0000000000000000        19.200000000000003        2.5234093601041874     
   8.0000000000000000        20.000000000000000        2.4649498744641374     
   8.0000000000000000        20.800000000000001        2.4462026504924910     
   8.0000000000000000        21.600000000000001        2.4789331651699968     
   8.0000000000000000        22.400000000000002        2.4281441228220455     
   8.0000000000000000        23.200000000000003        2.5083281366172892     
   8.0000000000000000        24.000000000000000        2.5012112472725705     
   8.0000000000000000        24.800000000000001        2.4490972034784524     
   8.0000000000000000        25.600000000000001        2.5010569716742368     
   8.0000000000000000        26.400000000000002        2.4878554325827795     
   8.0000000000000000        27.200000000000003        2.4258867009754645     
   8.0000000000000000        28.000000000000000        2.4897327900732424     
   8.0000000000000000        28.800000000000001        2.4689842197730307     
   8.0000000000000000        29.600000000000001        2.5062839539862174     
   8.0000000000000000        30.400000000000002        2.5410336682783865     
   8.0000000000000000        31.200000000000003        2.5304333983581508     
   8.0000000000000000        32.000000000000000        2.5161512686416185     
   8.0000000000000000        32.800000000000004        2.4900956089509760     
   8.0000000000000000        33.600000000000001        2.5212703974565764     
   8.0000000000000000        34.399999999999999        2.4421724251868078     
   8.0000000000000000        35.200000000000003        2.5328534171197505     
   8.0000000000000000        36.000000000000000        2.5303906609142284     
   8.0000000000000000        36.800000000000004        2.5602224199904096     
   8.0000000000000000        37.600000000000001        2.4716057478154121     
   8.0000000000000000        38.400000000000006        2.4846996221050586     
   8.0000000000000000        39.200000000000003        2.4949604506969525     
   8.0000000000000000        40.000000000000000        2.4897210783905028     
   8.0000000000000000        40.800000000000004        2.5292706958917508     
   8.0000000000000000        41.600000000000001        2.4963186646127751     
   8.0000000000000000        42.400000000000006        2.4702537945166032     
   8.0000000000000000        43.200000000000003        2.5020656753483190     
   8.0000000000000000        44.000000000000000        2.5343900110934907     
   8.0000000000000000        44.800000000000004        2.5641047815326536     
   8.0000000000000000        45.600000000000001        2.5311112718155173     
   8.0000000000000000        46.400000000000006        2.5659839344131194     
   8.0000000000000000        47.200000000000003        2.4943745746618950     
   8.0000000000000000        48.000000000000000        2.5651949109210612     
   8.0000000000000000        48.800000000000004        2.5552248624630427     
   8.0000000000000000        49.600000000000001        2.5085350474878538     
   8.0000000000000000        50.400000000000006        2.5255582965220946     
   8.0000000000000000        51.200000000000003        2.5618695961255535     
   8.0000000000000000        52.000000000000000        2.5171727275470079     
   8.0000000000000000        52.800000000000004        2.4863602809453940     
   8.0000000000000000        53.600000000000001        2.4923785074233962     
   8.0000000000000000        54.400000000000006        2.5934446039597403     
   8.0000000000000000        55.200000000000003        2.4861116938164072     
   8.0000000000000000        56.000000000000000        2.5560572184153156     
   8.0000000000000000        56.800000000000004        2.5420361078322862     
   8.0000000000000000        57.600000000000001        2.5801747351736468     
   8.0000000000000000        58.400000000000006        2.5499350829908178     
   8.0000000000000000        59.200000000000003        2.5127668865784774     
   8.0000000000000000        60.000000000000000        2.4919117728796860     
   8.0000000000000000        60.800000000000004        2.5751391877543162     
   8.0000000000000000        61.600000000000001        2.5068128487911143     
   8.0000000000000000        62.400000000000006        2.5401250302275868     
   8.0000000000000000        63.200000000000003        2.5483237907939476     
   8.0000000000000000        64.000000000000000        2.4934318740201742     
   8.0000000000000000        64.799999999999997        2.5216519572933667     
   8.0000000000000000        65.600000000000009        2.4747941672189451     
   8.0000000000000000        66.400000000000006        2.5177135820917012     
   8.0000000000000000        67.200000000000003        2.4909047520312066     
   8.0000000000000000        68.000000000000000        2.5266711818634415     
   8.0000000000000000        68.799999999999997        2.5435322221860881     
   8.0000000000000000        69.600000000000009        2.4814860945699841     
   8.0000000000000000        70.400000000000006        2.4813475577685886     
   8.0000000000000000        71.200000000000003        2.4784334264690928     
   8.0000000000000000        72.000000000000000        2.5211531415513946     
   8.0000000000000000        72.799999999999997        2.5800175830478138     
   8.0000000000000000        73.600000000000009        2.4947716282767454     
   8.0000000000000000        74.400000000000006        2.5269695040445876     
   8.0000000000000000        75.200000000000003        2.5591489682918214     
   8.0000000000000000        76.000000000000000        2.5836762808902547     
   8.0000000000000000        76.800000000000011        2.5554996154382588     
   8.0000000000000000        77.600000000000009        2.5018693074942551     
   8.0000000000000000        78.400000000000006        2.5018913595572823     
   8.0000000000000000        79.200000000000003        2.5135962703436192     
   8.0000000000000000        80.000000000000000        2.5205260907391258     
   8.0000000000000000        80.800000000000011        2.5200640938125627     
   8.0000000000000000        81.600000000000009        2.5569668733091566     
   8.0000000000000000        82.400000000000006        2.5347539037454423     
   8.0000000000000000        83.200000000000003        2.5314243967135708     
   8.0000000000000000        84.000000000000000        2.4958342944534500     
   8.0000000000000000        84.800000000000011        2.5367106630825247     
   8.0000000000000000        85.600000000000009        2.5535390335377475     
   8.0000000000000000        86.400000000000006        2.5610924618480371     
   8.0000000000000000        87.200000000000003        2.5391252965371560     
   8.0000000000000000        88.000000000000000        2.5171045892095925     
   8.0000000000000000        88.800000000000011        2.5483754663166849     
   8.0000000000000000        89.600000000000009        2.5142220911540107     
   8.0000000000000000        90.400000000000006        2.5342360572772096     
   8.0000000000000000        91.200000000000003        2.5414522715915577     
   8.0000000000000000        92.000000000000000        2.5402900186670281     
   8.0000000000000000        92.800000000000011        2.5413222847415216     
   8.0000000000000000        93.600000000000009        2.5537275920235873     
   8.0000000000000000        94.400000000000006        2.5662253595351081     
   8.0000000000000000        95.200000000000003        2.4613585074906008     
   8.0000000000000000        96.000000000000000        2.5578490306257313     
   8.0000000000000000        96.800000000000011        2.4930865263880482     
   8.0000000000000000        97.600000000000009        2.4845099175005925     
   8.0000000000000000        98.400000000000006        2.5494814668230577     
   8.0000000000000000        99.200000000000003        2.4791446778637813     
   8.0000000000000000        100.00000000000000        2.5445134420574478     
   8.0000000000000000        100.80000000000001        2.5463197030864961     
   8.0000000000000000        101.60000000000001        2.4718664766152250     
   8.0000000000000000        102.40000000000001        2.5457511335172511     

   8.8000000000000007       0.80000000000000004        2.5406443068917484     
   8.8000000000000007        1.6000000000000001        2.5019661957130617     
   8.8000000000000007        2.4000000000000004        2.5180958439984611     
   8.8000000000000007        3.2000000000000002        2.5619680251912373     
   8.8000000000000007        4.0000000000000000        2.4801001795205555     
   8.8000000000000007        4.8000000000000007        2.5187433630233733     
   8.8000000000000007        5.6000000000000005        2.4278707709554377     
   8.8000000000000007        6.4000000000000004        2.4635314795881826     
   8.8000000000000007        7.2000000000000002        2.4949416115599901     
   8.8000000000000007        8.0000000000000000        2.5335162320727220     
   8.8000000000000007        8.8000000000000007        2.4423281031831183     
   8.8000000000000007        9.6000000000000014        2.4716314671488839     
   8.8000000000000007        10.400000000000000        2.4582482844911708     
   8.8000000000000007        11.200000000000001        2.5318195107752794     
   8.8000000000000007        12.000000000000000        2.4758846369539880     
   8.8000000000000007        12.800000000000001        2.4883808181144293     
   8.8000000000000007        13.600000000000001        2.5126201436344067     
   8.8000000000000007        14.400000000000000        2.4928598842325145     
   8.8000000000000007        15.200000000000001        2.5118773714560296     
   8.8000000000000007        16.000000000000000        2.4729694215132731     
   8.8000000000000007        16.800000000000001        2.4885835225659370     
   8.8000000000000007        17.600000000000001        2.5222188322370624     
   8.8000000000000007        18.400000000000002        2.4439848389305032     
   8.8000000000000007        19.200000000000003        2.4505674778226378     
   8.8000000000000007        20.000000000000000        2.4959734649057248     
   8.8000000000000007        20.800000000000001        2.4839404523848976     
   8.8000000000000007        21.600000000000001        2.5142074822813387     
   8.8000000000000007        22.400000000000002        2.4779441070485877     
   8.8000000000000007        23.200000000000003        2.4817617361160624     
   8.8000000000000007        24.000000000000000        2.5256167637006328     
   8.8000000000000007        24.800000000000001        2.4886867543686240     
   8.8000000000000007        25.600000000000001        2.5077242455508402     
   8.8000000000000007        26.400000000000002        2.5166060302383428     
   8.8000000000000007        27.200000000000003        2.4438473970162238     
   8.8000000000000007        28.000000000000000        2.5269416452339120     
   8.8000000000000007        28.800000000000001        2.5203866477838259     
   8.8000000000000007        29.600000000000001        2.4637462577557896     
   8.8000000000000007        30.400000000000002        2.4639785334505460     
   8.8000000000000007        31.200000000000003        2.4623565781997292     
   8.8000000000000007        32.000000000000000        2.4871453026275874     
   8.8000000000000007        32.800000000000004        2.4857598228898539     
   8.8000000000000007        33.600000000000001        2.4975350406181671     
   8.8000000000000007        34.399999999999999        2.4655522423418401     
   8.8000000000000007        35.200000000000003        2.5369462575462545     
   8.8000000000000007        36.000000000000000        2.4881250870859923     
   8.8000000000000007        36.800000000000004        2.5244895580151416     
   8.8000000000000007        37.600000000000001        2.5376063604838954     
   8.8000000000000007        38.400000000000006        2.5415494706786346     
   8.8000000000000007        39.200000000000003        2.5674235666299392     
   8.8000000000000007        40.000000000000000        2.4618039545112538     
   8.8000000000000007        40.800000000000004        2.5406549186814575     
   8.8000000000000007        41.600000000000001        2.5298792311327665     
   8.8000000000000007        42.400000000000006        2.5550288756399180     
   8.8000000000000007        43.200000000000003        2.5386631621889655     
   8.8000000000000007        44.000000000000000        2.4945067806085768     
   8.8000000000000007        44.800000000000004        2.5414180250144520     
   8.8000000000000007        45.600000000000001        2.5208210497792547     
   8.8000000000000007        46.400000000000006        2.5193418210823415     
   8.8000000000000007        47.200000000000003        2.5059806782925858     
   8.8000000000000007        48.000000000000000        2.5553189776673078     
   8.8000000000000007        48.800000000000004        2.5435645305980925     
   8.8000000000000007        49.600000000000001        2.5973208309978664     
   8.8000000000000007        50.400000000000006        2.7012003547431847     
   8.8000000000000007        51.200000000000003        2.7258379373954922     
   8.8000000000000007        52.000000000000000        2.7003661912283952     
   8.8000000000000007        52.800000000000004        2.5958259884682287     
   8.8000000000000007        53.600000000000001        2.5096166945369345     
   8.8000000000000007        54.400000000000006        2.5819438810713233     
   8.8000000000000007        55.200000000000003        2.5046282071847141     
   8.8000000000000007        56.000000000000000        2.5093432642212110     
   8.8000000000000007        56.800000000000004        2.5192258782173109     
   8.8000000000000007        57.600000000000001        2.5392700902868341     
   8.8000000000000007        58.400000000000006        2.4865604580419012     
   8.8000000000000007        59.200000000000003        2.5131210157618180     
   8.8000000000000007        60.000000000000000        2.5613573639325282     
   8.8000000000000007        60.800000000000004        2.4926594959745474     
   8.8000000000000007        61.600000000000001        2.5664631586094986     
   8.8000000000000007        62.400000000000006        2.4437339311655228     
   8.8000000000000007        63.200000000000003        2.5498250357948566     
   8.8000000000000007        64.000000000000000        2.4746702406902199     
   8.8000000000000007        64.799999999999997        2.5083692815862428     
   8.8000000000000007        65.600000000000009        2.5729983349270760     
   8.8000000000000007        66.400000000000006        2.5131373709527627     
   8.8000000000000007        67.200000000000003        2.4877159497740564     
   8.8000000000000007        68.000000000000000        2.5046426858811710     
   8.8000000000000007        68.799999999999997        2.5450703727135719     
   8.8000000000000007        69.600000000000009        2.5070864800135526     
   8.8000000000000007        70.400000000000006        2.5732315172061058     
   8.8000000000000007        71.200000000000003        2.4916637289143511     
   8.8000000000000007        72.000000000000000        2.5087357514724498     
   8.8000000000000007        72.799999999999997        2.5046876135813836     
   8.8000000000000007        73.600000000000009        2.5577050414394460     
   8.8000000000000007        74.400000000000006        2.5106901866528655     
   8.8000000000000007        75.200000000000003        2.5056292968225731     
   8.8000000000000007        76.000000000000000        2.5491578321764217     
   8.8000000000000007        76.800000000000011        2.5210981378992665     
   8.8000000000000007        77.600000000000009        2.5481016942775758     
   8.8000000000000007        78.400000000000006        2.5083750597704189     
   8.8000000000000007        79.200000000000003        2.5281536437702470     
   8.8000000000000007        80.000000000000000        2.5678302441224043     
   8.8000000000000007        80.800000000000011        2.5230568366988839     
   8.8000000000000007        81.600000000000009        2.5454084957179903     
   8.8000000000000007        82.400000000000006        2.5860085274396742     
   8.8000000000000007        83.200000000000003        2.5222420981300746     
   8.8000000000000007        84.000000000000000        2.5260865636446161     
   8.8000000000000007        84.800000000000011        2.5641256239579229     
   8.8000000000000007        85.600000000000009        2.5085340005636296     
   8.8000000000000007        86.400000000000006        2.5372039373427686     
   8.8000000000000007        87.200000000000003        2.5911524112666697     
   8.8000000000000007        88.000000000000000        2.4896649597710589     
   8.8000000000000007        88.800000000000011        2.5251815209918398     
   8.8000000000000007        89.600000000000009        2.5321320082893393     
   8.8000000000000007        90.400000000000006        2.5056489175610501     
   8.8000000000000007        91.200000000000003        2.5427419074407340     
   8.8000000000000007        92.000000000000000        2.4790109808803225     
   8.8000000000000007        92.800000000000011        2.4522352957183760     
   8.8000000000000007        93.600000000000009        2.5180852077885438     
   8.8000000000000007        94.400000000000006        2.5079905343283411     
   8.8000000000000007        95.200000000000003        2.5169820417072892     
   8.8000000000000007        96.000000000000000        2.4858020846655697     
   8.8000000000000007        96.800000000000011        2.5618287080413102     
   8.8000000000000007        97.600000000000009        2.5562307398196422     
   8.8000000000000007        98.400000000000006        2.4799024159546450     
   8.8000000000000007        99.200000000000003        2.5491280121157436     
   8.8000000000000007        100.00000000000000        2.5121812668478305     
   8.8000000000000007        100.80000000000001        2.5064638371302754     
   8.8000000000000007        101.60000000000001        2.5271528889342321     
   8.8000000000000007        102.40000000000001        2.5125019105870314     

   9.6000000000000014       0.80000000000000004        2.4606822583848960     
   9.6000000000000014        1.6000000000000001        2.5372042336532612     
   9.6000000000000014        2.4000000000000004        2.5419424116436367     
   9.6000000000000014        3.2000000000000002        2.5054562214632301     
   9.6000000000000014        4.0000000000000000        2.4765427329395231     
   9.6000000000000014        4.8000000000000007        2.5036000044220992     
   9.6000000000000014        5.6000000000000005        2.5217537087490833     
   9.6000000000000014        6.4000000000000004        2.5497236495883961     
   9.6000000000000014        7.2000000000000002        2.4579050088583356     
   9.6000000000000014        8.0000000000000000        2.4980290726420584     
   9.6000000000000014        8.8000000000000007        2.5284502591291904     
   9.6000000000000014        9.6000000000000014        2.5204953519213666     
   9.6000000000000014        10.400000000000000        2.4380998203596498     
   9.6000000000000014        11.200000000000001        2.4876895639730079     
   9.6000000000000014        12.000000000000000        2.4669917391023892     
   9.6000000000000014        12.800000000000001        2.4409887888042578     
   9.6000000000000014        13.600000000000001        2.5094647710892160     
   9.6000000000000014        14.400000000000000        2.4398865184706668     
   9.6000000000000014        15.200000000000001        2.5126598157410052     
   9.6000000000000014        16.000000000000000        2.4550174854764384     
   9.6000000000000014        16.800000000000001        2.4874007919378571     
   9.6000000000000014        17.600000000000001        2.4471735348442532     
   9.6000000000000014        18.400000000000002        2.4769698808559388     
   9.6000000000000014        19.200000000000003        2.5287877079378127     
   9.6000000000000014        20.000000000000000        2.4200554731775230     
   9.6000000000000014        20.800000000000001        2.4943335728496727     
   9.6000000000000014        21.600000000000001        2.3990805819086654     
   9.6000000000000014        22.400000000000002        2.4990344320815843     
   9.6000000000000014        23.200000000000003        2.4363383066386395     
   9.6000000000000014        24.000000000000000        2.4407268217053311     
   9.6000000000000014        24.800000000000001        2.4843970617007738     
   9.6000000000000014        25.600000000000001        2.4223566588682708     
   9.6000000000000014        26.400000000000002        2.5252369321733128     
   9.6000000000000014        27.200000000000003        2.4723544176612382     
   9.6000000000000014        28.000000000000000        2.4417893084545943     
   9.6000000000000014        28.800000000000001        2.5102103247109810     
   9.6000000000000014        29.600000000000001        2.4868099786803839     
   9.6000000000000014        30.400000000000002        2.5331350806663449     
   9.6000000000000014        31.200000000000003        2.4545425338308378     
   9.6000000000000014        32.000000000000000        2.5075194685907238     
   9.6000000000000014        32.800000000000004        2.5156058219359019     
   9.6000000000000014        33.600000000000001        2.5376662857980969     
   9.6000000000000014        34.399999999999999        2.5251566914164414     
   9.6000000000000014        35.200000000000003        2.4831349164674874     
   9.6000000000000014        36.000000000000000        2.4714160341605282     
   9.6000000000000014        36.800000000000004        2.4830299853000266     
   9.6000000000000014        37.600000000000001        2.5485081894267858     
   9.6000000000000014        38.400000000000006        2.4629102744923066     
   9.6000000000000014        39.200000000000003        2.4977786489781271     
   9.6000000000000014        40.000000000000000        2.5363554671553139     
   9.6000000000000014        40.800000000000004        2.4908276731561205     
   9.6000000000000014        41.600000000000001        2.5272030493605273     
   9.6000000000000014        42.400000000000006        2.4538571665293065     
   9.6000000000000014        43.200000000000003        2.4696847208774364     
   9.6000000000000014        44.000000000000000        2.5375044142354919     
   9.6000000000000014        44.800000000000004        2.5305987308942739     
   9.6000000000000014        45.600000000000001        2.5219201738071981     
   9.6000000000000014        46.400000000000006        2.5558650278787227     
   9.6000000000000014        47.200000000000003        2.5090804990232485     
   9.6000000000000014        48.000000000000000        2.5108130067771328     
   9.6000000000000014        48.800000000000004        2.5961860497440665     
   9.6000000000000014        49.600000000000001        2.7647388614494974     
   9.6000000000000014        50.400000000000006        2.8143289494009500     
   9.6000000000000014        51.200000000000003        2.8188177303603523     
   9.6000000000000014        52.000000000000000        2.8158003062258001     
   9.6000000000000014        52.800000000000004        2.7599051691434093     
   9.6000000000000014        53.600000000000001        2.5677243644627223     
   9.6000000000000014        54.400000000000006        2.5155435956428991     
   9.6000000000000014        55.200000000000003        2.5799890604796762     
   9.6000000000000014        56.000000000000000        2.5074431656806970     
   9.6000000000000014        56.800000000000004        2.5019462106323833     
   9.6000000000000014        57.600000000000001        2.5024933370686768     
   9.6000000000000014        58.400000000000006        2.5146886922770038     
   9.6000000000000014        59.200000000000003        2.5664492182758241     
   9.6000000000000014        60.000000000000000        2.5557958870019819     
   9.6000000000000014        60.800000000000004        2.4620965947234774     
   9.6000000000000014        61.600000000000001        2.4857720977042446     
   9.6000000000000014        62.400000000000006        2.4881622089642765     
   9.6000000000000014        63.200000000000003        2.5541914254033142     
   9.6000000000000014        64.000000000000000        2.4938372949823986     
   9.6000000000000014        64.799999999999997        2.5302709059603221     
   9.6000000000000014        65.600000000000009        2.4857839569638127     
   9.6000000000000014        66.400000000000006        2.5065566231116110     
   9.6000000000000014        67.200000000000003        2.5381299923705960     
   9.6000000000000014        68.000000000000000        2.4614576368140475     
   9.6000000000000014        68.799999999999997        2.5414774307778041     
   9.6000000000000014        69.600000000000009        2.5007792517935208     
   9.6000000000000014        70.400000000000006        2.4842639194239071     
   9.6000000000000014        71.200000000000003        2.5707789665638217     
   9.6000000000000014        72.000000000000000        2.5363842407553685     
   9.6000000000000014        72.799999999999997        2.5013403619465970     
   9.6000000000000014        73.600000000000009        2.5323049810386897     
   9.6000000000000014        74.400000000000006        2.5172008915475712     
   9.6000000000000014        75.200000000000003        2.5080637459256114     
   9.6000000000000014        76.000000000000000        2.5053168486885697     
   9.6000000000000014        76.800000000000011        2.5513865563347693     
   9.6000000000000014        77.600000000000009        2.5405943150607193     
   9.6000000000000014        78.400000000000006        2.5977640718213304     
   9.6000000000000014        79.200000000000003        2.6994996862284406     
   9.6000000000000014        80.000000000000000        2.7243334173012177     
   9.6000000000000014        80.800000000000011        2.7026026841916262     
   9.6000000000000014        81.600000000000009        2.6115805646641364     
   9.6000000000000014        82.400000000000006        2.5489201193182387     
   9.6000000000000014        83.200000000000003        2.5345930503067167     
   9.6000000000000014        84.000000000000000        2.5032732300814300     
   9.6000000000000014        84.800000000000011        2.5098157801532790     
   9.6000000000000014        85.600000000000009        2.5808932889483507     
   9.6000000000000014        86.400000000000006        2.5060553920020459     
   9.6000000000000014        87.200000000000003        2.5066528945429121     
   9.6000000000000014        88.000000000000000        2.5122455364044063     
   9.6000000000000014        88.800000000000011        2.4929963724223465     
   9.6000000000000014        89.600000000000009        2.4880412558937954     
   9.6000000000000014        90.400000000000006        2.4776652292872199     
   9.6000000000000014        91.200000000000003        2.5651812587290492     
   9.6000000000000014        92.000000000000000        2.5664599499451488     
   9.6000000000000014        92.800000000000011        2.5695588036478916     
   9.6000000000000014        93.600000000000009        2.5193435674496674     
   9.6000000000000014        94.400000000000006        2.4748895845894610     
   9.6000000000000014        95.200000000000003        2.5742938711658554     
   9.6000000000000014        96.000000000000000        2.5463240662013016     
   9.6000000000000014        96.800000000000011        2.5062854882061578     
   9.6000000000000014        97.600000000000009        2.4892509354469494     
   9.6000000000000014        98.400000000000006        2.5128739177326724     
   9.6000000000000014        99.200000000000003        2.5582983839965463     
   9.6000000000000014        100.00000000000000        2.4581606272481871     
   9.6000000000000014        100.80000000000001        2.4633108286513070     
   9.6000000000000014        101.60000000000001        2.5198992686171136     
   9.6000000000000014        102.40000000000001        2.4951350886430967     

   10.400000000000000       0.80000000000000004        2.5586698232677407     
   10.400000000000000        1.6000000000000001        2.4861869718797069     
   10.400000000000000        2.4000000000000004        2.5075670638507974     
   10.400000000000000        3.2000000000000002        2.4543889466145994     
   10.400000000000000        4.0000000000000000        2.5478797603612295     
   10.400000000000000        4.8000000000000007        2.5017953571502791     
   10.400000000000000        5.6000000000000005        2.5055104425853263     
   10.400000000000000        6.4000000000000004        2.5281637502112488     
   10.400000000000000        7.2000000000000002        2.4489609634462339     
   10.400000000000000        8.0000000000000000        2.4795258309605939     
   10.400000000000000        8.8000000000000007        2.5277341862562892     
   10.400000000000000        9.6000000000000014        2.4303429608924541     
   10.400000000000000        10.400000000000000        2.5133767935013709     
   10.400000000000000        11.200000000000001        2.5240891257424880     
   10.400000000000000        12.000000000000000        2.4707707161124950     
   10.400000000000000        12.800000000000001        2.4929455772712572     
   10.400000000000000        13.600000000000001        2.5038587854726306     
   10.400000000000000        14.400000000000000        2.5027760699948778     
   10.400000000000000        15.200000000000001        2.4773873881557349     
   10.400000000000000        16.000000000000000        2.4265869577518071     
   10.400000000000000        16.800000000000001        2.5198515609571568     
   10.400000000000000        17.600000000000001        2.4994559812282482     
   10.400000000000000        18.400000000000002        2.4287140586496125     
   10.400000000000000        19.200000000000003        2.4271989308739639     
   10.400000000000000        20.000000000000000        2.5006778058348771     
   10.400000000000000        20.800000000000001        2.4559106389315715     
   10.400000000000000        21.600000000000001        2.4882421222416431     
   10.400000000000000        22.400000000000002        2.5237302809559696     
   10.400000000000000        23.200000000000003        2.5180727684426554     
   10.400000000000000        24.000000000000000        2.4712389524588114     
   10.400000000000000        24.800000000000001        2.4805238712576081     
   10.400000000000000        25.600000000000001        2.5353856668328847     
   10.400000000000000        26.400000000000002        2.4406761687203926     
   10.400000000000000        27.200000000000003        2.5214433429953744     
   10.400000000000000        28.000000000000000        2.5182324908864295     
   10.400000000000000        28.800000000000001        2.4427337991116840     
   10.400000000000000        29.600000000000001        2.4985041777662924     
   10.400000000000000        30.400000000000002        2.4370951352170067     
   10.400000000000000        31.200000000000003        2.5268656303337371     
   10.400000000000000        32.000000000000000        2.5094634284710735     
   10.400000000000000        32.800000000000004        2.4338200833770842     
   10.400000000000000        33.600000000000001        2.4770051198858116     
   10.400000000000000        34.399999999999999        2.4692627060179406     
   10.400000000000000        35.200000000000003        2.5130925868896075     
   10.400000000000000        36.000000000000000        2.5270114019014005     
   10.400000000000000        36.800000000000004        2.5442459901179513     
   10.400000000000000        37.600000000000001        2.4928181089408961     
   10.400000000000000        38.400000000000006        2.5130968142158530     
   10.400000000000000        39.200000000000003        2.5599704798273573     
   10.400000000000000        40.000000000000000        2.4655291683882172     
   10.400000000000000        40.800000000000004        2.5705324326854093     
   10.400000000000000        41.600000000000001        2.5006321435304493     
   10.400000000000000        42.400000000000006        2.5654451233347584     
   10.400000000000000        43.200000000000003        2.5542223602437573     
   10.400000000000000        44.000000000000000        2.5762368079493903     
   10.400000000000000        44.800000000000004        2.5290476527417991     
   10.400000000000000        45.600000000000001        2.5048639861834028     
   10.400000000000000        46.400000000000006        2.5116677635342608     
   10.400000000000000        47.200000000000003        2.4958086548698497     
   10.400000000000000        48.000000000000000        2.5157510498212150     
   10.400000000000000        48.800000000000004        2.7010440175498469     
   10.400000000000000        49.600000000000001        2.8146539994930131     
   10.400000000000000        50.400000000000006        2.8212149020120365     
   10.400000000000000        51.200000000000003        2.8123136336391417     
   10.400000000000000        52.000000000000000        2.8206220887385491     
   10.400000000000000        52.800000000000004        2.8115255735292535     
   10.400000000000000        53.600000000000001        2.6707960991237529     
   10.400000000000000        54.400000000000006        2.5228931137874704     
   10.400000000000000        55.200000000000003        2.5418112722367421     
   10.400000000000000        56.000000000000000        2.5099476065424930     
   10.400000000000000        56.800000000000004        2.5049008718276755     
   10.400000000000000        57.600000000000001        2.5532832147648294     
   10.400000000000000        58.400000000000006        2.5017431316619465     
   10.400000000000000        59.200000000000003        2.5106290899566783     
   10.400000000000000        60.000000000000000        2.5016029261733332     
   10.400000000000000        60.800000000000004        2.5310234123112929     
   10.400000000000000        61.600000000000001        2.5257741993593412     
   10.400000000000000        62.400000000000006        2.4865259568411031     
   10.400000000000000        63.200000000000003        2.5679890017978315     
   10.400000000000000        64.000000000000000        2.4886814337982130     
   10.400000000000000        64.799999999999997        2.5421278370345601     
   10.400000000000000        65.600000000000009        2.4647766838549878     
   10.400000000000000        66.400000000000006        2.5401156750161289     
   10.400000000000000        67.200000000000003        2.5481196610038710     
   10.400000000000000        68.000000000000000        2.4998562402227451     
   10.400000000000000        68.799999999999997        2.4693820346202147     
   10.400000000000000        69.600000000000009        2.5844403192424785     
   10.400000000000000        70.400000000000006        2.4810288076808349     
   10.400000000000000        71.200000000000003        2.4874418771469138     
   10.400000000000000        72.000000000000000        2.4795136468675372     
   10.400000000000000        72.799999999999997        2.5398075419536861     
   10.400000000000000        73.600000000000009        2.5310892150039419     
   10.400000000000000        74.400000000000006        2.5314748306802231     
   10.400000000000000        75.200000000000003        2.5554641572110839     
   10.400000000000000        76.000000000000000        2.5018430104943410     
   10.400000000000000        76.800000000000011        2.5083039392536248     
   10.400000000000000        77.600000000000009        2.5958098183334526     
   10.400000000000000        78.400000000000006        2.7640301094910051     
   10.400000000000000        79.200000000000003        2.8144264539382178     
   10.400000000000000        80.000000000000000        2.8192693955949020     
   10.400000000000000        80.800000000000011        2.8155851184746381     
   10.400000000000000        81.600000000000009        2.7847939197142537     
   10.400000000000000        82.400000000000006        2.6655221789009631     
   10.400000000000000        83.200000000000003        2.5512761478369410     
   10.400000000000000        84.000000000000000        2.5288822213919562     
   10.400000000000000        84.800000000000011        2.5643413681584617     
   10.400000000000000        85.600000000000009        2.5406967347098397     
   10.400000000000000        86.400000000000006        2.5569993279425183     
   10.400000000000000        87.200000000000003        2.5249786598266821     
   10.400000000000000        88.000000000000000        2.4842381224684029     
   10.400000000000000        88.800000000000011        2.5633851744138867     
   10.400000000000000        89.600000000000009        2.5558303997076806     
   10.400000000000000        90.400000000000006        2.5032982953347789     
   10.400000000000000        91.200000000000003        2.5207545502511555     
   10.400000000000000        92.000000000000000        2.5240294203922176     
   10.400000000000000        92.800000000000011        2.4867604439368907     
   10.400000000000000        93.600000000000009        2.5190230275372163     
   10.400000000000000        94.400000000000006        2.5750947115155194     
   10.400000000000000        95.200000000000003        2.5215739655598561     
   10.400000000000000        96.000000000000000        2.4617577491537626     
   10.400000000000000        96.800000000000011        2.5702632293655427     
   10.400000000000000        97.600000000000009        2.5104923928176381     
   10.400000000000000        98.400000000000006        2.4791214190629187     
   10.400000000000000        99.200000000000003        2.5426297569766954     
   10.400000000000000        100.00000000000000        2.5372083784787587     
   10.400000000000000        100.80000000000001        2.4905753009169374     
   10.400000000000000        101.60000000000001        2.5315824663258386     
   10.400000000000000        102.40000000000001        2.4769759614843463     

   11.200000000000001       0.80000000000000004        2.5247982195022636     
   11.200000000000001        1.6000000000000001        2.5094722289590390     
   11.200000000000001        2.4000000000000004        2.5252716911582271     
   11.200000000000001        3.2000000000000002        2.5450437979352434     
   11.200000000000001        4.0000000000000000        2.4856570592371541     
   11.200000000000001        4.8000000000000007        2.4479244810557450     
   11.200000000000001        5.6000000000000005        2.5283810060718266     
   11.200000000000001        6.4000000000000004        2.4881646529715451     
   11.200000000000001        7.2000000000000002        2.4516067488226772     
   11.200000000000001        8.0000000000000000        2.5287894703591247     
   11.200000000000001        8.8000000000000007        2.4446973365082503     
   11.200000000000001        9.6000000000000014        2.5017666975813140     
   11.200000000000001        10.400000000000000        2.4216173322892671     
   11.200000000000001        11.200000000000001        2.5285145109591740     
   11.200000000000001        12.000000000000000        2.4247004639598391     
   11.200000000000001        12.800000000000001        2.5434050275672098     
   11.200000000000001        13.600000000000001        2.4416696137418845     
   11.200000000000001        14.400000000000000        2.4777629472303579     
   11.200000000000001        15.200000000000001        2.4942350365896266     
   11.200000000000001        16.000000000000000        2.4885135994249179     
   11.200000000000001        16.800000000000001        2.4369992967291636     
   11.200000000000001        17.600000000000001        2.5380667243550534     
   11.200000000000001        18.400000000000002        2.4785726597536155     
   11.200000000000001        19.200000000000003        2.4864886944796156     
   11.200000000000001        20.000000000000000        2.5020748682112686     
   11.200000000000001        20.800000000000001        2.4098221430275237     
   11.200000000000001        21.600000000000001        2.4987111662452821     
   11.200000000000001        22.400000000000002        2.4516842926258517     
   11.200000000000001        23.200000000000003        2.4159858557523828     
   11.200000000000001        24.000000000000000        2.4984465152431374     
   11.200000000000001        24.800000000000001        2.5102273390693677     
   11.200000000000001        25.600000000000001        2.4351818033820960     
   11.200000000000001        26.400000000000002        2.4773979747610602     
   11.200000000000001        27.200000000000003        2.4871607935349203     
   11.200000000000001        28.000000000000000        2.4896424186627346     
   11.200000000000001        28.800000000000001        2.4528346170814315     
   11.200000000000001        29.600000000000001        2.4554671104722785     
   11.200000000000001        30.400000000000002        2.4872056282620978     
   11.200000000000001        31.200000000000003        2.4794279117133748     
   11.200000000000001        32.000000000000000        2.5165213455996587     
   11.200000000000001        32.800000000000004        2.4832784258812248     
   11.200000000000001        33.600000000000001        2.5064857743657809     
   11.200000000000001        34.399999999999999        2.4613651056705197     
   11.200000000000001        35.200000000000003        2.4975989370638434     
   11.200000000000001        36.000000000000000        2.5070087362267350     
   11.200000000000001        36.800000000000004        2.4699706945678663     
   11.200000000000001        37.600000000000001        2.5692941784602539     
   11.200000000000001        38.400000000000006        2.4602065186163204     
   11.200000000000001        39.200000000000003        2.5586855349157123     
   11.200000000000001        40.000000000000000        2.4906020565291076     
   11.200000000000001        40.800000000000004        2.4947888118988319     
   11.200000000000001        41.600000000000001        2.5073811678025861     
   11.200000000000001        42.400000000000006        2.5286515880445704     
   11.200000000000001        43.200000000000003        2.5312111914492816     
   11.200000000000001        44.000000000000000        2.5355717866048861     
   11.200000000000001        44.800000000000004        2.4965069303565959     
   11.200000000000001        45.600000000000001        2.5217241480802821     
   11.200000000000001        46.400000000000006        2.5069376884850012     
   11.200000000000001        47.200000000000003        2.5809548524333610     
   11.200000000000001        48.000000000000000        2.5211136011894237     
   11.200000000000001        48.800000000000004        2.7190686592940376     
   11.200000000000001        49.600000000000001        2.8196630649217389     
   11.200000000000001        50.400000000000006        2.8124748375743795     
   11.200000000000001        51.200000000000003        2.8036503395110524     
   11.200000000000001        52.000000000000000        2.8147399237718282     
   11.200000000000001        52.800000000000004        2.8151938756546726     
   11.200000000000001        53.600000000000001        2.6869652068954322     
   11.200000000000001        54.400000000000006        2.5459083444229562     
   11.200000000000001        55.200000000000003        2.5015152600602524     
   11.200000000000001        56.000000000000000        2.5923751421759285     
   11.200000000000001        56.800000000000004        2.5404987471334390     
   11.200000000000001        57.600000000000001        2.5472916503793779     
   11.200000000000001        58.400000000000006        2.4951892670290845     
   11.200000000000001        59.200000000000003        2.5311408437229259     
   11.200000000000001        60.000000000000000        2.4909382893184371     
   11.200000000000001        60.800000000000004        2.5033739868134934     
   11.200000000000001        61.600000000000001        2.4894088457919481     
   11.200000000000001        62.400000000000006        2.5785721570240865     
   11.200000000000001        63.200000000000003        2.5038391200318459     
   11.200000000000001        64.000000000000000        2.4655350787810031     
   11.200000000000001        64.799999999999997        2.4882615067304070     
   11.200000000000001        65.600000000000009        2.4748113251479205     
   11.200000000000001        66.400000000000006        2.5137283641869166     
   11.200000000000001        67.200000000000003        2.5476383353557499     
   11.200000000000001        68.000000000000000        2.5167437198306306     
   11.200000000000001        68.799999999999997        2.5049021697674734     
   11.200000000000001        69.600000000000009        2.5305696452823669     
   11.200000000000001        70.400000000000006        2.5456975058228051     
   11.200000000000001        71.200000000000003        2.4674462448494525     
   11.200000000000001        72.000000000000000        2.5808043326048895     
   11.200000000000001        72.799999999999997        2.5633078582043187     
   11.200000000000001        73.600000000000009        2.5062028327524111     
   11.200000000000001        74.400000000000006        2.4988323509858050     
   11.200000000000001        75.200000000000003        2.5183558507797748     
   11.200000000000001        76.000000000000000        2.5094453349251538     
   11.200000000000001        76.800000000000011        2.5281346138665701     
   11.200000000000001        77.600000000000009        2.7023548368157053     
   11.200000000000001        78.400000000000006        2.8141712005755557     
   11.200000000000001        79.200000000000003        2.8198602458203008     
   11.200000000000001        80.000000000000000        2.8115991778645655     
   11.200000000000001        80.800000000000011        2.8157908883400498     
   11.200000000000001        81.600000000000009        2.8216875978916378     
   11.200000000000001        82.400000000000006        2.7724028353536099     
   11.200000000000001        83.200000000000003        2.6000471731997781     
   11.200000000000001        84.000000000000000        2.5223688475649295     
   11.200000000000001        84.800000000000011        2.5555855086424764     
   11.200000000000001        85.600000000000009        2.5276182349695659     
   11.200000000000001        86.400000000000006        2.5306936960746844     
   11.200000000000001        87.200000000000003        2.4857541041096862     
   11.200000000000001        88.000000000000000        2.5820814761843760     
   11.200000000000001        88.800000000000011        2.5248192789255244     
   11.200000000000001        89.600000000000009        2.5660796023869699     
   11.200000000000001        90.400000000000006        2.5492230670419889     
   11.200000000000001        91.200000000000003        2.5447521495117753     
   11.200000000000001        92.000000000000000        2.5747306097835172     
   11.200000000000001        92.800000000000011        2.5207702831377561     
   11.200000000000001        93.600000000000009        2.5381703197072327     
   11.200000000000001        94.400000000000006        2.5639368841125800     
   11.200000000000001        95.200000000000003        2.4882841682204493     
   11.200000000000001        96.000000000000000        2.5196142690550514     
   11.200000000000001        96.800000000000011        2.4975409051224116     
   11.200000000000001        97.600000000000009        2.4944654292509125     
   11.200000000000001        98.400000000000006        2.5138576856716828     
   11.200000000000001        99.200000000000003        2.4744500119690933     
   11.200000000000001        100.00000000000000        2.5467022997657747     
   11.200000000000001        100.80000000000001        2.5056916088503041     
   11.200000000000001        101.60000000000001        2.5721183797207976     
   11.200000000000001        102.40000000000001        2.4820465661480977     

   12.000000000000000       0.80000000000000004        2.5304829465755820     
   12.000000000000000        1.6000000000000001        2.4749456065667501     
   12.000000000000000        2.4000000000000004        2.4866148112610480     
   12.000000000000000        3.2000000000000002        2.4875843248317113     
   12.000000000000000        4.0000000000000000        2.5438491479348304     
   12.000000000000000        4.8000000000000007        2.5120026536249882     
   12.000000000000000        5.6000000000000005        2.4498670396363456     
   12.000000000000000        6.4000000000000004        2.4618818398709688     
   12.000000000000000        7.2000000000000002        2.5166030945431439     
   12.000000000000000        8.0000000000000000        2.4441199088525662     
   12.000000000000000        8.8000000000000007        2.4850868898642124     
   12.000000000000000        9.6000000000000014        2.4771890414313411     
   12.000000000000000        10.400000000000000        2.5307179051393303     
   12.000000000000000        11.200000000000001        2.5195213851370211     
   12.000000000000000        12.000000000000000        2.5273263350130404     
   12.000000000000000        12.800000000000001        2.4310510242845891     
   12.000000000000000        13.600000000000001        2.5368784168610379     
   12.000000000000000        14.400000000000000        2.4910258366708478     
   12.000000000000000        15.200000000000001        2.4795679544424307     
   12.000000000000000        16.000000000000000        2.4330489215762445     
   12.000000000000000        16.800000000000001        2.4977335175378585     
   12.000000000000000        17.600000000000001        2.4294489308876557     
   12.000000000000000        18.400000000000002        2.4437359270399615     
   12.000000000000000        19.200000000000003        2.4619123539931120     
   12.000000000000000        20.000000000000000        2.5148702583597884     
   12.000000000000000        20.800000000000001        2.4855459726335969     
   12.000000000000000        21.600000000000001        2.4937800554585023     
   12.000000000000000        22.400000000000002        2.4290126487330062     
   12.000000000000000        23.200000000000003        2.5220575882342042     
   12.000000000000000        24.000000000000000        2.4932218234949932     
   12.000000000000000        24.800000000000001        2.4221470924605026     
   12.000000000000000        25.600000000000001        2.5101457329716399     
   12.000000000000000        26.400000000000002        2.4662609833690317     
   12.000000000000000        27.200000000000003        2.4508615181173954     
   12.000000000000000        28.000000000000000        2.5453399246646149     
   12.000000000000000        28.800000000000001        2.4603651132982436     
   12.000000000000000        29.600000000000001        2.5473942037993522     
   12.000000000000000        30.400000000000002        2.4784388598572087     
   12.000000000000000        31.200000000000003        2.4464301765818823     
   12.000000000000000        32.000000000000000        2.5130574635674994     
   12.000000000000000        32.800000000000004        2.4944593450082282     
   12.000000000000000        33.600000000000001        2.4854063237714277     
   12.000000000000000        34.399999999999999        2.5313923572294281     
   12.000000000000000        35.200000000000003        2.4578012252747352     
   12.000000000000000        36.000000000000000        2.5092448560597220     
   12.000000000000000        36.800000000000004        2.5386015698281437     
   12.000000000000000        37.600000000000001        2.5116532046719895     
   12.000000000000000        38.400000000000006        2.5452411729221649     
   12.000000000000000        39.200000000000003        2.4896684504975433     
   12.000000000000000        40.000000000000000        2.5166257753324306     
   12.000000000000000        40.800000000000004        2.4801879315301747     
   12.000000000000000        41.600000000000001        2.5153333551266615     
   12.000000000000000        42.400000000000006        2.5771504978267239     
   12.000000000000000        43.200000000000003        2.4745950361103990     
   12.000000000000000        44.000000000000000        2.4901966482189226     
   12.000000000000000        44.800000000000004        2.5465249558281853     
   12.000000000000000        45.600000000000001        2.4896753439059216     
   12.000000000000000        46.400000000000006        2.5896615529746279     
   12.000000000000000        47.200000000000003        2.5559540400088214     
   12.000000000000000        48.000000000000000        2.5639566800287676     
   12.000000000000000        48.800000000000004        2.6799215950945463     
   12.000000000000000        49.600000000000001        2.8143191195674708     
   12.000000000000000        50.400000000000006        2.8211360115525093     
   12.000000000000000        51.200000000000003        2.8140513347733744     
   12.000000000000000        52.000000000000000        2.8209918710598472     
   12.000000000000000        52.800000000000004        2.7949747547141190     
   12.000000000000000        53.600000000000001        2.6233059455202996     
   12.000000000000000        54.400000000000006        2.5398905505206586     
   12.000000000000000        55.200000000000003        2.5450705317351821     
   12.000000000000000        56.000000000000000        2.4722230253341131     
   12.000000000000000        56.800000000000004        2.5783124162097990     
   12.000000000000000        57.600000000000001        2.4876597277164443     
   12.000000000000000        58.400000000000006        2.5808251621796598     
   12.000000000000000        59.200000000000003        2.4723202975807559     
   12.000000000000000        60.000000000000000        2.5886034602680539     
   12.000000000000000        60.800000000000004        2.4958301068626030     
   12.000000000000000        61.600000000000001        2.4869834572446705     
   12.000000000000000        62.400000000000006        2.4944621205009891     
   12.000000000000000        63.200000000000003        2.5438832052839806     
   12.000000000000000        64.000000000000000        2.5384925519252262     
   12.000000000000000        64.799999999999997        2.5491303490320338     
   12.000000000000000        65.600000000000009        2.5067715152767036     
   12.000000000000000        66.400000000000006        2.5679246893401899     
   12.000000000000000        67.200000000000003        2.4971859994446866     
   12.000000000000000        68.000000000000000        2.4803214209430688     
   12.000000000000000        68.799999999999997        2.4865006142048518     
   12.000000000000000        69.600000000000009        2.4917444427212212     
   12.000000000000000        70.400000000000006        2.5224686525434361     
   12.000000000000000        71.200000000000003        2.5579256695090367     
   12.000000000000000        72.000000000000000        2.5055139474513615     
   12.000000000000000        72.799999999999997        2.4915187563677383     
   12.000000000000000        73.600000000000009        2.5951118181808659     
   12.000000000000000        74.400000000000006        2.5056593650987353     
   12.000000000000000        75.200000000000003        2.5174237722548822     
   12.000000000000000        76.000000000000000        2.4902654540228024     
   12.000000000000000        76.800000000000011        2.5354036678891880     
   12.000000000000000        77.600000000000009        2.7167612154613683     
   12.000000000000000        78.400000000000006        2.8194273903397766     
   12.000000000000000        79.200000000000003        2.8121288851758637     
   12.000000000000000        80.000000000000000        2.8007213559229100     
   12.000000000000000        80.800000000000011        2.8042644803529218     
   12.000000000000000        81.600000000000009        2.8194118112606383     
   12.000000000000000        82.400000000000006        2.8037483366149423     
   12.000000000000000        83.200000000000003        2.6763175802105050     
   12.000000000000000        84.000000000000000        2.5065601156723076     
   12.000000000000000        84.800000000000011        2.5850753738399024     
   12.000000000000000        85.600000000000009        2.5214008291445973     
   12.000000000000000        86.400000000000006        2.5280076655565100     
   12.000000000000000        87.200000000000003        2.5259342198898285     
   12.000000000000000        88.000000000000000        2.5285739261555893     
   12.000000000000000        88.800000000000011        2.5454743289443922     
   12.000000000000000        89.600000000000009        2.5189771046933878     
   12.000000000000000        90.400000000000006        2.5276350765569884     
   12.000000000000000        91.200000000000003        2.5755524599209991     
   12.000000000000000        92.000000000000000        2.4972527544065879     
   12.000000000000000        92.800000000000011        2.5115349075468236     
   12.000000000000000        93.600000000000009        2.5259218528134562     
   12.000000000000000        94.400000000000006        2.5104430358986072     
   12.000000000000000        95.200000000000003        2.4850672096940527     
   12.000000000000000        96.000000000000000        2.4894367336042560     
   12.000000000000000        96.800000000000011        2.5140812304218678     
   12.000000000000000        97.600000000000009        2.5626108437604675     
   12.000000000000000        98.400000000000006        2.5582199181731751     
   12.000000000000000        99.200000000000003        2.5127675623621770     
   12.000000000000000        100.00000000000000        2.5463866328642553     
   12.000000000000000        100.80000000000001        2.5141406014788119     
   12.000000000000000        101.60000000000001        2.4810814395697025     
   12.000000000000000        102.40000000000001        2.4775084789040727     

   12.800000000000001       0.80000000000000004        2.5384880707874173     
   12.800000000000001        1.6000000000000001        2.5506348959411680     
   12.800000000000001        2.4000000000000004        2.5266143290043628     
   12.800000000000001        3.2000000000000002        2.5118783080079230     
   12.800000000000001        4.0000000000000000        2.5448370446993822     
   12.800000000000001        4.8000000000000007        2.4642553038795989     
   12.800000000000001        5.6000000000000005        2.5214065683002018     
   12.800000000000001        6.4000000000000004        2.5300692384172407     
   12.800000000000001        7.2000000000000002        2.4487587905904493     
   12.800000000000001        8.0000000000000000        2.4916220397721469     
   12.800000000000001        8.8000000000000007        2.5139894428372900     
   12.800000000000001        9.6000000000000014        2.4517406861669806     
   12.800000000000001        10.400000000000000        2.4793156657578455     
   12.800000000000001        11.200000000000001        2.4605393507570130     
   12.800000000000001        12.000000000000000        2.4838658848700970     
   12.800000000000001        12.800000000000001        2.4650211125215913     
   12.800000000000001        13.600000000000001        2.4862778833749783     
   12.800000000000001        14.400000000000000        2.4166221104136372     
   12.800000000000001        15.200000000000001        2.5172987269232778     
   12.800000000000001        16.000000000000000        2.4651854864995495     
   12.800000000000001        16.800000000000001        2.4230267307751632     
   12.800000000000001        17.600000000000001        2.5121089499732463     
   12.800000000000001        18.400000000000002        2.5471395306675855     
   12.800000000000001        19.200000000000003        2.4163457503351551     
   12.800000000000001        20.000000000000000        2.4945071242864008     
   12.800000000000001        20.800000000000001        2.4476103760781394     
   12.800000000000001        21.600000000000001        2.4716944819005362     
   12.800000000000001        22.400000000000002        2.5154506984023595     
   12.800000000000001        23.200000000000003        2.4965508536365193     
   12.800000000000001        24.000000000000000        2.4513545920365023     
   12.800000000000001        24.800000000000001        2.4857896720206707     
   12.800000000000001        25.600000000000001        2.4939233524263664     
   12.800000000000001        26.400000000000002        2.4886144533607588     
   12.800000000000001        27.200000000000003        2.4149558162604894     
   12.800000000000001        28.000000000000000        2.4738966287821680     
   12.800000000000001        28.800000000000001        2.4495338976277372     
   12.800000000000001        29.600000000000001        2.4854695943363287     
   12.800000000000001        30.400000000000002        2.4863306536112475     
   12.800000000000001        31.200000000000003        2.5222468926557000     
   12.800000000000001        32.000000000000000        2.4850696120298434     
   12.800000000000001        32.800000000000004        2.4558319392210803     
   12.800000000000001        33.600000000000001        2.4561684000147457     
   12.800000000000001        34.399999999999999        2.5066529781067324     
   12.800000000000001        35.200000000000003        2.5327249355332477     
   12.800000000000001        36.000000000000000        2.4552489267056985     
   12.800000000000001        36.800000000000004        2.5436184484085911     
   12.800000000000001        37.600000000000001        2.4597222893936559     
   12.800000000000001        38.400000000000006        2.4943678022334876     
   12.800000000000001        39.200000000000003        2.5785774724779551     
   12.800000000000001        40.000000000000000        2.4819634600721256     
   12.800000000000001        40.800000000000004        2.5675896045809128     
   12.800000000000001        41.600000000000001        2.5660371506666566     
   12.800000000000001        42.400000000000006        2.4921362553028183     
   12.800000000000001        43.200000000000003        2.5307679841528170     
   12.800000000000001        44.000000000000000        2.5929199594263697     
   12.800000000000001        44.800000000000004        2.5664269199341208     
   12.800000000000001        45.600000000000001        2.5149974317922035     
   12.800000000000001        46.400000000000006        2.5108576392598776     
   12.800000000000001        47.200000000000003        2.5354784158956001     
   12.800000000000001        48.000000000000000        2.5734973470415774     
   12.800000000000001        48.800000000000004        2.5719861536724995     
   12.800000000000001        49.600000000000001        2.7592340135097473     
   12.800000000000001        50.400000000000006        2.8094650270451074     
   12.800000000000001        51.200000000000003        2.8132800604960142     
   12.800000000000001        52.000000000000000        2.7927068093929761     
   12.800000000000001        52.800000000000004        2.6956136087301239     
   12.800000000000001        53.600000000000001        2.5927057226327532     
   12.800000000000001        54.400000000000006        2.5513115491613023     
   12.800000000000001        55.200000000000003        2.5712028421864237     
   12.800000000000001        56.000000000000000        2.5750818920763643     
   12.800000000000001        56.800000000000004        2.5080240387927768     
   12.800000000000001        57.600000000000001        2.5252950110021790     
   12.800000000000001        58.400000000000006        2.5433476359726477     
   12.800000000000001        59.200000000000003        2.5046204967360786     
   12.800000000000001        60.000000000000000        2.5123411403232097     
   12.800000000000001        60.800000000000004        2.5536251594808457     
   12.800000000000001        61.600000000000001        2.4927662827648818     
   12.800000000000001        62.400000000000006        2.4804924136228923     
   12.800000000000001        63.200000000000003        2.5408458603987998     
   12.800000000000001        64.000000000000000        2.4793841187869812     
   12.800000000000001        64.799999999999997        2.5150326143189781     
   12.800000000000001        65.600000000000009        2.5273176656147927     
   12.800000000000001        66.400000000000006        2.4851841581960592     
   12.800000000000001        67.200000000000003        2.5591870239438586     
   12.800000000000001        68.000000000000000        2.5356925677440971     
   12.800000000000001        68.799999999999997        2.5132077797629262     
   12.800000000000001        69.600000000000009        2.5706430564562113     
   12.800000000000001        70.400000000000006        2.5110634360623538     
   12.800000000000001        71.200000000000003        2.4971060193736210     
   12.800000000000001        72.000000000000000        2.5636825887534900     
   12.800000000000001        72.799999999999997        2.5376003566727325     
   12.800000000000001        73.600000000000009        2.5128656308725654     
   12.800000000000001        74.400000000000006        2.4814613121105102     
   12.800000000000001        75.200000000000003        2.5958600146471746     
   12.800000000000001        76.000000000000000        2.5533581970663284     
   12.800000000000001        76.800000000000011        2.5895346838639477     
   12.800000000000001        77.600000000000009        2.6755420638951186     
   12.800000000000001        78.400000000000006        2.8147040968940966     
   12.800000000000001        79.200000000000003        2.8178820283938744     
   12.800000000000001        80.000000000000000        2.8069196702028725     
   12.800000000000001        80.800000000000011        2.8096857969658657     
   12.800000000000001        81.600000000000009        2.8217733751460621     
   12.800000000000001        82.400000000000006        2.8078043759925757     
   12.800000000000001        83.200000000000003        2.6934849423248002     
   12.800000000000001        84.000000000000000        2.5544755200878915     
   12.800000000000001        84.800000000000011        2.5178812895380100     
   12.800000000000001        85.600000000000009        2.5039312910451832     
   12.800000000000001        86.400000000000006        2.5217206591291390     
   12.800000000000001        87.200000000000003        2.5188704659890075     
   12.800000000000001        88.000000000000000        2.5238075211113107     
   12.800000000000001        88.800000000000011        2.5162118703904244     
   12.800000000000001        89.600000000000009        2.5378532668575127     
   12.800000000000001        90.400000000000006        2.5072007240247407     
   12.800000000000001        91.200000000000003        2.4912276208789246     
   12.800000000000001        92.000000000000000        2.5431183949328129     
   12.800000000000001        92.800000000000011        2.5631736720784835     
   12.800000000000001        93.600000000000009        2.5252598475272050     
   12.800000000000001        94.400000000000006        2.5572571329363241     
   12.800000000000001        95.200000000000003        2.5883652288721781     
   12.800000000000001        96.000000000000000        2.4554560402657493     
   12.800000000000001        96.800000000000011        2.5567349152437533     
   12.800000000000001        97.600000000000009        2.5391900577963034     
   12.800000000000001        98.400000000000006        2.4778383526061276     
   12.800000000000001        99.200000000000003        2.5114348842249332     
   12.800000000000001        100.00000000000000        2.4944516164519821     
   12.800000000000001        100.80000000000001        2.4868964611881630     
   12.800000000000001        101.60000000000001        2.5655891802490194     
   12.800000000000001        102.40000000000001        2.4960623807292288     

   13.600000000000001       0.80000000000000004        2.5014988940716090     
   13.600000000000001        1.6000000000000001        2.5133856440071103     
   13.600000000000001        2.4000000000000004        2.4928177252767880     
   13.600000000000001        3.2000000000000002        2.4737109350338580     
   13.600000000000001        4.0000000000000000        2.4917119646352659     
   13.600000000000001        4.8000000000000007        2.5282231826256392     
   13.600000000000001        5.6000000000000005        2.4323037976733235     
   13.600000000000001        6.4000000000000004        2.5101532298062712     
   13.600000000000001        7.2000000000000002        2.5095269578078176     
   13.600000000000001        8.0000000000000000        2.5047976867888928     
   13.600000000000001        8.8000000000000007        2.4975800851096182     
   13.600000000000001        9.6000000000000014        2.5382251688341206     
   13.600000000000001        10.400000000000000        2.4991048984601578     
   13.600000000000001        11.200000000000001        2.4712816032232259     
   13.600000000000001        12.000000000000000        2.4678251627246164     
   13.600000000000001        12.800000000000001        2.5101977005545177     
   13.600000000000001        13.600000000000001        2.4390231169979226     
   13.600000000000001        14.400000000000000        2.5058392318284644     
   13.600000000000001        15.200000000000001        2.4339754708771255     
   13.600000000000001        16.000000000000000        2.5134280211346423     
   13.600000000000001        16.800000000000001        2.4755171279698343     
   13.600000000000001        17.600000000000001        2.3978914238882498     
   13.600000000000001        18.400000000000002        2.4894689457168719     
   13.600000000000001        19.200000000000003        2.4360161078711977     
   13.600000000000001        20.000000000000000        2.4542572770997517     
   13.600000000000001        20.800000000000001        2.4371443554060570     
   13.600000000000001        21.600000000000001        2.4450555664340299     
   13.600000000000001        22.400000000000002        2.4146362774673249     
   13.600000000000001        23.200000000000003        2.4710457094790592     
   13.600000000000001        24.000000000000000        2.4971574683081079     
   13.600000000000001        24.800000000000001        2.4373913426933886     
   13.600000000000001        25.600000000000001        2.4786106603837443     
   13.600000000000001        26.400000000000002        2.5219988838535992     
   13.600000000000001        27.200000000000003        2.4701710010398275     
   13.600000000000001        28.000000000000000        2.5291175510290187     
   13.600000000000001        28.800000000000001        2.4994737834119323     
   13.600000000000001        29.600000000000001        2.4873621843032425     
   13.600000000000001        30.400000000000002        2.5164936404061788     
   13.600000000000001        31.200000000000003        2.4481965237873813     
   13.600000000000001        32.000000000000000        2.4962789402038545     
   13.600000000000001        32.800000000000004        2.4679063627385891     
   13.600000000000001        33.600000000000001        2.5022061615455553     
   13.600000000000001        34.399999999999999        2.4641677458246956     
   13.600000000000001        35.200000000000003        2.5009584691082751     
   13.600000000000001        36.000000000000000        2.5511702020562752     
   13.600000000000001        36.800000000000004        2.5202207476662011     
   13.600000000000001        37.600000000000001        2.4819872716293054     
   13.600000000000001        38.400000000000006        2.5490719504079413     
   13.600000000000001        39.200000000000003        2.4632113144505787     
   13.600000000000001        40.000000000000000        2.4704782430473884     
   13.600000000000001        40.800000000000004        2.5078890109793508     
   13.600000000000001        41.600000000000001        2.4890325532850799     
   13.600000000000001        42.400000000000006        2.5365392810966623     
   13.600000000000001        43.200000000000003        2.5042458250385282     
   13.600000000000001        44.000000000000000        2.4704350817243648     
   13.600000000000001        44.800000000000004        2.4882893928676251     
   13.600000000000001        45.600000000000001        2.5664819742027833     
   13.600000000000001        46.400000000000006        2.5141960731837636     
   13.600000000000001        47.200000000000003        2.4851913643385481     
   13.600000000000001        48.000000000000000        2.5171270968626254     
   13.600000000000001        48.800000000000004        2.5301640569674384     
   13.600000000000001        49.600000000000001        2.5755251974373921     
   13.600000000000001        50.400000000000006        2.6682222162702924     
   13.600000000000001        51.200000000000003        2.6840227746856176     
   13.600000000000001        52.000000000000000        2.6245150503014627     
   13.600000000000001        52.800000000000004        2.5852534195986059     
   13.600000000000001        53.600000000000001        2.5111850455545506     
   13.600000000000001        54.400000000000006        2.5191633755001921     
   13.600000000000001        55.200000000000003        2.5200834622828756     
   13.600000000000001        56.000000000000000        2.4599147932145509     
   13.600000000000001        56.800000000000004        2.5462989978368218     
   13.600000000000001        57.600000000000001        2.5388234877044984     
   13.600000000000001        58.400000000000006        2.4929438642604445     
   13.600000000000001        59.200000000000003        2.5623947419532276     
   13.600000000000001        60.000000000000000        2.4764893621122703     
   13.600000000000001        60.800000000000004        2.5474608661288833     
   13.600000000000001        61.600000000000001        2.4942429956729417     
   13.600000000000001        62.400000000000006        2.5150098908785830     
   13.600000000000001        63.200000000000003        2.5351395506246455     
   13.600000000000001        64.000000000000000        2.4958556421683968     
   13.600000000000001        64.799999999999997        2.5326325633790687     
   13.600000000000001        65.600000000000009        2.5241795482119702     
   13.600000000000001        66.400000000000006        2.5106864010669017     
   13.600000000000001        67.200000000000003        2.4698580208508569     
   13.600000000000001        68.000000000000000        2.4922504813117543     
   13.600000000000001        68.799999999999997        2.5487872033273860     
   13.600000000000001        69.600000000000009        2.4815441924668589     
   13.600000000000001        70.400000000000006        2.5229755996103691     
   13.600000000000001        71.200000000000003        2.5215326775234881     
   13.600000000000001        72.000000000000000        2.5705524961202766     
   13.600000000000001        72.799999999999997        2.5198507990994403     
   13.600000000000001        73.600000000000009        2.5299664066558765     
   13.600000000000001        74.400000000000006        2.5200562016506836     
   13.600000000000001        75.200000000000003        2.5147490625908819     
   13.600000000000001        76.000000000000000        2.5489502738317675     
   13.600000000000001        76.800000000000011        2.5676734934049388     
   13.600000000000001        77.600000000000009        2.5712231320796199     
   13.600000000000001        78.400000000000006        2.7679337116750165     
   13.600000000000001        79.200000000000003        2.8193181077609175     
   13.600000000000001        80.000000000000000        2.8186432724473103     
   13.600000000000001        80.800000000000011        2.8217080712851859     
   13.600000000000001        81.600000000000009        2.8258757556713521     
   13.600000000000001        82.400000000000006        2.7944065942807037     
   13.600000000000001        83.200000000000003        2.6630094438856764     
   13.600000000000001        84.000000000000000        2.5300117457528346     
   13.600000000000001        84.800000000000011        2.5291146059753529     
   13.600000000000001        85.600000000000009        2.5859119075822061     
   13.600000000000001        86.400000000000006        2.5438129382129593     
   13.600000000000001        87.200000000000003        2.5811305849242294     
   13.600000000000001        88.000000000000000        2.5106195181974362     
   13.600000000000001        88.800000000000011        2.5193544498486151     
   13.600000000000001        89.600000000000009        2.5451467519953157     
   13.600000000000001        90.400000000000006        2.5911633279170876     
   13.600000000000001        91.200000000000003        2.5324151915978068     
   13.600000000000001        92.000000000000000        2.5064729610877703     
   13.600000000000001        92.800000000000011        2.5061727389751240     
   13.600000000000001        93.600000000000009        2.5571184649916328     
   13.600000000000001        94.400000000000006        2.4961602179548144     
   13.600000000000001        95.200000000000003        2.5471566958580367     
   13.600000000000001        96.000000000000000        2.5592382288667839     
   13.600000000000001        96.800000000000011        2.5598536744647338     
   13.600000000000001        97.600000000000009        2.4833228745563161     
   13.600000000000001        98.400000000000006        2.5206611063142601     
   13.600000000000001        99.200000000000003        2.5251578767782332     
   13.600000000000001        100.00000000000000        2.5664979832640999     
   13.600000000000001        100.80000000000001        2.4916299157381485     
   13.600000000000001        101.60000000000001        2.4964033748104919     
   13.600000000000001        102.40000000000001        2.5790581620557131     

   14.400000000000000       0.80000000000000004        2.5320425872499923     
   14.400000000000000        1.6000000000000001        2.4773684348121758     
   14.400000000000000        2.4000000000000004        2.5673436494804074     
   14.400000000000000        3.2000000000000002        2.4775229895686888     
   14.400000000000000        4.0000000000000000        2.5828244862011980     
   14.400000000000000        4.8000000000000007        2.4647984920682671     
   14.400000000000000        5.6000000000000005        2.5153202307422546     
   14.400000000000000        6.4000000000000004        2.4612320906371501     
   14.400000000000000        7.2000000000000002        2.4490671964051791     
   14.400000000000000        8.0000000000000000        2.4531620119725983     
   14.400000000000000        8.8000000000000007        2.4459284833144679     
   14.400000000000000        9.6000000000000014        2.4533384453130855     
   14.400000000000000        10.400000000000000        2.5194597381937469     
   14.400000000000000        11.200000000000001        2.5222575719724007     
   14.400000000000000        12.000000000000000        2.4725880323609930     
   14.400000000000000        12.800000000000001        2.4439218630926929     
   14.400000000000000        13.600000000000001        2.5086459779052266     
   14.400000000000000        14.400000000000000        2.4520266927015917     
   14.400000000000000        15.200000000000001        2.4784012345348105     
   14.400000000000000        16.000000000000000        2.4438913309245018     
   14.400000000000000        16.800000000000001        2.5062236899901138     
   14.400000000000000        17.600000000000001        2.5166706972967989     
   14.400000000000000        18.400000000000002        2.5043307860096893     
   14.400000000000000        19.200000000000003        2.4680592458035457     
   14.400000000000000        20.000000000000000        2.4691378778034068     
   14.400000000000000        20.800000000000001        2.4351697292045760     
   14.400000000000000        21.600000000000001        2.4717069043200914     
   14.400000000000000        22.400000000000002        2.4676062753010619     
   14.400000000000000        23.200000000000003        2.4955234701175768     
   14.400000000000000        24.000000000000000        2.4945782959818419     
   14.400000000000000        24.800000000000001        2.4906989234655326     
   14.400000000000000        25.600000000000001        2.4357483070020662     
   14.400000000000000        26.400000000000002        2.4720159894793836     
   14.400000000000000        27.200000000000003        2.4320705529238280     
   14.400000000000000        28.000000000000000        2.4941927879944674     
   14.400000000000000        28.800000000000001        2.4040018008934445     
   14.400000000000000        29.600000000000001        2.4858721399079386     
   14.400000000000000        30.400000000000002        2.4490836154560811     
   14.400000000000000        31.200000000000003        2.4798459212207224     
   14.400000000000000        32.000000000000000        2.5215079696278453     
   14.400000000000000        32.800000000000004        2.5053429607749749     
   14.400000000000000        33.600000000000001        2.4654443172573774     
   14.400000000000000        34.399999999999999        2.4704018878113740     
   14.400000000000000        35.200000000000003        2.5489193683801137     
   14.400000000000000        36.000000000000000        2.4495089380303510     
   14.400000000000000        36.800000000000004        2.5014802881925249     
   14.400000000000000        37.600000000000001        2.5763856014198780     
   14.400000000000000        38.400000000000006        2.4689722108947341     
   14.400000000000000        39.200000000000003        2.5463460282923203     
   14.400000000000000        40.000000000000000        2.5173782792157131     
   14.400000000000000        40.800000000000004        2.5625578290807365     
   14.400000000000000        41.600000000000001        2.5297606728182545     
   14.400000000000000        42.400000000000006        2.5104220488611269     
   14.400000000000000        43.200000000000003        2.5237153176939691     
   14.400000000000000        44.000000000000000        2.5628719045394943     
   14.400000000000000        44.800000000000004        2.5784248905438623     
   14.400000000000000        45.600000000000001        2.4961664072948975     
   14.400000000000000        46.400000000000006        2.5643884910119836     
   14.400000000000000        47.200000000000003        2.5807179598320773     
   14.400000000000000        48.000000000000000        2.5206577807700699     
   14.400000000000000        48.800000000000004        2.5028131262919855     
   14.400000000000000        49.600000000000001        2.5274719631051945     
   14.400000000000000        50.400000000000006        2.5193548424788901     
   14.400000000000000        51.200000000000003        2.5343189121597938     
   14.400000000000000        52.000000000000000        2.5088722237500716     
   14.400000000000000        52.800000000000004        2.5069801849365034     
   14.400000000000000        53.600000000000001        2.5487601643539994     
   14.400000000000000        54.400000000000006        2.5039551583987381     
   14.400000000000000        55.200000000000003        2.4988042834249007     
   14.400000000000000        56.000000000000000        2.5044750996308305     
   14.400000000000000        56.800000000000004        2.5480850630689584     
   14.400000000000000        57.600000000000001        2.5403621743192017     
   14.400000000000000        58.400000000000006        2.5206734330072753     
   14.400000000000000        59.200000000000003        2.4922746416214734     
   14.400000000000000        60.000000000000000        2.5042789340408302     
   14.400000000000000        60.800000000000004        2.4762467446495320     
   14.400000000000000        61.600000000000001        2.5642479118943400     
   14.400000000000000        62.400000000000006        2.4860327453990649     
   14.400000000000000        63.200000000000003        2.5535969106441869     
   14.400000000000000        64.000000000000000        2.4642917702411076     
   14.400000000000000        64.799999999999997        2.5089463448893370     
   14.400000000000000        65.600000000000009        2.5428156848498031     
   14.400000000000000        66.400000000000006        2.5013646145577408     
   14.400000000000000        67.200000000000003        2.5583466807742155     
   14.400000000000000        68.000000000000000        2.4870985274035928     
   14.400000000000000        68.799999999999997        2.5478301981277207     
   14.400000000000000        69.600000000000009        2.4703824133395385     
   14.400000000000000        70.400000000000006        2.5147230210605254     
   14.400000000000000        71.200000000000003        2.4918982565352810     
   14.400000000000000        72.000000000000000        2.4768969789268813     
   14.400000000000000        72.799999999999997        2.4837789539529571     
   14.400000000000000        73.600000000000009        2.5366749089333154     
   14.400000000000000        74.400000000000006        2.5208072413989058     
   14.400000000000000        75.200000000000003        2.5100734525231987     
   14.400000000000000        76.000000000000000        2.5075624582373446     
   14.400000000000000        76.800000000000011        2.5507449592550091     
   14.400000000000000        77.600000000000009        2.5719826093849307     
   14.400000000000000        78.400000000000006        2.6174735020239916     
   14.400000000000000        79.200000000000003        2.7418612715862580     
   14.400000000000000        80.000000000000000        2.7798343719249061     
   14.400000000000000        80.800000000000011        2.7878242925604262     
   14.400000000000000        81.600000000000009        2.7747668503303773     
   14.400000000000000        82.400000000000006        2.7033610499819036     
   14.400000000000000        83.200000000000003        2.5500989512303862     
   14.400000000000000        84.000000000000000        2.5319189461236604     
   14.400000000000000        84.800000000000011        2.5901035451696379     
   14.400000000000000        85.600000000000009        2.5292173646205569     
   14.400000000000000        86.400000000000006        2.5278514110870112     
   14.400000000000000        87.200000000000003        2.5106097324545300     
   14.400000000000000        88.000000000000000        2.5097824465670220     
   14.400000000000000        88.800000000000011        2.5359270889767314     
   14.400000000000000        89.600000000000009        2.5094368786491552     
   14.400000000000000        90.400000000000006        2.5608165806987526     
   14.400000000000000        91.200000000000003        2.5059029609417873     
   14.400000000000000        92.000000000000000        2.5620232663682008     
   14.400000000000000        92.800000000000011        2.5379325165132434     
   14.400000000000000        93.600000000000009        2.5172821815199553     
   14.400000000000000        94.400000000000006        2.5385003391627756     
   14.400000000000000        95.200000000000003        2.5566856417241564     
   14.400000000000000        96.000000000000000        2.5541122335364341     
   14.400000000000000        96.800000000000011        2.4560663100815381     
   14.400000000000000        97.600000000000009        2.5738247450737379     
   14.400000000000000        98.400000000000006        2.5196118275218899     
   14.400000000000000        99.200000000000003        2.5258424478961818     
   14.400000000000000        100.00000000000000        2.5013688867585127     
   14.400000000000000        100.80000000000001        2.5146216172819704     
   14.400000000000000        101.60000000000001        2.4987828893429960     
   14.400000000000000        102.40000000000001        2.4563979881090008     

   15.200000000000001       0.80000000000000004        2.5406190905034389     
   15.200000000000001        1.6000000000000001        2.4586660653092025     
   15.200000000000001        2.4000000000000004        2.4933566187750893     
   15.200000000000001        3.2000000000000002        2.5098986622333510     
   15.200000000000001        4.0000000000000000        2.4589061305141322     
   15.200000000000001        4.8000000000000007        2.4705098272785690     
   15.200000000000001        5.6000000000000005        2.5412612514639652     
   15.200000000000001        6.4000000000000004        2.5239776227159942     
   15.200000000000001        7.2000000000000002        2.5371322793534103     
   15.200000000000001        8.0000000000000000        2.5191881051661964     
   15.200000000000001        8.8000000000000007        2.5006931463039783     
   15.200000000000001        9.6000000000000014        2.4804764962239609     
   15.200000000000001        10.400000000000000        2.5122578253194727     
   15.200000000000001        11.200000000000001        2.4724397526844304     
   15.200000000000001        12.000000000000000        2.5225185868792908     
   15.200000000000001        12.800000000000001        2.4204559789645397     
   15.200000000000001        13.600000000000001        2.5203878263255195     
   15.200000000000001        14.400000000000000        2.4692742352271035     
   15.200000000000001        15.200000000000001        2.4812345618695826     
   15.200000000000001        16.000000000000000        2.4864800380296912     
   15.200000000000001        16.800000000000001        2.4503018192729873     
   15.200000000000001        17.600000000000001        2.4897693355525758     
   15.200000000000001        18.400000000000002        2.4787482417594995     
   15.200000000000001        19.200000000000003        2.4238347619620377     
   15.200000000000001        20.000000000000000        2.3331675241906336     
   15.200000000000001        20.800000000000001        2.3094034522961815     
   15.200000000000001        21.600000000000001        2.3330214791360793     
   15.200000000000001        22.400000000000002        2.4244144708353632     
   15.200000000000001        23.200000000000003        2.4761575011186596     
   15.200000000000001        24.000000000000000        2.4937785684976568     
   15.200000000000001        24.800000000000001        2.4412010222224740     
   15.200000000000001        25.600000000000001        2.4655757060787615     
   15.200000000000001        26.400000000000002        2.4757657988155044     
   15.200000000000001        27.200000000000003        2.4610194038564259     
   15.200000000000001        28.000000000000000        2.5149006052077225     
   15.200000000000001        28.800000000000001        2.5216329170398262     
   15.200000000000001        29.600000000000001        2.5135050415933344     
   15.200000000000001        30.400000000000002        2.5130730371338372     
   15.200000000000001        31.200000000000003        2.4369752816272490     
   15.200000000000001        32.000000000000000        2.5166142712861048     
   15.200000000000001        32.800000000000004        2.5011086759130507     
   15.200000000000001        33.600000000000001        2.4860709779156838     
   15.200000000000001        34.399999999999999        2.4974913870193300     
   15.200000000000001        35.200000000000003        2.4532127228325229     
   15.200000000000001        36.000000000000000        2.4745254207341745     
   15.200000000000001        36.800000000000004        2.5746861573485278     
   15.200000000000001        37.600000000000001        2.4713960003849853     
   15.200000000000001        38.400000000000006        2.4978918383117041     
   15.200000000000001        39.200000000000003        2.4913544108322512     
   15.200000000000001        40.000000000000000        2.5710547176928360     
   15.200000000000001        40.800000000000004        2.4754327148906006     
   15.200000000000001        41.600000000000001        2.5421448058022658     
   15.200000000000001        42.400000000000006        2.4660636611216766     
   15.200000000000001        43.200000000000003        2.5616721462921972     
   15.200000000000001        44.000000000000000        2.4722300595736937     
   15.200000000000001        44.800000000000004        2.5104350239554303     
   15.200000000000001        45.600000000000001        2.4959432327713409     
   15.200000000000001        46.400000000000006        2.5887326213677575     
   15.200000000000001        47.200000000000003        2.5283984002642343     
   15.200000000000001        48.000000000000000        2.5510293611259645     
   15.200000000000001        48.800000000000004        2.5294858460914686     
   15.200000000000001        49.600000000000001        2.5517136702016248     
   15.200000000000001        50.400000000000006        2.5032679530245878     
   15.200000000000001        51.200000000000003        2.5261846697666073     
   15.200000000000001        52.000000000000000        2.5536225985058212     
   15.200000000000001        52.800000000000004        2.5290008138326132     
   15.200000000000001        53.600000000000001        2.5650169039460837     
   15.200000000000001        54.400000000000006        2.5849010782317681     
   15.200000000000001        55.200000000000003        2.4832315758030559     
   15.200000000000001        56.000000000000000        2.5200230888838688     
   15.200000000000001        56.800000000000004        2.5190734637474641     
   15.200000000000001        57.600000000000001        2.4628048854073210     
   15.200000000000001        58.400000000000006        2.5487778538036627     
   15.200000000000001        59.200000000000003        2.4793489333111496     
   15.200000000000001        60.000000000000000        2.5541806648820313     
   15.200000000000001        60.800000000000004        2.4688498089725024     
   15.200000000000001        61.600000000000001        2.5267834584657964     
   15.200000000000001        62.400000000000006        2.4556748221869875     
   15.200000000000001        63.200000000000003        2.5610287177348630     
   15.200000000000001        64.000000000000000        2.4779011974129288     
   15.200000000000001        64.799999999999997        2.5324119305645021     
   15.200000000000001        65.600000000000009        2.4867331563256307     
   15.200000000000001        66.400000000000006        2.5301481908862327     
   15.200000000000001        67.200000000000003        2.5415413842158521     
   15.200000000000001        68.000000000000000        2.4651331017563018     
   15.200000000000001        68.799999999999997        2.5070083702252774     
   15.200000000000001        69.600000000000009        2.5369576533712248     
   15.200000000000001        70.400000000000006        2.5513268702607754     
   15.200000000000001        71.200000000000003        2.4961331517219643     
   15.200000000000001        72.000000000000000        2.5847787122084998     
   15.200000000000001        72.799999999999997        2.4972518721061663     
   15.200000000000001        73.600000000000009        2.5533007540829944     
   15.200000000000001        74.400000000000006        2.5373829600667950     
   15.200000000000001        75.200000000000003        2.5633710750077299     
   15.200000000000001        76.000000000000000        2.5268743170920489     
   15.200000000000001        76.800000000000011        2.5184633807013879     
   15.200000000000001        77.600000000000009        2.5565196685384111     
   15.200000000000001        78.400000000000006        2.5233119281936349     
   15.200000000000001        79.200000000000003        2.5301046454137683     
   15.200000000000001        80.000000000000000        2.6057648463774066     
   15.200000000000001        80.800000000000011        2.6285521858050878     
   15.200000000000001        81.600000000000009        2.6045790990454174     
   15.200000000000001        82.400000000000006        2.5007743687725914     
   15.200000000000001        83.200000000000003        2.5893261699447701     
   15.200000000000001        84.000000000000000        2.5269527108716834     
   15.200000000000001        84.800000000000011        2.5077093842219096     
   15.200000000000001        85.600000000000009        2.5128335435635982     
   15.200000000000001        86.400000000000006        2.5550894922377991     
   15.200000000000001        87.200000000000003        2.5372056787947721     
   15.200000000000001        88.000000000000000        2.5080421240624973     
   15.200000000000001        88.800000000000011        2.5364159793104459     
   15.200000000000001        89.600000000000009        2.5236119107577353     
   15.200000000000001        90.400000000000006        2.5223360999498534     
   15.200000000000001        91.200000000000003        2.4864734552113372     
   15.200000000000001        92.000000000000000        2.5710061369126018     
   15.200000000000001        92.800000000000011        2.5842209076125120     
   15.200000000000001        93.600000000000009        2.5199918605913543     
   15.200000000000001        94.400000000000006        2.5290538641739171     
   15.200000000000001        95.200000000000003        2.5164647834475811     
   15.200000000000001        96.000000000000000        2.5472016864731049     
   15.200000000000001        96.800000000000011        2.4790107074794232     
   15.200000000000001        97.600000000000009        2.5839399216671510     
   15.200000000000001        98.400000000000006        2.5001135462343300     
   15.200000000000001        99.200000000000003        2.5609553027151879     
   15.200000000000001        100.00000000000000        2.4583253245638756     
   15.200000000000001        100.80000000000001        2.5287184330355945     
   15.200000000000001        101.60000000000001        2.5326141028107290     
   15.200000000000001        102.40000000000001        2.5209763147795057     

   16.000000000000000       0.80000000000000004        2.5149378086906764     
   16.000000000000000        1.6000000000000001        2.5394729732265300     
   16.000000000000000        2.4000000000000004        2.5473921948269287     
   16.000000000000000        3.2000000000000002        2.5637422755644921     
   16.000000000000000        4.0000000000000000        2.5395346831127368     
   16.000000000000000        4.8000000000000007        2.5211616240261328     
   16.000000000000000        5.6000000000000005        2.4902711804335844     
   16.000000000000000        6.4000000000000004        2.4565917583634724     
   16.000000000000000        7.2000000000000002        2.4884083426491683     
   16.000000000000000        8.0000000000000000        2.5095500675730191     
   16.000000000000000        8.8000000000000007        2.4186170997199450     
   16.000000000000000        9.6000000000000014        2.5317285341089897     
   16.000000000000000        10.400000000000000        2.4255594745373195     
   16.000000000000000        11.200000000000001        2.5146911476279961     
   16.000000000000000        12.000000000000000        2.4837172221838295     
   16.000000000000000        12.800000000000001        2.4621018092407887     
   16.000000000000000        13.600000000000001        2.4911290168417284     
   16.000000000000000        14.400000000000000        2.4597647615226408     
   16.000000000000000        15.200000000000001        2.4633987337711645     
   16.000000000000000        16.000000000000000        2.4510160847072915     
   16.000000000000000        16.800000000000001        2.4856259951574500     
   16.000000000000000        17.600000000000001        2.4383484516633693     
   16.000000000000000        18.400000000000002        2.4255275934844511     
   16.000000000000000        19.200000000000003        2.2414699288503770     
   16.000000000000000        20.000000000000000        2.1884442204886718     
   16.000000000000000        20.800000000000001        2.1830168621098029     
   16.000000000000000        21.600000000000001        2.1881938102600245     
   16.000000000000000        22.400000000000002        2.2406795749013981     
   16.000000000000000        23.200000000000003        2.4178021033378658     
   16.000000000000000        24.000000000000000        2.4186504298961364     
   16.000000000000000        24.800000000000001        2.4654218220546404     
   16.000000000000000        25.600000000000001        2.5461233278468889     
   16.000000000000000        26.400000000000002        2.4518114902746082     
   16.000000000000000        27.200000000000003        2.4606732889300416     
   16.000000000000000        28.000000000000000        2.4832227631568280     
   16.000000000000000        28.800000000000001        2.4348220218254069     
   16.000000000000000        29.600000000000001        2.4690936481369139     
   16.000000000000000        30.400000000000002        2.5201418679603833     
   16.000000000000000        31.200000000000003        2.4873214753980579     
   16.000000000000000        32.000000000000000        2.4675282858481995     
   16.000000000000000        32.800000000000004        2.5216860260996379     
   16.000000000000000        33.600000000000001        2.4625017052268321     
   16.000000000000000        34.399999999999999        2.5195559937360921     
   16.000000000000000        35.200000000000003        2.4929546752739231     
   16.000000000000000        36.000000000000000        2.5352228068418783     
   16.000000000000000        36.800000000000004        2.4944831908438920     
   16.000000000000000        37.600000000000001        2.4947357484964914     
   16.000000000000000        38.400000000000006        2.5259112890516411     
   16.000000000000000        39.200000000000003        2.5403205697809748     
   16.000000000000000        40.000000000000000        2.4612847820409343     
   16.000000000000000        40.800000000000004        2.5426556413990213     
   16.000000000000000        41.600000000000001        2.5333031274144684     
   16.000000000000000        42.400000000000006        2.4944104948998933     
   16.000000000000000        43.200000000000003        2.5460922421334793     
   16.000000000000000        44.000000000000000        2.4991260194769249     
   16.000000000000000        44.800000000000004        2.5210104218932559     
   16.000000000000000        45.600000000000001        2.4748328017482777     
   16.000000000000000        46.400000000000006        2.4677734026511460     
   16.000000000000000        47.200000000000003        2.5411342949925917     
   16.000000000000000        48.000000000000000        2.5053745959315643     
   16.000000000000000        48.800000000000004        2.4897556090818345     
   16.000000000000000        49.600000000000001        2.5349756817760833     
   16.000000000000000        50.400000000000006        2.5029955800467039     
   16.000000000000000        51.200000000000003        2.5466211120426543     
   16.000000000000000        52.000000000000000        2.4928612415285971     
   16.000000000000000        52.800000000000004        2.5287829019973751     
   16.000000000000000        53.600000000000001        2.5122034492786205     
   16.000000000000000        54.400000000000006        2.5851259714958270     
   16.000000000000000        55.200000000000003        2.4793721706391807     
   16.000000000000000        56.000000000000000        2.5041882337255874     
   16.000000000000000        56.800000000000004        2.5919096671547175     
   16.000000000000000        57.600000000000001        2.5223801289255925     
   16.000000000000000        58.400000000000006        2.4859689988883669     
   16.000000000000000        59.200000000000003        2.5240259137042331     
   16.000000000000000        60.000000000000000        2.5223324942458412     
   16.000000000000000        60.800000000000004        2.4816952180332308     
   16.000000000000000        61.600000000000001        2.5557779110997272     
   16.000000000000000        62.400000000000006        2.4852895247623645     
   16.000000000000000        63.200000000000003        2.4824131063940031     
   16.000000000000000        64.000000000000000        2.5397975185983173     
   16.000000000000000        64.799999999999997        2.4762200643418311     
   16.000000000000000        65.600000000000009        2.5349293758128275     
   16.000000000000000        66.400000000000006        2.5356905800248724     
   16.000000000000000        67.200000000000003        2.4565062103217072     
   16.000000000000000        68.000000000000000        2.5061901345758755     
   16.000000000000000        68.799999999999997        2.5512111423240307     
   16.000000000000000        69.600000000000009        2.4431692267111207     
   16.000000000000000        70.400000000000006        2.5646935368753936     
   16.000000000000000        71.200000000000003        2.4678497125632743     
   16.000000000000000        72.000000000000000        2.4688956141215965     
   16.000000000000000        72.799999999999997        2.5567369785904965     
   16.000000000000000        73.600000000000009        2.5161155587195880     
   16.000000000000000        74.400000000000006        2.4766930481795266     
   16.000000000000000        75.200000000000003        2.5590094533273833     
   16.000000000000000        76.000000000000000        2.5165300415293372     
   16.000000000000000        76.800000000000011        2.5157952285330691     
   16.000000000000000        77.600000000000009        2.4928483845943350     
   16.000000000000000        78.400000000000006        2.5368305762063366     
   16.000000000000000        79.200000000000003        2.5230877908382072     
   16.000000000000000        80.000000000000000        2.5246538117038622     
   16.000000000000000        80.800000000000011        2.5037973482548472     
   16.000000000000000        81.600000000000009        2.5064117326676785     
   16.000000000000000        82.400000000000006        2.5496191657705740     
   16.000000000000000        83.200000000000003        2.5740032657116139     
   16.000000000000000        84.000000000000000        2.5555948420243899     
   16.000000000000000        84.800000000000011        2.5782942628311623     
   16.000000000000000        85.600000000000009        2.5951109270069388     
   16.000000000000000        86.400000000000006        2.5070211108766851     
   16.000000000000000        87.200000000000003        2.5431758126297872     
   16.000000000000000        88.000000000000000        2.5295861958424042     
   16.000000000000000        88.800000000000011        2.5491942693717893     
   16.000000000000000        89.600000000000009        2.6000010665771911     
   16.000000000000000        90.400000000000006        2.5501645383970106     
   16.000000000000000        91.200000000000003        2.5377824830199427     
   16.000000000000000        92.000000000000000        2.5340726818340582     
   16.000000000000000        92.800000000000011        2.5182319566550384     
   16.000000000000000        93.600000000000009        2.5611528773461254     
   16.000000000000000        94.400000000000006        2.5400078607122314     
   16.000000000000000        95.200000000000003        2.5067433368467453     
   16.000000000000000        96.000000000000000        2.5159731547965700     
   16.000000000000000        96.800000000000011        2.5570285099040548     
   16.000000000000000        97.600000000000009        2.4742814624757901     
   16.000000000000000        98.400000000000006        2.5205488969869791     
   16.000000000000000        99.200000000000003        2.5662929507597596     
   16.000000000000000        100.00000000000000        2.5091167144646422     
   16.000000000000000        100.80000000000001        2.5389009604302140     
   16.000000000000000        101.60000000000001        2.4771182425837250     
   16.000000000000000        102.40000000000001        2.5239168904699061     

   16.800000000000001       0.80000000000000004        2.5125113818328715     
   16.800000000000001        1.6000000000000001        2.5094771516262999     
   16.800000000000001        2.4000000000000004        2.4966455632291491     
   16.800000000000001        3.2000000000000002        2.4827039084927094     
   16.800000000000001        4.0000000000000000        2.4870082683876062     
   16.800000000000001        4.8000000000000007        2.4709400607873024     
   16.800000000000001        5.6000000000000005        2.4536427786890873     
   16.800000000000001        6.4000000000000004        2.5415755554889357     
   16.800000000000001        7.2000000000000002        2.4468355035813962     
   16.800000000000001        8.0000000000000000        2.4521920999939759     
   16.800000000000001        8.8000000000000007        2.5023609022046891     
   16.800000000000001        9.6000000000000014        2.4983046508074680     
   16.800000000000001        10.400000000000000        2.5206430467094116     
   16.800000000000001        11.200000000000001        2.4558038026618387     
   16.800000000000001        12.000000000000000        2.5117544761990964     
   16.800000000000001        12.800000000000001        2.4321487572546716     
   16.800000000000001        13.600000000000001        2.4586127762531560     
   16.800000000000001        14.400000000000000        2.4664012804925330     
   16.800000000000001        15.200000000000001        2.5089864528551939     
   16.800000000000001        16.000000000000000        2.4959038928957598     
   16.800000000000001        16.800000000000001        2.4693908603656669     
   16.800000000000001        17.600000000000001        2.4296547159842210     
   16.800000000000001        18.400000000000002        2.3255835003393344     
   16.800000000000001        19.200000000000003        2.1875110914840858     
   16.800000000000001        20.000000000000000        2.1788611316878019     
   16.800000000000001        20.800000000000001        2.1865078379037945     
   16.800000000000001        21.600000000000001        2.1801764642411388     
   16.800000000000001        22.400000000000002        2.1876477496781086     
   16.800000000000001        23.200000000000003        2.3060416714560512     
   16.800000000000001        24.000000000000000        2.5263024270612635     
   16.800000000000001        24.800000000000001        2.4191129038308405     
   16.800000000000001        25.600000000000001        2.4543552189967630     
   16.800000000000001        26.400000000000002        2.4859359980733573     
   16.800000000000001        27.200000000000003        2.4660030927329948     
   16.800000000000001        28.000000000000000        2.4547134592467841     
   16.800000000000001        28.800000000000001        2.4430685663051044     
   16.800000000000001        29.600000000000001        2.5296451448896691     
   16.800000000000001        30.400000000000002        2.4263959944837090     
   16.800000000000001        31.200000000000003        2.5320574530779383     
   16.800000000000001        32.000000000000000        2.4169286009085225     
   16.800000000000001        32.800000000000004        2.4850270647744197     
   16.800000000000001        33.600000000000001        2.4793178353727279     
   16.800000000000001        34.399999999999999        2.4896432922318121     
   16.800000000000001        35.200000000000003        2.5107929415661796     
   16.800000000000001        36.000000000000000        2.4737180205164866     
   16.800000000000001        36.800000000000004        2.5175858148709116     
   16.800000000000001        37.600000000000001        2.5674753188912143     
   16.800000000000001        38.400000000000006        2.4739736851105296     
   16.800000000000001        39.200000000000003        2.5078927818461119     
   16.800000000000001        40.000000000000000        2.5390338168359547     
   16.800000000000001        40.800000000000004        2.4621454776759624     
   16.800000000000001        41.600000000000001        2.5840599589016486     
   16.800000000000001        42.400000000000006        2.4690141642179353     
   16.800000000000001        43.200000000000003        2.5335772744847835     
   16.800000000000001        44.000000000000000        2.4927119476772668     
   16.800000000000001        44.800000000000004        2.5271647325510505     
   16.800000000000001        45.600000000000001        2.5643939808753919     
   16.800000000000001        46.400000000000006        2.5656114329953770     
   16.800000000000001        47.200000000000003        2.5292778590150116     
   16.800000000000001        48.000000000000000        2.4763343630501158     
   16.800000000000001        48.800000000000004        2.5818315485148942     
   16.800000000000001        49.600000000000001        2.5483846890402830     
   16.800000000000001        50.400000000000006        2.4951957622254994     
   16.800000000000001        51.200000000000003        2.4798235689826083     
   16.800000000000001        52.000000000000000        2.5586432187501713     
   16.800000000000001        52.800000000000004        2.5709728740773814     
   16.800000000000001        53.600000000000001        2.4781296025256827     
   16.800000000000001        54.400000000000006        2.4776154594120285     
   16.800000000000001        55.200000000000003        2.5481557273776194     
   16.800000000000001        56.000000000000000        2.5053018807048701     
   16.800000000000001        56.800000000000004        2.4790187115212783     
   16.800000000000001        57.600000000000001        2.5635908268804126     
   16.800000000000001        58.400000000000006        2.4678272562978498     
   16.800000000000001        59.200000000000003        2.4790754262533259     
   16.800000000000001        60.000000000000000        2.5352917400660639     
   16.800000000000001        60.800000000000004        2.4835721713880572     
   16.800000000000001        61.600000000000001        2.5196944491025604     
   16.800000000000001        62.400000000000006        2.5007438617348066     
   16.800000000000001        63.200000000000003        2.5399053412077395     
   16.800000000000001        64.000000000000000        2.5044084858989240     
   16.800000000000001        64.799999999999997        2.4678659742067928     
   16.800000000000001        65.600000000000009        2.4581516987810508     
   16.800000000000001        66.400000000000006        2.4633703136431331     
   16.800000000000001        67.200000000000003        2.5430870784401263     
   16.800000000000001        68.000000000000000        2.5336015510262224     
   16.800000000000001        68.799999999999997        2.4788225647323583     
   16.800000000000001        69.600000000000009        2.4703578491939928     
   16.800000000000001        70.400000000000006        2.5375906775131321     
   16.800000000000001        71.200000000000003        2.4960193046793044     
   16.800000000000001        72.000000000000000        2.6029641543226387     
   16.800000000000001        72.799999999999997        2.4675719075105280     
   16.800000000000001        73.600000000000009        2.5756123928935488     
   16.800000000000001        74.400000000000006        2.5170213193260476     
   16.800000000000001        75.200000000000003        2.5471545879663244     
   16.800000000000001        76.000000000000000        2.5306034573031888     
   16.800000000000001        76.800000000000011        2.5119470032840363     
   16.800000000000001        77.600000000000009        2.5761167131535121     
   16.800000000000001        78.400000000000006        2.4726373149689214     
   16.800000000000001        79.200000000000003        2.5677144550158006     
   16.800000000000001        80.000000000000000        2.5485356714815595     
   16.800000000000001        80.800000000000011        2.5426803530431856     
   16.800000000000001        81.600000000000009        2.5595536480957382     
   16.800000000000001        82.400000000000006        2.5434669329679789     
   16.800000000000001        83.200000000000003        2.5302747209377570     
   16.800000000000001        84.000000000000000        2.4974336652915157     
   16.800000000000001        84.800000000000011        2.5372849515188616     
   16.800000000000001        85.600000000000009        2.5055631911359870     
   16.800000000000001        86.400000000000006        2.5168180782063940     
   16.800000000000001        87.200000000000003        2.5406610815015309     
   16.800000000000001        88.000000000000000        2.5916814312605054     
   16.800000000000001        88.800000000000011        2.5066132979986104     
   16.800000000000001        89.600000000000009        2.5233365238452308     
   16.800000000000001        90.400000000000006        2.5995899335807047     
   16.800000000000001        91.200000000000003        2.6201172898969922     
   16.800000000000001        92.000000000000000        2.6022822638360537     
   16.800000000000001        92.800000000000011        2.5285337856916938     
   16.800000000000001        93.600000000000009        2.5442793558886252     
   16.800000000000001        94.400000000000006        2.5087420309363053     
   16.800000000000001        95.200000000000003        2.5077701323582491     
   16.800000000000001        96.000000000000000        2.5039622764073597     
   16.800000000000001        96.800000000000011        2.5218158844311320     
   16.800000000000001        97.600000000000009        2.6030904160286474     
   16.800000000000001        98.400000000000006        2.4849914265427779     
   16.800000000000001        99.200000000000003        2.5640210109204742     
   16.800000000000001        100.00000000000000        2.5042968663148253     
   16.800000000000001        100.80000000000001        2.4963544903491410     
   16.800000000000001        101.60000000000001        2.5054681126395346     
   16.800000000000001        102.40000000000001        2.5478336119600233     

   17.600000000000001       0.80000000000000004        2.4806512009541217     
   17.600000000000001        1.6000000000000001        2.4625673368860963     
   17.600000000000001        2.4000000000000004        2.5250073286191519     
   17.600000000000001        3.2000000000000002        2.5378232803519261     
   17.600000000000001        4.0000000000000000        2.5483727345056284     
   17.600000000000001        4.8000000000000007        2.5418523628831777     
   17.600000000000001        5.6000000000000005        2.5297791768913473     
   17.600000000000001        6.4000000000000004        2.4870745513889996     
   17.600000000000001        7.2000000000000002        2.5199312222111518     
   17.600000000000001        8.0000000000000000        2.4932341644061990     
   17.600000000000001        8.8000000000000007        2.4945982371418380     
   17.600000000000001        9.6000000000000014        2.4891543155173816     
   17.600000000000001        10.400000000000000        2.4887962359331559     
   17.600000000000001        11.200000000000001        2.4168997719465026     
   17.600000000000001        12.000000000000000        2.4891322397184177     
   17.600000000000001        12.800000000000001        2.4846423276453975     
   17.600000000000001        13.600000000000001        2.4767872603772614     
   17.600000000000001        14.400000000000000        2.4848883595632696     
   17.600000000000001        15.200000000000001        2.4669764631107491     
   17.600000000000001        16.000000000000000        2.4420918313309263     
   17.600000000000001        16.800000000000001        2.4560254954187766     
   17.600000000000001        17.600000000000001        2.4819814438183210     
   17.600000000000001        18.400000000000002        2.2841962821593915     
   17.600000000000001        19.200000000000003        2.1818053879257446     
   17.600000000000001        20.000000000000000        2.1866002470087924     
   17.600000000000001        20.800000000000001        2.1964635581953318     
   17.600000000000001        21.600000000000001        2.1877141688147481     
   17.600000000000001        22.400000000000002        2.1819748213264933     
   17.600000000000001        23.200000000000003        2.2740922883000105     
   17.600000000000001        24.000000000000000        2.4391612135705341     
   17.600000000000001        24.800000000000001        2.5026101331517889     
   17.600000000000001        25.600000000000001        2.5039788477100546     
   17.600000000000001        26.400000000000002        2.4348553338325942     
   17.600000000000001        27.200000000000003        2.4693037089707564     
   17.600000000000001        28.000000000000000        2.4670388048961880     
   17.600000000000001        28.800000000000001        2.4730792502464460     
   17.600000000000001        29.600000000000001        2.4495299360930276     
   17.600000000000001        30.400000000000002        2.5220083583514636     
   17.600000000000001        31.200000000000003        2.5035555783524170     
   17.600000000000001        32.000000000000000        2.5224542713517399     
   17.600000000000001        32.800000000000004        2.5104233393653730     
   17.600000000000001        33.600000000000001        2.4484019834402475     
   17.600000000000001        34.399999999999999        2.5151823939004148     
   17.600000000000001        35.200000000000003        2.4684086184795926     
   17.600000000000001        36.000000000000000        2.4862169763945730     
   17.600000000000001        36.800000000000004        2.5397183404659716     
   17.600000000000001        37.600000000000001        2.5185252139401424     
   17.600000000000001        38.400000000000006        2.4850290320541659     
   17.600000000000001        39.200000000000003        2.5166264384284704     
   17.600000000000001        40.000000000000000        2.5021073566152916     
   17.600000000000001        40.800000000000004        2.5491166055197434     
   17.600000000000001        41.600000000000001        2.5146487233080324     
   17.600000000000001        42.400000000000006        2.5586590858774727     
   17.600000000000001        43.200000000000003        2.5512183205621142     
   17.600000000000001        44.000000000000000        2.5484561895291740     
   17.600000000000001        44.800000000000004        2.5618037933917908     
   17.600000000000001        45.600000000000001        2.5159253857729929     
   17.600000000000001        46.400000000000006        2.5627117070217240     
   17.600000000000001        47.200000000000003        2.5200696831010694     
   17.600000000000001        48.000000000000000        2.5228699538954706     
   17.600000000000001        48.800000000000004        2.5626331856622286     
   17.600000000000001        49.600000000000001        2.4881098662261238     
   17.600000000000001        50.400000000000006        2.5635887568624041     
   17.600000000000001        51.200000000000003        2.5560414560080886     
   17.600000000000001        52.000000000000000        2.5292762883488189     
   17.600000000000001        52.800000000000004        2.5106037021451288     
   17.600000000000001        53.600000000000001        2.4949833004861626     
   17.600000000000001        54.400000000000006        2.5032757779001424     
   17.600000000000001        55.200000000000003        2.5559193235871374     
   17.600000000000001        56.000000000000000        2.5015705168133953     
   17.600000000000001        56.800000000000004        2.5139875222472439     
   17.600000000000001        57.600000000000001        2.5144508022679224     
   17.600000000000001        58.400000000000006        2.5319865631213472     
   17.600000000000001        59.200000000000003        2.4671686814023532     
   17.600000000000001        60.000000000000000        2.5011452821082503     
   17.600000000000001        60.800000000000004        2.5145974951696526     
   17.600000000000001        61.600000000000001        2.4847571450870665     
   17.600000000000001        62.400000000000006        2.4961645581289953     
   17.600000000000001        63.200000000000003        2.4562116558979925     
   17.600000000000001        64.000000000000000        2.5294358090365461     
   17.600000000000001        64.799999999999997        2.4997856846350892     
   17.600000000000001        65.600000000000009        2.5162608987598252     
   17.600000000000001        66.400000000000006        2.5119985823960955     
   17.600000000000001        67.200000000000003        2.5196593824157429     
   17.600000000000001        68.000000000000000        2.4778386461239386     
   17.600000000000001        68.799999999999997        2.5565476386104624     
   17.600000000000001        69.600000000000009        2.5398976922512619     
   17.600000000000001        70.400000000000006        2.4812040742423571     
   17.600000000000001        71.200000000000003        2.5216198552952935     
   17.600000000000001        72.000000000000000        2.4485583326146503     
   17.600000000000001        72.799999999999997        2.5065346480096706     
   17.600000000000001        73.600000000000009        2.5315849207870182     
   17.600000000000001        74.400000000000006        2.5772579304136727     
   17.600000000000001        75.200000000000003        2.4890692219756922     
   17.600000000000001        76.000000000000000        2.5133938962638958     
   17.600000000000001        76.800000000000011        2.5655874364437290     
   17.600000000000001        77.600000000000009        2.5354268856239122     
   17.600000000000001        78.400000000000006        2.5657186973603103     
   17.600000000000001        79.200000000000003        2.4868438780935169     
   17.600000000000001        80.000000000000000        2.5097782884246387     
   17.600000000000001        80.800000000000011        2.5257773294093941     
   17.600000000000001        81.600000000000009        2.5771366679287797     
   17.600000000000001        82.400000000000006        2.4862603053850667     
   17.600000000000001        83.200000000000003        2.5150097010834389     
   17.600000000000001        84.000000000000000        2.5861735067429432     
   17.600000000000001        84.800000000000011        2.4979465255317592     
   17.600000000000001        85.600000000000009        2.5768591959551883     
   17.600000000000001        86.400000000000006        2.5882900697812548     
   17.600000000000001        87.200000000000003        2.4885304734754188     
   17.600000000000001        88.000000000000000        2.5586593967033675     
   17.600000000000001        88.800000000000011        2.5649299995690531     
   17.600000000000001        89.600000000000009        2.7142011288364150     
   17.600000000000001        90.400000000000006        2.7767017866486690     
   17.600000000000001        91.200000000000003        2.7901260456584449     
   17.600000000000001        92.000000000000000        2.7826792425486806     
   17.600000000000001        92.800000000000011        2.7453483078841097     
   17.600000000000001        93.600000000000009        2.6419136447954719     
   17.600000000000001        94.400000000000006        2.5247324964088249     
   17.600000000000001        95.200000000000003        2.5260110937272939     
   17.600000000000001        96.000000000000000        2.5807269992364641     
   17.600000000000001        96.800000000000011        2.5426178949175702     
   17.600000000000001        97.600000000000009        2.5373021269576710     
   17.600000000000001        98.400000000000006        2.5565421430745823     
   17.600000000000001        99.200000000000003        2.5042248775978981     
   17.600000000000001        100.00000000000000        2.5118149992726102     
   17.600000000000001        100.80000000000001        2.5337020252415288     
   17.600000000000001        101.60000000000001        2.5381973981901726     
   17.600000000000001        102.40000000000001        2.5111522801741168     

   18.400000000000002       0.80000000000000004        2.5459860396110638     
   18.400000000000002        1.6000000000000001        2.5555856192183790     
   18.400000000000002        2.4000000000000004        2.4793699954338826     
   18.400000000000002        3.2000000000000002        2.5637588156096407     
   18.400000000000002        4.0000000000000000        2.4620630595913813     
   18.400000000000002        4.8000000000000007        2.4883756305225155     
   18.400000000000002        5.6000000000000005        2.5159668971922717     
   18.400000000000002        6.4000000000000004        2.4637951258321000     
   18.400000000000002        7.2000000000000002        2.4764605622596179     
   18.400000000000002        8.0000000000000000        2.5135106108599672     
   18.400000000000002        8.8000000000000007        2.4954971282810625     
   18.400000000000002        9.6000000000000014        2.4205040359156076     
   18.400000000000002        10.400000000000000        2.5371107200563179     
   18.400000000000002        11.200000000000001        2.4502345750163372     
   18.400000000000002        12.000000000000000        2.4845852725964206     
   18.400000000000002        12.800000000000001        2.4932493773979352     
   18.400000000000002        13.600000000000001        2.4935507640304921     
   18.400000000000002        14.400000000000000        2.4261303641648855     
   18.400000000000002        15.200000000000001        2.4595044588776172     
   18.400000000000002        16.000000000000000        2.4579108034797947     
   18.400000000000002        16.800000000000001        2.4259949485363146     
   18.400000000000002        17.600000000000001        2.4937646210902349     
   18.400000000000002        18.400000000000002        2.2987070494502477     
   18.400000000000002        19.200000000000003        2.1860721396030884     
   18.400000000000002        20.000000000000000        2.1808420182238768     
   18.400000000000002        20.800000000000001        2.1885627507450747     
   18.400000000000002        21.600000000000001        2.1806159131266969     
   18.400000000000002        22.400000000000002        2.1850120076734747     
   18.400000000000002        23.200000000000003        2.2989557778811052     
   18.400000000000002        24.000000000000000        2.4725624705251197     
   18.400000000000002        24.800000000000001        2.4891125267824861     
   18.400000000000002        25.600000000000001        2.5122114529787720     
   18.400000000000002        26.400000000000002        2.4280471448371483     
   18.400000000000002        27.200000000000003        2.5140421482462547     
   18.400000000000002        28.000000000000000        2.4904818594816622     
   18.400000000000002        28.800000000000001        2.4967108220364445     
   18.400000000000002        29.600000000000001        2.4955925147530200     
   18.400000000000002        30.400000000000002        2.4338239623823545     
   18.400000000000002        31.200000000000003        2.5288912765910361     
   18.400000000000002        32.000000000000000        2.4250855546940162     
   18.400000000000002        32.800000000000004        2.5072891927395888     
   18.400000000000002        33.600000000000001        2.4802042129515312     
   18.400000000000002        34.399999999999999        2.4544050819063288     
   18.400000000000002        35.200000000000003        2.5213801320016023     
   18.400000000000002        36.000000000000000        2.5592266768264320     
   18.400000000000002        36.800000000000004        2.4677112304894342     
   18.400000000000002        37.600000000000001        2.4578614034738888     
   18.400000000000002        38.400000000000006        2.5589254587934813     
   18.400000000000002        39.200000000000003        2.4866697995528675     
   18.400000000000002        40.000000000000000        2.5582768213866545     
   18.400000000000002        40.800000000000004        2.4682981604141392     
   18.400000000000002        41.600000000000001        2.4943952780384433     
   18.400000000000002        42.400000000000006        2.4785179181549433     
   18.400000000000002        43.200000000000003        2.4723616900808940     
   18.400000000000002        44.000000000000000        2.5388621207547195     
   18.400000000000002        44.800000000000004        2.4751876592883151     
   18.400000000000002        45.600000000000001        2.5241358517598171     
   18.400000000000002        46.400000000000006        2.4670922056340716     
   18.400000000000002        47.200000000000003        2.5065679421135356     
   18.400000000000002        48.000000000000000        2.4906036398732794     
   18.400000000000002        48.800000000000004        2.5005240287711699     
   18.400000000000002        49.600000000000001        2.5621642839835039     
   18.400000000000002        50.400000000000006        2.4648780155228516     
   18.400000000000002        51.200000000000003        2.5615469482928548     
   18.400000000000002        52.000000000000000        2.5187792820558923     
   18.400000000000002        52.800000000000004        2.4956436623445635     
   18.400000000000002        53.600000000000001        2.5257061494920077     
   18.400000000000002        54.400000000000006        2.4841770323458823     
   18.400000000000002        55.200000000000003        2.4930600831033134     
   18.400000000000002        56.000000000000000        2.5260218454148302     
   18.400000000000002        56.800000000000004        2.4530571365872209     
   18.400000000000002        57.600000000000001        2.4678177725652244     
   18.400000000000002        58.400000000000006        2.5233334232817928     
   18.400000000000002        59.200000000000003        2.5154111491948359     
   18.400000000000002        60.000000000000000        2.5189558953697220     
   18.400000000000002        60.800000000000004        2.4585072251732574     
   18.400000000000002        61.600000000000001        2.4712919764557553     
   18.400000000000002        62.400000000000006        2.4538782829751367     
   18.400000000000002        63.200000000000003        2.5013436797072233     
   18.400000000000002        64.000000000000000        2.4561153975847785     
   18.400000000000002        64.799999999999997        2.4432223174701622     
   18.400000000000002        65.600000000000009        2.5306374837697128     
   18.400000000000002        66.400000000000006        2.4585682344267759     
   18.400000000000002        67.200000000000003        2.4885018520125990     
   18.400000000000002        68.000000000000000        2.4795056573470329     
   18.400000000000002        68.799999999999997        2.5024954586797956     
   18.400000000000002        69.600000000000009        2.5027455337543549     
   18.400000000000002        70.400000000000006        2.5081283177551823     
   18.400000000000002        71.200000000000003        2.5744196931364542     
   18.400000000000002        72.000000000000000        2.5312302155710156     
   18.400000000000002        72.799999999999997        2.5661687834239251     
   18.400000000000002        73.600000000000009        2.4847561503817639     
   18.400000000000002        74.400000000000006        2.4635267645606813     
   18.400000000000002        75.200000000000003        2.5837998324448423     
   18.400000000000002        76.000000000000000        2.4845171791135701     
   18.400000000000002        76.800000000000011        2.5024157013159054     
   18.400000000000002        77.600000000000009        2.4784582921654064     
   18.400000000000002        78.400000000000006        2.5368631671606487     
   18.400000000000002        79.200000000000003        2.5271691207524896     
   18.400000000000002        80.000000000000000        2.5101122442063710     
   18.400000000000002        80.800000000000011        2.5219049512422145     
   18.400000000000002        81.600000000000009        2.5615402092016004     
   18.400000000000002        82.400000000000006        2.4894431615700938     
   18.400000000000002        83.200000000000003        2.5634010126389088     
   18.400000000000002        84.000000000000000        2.5374643098787062     
   18.400000000000002        84.800000000000011        2.5160072055595069     
   18.400000000000002        85.600000000000009        2.5537085406703031     
   18.400000000000002        86.400000000000006        2.5039932021751321     
   18.400000000000002        87.200000000000003        2.5277640891925093     
   18.400000000000002        88.000000000000000        2.5208597756545701     
   18.400000000000002        88.800000000000011        2.6633524898543333     
   18.400000000000002        89.600000000000009        2.7940823804289421     
   18.400000000000002        90.400000000000006        2.8259417829859421     
   18.400000000000002        91.200000000000003        2.8217888773571027     
   18.400000000000002        92.000000000000000        2.8207462561392003     
   18.400000000000002        92.800000000000011        2.8198847805082017     
   18.400000000000002        93.600000000000009        2.7775835939528015     
   18.400000000000002        94.400000000000006        2.6170805450366941     
   18.400000000000002        95.200000000000003        2.5308146976098924     
   18.400000000000002        96.000000000000000        2.5131800601774446     
   18.400000000000002        96.800000000000011        2.5581554756358109     
   18.400000000000002        97.600000000000009        2.5224614192498827     
   18.400000000000002        98.400000000000006        2.5323931557882022     
   18.400000000000002        99.200000000000003        2.5151679837315255     
   18.400000000000002        100.00000000000000        2.5501727112671442     
   18.400000000000002        100.80000000000001        2.5401348423273546     
   18.400000000000002        101.60000000000001        2.5288693102187350     
   18.400000000000002        102.40000000000001        2.4718052802896886     

   19.200000000000003       0.80000000000000004        2.4955097653135656     
   19.200000000000003        1.6000000000000001        2.5282993414265325     
   19.200000000000003        2.4000000000000004        2.5070157022255799     
   19.200000000000003        3.2000000000000002        2.4868446151689225     
   19.200000000000003        4.0000000000000000        2.4968049937581185     
   19.200000000000003        4.8000000000000007        2.5074877255876942     
   19.200000000000003        5.6000000000000005        2.4528727224650617     
   19.200000000000003        6.4000000000000004        2.4704064360303968     
   19.200000000000003        7.2000000000000002        2.5325838510658274     
   19.200000000000003        8.0000000000000000        2.5020339811674792     
   19.200000000000003        8.8000000000000007        2.4580743814032493     
   19.200000000000003        9.6000000000000014        2.5267128151175164     
   19.200000000000003        10.400000000000000        2.4360268059797017     
   19.200000000000003        11.200000000000001        2.5133649147484904     
   19.200000000000003        12.000000000000000        2.4500413768716101     
   19.200000000000003        12.800000000000001        2.4988535115003336     
   19.200000000000003        13.600000000000001        2.4945431596528898     
   19.200000000000003        14.400000000000000        2.4952717060463110     
   19.200000000000003        15.200000000000001        2.5041275960683334     
   19.200000000000003        16.000000000000000        2.4721327459863320     
   19.200000000000003        16.800000000000001        2.4992640563478186     
   19.200000000000003        17.600000000000001        2.4795499014254414     
   19.200000000000003        18.400000000000002        2.3978879631221943     
   19.200000000000003        19.200000000000003        2.2345758031237999     
   19.200000000000003        20.000000000000000        2.1817050554427602     
   19.200000000000003        20.800000000000001        2.1771142568532782     
   19.200000000000003        21.600000000000001        2.1790319420428501     
   19.200000000000003        22.400000000000002        2.2224708765524550     
   19.200000000000003        23.200000000000003        2.3877912406898765     
   19.200000000000003        24.000000000000000        2.4554063092058853     
   19.200000000000003        24.800000000000001        2.4633281063295875     
   19.200000000000003        25.600000000000001        2.4148402110515348     
   19.200000000000003        26.400000000000002        2.4514367026268720     
   19.200000000000003        27.200000000000003        2.4378780863283307     
   19.200000000000003        28.000000000000000        2.4853540945733985     
   19.200000000000003        28.800000000000001        2.4656876648443316     
   19.200000000000003        29.600000000000001        2.4263409797928506     
   19.200000000000003        30.400000000000002        2.4974548885120660     
   19.200000000000003        31.200000000000003        2.4938549070022367     
   19.200000000000003        32.000000000000000        2.4935754209838490     
   19.200000000000003        32.800000000000004        2.5358312168292692     
   19.200000000000003        33.600000000000001        2.4444572636818709     
   19.200000000000003        34.399999999999999        2.5725143706756119     
   19.200000000000003        35.200000000000003        2.4625479816197027     
   19.200000000000003        36.000000000000000        2.4463136143548256     
   19.200000000000003        36.800000000000004        2.5529228829353516     
   19.200000000000003        37.600000000000001        2.5445397592357142     
   19.200000000000003        38.400000000000006        2.4923188718687377     
   19.200000000000003        39.200000000000003        2.5097494140691352     
   19.200000000000003        40.000000000000000        2.4843298695557468     
   19.200000000000003        40.800000000000004        2.5061117344534778     
   19.200000000000003        41.600000000000001        2.5058221699999161     
   19.200000000000003        42.400000000000006        2.5320270967491072     
   19.200000000000003        43.200000000000003        2.5074042282994728     
   19.200000000000003        44.000000000000000        2.5735711846702030     
   19.200000000000003        44.800000000000004        2.5305591825823170     
   19.200000000000003        45.600000000000001        2.5026859567483264     
   19.200000000000003        46.400000000000006        2.5892233792703947     
   19.200000000000003        47.200000000000003        2.4892045753427907     
   19.200000000000003        48.000000000000000        2.5981259472501566     
   19.200000000000003        48.800000000000004        2.4664587580334345     
   19.200000000000003        49.600000000000001        2.5442199699923780     
   19.200000000000003        50.400000000000006        2.5324412532440230     
   19.200000000000003        51.200000000000003        2.5008936593258282     
   19.200000000000003        52.000000000000000        2.5643574502978215     
   19.200000000000003        52.800000000000004        2.5267118074673087     
   19.200000000000003        53.600000000000001        2.5556537133205071     
   19.200000000000003        54.400000000000006        2.5079506659893149     
   19.200000000000003        55.200000000000003        2.5427972929337721     
   19.200000000000003        56.000000000000000        2.5201450424018614     
   19.200000000000003        56.800000000000004        2.5258222673110660     
   19.200000000000003        57.600000000000001        2.4299145696992661     
   19.200000000000003        58.400000000000006        2.5198369976773698     
   19.200000000000003        59.200000000000003        2.4452054401643872     
   19.200000000000003        60.000000000000000        2.4960099900828072     
   19.200000000000003        60.800000000000004        2.4852650913177592     
   19.200000000000003        61.600000000000001        2.4717179560007629     
   19.200000000000003        62.400000000000006        2.5167497987707268     
   19.200000000000003        63.200000000000003        2.4651259183473742     
   19.200000000000003        64.000000000000000        2.5108828846043343     
   19.200000000000003        64.799999999999997        2.4844871038229042     
   19.200000000000003        65.600000000000009        2.4785404925619301     
   19.200000000000003        66.400000000000006        2.4565028327755676     
   19.200000000000003        67.200000000000003        2.5199258823822133     
   19.200000000000003        68.000000000000000        2.5398528901652346     
   19.200000000000003        68.799999999999997        2.4941400631943802     
   19.200000000000003        69.600000000000009        2.4718283628389499     
   19.200000000000003        70.400000000000006        2.5476847517755479     
   19.200000000000003        71.200000000000003        2.4543383008013562     
   19.200000000000003        72.000000000000000        2.4933486220945449     
   19.200000000000003        72.799999999999997        2.4706559736344254     
   19.200000000000003        73.600000000000009        2.4716544648485881     
   19.200000000000003        74.400000000000006        2.5629290581873594     
   19.200000000000003        75.200000000000003        2.4687202345573303     
   19.200000000000003        76.000000000000000        2.5222719012833577     
   19.200000000000003        76.800000000000011        2.5629213035941651     
   19.200000000000003        77.600000000000009        2.5626797969121595     
   19.200000000000003        78.400000000000006        2.5551268092797801     
   19.200000000000003        79.200000000000003        2.5111548180577499     
   19.200000000000003        80.000000000000000        2.5029538722645621     
   19.200000000000003        80.800000000000011        2.5416676548354462     
   19.200000000000003        81.600000000000009        2.5248657079867107     
   19.200000000000003        82.400000000000006        2.5661993882136103     
   19.200000000000003        83.200000000000003        2.5271245669064237     
   19.200000000000003        84.000000000000000        2.5379426662660749     
   19.200000000000003        84.800000000000011        2.5637798741911113     
   19.200000000000003        85.600000000000009        2.4995319020016469     
   19.200000000000003        86.400000000000006        2.5241700148987039     
   19.200000000000003        87.200000000000003        2.5617331109098043     
   19.200000000000003        88.000000000000000        2.5158495186961805     
   19.200000000000003        88.800000000000011        2.6846148908257126     
   19.200000000000003        89.600000000000009        2.8087092728731968     
   19.200000000000003        90.400000000000006        2.8213738593137241     
   19.200000000000003        91.200000000000003        2.8091055136918399     
   19.200000000000003        92.000000000000000        2.8065192321166537     
   19.200000000000003        92.800000000000011        2.8183250255039693     
   19.200000000000003        93.600000000000009        2.8149679917857005     
   19.200000000000003        94.400000000000006        2.7017658816491776     
   19.200000000000003        95.200000000000003        2.5282056338855101     
   19.200000000000003        96.000000000000000        2.5095282772902885     
   19.200000000000003        96.800000000000011        2.5151510487139204     
   19.200000000000003        97.600000000000009        2.5013593044636750     
   19.200000000000003        98.400000000000006        2.5058796137055812     
   19.200000000000003        99.200000000000003        2.5435333446113031     
   19.200000000000003        100.00000000000000        2.5548307422695000     
   19.200000000000003        100.80000000000001        2.4798565822055085     
   19.200000000000003        101.60000000000001        2.4884198061958762     
   19.200000000000003        102.40000000000001        2.5717326499139141     

   20.000000000000000       0.80000000000000004        2.5161172423742304     
   20.000000000000000        1.6000000000000001        2.4675166089153988     
   20.000000000000000        2.4000000000000004        2.5626196867624671     
   20.000000000000000        3.2000000000000002        2.5205087685041505     
   20.000000000000000        4.0000000000000000        2.5211616488715380     
   20.000000000000000        4.8000000000000007        2.5322787576316230     
   20.000000000000000        5.6000000000000005        2.4585424417745037     
   20.000000000000000        6.4000000000000004        2.5386092469671193     
   20.000000000000000        7.2000000000000002        2.4435172094994297     
   20.000000000000000        8.0000000000000000        2.4259458348911687     
   20.000000000000000        8.8000000000000007        2.4867602145108578     
   20.000000000000000        9.6000000000000014        2.4526850196702585     
   20.000000000000000        10.400000000000000        2.5233759543362195     
   20.000000000000000        11.200000000000001        2.4747100419686778     
   20.000000000000000        12.000000000000000        2.4542631112016764     
   20.000000000000000        12.800000000000001        2.4289929754285775     
   20.000000000000000        13.600000000000001        2.5141235414575003     
   20.000000000000000        14.400000000000000        2.4361940060755432     
   20.000000000000000        15.200000000000001        2.4437827627675044     
   20.000000000000000        16.000000000000000        2.4375689735726835     
   20.000000000000000        16.800000000000001        2.5187419975013872     
   20.000000000000000        17.600000000000001        2.4960533456921818     
   20.000000000000000        18.400000000000002        2.4080118522480292     
   20.000000000000000        19.200000000000003        2.4088477348221229     
   20.000000000000000        20.000000000000000        2.2862955735297499     
   20.000000000000000        20.800000000000001        2.2438830269266758     
   20.000000000000000        21.600000000000001        2.2609352689241708     
   20.000000000000000        22.400000000000002        2.3608029087964759     
   20.000000000000000        23.200000000000003        2.4760096251242065     
   20.000000000000000        24.000000000000000        2.4449629942179358     
   20.000000000000000        24.800000000000001        2.4767839706292700     
   20.000000000000000        25.600000000000001        2.4873271000914374     
   20.000000000000000        26.400000000000002        2.4908254125585705     
   20.000000000000000        27.200000000000003        2.4861018663203489     
   20.000000000000000        28.000000000000000        2.4281239612817682     
   20.000000000000000        28.800000000000001        2.4510214816130755     
   20.000000000000000        29.600000000000001        2.5164803120098362     
   20.000000000000000        30.400000000000002        2.4468349803418796     
   20.000000000000000        31.200000000000003        2.4403243883084551     
   20.000000000000000        32.000000000000000        2.4284114696911123     
   20.000000000000000        32.800000000000004        2.5105898173919181     
   20.000000000000000        33.600000000000001        2.4581149069335546     
   20.000000000000000        34.399999999999999        2.5359006433770617     
   20.000000000000000        35.200000000000003        2.4473837524229167     
   20.000000000000000        36.000000000000000        2.5530528002025648     
   20.000000000000000        36.800000000000004        2.4944162525450242     
   20.000000000000000        37.600000000000001        2.5204946369015269     
   20.000000000000000        38.400000000000006        2.5153985093443332     
   20.000000000000000        39.200000000000003        2.5132769643977562     
   20.000000000000000        40.000000000000000        2.4830033342198337     
   20.000000000000000        40.800000000000004        2.5605207240074397     
   20.000000000000000        41.600000000000001        2.4766195968340297     
   20.000000000000000        42.400000000000006        2.5769009727298071     
   20.000000000000000        43.200000000000003        2.4761105304172117     
   20.000000000000000        44.000000000000000        2.5027599906981006     
   20.000000000000000        44.800000000000004        2.4866568440451591     
   20.000000000000000        45.600000000000001        2.5785039123901830     
   20.000000000000000        46.400000000000006        2.5241510178723927     
   20.000000000000000        47.200000000000003        2.4662166051806849     
   20.000000000000000        48.000000000000000        2.4615949404833697     
   20.000000000000000        48.800000000000004        2.5104397832358258     
   20.000000000000000        49.600000000000001        2.5740453889375630     
   20.000000000000000        50.400000000000006        2.4837154163013793     
   20.000000000000000        51.200000000000003        2.5552488160613427     
   20.000000000000000        52.000000000000000        2.5434954450438099     
   20.000000000000000        52.800000000000004        2.4691725885810989     
   20.000000000000000        53.600000000000001        2.4724771161490855     
   20.000000000000000        54.400000000000006        2.5565033908262875     
   20.000000000000000        55.200000000000003        2.4744250921410087     
   20.000000000000000        56.000000000000000        2.5212443536837421     
   20.000000000000000        56.800000000000004        2.4869603243953704     
   20.000000000000000        57.600000000000001        2.5374423789853755     
   20.000000000000000        58.400000000000006        2.5306438052533711     
   20.000000000000000        59.200000000000003        2.5149524344659895     
   20.000000000000000        60.000000000000000        2.4452513061387622     
   20.000000000000000        60.800000000000004        2.5504880131809164     
   20.000000000000000        61.600000000000001        2.4523248722355517     
   20.000000000000000        62.400000000000006        2.5389917086823552     
   20.000000000000000        63.200000000000003        2.4951647887290798     
   20.000000000000000        64.000000000000000        2.4924459176136788     
   20.000000000000000        64.799999999999997        2.5017082802059281     
   20.000000000000000        65.600000000000009        2.4547164552382177     
   20.000000000000000        66.400000000000006        2.5038915479891459     
   20.000000000000000        67.200000000000003        2.4830861712621521     
   20.000000000000000        68.000000000000000        2.4398952802060569     
   20.000000000000000        68.799999999999997        2.4543627384190279     
   20.000000000000000        69.600000000000009        2.5512984542690567     
   20.000000000000000        70.400000000000006        2.4744075969685633     
   20.000000000000000        71.200000000000003        2.5240048439478624     
   20.000000000000000        72.000000000000000        2.4879233318519605     
   20.000000000000000        72.799999999999997        2.5256554076895976     
   20.000000000000000        73.600000000000009        2.5533699816995110     
   20.000000000000000        74.400000000000006        2.4885042383259264     
   20.000000000000000        75.200000000000003        2.5678727028772763     
   20.000000000000000        76.000000000000000        2.5323400980032966     
   20.000000000000000        76.800000000000011        2.4749185810179530     
   20.000000000000000        77.600000000000009        2.5592326348877958     
   20.000000000000000        78.400000000000006        2.4879793230478344     
   20.000000000000000        79.200000000000003        2.5135291960040851     
   20.000000000000000        80.000000000000000        2.4953284413965773     
   20.000000000000000        80.800000000000011        2.5493802282592908     
   20.000000000000000        81.600000000000009        2.5109964050005642     
   20.000000000000000        82.400000000000006        2.5048085842108403     
   20.000000000000000        83.200000000000003        2.4945324049621238     
   20.000000000000000        84.000000000000000        2.4934323299525851     
   20.000000000000000        84.800000000000011        2.5096396452045155     
   20.000000000000000        85.600000000000009        2.5650905774515804     
   20.000000000000000        86.400000000000006        2.4730790239343534     
   20.000000000000000        87.200000000000003        2.5833555937611381     
   20.000000000000000        88.000000000000000        2.5617023044191951     
   20.000000000000000        88.800000000000011        2.6524225492731155     
   20.000000000000000        89.600000000000009        2.7996816690165587     
   20.000000000000000        90.400000000000006        2.8200458039745233     
   20.000000000000000        91.200000000000003        2.8033973049389287     
   20.000000000000000        92.000000000000000        2.8014987687925355     
   20.000000000000000        92.800000000000011        2.8118788589942105     
   20.000000000000000        93.600000000000009        2.8195438039657059     
   20.000000000000000        94.400000000000006        2.7245121980537208     
   20.000000000000000        95.200000000000003        2.5635346066850464     
   20.000000000000000        96.000000000000000        2.5232469522254322     
   20.000000000000000        96.800000000000011        2.5448391839329636     
   20.000000000000000        97.600000000000009        2.5235347259568282     
   20.000000000000000        98.400000000000006        2.6000616909981007     
   20.000000000000000        99.200000000000003        2.4707695197713573     
   20.000000000000000        100.00000000000000        2.5838960398496607     
   20.000000000000000        100.80000000000001        2.5447167880223849     
   20.000000000000000        101.60000000000001        2.5307195670136036     
   20.000000000000000        102.40000000000001        2.4700443000616770     

   20.800000000000001       0.80000000000000004        2.4850418835776948     
   20.800000000000001        1.6000000000000001        2.5123984007771334     
   20.800000000000001        2.4000000000000004        2.4489079751787295     
   20.800000000000001        3.2000000000000002        2.5241558678382785     
   20.800000000000001        4.0000000000000000        2.5289133866671296     
   20.800000000000001        4.8000000000000007        2.4291221478010434     
   20.800000000000001        5.6000000000000005        2.5099456589331184     
   20.800000000000001        6.4000000000000004        2.4554588939050355     
   20.800000000000001        7.2000000000000002        2.5129065448372203     
   20.800000000000001        8.0000000000000000        2.4931156042270852     
   20.800000000000001        8.8000000000000007        2.5236927236690878     
   20.800000000000001        9.6000000000000014        2.5198847896722589     
   20.800000000000001        10.400000000000000        2.4725571662565282     
   20.800000000000001        11.200000000000001        2.4707098274625823     
   20.800000000000001        12.000000000000000        2.4904776359886549     
   20.800000000000001        12.800000000000001        2.5081166940159876     
   20.800000000000001        13.600000000000001        2.4308679581656500     
   20.800000000000001        14.400000000000000        2.4874900791386296     
   20.800000000000001        15.200000000000001        2.4896234667270751     
   20.800000000000001        16.000000000000000        2.4593018485001097     
   20.800000000000001        16.800000000000001        2.5157416407240336     
   20.800000000000001        17.600000000000001        2.4247702395739150     
   20.800000000000001        18.400000000000002        2.4814582329419159     
   20.800000000000001        19.200000000000003        2.4219551732349975     
   20.800000000000001        20.000000000000000        2.4242578527494207     
   20.800000000000001        20.800000000000001        2.4502897343531949     
   20.800000000000001        21.600000000000001        2.4698888166428663     
   20.800000000000001        22.400000000000002        2.4363576610452524     
   20.800000000000001        23.200000000000003        2.4601324870175203     
   20.800000000000001        24.000000000000000        2.4257205191384146     
   20.800000000000001        24.800000000000001        2.5202101369975418     
   20.800000000000001        25.600000000000001        2.4336290902958986     
   20.800000000000001        26.400000000000002        2.4595951066229431     
   20.800000000000001        27.200000000000003        2.4378425528208671     
   20.800000000000001        28.000000000000000        2.5258857270589439     
   20.800000000000001        28.800000000000001        2.5096201881171796     
   20.800000000000001        29.600000000000001        2.4926229521756516     
   20.800000000000001        30.400000000000002        2.5313171188230554     
   20.800000000000001        31.200000000000003        2.5140154600721192     
   20.800000000000001        32.000000000000000        2.5125712775456646     
   20.800000000000001        32.800000000000004        2.4845239850772138     
   20.800000000000001        33.600000000000001        2.4483081397546949     
   20.800000000000001        34.399999999999999        2.5212383213165803     
   20.800000000000001        35.200000000000003        2.5096495773109257     
   20.800000000000001        36.000000000000000        2.4922608686238474     
   20.800000000000001        36.800000000000004        2.5139542291905808     
   20.800000000000001        37.600000000000001        2.4522546059458445     
   20.800000000000001        38.400000000000006        2.5429038736350820     
   20.800000000000001        39.200000000000003        2.5130531348709475     
   20.800000000000001        40.000000000000000        2.5054878956468922     
   20.800000000000001        40.800000000000004        2.5575434133345571     
   20.800000000000001        41.600000000000001        2.4716847105008330     
   20.800000000000001        42.400000000000006        2.4661389103921998     
   20.800000000000001        43.200000000000003        2.5578698606608850     
   20.800000000000001        44.000000000000000        2.5315015638731695     
   20.800000000000001        44.800000000000004        2.4697085782401778     
   20.800000000000001        45.600000000000001        2.5096128274000495     
   20.800000000000001        46.400000000000006        2.4796132844051173     
   20.800000000000001        47.200000000000003        2.5663994342719341     
   20.800000000000001        48.000000000000000        2.5662711810849848     
   20.800000000000001        48.800000000000004        2.5115823884246993     
   20.800000000000001        49.600000000000001        2.5139429334783636     
   20.800000000000001        50.400000000000006        2.4903637959204814     
   20.800000000000001        51.200000000000003        2.4788399921259057     
   20.800000000000001        52.000000000000000        2.5023837121662988     
   20.800000000000001        52.800000000000004        2.5133587060887690     
   20.800000000000001        53.600000000000001        2.4831701334744487     
   20.800000000000001        54.400000000000006        2.4683767802623588     
   20.800000000000001        55.200000000000003        2.4611815091559279     
   20.800000000000001        56.000000000000000        2.4670808006191272     
   20.800000000000001        56.800000000000004        2.5379726111281471     
   20.800000000000001        57.600000000000001        2.4255582089424750     
   20.800000000000001        58.400000000000006        2.4379202488791418     
   20.800000000000001        59.200000000000003        2.4283644854262456     
   20.800000000000001        60.000000000000000        2.5385801049089785     
   20.800000000000001        60.800000000000004        2.4277298834728254     
   20.800000000000001        61.600000000000001        2.4363420279917340     
   20.800000000000001        62.400000000000006        2.5102555931513204     
   20.800000000000001        63.200000000000003        2.4271491551573443     
   20.800000000000001        64.000000000000000        2.5086639915362619     
   20.800000000000001        64.799999999999997        2.5136884632358107     
   20.800000000000001        65.600000000000009        2.5214764838219663     
   20.800000000000001        66.400000000000006        2.5205089647823158     
   20.800000000000001        67.200000000000003        2.5233940088389621     
   20.800000000000001        68.000000000000000        2.5332868409787395     
   20.800000000000001        68.799999999999997        2.4816770309122220     
   20.800000000000001        69.600000000000009        2.4355852746146311     
   20.800000000000001        70.400000000000006        2.5041788377430758     
   20.800000000000001        71.200000000000003        2.4633091135368850     
   20.800000000000001        72.000000000000000        2.5538198668604011     
   20.800000000000001        72.799999999999997        2.5574962426691576     
   20.800000000000001        73.600000000000009        2.4527686513246132     
   20.800000000000001        74.400000000000006        2.5397938002425500     
   20.800000000000001        75.200000000000003        2.5564200970377282     
   20.800000000000001        76.000000000000000        2.4797124896780418     
   20.800000000000001        76.800000000000011        2.5038563256202648     
   20.800000000000001        77.600000000000009        2.4915275844995590     
   20.800000000000001        78.400000000000006        2.5239954101061746     
   20.800000000000001        79.200000000000003        2.5162644491212753     
   20.800000000000001        80.000000000000000        2.4878181295992601     
   20.800000000000001        80.800000000000011        2.5661267928758851     
   20.800000000000001        81.600000000000009        2.5378619202201711     
   20.800000000000001        82.400000000000006        2.5488558236946730     
   20.800000000000001        83.200000000000003        2.5459013319660455     
   20.800000000000001        84.000000000000000        2.5977423845892114     
   20.800000000000001        84.800000000000011        2.5357273794011581     
   20.800000000000001        85.600000000000009        2.5135790308902761     
   20.800000000000001        86.400000000000006        2.5718208595168566     
   20.800000000000001        87.200000000000003        2.5113642897412238     
   20.800000000000001        88.000000000000000        2.5089449580609751     
   20.800000000000001        88.800000000000011        2.5580092496440736     
   20.800000000000001        89.600000000000009        2.7587175389598868     
   20.800000000000001        90.400000000000006        2.8195917089525939     
   20.800000000000001        91.200000000000003        2.8166975972755091     
   20.800000000000001        92.000000000000000        2.8123813710263867     
   20.800000000000001        92.800000000000011        2.8205570234661130     
   20.800000000000001        93.600000000000009        2.8152611103166594     
   20.800000000000001        94.400000000000006        2.6998944980775801     
   20.800000000000001        95.200000000000003        2.5257687749637294     
   20.800000000000001        96.000000000000000        2.5126404765101014     
   20.800000000000001        96.800000000000011        2.5079220080694231     
   20.800000000000001        97.600000000000009        2.4988317504091824     
   20.800000000000001        98.400000000000006        2.5100112999944240     
   20.800000000000001        99.200000000000003        2.5327803011565391     
   20.800000000000001        100.00000000000000        2.5441699988044069     
   20.800000000000001        100.80000000000001        2.4864285800751751     
   20.800000000000001        101.60000000000001        2.4832432560780067     
   20.800000000000001        102.40000000000001        2.5459164876024301     

   21.600000000000001       0.80000000000000004        2.5547249181870297     
   21.600000000000001        1.6000000000000001        2.4550788401826047     
   21.600000000000001        2.4000000000000004        2.5476140543234118     
   21.600000000000001        3.2000000000000002        2.4877338370093289     
   21.600000000000001        4.0000000000000000        2.5215165020188381     
   21.600000000000001        4.8000000000000007        2.4695245009850209     
   21.600000000000001        5.6000000000000005        2.5565194962747291     
   21.600000000000001        6.4000000000000004        2.5229136752204835     
   21.600000000000001        7.2000000000000002        2.4694542877479595     
   21.600000000000001        8.0000000000000000        2.4521606087745811     
   21.600000000000001        8.8000000000000007        2.4703460889313362     
   21.600000000000001        9.6000000000000014        2.4866687979769031     
   21.600000000000001        10.400000000000000        2.4337762745694973     
   21.600000000000001        11.200000000000001        2.5047891855498667     
   21.600000000000001        12.000000000000000        2.4189705126641297     
   21.600000000000001        12.800000000000001        2.5280038740064152     
   21.600000000000001        13.600000000000001        2.5242388036293337     
   21.600000000000001        14.400000000000000        2.4434762975891324     
   21.600000000000001        15.200000000000001        2.4957876977328564     
   21.600000000000001        16.000000000000000        2.4185983839594352     
   21.600000000000001        16.800000000000001        2.5065810469952714     
   21.600000000000001        17.600000000000001        2.4616534314847733     
   21.600000000000001        18.400000000000002        2.4308165535144499     
   21.600000000000001        19.200000000000003        2.4452592321320359     
   21.600000000000001        20.000000000000000        2.4945530039994668     
   21.600000000000001        20.800000000000001        2.4493469928278224     
   21.600000000000001        21.600000000000001        2.4938863919575098     
   21.600000000000001        22.400000000000002        2.4947247602428293     
   21.600000000000001        23.200000000000003        2.4500651886415477     
   21.600000000000001        24.000000000000000        2.4901373332149794     
   21.600000000000001        24.800000000000001        2.4085050260692071     
   21.600000000000001        25.600000000000001        2.4447594454984016     
   21.600000000000001        26.400000000000002        2.4906874154096510     
   21.600000000000001        27.200000000000003        2.4444945463790719     
   21.600000000000001        28.000000000000000        2.5273206421562717     
   21.600000000000001        28.800000000000001        2.4520933109831313     
   21.600000000000001        29.600000000000001        2.3967322791760277     
   21.600000000000001        30.400000000000002        2.5179448165758722     
   21.600000000000001        31.200000000000003        2.4709490422103082     
   21.600000000000001        32.000000000000000        2.4603194257868219     
   21.600000000000001        32.800000000000004        2.4344880769154029     
   21.600000000000001        33.600000000000001        2.4538950831630491     
   21.600000000000001        34.399999999999999        2.5148749119345015     
   21.600000000000001        35.200000000000003        2.5196400732241608     
   21.600000000000001        36.000000000000000        2.5479607792575703     
   21.600000000000001        36.800000000000004        2.5493459640152341     
   21.600000000000001        37.600000000000001        2.5054162089534975     
   21.600000000000001        38.400000000000006        2.4956032311380523     
   21.600000000000001        39.200000000000003        2.5019358159576748     
   21.600000000000001        40.000000000000000        2.4678338241421116     
   21.600000000000001        40.800000000000004        2.5514418827197889     
   21.600000000000001        41.600000000000001        2.5231059089458490     
   21.600000000000001        42.400000000000006        2.5102163315896608     
   21.600000000000001        43.200000000000003        2.5590253750101475     
   21.600000000000001        44.000000000000000        2.4832859452089417     
   21.600000000000001        44.800000000000004        2.5516744085243186     
   21.600000000000001        45.600000000000001        2.5219232235913789     
   21.600000000000001        46.400000000000006        2.5418247100479685     
   21.600000000000001        47.200000000000003        2.5115747581761250     
   21.600000000000001        48.000000000000000        2.4383635017950125     
   21.600000000000001        48.800000000000004        2.5562627509885911     
   21.600000000000001        49.600000000000001        2.4671158607542605     
   21.600000000000001        50.400000000000006        2.5614144273783883     
   21.600000000000001        51.200000000000003        2.4979710903653363     
   21.600000000000001        52.000000000000000        2.4950176440003311     
   21.600000000000001        52.800000000000004        2.5239058844699467     
   21.600000000000001        53.600000000000001        2.4681755527883027     
   21.600000000000001        54.400000000000006        2.5194002174539407     
   21.600000000000001        55.200000000000003        2.5553871298564252     
   21.600000000000001        56.000000000000000        2.4801392761911223     
   21.600000000000001        56.800000000000004        2.4617115664510743     
   21.600000000000001        57.600000000000001        2.5371766222871104     
   21.600000000000001        58.400000000000006        2.5153791061453523     
   21.600000000000001        59.200000000000003        2.4933146438917526     
   21.600000000000001        60.000000000000000        2.5185355466905057     
   21.600000000000001        60.800000000000004        2.5052300141906940     
   21.600000000000001        61.600000000000001        2.4884318322380241     
   21.600000000000001        62.400000000000006        2.4589799801905152     
   21.600000000000001        63.200000000000003        2.5136167947920010     
   21.600000000000001        64.000000000000000        2.4768319988621852     
   21.600000000000001        64.799999999999997        2.4590796595589697     
   21.600000000000001        65.600000000000009        2.4293327936113833     
   21.600000000000001        66.400000000000006        2.5221913205642763     
   21.600000000000001        67.200000000000003        2.4548007167478452     
   21.600000000000001        68.000000000000000        2.4813720012392912     
   21.600000000000001        68.799999999999997        2.5352869915831580     
   21.600000000000001        69.600000000000009        2.4359080678065923     
   21.600000000000001        70.400000000000006        2.5398177245168903     
   21.600000000000001        71.200000000000003        2.5098843894137497     
   21.600000000000001        72.000000000000000        2.4460427363633181     
   21.600000000000001        72.799999999999997        2.5123174337974579     
   21.600000000000001        73.600000000000009        2.4986464270364741     
   21.600000000000001        74.400000000000006        2.4525992600935931     
   21.600000000000001        75.200000000000003        2.4869105318595919     
   21.600000000000001        76.000000000000000        2.4765881912946099     
   21.600000000000001        76.800000000000011        2.5679705468675014     
   21.600000000000001        77.600000000000009        2.5074938340223962     
   21.600000000000001        78.400000000000006        2.5062367240332044     
   21.600000000000001        79.200000000000003        2.5632773134435940     
   21.600000000000001        80.000000000000000        2.5365263406363643     
   21.600000000000001        80.800000000000011        2.4873576209455814     
   21.600000000000001        81.600000000000009        2.5221912847916248     
   21.600000000000001        82.400000000000006        2.5645328797059883     
   21.600000000000001        83.200000000000003        2.4633416790597842     
   21.600000000000001        84.000000000000000        2.5229625940701821     
   21.600000000000001        84.800000000000011        2.5055293119355215     
   21.600000000000001        85.600000000000009        2.5034232706929269     
   21.600000000000001        86.400000000000006        2.5197553375794981     
   21.600000000000001        87.200000000000003        2.5752290776801172     
   21.600000000000001        88.000000000000000        2.5658607152040585     
   21.600000000000001        88.800000000000011        2.5556799795113041     
   21.600000000000001        89.600000000000009        2.6173515993953731     
   21.600000000000001        90.400000000000006        2.7676865961105941     
   21.600000000000001        91.200000000000003        2.8117763034815906     
   21.600000000000001        92.000000000000000        2.8173402819436224     
   21.600000000000001        92.800000000000011        2.8130033156279359     
   21.600000000000001        93.600000000000009        2.7626926483009742     
   21.600000000000001        94.400000000000006        2.5937887522331424     
   21.600000000000001        95.200000000000003        2.5074913613337393     
   21.600000000000001        96.000000000000000        2.5082815384602499     
   21.600000000000001        96.800000000000011        2.5577302708830096     
   21.600000000000001        97.600000000000009        2.5148406291361538     
   21.600000000000001        98.400000000000006        2.5448868528321040     
   21.600000000000001        99.200000000000003        2.5053505281248207     
   21.600000000000001        100.00000000000000        2.5717359845235990     
   21.600000000000001        100.80000000000001        2.5206147486798449     
   21.600000000000001        101.60000000000001        2.5207618366027176     
   21.600000000000001        102.40000000000001        2.5199754125525344     

   22.400000000000002       0.80000000000000004        2.4752311445268345     
   22.400000000000002        1.6000000000000001        2.5257381060054231     
   22.400000000000002        2.4000000000000004        2.4687537867816109     
   22.400000000000002        3.2000000000000002        2.5578924127385996     
   22.400000000000002        4.0000000000000000        2.4918062170240169     
   22.400000000000002        4.8000000000000007        2.5110653432801624     
   22.400000000000002        5.6000000000000005        2.4816564031740680     
   22.400000000000002        6.4000000000000004        2.4556357095525190     
   22.400000000000002        7.2000000000000002        2.4958645108809430     
   22.400000000000002        8.0000000000000000        2.5248656479392317     
   22.400000000000002        8.8000000000000007        2.4809985337457872     
   22.400000000000002        9.6000000000000014        2.4488034532914753     
   22.400000000000002        10.400000000000000        2.5488269706419877     
   22.400000000000002        11.200000000000001        2.5092309129436958     
   22.400000000000002        12.000000000000000        2.5071078191673215     
   22.400000000000002        12.800000000000001        2.4326586912672323     
   22.400000000000002        13.600000000000001        2.5210127349970626     
   22.400000000000002        14.400000000000000        2.4372657598417651     
   22.400000000000002        15.200000000000001        2.4902578090374776     
   22.400000000000002        16.000000000000000        2.4775058802021137     
   22.400000000000002        16.800000000000001        2.4279537175776382     
   22.400000000000002        17.600000000000001        2.5120332085368196     
   22.400000000000002        18.400000000000002        2.4112441641973286     
   22.400000000000002        19.200000000000003        2.4832676663175719     
   22.400000000000002        20.000000000000000        2.4881385556784252     
   22.400000000000002        20.800000000000001        2.4922689023483477     
   22.400000000000002        21.600000000000001        2.4863413938821730     
   22.400000000000002        22.400000000000002        2.4924069299259410     
   22.400000000000002        23.200000000000003        2.4867435864279406     
   22.400000000000002        24.000000000000000        2.4461718902810947     
   22.400000000000002        24.800000000000001        2.4713961232617976     
   22.400000000000002        25.600000000000001        2.4879473996702570     
   22.400000000000002        26.400000000000002        2.4971618989509117     
   22.400000000000002        27.200000000000003        2.4412741002887257     
   22.400000000000002        28.000000000000000        2.4284162789243045     
   22.400000000000002        28.800000000000001        2.5418581715876170     
   22.400000000000002        29.600000000000001        2.4635589878763176     
   22.400000000000002        30.400000000000002        2.5092804122480508     
   22.400000000000002        31.200000000000003        2.4345452052158931     
   22.400000000000002        32.000000000000000        2.5321614436799318     
   22.400000000000002        32.800000000000004        2.5062267317083071     
   22.400000000000002        33.600000000000001        2.5228998337822048     
   22.400000000000002        34.399999999999999        2.4901632461186480     
   22.400000000000002        35.200000000000003        2.4670849934840349     
   22.400000000000002        36.000000000000000        2.4849586828037253     
   22.400000000000002        36.800000000000004        2.5416498932733464     
   22.400000000000002        37.600000000000001        2.5331537260688779     
   22.400000000000002        38.400000000000006        2.5339066600538316     
   22.400000000000002        39.200000000000003        2.5558996284925399     
   22.400000000000002        40.000000000000000        2.5135869777120599     
   22.400000000000002        40.800000000000004        2.4567248523886920     
   22.400000000000002        41.600000000000001        2.5483952629977651     
   22.400000000000002        42.400000000000006        2.5029290053964832     
   22.400000000000002        43.200000000000003        2.5339492006264988     
   22.400000000000002        44.000000000000000        2.4997621516586683     
   22.400000000000002        44.800000000000004        2.4924203104717306     
   22.400000000000002        45.600000000000001        2.5321040244762392     
   22.400000000000002        46.400000000000006        2.5491221897382585     
   22.400000000000002        47.200000000000003        2.4515377065125090     
   22.400000000000002        48.000000000000000        2.5492359525976211     
   22.400000000000002        48.800000000000004        2.5491178432467341     
   22.400000000000002        49.600000000000001        2.4997327816621691     
   22.400000000000002        50.400000000000006        2.5508457450347528     
   22.400000000000002        51.200000000000003        2.4871923283892312     
   22.400000000000002        52.000000000000000        2.4941147281028924     
   22.400000000000002        52.800000000000004        2.5191364609092894     
   22.400000000000002        53.600000000000001        2.5132805892850301     
   22.400000000000002        54.400000000000006        2.4527345367450217     
   22.400000000000002        55.200000000000003        2.4619241263587353     
   22.400000000000002        56.000000000000000        2.4801477673119292     
   22.400000000000002        56.800000000000004        2.4696174857177926     
   22.400000000000002        57.600000000000001        2.4443647641776960     
   22.400000000000002        58.400000000000006        2.4582000269063498     
   22.400000000000002        59.200000000000003        2.4352496704674285     
   22.400000000000002        60.000000000000000        2.4465481949667027     
   22.400000000000002        60.800000000000004        2.4953535536654945     
   22.400000000000002        61.600000000000001        2.4778376178128045     
   22.400000000000002        62.400000000000006        2.4935059188193041     
   22.400000000000002        63.200000000000003        2.4630326213827085     
   22.400000000000002        64.000000000000000        2.4716702298308082     
   22.400000000000002        64.799999999999997        2.4693531117797036     
   22.400000000000002        65.600000000000009        2.4341485829977150     
   22.400000000000002        66.400000000000006        2.4666793715540307     
   22.400000000000002        67.200000000000003        2.4863831457412284     
   22.400000000000002        68.000000000000000        2.4650173312003596     
   22.400000000000002        68.799999999999997        2.5154497811395773     
   22.400000000000002        69.600000000000009        2.4442787468026048     
   22.400000000000002        70.400000000000006        2.5021247814241590     
   22.400000000000002        71.200000000000003        2.5192046228471807     
   22.400000000000002        72.000000000000000        2.4529622100068522     
   22.400000000000002        72.799999999999997        2.5179423824288714     
   22.400000000000002        73.600000000000009        2.4841234367396354     
   22.400000000000002        74.400000000000006        2.5573984757706469     
   22.400000000000002        75.200000000000003        2.5694164975073006     
   22.400000000000002        76.000000000000000        2.5234137640777403     
   22.400000000000002        76.800000000000011        2.5571201774516084     
   22.400000000000002        77.600000000000009        2.4698814445431529     
   22.400000000000002        78.400000000000006        2.5613072720061778     
   22.400000000000002        79.200000000000003        2.4671420189732967     
   22.400000000000002        80.000000000000000        2.5336240463121826     
   22.400000000000002        80.800000000000011        2.5200497863435936     
   22.400000000000002        81.600000000000009        2.5663017393321232     
   22.400000000000002        82.400000000000006        2.4763057262901320     
   22.400000000000002        83.200000000000003        2.5019230380295605     
   22.400000000000002        84.000000000000000        2.5702740882740662     
   22.400000000000002        84.800000000000011        2.5183074311073241     
   22.400000000000002        85.600000000000009        2.5016490997177998     
   22.400000000000002        86.400000000000006        2.4841754366540241     
   22.400000000000002        87.200000000000003        2.5749107755127820     
   22.400000000000002        88.000000000000000        2.4701930110438628     
   22.400000000000002        88.800000000000011        2.5833282038254173     
   22.400000000000002        89.600000000000009        2.5762998118955571     
   22.400000000000002        90.400000000000006        2.5713116773493390     
   22.400000000000002        91.200000000000003        2.6711248267082590     
   22.400000000000002        92.000000000000000        2.6926340678004603     
   22.400000000000002        92.800000000000011        2.6672734239846720     
   22.400000000000002        93.600000000000009        2.5732839939482659     
   22.400000000000002        94.400000000000006        2.5365690079552166     
   22.400000000000002        95.200000000000003        2.5532392387056144     
   22.400000000000002        96.000000000000000        2.5058233824092064     
   22.400000000000002        96.800000000000011        2.5090623209366840     
   22.400000000000002        97.600000000000009        2.5220056950809004     
   22.400000000000002        98.400000000000006        2.5363691845238483     
   22.400000000000002        99.200000000000003        2.4951541271257325     
   22.400000000000002        100.00000000000000        2.5044120716856657     
   22.400000000000002        100.80000000000001        2.5206263955639931     
   22.400000000000002        101.60000000000001        2.5303396453212343     
   22.400000000000002        102.40000000000001        2.5575269320009939     

   23.200000000000003       0.80000000000000004        2.5011870632882438     
   23.200000000000003        1.6000000000000001        2.5743834021891092     
   23.200000000000003        2.4000000000000004        2.4934439372671435     
   23.200000000000003        3.2000000000000002        2.5550369897520642     
   23.200000000000003        4.0000000000000000        2.5452293421389705     
   23.200000000000003        4.8000000000000007        2.5171162066907211     
   23.200000000000003        5.6000000000000005        2.4717968514016952     
   23.200000000000003        6.4000000000000004        2.5438405732547125     
   23.200000000000003        7.2000000000000002        2.5185053405118287     
   23.200000000000003        8.0000000000000000        2.4535019065558172     
   23.200000000000003        8.8000000000000007        2.5552181979068891     
   23.200000000000003        9.6000000000000014        2.5230502481256671     
   23.200000000000003        10.400000000000000        2.4231191642463670     
   23.200000000000003        11.200000000000001        2.4450925048636032     
   23.200000000000003        12.000000000000000        2.4865972238228520     
   23.200000000000003        12.800000000000001        2.4777025264149777     
   23.200000000000003        13.600000000000001        2.4162670608527743     
   23.200000000000003        14.400000000000000        2.5121746365842870     
   23.200000000000003        15.200000000000001        2.4726759839750660     
   23.200000000000003        16.000000000000000        2.4896985857619973     
   23.200000000000003        16.800000000000001        2.4960997551885602     
   23.200000000000003        17.600000000000001        2.5055402524089700     
   23.200000000000003        18.400000000000002        2.4948524383661299     
   23.200000000000003        19.200000000000003        2.4552960433373272     
   23.200000000000003        20.000000000000000        2.4319197023657284     
   23.200000000000003        20.800000000000001        2.5073243483436825     
   23.200000000000003        21.600000000000001        2.4430532124886990     
   23.200000000000003        22.400000000000002        2.4455973949771379     
   23.200000000000003        23.200000000000003        2.5018391200342398     
   23.200000000000003        24.000000000000000        2.4776331852457112     
   23.200000000000003        24.800000000000001        2.4926978084157403     
   23.200000000000003        25.600000000000001        2.4688599280300152     
   23.200000000000003        26.400000000000002        2.4450868054268913     
   23.200000000000003        27.200000000000003        2.4827194354595368     
   23.200000000000003        28.000000000000000        2.5290671952750561     
   23.200000000000003        28.800000000000001        2.4233641362890297     
   23.200000000000003        29.600000000000001        2.4324080539412405     
   23.200000000000003        30.400000000000002        2.5004538419974662     
   23.200000000000003        31.200000000000003        2.5325022957488894     
   23.200000000000003        32.000000000000000        2.4942593295902715     
   23.200000000000003        32.800000000000004        2.4690937432252889     
   23.200000000000003        33.600000000000001        2.4756189907931594     
   23.200000000000003        34.399999999999999        2.5039608784403788     
   23.200000000000003        35.200000000000003        2.5166842837937691     
   23.200000000000003        36.000000000000000        2.5401715149034447     
   23.200000000000003        36.800000000000004        2.4967935887817756     
   23.200000000000003        37.600000000000001        2.4619820962126151     
   23.200000000000003        38.400000000000006        2.5116672565094120     
   23.200000000000003        39.200000000000003        2.5508242524590243     
   23.200000000000003        40.000000000000000        2.5563008293963603     
   23.200000000000003        40.800000000000004        2.4696764442981647     
   23.200000000000003        41.600000000000001        2.5772389034221064     
   23.200000000000003        42.400000000000006        2.4816685380118360     
   23.200000000000003        43.200000000000003        2.5626354111147878     
   23.200000000000003        44.000000000000000        2.4722835037059476     
   23.200000000000003        44.800000000000004        2.5714992488362305     
   23.200000000000003        45.600000000000001        2.5061720914258245     
   23.200000000000003        46.400000000000006        2.4970308230517140     
   23.200000000000003        47.200000000000003        2.5376321880181139     
   23.200000000000003        48.000000000000000        2.5182242772166212     
   23.200000000000003        48.800000000000004        2.4651248548426401     
   23.200000000000003        49.600000000000001        2.4740555236025927     
   23.200000000000003        50.400000000000006        2.4994514780264550     
   23.200000000000003        51.200000000000003        2.4803576408660848     
   23.200000000000003        52.000000000000000        2.4623183796248740     
   23.200000000000003        52.800000000000004        2.5033119303025964     
   23.200000000000003        53.600000000000001        2.4770678233305605     
   23.200000000000003        54.400000000000006        2.4878902840049082     
   23.200000000000003        55.200000000000003        2.4555717234467882     
   23.200000000000003        56.000000000000000        2.4924548229722827     
   23.200000000000003        56.800000000000004        2.5027729038391398     
   23.200000000000003        57.600000000000001        2.4595907103408670     
   23.200000000000003        58.400000000000006        2.5209284145893052     
   23.200000000000003        59.200000000000003        2.4801533068512978     
   23.200000000000003        60.000000000000000        2.4220828506612664     
   23.200000000000003        60.800000000000004        2.4690244085397275     
   23.200000000000003        61.600000000000001        2.4909765606293095     
   23.200000000000003        62.400000000000006        2.4930837091207656     
   23.200000000000003        63.200000000000003        2.4457488423476712     
   23.200000000000003        64.000000000000000        2.4848977508234236     
   23.200000000000003        64.799999999999997        2.5024356380535062     
   23.200000000000003        65.600000000000009        2.4711631429888312     
   23.200000000000003        66.400000000000006        2.4856843476445416     
   23.200000000000003        67.200000000000003        2.4520218526187674     
   23.200000000000003        68.000000000000000        2.4773178195858185     
   23.200000000000003        68.799999999999997        2.4617024066878610     
   23.200000000000003        69.600000000000009        2.4877397864300459     
   23.200000000000003        70.400000000000006        2.5371651313293779     
   23.200000000000003        71.200000000000003        2.4372480997555992     
   23.200000000000003        72.000000000000000        2.5448721609786435     
   23.200000000000003        72.799999999999997        2.4987803397074959     
   23.200000000000003        73.600000000000009        2.5089232378577377     
   23.200000000000003        74.400000000000006        2.5245744843654641     
   23.200000000000003        75.200000000000003        2.4570859689204205     
   23.200000000000003        76.000000000000000        2.5073543434547054     
   23.200000000000003        76.800000000000011        2.4804392800173622     
   23.200000000000003        77.600000000000009        2.4747460084913739     
   23.200000000000003        78.400000000000006        2.5220731096762417     
   23.200000000000003        79.200000000000003        2.5329064486752872     
   23.200000000000003        80.000000000000000        2.4869678116699032     
   23.200000000000003        80.800000000000011        2.5546005478666753     
   23.200000000000003        81.600000000000009        2.4628943741240934     
   23.200000000000003        82.400000000000006        2.5034600084319734     
   23.200000000000003        83.200000000000003        2.5215203398408961     
   23.200000000000003        84.000000000000000        2.5728917622497325     
   23.200000000000003        84.800000000000011        2.5119355864491371     
   23.200000000000003        85.600000000000009        2.5451491180286712     
   23.200000000000003        86.400000000000006        2.5756239882660612     
   23.200000000000003        87.200000000000003        2.5206080161016189     
   23.200000000000003        88.000000000000000        2.5490058599998600     
   23.200000000000003        88.800000000000011        2.4968487886802264     
   23.200000000000003        89.600000000000009        2.5242900900767933     
   23.200000000000003        90.400000000000006        2.5629562061859219     
   23.200000000000003        91.200000000000003        2.5521919171032703     
   23.200000000000003        92.000000000000000        2.6006427621989574     
   23.200000000000003        92.800000000000011        2.5600209655697808     
   23.200000000000003        93.600000000000009        2.5630797207874498     
   23.200000000000003        94.400000000000006        2.5012105936905837     
   23.200000000000003        95.200000000000003        2.5233236266771528     
   23.200000000000003        96.000000000000000        2.5697100245745004     
   23.200000000000003        96.800000000000011        2.5334076399344627     
   23.200000000000003        97.600000000000009        2.5222792099723730     
   23.200000000000003        98.400000000000006        2.5573686138989178     
   23.200000000000003        99.200000000000003        2.5316534521171130     
   23.200000000000003        100.00000000000000        2.4880342868460574     
   23.200000000000003        100.80000000000001        2.5628888877732692     
   23.200000000000003        101.60000000000001        2.5033086538512772     
   23.200000000000003        102.40000000000001        2.4420668652214381     

   24.000000000000000       0.80000000000000004        2.5170735357029543     
   24.000000000000000        1.6000000000000001        2.4757440449406136     
   24.000000000000000        2.4000000000000004        2.4907208161600671     
   24.000000000000000        3.2000000000000002        2.4945115740607569     
   24.000000000000000        4.0000000000000000        2.4737971846470663     
   24.000000000000000        4.8000000000000007        2.4840129265572712     
   24.000000000000000        5.6000000000000005        2.4611416867366835     
   24.000000000000000        6.4000000000000004        2.4645857758824610     
   24.000000000000000        7.2000000000000002        2.4376043015227218     
   24.000000000000000        8.0000000000000000        2.5115723357173474     
   24.000000000000000        8.8000000000000007        2.4592045296817377     
   24.000000000000000        9.6000000000000014        2.4679347425224027     
   24.000000000000000        10.400000000000000        2.5325458588651881     
   24.000000000000000        11.200000000000001        2.4964308380259097     
   24.000000000000000        12.000000000000000        2.4340799843306868     
   24.000000000000000        12.800000000000001        2.5210624467716873     
   24.000000000000000        13.600000000000001        2.5052939607522204     
   24.000000000000000        14.400000000000000        2.4435207406878634     
   24.000000000000000        15.200000000000001        2.5044651610650104     
   24.000000000000000        16.000000000000000        2.4083123477098374     
   24.000000000000000        16.800000000000001        2.4286539237259364     
   24.000000000000000        17.600000000000001        2.4691830853070043     
   24.000000000000000        18.400000000000002        2.4343986721108202     
   24.000000000000000        19.200000000000003        2.5165584281852369     
   24.000000000000000        20.000000000000000        2.4508449558750174     
   24.000000000000000        20.800000000000001        2.4105850946775758     
   24.000000000000000        21.600000000000001        2.4229122854801570     
   24.000000000000000        22.400000000000002        2.4586290101088752     
   24.000000000000000        23.200000000000003        2.5109199716104520     
   24.000000000000000        24.000000000000000        2.4259292726912021     
   24.000000000000000        24.800000000000001        2.5285816746966172     
   24.000000000000000        25.600000000000001        2.4720136617725306     
   24.000000000000000        26.400000000000002        2.4413845094452054     
   24.000000000000000        27.200000000000003        2.5206152118623173     
   24.000000000000000        28.000000000000000        2.4904911812205413     
   24.000000000000000        28.800000000000001        2.5257398087423009     
   24.000000000000000        29.600000000000001        2.4928380729958013     
   24.000000000000000        30.400000000000002        2.4419742016642512     
   24.000000000000000        31.200000000000003        2.4410974717838450     
   24.000000000000000        32.000000000000000        2.4584014737900497     
   24.000000000000000        32.800000000000004        2.5430527510470053     
   24.000000000000000        33.600000000000001        2.4963183187846374     
   24.000000000000000        34.399999999999999        2.5470761098474255     
   24.000000000000000        35.200000000000003        2.4649483497014328     
   24.000000000000000        36.000000000000000        2.5305695629737617     
   24.000000000000000        36.800000000000004        2.4689323248181965     
   24.000000000000000        37.600000000000001        2.5402166934052635     
   24.000000000000000        38.400000000000006        2.5067322664502814     
   24.000000000000000        39.200000000000003        2.4872072317695300     
   24.000000000000000        40.000000000000000        2.4823640260274966     
   24.000000000000000        40.800000000000004        2.5240443766834617     
   24.000000000000000        41.600000000000001        2.5052986769100771     
   24.000000000000000        42.400000000000006        2.4906512114605919     
   24.000000000000000        43.200000000000003        2.5419064907325168     
   24.000000000000000        44.000000000000000        2.5142772945576679     
   24.000000000000000        44.800000000000004        2.5503046501048989     
   24.000000000000000        45.600000000000001        2.4995712368213079     
   24.000000000000000        46.400000000000006        2.4803939965077388     
   24.000000000000000        47.200000000000003        2.5473353046355038     
   24.000000000000000        48.000000000000000        2.5419591690052679     
   24.000000000000000        48.800000000000004        2.5024678832526384     
   24.000000000000000        49.600000000000001        2.5311474562599661     
   24.000000000000000        50.400000000000006        2.4988633722316815     
   24.000000000000000        51.200000000000003        2.5035750035070832     
   24.000000000000000        52.000000000000000        2.4914229676042083     
   24.000000000000000        52.800000000000004        2.5325221355329766     
   24.000000000000000        53.600000000000001        2.4411437074385756     
   24.000000000000000        54.400000000000006        2.5166956025164393     
   24.000000000000000        55.200000000000003        2.4681177719869734     
   24.000000000000000        56.000000000000000        2.4817300184033537     
   24.000000000000000        56.800000000000004        2.5138272570919060     
   24.000000000000000        57.600000000000001        2.3984238108661220     
   24.000000000000000        58.400000000000006        2.5156185336580150     
   24.000000000000000        59.200000000000003        2.4218913111461573     
   24.000000000000000        60.000000000000000        2.4706265627056481     
   24.000000000000000        60.800000000000004        2.4924741968637689     
   24.000000000000000        61.600000000000001        2.4981508900230698     
   24.000000000000000        62.400000000000006        2.4497207466970963     
   24.000000000000000        63.200000000000003        2.4216030187442397     
   24.000000000000000        64.000000000000000        2.4794531517239085     
   24.000000000000000        64.799999999999997        2.5137713833652073     
   24.000000000000000        65.600000000000009        2.4788445854577188     
   24.000000000000000        66.400000000000006        2.4728534970381135     
   24.000000000000000        67.200000000000003        2.5081612101515933     
   24.000000000000000        68.000000000000000        2.4933136404080485     
   24.000000000000000        68.799999999999997        2.4890819629815977     
   24.000000000000000        69.600000000000009        2.4482054691694533     
   24.000000000000000        70.400000000000006        2.5070335990095542     
   24.000000000000000        71.200000000000003        2.4367905868756168     
   24.000000000000000        72.000000000000000        2.5421229904146290     
   24.000000000000000        72.799999999999997        2.4250562760988394     
   24.000000000000000        73.600000000000009        2.4532829004750347     
   24.000000000000000        74.400000000000006        2.4425846715276993     
   24.000000000000000        75.200000000000003        2.5394606183093003     
   24.000000000000000        76.000000000000000        2.4752349748452871     
   24.000000000000000        76.800000000000011        2.5760904438857866     
   24.000000000000000        77.600000000000009        2.5231302957206143     
   24.000000000000000        78.400000000000006        2.5547584856774046     
   24.000000000000000        79.200000000000003        2.5545391925120282     
   24.000000000000000        80.000000000000000        2.4781177375944807     
   24.000000000000000        80.800000000000011        2.5412826412169167     
   24.000000000000000        81.600000000000009        2.5312392496115441     
   24.000000000000000        82.400000000000006        2.5483179741566371     
   24.000000000000000        83.200000000000003        2.5410206358487484     
   24.000000000000000        84.000000000000000        2.4801074728566932     
   24.000000000000000        84.800000000000011        2.4705127394810575     
   24.000000000000000        85.600000000000009        2.5550467085878905     
   24.000000000000000        86.400000000000006        2.4745543228414286     
   24.000000000000000        87.200000000000003        2.5323077741597912     
   24.000000000000000        88.000000000000000        2.5628571468695980     
   24.000000000000000        88.800000000000011        2.5665843555935153     
   24.000000000000000        89.600000000000009        2.5436651000837092     
   24.000000000000000        90.400000000000006        2.5017292448181148     
   24.000000000000000        91.200000000000003        2.4949778622916012     
   24.000000000000000        92.000000000000000        2.4881879010328083     
   24.000000000000000        92.800000000000011        2.4829137207463567     
   24.000000000000000        93.600000000000009        2.5087231952019557     
   24.000000000000000        94.400000000000006        2.5442038930982944     
   24.000000000000000        95.200000000000003        2.5575184022093858     
   24.000000000000000        96.000000000000000        2.5093642962810270     
   24.000000000000000        96.800000000000011        2.4880480676664156     
   24.000000000000000        97.600000000000009        2.5740644514342921     
   24.000000000000000        98.400000000000006        2.5286062926627637     
   24.000000000000000        99.200000000000003        2.4957102628071897     
   24.000000000000000        100.00000000000000        2.5548958523420460     
   24.000000000000000        100.80000000000001        2.4720121855189388     
   24.000000000000000        101.60000000000001        2.5619480302604161     
   24.000000000000000        102.40000000000001        2.5423432153094021     

   24.800000000000001       0.80000000000000004        2.5127920141746567     
   24.800000000000001        1.6000000000000001        2.5164904934140422     
   24.800000000000001        2.4000000000000004        2.5156507256467675     
   24.800000000000001        3.2000000000000002        2.5555601459953272     
   24.800000000000001        4.0000000000000000        2.5473380242109482     
   24.800000000000001        4.8000000000000007        2.5419846250553451     
   24.800000000000001        5.6000000000000005        2.5076360565150191     
   24.800000000000001        6.4000000000000004        2.5218096759281003     
   24.800000000000001        7.2000000000000002        2.5076990023702632     
   24.800000000000001        8.0000000000000000        2.4425151948390815     
   24.800000000000001        8.8000000000000007        2.5381306650426239     
   24.800000000000001        9.6000000000000014        2.4532056209780331     
   24.800000000000001        10.400000000000000        2.5145449898437993     
   24.800000000000001        11.200000000000001        2.4559455690029233     
   24.800000000000001        12.000000000000000        2.4836527827048882     
   24.800000000000001        12.800000000000001        2.4987658773967492     
   24.800000000000001        13.600000000000001        2.4453008423350688     
   24.800000000000001        14.400000000000000        2.4868499377036155     
   24.800000000000001        15.200000000000001        2.4863851583564616     
   24.800000000000001        16.000000000000000        2.5142441415804333     
   24.800000000000001        16.800000000000001        2.4843838161497116     
   24.800000000000001        17.600000000000001        2.5022184054681649     
   24.800000000000001        18.400000000000002        2.4354753327729930     
   24.800000000000001        19.200000000000003        2.4428548775393657     
   24.800000000000001        20.000000000000000        2.4272232329167012     
   24.800000000000001        20.800000000000001        2.5246506438021599     
   24.800000000000001        21.600000000000001        2.5029486030685426     
   24.800000000000001        22.400000000000002        2.4765921364261869     
   24.800000000000001        23.200000000000003        2.4256509849247481     
   24.800000000000001        24.000000000000000        2.4775702387041858     
   24.800000000000001        24.800000000000001        2.4495225094265960     
   24.800000000000001        25.600000000000001        2.5140778184747390     
   24.800000000000001        26.400000000000002        2.4565983658960211     
   24.800000000000001        27.200000000000003        2.4611411352345511     
   24.800000000000001        28.000000000000000        2.4409672193802732     
   24.800000000000001        28.800000000000001        2.4938083860360831     
   24.800000000000001        29.600000000000001        2.5106420686246302     
   24.800000000000001        30.400000000000002        2.4674005321750423     
   24.800000000000001        31.200000000000003        2.4764153419162840     
   24.800000000000001        32.000000000000000        2.4504082530769291     
   24.800000000000001        32.800000000000004        2.5154213685188886     
   24.800000000000001        33.600000000000001        2.4790007980086690     
   24.800000000000001        34.399999999999999        2.4792757547705202     
   24.800000000000001        35.200000000000003        2.5284985352819822     
   24.800000000000001        36.000000000000000        2.5207850233427540     
   24.800000000000001        36.800000000000004        2.5283951466718193     
   24.800000000000001        37.600000000000001        2.4943665563885444     
   24.800000000000001        38.400000000000006        2.5532720635189121     
   24.800000000000001        39.200000000000003        2.4679536266695354     
   24.800000000000001        40.000000000000000        2.5019486790740526     
   24.800000000000001        40.800000000000004        2.5555633713342591     
   24.800000000000001        41.600000000000001        2.5390730851603922     
   24.800000000000001        42.400000000000006        2.5086811520448422     
   24.800000000000001        43.200000000000003        2.5151591464889651     
   24.800000000000001        44.000000000000000        2.5513971215090874     
   24.800000000000001        44.800000000000004        2.4881779852040191     
   24.800000000000001        45.600000000000001        2.5072672108220329     
   24.800000000000001        46.400000000000006        2.5373549112632849     
   24.800000000000001        47.200000000000003        2.5006430790429017     
   24.800000000000001        48.000000000000000        2.5133146927647636     
   24.800000000000001        48.800000000000004        2.4906423109271891     
   24.800000000000001        49.600000000000001        2.5533738601348328     
   24.800000000000001        50.400000000000006        2.5043658127320785     
   24.800000000000001        51.200000000000003        2.4929522737948049     
   24.800000000000001        52.000000000000000        2.4969072466395619     
   24.800000000000001        52.800000000000004        2.4981532842374490     
   24.800000000000001        53.600000000000001        2.4978539417487631     
   24.800000000000001        54.400000000000006        2.4335866274070836     
   24.800000000000001        55.200000000000003        2.4716910918651500     
   24.800000000000001        56.000000000000000        2.4194988820298668     
   24.800000000000001        56.800000000000004        2.4793411849555902     
   24.800000000000001        57.600000000000001        2.4916571452354010     
   24.800000000000001        58.400000000000006        2.4763145887354900     
   24.800000000000001        59.200000000000003        2.4545753733716325     
   24.800000000000001        60.000000000000000        2.4768918315196946     
   24.800000000000001        60.800000000000004        2.4408396119579803     
   24.800000000000001        61.600000000000001        2.4471087797165048     
   24.800000000000001        62.400000000000006        2.4866220102205614     
   24.800000000000001        63.200000000000003        2.4984724199473098     
   24.800000000000001        64.000000000000000        2.4348217188751926     
   24.800000000000001        64.799999999999997        2.4216095030373239     
   24.800000000000001        65.600000000000009        2.5118715116481183     
   24.800000000000001        66.400000000000006        2.4955198180029030     
   24.800000000000001        67.200000000000003        2.4785003116337698     
   24.800000000000001        68.000000000000000        2.4893678296254249     
   24.800000000000001        68.799999999999997        2.4403667029899165     
   24.800000000000001        69.600000000000009        2.5283457773140063     
   24.800000000000001        70.400000000000006        2.4718111166437384     
   24.800000000000001        71.200000000000003        2.4446298333297132     
   24.800000000000001        72.000000000000000        2.5206816336805327     
   24.800000000000001        72.799999999999997        2.5109285155527776     
   24.800000000000001        73.600000000000009        2.4889287706359147     
   24.800000000000001        74.400000000000006        2.4920565341077010     
   24.800000000000001        75.200000000000003        2.5230958634633720     
   24.800000000000001        76.000000000000000        2.4521183162225757     
   24.800000000000001        76.800000000000011        2.5217385514306492     
   24.800000000000001        77.600000000000009        2.4639384763039431     
   24.800000000000001        78.400000000000006        2.4593559938900991     
   24.800000000000001        79.200000000000003        2.4690623612066993     
   24.800000000000001        80.000000000000000        2.5693676337769533     
   24.800000000000001        80.800000000000011        2.4706553734476118     
   24.800000000000001        81.600000000000009        2.5669428923107893     
   24.800000000000001        82.400000000000006        2.4431964118755611     
   24.800000000000001        83.200000000000003        2.5766415757193744     
   24.800000000000001        84.000000000000000        2.4855482153354433     
   24.800000000000001        84.800000000000011        2.5621671904027581     
   24.800000000000001        85.600000000000009        2.5504169812495046     
   24.800000000000001        86.400000000000006        2.5306439166058365     
   24.800000000000001        87.200000000000003        2.5396489324627476     
   24.800000000000001        88.000000000000000        2.5125423969329748     
   24.800000000000001        88.800000000000011        2.5253948629282146     
   24.800000000000001        89.600000000000009        2.4939666955133482     
   24.800000000000001        90.400000000000006        2.5020099635522866     
   24.800000000000001        91.200000000000003        2.5647287029210633     
   24.800000000000001        92.000000000000000        2.5794836242978145     
   24.800000000000001        92.800000000000011        2.5646102288511012     
   24.800000000000001        93.600000000000009        2.5186610807501175     
   24.800000000000001        94.400000000000006        2.5228389951743191     
   24.800000000000001        95.200000000000003        2.4908153561286732     
   24.800000000000001        96.000000000000000        2.4780430929876176     
   24.800000000000001        96.800000000000011        2.5781245290306103     
   24.800000000000001        97.600000000000009        2.5154354636836489     
   24.800000000000001        98.400000000000006        2.4882662846924930     
   24.800000000000001        99.200000000000003        2.5820150507813313     
   24.800000000000001        100.00000000000000        2.4946987345755138     
   24.800000000000001        100.80000000000001        2.4798832842887659     
   24.800000000000001        101.60000000000001        2.5089550479163676     
   24.800000000000001        102.40000000000001        2.5040301792222102     

   25.600000000000001       0.80000000000000004        2.4852966695062042     
   25.600000000000001        1.6000000000000001        2.4943614077962866     
   25.600000000000001        2.4000000000000004        2.5338002277791993     
   25.600000000000001        3.2000000000000002        2.4784770552424975     
   25.600000000000001        4.0000000000000000        2.4861645662059964     
   25.600000000000001        4.8000000000000007        2.4422491034166955     
   25.600000000000001        5.6000000000000005        2.5057465043235765     
   25.600000000000001        6.4000000000000004        2.4548732582247550     
   25.600000000000001        7.2000000000000002        2.4394734246979244     
   25.600000000000001        8.0000000000000000        2.5205422668699407     
   25.600000000000001        8.8000000000000007        2.4358694782288306     
   25.600000000000001        9.6000000000000014        2.5100700698912743     
   25.600000000000001        10.400000000000000        2.4563284888501622     
   25.600000000000001        11.200000000000001        2.4907652589953764     
   25.600000000000001        12.000000000000000        2.5096622206670181     
   25.600000000000001        12.800000000000001        2.4673208250006970     
   25.600000000000001        13.600000000000001        2.4802838324488490     
   25.600000000000001        14.400000000000000        2.4448815517603864     
   25.600000000000001        15.200000000000001        2.5087032647367828     
   25.600000000000001        16.000000000000000        2.4607297181076020     
   25.600000000000001        16.800000000000001        2.4045606341642758     
   25.600000000000001        17.600000000000001        2.5044259265891036     
   25.600000000000001        18.400000000000002        2.4884874200824778     
   25.600000000000001        19.200000000000003        2.5221967354794077     
   25.600000000000001        20.000000000000000        2.5158562603028485     
   25.600000000000001        20.800000000000001        2.4924044861980446     
   25.600000000000001        21.600000000000001        2.4383196812210524     
   25.600000000000001        22.400000000000002        2.4892349944167464     
   25.600000000000001        23.200000000000003        2.4857913622304322     
   25.600000000000001        24.000000000000000        2.4335031433776093     
   25.600000000000001        24.800000000000001        2.4397031889762175     
   25.600000000000001        25.600000000000001        2.4768311307967168     
   25.600000000000001        26.400000000000002        2.4754585052931892     
   25.600000000000001        27.200000000000003        2.4476414632425318     
   25.600000000000001        28.000000000000000        2.4807979809905678     
   25.600000000000001        28.800000000000001        2.4448869151694907     
   25.600000000000001        29.600000000000001        2.4551435691899721     
   25.600000000000001        30.400000000000002        2.5140042589528728     
   25.600000000000001        31.200000000000003        2.5244591420928471     
   25.600000000000001        32.000000000000000        2.5074151867620720     
   25.600000000000001        32.800000000000004        2.5114541481545212     
   25.600000000000001        33.600000000000001        2.4847249648899079     
   25.600000000000001        34.399999999999999        2.4718112438316946     
   25.600000000000001        35.200000000000003        2.5622533971652390     
   25.600000000000001        36.000000000000000        2.5023318418942537     
   25.600000000000001        36.800000000000004        2.4938147950033764     
   25.600000000000001        37.600000000000001        2.5633762032982217     
   25.600000000000001        38.400000000000006        2.4865065147746197     
   25.600000000000001        39.200000000000003        2.5894995951207482     
   25.600000000000001        40.000000000000000        2.4645572788107231     
   25.600000000000001        40.800000000000004        2.5654111519379152     
   25.600000000000001        41.600000000000001        2.5395130105473078     
   25.600000000000001        42.400000000000006        2.5122516417852152     
   25.600000000000001        43.200000000000003        2.5912230754042938     
   25.600000000000001        44.000000000000000        2.5271572921083512     
   25.600000000000001        44.800000000000004        2.5156866092817651     
   25.600000000000001        45.600000000000001        2.4954278864035211     
   25.600000000000001        46.400000000000006        2.5306104901812723     
   25.600000000000001        47.200000000000003        2.4839186505030884     
   25.600000000000001        48.000000000000000        2.5298242643610065     
   25.600000000000001        48.800000000000004        2.5238065873968960     
   25.600000000000001        49.600000000000001        2.4593351685633165     
   25.600000000000001        50.400000000000006        2.4748390081839764     
   25.600000000000001        51.200000000000003        2.4612633925503866     
   25.600000000000001        52.000000000000000        2.4720315356886462     
   25.600000000000001        52.800000000000004        2.4560482291374401     
   25.600000000000001        53.600000000000001        2.5209339264045854     
   25.600000000000001        54.400000000000006        2.4774750856709984     
   25.600000000000001        55.200000000000003        2.5119847796487798     
   25.600000000000001        56.000000000000000        2.4849057637443179     
   25.600000000000001        56.800000000000004        2.4902151367146432     
   25.600000000000001        57.600000000000001        2.4644613328592038     
   25.600000000000001        58.400000000000006        2.4067180745488228     
   25.600000000000001        59.200000000000003        2.3515314934530283     
   25.600000000000001        60.000000000000000        2.3642518415712472     
   25.600000000000001        60.800000000000004        2.4541515891409462     
   25.600000000000001        61.600000000000001        2.4618320314966651     
   25.600000000000001        62.400000000000006        2.4942350595080147     
   25.600000000000001        63.200000000000003        2.4352890521814090     
   25.600000000000001        64.000000000000000        2.4410818641141945     
   25.600000000000001        64.799999999999997        2.5142842410844244     
   25.600000000000001        65.600000000000009        2.4787210954328738     
   25.600000000000001        66.400000000000006        2.4145067008680883     
   25.600000000000001        67.200000000000003        2.4505222099352033     
   25.600000000000001        68.000000000000000        2.5041123138725707     
   25.600000000000001        68.799999999999997        2.4560668723963071     
   25.600000000000001        69.600000000000009        2.4466947336715958     
   25.600000000000001        70.400000000000006        2.5062903526401552     
   25.600000000000001        71.200000000000003        2.4843550322251073     
   25.600000000000001        72.000000000000000        2.4329885154217417     
   25.600000000000001        72.799999999999997        2.4533127814520110     
   25.600000000000001        73.600000000000009        2.5158166154943502     
   25.600000000000001        74.400000000000006        2.5205996203897234     
   25.600000000000001        75.200000000000003        2.4255440926491558     
   25.600000000000001        76.000000000000000        2.5123482433298596     
   25.600000000000001        76.800000000000011        2.5412338385128383     
   25.600000000000001        77.600000000000009        2.5033029959240158     
   25.600000000000001        78.400000000000006        2.5329486024231267     
   25.600000000000001        79.200000000000003        2.5081912155118604     
   25.600000000000001        80.000000000000000        2.4801700295950728     
   25.600000000000001        80.800000000000011        2.4759746510236260     
   25.600000000000001        81.600000000000009        2.5502485804094035     
   25.600000000000001        82.400000000000006        2.5395970260935097     
   25.600000000000001        83.200000000000003        2.4830056797856663     
   25.600000000000001        84.000000000000000        2.4943579321221589     
   25.600000000000001        84.800000000000011        2.4962444877769316     
   25.600000000000001        85.600000000000009        2.4585407611059997     
   25.600000000000001        86.400000000000006        2.5631528001979631     
   25.600000000000001        87.200000000000003        2.5037740445984942     
   25.600000000000001        88.000000000000000        2.5734825580745277     
   25.600000000000001        88.800000000000011        2.5113902142284581     
   25.600000000000001        89.600000000000009        2.5320311587057147     
   25.600000000000001        90.400000000000006        2.5203012019900095     
   25.600000000000001        91.200000000000003        2.5075758875818015     
   25.600000000000001        92.000000000000000        2.5295753430221231     
   25.600000000000001        92.800000000000011        2.5240663546141446     
   25.600000000000001        93.600000000000009        2.5836236884031263     
   25.600000000000001        94.400000000000006        2.5219972224684581     
   25.600000000000001        95.200000000000003        2.5640037880297482     
   25.600000000000001        96.000000000000000        2.5475366809306617     
   25.600000000000001        96.800000000000011        2.5170027082085640     
   25.600000000000001        97.600000000000009        2.5775681369714190     
   25.600000000000001        98.400000000000006        2.4883177423317466     
   25.600000000000001        99.200000000000003        2.5102710863494320     
   25.600000000000001        100.00000000000000        2.5116147819118568     
   25.600000000000001        100.80000000000001        2.5559282360517033     
   25.600000000000001        101.60000000000001        2.5039708741866771     
   25.600000000000001        102.40000000000001        2.5373317703279170     

   26.400000000000002       0.80000000000000004        2.4956447194477196     
   26.400000000000002        1.6000000000000001        2.5257510832415533     
   26.400000000000002        2.4000000000000004        2.5041267404536343     
   26.400000000000002        3.2000000000000002        2.5065372449429115     
   26.400000000000002        4.0000000000000000        2.4628313808148103     
   26.400000000000002        4.8000000000000007        2.5515667970270459     
   26.400000000000002        5.6000000000000005        2.4423470952808595     
   26.400000000000002        6.4000000000000004        2.5588382780706613     
   26.400000000000002        7.2000000000000002        2.5036026535881106     
   26.400000000000002        8.0000000000000000        2.5061048753532735     
   26.400000000000002        8.8000000000000007        2.5031825389163069     
   26.400000000000002        9.6000000000000014        2.5152784013400478     
   26.400000000000002        10.400000000000000        2.5152103606280001     
   26.400000000000002        11.200000000000001        2.4420440474593663     
   26.400000000000002        12.000000000000000        2.4887226806846505     
   26.400000000000002        12.800000000000001        2.5132771770924678     
   26.400000000000002        13.600000000000001        2.4458492101146567     
   26.400000000000002        14.400000000000000        2.4497194949262551     
   26.400000000000002        15.200000000000001        2.4793217712108548     
   26.400000000000002        16.000000000000000        2.4754273647377714     
   26.400000000000002        16.800000000000001        2.4883890180089434     
   26.400000000000002        17.600000000000001        2.5017734933685687     
   26.400000000000002        18.400000000000002        2.4212284469357663     
   26.400000000000002        19.200000000000003        2.4596232750184166     
   26.400000000000002        20.000000000000000        2.4828691306508852     
   26.400000000000002        20.800000000000001        2.4330771193915801     
   26.400000000000002        21.600000000000001        2.4762297348521192     
   26.400000000000002        22.400000000000002        2.4388873461273319     
   26.400000000000002        23.200000000000003        2.4614966416232984     
   26.400000000000002        24.000000000000000        2.4626332016946586     
   26.400000000000002        24.800000000000001        2.4863525369932353     
   26.400000000000002        25.600000000000001        2.4779762454808254     
   26.400000000000002        26.400000000000002        2.4740785017310030     
   26.400000000000002        27.200000000000003        2.4604612485818507     
   26.400000000000002        28.000000000000000        2.4731399095849871     
   26.400000000000002        28.800000000000001        2.5635023639123151     
   26.400000000000002        29.600000000000001        2.4550143121449750     
   26.400000000000002        30.400000000000002        2.4896401822477223     
   26.400000000000002        31.200000000000003        2.4514668829173387     
   26.400000000000002        32.000000000000000        2.4360924392862402     
   26.400000000000002        32.800000000000004        2.5475655262791763     
   26.400000000000002        33.600000000000001        2.4460927675196200     
   26.400000000000002        34.399999999999999        2.5213638151437077     
   26.400000000000002        35.200000000000003        2.4592213122960800     
   26.400000000000002        36.000000000000000        2.4611176136940727     
   26.400000000000002        36.800000000000004        2.5312979259511144     
   26.400000000000002        37.600000000000001        2.5033633710618428     
   26.400000000000002        38.400000000000006        2.5255711389360580     
   26.400000000000002        39.200000000000003        2.5245154727895853     
   26.400000000000002        40.000000000000000        2.4910333265096187     
   26.400000000000002        40.800000000000004        2.5404770207657017     
   26.400000000000002        41.600000000000001        2.5409812045247318     
   26.400000000000002        42.400000000000006        2.4984839628637192     
   26.400000000000002        43.200000000000003        2.5048325702730283     
   26.400000000000002        44.000000000000000        2.4816928290093263     
   26.400000000000002        44.800000000000004        2.5616455397284565     
   26.400000000000002        45.600000000000001        2.5120115262051237     
   26.400000000000002        46.400000000000006        2.5299813658438137     
   26.400000000000002        47.200000000000003        2.5106806818039180     
   26.400000000000002        48.000000000000000        2.5393445704138573     
   26.400000000000002        48.800000000000004        2.5030938536723828     
   26.400000000000002        49.600000000000001        2.5276386267100670     
   26.400000000000002        50.400000000000006        2.5184320847229595     
   26.400000000000002        51.200000000000003        2.5302671395556025     
   26.400000000000002        52.000000000000000        2.5340311503671162     
   26.400000000000002        52.800000000000004        2.5179362424034046     
   26.400000000000002        53.600000000000001        2.4524168082175311     
   26.400000000000002        54.400000000000006        2.4852884207867407     
   26.400000000000002        55.200000000000003        2.4274132148778214     
   26.400000000000002        56.000000000000000        2.4989700993537367     
   26.400000000000002        56.800000000000004        2.4662059664977334     
   26.400000000000002        57.600000000000001        2.3128287247581505     
   26.400000000000002        58.400000000000006        2.2109677648833572     
   26.400000000000002        59.200000000000003        2.1903689907804491     
   26.400000000000002        60.000000000000000        2.1930392401557084     
   26.400000000000002        60.800000000000004        2.2383166483966610     
   26.400000000000002        61.600000000000001        2.3838145931504675     
   26.400000000000002        62.400000000000006        2.4852376854645462     
   26.400000000000002        63.200000000000003        2.4613245283542882     
   26.400000000000002        64.000000000000000        2.4956796435787512     
   26.400000000000002        64.799999999999997        2.4197826071289894     
   26.400000000000002        65.600000000000009        2.4988982595280316     
   26.400000000000002        66.400000000000006        2.4906017172075470     
   26.400000000000002        67.200000000000003        2.4511664776692452     
   26.400000000000002        68.000000000000000        2.5143179651886638     
   26.400000000000002        68.799999999999997        2.4709401096416235     
   26.400000000000002        69.600000000000009        2.4866317027800924     
   26.400000000000002        70.400000000000006        2.4322033935678284     
   26.400000000000002        71.200000000000003        2.5511213545159048     
   26.400000000000002        72.000000000000000        2.4888450398760011     
   26.400000000000002        72.799999999999997        2.4659754212423373     
   26.400000000000002        73.600000000000009        2.5395172661679033     
   26.400000000000002        74.400000000000006        2.4694547046215587     
   26.400000000000002        75.200000000000003        2.5085730834648481     
   26.400000000000002        76.000000000000000        2.4665355178142692     
   26.400000000000002        76.800000000000011        2.4521017862236651     
   26.400000000000002        77.600000000000009        2.4876073770277296     
   26.400000000000002        78.400000000000006        2.4482499713142478     
   26.400000000000002        79.200000000000003        2.4824011741423266     
   26.400000000000002        80.000000000000000        2.4650212874997899     
   26.400000000000002        80.800000000000011        2.5529823542109824     
   26.400000000000002        81.600000000000009        2.4649438476663885     
   26.400000000000002        82.400000000000006        2.5499739620388384     
   26.400000000000002        83.200000000000003        2.4948332763776655     
   26.400000000000002        84.000000000000000        2.4695302878355068     
   26.400000000000002        84.800000000000011        2.5557044647278193     
   26.400000000000002        85.600000000000009        2.4857503129940217     
   26.400000000000002        86.400000000000006        2.5476848599665933     
   26.400000000000002        87.200000000000003        2.4796340018883027     
   26.400000000000002        88.000000000000000        2.4835465171537381     
   26.400000000000002        88.800000000000011        2.5368634567113291     
   26.400000000000002        89.600000000000009        2.5190900439806199     
   26.400000000000002        90.400000000000006        2.5754127896485506     
   26.400000000000002        91.200000000000003        2.4910646571334971     
   26.400000000000002        92.000000000000000        2.4946177746303331     
   26.400000000000002        92.800000000000011        2.5727603030974904     
   26.400000000000002        93.600000000000009        2.4808851016828717     
   26.400000000000002        94.400000000000006        2.5153418781286581     
   26.400000000000002        95.200000000000003        2.5667723731140550     
   26.400000000000002        96.000000000000000        2.4844012727950533     
   26.400000000000002        96.800000000000011        2.4726426306495393     
   26.400000000000002        97.600000000000009        2.4788230529520305     
   26.400000000000002        98.400000000000006        2.5654544056789814     
   26.400000000000002        99.200000000000003        2.4984131043191740     
   26.400000000000002        100.00000000000000        2.5461268432306978     
   26.400000000000002        100.80000000000001        2.4196855098842112     
   26.400000000000002        101.60000000000001        2.5309452210817902     
   26.400000000000002        102.40000000000001        2.4966057750447930     

   27.200000000000003       0.80000000000000004        2.5570946568634807     
   27.200000000000003        1.6000000000000001        2.4955868943175972     
   27.200000000000003        2.4000000000000004        2.5017769552558753     
   27.200000000000003        3.2000000000000002        2.5410150689405659     
   27.200000000000003        4.0000000000000000        2.5287190679472182     
   27.200000000000003        4.8000000000000007        2.5120128436472027     
   27.200000000000003        5.6000000000000005        2.5075232119827380     
   27.200000000000003        6.4000000000000004        2.4357321594914141     
   27.200000000000003        7.2000000000000002        2.4608606884930411     
   27.200000000000003        8.0000000000000000        2.4846143670014529     
   27.200000000000003        8.8000000000000007        2.5013103641119745     
   27.200000000000003        9.6000000000000014        2.4015528335711775     
   27.200000000000003        10.400000000000000        2.5221180709661759     
   27.200000000000003        11.200000000000001        2.4885312951059197     
   27.200000000000003        12.000000000000000        2.4697792094480433     
   27.200000000000003        12.800000000000001        2.5110586024524615     
   27.200000000000003        13.600000000000001        2.4404981927878571     
   27.200000000000003        14.400000000000000        2.5284080571145147     
   27.200000000000003        15.200000000000001        2.4374998416562352     
   27.200000000000003        16.000000000000000        2.5144121531071897     
   27.200000000000003        16.800000000000001        2.4235126001405720     
   27.200000000000003        17.600000000000001        2.4934968619716518     
   27.200000000000003        18.400000000000002        2.4170634456352524     
   27.200000000000003        19.200000000000003        2.5000985363772830     
   27.200000000000003        20.000000000000000        2.4933567422253700     
   27.200000000000003        20.800000000000001        2.4443713824050626     
   27.200000000000003        21.600000000000001        2.4231092339753229     
   27.200000000000003        22.400000000000002        2.5241132686243235     
   27.200000000000003        23.200000000000003        2.5224017080164853     
   27.200000000000003        24.000000000000000        2.4309915494874277     
   27.200000000000003        24.800000000000001        2.4946694287734883     
   27.200000000000003        25.600000000000001        2.4891937276277889     
   27.200000000000003        26.400000000000002        2.4813098778174312     
   27.200000000000003        27.200000000000003        2.5228590689251544     
   27.200000000000003        28.000000000000000        2.5118065572952815     
   27.200000000000003        28.800000000000001        2.4424789726346545     
   27.200000000000003        29.600000000000001        2.4608363030764395     
   27.200000000000003        30.400000000000002        2.5085738317175115     
   27.200000000000003        31.200000000000003        2.5122021786555373     
   27.200000000000003        32.000000000000000        2.4471336499141061     
   27.200000000000003        32.800000000000004        2.4950173301203158     
   27.200000000000003        33.600000000000001        2.5081842175956934     
   27.200000000000003        34.399999999999999        2.5215900786580212     
   27.200000000000003        35.200000000000003        2.5230870591639225     
   27.200000000000003        36.000000000000000        2.5177258579444901     
   27.200000000000003        36.800000000000004        2.5483808640088572     
   27.200000000000003        37.600000000000001        2.5467373507862567     
   27.200000000000003        38.400000000000006        2.5206613412501477     
   27.200000000000003        39.200000000000003        2.5229702901860431     
   27.200000000000003        40.000000000000000        2.4898253410298445     
   27.200000000000003        40.800000000000004        2.5546640323078029     
   27.200000000000003        41.600000000000001        2.5150374230047694     
   27.200000000000003        42.400000000000006        2.5301683100386545     
   27.200000000000003        43.200000000000003        2.5478891095785112     
   27.200000000000003        44.000000000000000        2.4947686688564756     
   27.200000000000003        44.800000000000004        2.4975109262324415     
   27.200000000000003        45.600000000000001        2.5592008699940414     
   27.200000000000003        46.400000000000006        2.5283976062041469     
   27.200000000000003        47.200000000000003        2.4675982947192350     
   27.200000000000003        48.000000000000000        2.5102384240711189     
   27.200000000000003        48.800000000000004        2.5150963405017808     
   27.200000000000003        49.600000000000001        2.4753562828858975     
   27.200000000000003        50.400000000000006        2.4436964450597776     
   27.200000000000003        51.200000000000003        2.4477841919108014     
   27.200000000000003        52.000000000000000        2.5029686125990098     
   27.200000000000003        52.800000000000004        2.5281352446932717     
   27.200000000000003        53.600000000000001        2.4423384258042637     
   27.200000000000003        54.400000000000006        2.4769449644213624     
   27.200000000000003        55.200000000000003        2.4345341449933979     
   27.200000000000003        56.000000000000000        2.4944814640399149     
   27.200000000000003        56.800000000000004        2.4049224989276272     
   27.200000000000003        57.600000000000001        2.2127935546182242     
   27.200000000000003        58.400000000000006        2.1776748463197855     
   27.200000000000003        59.200000000000003        2.1841545448538802     
   27.200000000000003        60.000000000000000        2.1790082717166883     
   27.200000000000003        60.800000000000004        2.1811025138517519     
   27.200000000000003        61.600000000000001        2.2553106691725504     
   27.200000000000003        62.400000000000006        2.4741200957128995     
   27.200000000000003        63.200000000000003        2.4252852796037208     
   27.200000000000003        64.000000000000000        2.4711877763009436     
   27.200000000000003        64.799999999999997        2.4475287168725965     
   27.200000000000003        65.600000000000009        2.4527348681840184     
   27.200000000000003        66.400000000000006        2.4806202736415086     
   27.200000000000003        67.200000000000003        2.4602006031551529     
   27.200000000000003        68.000000000000000        2.4214541157224803     
   27.200000000000003        68.799999999999997        2.5348678759328163     
   27.200000000000003        69.600000000000009        2.5402813767294226     
   27.200000000000003        70.400000000000006        2.4447534812999168     
   27.200000000000003        71.200000000000003        2.4429603416606933     
   27.200000000000003        72.000000000000000        2.4685873394148179     
   27.200000000000003        72.799999999999997        2.4855583732309157     
   27.200000000000003        73.600000000000009        2.4417324991253149     
   27.200000000000003        74.400000000000006        2.4869135771213369     
   27.200000000000003        75.200000000000003        2.4666907621993097     
   27.200000000000003        76.000000000000000        2.5052776655514069     
   27.200000000000003        76.800000000000011        2.4799158436619266     
   27.200000000000003        77.600000000000009        2.4539088828242597     
   27.200000000000003        78.400000000000006        2.5250696857857116     
   27.200000000000003        79.200000000000003        2.4513710424138662     
   27.200000000000003        80.000000000000000        2.5011894685569809     
   27.200000000000003        80.800000000000011        2.4948908427766510     
   27.200000000000003        81.600000000000009        2.5194375099282218     
   27.200000000000003        82.400000000000006        2.4721049029288977     
   27.200000000000003        83.200000000000003        2.4832101630600487     
   27.200000000000003        84.000000000000000        2.5604225982520328     
   27.200000000000003        84.800000000000011        2.4946376978428693     
   27.200000000000003        85.600000000000009        2.5199707946986138     
   27.200000000000003        86.400000000000006        2.4927990357304686     
   27.200000000000003        87.200000000000003        2.5542286531757883     
   27.200000000000003        88.000000000000000        2.4612498954833510     
   27.200000000000003        88.800000000000011        2.5740921426789392     
   27.200000000000003        89.600000000000009        2.5055167283608117     
   27.200000000000003        90.400000000000006        2.4768092187523458     
   27.200000000000003        91.200000000000003        2.5843850339849719     
   27.200000000000003        92.000000000000000        2.4905069701376967     
   27.200000000000003        92.800000000000011        2.4857737222251877     
   27.200000000000003        93.600000000000009        2.4735469915076314     
   27.200000000000003        94.400000000000006        2.5762198373328089     
   27.200000000000003        95.200000000000003        2.5222837808846057     
   27.200000000000003        96.000000000000000        2.5543193097100891     
   27.200000000000003        96.800000000000011        2.5517376530766356     
   27.200000000000003        97.600000000000009        2.5142459495534575     
   27.200000000000003        98.400000000000006        2.4713526687443332     
   27.200000000000003        99.200000000000003        2.4783143782454373     
   27.200000000000003        100.00000000000000        2.5564833022861206     
   27.200000000000003        100.80000000000001        2.5192423446724108     
   27.200000000000003        101.60000000000001        2.5449615076099863     
   27.200000000000003        102.40000000000001        2.5500526814495248     

   28.000000000000000       0.80000000000000004        2.5661140437917394     
   28.000000000000000        1.6000000000000001        2.4906781070507726     
   28.000000000000000        2.4000000000000004        2.5260134292779637     
   28.000000000000000        3.2000000000000002        2.4831360207608357     
   28.000000000000000        4.0000000000000000        2.4800974884570794     
   28.000000000000000        4.8000000000000007        2.4869196829578670     
   28.000000000000000        5.6000000000000005        2.4567159631851059     
   28.000000000000000        6.4000000000000004        2.5178405827006687     
   28.000000000000000        7.2000000000000002        2.5443650171300569     
   28.000000000000000        8.0000000000000000        2.4534997473203783     
   28.000000000000000        8.8000000000000007        2.4737910189026726     
   28.000000000000000        9.6000000000000014        2.5296339620345734     
   28.000000000000000        10.400000000000000        2.5229532221177471     
   28.000000000000000        11.200000000000001        2.5251816138033263     
   28.000000000000000        12.000000000000000        2.4132907019061989     
   28.000000000000000        12.800000000000001        2.4713865473768304     
   28.000000000000000        13.600000000000001        2.4325833130304666     
   28.000000000000000        14.400000000000000        2.5174497435180068     
   28.000000000000000        15.200000000000001        2.4805089646300833     
   28.000000000000000        16.000000000000000        2.4628738938416053     
   28.000000000000000        16.800000000000001        2.4198647362575501     
   28.000000000000000        17.600000000000001        2.5088596325983978     
   28.000000000000000        18.400000000000002        2.4454053733502588     
   28.000000000000000        19.200000000000003        2.5126921561964042     
   28.000000000000000        20.000000000000000        2.4742611025632111     
   28.000000000000000        20.800000000000001        2.5121664895903253     
   28.000000000000000        21.600000000000001        2.4462859561539871     
   28.000000000000000        22.400000000000002        2.5186573538889525     
   28.000000000000000        23.200000000000003        2.4073351626969957     
   28.000000000000000        24.000000000000000        2.4502879262454611     
   28.000000000000000        24.800000000000001        2.4589592318475759     
   28.000000000000000        25.600000000000001        2.5124886891071747     
   28.000000000000000        26.400000000000002        2.4286021760085013     
   28.000000000000000        27.200000000000003        2.4263267360127312     
   28.000000000000000        28.000000000000000        2.5018806024061253     
   28.000000000000000        28.800000000000001        2.4566170114117432     
   28.000000000000000        29.600000000000001        2.4370376484349348     
   28.000000000000000        30.400000000000002        2.5293312928497791     
   28.000000000000000        31.200000000000003        2.4701962547170897     
   28.000000000000000        32.000000000000000        2.4567335853144074     
   28.000000000000000        32.800000000000004        2.5191058916062419     
   28.000000000000000        33.600000000000001        2.4715343390503559     
   28.000000000000000        34.399999999999999        2.5217998597284832     
   28.000000000000000        35.200000000000003        2.5231230969683143     
   28.000000000000000        36.000000000000000        2.4788583140030531     
   28.000000000000000        36.800000000000004        2.4727658366873966     
   28.000000000000000        37.600000000000001        2.4753216963543396     
   28.000000000000000        38.400000000000006        2.5526881345176378     
   28.000000000000000        39.200000000000003        2.5497126433240145     
   28.000000000000000        40.000000000000000        2.5820285430077385     
   28.000000000000000        40.800000000000004        2.5264008342902340     
   28.000000000000000        41.600000000000001        2.5141812954758778     
   28.000000000000000        42.400000000000006        2.5090235757295876     
   28.000000000000000        43.200000000000003        2.5047513533702843     
   28.000000000000000        44.000000000000000        2.5149755252503434     
   28.000000000000000        44.800000000000004        2.5566772096891435     
   28.000000000000000        45.600000000000001        2.4763365594723652     
   28.000000000000000        46.400000000000006        2.5042226110938115     
   28.000000000000000        47.200000000000003        2.5327622433979893     
   28.000000000000000        48.000000000000000        2.5270054350520308     
   28.000000000000000        48.800000000000004        2.5190410320076482     
   28.000000000000000        49.600000000000001        2.5316394048987929     
   28.000000000000000        50.400000000000006        2.5114965908800309     
   28.000000000000000        51.200000000000003        2.4966180682480679     
   28.000000000000000        52.000000000000000        2.4856512113871192     
   28.000000000000000        52.800000000000004        2.4360561971765042     
   28.000000000000000        53.600000000000001        2.5086385247573029     
   28.000000000000000        54.400000000000006        2.4630498454886309     
   28.000000000000000        55.200000000000003        2.4812353348402905     
   28.000000000000000        56.000000000000000        2.4636225480510623     
   28.000000000000000        56.800000000000004        2.3491028189737171     
   28.000000000000000        57.600000000000001        2.1932120723994890     
   28.000000000000000        58.400000000000006        2.1845593862072477     
   28.000000000000000        59.200000000000003        2.1977956463515977     
   28.000000000000000        60.000000000000000        2.1909422337888573     
   28.000000000000000        60.800000000000004        2.1803050123442325     
   28.000000000000000        61.600000000000001        2.2141425913783332     
   28.000000000000000        62.400000000000006        2.3789908627789522     
   28.000000000000000        63.200000000000003        2.4676360939074473     
   28.000000000000000        64.000000000000000        2.4983147929814042     
   28.000000000000000        64.799999999999997        2.4670004049712833     
   28.000000000000000        65.600000000000009        2.5088737867212574     
   28.000000000000000        66.400000000000006        2.4107285138204433     
   28.000000000000000        67.200000000000003        2.5126130349291058     
   28.000000000000000        68.000000000000000        2.4888328458571345     
   28.000000000000000        68.799999999999997        2.4320252030581981     
   28.000000000000000        69.600000000000009        2.4509312133911707     
   28.000000000000000        70.400000000000006        2.4770074240727360     
   28.000000000000000        71.200000000000003        2.4979811923876678     
   28.000000000000000        72.000000000000000        2.4805551506877213     
   28.000000000000000        72.799999999999997        2.4630131085897280     
   28.000000000000000        73.600000000000009        2.4917643988369536     
   28.000000000000000        74.400000000000006        2.4956370991879431     
   28.000000000000000        75.200000000000003        2.4716061226778425     
   28.000000000000000        76.000000000000000        2.4592478737726489     
   28.000000000000000        76.800000000000011        2.5314691268964471     
   28.000000000000000        77.600000000000009        2.5121336054937182     
   28.000000000000000        78.400000000000006        2.5012524993966578     
   28.000000000000000        79.200000000000003        2.5336310178782799     
   28.000000000000000        80.000000000000000        2.4725649717811780     
   28.000000000000000        80.800000000000011        2.4691222825721049     
   28.000000000000000        81.600000000000009        2.4772369420060079     
   28.000000000000000        82.400000000000006        2.5727365751687636     
   28.000000000000000        83.200000000000003        2.4661303700163271     
   28.000000000000000        84.000000000000000        2.5279080871570598     
   28.000000000000000        84.800000000000011        2.4535329756141437     
   28.000000000000000        85.600000000000009        2.5360831455934769     
   28.000000000000000        86.400000000000006        2.5418388520558630     
   28.000000000000000        87.200000000000003        2.5391613799189252     
   28.000000000000000        88.000000000000000        2.5275833917216910     
   28.000000000000000        88.800000000000011        2.4816477634837226     
   28.000000000000000        89.600000000000009        2.4977577139821054     
   28.000000000000000        90.400000000000006        2.5463548856264233     
   28.000000000000000        91.200000000000003        2.5214086235903337     
   28.000000000000000        92.000000000000000        2.5089749120711113     
   28.000000000000000        92.800000000000011        2.5702770958412429     
   28.000000000000000        93.600000000000009        2.4644285969133821     
   28.000000000000000        94.400000000000006        2.5656023919942537     
   28.000000000000000        95.200000000000003        2.4670299062280132     
   28.000000000000000        96.000000000000000        2.4758492947872237     
   28.000000000000000        96.800000000000011        2.5126454730811734     
   28.000000000000000        97.600000000000009        2.5811505178741463     
   28.000000000000000        98.400000000000006        2.4949335117911597     
   28.000000000000000        99.200000000000003        2.5689545402205920     
   28.000000000000000        100.00000000000000        2.4970259902308860     
   28.000000000000000        100.80000000000001        2.5108196202071444     
   28.000000000000000        101.60000000000001        2.4861628195735124     
   28.000000000000000        102.40000000000001        2.4918684390056534     

   28.800000000000001       0.80000000000000004        2.4681203657985216     
   28.800000000000001        1.6000000000000001        2.4618168951425496     
   28.800000000000001        2.4000000000000004        2.5629714145491014     
   28.800000000000001        3.2000000000000002        2.5466042122648997     
   28.800000000000001        4.0000000000000000        2.4382701905810444     
   28.800000000000001        4.8000000000000007        2.5422265679062468     
   28.800000000000001        5.6000000000000005        2.4706469375314910     
   28.800000000000001        6.4000000000000004        2.4845765373308129     
   28.800000000000001        7.2000000000000002        2.4553821797648827     
   28.800000000000001        8.0000000000000000        2.5449118881748918     
   28.800000000000001        8.8000000000000007        2.5099695839372504     
   28.800000000000001        9.6000000000000014        2.4281595984709776     
   28.800000000000001        10.400000000000000        2.4953090417912391     
   28.800000000000001        11.200000000000001        2.4511235805564469     
   28.800000000000001        12.000000000000000        2.4872148588961918     
   28.800000000000001        12.800000000000001        2.5233476461637396     
   28.800000000000001        13.600000000000001        2.5293029238645306     
   28.800000000000001        14.400000000000000        2.4357159382271063     
   28.800000000000001        15.200000000000001        2.5307351653933718     
   28.800000000000001        16.000000000000000        2.5183276507827883     
   28.800000000000001        16.800000000000001        2.4900456181883102     
   28.800000000000001        17.600000000000001        2.4700732595974104     
   28.800000000000001        18.400000000000002        2.4218234635377538     
   28.800000000000001        19.200000000000003        2.4958799077330185     
   28.800000000000001        20.000000000000000        2.4512013882856905     
   28.800000000000001        20.800000000000001        2.4425380309411642     
   28.800000000000001        21.600000000000001        2.4577799441116839     
   28.800000000000001        22.400000000000002        2.4608965645208656     
   28.800000000000001        23.200000000000003        2.5044740826997485     
   28.800000000000001        24.000000000000000        2.4780305955600679     
   28.800000000000001        24.800000000000001        2.4869180581166379     
   28.800000000000001        25.600000000000001        2.4907474921556298     
   28.800000000000001        26.400000000000002        2.4357757431934495     
   28.800000000000001        27.200000000000003        2.5106523501621103     
   28.800000000000001        28.000000000000000        2.4404414471750790     
   28.800000000000001        28.800000000000001        2.4948738056219963     
   28.800000000000001        29.600000000000001        2.5108465842409342     
   28.800000000000001        30.400000000000002        2.5251775831558660     
   28.800000000000001        31.200000000000003        2.4092667572584441     
   28.800000000000001        32.000000000000000        2.5037443624854134     
   28.800000000000001        32.800000000000004        2.5295479150309910     
   28.800000000000001        33.600000000000001        2.5174874954264777     
   28.800000000000001        34.399999999999999        2.4662529593673033     
   28.800000000000001        35.200000000000003        2.5338305161759687     
   28.800000000000001        36.000000000000000        2.5467607258986686     
   28.800000000000001        36.800000000000004        2.5361495415909712     
   28.800000000000001        37.600000000000001        2.4758922520472235     
   28.800000000000001        38.400000000000006        2.5394434982198728     
   28.800000000000001        39.200000000000003        2.5297608679978767     
   28.800000000000001        40.000000000000000        2.5345035016716664     
   28.800000000000001        40.800000000000004        2.5599143857199587     
   28.800000000000001        41.600000000000001        2.5045251962263562     
   28.800000000000001        42.400000000000006        2.5081781662943952     
   28.800000000000001        43.200000000000003        2.5350168533862867     
   28.800000000000001        44.000000000000000        2.5744269633172392     
   28.800000000000001        44.800000000000004        2.5487320479892044     
   28.800000000000001        45.600000000000001        2.5576518452690200     
   28.800000000000001        46.400000000000006        2.5648214434755379     
   28.800000000000001        47.200000000000003        2.4945537779242342     
   28.800000000000001        48.000000000000000        2.4871099599570683     
   28.800000000000001        48.800000000000004        2.4758911391978553     
   28.800000000000001        49.600000000000001        2.4930971249873544     
   28.800000000000001        50.400000000000006        2.5234110254415922     
   28.800000000000001        51.200000000000003        2.4617496004441004     
   28.800000000000001        52.000000000000000        2.4447872519407139     
   28.800000000000001        52.800000000000004        2.4905930335628228     
   28.800000000000001        53.600000000000001        2.4378455752120138     
   28.800000000000001        54.400000000000006        2.4207638309010742     
   28.800000000000001        55.200000000000003        2.5151726902218456     
   28.800000000000001        56.000000000000000        2.4875089726436124     
   28.800000000000001        56.800000000000004        2.3605438671451546     
   28.800000000000001        57.600000000000001        2.1938204092876705     
   28.800000000000001        58.400000000000006        2.1821469147678854     
   28.800000000000001        59.200000000000003        2.1963352808176761     
   28.800000000000001        60.000000000000000        2.1939630307169797     
   28.800000000000001        60.800000000000004        2.1809508782119313     
   28.800000000000001        61.600000000000001        2.2046943313660115     
   28.800000000000001        62.400000000000006        2.3450751926509583     
   28.800000000000001        63.200000000000003        2.4908674061767764     
   28.800000000000001        64.000000000000000        2.4647437754979205     
   28.800000000000001        64.799999999999997        2.4791158420604220     
   28.800000000000001        65.600000000000009        2.4073359986558738     
   28.800000000000001        66.400000000000006        2.5266617812544814     
   28.800000000000001        67.200000000000003        2.4627430010655647     
   28.800000000000001        68.000000000000000        2.4217774436565933     
   28.800000000000001        68.799999999999997        2.5099117680415426     
   28.800000000000001        69.600000000000009        2.4720087929044299     
   28.800000000000001        70.400000000000006        2.4051639926246726     
   28.800000000000001        71.200000000000003        2.5307681538517506     
   28.800000000000001        72.000000000000000        2.4271196238098729     
   28.800000000000001        72.799999999999997        2.5351498290769610     
   28.800000000000001        73.600000000000009        2.4422826840305389     
   28.800000000000001        74.400000000000006        2.5311733883428134     
   28.800000000000001        75.200000000000003        2.4527509837903358     
   28.800000000000001        76.000000000000000        2.4961436980343197     
   28.800000000000001        76.800000000000011        2.4420229088384193     
   28.800000000000001        77.600000000000009        2.4787294780746931     
   28.800000000000001        78.400000000000006        2.4457324840920087     
   28.800000000000001        79.200000000000003        2.4399968020296638     
   28.800000000000001        80.000000000000000        2.5016372615248721     
   28.800000000000001        80.800000000000011        2.4570022369761069     
   28.800000000000001        81.600000000000009        2.5063286804222575     
   28.800000000000001        82.400000000000006        2.4712364947171541     
   28.800000000000001        83.200000000000003        2.5087948343354185     
   28.800000000000001        84.000000000000000        2.4538022280564591     
   28.800000000000001        84.800000000000011        2.5473968023653142     
   28.800000000000001        85.600000000000009        2.5133153383692917     
   28.800000000000001        86.400000000000006        2.4977965466655552     
   28.800000000000001        87.200000000000003        2.4654385083610713     
   28.800000000000001        88.000000000000000        2.5649887280973784     
   28.800000000000001        88.800000000000011        2.4855819670442618     
   28.800000000000001        89.600000000000009        2.4854497978761363     
   28.800000000000001        90.400000000000006        2.5143193640118806     
   28.800000000000001        91.200000000000003        2.4938428974914015     
   28.800000000000001        92.000000000000000        2.4802373135418363     
   28.800000000000001        92.800000000000011        2.5548426661096855     
   28.800000000000001        93.600000000000009        2.5036840052526683     
   28.800000000000001        94.400000000000006        2.5419359540964077     
   28.800000000000001        95.200000000000003        2.5316947486482122     
   28.800000000000001        96.000000000000000        2.4824114972196569     
   28.800000000000001        96.800000000000011        2.4992887666925703     
   28.800000000000001        97.600000000000009        2.5118963208336380     
   28.800000000000001        98.400000000000006        2.5057879318318252     
   28.800000000000001        99.200000000000003        2.4725112104215170     
   28.800000000000001        100.00000000000000        2.5722673643914549     
   28.800000000000001        100.80000000000001        2.4944845042117505     
   28.800000000000001        101.60000000000001        2.5332605550607910     
   28.800000000000001        102.40000000000001        2.5233067814020158     

   29.600000000000001       0.80000000000000004        2.5178540021620948     
   29.600000000000001        1.6000000000000001        2.5445618900712144     
   29.600000000000001        2.4000000000000004        2.4587565391400350     
   29.600000000000001        3.2000000000000002        2.5088858993658754     
   29.600000000000001        4.0000000000000000        2.5017025496330447     
   29.600000000000001        4.8000000000000007        2.5310298453216511     
   29.600000000000001        5.6000000000000005        2.4541182509420163     
   29.600000000000001        6.4000000000000004        2.4789205939353938     
   29.600000000000001        7.2000000000000002        2.4790996704373938     
   29.600000000000001        8.0000000000000000        2.4374885343280983     
   29.600000000000001        8.8000000000000007        2.5078419861282697     
   29.600000000000001        9.6000000000000014        2.5202501416321099     
   29.600000000000001        10.400000000000000        2.4926016718668373     
   29.600000000000001        11.200000000000001        2.5281100975731179     
   29.600000000000001        12.000000000000000        2.4636034802810465     
   29.600000000000001        12.800000000000001        2.5143361288092656     
   29.600000000000001        13.600000000000001        2.4328723002159816     
   29.600000000000001        14.400000000000000        2.4712799215013828     
   29.600000000000001        15.200000000000001        2.4296070378910688     
   29.600000000000001        16.000000000000000        2.4712134972517785     
   29.600000000000001        16.800000000000001        2.4302435160228946     
   29.600000000000001        17.600000000000001        2.4911709456953601     
   29.600000000000001        18.400000000000002        2.4788574746111642     
   29.600000000000001        19.200000000000003        2.4149993340908549     
   29.600000000000001        20.000000000000000        2.4774274701001779     
   29.600000000000001        20.800000000000001        2.5089577735268920     
   29.600000000000001        21.600000000000001        2.4106308671051067     
   29.600000000000001        22.400000000000002        2.4858130519584485     
   29.600000000000001        23.200000000000003        2.4368436422410515     
   29.600000000000001        24.000000000000000        2.4438647374735765     
   29.600000000000001        24.800000000000001        2.4834385678833617     
   29.600000000000001        25.600000000000001        2.4974508188721738     
   29.600000000000001        26.400000000000002        2.4934977177934674     
   29.600000000000001        27.200000000000003        2.5005333587939305     
   29.600000000000001        28.000000000000000        2.4186119146916099     
   29.600000000000001        28.800000000000001        2.4874141748949272     
   29.600000000000001        29.600000000000001        2.4197232771419683     
   29.600000000000001        30.400000000000002        2.5153480036906575     
   29.600000000000001        31.200000000000003        2.4571119519659850     
   29.600000000000001        32.000000000000000        2.5334816397717512     
   29.600000000000001        32.800000000000004        2.4599310308774669     
   29.600000000000001        33.600000000000001        2.5053547389909698     
   29.600000000000001        34.399999999999999        2.4980510984967745     
   29.600000000000001        35.200000000000003        2.4616909212563742     
   29.600000000000001        36.000000000000000        2.5663765007286892     
   29.600000000000001        36.800000000000004        2.4879666956004995     
   29.600000000000001        37.600000000000001        2.5307956988848050     
   29.600000000000001        38.400000000000006        2.5652902891334777     
   29.600000000000001        39.200000000000003        2.4772526266593302     
   29.600000000000001        40.000000000000000        2.5062018631447556     
   29.600000000000001        40.800000000000004        2.5364988525104244     
   29.600000000000001        41.600000000000001        2.5239425829864164     
   29.600000000000001        42.400000000000006        2.5587822427992473     
   29.600000000000001        43.200000000000003        2.5844381493787889     
   29.600000000000001        44.000000000000000        2.5367920078062269     
   29.600000000000001        44.800000000000004        2.5116757339759044     
   29.600000000000001        45.600000000000001        2.4694298323574575     
   29.600000000000001        46.400000000000006        2.5294993118359823     
   29.600000000000001        47.200000000000003        2.4781640250644092     
   29.600000000000001        48.000000000000000        2.5280264525791734     
   29.600000000000001        48.800000000000004        2.5557468256625082     
   29.600000000000001        49.600000000000001        2.5040136501469012     
   29.600000000000001        50.400000000000006        2.4596303783218465     
   29.600000000000001        51.200000000000003        2.5155208832147307     
   29.600000000000001        52.000000000000000        2.4365467399117793     
   29.600000000000001        52.800000000000004        2.5217442181848941     
   29.600000000000001        53.600000000000001        2.5425120499793019     
   29.600000000000001        54.400000000000006        2.5033487164620309     
   29.600000000000001        55.200000000000003        2.4210052751245703     
   29.600000000000001        56.000000000000000        2.4287177033326057     
   29.600000000000001        56.800000000000004        2.4338656247202022     
   29.600000000000001        57.600000000000001        2.2214774751947415     
   29.600000000000001        58.400000000000006        2.1782590757323805     
   29.600000000000001        59.200000000000003        2.1843892507112601     
   29.600000000000001        60.000000000000000        2.1852598086897399     
   29.600000000000001        60.800000000000004        2.1772481562176127     
   29.600000000000001        61.600000000000001        2.2092236476594698     
   29.600000000000001        62.400000000000006        2.3501753196410582     
   29.600000000000001        63.200000000000003        2.4634913327459671     
   29.600000000000001        64.000000000000000        2.4505002722582776     
   29.600000000000001        64.799999999999997        2.4515047650295960     
   29.600000000000001        65.600000000000009        2.5042188518070723     
   29.600000000000001        66.400000000000006        2.4443033098332885     
   29.600000000000001        67.200000000000003        2.4190693175137477     
   29.600000000000001        68.000000000000000        2.4749787067624927     
   29.600000000000001        68.799999999999997        2.5128884783380490     
   29.600000000000001        69.600000000000009        2.4608397583554180     
   29.600000000000001        70.400000000000006        2.4834778576616361     
   29.600000000000001        71.200000000000003        2.5127349125139857     
   29.600000000000001        72.000000000000000        2.4977015675465126     
   29.600000000000001        72.799999999999997        2.4427419960394534     
   29.600000000000001        73.600000000000009        2.4195711743393731     
   29.600000000000001        74.400000000000006        2.4648982764409775     
   29.600000000000001        75.200000000000003        2.4957139812980880     
   29.600000000000001        76.000000000000000        2.4809354584720560     
   29.600000000000001        76.800000000000011        2.4667802608720746     
   29.600000000000001        77.600000000000009        2.4789408949622715     
   29.600000000000001        78.400000000000006        2.5118923092677328     
   29.600000000000001        79.200000000000003        2.4737375719446799     
   29.600000000000001        80.000000000000000        2.5161158746169203     
   29.600000000000001        80.800000000000011        2.4580038399818491     
   29.600000000000001        81.600000000000009        2.5406154457504617     
   29.600000000000001        82.400000000000006        2.4226360627669630     
   29.600000000000001        83.200000000000003        2.5047621096167263     
   29.600000000000001        84.000000000000000        2.4855471371855575     
   29.600000000000001        84.800000000000011        2.4892797850891233     
   29.600000000000001        85.600000000000009        2.4762865064381625     
   29.600000000000001        86.400000000000006        2.5176069302865920     
   29.600000000000001        87.200000000000003        2.4690656679864071     
   29.600000000000001        88.000000000000000        2.5603737822125394     
   29.600000000000001        88.800000000000011        2.4475867635350101     
   29.600000000000001        89.600000000000009        2.5815237573226053     
   29.600000000000001        90.400000000000006        2.4689342812412201     
   29.600000000000001        91.200000000000003        2.5702338314356030     
   29.600000000000001        92.000000000000000        2.4805033318847061     
   29.600000000000001        92.800000000000011        2.5724589624350829     
   29.600000000000001        93.600000000000009        2.4726990650884519     
   29.600000000000001        94.400000000000006        2.5214155424638340     
   29.600000000000001        95.200000000000003        2.5516396524570264     
   29.600000000000001        96.000000000000000        2.5532229283641352     
   29.600000000000001        96.800000000000011        2.4911511460797993     
   29.600000000000001        97.600000000000009        2.4840653091978924     
   29.600000000000001        98.400000000000006        2.4904671581938249     
   29.600000000000001        99.200000000000003        2.5720467803102607     
   29.600000000000001        100.00000000000000        2.4726619007076969     
   29.600000000000001        100.80000000000001        2.4827233179188437     
   29.600000000000001        101.60000000000001        2.4927510021695380     
   29.600000000000001        102.40000000000001        2.5020198692720630     

   30.400000000000002       0.80000000000000004        2.5155122204850811     
   30.400000000000002        1.6000000000000001        2.5327457522188896     
   30.400000000000002        2.4000000000000004        2.4600672495623259     
   30.400000000000002        3.2000000000000002        2.5333256212038360     
   30.400000000000002        4.0000000000000000        2.4405970488749080     
   30.400000000000002        4.8000000000000007        2.5288600765363727     
   30.400000000000002        5.6000000000000005        2.5381321472631484     
   30.400000000000002        6.4000000000000004        2.4369363806237136     
   30.400000000000002        7.2000000000000002        2.5383748116290739     
   30.400000000000002        8.0000000000000000        2.4952738530601950     
   30.400000000000002        8.8000000000000007        2.5284712866380987     
   30.400000000000002        9.6000000000000014        2.4120472940108550     
   30.400000000000002        10.400000000000000        2.4850601288989989     
   30.400000000000002        11.200000000000001        2.4453763924147482     
   30.400000000000002        12.000000000000000        2.4919900750692099     
   30.400000000000002        12.800000000000001        2.4156009195358061     
   30.400000000000002        13.600000000000001        2.4681989521982692     
   30.400000000000002        14.400000000000000        2.4828677468812304     
   30.400000000000002        15.200000000000001        2.4836262002956753     
   30.400000000000002        16.000000000000000        2.4774127528565923     
   30.400000000000002        16.800000000000001        2.4619197475862080     
   30.400000000000002        17.600000000000001        2.5231678381878195     
   30.400000000000002        18.400000000000002        2.4945927553409670     
   30.400000000000002        19.200000000000003        2.5094193439634207     
   30.400000000000002        20.000000000000000        2.4315999551653600     
   30.400000000000002        20.800000000000001        2.4463495355792730     
   30.400000000000002        21.600000000000001        2.5193274019700871     
   30.400000000000002        22.400000000000002        2.4749788709368614     
   30.400000000000002        23.200000000000003        2.4757190781198672     
   30.400000000000002        24.000000000000000        2.4824080883901187     
   30.400000000000002        24.800000000000001        2.4462154122652660     
   30.400000000000002        25.600000000000001        2.4400881147742726     
   30.400000000000002        26.400000000000002        2.4612636564332844     
   30.400000000000002        27.200000000000003        2.4958184189074215     
   30.400000000000002        28.000000000000000        2.5113993610602003     
   30.400000000000002        28.800000000000001        2.4331820349062903     
   30.400000000000002        29.600000000000001        2.4699594103914055     
   30.400000000000002        30.400000000000002        2.5163776216215590     
   30.400000000000002        31.200000000000003        2.4699669985927004     
   30.400000000000002        32.000000000000000        2.4627959189204276     
   30.400000000000002        32.800000000000004        2.5446403293225117     
   30.400000000000002        33.600000000000001        2.4573467189781630     
   30.400000000000002        34.399999999999999        2.5018102577473087     
   30.400000000000002        35.200000000000003        2.5484079268761297     
   30.400000000000002        36.000000000000000        2.5119344390380487     
   30.400000000000002        36.800000000000004        2.4773036103384367     
   30.400000000000002        37.600000000000001        2.5290230600689343     
   30.400000000000002        38.400000000000006        2.4943628234107087     
   30.400000000000002        39.200000000000003        2.5347160511452058     
   30.400000000000002        40.000000000000000        2.5316335157842107     
   30.400000000000002        40.800000000000004        2.6248904865757767     
   30.400000000000002        41.600000000000001        2.6806798811030408     
   30.400000000000002        42.400000000000006        2.6250338256587700     
   30.400000000000002        43.200000000000003        2.5753585989395327     
   30.400000000000002        44.000000000000000        2.5096832030381773     
   30.400000000000002        44.800000000000004        2.5311973916728587     
   30.400000000000002        45.600000000000001        2.4856771102097608     
   30.400000000000002        46.400000000000006        2.5627336835216501     
   30.400000000000002        47.200000000000003        2.5032666096460301     
   30.400000000000002        48.000000000000000        2.5593638712502793     
   30.400000000000002        48.800000000000004        2.4654992941333003     
   30.400000000000002        49.600000000000001        2.4773423996425086     
   30.400000000000002        50.400000000000006        2.5267781219279537     
   30.400000000000002        51.200000000000003        2.4446225354378126     
   30.400000000000002        52.000000000000000        2.5199651895779098     
   30.400000000000002        52.800000000000004        2.5116651264397687     
   30.400000000000002        53.600000000000001        2.3993277685514802     
   30.400000000000002        54.400000000000006        2.4774363715894134     
   30.400000000000002        55.200000000000003        2.4617811718719667     
   30.400000000000002        56.000000000000000        2.4463128968431143     
   30.400000000000002        56.800000000000004        2.4555770148770706     
   30.400000000000002        57.600000000000001        2.3072638665787908     
   30.400000000000002        58.400000000000006        2.2030901295051053     
   30.400000000000002        59.200000000000003        2.1831966670581138     
   30.400000000000002        60.000000000000000        2.1814819173928961     
   30.400000000000002        60.800000000000004        2.1870862176163217     
   30.400000000000002        61.600000000000001        2.2396033860627367     
   30.400000000000002        62.400000000000006        2.3847922082445461     
   30.400000000000002        63.200000000000003        2.4665344960194293     
   30.400000000000002        64.000000000000000        2.4792096111848196     
   30.400000000000002        64.799999999999997        2.4169233842777809     
   30.400000000000002        65.600000000000009        2.4604767717046041     
   30.400000000000002        66.400000000000006        2.4066643246043973     
   30.400000000000002        67.200000000000003        2.4881204722595505     
   30.400000000000002        68.000000000000000        2.4817516726541462     
   30.400000000000002        68.799999999999997        2.4035695020296983     
   30.400000000000002        69.600000000000009        2.4469536932999358     
   30.400000000000002        70.400000000000006        2.4462551378724751     
   30.400000000000002        71.200000000000003        2.4853221467160420     
   30.400000000000002        72.000000000000000        2.4500722802531585     
   30.400000000000002        72.799999999999997        2.4873817843392723     
   30.400000000000002        73.600000000000009        2.5207596200943367     
   30.400000000000002        74.400000000000006        2.4940466260882794     
   30.400000000000002        75.200000000000003        2.4428235640725213     
   30.400000000000002        76.000000000000000        2.4818687010850424     
   30.400000000000002        76.800000000000011        2.5053367588843698     
   30.400000000000002        77.600000000000009        2.4352664880770964     
   30.400000000000002        78.400000000000006        2.4210761525368909     
   30.400000000000002        79.200000000000003        2.4507854200768220     
   30.400000000000002        80.000000000000000        2.4564018024513796     
   30.400000000000002        80.800000000000011        2.4572438059205468     
   30.400000000000002        81.600000000000009        2.4516397854064031     
   30.400000000000002        82.400000000000006        2.4946006245141699     
   30.400000000000002        83.200000000000003        2.5034047941285715     
   30.400000000000002        84.000000000000000        2.4346394441758701     
   30.400000000000002        84.800000000000011        2.5127955175820187     
   30.400000000000002        85.600000000000009        2.4604649562113554     
   30.400000000000002        86.400000000000006        2.4862931428521113     
   30.400000000000002        87.200000000000003        2.5173437828117153     
   30.400000000000002        88.000000000000000        2.4728542900408335     
   30.400000000000002        88.800000000000011        2.5545161152095388     
   30.400000000000002        89.600000000000009        2.4937804566126380     
   30.400000000000002        90.400000000000006        2.5492496659971779     
   30.400000000000002        91.200000000000003        2.5395652192964269     
   30.400000000000002        92.000000000000000        2.4724149691961643     
   30.400000000000002        92.800000000000011        2.4829645287297177     
   30.400000000000002        93.600000000000009        2.5245016415810775     
   30.400000000000002        94.400000000000006        2.4691261080222131     
   30.400000000000002        95.200000000000003        2.5428249856188767     
   30.400000000000002        96.000000000000000        2.4574899600573237     
   30.400000000000002        96.800000000000011        2.5834552558626611     
   30.400000000000002        97.600000000000009        2.4759657038614851     
   30.400000000000002        98.400000000000006        2.5598733278703762     
   30.400000000000002        99.200000000000003        2.4968212349173005     
   30.400000000000002        100.00000000000000        2.5531813576524933     
   30.400000000000002        100.80000000000001        2.4958489419352898     
   30.400000000000002        101.60000000000001        2.5894577850175824     
   30.400000000000002        102.40000000000001        2.4927943730989939     

   31.200000000000003       0.80000000000000004        2.4810574482874066     
   31.200000000000003        1.6000000000000001        2.5187688342505163     
   31.200000000000003        2.4000000000000004        2.4759438127048767     
   31.200000000000003        3.2000000000000002        2.5293774011048242     
   31.200000000000003        4.0000000000000000        2.4914899760794369     
   31.200000000000003        4.8000000000000007        2.4445252549714485     
   31.200000000000003        5.6000000000000005        2.5046908918171620     
   31.200000000000003        6.4000000000000004        2.4963290935422426     
   31.200000000000003        7.2000000000000002        2.4615472007140671     
   31.200000000000003        8.0000000000000000        2.4616773194448101     
   31.200000000000003        8.8000000000000007        2.5029621506489175     
   31.200000000000003        9.6000000000000014        2.5047241497980592     
   31.200000000000003        10.400000000000000        2.4440858681397768     
   31.200000000000003        11.200000000000001        2.5113390041564774     
   31.200000000000003        12.000000000000000        2.5133088232387313     
   31.200000000000003        12.800000000000001        2.4806720198809269     
   31.200000000000003        13.600000000000001        2.4923526163529952     
   31.200000000000003        14.400000000000000        2.5259030714117614     
   31.200000000000003        15.200000000000001        2.4353836632396426     
   31.200000000000003        16.000000000000000        2.4676666035432326     
   31.200000000000003        16.800000000000001        2.4731254839705787     
   31.200000000000003        17.600000000000001        2.4106252747033783     
   31.200000000000003        18.400000000000002        2.4632331335213671     
   31.200000000000003        19.200000000000003        2.4872779234356051     
   31.200000000000003        20.000000000000000        2.4589893134962941     
   31.200000000000003        20.800000000000001        2.5153764869840094     
   31.200000000000003        21.600000000000001        2.3989727176069500     
   31.200000000000003        22.400000000000002        2.5136348817122429     
   31.200000000000003        23.200000000000003        2.4853200812017571     
   31.200000000000003        24.000000000000000        2.4876170840836567     
   31.200000000000003        24.800000000000001        2.4137138708013333     
   31.200000000000003        25.600000000000001        2.5456216325457501     
   31.200000000000003        26.400000000000002        2.4186786010592387     
   31.200000000000003        27.200000000000003        2.4633725492024601     
   31.200000000000003        28.000000000000000        2.4935594021391410     
   31.200000000000003        28.800000000000001        2.4953522167909052     
   31.200000000000003        29.600000000000001        2.4853725943949363     
   31.200000000000003        30.400000000000002        2.4110469185020875     
   31.200000000000003        31.200000000000003        2.5381125074475741     
   31.200000000000003        32.000000000000000        2.4321602178306758     
   31.200000000000003        32.800000000000004        2.4614606659543434     
   31.200000000000003        33.600000000000001        2.4752799883358274     
   31.200000000000003        34.399999999999999        2.5303490573171783     
   31.200000000000003        35.200000000000003        2.5052309963052508     
   31.200000000000003        36.000000000000000        2.5720450384444731     
   31.200000000000003        36.800000000000004        2.5192520203112703     
   31.200000000000003        37.600000000000001        2.5920953765255557     
   31.200000000000003        38.400000000000006        2.5414762172455494     
   31.200000000000003        39.200000000000003        2.5849076596177052     
   31.200000000000003        40.000000000000000        2.6376572947328047     
   31.200000000000003        40.800000000000004        2.7942435904473411     
   31.200000000000003        41.600000000000001        2.8171681592619366     
   31.200000000000003        42.400000000000006        2.7990791504964418     
   31.200000000000003        43.200000000000003        2.6975559051633167     
   31.200000000000003        44.000000000000000        2.5463180935191843     
   31.200000000000003        44.800000000000004        2.5153685123587430     
   31.200000000000003        45.600000000000001        2.5236226844819507     
   31.200000000000003        46.400000000000006        2.5245291961720540     
   31.200000000000003        47.200000000000003        2.5524096338965401     
   31.200000000000003        48.000000000000000        2.4963489800286522     
   31.200000000000003        48.800000000000004        2.4615408533649541     
   31.200000000000003        49.600000000000001        2.5579906444116838     
   31.200000000000003        50.400000000000006        2.4379536231182044     
   31.200000000000003        51.200000000000003        2.4995387963996420     
   31.200000000000003        52.000000000000000        2.4848073493919762     
   31.200000000000003        52.800000000000004        2.4802916290696064     
   31.200000000000003        53.600000000000001        2.4882082759640185     
   31.200000000000003        54.400000000000006        2.4739068787025738     
   31.200000000000003        55.200000000000003        2.4781454477353613     
   31.200000000000003        56.000000000000000        2.4933117571107974     
   31.200000000000003        56.800000000000004        2.4969235666540484     
   31.200000000000003        57.600000000000001        2.4812187690526644     
   31.200000000000003        58.400000000000006        2.3322056722077580     
   31.200000000000003        59.200000000000003        2.2539613097217566     
   31.200000000000003        60.000000000000000        2.2297107200027289     
   31.200000000000003        60.800000000000004        2.2468310578479573     
   31.200000000000003        61.600000000000001        2.3120790508620153     
   31.200000000000003        62.400000000000006        2.4404338201416280     
   31.200000000000003        63.200000000000003        2.4711021996703884     
   31.200000000000003        64.000000000000000        2.4137761660184029     
   31.200000000000003        64.799999999999997        2.4715668438139180     
   31.200000000000003        65.600000000000009        2.4945270435707267     
   31.200000000000003        66.400000000000006        2.4621486638495136     
   31.200000000000003        67.200000000000003        2.5040446494413331     
   31.200000000000003        68.000000000000000        2.4383701950821415     
   31.200000000000003        68.799999999999997        2.4760196216622310     
   31.200000000000003        69.600000000000009        2.4844898158255093     
   31.200000000000003        70.400000000000006        2.4695865698285933     
   31.200000000000003        71.200000000000003        2.4876529270701075     
   31.200000000000003        72.000000000000000        2.4537331779270120     
   31.200000000000003        72.799999999999997        2.4217505354127282     
   31.200000000000003        73.600000000000009        2.4492945978056255     
   31.200000000000003        74.400000000000006        2.4837166723416999     
   31.200000000000003        75.200000000000003        2.4977296295836413     
   31.200000000000003        76.000000000000000        2.4259696970896165     
   31.200000000000003        76.800000000000011        2.4678991628915101     
   31.200000000000003        77.600000000000009        2.5332380459059456     
   31.200000000000003        78.400000000000006        2.5250229675616711     
   31.200000000000003        79.200000000000003        2.5018302825575818     
   31.200000000000003        80.000000000000000        2.4899401580039928     
   31.200000000000003        80.800000000000011        2.4968971687404515     
   31.200000000000003        81.600000000000009        2.5372449416339635     
   31.200000000000003        82.400000000000006        2.4279147703872810     
   31.200000000000003        83.200000000000003        2.5233787936528742     
   31.200000000000003        84.000000000000000        2.4416205882189010     
   31.200000000000003        84.800000000000011        2.4923134876348354     
   31.200000000000003        85.600000000000009        2.5295960281842764     
   31.200000000000003        86.400000000000006        2.4968199571368319     
   31.200000000000003        87.200000000000003        2.5052298646026201     
   31.200000000000003        88.000000000000000        2.4850983661591846     
   31.200000000000003        88.800000000000011        2.4633759298968223     
   31.200000000000003        89.600000000000009        2.4866368906235472     
   31.200000000000003        90.400000000000006        2.4955780094611186     
   31.200000000000003        91.200000000000003        2.4899262188862874     
   31.200000000000003        92.000000000000000        2.5595936018450298     
   31.200000000000003        92.800000000000011        2.4631053599527553     
   31.200000000000003        93.600000000000009        2.5373106080612366     
   31.200000000000003        94.400000000000006        2.5120263495093380     
   31.200000000000003        95.200000000000003        2.5657535942820902     
   31.200000000000003        96.000000000000000        2.4770682290502823     
   31.200000000000003        96.800000000000011        2.5057841761173405     
   31.200000000000003        97.600000000000009        2.5653084862914795     
   31.200000000000003        98.400000000000006        2.5362977758138365     
   31.200000000000003        99.200000000000003        2.4608855703050918     
   31.200000000000003        100.00000000000000        2.4735201791288479     
   31.200000000000003        100.80000000000001        2.4887693974015104     
   31.200000000000003        101.60000000000001        2.4919668849285315     
   31.200000000000003        102.40000000000001        2.5171300161031267     

   32.000000000000000       0.80000000000000004        2.5021875559922542     
   32.000000000000000        1.6000000000000001        2.5138760786706258     
   32.000000000000000        2.4000000000000004        2.4412986197118172     
   32.000000000000000        3.2000000000000002        2.4371650880845133     
   32.000000000000000        4.0000000000000000        2.5200671944112596     
   32.000000000000000        4.8000000000000007        2.4517465788745509     
   32.000000000000000        5.6000000000000005        2.5070667135885087     
   32.000000000000000        6.4000000000000004        2.4250474953485344     
   32.000000000000000        7.2000000000000002        2.5303372080766833     
   32.000000000000000        8.0000000000000000        2.5072202865466480     
   32.000000000000000        8.8000000000000007        2.4186332940516069     
   32.000000000000000        9.6000000000000014        2.5059105378113586     
   32.000000000000000        10.400000000000000        2.4434520037763754     
   32.000000000000000        11.200000000000001        2.5147174786034618     
   32.000000000000000        12.000000000000000        2.4175824871701397     
   32.000000000000000        12.800000000000001        2.4915581207823183     
   32.000000000000000        13.600000000000001        2.5228224627057863     
   32.000000000000000        14.400000000000000        2.4440914334371633     
   32.000000000000000        15.200000000000001        2.4771099421857774     
   32.000000000000000        16.000000000000000        2.4766126412294320     
   32.000000000000000        16.800000000000001        2.4730391915883554     
   32.000000000000000        17.600000000000001        2.4519985167385210     
   32.000000000000000        18.400000000000002        2.4584985741714500     
   32.000000000000000        19.200000000000003        2.4519466573076349     
   32.000000000000000        20.000000000000000        2.4074088414981181     
   32.000000000000000        20.800000000000001        2.5182458228368918     
   32.000000000000000        21.600000000000001        2.4723536997075386     
   32.000000000000000        22.400000000000002        2.4344004934129866     
   32.000000000000000        23.200000000000003        2.5061946805445614     
   32.000000000000000        24.000000000000000        2.4804660444585473     
   32.000000000000000        24.800000000000001        2.4531861784145477     
   32.000000000000000        25.600000000000001        2.4772367208425412     
   32.000000000000000        26.400000000000002        2.4593268315869010     
   32.000000000000000        27.200000000000003        2.5089408020024710     
   32.000000000000000        28.000000000000000        2.4524677006974014     
   32.000000000000000        28.800000000000001        2.4603512620004522     
   32.000000000000000        29.600000000000001        2.4185348191632627     
   32.000000000000000        30.400000000000002        2.5039375210616637     
   32.000000000000000        31.200000000000003        2.4811896239824645     
   32.000000000000000        32.000000000000000        2.4926754104611821     
   32.000000000000000        32.800000000000004        2.4979690727807036     
   32.000000000000000        33.600000000000001        2.4380422808952162     
   32.000000000000000        34.399999999999999        2.5581105631894649     
   32.000000000000000        35.200000000000003        2.4841988978152396     
   32.000000000000000        36.000000000000000        2.4820592282501650     
   32.000000000000000        36.800000000000004        2.4882262924443559     
   32.000000000000000        37.600000000000001        2.5117240903533387     
   32.000000000000000        38.400000000000006        2.5796473361443453     
   32.000000000000000        39.200000000000003        2.5066396663762536     
   32.000000000000000        40.000000000000000        2.7281372914747708     
   32.000000000000000        40.800000000000004        2.8224586219578218     
   32.000000000000000        41.600000000000001        2.8196115068087706     
   32.000000000000000        42.400000000000006        2.8227256235190317     
   32.000000000000000        43.200000000000003        2.7875503070009677     
   32.000000000000000        44.000000000000000        2.5683076101549100     
   32.000000000000000        44.800000000000004        2.5392855788465796     
   32.000000000000000        45.600000000000001        2.5285311673172628     
   32.000000000000000        46.400000000000006        2.5713817874245333     
   32.000000000000000        47.200000000000003        2.4890206963733763     
   32.000000000000000        48.000000000000000        2.5781893460275436     
   32.000000000000000        48.800000000000004        2.4820748381076037     
   32.000000000000000        49.600000000000001        2.5557254192850292     
   32.000000000000000        50.400000000000006        2.4636621950845417     
   32.000000000000000        51.200000000000003        2.5495546021979201     
   32.000000000000000        52.000000000000000        2.4927109251091495     
   32.000000000000000        52.800000000000004        2.4384286742328407     
   32.000000000000000        53.600000000000001        2.4323622006469101     
   32.000000000000000        54.400000000000006        2.4957450668796062     
   32.000000000000000        55.200000000000003        2.4718300829986473     
   32.000000000000000        56.000000000000000        2.4900510199237824
[truncated: 894,528 more chars]
