# Supplementary material for: A first-principles phase field method for quantitatively predicting multi-composition phase separation without thermodynamic empirical parameter
Source: Nat Commun. 2019 Aug 1;10:3451. doi: 10.1038/s41467-019-11248-z (PMC6671953; doi:10.1038/s41467-019-11248-z)
Supplement: Supplementary file 3 — Source Data [file 41467_2019_11248_MOESM3_ESM.zip › supplementary-files/data-files/Fig.6/Fig6-b-Ni40%/out_Ni_400-40.0%%]

  0.80000000000000004       0.80000000000000004        2.5283479291725732     
  0.80000000000000004        1.6000000000000001        2.5320249458686686     
  0.80000000000000004        2.4000000000000004        2.5282890581258299     
  0.80000000000000004        3.2000000000000002        2.4712084127716389     
  0.80000000000000004        4.0000000000000000        2.4763197477672101     
  0.80000000000000004        4.8000000000000007        2.4739146160560348     
  0.80000000000000004        5.6000000000000005        2.4787963785655758     
  0.80000000000000004        6.4000000000000004        2.5423640576221032     
  0.80000000000000004        7.2000000000000002        2.4591817541997973     
  0.80000000000000004        8.0000000000000000        2.5317332304167470     
  0.80000000000000004        8.8000000000000007        2.4980261661777670     
  0.80000000000000004        9.6000000000000014        2.4933895766503134     
  0.80000000000000004        10.400000000000000        2.5449831944860763     
  0.80000000000000004        11.200000000000001        2.4795394112563556     
  0.80000000000000004        12.000000000000000        2.5666072011702221     
  0.80000000000000004        12.800000000000001        2.4696423776245440     
  0.80000000000000004        13.600000000000001        2.5753866973999489     
  0.80000000000000004        14.400000000000000        2.4945399239997612     
  0.80000000000000004        15.200000000000001        2.5338505790425745     
  0.80000000000000004        16.000000000000000        2.5198272044758303     
  0.80000000000000004        16.800000000000001        2.4548844598479018     
  0.80000000000000004        17.600000000000001        2.5101117037356508     
  0.80000000000000004        18.400000000000002        2.5610728779782610     
  0.80000000000000004        19.200000000000003        2.4946628488015392     
  0.80000000000000004        20.000000000000000        2.5502082090872178     
  0.80000000000000004        20.800000000000001        2.4428952493473557     
  0.80000000000000004        21.600000000000001        2.5635408343756643     
  0.80000000000000004        22.400000000000002        2.5535594192016515     
  0.80000000000000004        23.200000000000003        2.4879842493244531     
  0.80000000000000004        24.000000000000000        2.5090452080733505     
  0.80000000000000004        24.800000000000001        2.5611827746794775     
  0.80000000000000004        25.600000000000001        2.5294812946136176     
  0.80000000000000004        26.400000000000002        2.4788995852202724     
  0.80000000000000004        27.200000000000003        2.5267003341921579     
  0.80000000000000004        28.000000000000000        2.5677383993136549     
  0.80000000000000004        28.800000000000001        2.5310071858958767     
  0.80000000000000004        29.600000000000001        2.4935365644075613     
  0.80000000000000004        30.400000000000002        2.5140297172379702     
  0.80000000000000004        31.200000000000003        2.4693007671328515     
  0.80000000000000004        32.000000000000000        2.5298760935160800     
  0.80000000000000004        32.800000000000004        2.4471182638780911     
  0.80000000000000004        33.600000000000001        2.5406305951083183     
  0.80000000000000004        34.399999999999999        2.5032721872246380     
  0.80000000000000004        35.200000000000003        2.5533907698260325     
  0.80000000000000004        36.000000000000000        2.5500089501483116     
  0.80000000000000004        36.800000000000004        2.5084319936870973     
  0.80000000000000004        37.600000000000001        2.5534874489024708     
  0.80000000000000004        38.400000000000006        2.5220284403236293     
  0.80000000000000004        39.200000000000003        2.4933999448949180     
  0.80000000000000004        40.000000000000000        2.5159058147827826     
  0.80000000000000004        40.800000000000004        2.5048086912728196     
  0.80000000000000004        41.600000000000001        2.5408966445846466     
  0.80000000000000004        42.400000000000006        2.5082140188331272     
  0.80000000000000004        43.200000000000003        2.4970704929274192     
  0.80000000000000004        44.000000000000000        2.5645956893818846     
  0.80000000000000004        44.800000000000004        2.5460462306365788     
  0.80000000000000004        45.600000000000001        2.5032320916886337     
  0.80000000000000004        46.400000000000006        2.5590595545281030     
  0.80000000000000004        47.200000000000003        2.5096505235769153     
  0.80000000000000004        48.000000000000000        2.4976690310766996     
  0.80000000000000004        48.800000000000004        2.4723676755321917     
  0.80000000000000004        49.600000000000001        2.5025353452718488     
  0.80000000000000004        50.400000000000006        2.5043198099178796     
  0.80000000000000004        51.200000000000003        2.5098622135881343     
  0.80000000000000004        52.000000000000000        2.5539909201821342     
  0.80000000000000004        52.800000000000004        2.4579769929252913     
  0.80000000000000004        53.600000000000001        2.4547165919562004     
  0.80000000000000004        54.400000000000006        2.4939807596744483     
  0.80000000000000004        55.200000000000003        2.4815431177342711     
  0.80000000000000004        56.000000000000000        2.5692699147767049     
  0.80000000000000004        56.800000000000004        2.4730625551323255     
  0.80000000000000004        57.600000000000001        2.5286447872903888     
  0.80000000000000004        58.400000000000006        2.4900866570467737     
  0.80000000000000004        59.200000000000003        2.4735129781910339     
  0.80000000000000004        60.000000000000000        2.5492212893836479     
  0.80000000000000004        60.800000000000004        2.5375238144132028     
  0.80000000000000004        61.600000000000001        2.5364760946659484     
  0.80000000000000004        62.400000000000006        2.4910876872743595     
  0.80000000000000004        63.200000000000003        2.5235804344441131     
  0.80000000000000004        64.000000000000000        2.4521704231140782     
  0.80000000000000004        64.799999999999997        2.4407007366944584     
  0.80000000000000004        65.600000000000009        2.5134357468603254     
  0.80000000000000004        66.400000000000006        2.4449663751205617     
  0.80000000000000004        67.200000000000003        2.4669084996701103     
  0.80000000000000004        68.000000000000000        2.5122108677081685     
  0.80000000000000004        68.799999999999997        2.4457359425150300     
  0.80000000000000004        69.600000000000009        2.5082968907586221     
  0.80000000000000004        70.400000000000006        2.4499650709113641     
  0.80000000000000004        71.200000000000003        2.5473974871194471     
  0.80000000000000004        72.000000000000000        2.4666538747444848     
  0.80000000000000004        72.799999999999997        2.4777495715025717     
  0.80000000000000004        73.600000000000009        2.4898954893277776     
  0.80000000000000004        74.400000000000006        2.5203462379558346     
  0.80000000000000004        75.200000000000003        2.4934195578041485     
  0.80000000000000004        76.000000000000000        2.5233653169398287     
  0.80000000000000004        76.800000000000011        2.5280016498269529     
  0.80000000000000004        77.600000000000009        2.4899553450762357     
  0.80000000000000004        78.400000000000006        2.5425912991660837     
  0.80000000000000004        79.200000000000003        2.4627106829721077     
  0.80000000000000004        80.000000000000000        2.5863742407084880     
  0.80000000000000004        80.800000000000011        2.4939939690006234     
  0.80000000000000004        81.600000000000009        2.5507942370361265     
  0.80000000000000004        82.400000000000006        2.5001914148181013     
  0.80000000000000004        83.200000000000003        2.5069758384861713     
  0.80000000000000004        84.000000000000000        2.4955065727812751     
  0.80000000000000004        84.800000000000011        2.5387343106968077     
  0.80000000000000004        85.600000000000009        2.4772274076598331     
  0.80000000000000004        86.400000000000006        2.5468814051109132     
  0.80000000000000004        87.200000000000003        2.5119886019098803     
  0.80000000000000004        88.000000000000000        2.4836679675701645     
  0.80000000000000004        88.800000000000011        2.5279993563781216     
  0.80000000000000004        89.600000000000009        2.5241251086151633     
  0.80000000000000004        90.400000000000006        2.5078883179654592     
  0.80000000000000004        91.200000000000003        2.4788461046332295     
  0.80000000000000004        92.000000000000000        2.5311433856396017     
  0.80000000000000004        92.800000000000011        2.5564562790405021     
  0.80000000000000004        93.600000000000009        2.4781466453979570     
  0.80000000000000004        94.400000000000006        2.4931344251049472     
  0.80000000000000004        95.200000000000003        2.4879341167481250     
  0.80000000000000004        96.000000000000000        2.4630131096258210     
  0.80000000000000004        96.800000000000011        2.5041699408192652     
  0.80000000000000004        97.600000000000009        2.5375287036818177     
  0.80000000000000004        98.400000000000006        2.5228147335290636     
  0.80000000000000004        99.200000000000003        2.4637519661637821     
  0.80000000000000004        100.00000000000000        2.4763815001787997     
  0.80000000000000004        100.80000000000001        2.5219370362556397     
  0.80000000000000004        101.60000000000001        2.4603832659585825     
  0.80000000000000004        102.40000000000001        2.5085395736045526     

   1.6000000000000001       0.80000000000000004        2.5487464046457102     
   1.6000000000000001        1.6000000000000001        2.4870777249693772     
   1.6000000000000001        2.4000000000000004        2.5493914710562091     
   1.6000000000000001        3.2000000000000002        2.4736540520275234     
   1.6000000000000001        4.0000000000000000        2.5352521356514743     
   1.6000000000000001        4.8000000000000007        2.5366587946617063     
   1.6000000000000001        5.6000000000000005        2.5487448581380265     
   1.6000000000000001        6.4000000000000004        2.4755152789742598     
   1.6000000000000001        7.2000000000000002        2.4785686953267163     
   1.6000000000000001        8.0000000000000000        2.5479465780043271     
   1.6000000000000001        8.8000000000000007        2.4889182095358571     
   1.6000000000000001        9.6000000000000014        2.5642916627880203     
   1.6000000000000001        10.400000000000000        2.4816103411522263     
   1.6000000000000001        11.200000000000001        2.4724660496923758     
   1.6000000000000001        12.000000000000000        2.5261749493007581     
   1.6000000000000001        12.800000000000001        2.4947859731637769     
   1.6000000000000001        13.600000000000001        2.4936406469046917     
   1.6000000000000001        14.400000000000000        2.4892850489456961     
   1.6000000000000001        15.200000000000001        2.5254987016115948     
   1.6000000000000001        16.000000000000000        2.4798625457593455     
   1.6000000000000001        16.800000000000001        2.5529730626784142     
   1.6000000000000001        17.600000000000001        2.5227853898797199     
   1.6000000000000001        18.400000000000002        2.5197152403137664     
   1.6000000000000001        19.200000000000003        2.5144655825815119     
   1.6000000000000001        20.000000000000000        2.4958677605018371     
   1.6000000000000001        20.800000000000001        2.5740689643131098     
   1.6000000000000001        21.600000000000001        2.5104387199794171     
   1.6000000000000001        22.400000000000002        2.4522296922220126     
   1.6000000000000001        23.200000000000003        2.5068119634609483     
   1.6000000000000001        24.000000000000000        2.4918265233913921     
   1.6000000000000001        24.800000000000001        2.4710538486877929     
   1.6000000000000001        25.600000000000001        2.4734980458292970     
   1.6000000000000001        26.400000000000002        2.5709936435363310     
   1.6000000000000001        27.200000000000003        2.5137416716605308     
   1.6000000000000001        28.000000000000000        2.4794308866856096     
   1.6000000000000001        28.800000000000001        2.5227561547917832     
   1.6000000000000001        29.600000000000001        2.5735724719333111     
   1.6000000000000001        30.400000000000002        2.4955231931682711     
   1.6000000000000001        31.200000000000003        2.5680747262850701     
   1.6000000000000001        32.000000000000000        2.5543990358555035     
   1.6000000000000001        32.800000000000004        2.5481580622137798     
   1.6000000000000001        33.600000000000001        2.4988372112515225     
   1.6000000000000001        34.399999999999999        2.4968786465943116     
   1.6000000000000001        35.200000000000003        2.4559977754148217     
   1.6000000000000001        36.000000000000000        2.5549975123224384     
   1.6000000000000001        36.800000000000004        2.4408849121329030     
   1.6000000000000001        37.600000000000001        2.5409066751250764     
   1.6000000000000001        38.400000000000006        2.4791851877080409     
   1.6000000000000001        39.200000000000003        2.5667028059540460     
   1.6000000000000001        40.000000000000000        2.4782424146171000     
   1.6000000000000001        40.800000000000004        2.4947637289879290     
   1.6000000000000001        41.600000000000001        2.4671481960048354     
   1.6000000000000001        42.400000000000006        2.5661416576168854     
   1.6000000000000001        43.200000000000003        2.4894581122548951     
   1.6000000000000001        44.000000000000000        2.5039105775160819     
   1.6000000000000001        44.800000000000004        2.4582931750550197     
   1.6000000000000001        45.600000000000001        2.5573620245335511     
   1.6000000000000001        46.400000000000006        2.5104055791773456     
   1.6000000000000001        47.200000000000003        2.4801056899146894     
   1.6000000000000001        48.000000000000000        2.5665445975119692     
   1.6000000000000001        48.800000000000004        2.4884137648905549     
   1.6000000000000001        49.600000000000001        2.5602960974084632     
   1.6000000000000001        50.400000000000006        2.4738378741177107     
   1.6000000000000001        51.200000000000003        2.5103971217395760     
   1.6000000000000001        52.000000000000000        2.5659517317623282     
   1.6000000000000001        52.800000000000004        2.4852501753125691     
   1.6000000000000001        53.600000000000001        2.5625269245630227     
   1.6000000000000001        54.400000000000006        2.5814943928754688     
   1.6000000000000001        55.200000000000003        2.4793552739793290     
   1.6000000000000001        56.000000000000000        2.5662981452710825     
   1.6000000000000001        56.800000000000004        2.4725973750894248     
   1.6000000000000001        57.600000000000001        2.4683281980231597     
   1.6000000000000001        58.400000000000006        2.5657737467936252     
   1.6000000000000001        59.200000000000003        2.4880890740510240     
   1.6000000000000001        60.000000000000000        2.5423924489690997     
   1.6000000000000001        60.800000000000004        2.4834357487408130     
   1.6000000000000001        61.600000000000001        2.5358182989124494     
   1.6000000000000001        62.400000000000006        2.4613956796617127     
   1.6000000000000001        63.200000000000003        2.4635108191992212     
   1.6000000000000001        64.000000000000000        2.5400055593761013     
   1.6000000000000001        64.799999999999997        2.5578057589419303     
   1.6000000000000001        65.600000000000009        2.4829124687390811     
   1.6000000000000001        66.400000000000006        2.5375301160639672     
   1.6000000000000001        67.200000000000003        2.4556745231656461     
   1.6000000000000001        68.000000000000000        2.5425453628319881     
   1.6000000000000001        68.799999999999997        2.4756414180098694     
   1.6000000000000001        69.600000000000009        2.5241801707984552     
   1.6000000000000001        70.400000000000006        2.4666184500387782     
   1.6000000000000001        71.200000000000003        2.5486128735033371     
   1.6000000000000001        72.000000000000000        2.4797169842224687     
   1.6000000000000001        72.799999999999997        2.4825229076436992     
   1.6000000000000001        73.600000000000009        2.5219778823924019     
   1.6000000000000001        74.400000000000006        2.4695642683491918     
   1.6000000000000001        75.200000000000003        2.5706824908074508     
   1.6000000000000001        76.000000000000000        2.4939669722601976     
   1.6000000000000001        76.800000000000011        2.5432723309370129     
   1.6000000000000001        77.600000000000009        2.5166427369640698     
   1.6000000000000001        78.400000000000006        2.4832046019766620     
   1.6000000000000001        79.200000000000003        2.5157606306366049     
   1.6000000000000001        80.000000000000000        2.4885929842171168     
   1.6000000000000001        80.800000000000011        2.5149120860460146     
   1.6000000000000001        81.600000000000009        2.5159796377004922     
   1.6000000000000001        82.400000000000006        2.5763032888194251     
   1.6000000000000001        83.200000000000003        2.4604090455560699     
   1.6000000000000001        84.000000000000000        2.5540502966327074     
   1.6000000000000001        84.800000000000011        2.4841656335837445     
   1.6000000000000001        85.600000000000009        2.5308557605032340     
   1.6000000000000001        86.400000000000006        2.5003594591096641     
   1.6000000000000001        87.200000000000003        2.5126314205337223     
   1.6000000000000001        88.000000000000000        2.5822252296654260     
   1.6000000000000001        88.800000000000011        2.5124779340698224     
   1.6000000000000001        89.600000000000009        2.5580652193449565     
   1.6000000000000001        90.400000000000006        2.5039185306080478     
   1.6000000000000001        91.200000000000003        2.5607772134099287     
   1.6000000000000001        92.000000000000000        2.4914645235422062     
   1.6000000000000001        92.800000000000011        2.4860737815156235     
   1.6000000000000001        93.600000000000009        2.5232845043682910     
   1.6000000000000001        94.400000000000006        2.4862342045684969     
   1.6000000000000001        95.200000000000003        2.5381828760665477     
   1.6000000000000001        96.000000000000000        2.5380367334629144     
   1.6000000000000001        96.800000000000011        2.5265650144785274     
   1.6000000000000001        97.600000000000009        2.4892132259796016     
   1.6000000000000001        98.400000000000006        2.5394868935027746     
   1.6000000000000001        99.200000000000003        2.5038957987474206     
   1.6000000000000001        100.00000000000000        2.5234426288435765     
   1.6000000000000001        100.80000000000001        2.4816230349186297     
   1.6000000000000001        101.60000000000001        2.5660626823527410     
   1.6000000000000001        102.40000000000001        2.4903605183373725     

   2.4000000000000004       0.80000000000000004        2.5490525687850836     
   2.4000000000000004        1.6000000000000001        2.4937194703843706     
   2.4000000000000004        2.4000000000000004        2.4818015120795622     
   2.4000000000000004        3.2000000000000002        2.5466599501206155     
   2.4000000000000004        4.0000000000000000        2.5284513438115641     
   2.4000000000000004        4.8000000000000007        2.4700687049920416     
   2.4000000000000004        5.6000000000000005        2.4854835770005712     
   2.4000000000000004        6.4000000000000004        2.4876277282719914     
   2.4000000000000004        7.2000000000000002        2.5506639782566132     
   2.4000000000000004        8.0000000000000000        2.4820801588182220     
   2.4000000000000004        8.8000000000000007        2.5482857293496854     
   2.4000000000000004        9.6000000000000014        2.4725035290765360     
   2.4000000000000004        10.400000000000000        2.5458546442748142     
   2.4000000000000004        11.200000000000001        2.5372871675770337     
   2.4000000000000004        12.000000000000000        2.5308097450486882     
   2.4000000000000004        12.800000000000001        2.4947811343339965     
   2.4000000000000004        13.600000000000001        2.5056731202860680     
   2.4000000000000004        14.400000000000000        2.5106476110825455     
   2.4000000000000004        15.200000000000001        2.4974259593925603     
   2.4000000000000004        16.000000000000000        2.4697601531350961     
   2.4000000000000004        16.800000000000001        2.5125838054918619     
   2.4000000000000004        17.600000000000001        2.5320270465005774     
   2.4000000000000004        18.400000000000002        2.4392624155676819     
   2.4000000000000004        19.200000000000003        2.5127796241381217     
   2.4000000000000004        20.000000000000000        2.4556011340748847     
   2.4000000000000004        20.800000000000001        2.4851286712073484     
   2.4000000000000004        21.600000000000001        2.5404015991921929     
   2.4000000000000004        22.400000000000002        2.5721040928921015     
   2.4000000000000004        23.200000000000003        2.5032845003538999     
   2.4000000000000004        24.000000000000000        2.5293521458933816     
   2.4000000000000004        24.800000000000001        2.5441071329259390     
   2.4000000000000004        25.600000000000001        2.4953189387116486     
   2.4000000000000004        26.400000000000002        2.4694217131291332     
   2.4000000000000004        27.200000000000003        2.5659575187404537     
   2.4000000000000004        28.000000000000000        2.5416683137481013     
   2.4000000000000004        28.800000000000001        2.4729535469449520     
   2.4000000000000004        29.600000000000001        2.5045716868492596     
   2.4000000000000004        30.400000000000002        2.4596454750473247     
   2.4000000000000004        31.200000000000003        2.4654986679377529     
   2.4000000000000004        32.000000000000000        2.4473678395057208     
   2.4000000000000004        32.800000000000004        2.5292717660159840     
   2.4000000000000004        33.600000000000001        2.5444041465059732     
   2.4000000000000004        34.399999999999999        2.4967554218429298     
   2.4000000000000004        35.200000000000003        2.5616006461980367     
   2.4000000000000004        36.000000000000000        2.4995573859842883     
   2.4000000000000004        36.800000000000004        2.5535029039872814     
   2.4000000000000004        37.600000000000001        2.5005232773258466     
   2.4000000000000004        38.400000000000006        2.5738303515648790     
   2.4000000000000004        39.200000000000003        2.4745807096233956     
   2.4000000000000004        40.000000000000000        2.5324193246097462     
   2.4000000000000004        40.800000000000004        2.5850329934062644     
   2.4000000000000004        41.600000000000001        2.4960279502490157     
   2.4000000000000004        42.400000000000006        2.4716357072437733     
   2.4000000000000004        43.200000000000003        2.5538235605854340     
   2.4000000000000004        44.000000000000000        2.5692686818259949     
   2.4000000000000004        44.800000000000004        2.5171568175511041     
   2.4000000000000004        45.600000000000001        2.4855047501567960     
   2.4000000000000004        46.400000000000006        2.5719421586581737     
   2.4000000000000004        47.200000000000003        2.5286160082777425     
   2.4000000000000004        48.000000000000000        2.4904575486353124     
   2.4000000000000004        48.800000000000004        2.5027467897728775     
   2.4000000000000004        49.600000000000001        2.5437814185843943     
   2.4000000000000004        50.400000000000006        2.4750415593450983     
   2.4000000000000004        51.200000000000003        2.5668826889370724     
   2.4000000000000004        52.000000000000000        2.5011831270268705     
   2.4000000000000004        52.800000000000004        2.5239740136293731     
   2.4000000000000004        53.600000000000001        2.5123435326035528     
   2.4000000000000004        54.400000000000006        2.4733580191903468     
   2.4000000000000004        55.200000000000003        2.5182748124311538     
   2.4000000000000004        56.000000000000000        2.5083622484858732     
   2.4000000000000004        56.800000000000004        2.4851130236560737     
   2.4000000000000004        57.600000000000001        2.4853479977885842     
   2.4000000000000004        58.400000000000006        2.5676032630383152     
   2.4000000000000004        59.200000000000003        2.4972955826368146     
   2.4000000000000004        60.000000000000000        2.5130929462445910     
   2.4000000000000004        60.800000000000004        2.4692325985244903     
   2.4000000000000004        61.600000000000001        2.4986774958046185     
   2.4000000000000004        62.400000000000006        2.4918140247344986     
   2.4000000000000004        63.200000000000003        2.5350409191058403     
   2.4000000000000004        64.000000000000000        2.5255804684734620     
   2.4000000000000004        64.799999999999997        2.4788699963052307     
   2.4000000000000004        65.600000000000009        2.4896665053369702     
   2.4000000000000004        66.400000000000006        2.5408028696084690     
   2.4000000000000004        67.200000000000003        2.4720789026209640     
   2.4000000000000004        68.000000000000000        2.4775942845568735     
   2.4000000000000004        68.799999999999997        2.5463426701640426     
   2.4000000000000004        69.600000000000009        2.4661115417492625     
   2.4000000000000004        70.400000000000006        2.5083681688670758     
   2.4000000000000004        71.200000000000003        2.4836878641429809     
   2.4000000000000004        72.000000000000000        2.5417002952150645     
   2.4000000000000004        72.799999999999997        2.5584564833749979     
   2.4000000000000004        73.600000000000009        2.4845154949150245     
   2.4000000000000004        74.400000000000006        2.5051806254698996     
   2.4000000000000004        75.200000000000003        2.4954467926871100     
   2.4000000000000004        76.000000000000000        2.5446169078878849     
   2.4000000000000004        76.800000000000011        2.4852650009128432     
   2.4000000000000004        77.600000000000009        2.5054370819406140     
   2.4000000000000004        78.400000000000006        2.4961979204432283     
   2.4000000000000004        79.200000000000003        2.5315848153168572     
   2.4000000000000004        80.000000000000000        2.4909055043476553     
   2.4000000000000004        80.800000000000011        2.5448172760552930     
   2.4000000000000004        81.600000000000009        2.4628580968390170     
   2.4000000000000004        82.400000000000006        2.4766350735697915     
   2.4000000000000004        83.200000000000003        2.5595054194405749     
   2.4000000000000004        84.000000000000000        2.4870032628532170     
   2.4000000000000004        84.800000000000011        2.5295258574003001     
   2.4000000000000004        85.600000000000009        2.5440196080357595     
   2.4000000000000004        86.400000000000006        2.5519193632893957     
   2.4000000000000004        87.200000000000003        2.4546996273169590     
   2.4000000000000004        88.000000000000000        2.4960683967366815     
   2.4000000000000004        88.800000000000011        2.4770448023853882     
   2.4000000000000004        89.600000000000009        2.4881850809530639     
   2.4000000000000004        90.400000000000006        2.5302491111416554     
   2.4000000000000004        91.200000000000003        2.4671048544695440     
   2.4000000000000004        92.000000000000000        2.5455331181094785     
   2.4000000000000004        92.800000000000011        2.5121144759323322     
   2.4000000000000004        93.600000000000009        2.5275215158267836     
   2.4000000000000004        94.400000000000006        2.5384371874998903     
   2.4000000000000004        95.200000000000003        2.5100747515514388     
   2.4000000000000004        96.000000000000000        2.4939022883115958     
   2.4000000000000004        96.800000000000011        2.5591745738684346     
   2.4000000000000004        97.600000000000009        2.4823024525692348     
   2.4000000000000004        98.400000000000006        2.4954238740640031     
   2.4000000000000004        99.200000000000003        2.5204487837963341     
   2.4000000000000004        100.00000000000000        2.5287623902348497     
   2.4000000000000004        100.80000000000001        2.4888464524503537     
   2.4000000000000004        101.60000000000001        2.5509604316049082     
   2.4000000000000004        102.40000000000001        2.4779773006603123     

   3.2000000000000002       0.80000000000000004        2.5471633276708991     
   3.2000000000000002        1.6000000000000001        2.5545208183912149     
   3.2000000000000002        2.4000000000000004        2.4776964459335451     
   3.2000000000000002        3.2000000000000002        2.4754658207499980     
   3.2000000000000002        4.0000000000000000        2.5491331818567575     
   3.2000000000000002        4.8000000000000007        2.4841748139299780     
   3.2000000000000002        5.6000000000000005        2.5574173802206737     
   3.2000000000000002        6.4000000000000004        2.4769447470487318     
   3.2000000000000002        7.2000000000000002        2.5279351648022024     
   3.2000000000000002        8.0000000000000000        2.4578224041459045     
   3.2000000000000002        8.8000000000000007        2.4635488089016473     
   3.2000000000000002        9.6000000000000014        2.5223781204304552     
   3.2000000000000002        10.400000000000000        2.4516069084148344     
   3.2000000000000002        11.200000000000001        2.4496010407284627     
   3.2000000000000002        12.000000000000000        2.4615077798439744     
   3.2000000000000002        12.800000000000001        2.4712891974715485     
   3.2000000000000002        13.600000000000001        2.5325882429168116     
   3.2000000000000002        14.400000000000000        2.4680499490712040     
   3.2000000000000002        15.200000000000001        2.5493727892979288     
   3.2000000000000002        16.000000000000000        2.4923773029982739     
   3.2000000000000002        16.800000000000001        2.5587604049407551     
   3.2000000000000002        17.600000000000001        2.4833732722511530     
   3.2000000000000002        18.400000000000002        2.5331879207559043     
   3.2000000000000002        19.200000000000003        2.5279094532286228     
   3.2000000000000002        20.000000000000000        2.5446054726990259     
   3.2000000000000002        20.800000000000001        2.5341599171730347     
   3.2000000000000002        21.600000000000001        2.4436638465831058     
   3.2000000000000002        22.400000000000002        2.4582302243141911     
   3.2000000000000002        23.200000000000003        2.5038149100489351     
   3.2000000000000002        24.000000000000000        2.5361980217990241     
   3.2000000000000002        24.800000000000001        2.4538126778271523     
   3.2000000000000002        25.600000000000001        2.5597921750681167     
   3.2000000000000002        26.400000000000002        2.5007376368116958     
   3.2000000000000002        27.200000000000003        2.4957985955251414     
   3.2000000000000002        28.000000000000000        2.4811258151462448     
   3.2000000000000002        28.800000000000001        2.5224943026499793     
   3.2000000000000002        29.600000000000001        2.5498016613983663     
   3.2000000000000002        30.400000000000002        2.5759005478700705     
   3.2000000000000002        31.200000000000003        2.5153313118250589     
   3.2000000000000002        32.000000000000000        2.5520892420005836     
   3.2000000000000002        32.800000000000004        2.4787062510187270     
   3.2000000000000002        33.600000000000001        2.5382490240170812     
   3.2000000000000002        34.399999999999999        2.5031806443976556     
   3.2000000000000002        35.200000000000003        2.4762744448237823     
   3.2000000000000002        36.000000000000000        2.5298947719731233     
   3.2000000000000002        36.800000000000004        2.4832804732496014     
   3.2000000000000002        37.600000000000001        2.5579401644308621     
   3.2000000000000002        38.400000000000006        2.4759062455765419     
   3.2000000000000002        39.200000000000003        2.5244830499886151     
   3.2000000000000002        40.000000000000000        2.4847699642640348     
   3.2000000000000002        40.800000000000004        2.4924939397707426     
   3.2000000000000002        41.600000000000001        2.5264147453464805     
   3.2000000000000002        42.400000000000006        2.5749918740181470     
   3.2000000000000002        43.200000000000003        2.4948464634228240     
   3.2000000000000002        44.000000000000000        2.4622281795713059     
   3.2000000000000002        44.800000000000004        2.4849836780314356     
   3.2000000000000002        45.600000000000001        2.5153450110190954     
   3.2000000000000002        46.400000000000006        2.4765511565360012     
   3.2000000000000002        47.200000000000003        2.5687051713481726     
   3.2000000000000002        48.000000000000000        2.5575633735341969     
   3.2000000000000002        48.800000000000004        2.5453023436913202     
   3.2000000000000002        49.600000000000001        2.5263479165585228     
   3.2000000000000002        50.400000000000006        2.5157092596832635     
   3.2000000000000002        51.200000000000003        2.4898021867648952     
   3.2000000000000002        52.000000000000000        2.5848742777034048     
   3.2000000000000002        52.800000000000004        2.4697768055631895     
   3.2000000000000002        53.600000000000001        2.5623934454117459     
   3.2000000000000002        54.400000000000006        2.5669382387324071     
   3.2000000000000002        55.200000000000003        2.4851073155273724     
   3.2000000000000002        56.000000000000000        2.4845169734757442     
   3.2000000000000002        56.800000000000004        2.4811073388391853     
   3.2000000000000002        57.600000000000001        2.5599958804582750     
   3.2000000000000002        58.400000000000006        2.4521248549470691     
   3.2000000000000002        59.200000000000003        2.5684629212255232     
   3.2000000000000002        60.000000000000000        2.5204840704014653     
   3.2000000000000002        60.800000000000004        2.5888241044316076     
   3.2000000000000002        61.600000000000001        2.4965351203040145     
   3.2000000000000002        62.400000000000006        2.5263993146043391     
   3.2000000000000002        63.200000000000003        2.4891891318616524     
   3.2000000000000002        64.000000000000000        2.4930328203138643     
   3.2000000000000002        64.799999999999997        2.5627232015807522     
   3.2000000000000002        65.600000000000009        2.4853720530549110     
   3.2000000000000002        66.400000000000006        2.5357711584750717     
   3.2000000000000002        67.200000000000003        2.5272665274011494     
   3.2000000000000002        68.000000000000000        2.4772674706473929     
   3.2000000000000002        68.799999999999997        2.5757049767939000     
   3.2000000000000002        69.600000000000009        2.4998692831876328     
   3.2000000000000002        70.400000000000006        2.5118996338709496     
   3.2000000000000002        71.200000000000003        2.5640522548235212     
   3.2000000000000002        72.000000000000000        2.4435830613579848     
   3.2000000000000002        72.799999999999997        2.4675800234889032     
   3.2000000000000002        73.600000000000009        2.5556481182140818     
   3.2000000000000002        74.400000000000006        2.4781543253639993     
   3.2000000000000002        75.200000000000003        2.5081080678204106     
   3.2000000000000002        76.000000000000000        2.5138467146686705     
   3.2000000000000002        76.800000000000011        2.4872231764103860     
   3.2000000000000002        77.600000000000009        2.5741739634435725     
   3.2000000000000002        78.400000000000006        2.4558871790688914     
   3.2000000000000002        79.200000000000003        2.5307189190468740     
   3.2000000000000002        80.000000000000000        2.5238915119566099     
   3.2000000000000002        80.800000000000011        2.5034755519926719     
   3.2000000000000002        81.600000000000009        2.5584458647186956     
   3.2000000000000002        82.400000000000006        2.5186094731365878     
   3.2000000000000002        83.200000000000003        2.4715253366756516     
   3.2000000000000002        84.000000000000000        2.5495141180929868     
   3.2000000000000002        84.800000000000011        2.4578849987573133     
   3.2000000000000002        85.600000000000009        2.4681431269129956     
   3.2000000000000002        86.400000000000006        2.5110485694976323     
   3.2000000000000002        87.200000000000003        2.5687696392506010     
   3.2000000000000002        88.000000000000000        2.5635458989970812     
   3.2000000000000002        88.800000000000011        2.4793425198778212     
   3.2000000000000002        89.600000000000009        2.5217387135887539     
   3.2000000000000002        90.400000000000006        2.5093454377579145     
   3.2000000000000002        91.200000000000003        2.4705095470755767     
   3.2000000000000002        92.000000000000000        2.5397726827629215     
   3.2000000000000002        92.800000000000011        2.5183896036511042     
   3.2000000000000002        93.600000000000009        2.4961331647282088     
   3.2000000000000002        94.400000000000006        2.4976092721428835     
   3.2000000000000002        95.200000000000003        2.5253124403726508     
   3.2000000000000002        96.000000000000000        2.4840468190634302     
   3.2000000000000002        96.800000000000011        2.5187995812033304     
   3.2000000000000002        97.600000000000009        2.5752360178835314     
   3.2000000000000002        98.400000000000006        2.4889851313156552     
   3.2000000000000002        99.200000000000003        2.5197041141946697     
   3.2000000000000002        100.00000000000000        2.5327913754875389     
   3.2000000000000002        100.80000000000001        2.4886800121770478     
   3.2000000000000002        101.60000000000001        2.5445731950627781     
   3.2000000000000002        102.40000000000001        2.4898792506278213     

   4.0000000000000000       0.80000000000000004        2.4619263849718873     
   4.0000000000000000        1.6000000000000001        2.4834282557519143     
   4.0000000000000000        2.4000000000000004        2.4670151968670950     
   4.0000000000000000        3.2000000000000002        2.5712631723573147     
   4.0000000000000000        4.0000000000000000        2.4725192742492972     
   4.0000000000000000        4.8000000000000007        2.4877647034556429     
   4.0000000000000000        5.6000000000000005        2.4748801713283832     
   4.0000000000000000        6.4000000000000004        2.4612860717983631     
   4.0000000000000000        7.2000000000000002        2.5053165459482329     
   4.0000000000000000        8.0000000000000000        2.4928853674043179     
   4.0000000000000000        8.8000000000000007        2.5012336791766914     
   4.0000000000000000        9.6000000000000014        2.4480803141782910     
   4.0000000000000000        10.400000000000000        2.4867763984749116     
   4.0000000000000000        11.200000000000001        2.5429981415734879     
   4.0000000000000000        12.000000000000000        2.5170546597823815     
   4.0000000000000000        12.800000000000001        2.4622796236520155     
   4.0000000000000000        13.600000000000001        2.5234893002072867     
   4.0000000000000000        14.400000000000000        2.4531334479233768     
   4.0000000000000000        15.200000000000001        2.5138494284947650     
   4.0000000000000000        16.000000000000000        2.4481185353894208     
   4.0000000000000000        16.800000000000001        2.4536984467000327     
   4.0000000000000000        17.600000000000001        2.5418808925589360     
   4.0000000000000000        18.400000000000002        2.4451857086772883     
   4.0000000000000000        19.200000000000003        2.5167612697579824     
   4.0000000000000000        20.000000000000000        2.4675576496574978     
   4.0000000000000000        20.800000000000001        2.5353674826061763     
   4.0000000000000000        21.600000000000001        2.5154805866900194     
   4.0000000000000000        22.400000000000002        2.5483420767173381     
   4.0000000000000000        23.200000000000003        2.4741873728945869     
   4.0000000000000000        24.000000000000000        2.5033978549050100     
   4.0000000000000000        24.800000000000001        2.5434913385343991     
   4.0000000000000000        25.600000000000001        2.5069446892811680     
   4.0000000000000000        26.400000000000002        2.5213400296733197     
   4.0000000000000000        27.200000000000003        2.5003330091943980     
   4.0000000000000000        28.000000000000000        2.4890666703193829     
   4.0000000000000000        28.800000000000001        2.5324755528377016     
   4.0000000000000000        29.600000000000001        2.4427423285036465     
   4.0000000000000000        30.400000000000002        2.4507676115672208     
   4.0000000000000000        31.200000000000003        2.5129802848986285     
   4.0000000000000000        32.000000000000000        2.5346040599937836     
   4.0000000000000000        32.800000000000004        2.5135686660695575     
   4.0000000000000000        33.600000000000001        2.5347742133049493     
   4.0000000000000000        34.399999999999999        2.5028863936228274     
   4.0000000000000000        35.200000000000003        2.5155463990972957     
   4.0000000000000000        36.000000000000000        2.5132907743709945     
   4.0000000000000000        36.800000000000004        2.4504640804799998     
   4.0000000000000000        37.600000000000001        2.5505753017227395     
   4.0000000000000000        38.400000000000006        2.4858825360112551     
   4.0000000000000000        39.200000000000003        2.5694876044428296     
   4.0000000000000000        40.000000000000000        2.5624991640532260     
   4.0000000000000000        40.800000000000004        2.4919220027994058     
   4.0000000000000000        41.600000000000001        2.4938875077022016     
   4.0000000000000000        42.400000000000006        2.4887308081042980     
   4.0000000000000000        43.200000000000003        2.5386740271760977     
   4.0000000000000000        44.000000000000000        2.5587377113294449     
   4.0000000000000000        44.800000000000004        2.5429704545093106     
   4.0000000000000000        45.600000000000001        2.5249971774907780     
   4.0000000000000000        46.400000000000006        2.5352487431690056     
   4.0000000000000000        47.200000000000003        2.4882150340338822     
   4.0000000000000000        48.000000000000000        2.5289066297758493     
   4.0000000000000000        48.800000000000004        2.4909274464020572     
   4.0000000000000000        49.600000000000001        2.4869874242191750     
   4.0000000000000000        50.400000000000006        2.5508773857942133     
   4.0000000000000000        51.200000000000003        2.5676149252650982     
   4.0000000000000000        52.000000000000000        2.5398908912791600     
   4.0000000000000000        52.800000000000004        2.4670159037023867     
   4.0000000000000000        53.600000000000001        2.4731339238134717     
   4.0000000000000000        54.400000000000006        2.5006254877788723     
   4.0000000000000000        55.200000000000003        2.5537906420346013     
   4.0000000000000000        56.000000000000000        2.5742652235427275     
   4.0000000000000000        56.800000000000004        2.5457002353494622     
   4.0000000000000000        57.600000000000001        2.5627709188753278     
   4.0000000000000000        58.400000000000006        2.4514198767543678     
   4.0000000000000000        59.200000000000003        2.5454529644606723     
   4.0000000000000000        60.000000000000000        2.4350948722772299     
   4.0000000000000000        60.800000000000004        2.5041519060046116     
   4.0000000000000000        61.600000000000001        2.5154449393865330     
   4.0000000000000000        62.400000000000006        2.4683078057801517     
   4.0000000000000000        63.200000000000003        2.4766293139060571     
   4.0000000000000000        64.000000000000000        2.5554215444772792     
   4.0000000000000000        64.799999999999997        2.5384388635482780     
   4.0000000000000000        65.600000000000009        2.4515260931096474     
   4.0000000000000000        66.400000000000006        2.4998074646632249     
   4.0000000000000000        67.200000000000003        2.5498988547207317     
   4.0000000000000000        68.000000000000000        2.5188719881741828     
   4.0000000000000000        68.799999999999997        2.4392832717812722     
   4.0000000000000000        69.600000000000009        2.5476423196172129     
   4.0000000000000000        70.400000000000006        2.4954150740099372     
   4.0000000000000000        71.200000000000003        2.4866133652814701     
   4.0000000000000000        72.000000000000000        2.5622013987791039     
   4.0000000000000000        72.799999999999997        2.5444641754489394     
   4.0000000000000000        73.600000000000009        2.4544395412859532     
   4.0000000000000000        74.400000000000006        2.5720137095840054     
   4.0000000000000000        75.200000000000003        2.5161688332546310     
   4.0000000000000000        76.000000000000000        2.4882818199393415     
   4.0000000000000000        76.800000000000011        2.5564005392839184     
   4.0000000000000000        77.600000000000009        2.4695646466232635     
   4.0000000000000000        78.400000000000006        2.5454883901038685     
   4.0000000000000000        79.200000000000003        2.5132407393608402     
   4.0000000000000000        80.000000000000000        2.5205126031699776     
   4.0000000000000000        80.800000000000011        2.4923069652644245     
   4.0000000000000000        81.600000000000009        2.4801255815857868     
   4.0000000000000000        82.400000000000006        2.5166715811192231     
   4.0000000000000000        83.200000000000003        2.5559436237094757     
   4.0000000000000000        84.000000000000000        2.5402099850272211     
   4.0000000000000000        84.800000000000011        2.5774277217250119     
   4.0000000000000000        85.600000000000009        2.4936205549805788     
   4.0000000000000000        86.400000000000006        2.5020926325265322     
   4.0000000000000000        87.200000000000003        2.5546143370504382     
   4.0000000000000000        88.000000000000000        2.4550684792602802     
   4.0000000000000000        88.800000000000011        2.5488101896281878     
   4.0000000000000000        89.600000000000009        2.5234576521522047     
   4.0000000000000000        90.400000000000006        2.5328635353696982     
   4.0000000000000000        91.200000000000003        2.5409607537711509     
   4.0000000000000000        92.000000000000000        2.4713707975218746     
   4.0000000000000000        92.800000000000011        2.5253292485987795     
   4.0000000000000000        93.600000000000009        2.4972751194179028     
   4.0000000000000000        94.400000000000006        2.4689803547551405     
   4.0000000000000000        95.200000000000003        2.5472020998974267     
   4.0000000000000000        96.000000000000000        2.4763786033779982     
   4.0000000000000000        96.800000000000011        2.5033884519919676     
   4.0000000000000000        97.600000000000009        2.4912962103732199     
   4.0000000000000000        98.400000000000006        2.4939226445444267     
   4.0000000000000000        99.200000000000003        2.5478028510879636     
   4.0000000000000000        100.00000000000000        2.4309312976137409     
   4.0000000000000000        100.80000000000001        2.5250826863596418     
   4.0000000000000000        101.60000000000001        2.5458910669467016     
   4.0000000000000000        102.40000000000001        2.5142459082205968     

   4.8000000000000007       0.80000000000000004        2.5683771756061295     
   4.8000000000000007        1.6000000000000001        2.4728136494945856     
   4.8000000000000007        2.4000000000000004        2.5526566347991211     
   4.8000000000000007        3.2000000000000002        2.4814379903189017     
   4.8000000000000007        4.0000000000000000        2.4806996398616428     
   4.8000000000000007        4.8000000000000007        2.5489636580753268     
   4.8000000000000007        5.6000000000000005        2.5230159474171732     
   4.8000000000000007        6.4000000000000004        2.5050748668957263     
   4.8000000000000007        7.2000000000000002        2.4268790352112437     
   4.8000000000000007        8.0000000000000000        2.5425513601672471     
   4.8000000000000007        8.8000000000000007        2.4660387890365496     
   4.8000000000000007        9.6000000000000014        2.5225362222874996     
   4.8000000000000007        10.400000000000000        2.5321719206671340     
   4.8000000000000007        11.200000000000001        2.4584639860583155     
   4.8000000000000007        12.000000000000000        2.5206679599290243     
   4.8000000000000007        12.800000000000001        2.4520735887533331     
   4.8000000000000007        13.600000000000001        2.5250233682362913     
   4.8000000000000007        14.400000000000000        2.4721745217573505     
   4.8000000000000007        15.200000000000001        2.5101423148585469     
   4.8000000000000007        16.000000000000000        2.5432854060181409     
   4.8000000000000007        16.800000000000001        2.5066166494539908     
   4.8000000000000007        17.600000000000001        2.4840766329760391     
   4.8000000000000007        18.400000000000002        2.4528043389363607     
   4.8000000000000007        19.200000000000003        2.5263729819455465     
   4.8000000000000007        20.000000000000000        2.4533298009796041     
   4.8000000000000007        20.800000000000001        2.5179645190052318     
   4.8000000000000007        21.600000000000001        2.4818566295105611     
   4.8000000000000007        22.400000000000002        2.4851565382464167     
   4.8000000000000007        23.200000000000003        2.5032354139692834     
   4.8000000000000007        24.000000000000000        2.4687026726235199     
   4.8000000000000007        24.800000000000001        2.4872939813131505     
   4.8000000000000007        25.600000000000001        2.4577912073217334     
   4.8000000000000007        26.400000000000002        2.5454709023324793     
   4.8000000000000007        27.200000000000003        2.4797398883928623     
   4.8000000000000007        28.000000000000000        2.5744567186529861     
   4.8000000000000007        28.800000000000001        2.4953647632115352     
   4.8000000000000007        29.600000000000001        2.5422225792839819     
   4.8000000000000007        30.400000000000002        2.5572529110249467     
   4.8000000000000007        31.200000000000003        2.4796652243386732     
   4.8000000000000007        32.000000000000000        2.5060764764544419     
   4.8000000000000007        32.800000000000004        2.5048806012077822     
   4.8000000000000007        33.600000000000001        2.4608126673356114     
   4.8000000000000007        34.399999999999999        2.5360293034132519     
   4.8000000000000007        35.200000000000003        2.4916840099898048     
   4.8000000000000007        36.000000000000000        2.5732201808338306     
   4.8000000000000007        36.800000000000004        2.4801844011709506     
   4.8000000000000007        37.600000000000001        2.5614663078088475     
   4.8000000000000007        38.400000000000006        2.5201940510605576     
   4.8000000000000007        39.200000000000003        2.4899019807627458     
   4.8000000000000007        40.000000000000000        2.4722144822163359     
   4.8000000000000007        40.800000000000004        2.5633354101689436     
   4.8000000000000007        41.600000000000001        2.5521581235686694     
   4.8000000000000007        42.400000000000006        2.4878389733490178     
   4.8000000000000007        43.200000000000003        2.5591959752611464     
   4.8000000000000007        44.000000000000000        2.4906707804680988     
   4.8000000000000007        44.800000000000004        2.4891261595526530     
   4.8000000000000007        45.600000000000001        2.5742321225329126     
   4.8000000000000007        46.400000000000006        2.4915178559228308     
   4.8000000000000007        47.200000000000003        2.4999627729726601     
   4.8000000000000007        48.000000000000000        2.5756196079696569     
   4.8000000000000007        48.800000000000004        2.5688498464011795     
   4.8000000000000007        49.600000000000001        2.5483247414152803     
   4.8000000000000007        50.400000000000006        2.4886174669221877     
   4.8000000000000007        51.200000000000003        2.5236481137694047     
   4.8000000000000007        52.000000000000000        2.4964483246792231     
   4.8000000000000007        52.800000000000004        2.5798539977915400     
   4.8000000000000007        53.600000000000001        2.4704866482128582     
   4.8000000000000007        54.400000000000006        2.5910924033861651     
   4.8000000000000007        55.200000000000003        2.4725108292141833     
   4.8000000000000007        56.000000000000000        2.4728906242363409     
   4.8000000000000007        56.800000000000004        2.4659316883332898     
   4.8000000000000007        57.600000000000001        2.5546493904234593     
   4.8000000000000007        58.400000000000006        2.5044104153556099     
   4.8000000000000007        59.200000000000003        2.5464944110149923     
   4.8000000000000007        60.000000000000000        2.5418718886926523     
   4.8000000000000007        60.800000000000004        2.5283782723667456     
   4.8000000000000007        61.600000000000001        2.4769692685226099     
   4.8000000000000007        62.400000000000006        2.5556229197323459     
   4.8000000000000007        63.200000000000003        2.5419064251067947     
   4.8000000000000007        64.000000000000000        2.4925809888204888     
   4.8000000000000007        64.799999999999997        2.5504010269135899     
   4.8000000000000007        65.600000000000009        2.4719621769230131     
   4.8000000000000007        66.400000000000006        2.5394523780062288     
   4.8000000000000007        67.200000000000003        2.4542702319436644     
   4.8000000000000007        68.000000000000000        2.5452638388702322     
   4.8000000000000007        68.799999999999997        2.5251226105918083     
   4.8000000000000007        69.600000000000009        2.5254067315542401     
   4.8000000000000007        70.400000000000006        2.5284615118302849     
   4.8000000000000007        71.200000000000003        2.4949515473219686     
   4.8000000000000007        72.000000000000000        2.4978762588950896     
   4.8000000000000007        72.799999999999997        2.4816614987024974     
   4.8000000000000007        73.600000000000009        2.5412505486838799     
   4.8000000000000007        74.400000000000006        2.4618899016563294     
   4.8000000000000007        75.200000000000003        2.4655844181118654     
   4.8000000000000007        76.000000000000000        2.5369996554946628     
   4.8000000000000007        76.800000000000011        2.4904546586969523     
   4.8000000000000007        77.600000000000009        2.5019967659995150     
   4.8000000000000007        78.400000000000006        2.5601744430638194     
   4.8000000000000007        79.200000000000003        2.4828984785808550     
   4.8000000000000007        80.000000000000000        2.4887123210688444     
   4.8000000000000007        80.800000000000011        2.5884378084134481     
   4.8000000000000007        81.600000000000009        2.5205375177973823     
   4.8000000000000007        82.400000000000006        2.5550683821682547     
   4.8000000000000007        83.200000000000003        2.5002822101951669     
   4.8000000000000007        84.000000000000000        2.4970567681109221     
   4.8000000000000007        84.800000000000011        2.5324360199491194     
   4.8000000000000007        85.600000000000009        2.5638406306019257     
   4.8000000000000007        86.400000000000006        2.4787623835366013     
   4.8000000000000007        87.200000000000003        2.4980732680602422     
   4.8000000000000007        88.000000000000000        2.4605612135075821     
   4.8000000000000007        88.800000000000011        2.5383565635993031     
   4.8000000000000007        89.600000000000009        2.5344196184221790     
   4.8000000000000007        90.400000000000006        2.5010860211435273     
   4.8000000000000007        91.200000000000003        2.5666495543482224     
   4.8000000000000007        92.000000000000000        2.5245400114181624     
   4.8000000000000007        92.800000000000011        2.4866829476160834     
   4.8000000000000007        93.600000000000009        2.5374785638108732     
   4.8000000000000007        94.400000000000006        2.5611796062533916     
   4.8000000000000007        95.200000000000003        2.5470187196356369     
   4.8000000000000007        96.000000000000000        2.5072721400963571     
   4.8000000000000007        96.800000000000011        2.5354790560067726     
   4.8000000000000007        97.600000000000009        2.5072797865213317     
   4.8000000000000007        98.400000000000006        2.5191268924596608     
   4.8000000000000007        99.200000000000003        2.4719123823661451     
   4.8000000000000007        100.00000000000000        2.5469026248270028     
   4.8000000000000007        100.80000000000001        2.4919145146908002     
   4.8000000000000007        101.60000000000001        2.4704529707807028     
   4.8000000000000007        102.40000000000001        2.4836873482548070     

   5.6000000000000005       0.80000000000000004        2.4763727139601146     
   5.6000000000000005        1.6000000000000001        2.5402590148159638     
   5.6000000000000005        2.4000000000000004        2.4779466183674987     
   5.6000000000000005        3.2000000000000002        2.5486258752781699     
   5.6000000000000005        4.0000000000000000        2.5482990707833313     
   5.6000000000000005        4.8000000000000007        2.4797060381002529     
   5.6000000000000005        5.6000000000000005        2.4573507228377944     
   5.6000000000000005        6.4000000000000004        2.5125363900782105     
   5.6000000000000005        7.2000000000000002        2.5262776075872933     
   5.6000000000000005        8.0000000000000000        2.4680665660359948     
   5.6000000000000005        8.8000000000000007        2.4800511424624019     
   5.6000000000000005        9.6000000000000014        2.5193175258980798     
   5.6000000000000005        10.400000000000000        2.4892039170315425     
   5.6000000000000005        11.200000000000001        2.4500169896450266     
   5.6000000000000005        12.000000000000000        2.4834844331466766     
   5.6000000000000005        12.800000000000001        2.5222182909171829     
   5.6000000000000005        13.600000000000001        2.4445654795415868     
   5.6000000000000005        14.400000000000000        2.5067770098913464     
   5.6000000000000005        15.200000000000001        2.4479307318000751     
   5.6000000000000005        16.000000000000000        2.4642882797316772     
   5.6000000000000005        16.800000000000001        2.5155042161127659     
   5.6000000000000005        17.600000000000001        2.4553969478154651     
   5.6000000000000005        18.400000000000002        2.5246605976124958     
   5.6000000000000005        19.200000000000003        2.4366619603521649     
   5.6000000000000005        20.000000000000000        2.5246279348944456     
   5.6000000000000005        20.800000000000001        2.4547920337379434     
   5.6000000000000005        21.600000000000001        2.5205990312816833     
   5.6000000000000005        22.400000000000002        2.4952209583917275     
   5.6000000000000005        23.200000000000003        2.5113438586969754     
   5.6000000000000005        24.000000000000000        2.4736898423733411     
   5.6000000000000005        24.800000000000001        2.5105134018525632     
   5.6000000000000005        25.600000000000001        2.5122763429290291     
   5.6000000000000005        26.400000000000002        2.4573306252082316     
   5.6000000000000005        27.200000000000003        2.4724992405446238     
   5.6000000000000005        28.000000000000000        2.5497982299126032     
   5.6000000000000005        28.800000000000001        2.4642762518826102     
   5.6000000000000005        29.600000000000001        2.5469413308503359     
   5.6000000000000005        30.400000000000002        2.4825391872638751     
   5.6000000000000005        31.200000000000003        2.5586804519149986     
   5.6000000000000005        32.000000000000000        2.4835301014848605     
   5.6000000000000005        32.800000000000004        2.5152443472835238     
   5.6000000000000005        33.600000000000001        2.5333891867745328     
   5.6000000000000005        34.399999999999999        2.5277659842089490     
   5.6000000000000005        35.200000000000003        2.5329758619094505     
   5.6000000000000005        36.000000000000000        2.5080752329382192     
   5.6000000000000005        36.800000000000004        2.4780417874457235     
   5.6000000000000005        37.600000000000001        2.4615964473553817     
   5.6000000000000005        38.400000000000006        2.5130533607803573     
   5.6000000000000005        39.200000000000003        2.5552282433698830     
   5.6000000000000005        40.000000000000000        2.5493009788615213     
   5.6000000000000005        40.800000000000004        2.5247970334754828     
   5.6000000000000005        41.600000000000001        2.4608355295244158     
   5.6000000000000005        42.400000000000006        2.5080082059836539     
   5.6000000000000005        43.200000000000003        2.5403392445891071     
   5.6000000000000005        44.000000000000000        2.4877391071036907     
   5.6000000000000005        44.800000000000004        2.5527576065839734     
   5.6000000000000005        45.600000000000001        2.4806837468015401     
   5.6000000000000005        46.400000000000006        2.4999507374984864     
   5.6000000000000005        47.200000000000003        2.4756589772558506     
   5.6000000000000005        48.000000000000000        2.5411953168461294     
   5.6000000000000005        48.800000000000004        2.4887422165317483     
   5.6000000000000005        49.600000000000001        2.5313633222471212     
   5.6000000000000005        50.400000000000006        2.5075940072673006     
   5.6000000000000005        51.200000000000003        2.5224646703294038     
   5.6000000000000005        52.000000000000000        2.4964604060574112     
   5.6000000000000005        52.800000000000004        2.5386181492457616     
   5.6000000000000005        53.600000000000001        2.5539615565648757     
   5.6000000000000005        54.400000000000006        2.4553695218830680     
   5.6000000000000005        55.200000000000003        2.5537142453566091     
   5.6000000000000005        56.000000000000000        2.5823274857355143     
   5.6000000000000005        56.800000000000004        2.4743733882817764     
   5.6000000000000005        57.600000000000001        2.4674441155894717     
   5.6000000000000005        58.400000000000006        2.4872585552018309     
   5.6000000000000005        59.200000000000003        2.5166433877133119     
   5.6000000000000005        60.000000000000000        2.4787437139276269     
   5.6000000000000005        60.800000000000004        2.5133706012291670     
   5.6000000000000005        61.600000000000001        2.5722514296201839     
   5.6000000000000005        62.400000000000006        2.4557346229701063     
   5.6000000000000005        63.200000000000003        2.5483162668493793     
   5.6000000000000005        64.000000000000000        2.4963521272880604     
   5.6000000000000005        64.799999999999997        2.5546632215345255     
   5.6000000000000005        65.600000000000009        2.4766642311881637     
   5.6000000000000005        66.400000000000006        2.5495719813326323     
   5.6000000000000005        67.200000000000003        2.4527823892806473     
   5.6000000000000005        68.000000000000000        2.4931392807682728     
   5.6000000000000005        68.799999999999997        2.5286311897619611     
   5.6000000000000005        69.600000000000009        2.5071887775857031     
   5.6000000000000005        70.400000000000006        2.4478796737558270     
   5.6000000000000005        71.200000000000003        2.5489995745930334     
   5.6000000000000005        72.000000000000000        2.4946995494539941     
   5.6000000000000005        72.799999999999997        2.5644582657845252     
   5.6000000000000005        73.600000000000009        2.4643198733180101     
   5.6000000000000005        74.400000000000006        2.5606883243445928     
   5.6000000000000005        75.200000000000003        2.5337602003056432     
   5.6000000000000005        76.000000000000000        2.5425512603944567     
   5.6000000000000005        76.800000000000011        2.5205738843830652     
   5.6000000000000005        77.600000000000009        2.5662064405946574     
   5.6000000000000005        78.400000000000006        2.4777291285635394     
   5.6000000000000005        79.200000000000003        2.5052745273209451     
   5.6000000000000005        80.000000000000000        2.5435710510001255     
   5.6000000000000005        80.800000000000011        2.5142321630639479     
   5.6000000000000005        81.600000000000009        2.4863622973781423     
   5.6000000000000005        82.400000000000006        2.5649118777481759     
   5.6000000000000005        83.200000000000003        2.5462993530804661     
   5.6000000000000005        84.000000000000000        2.4965562831286037     
   5.6000000000000005        84.800000000000011        2.5023067254591864     
   5.6000000000000005        85.600000000000009        2.5125812597518555     
   5.6000000000000005        86.400000000000006        2.5201185410971805     
   5.6000000000000005        87.200000000000003        2.5459358784770569     
   5.6000000000000005        88.000000000000000        2.5699076529670641     
   5.6000000000000005        88.800000000000011        2.5356773880051278     
   5.6000000000000005        89.600000000000009        2.4966283008092685     
   5.6000000000000005        90.400000000000006        2.5293368789431891     
   5.6000000000000005        91.200000000000003        2.5233512467867101     
   5.6000000000000005        92.000000000000000        2.5155060920630530     
   5.6000000000000005        92.800000000000011        2.5789989738438686     
   5.6000000000000005        93.600000000000009        2.4841126688741504     
   5.6000000000000005        94.400000000000006        2.4976436220365863     
   5.6000000000000005        95.200000000000003        2.5348860743045667     
   5.6000000000000005        96.000000000000000        2.4935954994418132     
   5.6000000000000005        96.800000000000011        2.5555370611371231     
   5.6000000000000005        97.600000000000009        2.4920047507315899     
   5.6000000000000005        98.400000000000006        2.5286816781437564     
   5.6000000000000005        99.200000000000003        2.5259948855326786     
   5.6000000000000005        100.00000000000000        2.5502534483450421     
   5.6000000000000005        100.80000000000001        2.4892615053866005     
   5.6000000000000005        101.60000000000001        2.5473109735562547     
   5.6000000000000005        102.40000000000001        2.5280483475325801     

   6.4000000000000004       0.80000000000000004        2.5381677707181076     
   6.4000000000000004        1.6000000000000001        2.4765243160523749     
   6.4000000000000004        2.4000000000000004        2.5505763937116677     
   6.4000000000000004        3.2000000000000002        2.5002340453552145     
   6.4000000000000004        4.0000000000000000        2.4918119650422286     
   6.4000000000000004        4.8000000000000007        2.5470990422542146     
   6.4000000000000004        5.6000000000000005        2.4673032131552008     
   6.4000000000000004        6.4000000000000004        2.4656071579059171     
   6.4000000000000004        7.2000000000000002        2.4629737949183883     
   6.4000000000000004        8.0000000000000000        2.4695341879361008     
   6.4000000000000004        8.8000000000000007        2.4770709413194036     
   6.4000000000000004        9.6000000000000014        2.5177164713093374     
   6.4000000000000004        10.400000000000000        2.4593349450638389     
   6.4000000000000004        11.200000000000001        2.5393720753935751     
   6.4000000000000004        12.000000000000000        2.4490058219755024     
   6.4000000000000004        12.800000000000001        2.5314104187564035     
   6.4000000000000004        13.600000000000001        2.4685235023823617     
   6.4000000000000004        14.400000000000000        2.4958645965914767     
   6.4000000000000004        15.200000000000001        2.5183446670988276     
   6.4000000000000004        16.000000000000000        2.4867519777480021     
   6.4000000000000004        16.800000000000001        2.4470450631154752     
   6.4000000000000004        17.600000000000001        2.5051540969797914     
   6.4000000000000004        18.400000000000002        2.4308184121291365     
   6.4000000000000004        19.200000000000003        2.4826408343009168     
   6.4000000000000004        20.000000000000000        2.5476834567722286     
   6.4000000000000004        20.800000000000001        2.4265212828421823     
   6.4000000000000004        21.600000000000001        2.5012481778672688     
   6.4000000000000004        22.400000000000002        2.4783960321852043     
   6.4000000000000004        23.200000000000003        2.5244643288189299     
   6.4000000000000004        24.000000000000000        2.5127880457284535     
   6.4000000000000004        24.800000000000001        2.4546260909968720     
   6.4000000000000004        25.600000000000001        2.4501245075598188     
   6.4000000000000004        26.400000000000002        2.5289855396144811     
   6.4000000000000004        27.200000000000003        2.4948074015191124     
   6.4000000000000004        28.000000000000000        2.4628580764451975     
   6.4000000000000004        28.800000000000001        2.5339347832754835     
   6.4000000000000004        29.600000000000001        2.5175258775021292     
   6.4000000000000004        30.400000000000002        2.4678125034053435     
   6.4000000000000004        31.200000000000003        2.5478431358328630     
   6.4000000000000004        32.000000000000000        2.4615189467020708     
   6.4000000000000004        32.800000000000004        2.5554267683069929     
   6.4000000000000004        33.600000000000001        2.4802081631507096     
   6.4000000000000004        34.399999999999999        2.4775237644781813     
   6.4000000000000004        35.200000000000003        2.5475105128617712     
   6.4000000000000004        36.000000000000000        2.5506898113551788     
   6.4000000000000004        36.800000000000004        2.4702244444062758     
   6.4000000000000004        37.600000000000001        2.5489176716744324     
   6.4000000000000004        38.400000000000006        2.4838042731827259     
   6.4000000000000004        39.200000000000003        2.4765621936142685     
   6.4000000000000004        40.000000000000000        2.5540706561932485     
   6.4000000000000004        40.800000000000004        2.4734939556239448     
   6.4000000000000004        41.600000000000001        2.5697904401747036     
   6.4000000000000004        42.400000000000006        2.5045484668273343     
   6.4000000000000004        43.200000000000003        2.5419875133036030     
   6.4000000000000004        44.000000000000000        2.5091474850153705     
   6.4000000000000004        44.800000000000004        2.5774606366009039     
   6.4000000000000004        45.600000000000001        2.5128856969212792     
   6.4000000000000004        46.400000000000006        2.5631948124276884     
   6.4000000000000004        47.200000000000003        2.5841200426776956     
   6.4000000000000004        48.000000000000000        2.4581552926410470     
   6.4000000000000004        48.800000000000004        2.6023525813501296     
   6.4000000000000004        49.600000000000001        2.5192607975379824     
   6.4000000000000004        50.400000000000006        2.5090961792785755     
   6.4000000000000004        51.200000000000003        2.5391035057973590     
   6.4000000000000004        52.000000000000000        2.5081192926820726     
   6.4000000000000004        52.800000000000004        2.5429808017091182     
   6.4000000000000004        53.600000000000001        2.5394490983153108     
   6.4000000000000004        54.400000000000006        2.5628558067713252     
   6.4000000000000004        55.200000000000003        2.4525368677092194     
   6.4000000000000004        56.000000000000000        2.5650579581345556     
   6.4000000000000004        56.800000000000004        2.5171380506644412     
   6.4000000000000004        57.600000000000001        2.5640272558415291     
   6.4000000000000004        58.400000000000006        2.5769851401172565     
   6.4000000000000004        59.200000000000003        2.4989864784661346     
   6.4000000000000004        60.000000000000000        2.5145828676487110     
   6.4000000000000004        60.800000000000004        2.5157466399343655     
   6.4000000000000004        61.600000000000001        2.4969789716246868     
   6.4000000000000004        62.400000000000006        2.4790307660986364     
   6.4000000000000004        63.200000000000003        2.5398712872317804     
   6.4000000000000004        64.000000000000000        2.4925580624036408     
   6.4000000000000004        64.799999999999997        2.5620756346483584     
   6.4000000000000004        65.600000000000009        2.4773099677756174     
   6.4000000000000004        66.400000000000006        2.5423703046146597     
   6.4000000000000004        67.200000000000003        2.4695147479761350     
   6.4000000000000004        68.000000000000000        2.5813477343148716     
   6.4000000000000004        68.799999999999997        2.5018412007600710     
   6.4000000000000004        69.600000000000009        2.5295734067584648     
   6.4000000000000004        70.400000000000006        2.5524508678841844     
   6.4000000000000004        71.200000000000003        2.4707208623400434     
   6.4000000000000004        72.000000000000000        2.5159769333614679     
   6.4000000000000004        72.799999999999997        2.5725639636631854     
   6.4000000000000004        73.600000000000009        2.5104597675915921     
   6.4000000000000004        74.400000000000006        2.5030450636710091     
   6.4000000000000004        75.200000000000003        2.5629305538026652     
   6.4000000000000004        76.000000000000000        2.5298903326667133     
   6.4000000000000004        76.800000000000011        2.4787933458303608     
   6.4000000000000004        77.600000000000009        2.5749895220569416     
   6.4000000000000004        78.400000000000006        2.5431121907997825     
   6.4000000000000004        79.200000000000003        2.5653171299327617     
   6.4000000000000004        80.000000000000000        2.5537389986402621     
   6.4000000000000004        80.800000000000011        2.4716677227424344     
   6.4000000000000004        81.600000000000009        2.5286129924418370     
   6.4000000000000004        82.400000000000006        2.5554134471293137     
   6.4000000000000004        83.200000000000003        2.4686682966299118     
   6.4000000000000004        84.000000000000000        2.4986398710964415     
   6.4000000000000004        84.800000000000011        2.5798580299342597     
   6.4000000000000004        85.600000000000009        2.5146458448752873     
   6.4000000000000004        86.400000000000006        2.5154983078630990     
   6.4000000000000004        87.200000000000003        2.5050726982633229     
   6.4000000000000004        88.000000000000000        2.4835720955898859     
   6.4000000000000004        88.800000000000011        2.4822701133025995     
   6.4000000000000004        89.600000000000009        2.5090451427316021     
   6.4000000000000004        90.400000000000006        2.5649289173657137     
   6.4000000000000004        91.200000000000003        2.4673283855978076     
   6.4000000000000004        92.000000000000000        2.5022894727845011     
   6.4000000000000004        92.800000000000011        2.5557518014542562     
   6.4000000000000004        93.600000000000009        2.5087370060321565     
   6.4000000000000004        94.400000000000006        2.4951445781401693     
   6.4000000000000004        95.200000000000003        2.5084405010905786     
   6.4000000000000004        96.000000000000000        2.5188198380377820     
   6.4000000000000004        96.800000000000011        2.5528513501048771     
   6.4000000000000004        97.600000000000009        2.4647337896670320     
   6.4000000000000004        98.400000000000006        2.4855718313151174     
   6.4000000000000004        99.200000000000003        2.5075115603254945     
   6.4000000000000004        100.00000000000000        2.4967369403655391     
   6.4000000000000004        100.80000000000001        2.4899168336310376     
   6.4000000000000004        101.60000000000001        2.5213757273268986     
   6.4000000000000004        102.40000000000001        2.5133575529254903     

   7.2000000000000002       0.80000000000000004        2.5137659237693346     
   7.2000000000000002        1.6000000000000001        2.5635408511429860     
   7.2000000000000002        2.4000000000000004        2.4552363462299809     
   7.2000000000000002        3.2000000000000002        2.4827513480577519     
   7.2000000000000002        4.0000000000000000        2.5746048790187612     
   7.2000000000000002        4.8000000000000007        2.4721061709311858     
   7.2000000000000002        5.6000000000000005        2.5136313064188127     
   7.2000000000000002        6.4000000000000004        2.5129318556238607     
   7.2000000000000002        7.2000000000000002        2.5152415909986479     
   7.2000000000000002        8.0000000000000000        2.4927736361777795     
   7.2000000000000002        8.8000000000000007        2.5029714021511569     
   7.2000000000000002        9.6000000000000014        2.5303216194722320     
   7.2000000000000002        10.400000000000000        2.4424856322816759     
   7.2000000000000002        11.200000000000001        2.4879577293982065     
   7.2000000000000002        12.000000000000000        2.5061980932277255     
   7.2000000000000002        12.800000000000001        2.4241193102904588     
   7.2000000000000002        13.600000000000001        2.5562895779996464     
   7.2000000000000002        14.400000000000000        2.4442907317499780     
   7.2000000000000002        15.200000000000001        2.5096581764216408     
   7.2000000000000002        16.000000000000000        2.5075176074564989     
   7.2000000000000002        16.800000000000001        2.5492213543036670     
   7.2000000000000002        17.600000000000001        2.4878574053668281     
   7.2000000000000002        18.400000000000002        2.4710350200902127     
   7.2000000000000002        19.200000000000003        2.5100995256755065     
   7.2000000000000002        20.000000000000000        2.4282564523824988     
   7.2000000000000002        20.800000000000001        2.5389576554402664     
   7.2000000000000002        21.600000000000001        2.5130707320763532     
   7.2000000000000002        22.400000000000002        2.5263285612264026     
   7.2000000000000002        23.200000000000003        2.4608190172258029     
   7.2000000000000002        24.000000000000000        2.4762905078167936     
   7.2000000000000002        24.800000000000001        2.5102984744269441     
   7.2000000000000002        25.600000000000001        2.5455865119743173     
   7.2000000000000002        26.400000000000002        2.5034095041715041     
   7.2000000000000002        27.200000000000003        2.4938541430596128     
   7.2000000000000002        28.000000000000000        2.4412436183246156     
   7.2000000000000002        28.800000000000001        2.5560229061338173     
   7.2000000000000002        29.600000000000001        2.4479466467589508     
   7.2000000000000002        30.400000000000002        2.5448311113038407     
   7.2000000000000002        31.200000000000003        2.4842740002346693     
   7.2000000000000002        32.000000000000000        2.5196971788699876     
   7.2000000000000002        32.800000000000004        2.4790315772592115     
   7.2000000000000002        33.600000000000001        2.5541694516994458     
   7.2000000000000002        34.399999999999999        2.5223965890668101     
   7.2000000000000002        35.200000000000003        2.4537846841664583     
   7.2000000000000002        36.000000000000000        2.4838264814005964     
   7.2000000000000002        36.800000000000004        2.5248790589597427     
   7.2000000000000002        37.600000000000001        2.5203273162606350     
   7.2000000000000002        38.400000000000006        2.4988158079911260     
   7.2000000000000002        39.200000000000003        2.5752032935494853     
   7.2000000000000002        40.000000000000000        2.4962638485785376     
   7.2000000000000002        40.800000000000004        2.5729469358357426     
   7.2000000000000002        41.600000000000001        2.4973244379576358     
   7.2000000000000002        42.400000000000006        2.5246777160509009     
   7.2000000000000002        43.200000000000003        2.5136065515517849     
   7.2000000000000002        44.000000000000000        2.4990599669577684     
   7.2000000000000002        44.800000000000004        2.5013672698548826     
   7.2000000000000002        45.600000000000001        2.4882697741450652     
   7.2000000000000002        46.400000000000006        2.4882793495531934     
   7.2000000000000002        47.200000000000003        2.5715331154610670     
   7.2000000000000002        48.000000000000000        2.5592236482519404     
   7.2000000000000002        48.800000000000004        2.5406089108278826     
   7.2000000000000002        49.600000000000001        2.4968805692544560     
   7.2000000000000002        50.400000000000006        2.4861218031198815     
   7.2000000000000002        51.200000000000003        2.5465726362330598     
   7.2000000000000002        52.000000000000000        2.4956932645199497     
   7.2000000000000002        52.800000000000004        2.5270996723788732     
   7.2000000000000002        53.600000000000001        2.4664544429150830     
   7.2000000000000002        54.400000000000006        2.5846090412387595     
   7.2000000000000002        55.200000000000003        2.4799058859626082     
   7.2000000000000002        56.000000000000000        2.5138276055910280     
   7.2000000000000002        56.800000000000004        2.5517275641624946     
   7.2000000000000002        57.600000000000001        2.5075702884347901     
   7.2000000000000002        58.400000000000006        2.5048117640923442     
   7.2000000000000002        59.200000000000003        2.5528869525795876     
   7.2000000000000002        60.000000000000000        2.4816247815433079     
   7.2000000000000002        60.800000000000004        2.4805085884004243     
   7.2000000000000002        61.600000000000001        2.5607514376423088     
   7.2000000000000002        62.400000000000006        2.4784085925565873     
   7.2000000000000002        63.200000000000003        2.5437554104420967     
   7.2000000000000002        64.000000000000000        2.4704547608395093     
   7.2000000000000002        64.799999999999997        2.5361517530440669     
   7.2000000000000002        65.600000000000009        2.4720173395347640     
   7.2000000000000002        66.400000000000006        2.5305437919988627     
   7.2000000000000002        67.200000000000003        2.5462891232060643     
   7.2000000000000002        68.000000000000000        2.4674263360176001     
   7.2000000000000002        68.799999999999997        2.5098829839038612     
   7.2000000000000002        69.600000000000009        2.5580693901401430     
   7.2000000000000002        70.400000000000006        2.4928466801022067     
   7.2000000000000002        71.200000000000003        2.4862237909789537     
   7.2000000000000002        72.000000000000000        2.5464308758425642     
   7.2000000000000002        72.799999999999997        2.4617510316079136     
   7.2000000000000002        73.600000000000009        2.5483068094107910     
   7.2000000000000002        74.400000000000006        2.4790720680298235     
   7.2000000000000002        75.200000000000003        2.4906946832870371     
   7.2000000000000002        76.000000000000000        2.4907970161351076     
   7.2000000000000002        76.800000000000011        2.5121726207424993     
   7.2000000000000002        77.600000000000009        2.5361186736869383     
   7.2000000000000002        78.400000000000006        2.4917423516904864     
   7.2000000000000002        79.200000000000003        2.5126593010929716     
   7.2000000000000002        80.000000000000000        2.5285553626055952     
   7.2000000000000002        80.800000000000011        2.5769576000557035     
   7.2000000000000002        81.600000000000009        2.4681586720301580     
   7.2000000000000002        82.400000000000006        2.5809929413200656     
   7.2000000000000002        83.200000000000003        2.4862313882332328     
   7.2000000000000002        84.000000000000000        2.4978856058685825     
   7.2000000000000002        84.800000000000011        2.4707621252118814     
   7.2000000000000002        85.600000000000009        2.5808128938295591     
   7.2000000000000002        86.400000000000006        2.5067508532983074     
   7.2000000000000002        87.200000000000003        2.5659807922713753     
   7.2000000000000002        88.000000000000000        2.5397138194288682     
   7.2000000000000002        88.800000000000011        2.5812331332073559     
   7.2000000000000002        89.600000000000009        2.5074792215486950     
   7.2000000000000002        90.400000000000006        2.5605783322949245     
   7.2000000000000002        91.200000000000003        2.5492434942431590     
   7.2000000000000002        92.000000000000000        2.5380834509988781     
   7.2000000000000002        92.800000000000011        2.5390426067440854     
   7.2000000000000002        93.600000000000009        2.4959749414146546     
   7.2000000000000002        94.400000000000006        2.5258191763296414     
   7.2000000000000002        95.200000000000003        2.4951596101674598     
   7.2000000000000002        96.000000000000000        2.4668290695478192     
   7.2000000000000002        96.800000000000011        2.5503602018707912     
   7.2000000000000002        97.600000000000009        2.5047451376534169     
   7.2000000000000002        98.400000000000006        2.5785858816148015     
   7.2000000000000002        99.200000000000003        2.5159533660454967     
   7.2000000000000002        100.00000000000000        2.4610222977983738     
   7.2000000000000002        100.80000000000001        2.5578755184622954     
   7.2000000000000002        101.60000000000001        2.4668873135185740     
   7.2000000000000002        102.40000000000001        2.5047206110396001     

   8.0000000000000000       0.80000000000000004        2.4786463864498347     
   8.0000000000000000        1.6000000000000001        2.5000346264837874     
   8.0000000000000000        2.4000000000000004        2.5297000621691734     
   8.0000000000000000        3.2000000000000002        2.5578850791156200     
   8.0000000000000000        4.0000000000000000        2.4546943417903764     
   8.0000000000000000        4.8000000000000007        2.5591734672580841     
   8.0000000000000000        5.6000000000000005        2.5169532676098667     
   8.0000000000000000        6.4000000000000004        2.4662838008026267     
   8.0000000000000000        7.2000000000000002        2.4685800671834501     
   8.0000000000000000        8.0000000000000000        2.4544365444269070     
   8.0000000000000000        8.8000000000000007        2.5229601736779159     
   8.0000000000000000        9.6000000000000014        2.4928987993739722     
   8.0000000000000000        10.400000000000000        2.5005280669079988     
   8.0000000000000000        11.200000000000001        2.5147965355133519     
   8.0000000000000000        12.000000000000000        2.5344595021433531     
   8.0000000000000000        12.800000000000001        2.4939796195824724     
   8.0000000000000000        13.600000000000001        2.4889058347686657     
   8.0000000000000000        14.400000000000000        2.4652655024830707     
   8.0000000000000000        15.200000000000001        2.5138674411924340     
   8.0000000000000000        16.000000000000000        2.5037224313526711     
   8.0000000000000000        16.800000000000001        2.4403369610254071     
   8.0000000000000000        17.600000000000001        2.4714624542678245     
   8.0000000000000000        18.400000000000002        2.5193367071321413     
   8.0000000000000000        19.200000000000003        2.4850359930860875     
   8.0000000000000000        20.000000000000000        2.5389232242269051     
   8.0000000000000000        20.800000000000001        2.4826950005648882     
   8.0000000000000000        21.600000000000001        2.4436816532935159     
   8.0000000000000000        22.400000000000002        2.4911352190659946     
   8.0000000000000000        23.200000000000003        2.4748770250408474     
   8.0000000000000000        24.000000000000000        2.5004970002693407     
   8.0000000000000000        24.800000000000001        2.4693055071179471     
   8.0000000000000000        25.600000000000001        2.4631040327322915     
   8.0000000000000000        26.400000000000002        2.5369973247401876     
   8.0000000000000000        27.200000000000003        2.4381843170470123     
   8.0000000000000000        28.000000000000000        2.5119284661761485     
   8.0000000000000000        28.800000000000001        2.4564672228120874     
   8.0000000000000000        29.600000000000001        2.4723452849160781     
   8.0000000000000000        30.400000000000002        2.4840644945341168     
   8.0000000000000000        31.200000000000003        2.4751055207423787     
   8.0000000000000000        32.000000000000000        2.4816987912266173     
   8.0000000000000000        32.800000000000004        2.4613997961901330     
   8.0000000000000000        33.600000000000001        2.5264639323411382     
   8.0000000000000000        34.399999999999999        2.5027363995769019     
   8.0000000000000000        35.200000000000003        2.4928157001162532     
   8.0000000000000000        36.000000000000000        2.5280025642366812     
   8.0000000000000000        36.800000000000004        2.5155287849073109     
   8.0000000000000000        37.600000000000001        2.5276521285337612     
   8.0000000000000000        38.400000000000006        2.5070207601236065     
   8.0000000000000000        39.200000000000003        2.4930857076759700     
   8.0000000000000000        40.000000000000000        2.4704788416117696     
   8.0000000000000000        40.800000000000004        2.5090082669021547     
   8.0000000000000000        41.600000000000001        2.4896156686404227     
   8.0000000000000000        42.400000000000006        2.4829167737070712     
   8.0000000000000000        43.200000000000003        2.5507930130841645     
   8.0000000000000000        44.000000000000000        2.5703787714813715     
   8.0000000000000000        44.800000000000004        2.4772563925931181     
   8.0000000000000000        45.600000000000001        2.5798934753240683     
   8.0000000000000000        46.400000000000006        2.5040887302304409     
   8.0000000000000000        47.200000000000003        2.4978134593822117     
   8.0000000000000000        48.000000000000000        2.5221683227606695     
   8.0000000000000000        48.800000000000004        2.4931388583661724     
   8.0000000000000000        49.600000000000001        2.5688787029600686     
   8.0000000000000000        50.400000000000006        2.5931245187218539     
   8.0000000000000000        51.200000000000003        2.4965530409843488     
   8.0000000000000000        52.000000000000000        2.5713205658069063     
   8.0000000000000000        52.800000000000004        2.5966627917136349     
   8.0000000000000000        53.600000000000001        2.5132197957041025     
   8.0000000000000000        54.400000000000006        2.4966521859674931     
   8.0000000000000000        55.200000000000003        2.5069878664202627     
   8.0000000000000000        56.000000000000000        2.5137915841079645     
   8.0000000000000000        56.800000000000004        2.5169299709019652     
   8.0000000000000000        57.600000000000001        2.5230478878263054     
   8.0000000000000000        58.400000000000006        2.4868521054730830     
   8.0000000000000000        59.200000000000003        2.5132544957124301     
   8.0000000000000000        60.000000000000000        2.4866432153942140     
   8.0000000000000000        60.800000000000004        2.5421528382674579     
   8.0000000000000000        61.600000000000001        2.5429404378752078     
   8.0000000000000000        62.400000000000006        2.5537618843662426     
   8.0000000000000000        63.200000000000003        2.4829180091568839     
   8.0000000000000000        64.000000000000000        2.5573416910213513     
   8.0000000000000000        64.799999999999997        2.4890650912629408     
   8.0000000000000000        65.600000000000009        2.5559257001013802     
   8.0000000000000000        66.400000000000006        2.5316594335570728     
   8.0000000000000000        67.200000000000003        2.4661654701386686     
   8.0000000000000000        68.000000000000000        2.5091719306747895     
   8.0000000000000000        68.799999999999997        2.5745138535970264     
   8.0000000000000000        69.600000000000009        2.4491866871002324     
   8.0000000000000000        70.400000000000006        2.4999567329888883     
   8.0000000000000000        71.200000000000003        2.5510438551740724     
   8.0000000000000000        72.000000000000000        2.4464234733310937     
   8.0000000000000000        72.799999999999997        2.5456785753860758     
   8.0000000000000000        73.600000000000009        2.5292401431034461     
   8.0000000000000000        74.400000000000006        2.5298263823096772     
   8.0000000000000000        75.200000000000003        2.5802313798790228     
   8.0000000000000000        76.000000000000000        2.5259032567938324     
   8.0000000000000000        76.800000000000011        2.5688540820518493     
   8.0000000000000000        77.600000000000009        2.5177018446971533     
   8.0000000000000000        78.400000000000006        2.4858395556158408     
   8.0000000000000000        79.200000000000003        2.5472670866239615     
   8.0000000000000000        80.000000000000000        2.5836299983947275     
   8.0000000000000000        80.800000000000011        2.4943653473527765     
   8.0000000000000000        81.600000000000009        2.5386112014374871     
   8.0000000000000000        82.400000000000006        2.5189151435154558     
   8.0000000000000000        83.200000000000003        2.5060264849266352     
   8.0000000000000000        84.000000000000000        2.5291402525571023     
   8.0000000000000000        84.800000000000011        2.5055515148683605     
   8.0000000000000000        85.600000000000009        2.5418230227121725     
   8.0000000000000000        86.400000000000006        2.5732033425271261     
   8.0000000000000000        87.200000000000003        2.4864559787960538     
   8.0000000000000000        88.000000000000000        2.4881518321396814     
   8.0000000000000000        88.800000000000011        2.5631950974491939     
   8.0000000000000000        89.600000000000009        2.5031228968538062     
   8.0000000000000000        90.400000000000006        2.5211543828741134     
   8.0000000000000000        91.200000000000003        2.5222549494343518     
   8.0000000000000000        92.000000000000000        2.5051554435467582     
   8.0000000000000000        92.800000000000011        2.5092651092980849     
   8.0000000000000000        93.600000000000009        2.5126289400104933     
   8.0000000000000000        94.400000000000006        2.4952259932783427     
   8.0000000000000000        95.200000000000003        2.4983975394287081     
   8.0000000000000000        96.000000000000000        2.5634103396443750     
   8.0000000000000000        96.800000000000011        2.4786399671305621     
   8.0000000000000000        97.600000000000009        2.5627456193399492     
   8.0000000000000000        98.400000000000006        2.4715029437964096     
   8.0000000000000000        99.200000000000003        2.5270110969061021     
   8.0000000000000000        100.00000000000000        2.5551645235756149     
   8.0000000000000000        100.80000000000001        2.5042579010040313     
   8.0000000000000000        101.60000000000001        2.5545300781810445     
   8.0000000000000000        102.40000000000001        2.4754889845086017     

   8.8000000000000007       0.80000000000000004        2.5665988734072496     
   8.8000000000000007        1.6000000000000001        2.4859555978704941     
   8.8000000000000007        2.4000000000000004        2.5344578340376644     
   8.8000000000000007        3.2000000000000002        2.4631344320154649     
   8.8000000000000007        4.0000000000000000        2.4767421138571608     
   8.8000000000000007        4.8000000000000007        2.4582041376512844     
   8.8000000000000007        5.6000000000000005        2.4417486505348180     
   8.8000000000000007        6.4000000000000004        2.5087866174917637     
   8.8000000000000007        7.2000000000000002        2.4474149031468553     
   8.8000000000000007        8.0000000000000000        2.5239254514598812     
   8.8000000000000007        8.8000000000000007        2.4537863154412580     
   8.8000000000000007        9.6000000000000014        2.4502398493665236     
   8.8000000000000007        10.400000000000000        2.4638619911930277     
   8.8000000000000007        11.200000000000001        2.4430489456786084     
   8.8000000000000007        12.000000000000000        2.4466046866380351     
   8.8000000000000007        12.800000000000001        2.4577678687249103     
   8.8000000000000007        13.600000000000001        2.5058418540256775     
   8.8000000000000007        14.400000000000000        2.4903586110635549     
   8.8000000000000007        15.200000000000001        2.5379586811324932     
   8.8000000000000007        16.000000000000000        2.4291454763043214     
   8.8000000000000007        16.800000000000001        2.5426367861909034     
   8.8000000000000007        17.600000000000001        2.4379498990138493     
   8.8000000000000007        18.400000000000002        2.5114844741435896     
   8.8000000000000007        19.200000000000003        2.4262035881326929     
   8.8000000000000007        20.000000000000000        2.4461554554272702     
   8.8000000000000007        20.800000000000001        2.5262762624854771     
   8.8000000000000007        21.600000000000001        2.4923049858283561     
   8.8000000000000007        22.400000000000002        2.4496146756510742     
   8.8000000000000007        23.200000000000003        2.4715295501569496     
   8.8000000000000007        24.000000000000000        2.5496723180636205     
   8.8000000000000007        24.800000000000001        2.4887101318282561     
   8.8000000000000007        25.600000000000001        2.4786753149186191     
   8.8000000000000007        26.400000000000002        2.4638435970726498     
   8.8000000000000007        27.200000000000003        2.5133424942230489     
   8.8000000000000007        28.000000000000000        2.4666448145278297     
   8.8000000000000007        28.800000000000001        2.5139734430476084     
   8.8000000000000007        29.600000000000001        2.4602063536124814     
   8.8000000000000007        30.400000000000002        2.4980612201637076     
   8.8000000000000007        31.200000000000003        2.5069941749204552     
   8.8000000000000007        32.000000000000000        2.5644679006849036     
   8.8000000000000007        32.800000000000004        2.4804609385331435     
   8.8000000000000007        33.600000000000001        2.5611057832059831     
   8.8000000000000007        34.399999999999999        2.4813665514989691     
   8.8000000000000007        35.200000000000003        2.5397477220361742     
   8.8000000000000007        36.000000000000000        2.5293748888453638     
   8.8000000000000007        36.800000000000004        2.4769972490471597     
   8.8000000000000007        37.600000000000001        2.5054047140350795     
   8.8000000000000007        38.400000000000006        2.5126698340562799     
   8.8000000000000007        39.200000000000003        2.5117064145838115     
   8.8000000000000007        40.000000000000000        2.5493538173457022     
   8.8000000000000007        40.800000000000004        2.5509466829634433     
   8.8000000000000007        41.600000000000001        2.5455700224796280     
   8.8000000000000007        42.400000000000006        2.5248384688619616     
   8.8000000000000007        43.200000000000003        2.5711623932902579     
   8.8000000000000007        44.000000000000000        2.5396256380935425     
   8.8000000000000007        44.800000000000004        2.5124657481274877     
   8.8000000000000007        45.600000000000001        2.5743541727866091     
   8.8000000000000007        46.400000000000006        2.5511812485646397     
   8.8000000000000007        47.200000000000003        2.5840557186862969     
   8.8000000000000007        48.000000000000000        2.5353108795238919     
   8.8000000000000007        48.800000000000004        2.5858542735023291     
   8.8000000000000007        49.600000000000001        2.5376320941296164     
   8.8000000000000007        50.400000000000006        2.5246880519336869     
   8.8000000000000007        51.200000000000003        2.5527422528573256     
   8.8000000000000007        52.000000000000000        2.5157634659992620     
   8.8000000000000007        52.800000000000004        2.4836757999623047     
   8.8000000000000007        53.600000000000001        2.5362366776294158     
   8.8000000000000007        54.400000000000006        2.5328496160402838     
   8.8000000000000007        55.200000000000003        2.5132601172084454     
   8.8000000000000007        56.000000000000000        2.4896562231995878     
   8.8000000000000007        56.800000000000004        2.5786523602286975     
   8.8000000000000007        57.600000000000001        2.4780176169148009     
   8.8000000000000007        58.400000000000006        2.5665922994893839     
   8.8000000000000007        59.200000000000003        2.4832635085540686     
   8.8000000000000007        60.000000000000000        2.5048599147470556     
   8.8000000000000007        60.800000000000004        2.5408545588756057     
   8.8000000000000007        61.600000000000001        2.5046877436540518     
   8.8000000000000007        62.400000000000006        2.5118258990311984     
   8.8000000000000007        63.200000000000003        2.5626267824178406     
   8.8000000000000007        64.000000000000000        2.4760689499840502     
   8.8000000000000007        64.799999999999997        2.5670553843007000     
   8.8000000000000007        65.600000000000009        2.5133031918386921     
   8.8000000000000007        66.400000000000006        2.4977058366471812     
   8.8000000000000007        67.200000000000003        2.4708880785274205     
   8.8000000000000007        68.000000000000000        2.5081417634976066     
   8.8000000000000007        68.799999999999997        2.4715911987838006     
   8.8000000000000007        69.600000000000009        2.5480753354375612     
   8.8000000000000007        70.400000000000006        2.5103155381840683     
   8.8000000000000007        71.200000000000003        2.5366359103494962     
   8.8000000000000007        72.000000000000000        2.5531698399988469     
   8.8000000000000007        72.799999999999997        2.5043933712964752     
   8.8000000000000007        73.600000000000009        2.5344472208795255     
   8.8000000000000007        74.400000000000006        2.5256330809983987     
   8.8000000000000007        75.200000000000003        2.4925889626721514     
   8.8000000000000007        76.000000000000000        2.5631840254218448     
   8.8000000000000007        76.800000000000011        2.4971513916069381     
   8.8000000000000007        77.600000000000009        2.4806689575541072     
   8.8000000000000007        78.400000000000006        2.6008558618254880     
   8.8000000000000007        79.200000000000003        2.5177552743211824     
   8.8000000000000007        80.000000000000000        2.5382190995252545     
   8.8000000000000007        80.800000000000011        2.5045790909431669     
   8.8000000000000007        81.600000000000009        2.5105805885764010     
   8.8000000000000007        82.400000000000006        2.5050809556945706     
   8.8000000000000007        83.200000000000003        2.5601985967557295     
   8.8000000000000007        84.000000000000000        2.5165325339245541     
   8.8000000000000007        84.800000000000011        2.5515155211521181     
   8.8000000000000007        85.600000000000009        2.4971983404923246     
   8.8000000000000007        86.400000000000006        2.4870216499786082     
   8.8000000000000007        87.200000000000003        2.5301222746804619     
   8.8000000000000007        88.000000000000000        2.5586871487494012     
   8.8000000000000007        88.800000000000011        2.5179138382574524     
   8.8000000000000007        89.600000000000009        2.4791040969234315     
   8.8000000000000007        90.400000000000006        2.5897902042309067     
   8.8000000000000007        91.200000000000003        2.4881595160976060     
   8.8000000000000007        92.000000000000000        2.5383459425835104     
   8.8000000000000007        92.800000000000011        2.4865175128137400     
   8.8000000000000007        93.600000000000009        2.5022542416879143     
   8.8000000000000007        94.400000000000006        2.5854217779004909     
   8.8000000000000007        95.200000000000003        2.5423491790665360     
   8.8000000000000007        96.000000000000000        2.5736946063448194     
   8.8000000000000007        96.800000000000011        2.4941794329293123     
   8.8000000000000007        97.600000000000009        2.5713555750705273     
   8.8000000000000007        98.400000000000006        2.4776684635781931     
   8.8000000000000007        99.200000000000003        2.5049395992764141     
   8.8000000000000007        100.00000000000000        2.4928386469476629     
   8.8000000000000007        100.80000000000001        2.5499804805894679     
   8.8000000000000007        101.60000000000001        2.5281503921191049     
   8.8000000000000007        102.40000000000001        2.4714597804150125     

   9.6000000000000014       0.80000000000000004        2.5100526997141217     
   9.6000000000000014        1.6000000000000001        2.5504612734669445     
   9.6000000000000014        2.4000000000000004        2.5331007969303245     
   9.6000000000000014        3.2000000000000002        2.4553234423317840     
   9.6000000000000014        4.0000000000000000        2.5758788281765908     
   9.6000000000000014        4.8000000000000007        2.5518431562728412     
   9.6000000000000014        5.6000000000000005        2.5144185478975660     
   9.6000000000000014        6.4000000000000004        2.5038036057790021     
   9.6000000000000014        7.2000000000000002        2.5332833024655432     
   9.6000000000000014        8.0000000000000000        2.4586622669853533     
   9.6000000000000014        8.8000000000000007        2.4810630241212985     
   9.6000000000000014        9.6000000000000014        2.5586257910721755     
   9.6000000000000014        10.400000000000000        2.4882411459364739     
   9.6000000000000014        11.200000000000001        2.5431722181175789     
   9.6000000000000014        12.000000000000000        2.5098099575231019     
   9.6000000000000014        12.800000000000001        2.4617542586382752     
   9.6000000000000014        13.600000000000001        2.5171375624063663     
   9.6000000000000014        14.400000000000000        2.4327254489665715     
   9.6000000000000014        15.200000000000001        2.4631636802957910     
   9.6000000000000014        16.000000000000000        2.5131728220383729     
   9.6000000000000014        16.800000000000001        2.4760019084957485     
   9.6000000000000014        17.600000000000001        2.5243704020923539     
   9.6000000000000014        18.400000000000002        2.4307657970018375     
   9.6000000000000014        19.200000000000003        2.4953886475800284     
   9.6000000000000014        20.000000000000000        2.4842295560160408     
   9.6000000000000014        20.800000000000001        2.4248811530350700     
   9.6000000000000014        21.600000000000001        2.5258529995904184     
   9.6000000000000014        22.400000000000002        2.4957861624158633     
   9.6000000000000014        23.200000000000003        2.4619941610681040     
   9.6000000000000014        24.000000000000000        2.5340421552600443     
   9.6000000000000014        24.800000000000001        2.4171270655248738     
   9.6000000000000014        25.600000000000001        2.5080356941516335     
   9.6000000000000014        26.400000000000002        2.4919769667828491     
   9.6000000000000014        27.200000000000003        2.4687861234191120     
   9.6000000000000014        28.000000000000000        2.5023963028334184     
   9.6000000000000014        28.800000000000001        2.4614364439318934     
   9.6000000000000014        29.600000000000001        2.5199169689554091     
   9.6000000000000014        30.400000000000002        2.4885565264863314     
   9.6000000000000014        31.200000000000003        2.4639257657177063     
   9.6000000000000014        32.000000000000000        2.4771308605749418     
   9.6000000000000014        32.800000000000004        2.4402631661752863     
   9.6000000000000014        33.600000000000001        2.5317696058003882     
   9.6000000000000014        34.399999999999999        2.4828982851312169     
   9.6000000000000014        35.200000000000003        2.5499242280938712     
   9.6000000000000014        36.000000000000000        2.4722568619039000     
   9.6000000000000014        36.800000000000004        2.5399167907032414     
   9.6000000000000014        37.600000000000001        2.5421781549797271     
   9.6000000000000014        38.400000000000006        2.5069061012095561     
   9.6000000000000014        39.200000000000003        2.5627524494831171     
   9.6000000000000014        40.000000000000000        2.4670987789012764     
   9.6000000000000014        40.800000000000004        2.5104739386991786     
   9.6000000000000014        41.600000000000001        2.4863606693332208     
   9.6000000000000014        42.400000000000006        2.4839767764188720     
   9.6000000000000014        43.200000000000003        2.5061102661219565     
   9.6000000000000014        44.000000000000000        2.4872274131481409     
   9.6000000000000014        44.800000000000004        2.5524704749935214     
   9.6000000000000014        45.600000000000001        2.5143535854827821     
   9.6000000000000014        46.400000000000006        2.4976499973151913     
   9.6000000000000014        47.200000000000003        2.4760137074565884     
   9.6000000000000014        48.000000000000000        2.5747155441728986     
   9.6000000000000014        48.800000000000004        2.4680722273863176     
   9.6000000000000014        49.600000000000001        2.5351755154953564     
   9.6000000000000014        50.400000000000006        2.5047848974080802     
   9.6000000000000014        51.200000000000003        2.5150273586765319     
   9.6000000000000014        52.000000000000000        2.5750776756355593     
   9.6000000000000014        52.800000000000004        2.5508262088420750     
   9.6000000000000014        53.600000000000001        2.6012484945789054     
   9.6000000000000014        54.400000000000006        2.5397955637712055     
   9.6000000000000014        55.200000000000003        2.5138793395908756     
   9.6000000000000014        56.000000000000000        2.5693102502913030     
   9.6000000000000014        56.800000000000004        2.5283825044136274     
   9.6000000000000014        57.600000000000001        2.5264806474983224     
   9.6000000000000014        58.400000000000006        2.5193441331702857     
   9.6000000000000014        59.200000000000003        2.5561648149514182     
   9.6000000000000014        60.000000000000000        2.5278632967848211     
   9.6000000000000014        60.800000000000004        2.4881088692509405     
   9.6000000000000014        61.600000000000001        2.5759492573016169     
   9.6000000000000014        62.400000000000006        2.4718935272944518     
   9.6000000000000014        63.200000000000003        2.4951759123253843     
   9.6000000000000014        64.000000000000000        2.5548977742737389     
   9.6000000000000014        64.799999999999997        2.5128497675886536     
   9.6000000000000014        65.600000000000009        2.4670990305317657     
   9.6000000000000014        66.400000000000006        2.5548596314750380     
   9.6000000000000014        67.200000000000003        2.5610158756116390     
   9.6000000000000014        68.000000000000000        2.5116983475390002     
   9.6000000000000014        68.799999999999997        2.5478940652307962     
   9.6000000000000014        69.600000000000009        2.5321082530294801     
   9.6000000000000014        70.400000000000006        2.4552620760799360     
   9.6000000000000014        71.200000000000003        2.5135294591883208     
   9.6000000000000014        72.000000000000000        2.5296300363160844     
   9.6000000000000014        72.799999999999997        2.4801526523003012     
   9.6000000000000014        73.600000000000009        2.5582231980794101     
   9.6000000000000014        74.400000000000006        2.4945089695411804     
   9.6000000000000014        75.200000000000003        2.5369432865630515     
   9.6000000000000014        76.000000000000000        2.5367587340232780     
   9.6000000000000014        76.800000000000011        2.5855641186330378     
   9.6000000000000014        77.600000000000009        2.5045817848088983     
   9.6000000000000014        78.400000000000006        2.4944966886272875     
   9.6000000000000014        79.200000000000003        2.5135826258884646     
   9.6000000000000014        80.000000000000000        2.5116051508224548     
   9.6000000000000014        80.800000000000011        2.5591659735105754     
   9.6000000000000014        81.600000000000009        2.5182223319759829     
   9.6000000000000014        82.400000000000006        2.5765303587198387     
   9.6000000000000014        83.200000000000003        2.5202873281331830     
   9.6000000000000014        84.000000000000000        2.5821541188420056     
   9.6000000000000014        84.800000000000011        2.5162585068470373     
   9.6000000000000014        85.600000000000009        2.4869122018331167     
   9.6000000000000014        86.400000000000006        2.5992690124642519     
   9.6000000000000014        87.200000000000003        2.5487557147383733     
   9.6000000000000014        88.000000000000000        2.5398229004236947     
   9.6000000000000014        88.800000000000011        2.5752628402180759     
   9.6000000000000014        89.600000000000009        2.5484721281799709     
   9.6000000000000014        90.400000000000006        2.5058490450557880     
   9.6000000000000014        91.200000000000003        2.4960669167094354     
   9.6000000000000014        92.000000000000000        2.5788054714798410     
   9.6000000000000014        92.800000000000011        2.5216409887740379     
   9.6000000000000014        93.600000000000009        2.5642234417238061     
   9.6000000000000014        94.400000000000006        2.4677078302503022     
   9.6000000000000014        95.200000000000003        2.5075566846175823     
   9.6000000000000014        96.000000000000000        2.4970794557032256     
   9.6000000000000014        96.800000000000011        2.5428137419373393     
   9.6000000000000014        97.600000000000009        2.4576372937431041     
   9.6000000000000014        98.400000000000006        2.5243048702099133     
   9.6000000000000014        99.200000000000003        2.5083555309474330     
   9.6000000000000014        100.00000000000000        2.5569420122727031     
   9.6000000000000014        100.80000000000001        2.4549903127357156     
   9.6000000000000014        101.60000000000001        2.5618161272756201     
   9.6000000000000014        102.40000000000001        2.4758978375149101     

   10.400000000000000       0.80000000000000004        2.5024262081699549     
   10.400000000000000        1.6000000000000001        2.4908344637477593     
   10.400000000000000        2.4000000000000004        2.5495379469395085     
   10.400000000000000        3.2000000000000002        2.4846302269699199     
   10.400000000000000        4.0000000000000000        2.4964232736003495     
   10.400000000000000        4.8000000000000007        2.4680777765858299     
   10.400000000000000        5.6000000000000005        2.4357749483514688     
   10.400000000000000        6.4000000000000004        2.5049232578547151     
   10.400000000000000        7.2000000000000002        2.5175287839219682     
   10.400000000000000        8.0000000000000000        2.4406389964836355     
   10.400000000000000        8.8000000000000007        2.5195441711151414     
   10.400000000000000        9.6000000000000014        2.5064046419290977     
   10.400000000000000        10.400000000000000        2.4547258068272244     
   10.400000000000000        11.200000000000001        2.4400235946847504     
   10.400000000000000        12.000000000000000        2.4960517014221195     
   10.400000000000000        12.800000000000001        2.4406514339233549     
   10.400000000000000        13.600000000000001        2.5280821887010441     
   10.400000000000000        14.400000000000000        2.4687535889164121     
   10.400000000000000        15.200000000000001        2.4908100358976766     
   10.400000000000000        16.000000000000000        2.5208088822752028     
   10.400000000000000        16.800000000000001        2.4879808640836751     
   10.400000000000000        17.600000000000001        2.5028997492299121     
   10.400000000000000        18.400000000000002        2.4974932010497271     
   10.400000000000000        19.200000000000003        2.5044585147859566     
   10.400000000000000        20.000000000000000        2.5138330228054828     
   10.400000000000000        20.800000000000001        2.4802057551728924     
   10.400000000000000        21.600000000000001        2.4496855481485942     
   10.400000000000000        22.400000000000002        2.4919268157342684     
   10.400000000000000        23.200000000000003        2.4354908253941785     
   10.400000000000000        24.000000000000000        2.4723043462636012     
   10.400000000000000        24.800000000000001        2.5124732792845972     
   10.400000000000000        25.600000000000001        2.4545981489246307     
   10.400000000000000        26.400000000000002        2.5602746037747304     
   10.400000000000000        27.200000000000003        2.4513792664202394     
   10.400000000000000        28.000000000000000        2.5193147715255542     
   10.400000000000000        28.800000000000001        2.5187767512237378     
   10.400000000000000        29.600000000000001        2.5225997307504162     
   10.400000000000000        30.400000000000002        2.4506411778563795     
   10.400000000000000        31.200000000000003        2.5498658848596656     
   10.400000000000000        32.000000000000000        2.4862339767225445     
   10.400000000000000        32.800000000000004        2.5125936530610864     
   10.400000000000000        33.600000000000001        2.5173990728639621     
   10.400000000000000        34.399999999999999        2.4806395448806242     
   10.400000000000000        35.200000000000003        2.5574533171956979     
   10.400000000000000        36.000000000000000        2.4961082404988950     
   10.400000000000000        36.800000000000004        2.4951254819616095     
   10.400000000000000        37.600000000000001        2.5231227151343441     
   10.400000000000000        38.400000000000006        2.4785452907658669     
   10.400000000000000        39.200000000000003        2.4676930914367161     
   10.400000000000000        40.000000000000000        2.5099182127948976     
   10.400000000000000        40.800000000000004        2.5653622854317351     
   10.400000000000000        41.600000000000001        2.4881125123207415     
   10.400000000000000        42.400000000000006        2.5386024945083685     
   10.400000000000000        43.200000000000003        2.5664298547866506     
   10.400000000000000        44.000000000000000        2.4785641547950266     
   10.400000000000000        44.800000000000004        2.5260409182022978     
   10.400000000000000        45.600000000000001        2.5123293342934696     
   10.400000000000000        46.400000000000006        2.5398393400993782     
   10.400000000000000        47.200000000000003        2.5270388724359276     
   10.400000000000000        48.000000000000000        2.4948176973590339     
   10.400000000000000        48.800000000000004        2.5108486601180013     
   10.400000000000000        49.600000000000001        2.5416616262420701     
   10.400000000000000        50.400000000000006        2.5675638742673117     
   10.400000000000000        51.200000000000003        2.5326428360753193     
   10.400000000000000        52.000000000000000        2.5291809276588113     
   10.400000000000000        52.800000000000004        2.5273193774805258     
   10.400000000000000        53.600000000000001        2.5375443079100495     
   10.400000000000000        54.400000000000006        2.4867847592847112     
   10.400000000000000        55.200000000000003        2.5031286961744246     
   10.400000000000000        56.000000000000000        2.5370522650548128     
   10.400000000000000        56.800000000000004        2.4867399650926196     
   10.400000000000000        57.600000000000001        2.5927155078688853     
   10.400000000000000        58.400000000000006        2.4808665871795794     
   10.400000000000000        59.200000000000003        2.4862208893025408     
   10.400000000000000        60.000000000000000        2.5238331889725645     
   10.400000000000000        60.800000000000004        2.5297370722139845     
   10.400000000000000        61.600000000000001        2.4705246262992033     
   10.400000000000000        62.400000000000006        2.5553041361443030     
   10.400000000000000        63.200000000000003        2.4870464415759295     
   10.400000000000000        64.000000000000000        2.5350631550256981     
   10.400000000000000        64.799999999999997        2.4924330713854932     
   10.400000000000000        65.600000000000009        2.5709521154822808     
   10.400000000000000        66.400000000000006        2.4916345052878159     
   10.400000000000000        67.200000000000003        2.5155020128619006     
   10.400000000000000        68.000000000000000        2.4781300776606687     
   10.400000000000000        68.799999999999997        2.5167311198715385     
   10.400000000000000        69.600000000000009        2.5305931471668086     
   10.400000000000000        70.400000000000006        2.5445197568570412     
   10.400000000000000        71.200000000000003        2.5129557125296760     
   10.400000000000000        72.000000000000000        2.4853415396625556     
   10.400000000000000        72.799999999999997        2.5631734789565961     
   10.400000000000000        73.600000000000009        2.4918025035006170     
   10.400000000000000        74.400000000000006        2.5320754902995106     
   10.400000000000000        75.200000000000003        2.5458369606929843     
   10.400000000000000        76.000000000000000        2.4892367932596038     
   10.400000000000000        76.800000000000011        2.5101073828250478     
   10.400000000000000        77.600000000000009        2.5757525517454338     
   10.400000000000000        78.400000000000006        2.4895681442918147     
   10.400000000000000        79.200000000000003        2.5482491568589576     
   10.400000000000000        80.000000000000000        2.5911530190886611     
   10.400000000000000        80.800000000000011        2.4925258511519748     
   10.400000000000000        81.600000000000009        2.5580719840792630     
   10.400000000000000        82.400000000000006        2.5658932462632138     
   10.400000000000000        83.200000000000003        2.4815590304369630     
   10.400000000000000        84.000000000000000        2.5237654723590000     
   10.400000000000000        84.800000000000011        2.4957447550732690     
   10.400000000000000        85.600000000000009        2.5781292975132013     
   10.400000000000000        86.400000000000006        2.5137357976489656     
   10.400000000000000        87.200000000000003        2.5058896452287032     
   10.400000000000000        88.000000000000000        2.5016707406568197     
   10.400000000000000        88.800000000000011        2.5394130025548045     
   10.400000000000000        89.600000000000009        2.5061746542774079     
   10.400000000000000        90.400000000000006        2.5614035870634080     
   10.400000000000000        91.200000000000003        2.5627684122462866     
   10.400000000000000        92.000000000000000        2.5128193815173030     
   10.400000000000000        92.800000000000011        2.5398267253780920     
   10.400000000000000        93.600000000000009        2.5305994730600316     
   10.400000000000000        94.400000000000006        2.5145061182854431     
   10.400000000000000        95.200000000000003        2.4919068435244922     
   10.400000000000000        96.000000000000000        2.5547429088564377     
   10.400000000000000        96.800000000000011        2.5567098085915947     
   10.400000000000000        97.600000000000009        2.5046350162658735     
   10.400000000000000        98.400000000000006        2.5157371748059014     
   10.400000000000000        99.200000000000003        2.4780615009827738     
   10.400000000000000        100.00000000000000        2.5050138416387306     
   10.400000000000000        100.80000000000001        2.4678462551576632     
   10.400000000000000        101.60000000000001        2.5199138271000270     
   10.400000000000000        102.40000000000001        2.5149369707055627     

   11.200000000000001       0.80000000000000004        2.4984635799807084     
   11.200000000000001        1.6000000000000001        2.4805311222437432     
   11.200000000000001        2.4000000000000004        2.4948300831490338     
   11.200000000000001        3.2000000000000002        2.5754325587679676     
   11.200000000000001        4.0000000000000000        2.4643283426462403     
   11.200000000000001        4.8000000000000007        2.5395286527661445     
   11.200000000000001        5.6000000000000005        2.5164397059160120     
   11.200000000000001        6.4000000000000004        2.5346423457723257     
   11.200000000000001        7.2000000000000002        2.5456138790376968     
   11.200000000000001        8.0000000000000000        2.4455247905470650     
   11.200000000000001        8.8000000000000007        2.5294084365060110     
   11.200000000000001        9.6000000000000014        2.5380147344396815     
   11.200000000000001        10.400000000000000        2.4523927459211348     
   11.200000000000001        11.200000000000001        2.4886530141351324     
   11.200000000000001        12.000000000000000        2.5309655179454573     
   11.200000000000001        12.800000000000001        2.4407424193209755     
   11.200000000000001        13.600000000000001        2.4874728152300345     
   11.200000000000001        14.400000000000000        2.5343263842478456     
   11.200000000000001        15.200000000000001        2.4275661197754714     
   11.200000000000001        16.000000000000000        2.4596967345424576     
   11.200000000000001        16.800000000000001        2.4874518373328449     
   11.200000000000001        17.600000000000001        2.4592681568533918     
   11.200000000000001        18.400000000000002        2.4267962755193997     
   11.200000000000001        19.200000000000003        2.5309849704585172     
   11.200000000000001        20.000000000000000        2.4616941844915616     
   11.200000000000001        20.800000000000001        2.4623760733122917     
   11.200000000000001        21.600000000000001        2.5125402640148131     
   11.200000000000001        22.400000000000002        2.4916256419546348     
   11.200000000000001        23.200000000000003        2.4457015795065642     
   11.200000000000001        24.000000000000000        2.5346564524119866     
   11.200000000000001        24.800000000000001        2.4570106127658873     
   11.200000000000001        25.600000000000001        2.4795320539426315     
   11.200000000000001        26.400000000000002        2.4586354244523307     
   11.200000000000001        27.200000000000003        2.4864819784780479     
   11.200000000000001        28.000000000000000        2.5043559320570932     
   11.200000000000001        28.800000000000001        2.4455813500941015     
   11.200000000000001        29.600000000000001        2.4527239150229181     
   11.200000000000001        30.400000000000002        2.5073999106640632     
   11.200000000000001        31.200000000000003        2.4652300126304083     
   11.200000000000001        32.000000000000000        2.5093930269510785     
   11.200000000000001        32.800000000000004        2.4603834189582767     
   11.200000000000001        33.600000000000001        2.5099335214915111     
   11.200000000000001        34.399999999999999        2.4629757652230757     
   11.200000000000001        35.200000000000003        2.5455408946468507     
   11.200000000000001        36.000000000000000        2.4877543264173698     
   11.200000000000001        36.800000000000004        2.5662876823928480     
   11.200000000000001        37.600000000000001        2.5072282107135160     
   11.200000000000001        38.400000000000006        2.5013217422219034     
   11.200000000000001        39.200000000000003        2.5360584578616190     
   11.200000000000001        40.000000000000000        2.5122058368567912     
   11.200000000000001        40.800000000000004        2.5674934472329585     
   11.200000000000001        41.600000000000001        2.4787897276248843     
   11.200000000000001        42.400000000000006        2.4942360373484425     
   11.200000000000001        43.200000000000003        2.5163904024033283     
   11.200000000000001        44.000000000000000        2.5580937962300965     
   11.200000000000001        44.800000000000004        2.4964424375206646     
   11.200000000000001        45.600000000000001        2.5817301954846514     
   11.200000000000001        46.400000000000006        2.4868671957711319     
   11.200000000000001        47.200000000000003        2.5083482896851215     
   11.200000000000001        48.000000000000000        2.5500418157142617     
   11.200000000000001        48.800000000000004        2.5436967075002643     
   11.200000000000001        49.600000000000001        2.5616340931568682     
   11.200000000000001        50.400000000000006        2.5383648626227138     
   11.200000000000001        51.200000000000003        2.6371757377382030     
   11.200000000000001        52.000000000000000        2.5033983007577687     
   11.200000000000001        52.800000000000004        2.5197717187492428     
   11.200000000000001        53.600000000000001        2.5281417539596154     
   11.200000000000001        54.400000000000006        2.5319491160607956     
   11.200000000000001        55.200000000000003        2.5663649152065502     
   11.200000000000001        56.000000000000000        2.5666044128216363     
   11.200000000000001        56.800000000000004        2.4777131573692710     
   11.200000000000001        57.600000000000001        2.5247920829768775     
   11.200000000000001        58.400000000000006        2.5030532301012314     
   11.200000000000001        59.200000000000003        2.5134886750369416     
   11.200000000000001        60.000000000000000        2.5374267696329253     
   11.200000000000001        60.800000000000004        2.5310781833578213     
   11.200000000000001        61.600000000000001        2.4598365344344213     
   11.200000000000001        62.400000000000006        2.5674753635029544     
   11.200000000000001        63.200000000000003        2.4934830548135616     
   11.200000000000001        64.000000000000000        2.4574146997887052     
   11.200000000000001        64.799999999999997        2.5432907037953632     
   11.200000000000001        65.600000000000009        2.4488910300343192     
   11.200000000000001        66.400000000000006        2.5469008235106876     
   11.200000000000001        67.200000000000003        2.4912691155794016     
   11.200000000000001        68.000000000000000        2.4870265541734926     
   11.200000000000001        68.799999999999997        2.5634034548066493     
   11.200000000000001        69.600000000000009        2.4939726158377278     
   11.200000000000001        70.400000000000006        2.4773207625709479     
   11.200000000000001        71.200000000000003        2.5730916573903979     
   11.200000000000001        72.000000000000000        2.5290907429364111     
   11.200000000000001        72.799999999999997        2.5667924813481995     
   11.200000000000001        73.600000000000009        2.5137009241973751     
   11.200000000000001        74.400000000000006        2.5628929602697577     
   11.200000000000001        75.200000000000003        2.4962160579769845     
   11.200000000000001        76.000000000000000        2.5822412611125602     
   11.200000000000001        76.800000000000011        2.5302199747338547     
   11.200000000000001        77.600000000000009        2.5356094785576202     
   11.200000000000001        78.400000000000006        2.5147169651840082     
   11.200000000000001        79.200000000000003        2.5359752080806386     
   11.200000000000001        80.000000000000000        2.6896378425751126     
   11.200000000000001        80.800000000000011        2.7090687897645207     
   11.200000000000001        81.600000000000009        2.6044142516754998     
   11.200000000000001        82.400000000000006        2.4813977349203076     
   11.200000000000001        83.200000000000003        2.5873485214692304     
   11.200000000000001        84.000000000000000        2.4967165331338177     
   11.200000000000001        84.800000000000011        2.6004934267842859     
   11.200000000000001        85.600000000000009        2.5117868965705941     
   11.200000000000001        86.400000000000006        2.5322744892218036     
   11.200000000000001        87.200000000000003        2.5719111422466621     
   11.200000000000001        88.000000000000000        2.5934330565773718     
   11.200000000000001        88.800000000000011        2.5234973470110540     
   11.200000000000001        89.600000000000009        2.5481541315538081     
   11.200000000000001        90.400000000000006        2.5245298642529197     
   11.200000000000001        91.200000000000003        2.4875760971997938     
   11.200000000000001        92.000000000000000        2.5670448648634547     
   11.200000000000001        92.800000000000011        2.5467611992299655     
   11.200000000000001        93.600000000000009        2.5027627964161283     
   11.200000000000001        94.400000000000006        2.5396011108802115     
   11.200000000000001        95.200000000000003        2.5781365379578651     
   11.200000000000001        96.000000000000000        2.4812450294698891     
   11.200000000000001        96.800000000000011        2.4779465921726960     
   11.200000000000001        97.600000000000009        2.5634762008269560     
   11.200000000000001        98.400000000000006        2.5639651258600029     
   11.200000000000001        99.200000000000003        2.5484031014305124     
   11.200000000000001        100.00000000000000        2.5049784434344038     
   11.200000000000001        100.80000000000001        2.5695522544538121     
   11.200000000000001        101.60000000000001        2.5175507765137364     
   11.200000000000001        102.40000000000001        2.5491629850350361     

   12.000000000000000       0.80000000000000004        2.4938199911182291     
   12.000000000000000        1.6000000000000001        2.5702148869956289     
   12.000000000000000        2.4000000000000004        2.5656155465857315     
   12.000000000000000        3.2000000000000002        2.4742596511191080     
   12.000000000000000        4.0000000000000000        2.5463382366968230     
   12.000000000000000        4.8000000000000007        2.4656504735036617     
   12.000000000000000        5.6000000000000005        2.4564028319220781     
   12.000000000000000        6.4000000000000004        2.4640636338934332     
   12.000000000000000        7.2000000000000002        2.4534085954630847     
   12.000000000000000        8.0000000000000000        2.5056099440839739     
   12.000000000000000        8.8000000000000007        2.4633305979132469     
   12.000000000000000        9.6000000000000014        2.4861070630832161     
   12.000000000000000        10.400000000000000        2.4791370090895239     
   12.000000000000000        11.200000000000001        2.4970652870319885     
   12.000000000000000        12.000000000000000        2.4969156157075467     
   12.000000000000000        12.800000000000001        2.5052727109039568     
   12.000000000000000        13.600000000000001        2.4500507998570402     
   12.000000000000000        14.400000000000000        2.4768420659386470     
   12.000000000000000        15.200000000000001        2.4805659818948662     
   12.000000000000000        16.000000000000000        2.5322472222369612     
   12.000000000000000        16.800000000000001        2.4728728455285340     
   12.000000000000000        17.600000000000001        2.5078964271281405     
   12.000000000000000        18.400000000000002        2.4928576957747288     
   12.000000000000000        19.200000000000003        2.4247125310040181     
   12.000000000000000        20.000000000000000        2.4864363386766266     
   12.000000000000000        20.800000000000001        2.4203789915388625     
   12.000000000000000        21.600000000000001        2.4855845316927798     
   12.000000000000000        22.400000000000002        2.4873299014492427     
   12.000000000000000        23.200000000000003        2.4575281774052229     
   12.000000000000000        24.000000000000000        2.5151432407922369     
   12.000000000000000        24.800000000000001        2.4341519568042451     
   12.000000000000000        25.600000000000001        2.5037395999302525     
   12.000000000000000        26.400000000000002        2.4781517423769523     
   12.000000000000000        27.200000000000003        2.5173955752394668     
   12.000000000000000        28.000000000000000        2.4239891830295415     
   12.000000000000000        28.800000000000001        2.5155308628834625     
   12.000000000000000        29.600000000000001        2.5065448065080287     
   12.000000000000000        30.400000000000002        2.4659050365442936     
   12.000000000000000        31.200000000000003        2.4666441215668464     
   12.000000000000000        32.000000000000000        2.5646714882295623     
   12.000000000000000        32.800000000000004        2.5288745737123701     
   12.000000000000000        33.600000000000001        2.4501853528606330     
   12.000000000000000        34.399999999999999        2.5254184679508547     
   12.000000000000000        35.200000000000003        2.5123160470197368     
   12.000000000000000        36.000000000000000        2.5200217059425110     
   12.000000000000000        36.800000000000004        2.5331382503297606     
   12.000000000000000        37.600000000000001        2.4933964474445176     
   12.000000000000000        38.400000000000006        2.5114095301589283     
   12.000000000000000        39.200000000000003        2.5095819447028855     
   12.000000000000000        40.000000000000000        2.4734098748547901     
   12.000000000000000        40.800000000000004        2.5112803749045125     
   12.000000000000000        41.600000000000001        2.5568226294748699     
   12.000000000000000        42.400000000000006        2.5019542656900056     
   12.000000000000000        43.200000000000003        2.5289176339453854     
   12.000000000000000        44.000000000000000        2.5669187532611542     
   12.000000000000000        44.800000000000004        2.4978246949413596     
   12.000000000000000        45.600000000000001        2.4920331647730487     
   12.000000000000000        46.400000000000006        2.4910507054280022     
   12.000000000000000        47.200000000000003        2.4850997216373774     
   12.000000000000000        48.000000000000000        2.5053470392320385     
   12.000000000000000        48.800000000000004        2.5288764006917259     
   12.000000000000000        49.600000000000001        2.5226191487167928     
   12.000000000000000        50.400000000000006        2.5599493635732382     
   12.000000000000000        51.200000000000003        2.5090516657993907     
   12.000000000000000        52.000000000000000        2.5819878167077164     
   12.000000000000000        52.800000000000004        2.5470695428824688     
   12.000000000000000        53.600000000000001        2.5324878577021250     
   12.000000000000000        54.400000000000006        2.5328668450723204     
   12.000000000000000        55.200000000000003        2.5227009195098833     
   12.000000000000000        56.000000000000000        2.5227310114838746     
   12.000000000000000        56.800000000000004        2.5576560083221551     
   12.000000000000000        57.600000000000001        2.5596374013943337     
   12.000000000000000        58.400000000000006        2.5492499097268562     
   12.000000000000000        59.200000000000003        2.5603127005971982     
   12.000000000000000        60.000000000000000        2.4640457097116197     
   12.000000000000000        60.800000000000004        2.4955343988825627     
   12.000000000000000        61.600000000000001        2.5133917343143692     
   12.000000000000000        62.400000000000006        2.5465159355557474     
   12.000000000000000        63.200000000000003        2.4819008223673085     
   12.000000000000000        64.000000000000000        2.5316116644770612     
   12.000000000000000        64.799999999999997        2.5088961058079802     
   12.000000000000000        65.600000000000009        2.4938496774935617     
   12.000000000000000        66.400000000000006        2.5455283970071481     
   12.000000000000000        67.200000000000003        2.4907659687331662     
   12.000000000000000        68.000000000000000        2.4989225772001076     
   12.000000000000000        68.799999999999997        2.4806184798758188     
   12.000000000000000        69.600000000000009        2.5377193105417577     
   12.000000000000000        70.400000000000006        2.5426566214787658     
   12.000000000000000        71.200000000000003        2.5048023027071351     
   12.000000000000000        72.000000000000000        2.4586664183632707     
   12.000000000000000        72.799999999999997        2.5328706820940075     
   12.000000000000000        73.600000000000009        2.5181007191817870     
   12.000000000000000        74.400000000000006        2.5362678716462068     
   12.000000000000000        75.200000000000003        2.5232541429220774     
   12.000000000000000        76.000000000000000        2.5292465108606850     
   12.000000000000000        76.800000000000011        2.5175659355586069     
   12.000000000000000        77.600000000000009        2.5435146050605053     
   12.000000000000000        78.400000000000006        2.4883855899483938     
   12.000000000000000        79.200000000000003        2.6704329159016282     
   12.000000000000000        80.000000000000000        2.8307115917568408     
   12.000000000000000        80.800000000000011        2.8537678648854587     
   12.000000000000000        81.600000000000009        2.7785304825527692     
   12.000000000000000        82.400000000000006        2.5764043204331064     
   12.000000000000000        83.200000000000003        2.5775527746817426     
   12.000000000000000        84.000000000000000        2.5045577394381220     
   12.000000000000000        84.800000000000011        2.5174874187181038     
   12.000000000000000        85.600000000000009        2.4993957478759756     
   12.000000000000000        86.400000000000006        2.5557903088720177     
   12.000000000000000        87.200000000000003        2.5427057106021285     
   12.000000000000000        88.000000000000000        2.4858918073076137     
   12.000000000000000        88.800000000000011        2.5135215687127124     
   12.000000000000000        89.600000000000009        2.5144459787786877     
   12.000000000000000        90.400000000000006        2.5009900439029238     
   12.000000000000000        91.200000000000003        2.5135611408982679     
   12.000000000000000        92.000000000000000        2.5015573466122341     
   12.000000000000000        92.800000000000011        2.5570143245027381     
   12.000000000000000        93.600000000000009        2.4936452160817977     
   12.000000000000000        94.400000000000006        2.5828224105496238     
   12.000000000000000        95.200000000000003        2.5053253347530893     
   12.000000000000000        96.000000000000000        2.4884942752847636     
   12.000000000000000        96.800000000000011        2.4990290012536911     
   12.000000000000000        97.600000000000009        2.4856565520587344     
   12.000000000000000        98.400000000000006        2.5418020522206173     
   12.000000000000000        99.200000000000003        2.4664959072025345     
   12.000000000000000        100.00000000000000        2.4965575942233631     
   12.000000000000000        100.80000000000001        2.5435413619936567     
   12.000000000000000        101.60000000000001        2.4746162163846415     
   12.000000000000000        102.40000000000001        2.4788627661948235     

   12.800000000000001       0.80000000000000004        2.5318597079547858     
   12.800000000000001        1.6000000000000001        2.4950890296620747     
   12.800000000000001        2.4000000000000004        2.4473002504977237     
   12.800000000000001        3.2000000000000002        2.5592563945918321     
   12.800000000000001        4.0000000000000000        2.4868985142502713     
   12.800000000000001        4.8000000000000007        2.5427937426317189     
   12.800000000000001        5.6000000000000005        2.4798896298299482     
   12.800000000000001        6.4000000000000004        2.5263058225915325     
   12.800000000000001        7.2000000000000002        2.4642855894499389     
   12.800000000000001        8.0000000000000000        2.5028838171367949     
   12.800000000000001        8.8000000000000007        2.5117860385105146     
   12.800000000000001        9.6000000000000014        2.4418014168856761     
   12.800000000000001        10.400000000000000        2.5155235026153679     
   12.800000000000001        11.200000000000001        2.4579107163731382     
   12.800000000000001        12.000000000000000        2.4339631298900302     
   12.800000000000001        12.800000000000001        2.4667645397106597     
   12.800000000000001        13.600000000000001        2.5510374193505205     
   12.800000000000001        14.400000000000000        2.5210990280989516     
   12.800000000000001        15.200000000000001        2.4554944141251855     
   12.800000000000001        16.000000000000000        2.4469659557274706     
   12.800000000000001        16.800000000000001        2.4892451097162667     
   12.800000000000001        17.600000000000001        2.4368555276728490     
   12.800000000000001        18.400000000000002        2.5076046217006889     
   12.800000000000001        19.200000000000003        2.4658229192016967     
   12.800000000000001        20.000000000000000        2.4857883409203696     
   12.800000000000001        20.800000000000001        2.5056696398917619     
   12.800000000000001        21.600000000000001        2.4685881548084159     
   12.800000000000001        22.400000000000002        2.4940960771316956     
   12.800000000000001        23.200000000000003        2.4559969343523775     
   12.800000000000001        24.000000000000000        2.4259474090848525     
   12.800000000000001        24.800000000000001        2.4987503202397052     
   12.800000000000001        25.600000000000001        2.4528383089466566     
   12.800000000000001        26.400000000000002        2.5303369875108208     
   12.800000000000001        27.200000000000003        2.4359873488391468     
   12.800000000000001        28.000000000000000        2.4892058078643005     
   12.800000000000001        28.800000000000001        2.4246261845445893     
   12.800000000000001        29.600000000000001        2.5213532984665306     
   12.800000000000001        30.400000000000002        2.4871462544711496     
   12.800000000000001        31.200000000000003        2.4457370610454592     
   12.800000000000001        32.000000000000000        2.4547560404509499     
   12.800000000000001        32.800000000000004        2.4515341176498997     
   12.800000000000001        33.600000000000001        2.5136911203769126     
   12.800000000000001        34.399999999999999        2.5049098174465869     
   12.800000000000001        35.200000000000003        2.4782373739438635     
   12.800000000000001        36.000000000000000        2.5219233390992764     
   12.800000000000001        36.800000000000004        2.4565886667678392     
   12.800000000000001        37.600000000000001        2.5161527156765220     
   12.800000000000001        38.400000000000006        2.5020583639559821     
   12.800000000000001        39.200000000000003        2.5437632854313277     
   12.800000000000001        40.000000000000000        2.5122401657205047     
   12.800000000000001        40.800000000000004        2.5522756487282621     
   12.800000000000001        41.600000000000001        2.5506370087360555     
   12.800000000000001        42.400000000000006        2.4797561288731158     
   12.800000000000001        43.200000000000003        2.4879162900267113     
   12.800000000000001        44.000000000000000        2.5484613235651619     
   12.800000000000001        44.800000000000004        2.4819766742797071     
   12.800000000000001        45.600000000000001        2.5659078155690307     
   12.800000000000001        46.400000000000006        2.5144522040985677     
   12.800000000000001        47.200000000000003        2.5874528180076450     
   12.800000000000001        48.000000000000000        2.5103028997136043     
   12.800000000000001        48.800000000000004        2.5284552459061165     
   12.800000000000001        49.600000000000001        2.5025964485542169     
   12.800000000000001        50.400000000000006        2.5559903736417828     
   12.800000000000001        51.200000000000003        2.4998817128631243     
   12.800000000000001        52.000000000000000        2.5060768634082753     
   12.800000000000001        52.800000000000004        2.5319987022770469     
   12.800000000000001        53.600000000000001        2.4859821894880767     
   12.800000000000001        54.400000000000006        2.4787890720408070     
   12.800000000000001        55.200000000000003        2.5209021851526012     
   12.800000000000001        56.000000000000000        2.5068283397534050     
   12.800000000000001        56.800000000000004        2.5649624019195887     
   12.800000000000001        57.600000000000001        2.4359560933787670     
   12.800000000000001        58.400000000000006        2.5201043271555634     
   12.800000000000001        59.200000000000003        2.4636221534619618     
   12.800000000000001        60.000000000000000        2.5138554721441198     
   12.800000000000001        60.800000000000004        2.5405130201021611     
   12.800000000000001        61.600000000000001        2.5246570764240377     
   12.800000000000001        62.400000000000006        2.5663167315415691     
   12.800000000000001        63.200000000000003        2.5199270055496195     
   12.800000000000001        64.000000000000000        2.5209824057893608     
   12.800000000000001        64.799999999999997        2.5397435298041819     
   12.800000000000001        65.600000000000009        2.4865970569225690     
   12.800000000000001        66.400000000000006        2.5150254382316954     
   12.800000000000001        67.200000000000003        2.4888244593299955     
   12.800000000000001        68.000000000000000        2.5288296177346035     
   12.800000000000001        68.799999999999997        2.5342773447617311     
   12.800000000000001        69.600000000000009        2.4867071642243710     
   12.800000000000001        70.400000000000006        2.5641031577913149     
   12.800000000000001        71.200000000000003        2.5121545036911295     
   12.800000000000001        72.000000000000000        2.5849200318640304     
   12.800000000000001        72.799999999999997        2.5102509842931475     
   12.800000000000001        73.600000000000009        2.5280729732025056     
   12.800000000000001        74.400000000000006        2.5061834318438891     
   12.800000000000001        75.200000000000003        2.5145001525467001     
   12.800000000000001        76.000000000000000        2.4779749051714530     
   12.800000000000001        76.800000000000011        2.5539862001437754     
   12.800000000000001        77.600000000000009        2.5511482464388555     
   12.800000000000001        78.400000000000006        2.5107003963457193     
   12.800000000000001        79.200000000000003        2.6228446410925486     
   12.800000000000001        80.000000000000000        2.8037357213129770     
   12.800000000000001        80.800000000000011        2.8528065030181788     
   12.800000000000001        81.600000000000009        2.8030388084993860     
   12.800000000000001        82.400000000000006        2.6189977677511771     
   12.800000000000001        83.200000000000003        2.5566621580468101     
   12.800000000000001        84.000000000000000        2.5038948544016493     
   12.800000000000001        84.800000000000011        2.5441684495311230     
   12.800000000000001        85.600000000000009        2.5386433283520691     
   12.800000000000001        86.400000000000006        2.5038191093391555     
   12.800000000000001        87.200000000000003        2.5288134666553264     
   12.800000000000001        88.000000000000000        2.5174205863017121     
   12.800000000000001        88.800000000000011        2.5362373765583617     
   12.800000000000001        89.600000000000009        2.4606099057583268     
   12.800000000000001        90.400000000000006        2.5836043589618778     
   12.800000000000001        91.200000000000003        2.5470322451254614     
   12.800000000000001        92.000000000000000        2.5470922647155088     
   12.800000000000001        92.800000000000011        2.5103634107968698     
   12.800000000000001        93.600000000000009        2.5060755255548512     
   12.800000000000001        94.400000000000006        2.4742200379325410     
   12.800000000000001        95.200000000000003        2.5883939094340129     
   12.800000000000001        96.000000000000000        2.5058391722275641     
   12.800000000000001        96.800000000000011        2.5314337428180593     
   12.800000000000001        97.600000000000009        2.5444170670292117     
   12.800000000000001        98.400000000000006        2.5150043570449228     
   12.800000000000001        99.200000000000003        2.5834546881930360     
   12.800000000000001        100.00000000000000        2.5105348627494180     
   12.800000000000001        100.80000000000001        2.4676574398226032     
   12.800000000000001        101.60000000000001        2.5089912892814099     
   12.800000000000001        102.40000000000001        2.5308580572936958     

   13.600000000000001       0.80000000000000004        2.4655891282877471     
   13.600000000000001        1.6000000000000001        2.5454403123803986     
   13.600000000000001        2.4000000000000004        2.4950858504117837     
   13.600000000000001        3.2000000000000002        2.5446485951189506     
   13.600000000000001        4.0000000000000000        2.4520377691023860     
   13.600000000000001        4.8000000000000007        2.4749177819729899     
   13.600000000000001        5.6000000000000005        2.5301753970875924     
   13.600000000000001        6.4000000000000004        2.4629976480533688     
   13.600000000000001        7.2000000000000002        2.4745727539697602     
   13.600000000000001        8.0000000000000000        2.4424937907392730     
   13.600000000000001        8.8000000000000007        2.5272819520962928     
   13.600000000000001        9.6000000000000014        2.5408796561190328     
   13.600000000000001        10.400000000000000        2.4646173726276852     
   13.600000000000001        11.200000000000001        2.4980616611365276     
   13.600000000000001        12.000000000000000        2.5463630265004409     
   13.600000000000001        12.800000000000001        2.4671893186468465     
   13.600000000000001        13.600000000000001        2.4279916031179631     
   13.600000000000001        14.400000000000000        2.4877225611559211     
   13.600000000000001        15.200000000000001        2.4426394585011937     
   13.600000000000001        16.000000000000000        2.5122693125853353     
   13.600000000000001        16.800000000000001        2.4856275238255696     
   13.600000000000001        17.600000000000001        2.4475958050279045     
   13.600000000000001        18.400000000000002        2.4405776930006873     
   13.600000000000001        19.200000000000003        2.4699279460834771     
   13.600000000000001        20.000000000000000        2.4561562088478270     
   13.600000000000001        20.800000000000001        2.4781797704261215     
   13.600000000000001        21.600000000000001        2.4538006037953366     
   13.600000000000001        22.400000000000002        2.4800474713717531     
   13.600000000000001        23.200000000000003        2.4681620442113283     
   13.600000000000001        24.000000000000000        2.5053397508309336     
   13.600000000000001        24.800000000000001        2.4480859140204316     
   13.600000000000001        25.600000000000001        2.5218413751206517     
   13.600000000000001        26.400000000000002        2.4766477265101678     
   13.600000000000001        27.200000000000003        2.4366929817259617     
   13.600000000000001        28.000000000000000        2.5179121459365224     
   13.600000000000001        28.800000000000001        2.4859786128581467     
   13.600000000000001        29.600000000000001        2.4856713136166650     
   13.600000000000001        30.400000000000002        2.5047822728410929     
   13.600000000000001        31.200000000000003        2.5134980070710746     
   13.600000000000001        32.000000000000000        2.5244448914600062     
   13.600000000000001        32.800000000000004        2.4484069053637545     
   13.600000000000001        33.600000000000001        2.5336785957449299     
   13.600000000000001        34.399999999999999        2.4646734844777751     
   13.600000000000001        35.200000000000003        2.5237571505400007     
   13.600000000000001        36.000000000000000        2.5491689598063658     
   13.600000000000001        36.800000000000004        2.4933206918753603     
   13.600000000000001        37.600000000000001        2.5664209425938291     
   13.600000000000001        38.400000000000006        2.4889822641114447     
   13.600000000000001        39.200000000000003        2.4737871087241396     
   13.600000000000001        40.000000000000000        2.5495199340766415     
   13.600000000000001        40.800000000000004        2.4326059273200138     
   13.600000000000001        41.600000000000001        2.5138580056661444     
   13.600000000000001        42.400000000000006        2.5040382161112826     
   13.600000000000001        43.200000000000003        2.5635926605300163     
   13.600000000000001        44.000000000000000        2.5090828974099475     
   13.600000000000001        44.800000000000004        2.5672625513489118     
   13.600000000000001        45.600000000000001        2.5601057197501831     
   13.600000000000001        46.400000000000006        2.5075806664928995     
   13.600000000000001        47.200000000000003        2.5214870615972926     
   13.600000000000001        48.000000000000000        2.5065039155409004     
   13.600000000000001        48.800000000000004        2.5246403383841383     
   13.600000000000001        49.600000000000001        2.5206731210392652     
   13.600000000000001        50.400000000000006        2.5190367069299260     
   13.600000000000001        51.200000000000003        2.5416884274555898     
   13.600000000000001        52.000000000000000        2.5369200144098789     
   13.600000000000001        52.800000000000004        2.5313788687415202     
   13.600000000000001        53.600000000000001        2.5808475840796521     
   13.600000000000001        54.400000000000006        2.5827253144448941     
   13.600000000000001        55.200000000000003        2.4803789152176603     
   13.600000000000001        56.000000000000000        2.5058135399533499     
   13.600000000000001        56.800000000000004        2.5234294631574588     
   13.600000000000001        57.600000000000001        2.5498642243832097     
   13.600000000000001        58.400000000000006        2.4698083185272983     
   13.600000000000001        59.200000000000003        2.5378002450899158     
   13.600000000000001        60.000000000000000        2.5059658485254461     
   13.600000000000001        60.800000000000004        2.5630435425591065     
   13.600000000000001        61.600000000000001        2.5034661518557484     
   13.600000000000001        62.400000000000006        2.4619303374312573     
   13.600000000000001        63.200000000000003        2.4882116941459684     
   13.600000000000001        64.000000000000000        2.4918928965241141     
   13.600000000000001        64.799999999999997        2.5380933862806905     
   13.600000000000001        65.600000000000009        2.4865514489818961     
   13.600000000000001        66.400000000000006        2.5499607722685584     
   13.600000000000001        67.200000000000003        2.5381429071012800     
   13.600000000000001        68.000000000000000        2.5390545795675066     
   13.600000000000001        68.799999999999997        2.4864714334969729     
   13.600000000000001        69.600000000000009        2.5103960883868717     
   13.600000000000001        70.400000000000006        2.5247310270602590     
   13.600000000000001        71.200000000000003        2.4735274445791595     
   13.600000000000001        72.000000000000000        2.5188462086886512     
   13.600000000000001        72.799999999999997        2.5676335163306931     
   13.600000000000001        73.600000000000009        2.4984434460989480     
   13.600000000000001        74.400000000000006        2.5129212792700426     
   13.600000000000001        75.200000000000003        2.5085248637274500     
   13.600000000000001        76.000000000000000        2.4948663363457970     
   13.600000000000001        76.800000000000011        2.5636273879641309     
   13.600000000000001        77.600000000000009        2.5182932797888036     
   13.600000000000001        78.400000000000006        2.5743555279367638     
   13.600000000000001        79.200000000000003        2.4918362873405475     
   13.600000000000001        80.000000000000000        2.6244171515903174     
   13.600000000000001        80.800000000000011        2.7111302132511406     
   13.600000000000001        81.600000000000009        2.6841668203950020     
   13.600000000000001        82.400000000000006        2.5201670736244841     
   13.600000000000001        83.200000000000003        2.5707833080376834     
   13.600000000000001        84.000000000000000        2.5619527541085789     
   13.600000000000001        84.800000000000011        2.5147019645836113     
   13.600000000000001        85.600000000000009        2.5171223085295158     
   13.600000000000001        86.400000000000006        2.5348152165243043     
   13.600000000000001        87.200000000000003        2.5105790374449675     
   13.600000000000001        88.000000000000000        2.5593492091011778     
   13.600000000000001        88.800000000000011        2.5525539078989481     
   13.600000000000001        89.600000000000009        2.5620871577152893     
   13.600000000000001        90.400000000000006        2.5558565236198625     
   13.600000000000001        91.200000000000003        2.4922265207326548     
   13.600000000000001        92.000000000000000        2.5784647991999634     
   13.600000000000001        92.800000000000011        2.5029312932793064     
   13.600000000000001        93.600000000000009        2.5448703832684085     
   13.600000000000001        94.400000000000006        2.5322636949994060     
   13.600000000000001        95.200000000000003        2.5019069483191871     
   13.600000000000001        96.000000000000000        2.5212149880428938     
   13.600000000000001        96.800000000000011        2.5056199486933588     
   13.600000000000001        97.600000000000009        2.5589159584127641     
   13.600000000000001        98.400000000000006        2.4716137196346639     
   13.600000000000001        99.200000000000003        2.4988250348846588     
   13.600000000000001        100.00000000000000        2.5572844601977867     
   13.600000000000001        100.80000000000001        2.5123909335002321     
   13.600000000000001        101.60000000000001        2.5699148100852618     
   13.600000000000001        102.40000000000001        2.4762714626903719     

   14.400000000000000       0.80000000000000004        2.5707119288165119     
   14.400000000000000        1.6000000000000001        2.5521786406291604     
   14.400000000000000        2.4000000000000004        2.4868860815672731     
   14.400000000000000        3.2000000000000002        2.4857848924493315     
   14.400000000000000        4.0000000000000000        2.5413941931553850     
   14.400000000000000        4.8000000000000007        2.5349730760243294     
   14.400000000000000        5.6000000000000005        2.4531428823588324     
   14.400000000000000        6.4000000000000004        2.5163012796577569     
   14.400000000000000        7.2000000000000002        2.5102667345821468     
   14.400000000000000        8.0000000000000000        2.4491003331103980     
   14.400000000000000        8.8000000000000007        2.5033578372302405     
   14.400000000000000        9.6000000000000014        2.4600893820291612     
   14.400000000000000        10.400000000000000        2.4898051601580620     
   14.400000000000000        11.200000000000001        2.5052562737285791     
   14.400000000000000        12.000000000000000        2.4132531430457642     
   14.400000000000000        12.800000000000001        2.5136615832450269     
   14.400000000000000        13.600000000000001        2.4338895107066802     
   14.400000000000000        14.400000000000000        2.4789077327377123     
   14.400000000000000        15.200000000000001        2.4531661121738479     
   14.400000000000000        16.000000000000000        2.4882269507826908     
   14.400000000000000        16.800000000000001        2.4670293283905074     
   14.400000000000000        17.600000000000001        2.4810492827198876     
   14.400000000000000        18.400000000000002        2.4951656021001676     
   14.400000000000000        19.200000000000003        2.5195682006462619     
   14.400000000000000        20.000000000000000        2.4447728233394752     
   14.400000000000000        20.800000000000001        2.4241673380678352     
   14.400000000000000        21.600000000000001        2.4614524275077514     
   14.400000000000000        22.400000000000002        2.5122679097799745     
   14.400000000000000        23.200000000000003        2.4955082310440302     
   14.400000000000000        24.000000000000000        2.4889207944141978     
   14.400000000000000        24.800000000000001        2.4848402777484560     
   14.400000000000000        25.600000000000001        2.4350167862132346     
   14.400000000000000        26.400000000000002        2.4445672633376541     
   14.400000000000000        27.200000000000003        2.4853479204941160     
   14.400000000000000        28.000000000000000        2.5199521815043329     
   14.400000000000000        28.800000000000001        2.4904054215672047     
   14.400000000000000        29.600000000000001        2.4754242840293936     
   14.400000000000000        30.400000000000002        2.4572783027729841     
   14.400000000000000        31.200000000000003        2.4719869825001579     
   14.400000000000000        32.000000000000000        2.5223445911541131     
   14.400000000000000        32.800000000000004        2.4765969348718513     
   14.400000000000000        33.600000000000001        2.5338223488711762     
   14.400000000000000        34.399999999999999        2.5065060554439618     
   14.400000000000000        35.200000000000003        2.4699647525611468     
   14.400000000000000        36.000000000000000        2.4805251676476647     
   14.400000000000000        36.800000000000004        2.5451023773195458     
   14.400000000000000        37.600000000000001        2.4800059090070845     
   14.400000000000000        38.400000000000006        2.4987189208354588     
   14.400000000000000        39.200000000000003        2.4927967894485046     
   14.400000000000000        40.000000000000000        2.5371409241266671     
   14.400000000000000        40.800000000000004        2.5481261058864675     
   14.400000000000000        41.600000000000001        2.5712573175750677     
   14.400000000000000        42.400000000000006        2.4666348408469365     
   14.400000000000000        43.200000000000003        2.5463363216689832     
   14.400000000000000        44.000000000000000        2.5305032898062669     
   14.400000000000000        44.800000000000004        2.4905116393812086     
   14.400000000000000        45.600000000000001        2.5490234947796888     
   14.400000000000000        46.400000000000006        2.5296244112476560     
   14.400000000000000        47.200000000000003        2.5799629592453992     
   14.400000000000000        48.000000000000000        2.5476346167574495     
   14.400000000000000        48.800000000000004        2.5319273742549671     
   14.400000000000000        49.600000000000001        2.4839272381509447     
   14.400000000000000        50.400000000000006        2.4848893113751771     
   14.400000000000000        51.200000000000003        2.5814467148992262     
   14.400000000000000        52.000000000000000        2.5124563369412800     
   14.400000000000000        52.800000000000004        2.4977842700409871     
   14.400000000000000        53.600000000000001        2.5034125259489355     
   14.400000000000000        54.400000000000006        2.4959952549364357     
   14.400000000000000        55.200000000000003        2.4949274100979570     
   14.400000000000000        56.000000000000000        2.5712567353255795     
   14.400000000000000        56.800000000000004        2.4908493393461213     
   14.400000000000000        57.600000000000001        2.5525053165413798     
   14.400000000000000        58.400000000000006        2.5003939714776902     
   14.400000000000000        59.200000000000003        2.5166235363856750     
   14.400000000000000        60.000000000000000        2.4834705521750493     
   14.400000000000000        60.800000000000004        2.4816748522022900     
   14.400000000000000        61.600000000000001        2.5737476590151793     
   14.400000000000000        62.400000000000006        2.4883600156308758     
   14.400000000000000        63.200000000000003        2.5317813572044972     
   14.400000000000000        64.000000000000000        2.5281067555447008     
   14.400000000000000        64.799999999999997        2.4517211580201050     
   14.400000000000000        65.600000000000009        2.5392273078217604     
   14.400000000000000        66.400000000000006        2.4932310172679335     
   14.400000000000000        67.200000000000003        2.4733817029357033     
   14.400000000000000        68.000000000000000        2.5109756605430209     
   14.400000000000000        68.799999999999997        2.4813940167980699     
   14.400000000000000        69.600000000000009        2.4914582619868031     
   14.400000000000000        70.400000000000006        2.5367170893045738     
   14.400000000000000        71.200000000000003        2.4613377595139330     
   14.400000000000000        72.000000000000000        2.5739564657017047     
   14.400000000000000        72.799999999999997        2.5173180603495293     
   14.400000000000000        73.600000000000009        2.5120148759079099     
   14.400000000000000        74.400000000000006        2.5060404769435904     
   14.400000000000000        75.200000000000003        2.5262504812688804     
   14.400000000000000        76.000000000000000        2.5084839966779318     
   14.400000000000000        76.800000000000011        2.4918792761665047     
   14.400000000000000        77.600000000000009        2.5218991890189901     
   14.400000000000000        78.400000000000006        2.5284774773828183     
   14.400000000000000        79.200000000000003        2.5780989590326091     
   14.400000000000000        80.000000000000000        2.5520290343952805     
   14.400000000000000        80.800000000000011        2.5078950517338252     
   14.400000000000000        81.600000000000009        2.5023884627349315     
   14.400000000000000        82.400000000000006        2.4829708528557726     
   14.400000000000000        83.200000000000003        2.6009562470411125     
   14.400000000000000        84.000000000000000        2.5204888647872119     
   14.400000000000000        84.800000000000011        2.4846749820622542     
   14.400000000000000        85.600000000000009        2.5207468285495600     
   14.400000000000000        86.400000000000006        2.5368747234427125     
   14.400000000000000        87.200000000000003        2.5596366275051330     
   14.400000000000000        88.000000000000000        2.5405763342334300     
   14.400000000000000        88.800000000000011        2.5746669475253605     
   14.400000000000000        89.600000000000009        2.5217424164588049     
   14.400000000000000        90.400000000000006        2.4810225589372723     
   14.400000000000000        91.200000000000003        2.5936112018046007     
   14.400000000000000        92.000000000000000        2.4895371038369580     
   14.400000000000000        92.800000000000011        2.5119194883296041     
   14.400000000000000        93.600000000000009        2.5377022133878628     
   14.400000000000000        94.400000000000006        2.5736403029957908     
   14.400000000000000        95.200000000000003        2.5652176670834232     
   14.400000000000000        96.000000000000000        2.5442234858461048     
   14.400000000000000        96.800000000000011        2.5074156315742111     
   14.400000000000000        97.600000000000009        2.5833674098544868     
   14.400000000000000        98.400000000000006        2.5122619581119947     
   14.400000000000000        99.200000000000003        2.5165284016169203     
   14.400000000000000        100.00000000000000        2.4549956266392048     
   14.400000000000000        100.80000000000001        2.5711400294592810     
   14.400000000000000        101.60000000000001        2.4670744572795527     
   14.400000000000000        102.40000000000001        2.4805420042836857     

   15.200000000000001       0.80000000000000004        2.5099452145184493     
   15.200000000000001        1.6000000000000001        2.4965444798873397     
   15.200000000000001        2.4000000000000004        2.4835123609193479     
   15.200000000000001        3.2000000000000002        2.5480942843711714     
   15.200000000000001        4.0000000000000000        2.4669645776511850     
   15.200000000000001        4.8000000000000007        2.5250524712439524     
   15.200000000000001        5.6000000000000005        2.5065734543109222     
   15.200000000000001        6.4000000000000004        2.4301356029378987     
   15.200000000000001        7.2000000000000002        2.5129976382320818     
   15.200000000000001        8.0000000000000000        2.4409354517208612     
   15.200000000000001        8.8000000000000007        2.4429540465026665     
   15.200000000000001        9.6000000000000014        2.4901464412113827     
   15.200000000000001        10.400000000000000        2.4238750679700867     
   15.200000000000001        11.200000000000001        2.5220063152155294     
   15.200000000000001        12.000000000000000        2.5125279374204914     
   15.200000000000001        12.800000000000001        2.5039949955393421     
   15.200000000000001        13.600000000000001        2.5136552454563721     
   15.200000000000001        14.400000000000000        2.5281165747484606     
   15.200000000000001        15.200000000000001        2.4455641091986160     
   15.200000000000001        16.000000000000000        2.4312111055371801     
   15.200000000000001        16.800000000000001        2.4611178030842660     
   15.200000000000001        17.600000000000001        2.4917288429270807     
   15.200000000000001        18.400000000000002        2.4283564335578127     
   15.200000000000001        19.200000000000003        2.4179441816383491     
   15.200000000000001        20.000000000000000        2.5197764350507934     
   15.200000000000001        20.800000000000001        2.4484422624679967     
   15.200000000000001        21.600000000000001        2.5202850187526615     
   15.200000000000001        22.400000000000002        2.4185919834780805     
   15.200000000000001        23.200000000000003        2.4277341389930904     
   15.200000000000001        24.000000000000000        2.4943115816568504     
   15.200000000000001        24.800000000000001        2.4762135128193177     
   15.200000000000001        25.600000000000001        2.4651362608711325     
   15.200000000000001        26.400000000000002        2.5365496912875267     
   15.200000000000001        27.200000000000003        2.5179954763975050     
   15.200000000000001        28.000000000000000        2.4408847198058270     
   15.200000000000001        28.800000000000001        2.4435195504351719     
   15.200000000000001        29.600000000000001        2.5190936983295629     
   15.200000000000001        30.400000000000002        2.4425948866460430     
   15.200000000000001        31.200000000000003        2.5127356044994342     
   15.200000000000001        32.000000000000000        2.4646966675967708     
   15.200000000000001        32.800000000000004        2.4832956851584504     
   15.200000000000001        33.600000000000001        2.4581492345832356     
   15.200000000000001        34.399999999999999        2.4648334323594434     
   15.200000000000001        35.200000000000003        2.5207212855341550     
   15.200000000000001        36.000000000000000        2.5285986391929050     
   15.200000000000001        36.800000000000004        2.4449039086573503     
   15.200000000000001        37.600000000000001        2.4681628269369464     
   15.200000000000001        38.400000000000006        2.5488766361675825     
   15.200000000000001        39.200000000000003        2.4765101557233269     
   15.200000000000001        40.000000000000000        2.5031351141410214     
   15.200000000000001        40.800000000000004        2.4812413962760367     
   15.200000000000001        41.600000000000001        2.4471673934311471     
   15.200000000000001        42.400000000000006        2.5331804554432531     
   15.200000000000001        43.200000000000003        2.5260366720505369     
   15.200000000000001        44.000000000000000        2.4942470421754708     
   15.200000000000001        44.800000000000004        2.5135889221370400     
   15.200000000000001        45.600000000000001        2.5619101225364860     
   15.200000000000001        46.400000000000006        2.4803074153453606     
   15.200000000000001        47.200000000000003        2.4907210024705937     
   15.200000000000001        48.000000000000000        2.5051955500903151     
   15.200000000000001        48.800000000000004        2.5524497899591916     
   15.200000000000001        49.600000000000001        2.5746004647874181     
   15.200000000000001        50.400000000000006        2.5068837329643876     
   15.200000000000001        51.200000000000003        2.5706967419392694     
   15.200000000000001        52.000000000000000        2.4817084989650784     
   15.200000000000001        52.800000000000004        2.5485068265767747     
   15.200000000000001        53.600000000000001        2.5886390084017998     
   15.200000000000001        54.400000000000006        2.4974288374211699     
   15.200000000000001        55.200000000000003        2.5060879181809339     
   15.200000000000001        56.000000000000000        2.5280751663892715     
   15.200000000000001        56.800000000000004        2.4716106911814095     
   15.200000000000001        57.600000000000001        2.5227730710260023     
   15.200000000000001        58.400000000000006        2.4713830074904006     
   15.200000000000001        59.200000000000003        2.4860088256794248     
   15.200000000000001        60.000000000000000        2.5374440899930102     
   15.200000000000001        60.800000000000004        2.5447087144511520     
   15.200000000000001        61.600000000000001        2.4674182914844542     
   15.200000000000001        62.400000000000006        2.5023655856304075     
   15.200000000000001        63.200000000000003        2.4958635765476247     
   15.200000000000001        64.000000000000000        2.4944951264558224     
   15.200000000000001        64.799999999999997        2.5611565068011846     
   15.200000000000001        65.600000000000009        2.4964132959531775     
   15.200000000000001        66.400000000000006        2.5537297575662006     
   15.200000000000001        67.200000000000003        2.5073052321034899     
   15.200000000000001        68.000000000000000        2.5154116879800585     
   15.200000000000001        68.799999999999997        2.4800476512488174     
   15.200000000000001        69.600000000000009        2.5825131695498209     
   15.200000000000001        70.400000000000006        2.4997091068939636     
   15.200000000000001        71.200000000000003        2.5247449556385986     
   15.200000000000001        72.000000000000000        2.5008535389654138     
   15.200000000000001        72.799999999999997        2.4855576421637267     
   15.200000000000001        73.600000000000009        2.5725039131824592     
   15.200000000000001        74.400000000000006        2.5109275890035705     
   15.200000000000001        75.200000000000003        2.5106455605895244     
   15.200000000000001        76.000000000000000        2.5971324995958809     
   15.200000000000001        76.800000000000011        2.5245939182561030     
   15.200000000000001        77.600000000000009        2.5308631074789787     
   15.200000000000001        78.400000000000006        2.5846182707867866     
   15.200000000000001        79.200000000000003        2.4853126515999202     
   15.200000000000001        80.000000000000000        2.4917354252959272     
   15.200000000000001        80.800000000000011        2.5642686065665892     
   15.200000000000001        81.600000000000009        2.5595526044957442     
   15.200000000000001        82.400000000000006        2.5671155774596142     
   15.200000000000001        83.200000000000003        2.4864625309866364     
   15.200000000000001        84.000000000000000        2.5706148844440695     
   15.200000000000001        84.800000000000011        2.5905161734921536     
   15.200000000000001        85.600000000000009        2.5623033092695038     
   15.200000000000001        86.400000000000006        2.5182931615775646     
   15.200000000000001        87.200000000000003        2.5249393978978212     
   15.200000000000001        88.000000000000000        2.5289875754016218     
   15.200000000000001        88.800000000000011        2.5661767133214415     
   15.200000000000001        89.600000000000009        2.5039674579364375     
   15.200000000000001        90.400000000000006        2.5130591064041763     
   15.200000000000001        91.200000000000003        2.4982033097886176     
   15.200000000000001        92.000000000000000        2.5355755887795426     
   15.200000000000001        92.800000000000011        2.5689014629343281     
   15.200000000000001        93.600000000000009        2.5053683308910366     
   15.200000000000001        94.400000000000006        2.4787658887253681     
   15.200000000000001        95.200000000000003        2.4961466024788561     
   15.200000000000001        96.000000000000000        2.5403339768504325     
   15.200000000000001        96.800000000000011        2.4946237790979016     
   15.200000000000001        97.600000000000009        2.5305688258950862     
   15.200000000000001        98.400000000000006        2.5332541830020978     
   15.200000000000001        99.200000000000003        2.4983595347520642     
   15.200000000000001        100.00000000000000        2.5734730153179468     
   15.200000000000001        100.80000000000001        2.4926286268138580     
   15.200000000000001        101.60000000000001        2.5059069949340778     
   15.200000000000001        102.40000000000001        2.5063998276796053     

   16.000000000000000       0.80000000000000004        2.5794532474396235     
   16.000000000000000        1.6000000000000001        2.4945874566523729     
   16.000000000000000        2.4000000000000004        2.5554979744517095     
   16.000000000000000        3.2000000000000002        2.4821435307442328     
   16.000000000000000        4.0000000000000000        2.5500621825964020     
   16.000000000000000        4.8000000000000007        2.4597940313437383     
   16.000000000000000        5.6000000000000005        2.5400716188327626     
   16.000000000000000        6.4000000000000004        2.4495329336463869     
   16.000000000000000        7.2000000000000002        2.5072423057644428     
   16.000000000000000        8.0000000000000000        2.5173855592167964     
   16.000000000000000        8.8000000000000007        2.5041175317823448     
   16.000000000000000        9.6000000000000014        2.5245741684398633     
   16.000000000000000        10.400000000000000        2.4460546982767379     
   16.000000000000000        11.200000000000001        2.5280091928541859     
   16.000000000000000        12.000000000000000        2.4409082482384865     
   16.000000000000000        12.800000000000001        2.4525326571847730     
   16.000000000000000        13.600000000000001        2.5136896435059506     
   16.000000000000000        14.400000000000000        2.5006287141480303     
   16.000000000000000        15.200000000000001        2.4928016201982168     
   16.000000000000000        16.000000000000000        2.5154961681347392     
   16.000000000000000        16.800000000000001        2.4779295532866166     
   16.000000000000000        17.600000000000001        2.4969711977509781     
   16.000000000000000        18.400000000000002        2.4418227017340617     
   16.000000000000000        19.200000000000003        2.4735263706392154     
   16.000000000000000        20.000000000000000        2.4922221533574236     
   16.000000000000000        20.800000000000001        2.4275832518049523     
   16.000000000000000        21.600000000000001        2.5019943320460505     
   16.000000000000000        22.400000000000002        2.4837871266278850     
   16.000000000000000        23.200000000000003        2.4366691273133405     
   16.000000000000000        24.000000000000000        2.4855092569012465     
   16.000000000000000        24.800000000000001        2.4673583697623775     
   16.000000000000000        25.600000000000001        2.5004873507332004     
   16.000000000000000        26.400000000000002        2.4033583897604416     
   16.000000000000000        27.200000000000003        2.4625265868458905     
   16.000000000000000        28.000000000000000        2.5238122587046776     
   16.000000000000000        28.800000000000001        2.4834204468035987     
   16.000000000000000        29.600000000000001        2.5124493202586606     
   16.000000000000000        30.400000000000002        2.5107067998134482     
   16.000000000000000        31.200000000000003        2.5244152286670891     
   16.000000000000000        32.000000000000000        2.5384726774279520     
   16.000000000000000        32.800000000000004        2.4995184782502142     
   16.000000000000000        33.600000000000001        2.4688928427106882     
   16.000000000000000        34.399999999999999        2.5186170888775243     
   16.000000000000000        35.200000000000003        2.4894533868061646     
   16.000000000000000        36.000000000000000        2.5379892228640286     
   16.000000000000000        36.800000000000004        2.5359579666994310     
   16.000000000000000        37.600000000000001        2.5049704718547341     
   16.000000000000000        38.400000000000006        2.4839267913150356     
   16.000000000000000        39.200000000000003        2.5396220223768324     
   16.000000000000000        40.000000000000000        2.5316325706099221     
   16.000000000000000        40.800000000000004        2.5436254400193863     
   16.000000000000000        41.600000000000001        2.5593898834016606     
   16.000000000000000        42.400000000000006        2.5433440093300703     
   16.000000000000000        43.200000000000003        2.4655704830885536     
   16.000000000000000        44.000000000000000        2.5225759953166738     
   16.000000000000000        44.800000000000004        2.5127957041453253     
   16.000000000000000        45.600000000000001        2.5723644273109221     
   16.000000000000000        46.400000000000006        2.5444489832374044     
   16.000000000000000        47.200000000000003        2.5495748765000510     
   16.000000000000000        48.000000000000000        2.5307145447809112     
   16.000000000000000        48.800000000000004        2.4916526813468809     
   16.000000000000000        49.600000000000001        2.5342854007674673     
   16.000000000000000        50.400000000000006        2.4956178706841259     
   16.000000000000000        51.200000000000003        2.5424010204240970     
   16.000000000000000        52.000000000000000        2.4953427233795704     
   16.000000000000000        52.800000000000004        2.5558291826960549     
   16.000000000000000        53.600000000000001        2.4626812321243872     
   16.000000000000000        54.400000000000006        2.5244589774126047     
   16.000000000000000        55.200000000000003        2.4697979210875980     
   16.000000000000000        56.000000000000000        2.5640108630540195     
   16.000000000000000        56.800000000000004        2.4856652240221524     
   16.000000000000000        57.600000000000001        2.5537762328088225     
   16.000000000000000        58.400000000000006        2.5428413468217945     
   16.000000000000000        59.200000000000003        2.5588350897132739     
   16.000000000000000        60.000000000000000        2.4658539151646610     
   16.000000000000000        60.800000000000004        2.5152063821760455     
   16.000000000000000        61.600000000000001        2.4878801027410442     
   16.000000000000000        62.400000000000006        2.5321760285914232     
   16.000000000000000        63.200000000000003        2.5600598014725637     
   16.000000000000000        64.000000000000000        2.4859100592084391     
   16.000000000000000        64.799999999999997        2.5640946071276485     
   16.000000000000000        65.600000000000009        2.4733560419891734     
   16.000000000000000        66.400000000000006        2.5136760666223332     
   16.000000000000000        67.200000000000003        2.4892110129430280     
   16.000000000000000        68.000000000000000        2.5406304663541119     
   16.000000000000000        68.799999999999997        2.4976817099914448     
   16.000000000000000        69.600000000000009        2.4978834849546274     
   16.000000000000000        70.400000000000006        2.5402036541104689     
   16.000000000000000        71.200000000000003        2.5045221291708479     
   16.000000000000000        72.000000000000000        2.5401357687064223     
   16.000000000000000        72.799999999999997        2.5440784327157173     
   16.000000000000000        73.600000000000009        2.5079069776167593     
   16.000000000000000        74.400000000000006        2.5034700144868012     
   16.000000000000000        75.200000000000003        2.5029883793380234     
   16.000000000000000        76.000000000000000        2.5006325381759833     
   16.000000000000000        76.800000000000011        2.5629536250108624     
   16.000000000000000        77.600000000000009        2.5124438012971675     
   16.000000000000000        78.400000000000006        2.4950766879609292     
   16.000000000000000        79.200000000000003        2.5102131488644797     
   16.000000000000000        80.000000000000000        2.5017721385538265     
   16.000000000000000        80.800000000000011        2.5635696329737931     
   16.000000000000000        81.600000000000009        2.5471645101049702     
   16.000000000000000        82.400000000000006        2.5480807124414824     
   16.000000000000000        83.200000000000003        2.5405514975302044     
   16.000000000000000        84.000000000000000        2.5544160662051527     
   16.000000000000000        84.800000000000011        2.5209238629088886     
   16.000000000000000        85.600000000000009        2.5202954069042862     
   16.000000000000000        86.400000000000006        2.5313895028883042     
   16.000000000000000        87.200000000000003        2.5889864249612340     
   16.000000000000000        88.000000000000000        2.5104586256050796     
   16.000000000000000        88.800000000000011        2.5479293607607616     
   16.000000000000000        89.600000000000009        2.5172176024240445     
   16.000000000000000        90.400000000000006        2.5282306068664995     
   16.000000000000000        91.200000000000003        2.5558752929553248     
   16.000000000000000        92.000000000000000        2.5192619559462170     
   16.000000000000000        92.800000000000011        2.5738764899078279     
   16.000000000000000        93.600000000000009        2.5584678877767089     
   16.000000000000000        94.400000000000006        2.5213288628209969     
   16.000000000000000        95.200000000000003        2.5573270878965206     
   16.000000000000000        96.000000000000000        2.5273681435120103     
   16.000000000000000        96.800000000000011        2.5738757882824159     
   16.000000000000000        97.600000000000009        2.4780405125625218     
   16.000000000000000        98.400000000000006        2.5445679722746792     
   16.000000000000000        99.200000000000003        2.4836834423892977     
   16.000000000000000        100.00000000000000        2.5653528185672232     
   16.000000000000000        100.80000000000001        2.5069897561943759     
   16.000000000000000        101.60000000000001        2.5619850990876114     
   16.000000000000000        102.40000000000001        2.4531246941260130     

   16.800000000000001       0.80000000000000004        2.5067144787623055     
   16.800000000000001        1.6000000000000001        2.5224358087495622     
   16.800000000000001        2.4000000000000004        2.4934837253893898     
   16.800000000000001        3.2000000000000002        2.5549627036725449     
   16.800000000000001        4.0000000000000000        2.4806697434107687     
   16.800000000000001        4.8000000000000007        2.5301144595150808     
   16.800000000000001        5.6000000000000005        2.4643043009220431     
   16.800000000000001        6.4000000000000004        2.4647659561996522     
   16.800000000000001        7.2000000000000002        2.5008088325734752     
   16.800000000000001        8.0000000000000000        2.5142910086481645     
   16.800000000000001        8.8000000000000007        2.4715255648606735     
   16.800000000000001        9.6000000000000014        2.4899441012166976     
   16.800000000000001        10.400000000000000        2.5072262584673299     
   16.800000000000001        11.200000000000001        2.4332953709097302     
   16.800000000000001        12.000000000000000        2.4510972016883272     
   16.800000000000001        12.800000000000001        2.5317793755163929     
   16.800000000000001        13.600000000000001        2.4347593715196783     
   16.800000000000001        14.400000000000000        2.4624814766571412     
   16.800000000000001        15.200000000000001        2.4261242450788996     
   16.800000000000001        16.000000000000000        2.4911692515522486     
   16.800000000000001        16.800000000000001        2.4464494436599495     
   16.800000000000001        17.600000000000001        2.4455121427261775     
   16.800000000000001        18.400000000000002        2.5134160028401187     
   16.800000000000001        19.200000000000003        2.4974677655755078     
   16.800000000000001        20.000000000000000        2.4882595997410046     
   16.800000000000001        20.800000000000001        2.4001310527971813     
   16.800000000000001        21.600000000000001        2.3968343635569895     
   16.800000000000001        22.400000000000002        2.4978344625080533     
   16.800000000000001        23.200000000000003        2.4933624148766187     
   16.800000000000001        24.000000000000000        2.3995843155702614     
   16.800000000000001        24.800000000000001        2.5137213364272215     
   16.800000000000001        25.600000000000001        2.4353509533426752     
   16.800000000000001        26.400000000000002        2.5185475053141895     
   16.800000000000001        27.200000000000003        2.4697464147745989     
   16.800000000000001        28.000000000000000        2.5129427493162697     
   16.800000000000001        28.800000000000001        2.4280903603196009     
   16.800000000000001        29.600000000000001        2.5284554336398997     
   16.800000000000001        30.400000000000002        2.4202596691525695     
   16.800000000000001        31.200000000000003        2.4842868167035088     
   16.800000000000001        32.000000000000000        2.4286599107668740     
   16.800000000000001        32.800000000000004        2.5230300370065719     
   16.800000000000001        33.600000000000001        2.5171086340703712     
   16.800000000000001        34.399999999999999        2.5385583709534383     
   16.800000000000001        35.200000000000003        2.5293179215533468     
   16.800000000000001        36.000000000000000        2.4386656793628116     
   16.800000000000001        36.800000000000004        2.5356739804429176     
   16.800000000000001        37.600000000000001        2.5054895573514995     
   16.800000000000001        38.400000000000006        2.4890084492919820     
   16.800000000000001        39.200000000000003        2.5528394607869496     
   16.800000000000001        40.000000000000000        2.4987557471974391     
   16.800000000000001        40.800000000000004        2.5053227025802500     
   16.800000000000001        41.600000000000001        2.5185604285358156     
   16.800000000000001        42.400000000000006        2.5169057282214053     
   16.800000000000001        43.200000000000003        2.5397942652872181     
   16.800000000000001        44.000000000000000        2.5547753339181112     
   16.800000000000001        44.800000000000004        2.5588141154277579     
   16.800000000000001        45.600000000000001        2.4876314036869376     
   16.800000000000001        46.400000000000006        2.4952734027433325     
   16.800000000000001        47.200000000000003        2.5411474503460436     
   16.800000000000001        48.000000000000000        2.5338912958916056     
   16.800000000000001        48.800000000000004        2.5315220691334255     
   16.800000000000001        49.600000000000001        2.5234226547237451     
   16.800000000000001        50.400000000000006        2.5280962421285254     
   16.800000000000001        51.200000000000003        2.5845138472994607     
   16.800000000000001        52.000000000000000        2.5284747652599933     
   16.800000000000001        52.800000000000004        2.5647114163541462     
   16.800000000000001        53.600000000000001        2.5272769855761115     
   16.800000000000001        54.400000000000006        2.5470421950159876     
   16.800000000000001        55.200000000000003        2.4892786422972946     
   16.800000000000001        56.000000000000000        2.5324666750355460     
   16.800000000000001        56.800000000000004        2.5335123635605195     
   16.800000000000001        57.600000000000001        2.5064222874767283     
   16.800000000000001        58.400000000000006        2.4684660948473529     
   16.800000000000001        59.200000000000003        2.4865766018772368     
   16.800000000000001        60.000000000000000        2.4856822116676422     
   16.800000000000001        60.800000000000004        2.5413734251076399     
   16.800000000000001        61.600000000000001        2.5468708216488718     
   16.800000000000001        62.400000000000006        2.4897532115413976     
   16.800000000000001        63.200000000000003        2.5240795574582222     
   16.800000000000001        64.000000000000000        2.4762835858481371     
   16.800000000000001        64.799999999999997        2.4546291139595220     
   16.800000000000001        65.600000000000009        2.5441400988289620     
   16.800000000000001        66.400000000000006        2.4639717476470300     
   16.800000000000001        67.200000000000003        2.5190697821568109     
   16.800000000000001        68.000000000000000        2.5096970556282390     
   16.800000000000001        68.799999999999997        2.5341479127629598     
   16.800000000000001        69.600000000000009        2.5052037626992041     
   16.800000000000001        70.400000000000006        2.4853435274462905     
   16.800000000000001        71.200000000000003        2.5362057445630017     
   16.800000000000001        72.000000000000000        2.4748506787686977     
   16.800000000000001        72.799999999999997        2.5451766221451573     
   16.800000000000001        73.600000000000009        2.4678842685321443     
   16.800000000000001        74.400000000000006        2.5390234710726176     
   16.800000000000001        75.200000000000003        2.5316749905329421     
   16.800000000000001        76.000000000000000        2.5168123547470795     
   16.800000000000001        76.800000000000011        2.5055983564816167     
   16.800000000000001        77.600000000000009        2.5741808847087930     
   16.800000000000001        78.400000000000006        2.5816592199902688     
   16.800000000000001        79.200000000000003        2.4933300522529045     
   16.800000000000001        80.000000000000000        2.5296677389195237     
   16.800000000000001        80.800000000000011        2.5098414082267304     
   16.800000000000001        81.600000000000009        2.5281478570456066     
   16.800000000000001        82.400000000000006        2.5261861845559728     
   16.800000000000001        83.200000000000003        2.5165986474361284     
   16.800000000000001        84.000000000000000        2.5439936532476706     
   16.800000000000001        84.800000000000011        2.5417615179172826     
   16.800000000000001        85.600000000000009        2.5660345815652326     
   16.800000000000001        86.400000000000006        2.4928497654322364     
   16.800000000000001        87.200000000000003        2.4869656833309661     
   16.800000000000001        88.000000000000000        2.4985431526484709     
   16.800000000000001        88.800000000000011        2.5291151470714723     
   16.800000000000001        89.600000000000009        2.5167934929760292     
   16.800000000000001        90.400000000000006        2.5626693214741612     
   16.800000000000001        91.200000000000003        2.5698219219217027     
   16.800000000000001        92.000000000000000        2.5346785086461074     
   16.800000000000001        92.800000000000011        2.5137143679552540     
   16.800000000000001        93.600000000000009        2.5374660153347359     
   16.800000000000001        94.400000000000006        2.5888996704131881     
   16.800000000000001        95.200000000000003        2.5154601563578711     
   16.800000000000001        96.000000000000000        2.5369951638312145     
   16.800000000000001        96.800000000000011        2.4860935653051954     
   16.800000000000001        97.600000000000009        2.5036779097162269     
   16.800000000000001        98.400000000000006        2.5755555206045297     
   16.800000000000001        99.200000000000003        2.5286661324763777     
   16.800000000000001        100.00000000000000        2.4898022746487563     
   16.800000000000001        100.80000000000001        2.4856446288864666     
   16.800000000000001        101.60000000000001        2.5457158588078124     
   16.800000000000001        102.40000000000001        2.5584481645980963     

   17.600000000000001       0.80000000000000004        2.5100268264124632     
   17.600000000000001        1.6000000000000001        2.4940555099491939     
   17.600000000000001        2.4000000000000004        2.5643053282240813     
   17.600000000000001        3.2000000000000002        2.4818127334333986     
   17.600000000000001        4.0000000000000000        2.5384735743214502     
   17.600000000000001        4.8000000000000007        2.4499867077361492     
   17.600000000000001        5.6000000000000005        2.5062491241356146     
   17.600000000000001        6.4000000000000004        2.4846798929700098     
   17.600000000000001        7.2000000000000002        2.5188088781699447     
   17.600000000000001        8.0000000000000000        2.4839430506554754     
   17.600000000000001        8.8000000000000007        2.5098789831254491     
   17.600000000000001        9.6000000000000014        2.4893055509722473     
   17.600000000000001        10.400000000000000        2.4971787208357750     
   17.600000000000001        11.200000000000001        2.5318475109136682     
   17.600000000000001        12.000000000000000        2.4438808793203020     
   17.600000000000001        12.800000000000001        2.4672235638906024     
   17.600000000000001        13.600000000000001        2.4691044430139506     
   17.600000000000001        14.400000000000000        2.4558423487099890     
   17.600000000000001        15.200000000000001        2.4533706421726058     
   17.600000000000001        16.000000000000000        2.4792784675934811     
   17.600000000000001        16.800000000000001        2.4289501354386078     
   17.600000000000001        17.600000000000001        2.4734208878616846     
   17.600000000000001        18.400000000000002        2.4342650414582949     
   17.600000000000001        19.200000000000003        2.4513357813124061     
   17.600000000000001        20.000000000000000        2.3147107491580856     
   17.600000000000001        20.800000000000001        2.1858511911718250     
   17.600000000000001        21.600000000000001        2.3220787336862037     
   17.600000000000001        22.400000000000002        2.4196768921669358     
   17.600000000000001        23.200000000000003        2.4693755667609101     
   17.600000000000001        24.000000000000000        2.5043194905368429     
   17.600000000000001        24.800000000000001        2.4520820040585511     
   17.600000000000001        25.600000000000001        2.4890416617431304     
   17.600000000000001        26.400000000000002        2.4951567849364817     
   17.600000000000001        27.200000000000003        2.4146411515029942     
   17.600000000000001        28.000000000000000        2.5099814761021118     
   17.600000000000001        28.800000000000001        2.4361557610445566     
   17.600000000000001        29.600000000000001        2.4563416046591318     
   17.600000000000001        30.400000000000002        2.5272074200008032     
   17.600000000000001        31.200000000000003        2.5048396570682741     
   17.600000000000001        32.000000000000000        2.4681504275484980     
   17.600000000000001        32.800000000000004        2.4856042984836741     
   17.600000000000001        33.600000000000001        2.4589444852965450     
   17.600000000000001        34.399999999999999        2.4583922499677104     
   17.600000000000001        35.200000000000003        2.4478254388314915     
   17.600000000000001        36.000000000000000        2.5608508640946699     
   17.600000000000001        36.800000000000004        2.4700817477620349     
   17.600000000000001        37.600000000000001        2.5455309217744575     
   17.600000000000001        38.400000000000006        2.5461682416307432     
   17.600000000000001        39.200000000000003        2.4909531279897905     
   17.600000000000001        40.000000000000000        2.5378731269486954     
   17.600000000000001        40.800000000000004        2.4596071668496760     
   17.600000000000001        41.600000000000001        2.4758984300558438     
   17.600000000000001        42.400000000000006        2.4608076316200016     
   17.600000000000001        43.200000000000003        2.5491386367605782     
   17.600000000000001        44.000000000000000        2.4599753030391369     
   17.600000000000001        44.800000000000004        2.4752838065168192     
   17.600000000000001        45.600000000000001        2.5343754655067365     
   17.600000000000001        46.400000000000006        2.4791759289710411     
   17.600000000000001        47.200000000000003        2.5538685947352358     
   17.600000000000001        48.000000000000000        2.5209416727670515     
   17.600000000000001        48.800000000000004        2.4959530056609869     
   17.600000000000001        49.600000000000001        2.5140408785563300     
   17.600000000000001        50.400000000000006        2.4741643837284952     
   17.600000000000001        51.200000000000003        2.5015882450198221     
   17.600000000000001        52.000000000000000        2.4615890858080736     
   17.600000000000001        52.800000000000004        2.5506959029559102     
   17.600000000000001        53.600000000000001        2.4633460888207912     
   17.600000000000001        54.400000000000006        2.5040442218625270     
   17.600000000000001        55.200000000000003        2.5595314610703044     
   17.600000000000001        56.000000000000000        2.4972064512761030     
   17.600000000000001        56.800000000000004        2.5474183950944109     
   17.600000000000001        57.600000000000001        2.4983812571172752     
   17.600000000000001        58.400000000000006        2.4886612346689070     
   17.600000000000001        59.200000000000003        2.5533906296491842     
   17.600000000000001        60.000000000000000        2.5474919046649327     
   17.600000000000001        60.800000000000004        2.4508586148151101     
   17.600000000000001        61.600000000000001        2.5282176173526509     
   17.600000000000001        62.400000000000006        2.4389688166709309     
   17.600000000000001        63.200000000000003        2.5105985874388996     
   17.600000000000001        64.000000000000000        2.4513768247567511     
   17.600000000000001        64.799999999999997        2.5202360761503817     
   17.600000000000001        65.600000000000009        2.4803977554854431     
   17.600000000000001        66.400000000000006        2.5471375395288685     
   17.600000000000001        67.200000000000003        2.5224434526918573     
   17.600000000000001        68.000000000000000        2.5078205148934933     
   17.600000000000001        68.799999999999997        2.5308701461712162     
   17.600000000000001        69.600000000000009        2.5149821142715507     
   17.600000000000001        70.400000000000006        2.4917228778647735     
   17.600000000000001        71.200000000000003        2.4837118559425493     
   17.600000000000001        72.000000000000000        2.5017042624750121     
   17.600000000000001        72.799999999999997        2.5643527357982050     
   17.600000000000001        73.600000000000009        2.5136379862640097     
   17.600000000000001        74.400000000000006        2.5113550289810083     
   17.600000000000001        75.200000000000003        2.4790437453903467     
   17.600000000000001        76.000000000000000        2.5891957665372285     
   17.600000000000001        76.800000000000011        2.4959994559277670     
   17.600000000000001        77.600000000000009        2.5400530659170988     
   17.600000000000001        78.400000000000006        2.4692093856097994     
   17.600000000000001        79.200000000000003        2.5281618673743282     
   17.600000000000001        80.000000000000000        2.5872624404872928     
   17.600000000000001        80.800000000000011        2.5013715535233558     
   17.600000000000001        81.600000000000009        2.4873202394450535     
   17.600000000000001        82.400000000000006        2.5041472256348034     
   17.600000000000001        83.200000000000003        2.5035068715203925     
   17.600000000000001        84.000000000000000        2.5123342323965967     
   17.600000000000001        84.800000000000011        2.5266449726113733     
   17.600000000000001        85.600000000000009        2.5099906047382508     
   17.600000000000001        86.400000000000006        2.5347896135408807     
   17.600000000000001        87.200000000000003        2.5914084613408828     
   17.600000000000001        88.000000000000000        2.5490228743121786     
   17.600000000000001        88.800000000000011        2.5368483478939781     
   17.600000000000001        89.600000000000009        2.6018290834552027     
   17.600000000000001        90.400000000000006        2.4969516820905260     
   17.600000000000001        91.200000000000003        2.5337423138365183     
   17.600000000000001        92.000000000000000        2.5378223383526692     
   17.600000000000001        92.800000000000011        2.5396834404246720     
   17.600000000000001        93.600000000000009        2.4994141279917446     
   17.600000000000001        94.400000000000006        2.5122151432424453     
   17.600000000000001        95.200000000000003        2.5131739978083245     
   17.600000000000001        96.000000000000000        2.5683462964489618     
   17.600000000000001        96.800000000000011        2.5146899273868852     
   17.600000000000001        97.600000000000009        2.4991617075962465     
   17.600000000000001        98.400000000000006        2.5637425961846758     
   17.600000000000001        99.200000000000003        2.4955742874037670     
   17.600000000000001        100.00000000000000        2.5214633349500262     
   17.600000000000001        100.80000000000001        2.5336553787028819     
   17.600000000000001        101.60000000000001        2.5629771134035746     
   17.600000000000001        102.40000000000001        2.4767479827290835     

   18.400000000000002       0.80000000000000004        2.5310688048941419     
   18.400000000000002        1.6000000000000001        2.5009315629848512     
   18.400000000000002        2.4000000000000004        2.5274973274547681     
   18.400000000000002        3.2000000000000002        2.4893982075193430     
   18.400000000000002        4.0000000000000000        2.5560716838097592     
   18.400000000000002        4.8000000000000007        2.4692084335952402     
   18.400000000000002        5.6000000000000005        2.5374668155061637     
   18.400000000000002        6.4000000000000004        2.5228271143217711     
   18.400000000000002        7.2000000000000002        2.4236353910877479     
   18.400000000000002        8.0000000000000000        2.4923655852245368     
   18.400000000000002        8.8000000000000007        2.4431466988113582     
   18.400000000000002        9.6000000000000014        2.5041681412249832     
   18.400000000000002        10.400000000000000        2.4426078598823286     
   18.400000000000002        11.200000000000001        2.4866928283773961     
   18.400000000000002        12.000000000000000        2.4435265566355362     
   18.400000000000002        12.800000000000001        2.5188522699958105     
   18.400000000000002        13.600000000000001        2.5237252805862149     
   18.400000000000002        14.400000000000000        2.4392642169236898     
   18.400000000000002        15.200000000000001        2.4729659589370789     
   18.400000000000002        16.000000000000000        2.5137846399707815     
   18.400000000000002        16.800000000000001        2.4894003312954309     
   18.400000000000002        17.600000000000001        2.4912018117340424     
   18.400000000000002        18.400000000000002        2.4399680136365185     
   18.400000000000002        19.200000000000003        2.4809739957559049     
   18.400000000000002        20.000000000000000        2.3497228476211913     
   18.400000000000002        20.800000000000001        2.1990550572129330     
   18.400000000000002        21.600000000000001        2.3020538716579826     
   18.400000000000002        22.400000000000002        2.5133361568799168     
   18.400000000000002        23.200000000000003        2.4216669048037343     
   18.400000000000002        24.000000000000000        2.4399913719347928     
   18.400000000000002        24.800000000000001        2.4688636649406464     
   18.400000000000002        25.600000000000001        2.5137908453396394     
   18.400000000000002        26.400000000000002        2.4875486410037846     
   18.400000000000002        27.200000000000003        2.4818021092098079     
   18.400000000000002        28.000000000000000        2.4452875511059471     
   18.400000000000002        28.800000000000001        2.5019827800437660     
   18.400000000000002        29.600000000000001        2.5295459349153551     
   18.400000000000002        30.400000000000002        2.4636400209241125     
   18.400000000000002        31.200000000000003        2.4459269085783042     
   18.400000000000002        32.000000000000000        2.5619726357489547     
   18.400000000000002        32.800000000000004        2.4564639871483140     
   18.400000000000002        33.600000000000001        2.5075275526942900     
   18.400000000000002        34.399999999999999        2.5241369450914140     
   18.400000000000002        35.200000000000003        2.5201058800559020     
   18.400000000000002        36.000000000000000        2.4839140207037556     
   18.400000000000002        36.800000000000004        2.5246391751170121     
   18.400000000000002        37.600000000000001        2.4650156203816751     
   18.400000000000002        38.400000000000006        2.4648966796345713     
   18.400000000000002        39.200000000000003        2.5447959130948994     
   18.400000000000002        40.000000000000000        2.5003639330460419     
   18.400000000000002        40.800000000000004        2.5566306503148932     
   18.400000000000002        41.600000000000001        2.5547716898200159     
   18.400000000000002        42.400000000000006        2.5052909508724341     
   18.400000000000002        43.200000000000003        2.5552431768232626     
   18.400000000000002        44.000000000000000        2.5110314858146845     
   18.400000000000002        44.800000000000004        2.5123855946755658     
   18.400000000000002        45.600000000000001        2.5667174629275733     
   18.400000000000002        46.400000000000006        2.5007539523897542     
   18.400000000000002        47.200000000000003        2.4982399781607745     
   18.400000000000002        48.000000000000000        2.4977592493345533     
   18.400000000000002        48.800000000000004        2.4866253351896779     
   18.400000000000002        49.600000000000001        2.5571050457985516     
   18.400000000000002        50.400000000000006        2.5420149558110539     
   18.400000000000002        51.200000000000003        2.5309239768706338     
   18.400000000000002        52.000000000000000        2.5496933360357779     
   18.400000000000002        52.800000000000004        2.5103934683871501     
   18.400000000000002        53.600000000000001        2.4643568977230030     
   18.400000000000002        54.400000000000006        2.5623766503492358     
   18.400000000000002        55.200000000000003        2.4765942880507588     
   18.400000000000002        56.000000000000000        2.5415022185164120     
   18.400000000000002        56.800000000000004        2.4449268121725907     
   18.400000000000002        57.600000000000001        2.5493183914440118     
   18.400000000000002        58.400000000000006        2.4876058988119887     
   18.400000000000002        59.200000000000003        2.5210327439620488     
   18.400000000000002        60.000000000000000        2.4868753191561592     
   18.400000000000002        60.800000000000004        2.5125857243201675     
   18.400000000000002        61.600000000000001        2.4806518066711720     
   18.400000000000002        62.400000000000006        2.5258030212808151     
   18.400000000000002        63.200000000000003        2.4546938622224208     
   18.400000000000002        64.000000000000000        2.5372207253499486     
   18.400000000000002        64.799999999999997        2.5094061808660446     
   18.400000000000002        65.600000000000009        2.4805823260048463     
   18.400000000000002        66.400000000000006        2.4723059452816014     
   18.400000000000002        67.200000000000003        2.4837072061559087     
   18.400000000000002        68.000000000000000        2.4937337844203333     
   18.400000000000002        68.799999999999997        2.4970808493197416     
   18.400000000000002        69.600000000000009        2.4675486070263886     
   18.400000000000002        70.400000000000006        2.5464594941400609     
   18.400000000000002        71.200000000000003        2.5139937259686973     
   18.400000000000002        72.000000000000000        2.5655531943201715     
   18.400000000000002        72.799999999999997        2.4453545087638502     
   18.400000000000002        73.600000000000009        2.5122260667156060     
   18.400000000000002        74.400000000000006        2.5432590558245027     
   18.400000000000002        75.200000000000003        2.5588684458991269     
   18.400000000000002        76.000000000000000        2.5195582102527054     
   18.400000000000002        76.800000000000011        2.4846183068072536     
   18.400000000000002        77.600000000000009        2.5201732631507165     
   18.400000000000002        78.400000000000006        2.5683071596701481     
   18.400000000000002        79.200000000000003        2.4957272073701926     
   18.400000000000002        80.000000000000000        2.5212146228524883     
   18.400000000000002        80.800000000000011        2.5427135177665217     
   18.400000000000002        81.600000000000009        2.5700440357102354     
   18.400000000000002        82.400000000000006        2.5483738296094534     
   18.400000000000002        83.200000000000003        2.5524012196397519     
   18.400000000000002        84.000000000000000        2.5693176370058879     
   18.400000000000002        84.800000000000011        2.5086525078374726     
   18.400000000000002        85.600000000000009        2.5275141141498265     
   18.400000000000002        86.400000000000006        2.5009729063180872     
   18.400000000000002        87.200000000000003        2.5285535303688991     
   18.400000000000002        88.000000000000000        2.5832270260810506     
   18.400000000000002        88.800000000000011        2.4800466633524763     
   18.400000000000002        89.600000000000009        2.5382055458585273     
   18.400000000000002        90.400000000000006        2.7090410800762701     
   18.400000000000002        91.200000000000003        2.7666668467784397     
   18.400000000000002        92.000000000000000        2.7028865836137070     
   18.400000000000002        92.800000000000011        2.5119099032204963     
   18.400000000000002        93.600000000000009        2.5696533713927971     
   18.400000000000002        94.400000000000006        2.5834408422452873     
   18.400000000000002        95.200000000000003        2.5459699970396827     
   18.400000000000002        96.000000000000000        2.5037891863847621     
   18.400000000000002        96.800000000000011        2.5480439879216945     
   18.400000000000002        97.600000000000009        2.5815274939397765     
   18.400000000000002        98.400000000000006        2.5229200942940815     
   18.400000000000002        99.200000000000003        2.4765856816139471     
   18.400000000000002        100.00000000000000        2.5060927602616476     
   18.400000000000002        100.80000000000001        2.4809068666284984     
   18.400000000000002        101.60000000000001        2.5045782683601834     
   18.400000000000002        102.40000000000001        2.5151719959284171     

   19.200000000000003       0.80000000000000004        2.4892106941582557     
   19.200000000000003        1.6000000000000001        2.4615963369881371     
   19.200000000000003        2.4000000000000004        2.5595283868392791     
   19.200000000000003        3.2000000000000002        2.4884388230932579     
   19.200000000000003        4.0000000000000000        2.5493911106085050     
   19.200000000000003        4.8000000000000007        2.4723576945858703     
   19.200000000000003        5.6000000000000005        2.4608939020950769     
   19.200000000000003        6.4000000000000004        2.4502719904977677     
   19.200000000000003        7.2000000000000002        2.5109387685357061     
   19.200000000000003        8.0000000000000000        2.5211446988349873     
   19.200000000000003        8.8000000000000007        2.4558526009328530     
   19.200000000000003        9.6000000000000014        2.5495170105107903     
   19.200000000000003        10.400000000000000        2.4508384480281156     
   19.200000000000003        11.200000000000001        2.4953722361426904     
   19.200000000000003        12.000000000000000        2.4575692693217475     
   19.200000000000003        12.800000000000001        2.4694041306686909     
   19.200000000000003        13.600000000000001        2.4606015070910026     
   19.200000000000003        14.400000000000000        2.4491611064572583     
   19.200000000000003        15.200000000000001        2.4918530831459771     
   19.200000000000003        16.000000000000000        2.4781005542956125     
   19.200000000000003        16.800000000000001        2.4073604346545276     
   19.200000000000003        17.600000000000001        2.4355216651616036     
   19.200000000000003        18.400000000000002        2.4541832257647749     
   19.200000000000003        19.200000000000003        2.4685064008536486     
   19.200000000000003        20.000000000000000        2.4278322999936806     
   19.200000000000003        20.800000000000001        2.4099385232605801     
   19.200000000000003        21.600000000000001        2.4617043796347007     
   19.200000000000003        22.400000000000002        2.4893403512797394     
   19.200000000000003        23.200000000000003        2.5155719486549750     
   19.200000000000003        24.000000000000000        2.4716236127270266     
   19.200000000000003        24.800000000000001        2.4960103095514796     
   19.200000000000003        25.600000000000001        2.4252469719851226     
   19.200000000000003        26.400000000000002        2.4848946293206882     
   19.200000000000003        27.200000000000003        2.4793231898316157     
   19.200000000000003        28.000000000000000        2.4855740644705246     
   19.200000000000003        28.800000000000001        2.5032224776634755     
   19.200000000000003        29.600000000000001        2.4174467162218432     
   19.200000000000003        30.400000000000002        2.4866218310350852     
   19.200000000000003        31.200000000000003        2.4700614517289341     
   19.200000000000003        32.000000000000000        2.4514559283261970     
   19.200000000000003        32.800000000000004        2.5057365977203352     
   19.200000000000003        33.600000000000001        2.4714026104741973     
   19.200000000000003        34.399999999999999        2.4390134647873487     
   19.200000000000003        35.200000000000003        2.4551732509481821     
   19.200000000000003        36.000000000000000        2.5495333532607662     
   19.200000000000003        36.800000000000004        2.5121057061532248     
   19.200000000000003        37.600000000000001        2.5557865182127304     
   19.200000000000003        38.400000000000006        2.5066676842838942     
   19.200000000000003        39.200000000000003        2.5410773247023801     
   19.200000000000003        40.000000000000000        2.4941374641471765     
   19.200000000000003        40.800000000000004        2.5232531223109875     
   19.200000000000003        41.600000000000001        2.5080818055862082     
   19.200000000000003        42.400000000000006        2.4497763923924287     
   19.200000000000003        43.200000000000003        2.5562063902676013     
   19.200000000000003        44.000000000000000        2.4790349613311986     
   19.200000000000003        44.800000000000004        2.4704075734135738     
   19.200000000000003        45.600000000000001        2.5409627778198987     
   19.200000000000003        46.400000000000006        2.5039952103952068     
   19.200000000000003        47.200000000000003        2.5585341932972820     
   19.200000000000003        48.000000000000000        2.4676027951067820     
   19.200000000000003        48.800000000000004        2.5097636505327920     
   19.200000000000003        49.600000000000001        2.5561519548093199     
   19.200000000000003        50.400000000000006        2.4474139337088743     
   19.200000000000003        51.200000000000003        2.5276131927536789     
   19.200000000000003        52.000000000000000        2.4833572624801583     
   19.200000000000003        52.800000000000004        2.5550917191857154     
   19.200000000000003        53.600000000000001        2.4652821566841827     
   19.200000000000003        54.400000000000006        2.5607412195329387     
   19.200000000000003        55.200000000000003        2.4931040792799672     
   19.200000000000003        56.000000000000000        2.4712763152392396     
   19.200000000000003        56.800000000000004        2.5155178367278155     
   19.200000000000003        57.600000000000001        2.5140459092443357     
   19.200000000000003        58.400000000000006        2.4756552972372785     
   19.200000000000003        59.200000000000003        2.4860405813158239     
   19.200000000000003        60.000000000000000        2.5331194874395857     
   19.200000000000003        60.800000000000004        2.4439041500194643     
   19.200000000000003        61.600000000000001        2.5465871474837507     
   19.200000000000003        62.400000000000006        2.4431280926898227     
   19.200000000000003        63.200000000000003        2.5264036045863105     
   19.200000000000003        64.000000000000000        2.4876996116348176     
   19.200000000000003        64.799999999999997        2.4571728137913023     
   19.200000000000003        65.600000000000009        2.4700646636050942     
   19.200000000000003        66.400000000000006        2.5227792448969413     
   19.200000000000003        67.200000000000003        2.4773628387624389     
   19.200000000000003        68.000000000000000        2.5476223143973664     
   19.200000000000003        68.799999999999997        2.4560996529249324     
   19.200000000000003        69.600000000000009        2.5625260733116670     
   19.200000000000003        70.400000000000006        2.4922065842338657     
   19.200000000000003        71.200000000000003        2.4772760239287210     
   19.200000000000003        72.000000000000000        2.4615014618301800     
   19.200000000000003        72.799999999999997        2.5367002746657530     
   19.200000000000003        73.600000000000009        2.5384239185359196     
   19.200000000000003        74.400000000000006        2.5126100037738812     
   19.200000000000003        75.200000000000003        2.4668980376072329     
   19.200000000000003        76.000000000000000        2.5385203219045551     
   19.200000000000003        76.800000000000011        2.4885345402537880     
   19.200000000000003        77.600000000000009        2.5057211323570852     
   19.200000000000003        78.400000000000006        2.5628079523597256     
   19.200000000000003        79.200000000000003        2.4656100532886533     
   19.200000000000003        80.000000000000000        2.5116371649285578     
   19.200000000000003        80.800000000000011        2.5635703087550405     
   19.200000000000003        81.600000000000009        2.5571541405969502     
   19.200000000000003        82.400000000000006        2.5585497821563083     
   19.200000000000003        83.200000000000003        2.5259245965451438     
   19.200000000000003        84.000000000000000        2.5173694134987037     
   19.200000000000003        84.800000000000011        2.5329233732724297     
   19.200000000000003        85.600000000000009        2.5062323301736167     
   19.200000000000003        86.400000000000006        2.5570035254762682     
   19.200000000000003        87.200000000000003        2.5012932138037516     
   19.200000000000003        88.000000000000000        2.4891684636810458     
   19.200000000000003        88.800000000000011        2.5242130311602082     
   19.200000000000003        89.600000000000009        2.5760858346250259     
   19.200000000000003        90.400000000000006        2.7807334754588080     
   19.200000000000003        91.200000000000003        2.8622551560343181     
   19.200000000000003        92.000000000000000        2.8346582209851898     
   19.200000000000003        92.800000000000011        2.6652878536546560     
   19.200000000000003        93.600000000000009        2.5150360933181513     
   19.200000000000003        94.400000000000006        2.5062628721360181     
   19.200000000000003        95.200000000000003        2.5665158993550805     
   19.200000000000003        96.000000000000000        2.5079737107988160     
   19.200000000000003        96.800000000000011        2.5674833666455670     
   19.200000000000003        97.600000000000009        2.4895984293341726     
   19.200000000000003        98.400000000000006        2.5195019608804197     
   19.200000000000003        99.200000000000003        2.5302676110757174     
   19.200000000000003        100.00000000000000        2.5277286527846075     
   19.200000000000003        100.80000000000001        2.5801943117715505     
   19.200000000000003        101.60000000000001        2.4864827631737256     
   19.200000000000003        102.40000000000001        2.4863030486809774     

   20.000000000000000       0.80000000000000004        2.5900308439965620     
   20.000000000000000        1.6000000000000001        2.5056065744281200     
   20.000000000000000        2.4000000000000004        2.4698838683800788     
   20.000000000000000        3.2000000000000002        2.5402843038323306     
   20.000000000000000        4.0000000000000000        2.5323524332053204     
   20.000000000000000        4.8000000000000007        2.4368680320909371     
   20.000000000000000        5.6000000000000005        2.5226531684153830     
   20.000000000000000        6.4000000000000004        2.4785908740739533     
   20.000000000000000        7.2000000000000002        2.5244704246072667     
   20.000000000000000        8.0000000000000000        2.5230918700261862     
   20.000000000000000        8.8000000000000007        2.4650513851876292     
   20.000000000000000        9.6000000000000014        2.4512240233401297     
   20.000000000000000        10.400000000000000        2.4908366947697562     
   20.000000000000000        11.200000000000001        2.5144004441926580     
   20.000000000000000        12.000000000000000        2.4540030553690313     
   20.000000000000000        12.800000000000001        2.5063528454135291     
   20.000000000000000        13.600000000000001        2.4724105333330360     
   20.000000000000000        14.400000000000000        2.4954778044700703     
   20.000000000000000        15.200000000000001        2.4770280743793154     
   20.000000000000000        16.000000000000000        2.4089738378838024     
   20.000000000000000        16.800000000000001        2.5174992338367317     
   20.000000000000000        17.600000000000001        2.5129665503617331     
   20.000000000000000        18.400000000000002        2.5060120837286299     
   20.000000000000000        19.200000000000003        2.4477617238622473     
   20.000000000000000        20.000000000000000        2.4181959078032262     
   20.000000000000000        20.800000000000001        2.5065806220739812     
   20.000000000000000        21.600000000000001        2.4958683702465931     
   20.000000000000000        22.400000000000002        2.4744684260151111     
   20.000000000000000        23.200000000000003        2.5034878094538944     
   20.000000000000000        24.000000000000000        2.4143434509881274     
   20.000000000000000        24.800000000000001        2.4287030537697349     
   20.000000000000000        25.600000000000001        2.4682297303083072     
   20.000000000000000        26.400000000000002        2.4688970276889783     
   20.000000000000000        27.200000000000003        2.5293740895133450     
   20.000000000000000        28.000000000000000        2.4174188909534005     
   20.000000000000000        28.800000000000001        2.5221593541421710     
   20.000000000000000        29.600000000000001        2.4578677199214596     
   20.000000000000000        30.400000000000002        2.5232120008483112     
   20.000000000000000        31.200000000000003        2.5199798426113760     
   20.000000000000000        32.000000000000000        2.5213318519605035     
   20.000000000000000        32.800000000000004        2.4459186310554824     
   20.000000000000000        33.600000000000001        2.5365583610324967     
   20.000000000000000        34.399999999999999        2.5135308111983568     
   20.000000000000000        35.200000000000003        2.5346410893695484     
   20.000000000000000        36.000000000000000        2.4593585031775245     
   20.000000000000000        36.800000000000004        2.5026612669940898     
   20.000000000000000        37.600000000000001        2.4429502431211727     
   20.000000000000000        38.400000000000006        2.5583584833335271     
   20.000000000000000        39.200000000000003        2.5457039330309406     
   20.000000000000000        40.000000000000000        2.5478661641847791     
   20.000000000000000        40.800000000000004        2.4540638680429168     
   20.000000000000000        41.600000000000001        2.5808970196334182     
   20.000000000000000        42.400000000000006        2.4334673168889518     
   20.000000000000000        43.200000000000003        2.5557211075895059     
   20.000000000000000        44.000000000000000        2.4747387169162076     
   20.000000000000000        44.800000000000004        2.5813896313456635     
   20.000000000000000        45.600000000000001        2.4738614200864331     
   20.000000000000000        46.400000000000006        2.5072399208581722     
   20.000000000000000        47.200000000000003        2.5305828618878086     
   20.000000000000000        48.000000000000000        2.5155409721273911     
   20.000000000000000        48.800000000000004        2.5537327730075354     
   20.000000000000000        49.600000000000001        2.4932270596836772     
   20.000000000000000        50.400000000000006        2.5225356654984523     
   20.000000000000000        51.200000000000003        2.5285626136088166     
   20.000000000000000        52.000000000000000        2.4962443926390039     
   20.000000000000000        52.800000000000004        2.4746922007314471     
   20.000000000000000        53.600000000000001        2.4568186371830714     
   20.000000000000000        54.400000000000006        2.5395383132930980     
   20.000000000000000        55.200000000000003        2.4601627351318562     
   20.000000000000000        56.000000000000000        2.5396405592043427     
   20.000000000000000        56.800000000000004        2.4494579409262860     
   20.000000000000000        57.600000000000001        2.5591021024726990     
   20.000000000000000        58.400000000000006        2.4456109679978542     
   20.000000000000000        59.200000000000003        2.5211088489970983     
   20.000000000000000        60.000000000000000        2.4545176156809636     
   20.000000000000000        60.800000000000004        2.5021641012054365     
   20.000000000000000        61.600000000000001        2.4566470117520383     
   20.000000000000000        62.400000000000006        2.5153014518896235     
   20.000000000000000        63.200000000000003        2.4853694005852365     
   20.000000000000000        64.000000000000000        2.4509606889391695     
   20.000000000000000        64.799999999999997        2.4985264552615321     
   20.000000000000000        65.600000000000009        2.4650600010068655     
   20.000000000000000        66.400000000000006        2.5053615544653836     
   20.000000000000000        67.200000000000003        2.5149488396663306     
   20.000000000000000        68.000000000000000        2.5068545170591214     
   20.000000000000000        68.799999999999997        2.5044220585948733     
   20.000000000000000        69.600000000000009        2.4607283509386497     
   20.000000000000000        70.400000000000006        2.4859505546025091     
   20.000000000000000        71.200000000000003        2.5816552732514957     
   20.000000000000000        72.000000000000000        2.4987244764038024     
   20.000000000000000        72.799999999999997        2.5064447662423972     
   20.000000000000000        73.600000000000009        2.5031831808881555     
   20.000000000000000        74.400000000000006        2.4668461674851145     
   20.000000000000000        75.200000000000003        2.5668718538084159     
   20.000000000000000        76.000000000000000        2.4946965985989964     
   20.000000000000000        76.800000000000011        2.5705681511019298     
   20.000000000000000        77.600000000000009        2.4939760399686159     
   20.000000000000000        78.400000000000006        2.5078883852780449     
   20.000000000000000        79.200000000000003        2.5736430544529751     
   20.000000000000000        80.000000000000000        2.5017472364964681     
   20.000000000000000        80.800000000000011        2.4939301825050779     
   20.000000000000000        81.600000000000009        2.4801303750736188     
   20.000000000000000        82.400000000000006        2.5001531913668678     
   20.000000000000000        83.200000000000003        2.5027616531042005     
   20.000000000000000        84.000000000000000        2.4881954120789942     
   20.000000000000000        84.800000000000011        2.5362602930086986     
   20.000000000000000        85.600000000000009        2.5541973679041341     
   20.000000000000000        86.400000000000006        2.5337259966802699     
   20.000000000000000        87.200000000000003        2.4858364277692018     
   20.000000000000000        88.000000000000000        2.5231107590715247     
   20.000000000000000        88.800000000000011        2.5714240531647685     
   20.000000000000000        89.600000000000009        2.5507700709441870     
   20.000000000000000        90.400000000000006        2.6826486982941784     
   20.000000000000000        91.200000000000003        2.8194182994727863     
   20.000000000000000        92.000000000000000        2.8216026243512622     
   20.000000000000000        92.800000000000011        2.6521463821622078     
   20.000000000000000        93.600000000000009        2.5025110407485327     
   20.000000000000000        94.400000000000006        2.5195472670362338     
   20.000000000000000        95.200000000000003        2.5631289298458744     
   20.000000000000000        96.000000000000000        2.4869732567606637     
   20.000000000000000        96.800000000000011        2.5422852888630403     
   20.000000000000000        97.600000000000009        2.4779163350072171     
   20.000000000000000        98.400000000000006        2.5630725768773410     
   20.000000000000000        99.200000000000003        2.5340012434302044     
   20.000000000000000        100.00000000000000        2.5335363679110694     
   20.000000000000000        100.80000000000001        2.4603496648399616     
   20.000000000000000        101.60000000000001        2.5059820071111636     
   20.000000000000000        102.40000000000001        2.4876041366300874     

   20.800000000000001       0.80000000000000004        2.4959300498417072     
   20.800000000000001        1.6000000000000001        2.4800780236278999     
   20.800000000000001        2.4000000000000004        2.5247934607944233     
   20.800000000000001        3.2000000000000002        2.4762287687984279     
   20.800000000000001        4.0000000000000000        2.5361446580130389     
   20.800000000000001        4.8000000000000007        2.5351744228381348     
   20.800000000000001        5.6000000000000005        2.5281874670491313     
   20.800000000000001        6.4000000000000004        2.5047051735884853     
   20.800000000000001        7.2000000000000002        2.4404188380247298     
   20.800000000000001        8.0000000000000000        2.4507268543968155     
   20.800000000000001        8.8000000000000007        2.5033132855130185     
   20.800000000000001        9.6000000000000014        2.5227457693090698     
   20.800000000000001        10.400000000000000        2.4239181587406775     
   20.800000000000001        11.200000000000001        2.5018277222013925     
   20.800000000000001        12.000000000000000        2.4803162614537841     
   20.800000000000001        12.800000000000001        2.4367338498866329     
   20.800000000000001        13.600000000000001        2.5253714207013336     
   20.800000000000001        14.400000000000000        2.4779410286683556     
   20.800000000000001        15.200000000000001        2.4703957108424430     
   20.800000000000001        16.000000000000000        2.4640052094583065     
   20.800000000000001        16.800000000000001        2.4823749572580707     
   20.800000000000001        17.600000000000001        2.4437479238549056     
   20.800000000000001        18.400000000000002        2.4001702300599002     
   20.800000000000001        19.200000000000003        2.4987678034853111     
   20.800000000000001        20.000000000000000        2.4281322619548495     
   20.800000000000001        20.800000000000001        2.4977065634821005     
   20.800000000000001        21.600000000000001        2.4942261520825451     
   20.800000000000001        22.400000000000002        2.4947490505967940     
   20.800000000000001        23.200000000000003        2.4891732009761101     
   20.800000000000001        24.000000000000000        2.5261045276058995     
   20.800000000000001        24.800000000000001        2.4793339169475943     
   20.800000000000001        25.600000000000001        2.4897447533088277     
   20.800000000000001        26.400000000000002        2.4198397333550918     
   20.800000000000001        27.200000000000003        2.5444015511370690     
   20.800000000000001        28.000000000000000        2.4432968881863188     
   20.800000000000001        28.800000000000001        2.4803261308577809     
   20.800000000000001        29.600000000000001        2.4599272694552563     
   20.800000000000001        30.400000000000002        2.4843204657064883     
   20.800000000000001        31.200000000000003        2.4609539819264814     
   20.800000000000001        32.000000000000000        2.4769610615423154     
   20.800000000000001        32.800000000000004        2.4245510781912389     
   20.800000000000001        33.600000000000001        2.5022097246482846     
   20.800000000000001        34.399999999999999        2.4563045945745725     
   20.800000000000001        35.200000000000003        2.4818772916240710     
   20.800000000000001        36.000000000000000        2.5212177965069147     
   20.800000000000001        36.800000000000004        2.4850485912907425     
   20.800000000000001        37.600000000000001        2.5665848650408454     
   20.800000000000001        38.400000000000006        2.5036355286663845     
   20.800000000000001        39.200000000000003        2.4861245800587781     
   20.800000000000001        40.000000000000000        2.4775710525390822     
   20.800000000000001        40.800000000000004        2.5008823107536333     
   20.800000000000001        41.600000000000001        2.4518051762061526     
   20.800000000000001        42.400000000000006        2.5393868390841909     
   20.800000000000001        43.200000000000003        2.5250188537019871     
   20.800000000000001        44.000000000000000        2.5023705892829344     
   20.800000000000001        44.800000000000004        2.4743891217317309     
   20.800000000000001        45.600000000000001        2.5174385337755667     
   20.800000000000001        46.400000000000006        2.5470793155468852     
   20.800000000000001        47.200000000000003        2.5119263501095004     
   20.800000000000001        48.000000000000000        2.4716336973653634     
   20.800000000000001        48.800000000000004        2.4704988584454703     
   20.800000000000001        49.600000000000001        2.5273149153965488     
   20.800000000000001        50.400000000000006        2.5421010107161974     
   20.800000000000001        51.200000000000003        2.5090475323626000     
   20.800000000000001        52.000000000000000        2.4727765153018959     
   20.800000000000001        52.800000000000004        2.4948046656154297     
   20.800000000000001        53.600000000000001        2.5627518525937130     
   20.800000000000001        54.400000000000006        2.5335434615587902     
   20.800000000000001        55.200000000000003        2.5316193551559132     
   20.800000000000001        56.000000000000000        2.5214164661378686     
   20.800000000000001        56.800000000000004        2.4970549777355346     
   20.800000000000001        57.600000000000001        2.4579610960594658     
   20.800000000000001        58.400000000000006        2.4878890317630655     
   20.800000000000001        59.200000000000003        2.4522079959645344     
   20.800000000000001        60.000000000000000        2.4690068427652871     
   20.800000000000001        60.800000000000004        2.4534379497498451     
   20.800000000000001        61.600000000000001        2.5057499609768499     
   20.800000000000001        62.400000000000006        2.4487952662030241     
   20.800000000000001        63.200000000000003        2.4557225411362258     
   20.800000000000001        64.000000000000000        2.5112401888919140     
   20.800000000000001        64.799999999999997        2.5206350309355865     
   20.800000000000001        65.600000000000009        2.4792463932760711     
   20.800000000000001        66.400000000000006        2.5334644397193897     
   20.800000000000001        67.200000000000003        2.4480606477349798     
   20.800000000000001        68.000000000000000        2.4323896519353889     
   20.800000000000001        68.799999999999997        2.4364235737359574     
   20.800000000000001        69.600000000000009        2.5007120875718307     
   20.800000000000001        70.400000000000006        2.5335491598832256     
   20.800000000000001        71.200000000000003        2.4563998104693239     
   20.800000000000001        72.000000000000000        2.4752278227451927     
   20.800000000000001        72.799999999999997        2.5538399690908204     
   20.800000000000001        73.600000000000009        2.5552010695551512     
   20.800000000000001        74.400000000000006        2.4950003362818443     
   20.800000000000001        75.200000000000003        2.5059754149498437     
   20.800000000000001        76.000000000000000        2.4953942417458199     
   20.800000000000001        76.800000000000011        2.5222078759743920     
   20.800000000000001        77.600000000000009        2.4609997940501374     
   20.800000000000001        78.400000000000006        2.5714261749015916     
   20.800000000000001        79.200000000000003        2.4781199649311674     
   20.800000000000001        80.000000000000000        2.5206892029352668     
   20.800000000000001        80.800000000000011        2.5193387288531479     
   20.800000000000001        81.600000000000009        2.5696010942858374     
   20.800000000000001        82.400000000000006        2.4880107139426322     
   20.800000000000001        83.200000000000003        2.4966075839266741     
   20.800000000000001        84.000000000000000        2.5740128709970618     
   20.800000000000001        84.800000000000011        2.5709771760267834     
   20.800000000000001        85.600000000000009        2.5382974214213725     
   20.800000000000001        86.400000000000006        2.5689279035956596     
   20.800000000000001        87.200000000000003        2.5985027618165115     
   20.800000000000001        88.000000000000000        2.5032646579688058     
   20.800000000000001        88.800000000000011        2.5058033419839645     
   20.800000000000001        89.600000000000009        2.5545134227120898     
   20.800000000000001        90.400000000000006        2.5742088084866555     
   20.800000000000001        91.200000000000003        2.6214560708379606     
   20.800000000000001        92.000000000000000        2.6364885048744551     
   20.800000000000001        92.800000000000011        2.5736401034733110     
   20.800000000000001        93.600000000000009        2.5716648303584777     
   20.800000000000001        94.400000000000006        2.5625083002506752     
   20.800000000000001        95.200000000000003        2.5213759075612767     
   20.800000000000001        96.000000000000000        2.5188242883237155     
   20.800000000000001        96.800000000000011        2.5878060991249332     
   20.800000000000001        97.600000000000009        2.5421790955567469     
   20.800000000000001        98.400000000000006        2.4887125299555835     
   20.800000000000001        99.200000000000003        2.4949219057264322     
   20.800000000000001        100.00000000000000        2.5117711190408953     
   20.800000000000001        100.80000000000001        2.5824539253264942     
   20.800000000000001        101.60000000000001        2.4985011740469480     
   20.800000000000001        102.40000000000001        2.4988813268981307     

   21.600000000000001       0.80000000000000004        2.4989113714017552     
   21.600000000000001        1.6000000000000001        2.4953216651443482     
   21.600000000000001        2.4000000000000004        2.5658123092867924     
   21.600000000000001        3.2000000000000002        2.5446514662274131     
   21.600000000000001        4.0000000000000000        2.4794801205483159     
   21.600000000000001        4.8000000000000007        2.4609886326551944     
   21.600000000000001        5.6000000000000005        2.4442560236568460     
   21.600000000000001        6.4000000000000004        2.5409945137916470     
   21.600000000000001        7.2000000000000002        2.4840872910654035     
   21.600000000000001        8.0000000000000000        2.5006843054673071     
   21.600000000000001        8.8000000000000007        2.4105528927965252     
   21.600000000000001        9.6000000000000014        2.4526620337840139     
   21.600000000000001        10.400000000000000        2.4900161000752128     
   21.600000000000001        11.200000000000001        2.5397472206292426     
   21.600000000000001        12.000000000000000        2.4261255667082113     
   21.600000000000001        12.800000000000001        2.5274481457537350     
   21.600000000000001        13.600000000000001        2.4196799241418598     
   21.600000000000001        14.400000000000000        2.5148989494210379     
   21.600000000000001        15.200000000000001        2.4810285909250447     
   21.600000000000001        16.000000000000000        2.4556627022237070     
   21.600000000000001        16.800000000000001        2.4748591264789810     
   21.600000000000001        17.600000000000001        2.4606949515974184     
   21.600000000000001        18.400000000000002        2.5147218768767829     
   21.600000000000001        19.200000000000003        2.4682578795200643     
   21.600000000000001        20.000000000000000        2.4521454560615035     
   21.600000000000001        20.800000000000001        2.4320778084054604     
   21.600000000000001        21.600000000000001        2.4282626687049582     
   21.600000000000001        22.400000000000002        2.4513390683564178     
   21.600000000000001        23.200000000000003        2.4401837667071411     
   21.600000000000001        24.000000000000000        2.5027508576237705     
   21.600000000000001        24.800000000000001        2.4073317229294697     
   21.600000000000001        25.600000000000001        2.4584705463560019     
   21.600000000000001        26.400000000000002        2.4595772914785923     
   21.600000000000001        27.200000000000003        2.4290303408017286     
   21.600000000000001        28.000000000000000        2.5241897636334230     
   21.600000000000001        28.800000000000001        2.4249957806377291     
   21.600000000000001        29.600000000000001        2.5125185546852502     
   21.600000000000001        30.400000000000002        2.5145030965754227     
   21.600000000000001        31.200000000000003        2.4271740746997397     
   21.600000000000001        32.000000000000000        2.5323767132092914     
   21.600000000000001        32.800000000000004        2.4973135238480109     
   21.600000000000001        33.600000000000001        2.4191642423003112     
   21.600000000000001        34.399999999999999        2.5143944889938261     
   21.600000000000001        35.200000000000003        2.4597102023319231     
   21.600000000000001        36.000000000000000        2.5094668429262166     
   21.600000000000001        36.800000000000004        2.4653383328667693     
   21.600000000000001        37.600000000000001        2.4691419831418893     
   21.600000000000001        38.400000000000006        2.5633794559049989     
   21.600000000000001        39.200000000000003        2.5533149068476564     
   21.600000000000001        40.000000000000000        2.5136485364258978     
   21.600000000000001        40.800000000000004        2.5187042292664574     
   21.600000000000001        41.600000000000001        2.4893895801954056     
   21.600000000000001        42.400000000000006        2.5512582734776097     
   21.600000000000001        43.200000000000003        2.4924244605448163     
   21.600000000000001        44.000000000000000        2.4640593983788524     
   21.600000000000001        44.800000000000004        2.5529869133755159     
   21.600000000000001        45.600000000000001        2.4945287886753786     
   21.600000000000001        46.400000000000006        2.4972688827993155     
   21.600000000000001        47.200000000000003        2.5417658111428274     
   21.600000000000001        48.000000000000000        2.4906457822114185     
   21.600000000000001        48.800000000000004        2.5516062696894184     
   21.600000000000001        49.600000000000001        2.4956736250118303     
   21.600000000000001        50.400000000000006        2.4367040906407014     
   21.600000000000001        51.200000000000003        2.5479027659993831     
   21.600000000000001        52.000000000000000        2.5504487369921351     
   21.600000000000001        52.800000000000004        2.5530844197405798     
   21.600000000000001        53.600000000000001        2.4652858729396043     
   21.600000000000001        54.400000000000006        2.4543322892391100     
   21.600000000000001        55.200000000000003        2.4544054753831990     
   21.600000000000001        56.000000000000000        2.4501746709787886     
   21.600000000000001        56.800000000000004        2.5205235440807305     
   21.600000000000001        57.600000000000001        2.5194626438332897     
   21.600000000000001        58.400000000000006        2.5110374555156425     
   21.600000000000001        59.200000000000003        2.4372349319334092     
   21.600000000000001        60.000000000000000        2.5096221046086513     
   21.600000000000001        60.800000000000004        2.5106983687000723     
   21.600000000000001        61.600000000000001        2.4223108965110827     
   21.600000000000001        62.400000000000006        2.5537237445159988     
   21.600000000000001        63.200000000000003        2.4748307637618048     
   21.600000000000001        64.000000000000000        2.4415428763718467     
   21.600000000000001        64.799999999999997        2.4877587971313972     
   21.600000000000001        65.600000000000009        2.5456556332130247     
   21.600000000000001        66.400000000000006        2.4410530017386165     
   21.600000000000001        67.200000000000003        2.4977547104303395     
   21.600000000000001        68.000000000000000        2.5031821922579245     
   21.600000000000001        68.799999999999997        2.5081447360850020     
   21.600000000000001        69.600000000000009        2.5164273892829976     
   21.600000000000001        70.400000000000006        2.5033599572344909     
   21.600000000000001        71.200000000000003        2.5434853231671628     
   21.600000000000001        72.000000000000000        2.5246345078819834     
   21.600000000000001        72.799999999999997        2.5314527064768351     
   21.600000000000001        73.600000000000009        2.4651371197020495     
   21.600000000000001        74.400000000000006        2.5212372920847965     
   21.600000000000001        75.200000000000003        2.5060937302752735     
   21.600000000000001        76.000000000000000        2.5763075742253609     
   21.600000000000001        76.800000000000011        2.5013113781106115     
   21.600000000000001        77.600000000000009        2.5190095679580016     
   21.600000000000001        78.400000000000006        2.4611415562424477     
   21.600000000000001        79.200000000000003        2.5807402212023818     
   21.600000000000001        80.000000000000000        2.4696399237412647     
   21.600000000000001        80.800000000000011        2.5867780908386018     
   21.600000000000001        81.600000000000009        2.5396653969596703     
   21.600000000000001        82.400000000000006        2.5180171214296250     
   21.600000000000001        83.200000000000003        2.4721525928104437     
   21.600000000000001        84.000000000000000        2.5636646969274546     
   21.600000000000001        84.800000000000011        2.5116930925211935     
   21.600000000000001        85.600000000000009        2.5065671388498680     
   21.600000000000001        86.400000000000006        2.5012023126663019     
   21.600000000000001        87.200000000000003        2.4916586017517424     
   21.600000000000001        88.000000000000000        2.5747371117128153     
   21.600000000000001        88.800000000000011        2.5240605276104513     
   21.600000000000001        89.600000000000009        2.5574393765336407     
   21.600000000000001        90.400000000000006        2.5361297831650913     
   21.600000000000001        91.200000000000003        2.5062826325087579     
   21.600000000000001        92.000000000000000        2.5321515833860118     
   21.600000000000001        92.800000000000011        2.5113657931266267     
   21.600000000000001        93.600000000000009        2.5864208468886418     
   21.600000000000001        94.400000000000006        2.5135918536508011     
   21.600000000000001        95.200000000000003        2.4943893700603286     
   21.600000000000001        96.000000000000000        2.5286720753773313     
   21.600000000000001        96.800000000000011        2.5053700358005564     
   21.600000000000001        97.600000000000009        2.4903408937886935     
   21.600000000000001        98.400000000000006        2.5859638795189013     
   21.600000000000001        99.200000000000003        2.5349994241464593     
   21.600000000000001        100.00000000000000        2.5130197342585023     
   21.600000000000001        100.80000000000001        2.4928914643487325     
   21.600000000000001        101.60000000000001        2.5452078364970605     
   21.600000000000001        102.40000000000001        2.4928499737157255     

   22.400000000000002       0.80000000000000004        2.5637571422723777     
   22.400000000000002        1.6000000000000001        2.4802785729684840     
   22.400000000000002        2.4000000000000004        2.4614334043219390     
   22.400000000000002        3.2000000000000002        2.4717254966255160     
   22.400000000000002        4.0000000000000000        2.5478523668040021     
   22.400000000000002        4.8000000000000007        2.5177074355944979     
   22.400000000000002        5.6000000000000005        2.4930246381267787     
   22.400000000000002        6.4000000000000004        2.4499092776941329     
   22.400000000000002        7.2000000000000002        2.4884348562393623     
   22.400000000000002        8.0000000000000000        2.5369283148890371     
   22.400000000000002        8.8000000000000007        2.5174322538541967     
   22.400000000000002        9.6000000000000014        2.5150402145210671     
   22.400000000000002        10.400000000000000        2.4685663623376826     
   22.400000000000002        11.200000000000001        2.4345432032376180     
   22.400000000000002        12.000000000000000        2.4966304293103048     
   22.400000000000002        12.800000000000001        2.4342358432276008     
   22.400000000000002        13.600000000000001        2.4893117345125342     
   22.400000000000002        14.400000000000000        2.4689633768437087     
   22.400000000000002        15.200000000000001        2.4719585645811932     
   22.400000000000002        16.000000000000000        2.4420566076144370     
   22.400000000000002        16.800000000000001        2.5171975683652210     
   22.400000000000002        17.600000000000001        2.4843440009224125     
   22.400000000000002        18.400000000000002        2.4510033307400314     
   22.400000000000002        19.200000000000003        2.4368948175283931     
   22.400000000000002        20.000000000000000        2.4701674080218288     
   22.400000000000002        20.800000000000001        2.4966127609360549     
   22.400000000000002        21.600000000000001        2.5354178313983970     
   22.400000000000002        22.400000000000002        2.4232771388025576     
   22.400000000000002        23.200000000000003        2.4804544940025477     
   22.400000000000002        24.000000000000000        2.4772671241463646     
   22.400000000000002        24.800000000000001        2.5029279271400702     
   22.400000000000002        25.600000000000001        2.4421779924516365     
   22.400000000000002        26.400000000000002        2.5045526612327143     
   22.400000000000002        27.200000000000003        2.5142289477315192     
   22.400000000000002        28.000000000000000        2.4646977525511398     
   22.400000000000002        28.800000000000001        2.5203392789093462     
   22.400000000000002        29.600000000000001        2.4426104023783659     
   22.400000000000002        30.400000000000002        2.4514352837523479     
   22.400000000000002        31.200000000000003        2.5326377488184453     
   22.400000000000002        32.000000000000000        2.5016377687999798     
   22.400000000000002        32.800000000000004        2.5139256702824198     
   22.400000000000002        33.600000000000001        2.5364550058208919     
   22.400000000000002        34.399999999999999        2.5318186474584898     
   22.400000000000002        35.200000000000003        2.4564475418011176     
   22.400000000000002        36.000000000000000        2.5316423819727518     
   22.400000000000002        36.800000000000004        2.5528073431670655     
   22.400000000000002        37.600000000000001        2.4865790393260894     
   22.400000000000002        38.400000000000006        2.4941498709937817     
   22.400000000000002        39.200000000000003        2.4717304552993751     
   22.400000000000002        40.000000000000000        2.5292248423997674     
   22.400000000000002        40.800000000000004        2.4770983120323065     
   22.400000000000002        41.600000000000001        2.5629301033270342     
   22.400000000000002        42.400000000000006        2.4516080281423340     
   22.400000000000002        43.200000000000003        2.5643224818564909     
   22.400000000000002        44.000000000000000        2.5449958535502875     
   22.400000000000002        44.800000000000004        2.5121736588413963     
   22.400000000000002        45.600000000000001        2.4631203591103032     
   22.400000000000002        46.400000000000006        2.5678800680766960     
   22.400000000000002        47.200000000000003        2.4655664531159971     
   22.400000000000002        48.000000000000000        2.4981012965080764     
   22.400000000000002        48.800000000000004        2.4961649623637299     
   22.400000000000002        49.600000000000001        2.5565273919818088     
   22.400000000000002        50.400000000000006        2.5345788399254983     
   22.400000000000002        51.200000000000003        2.4768422878263698     
   22.400000000000002        52.000000000000000        2.4553804333474170     
   22.400000000000002        52.800000000000004        2.5297017239980724     
   22.400000000000002        53.600000000000001        2.4475591777079471     
   22.400000000000002        54.400000000000006        2.5199120474979755     
   22.400000000000002        55.200000000000003        2.5303887681964308     
   22.400000000000002        56.000000000000000        2.4613120325694777     
   22.400000000000002        56.800000000000004        2.5048402002992498     
   22.400000000000002        57.600000000000001        2.4868915285536821     
   22.400000000000002        58.400000000000006        2.4622941939914038     
   22.400000000000002        59.200000000000003        2.4948332645605964     
   22.400000000000002        60.000000000000000        2.5415883836357067     
   22.400000000000002        60.800000000000004        2.4928245001252876     
   22.400000000000002        61.600000000000001        2.5033529518242048     
   22.400000000000002        62.400000000000006        2.4699790494676539     
   22.400000000000002        63.200000000000003        2.4398154475152496     
   22.400000000000002        64.000000000000000        2.5116335151528362     
   22.400000000000002        64.799999999999997        2.4695033478528905     
   22.400000000000002        65.600000000000009        2.4473350910708711     
   22.400000000000002        66.400000000000006        2.5540807534374173     
   22.400000000000002        67.200000000000003        2.4598550015137870     
   22.400000000000002        68.000000000000000        2.4347498162538725     
   22.400000000000002        68.799999999999997        2.4870137286174687     
   22.400000000000002        69.600000000000009        2.4264243585551428     
   22.400000000000002        70.400000000000006        2.5269690552261941     
   22.400000000000002        71.200000000000003        2.4462377187186393     
   22.400000000000002        72.000000000000000        2.4456120404665462     
   22.400000000000002        72.799999999999997        2.4531357745278854     
   22.400000000000002        73.600000000000009        2.4864848929393855     
   22.400000000000002        74.400000000000006        2.4695389496592006     
   22.400000000000002        75.200000000000003        2.5482589146214289     
   22.400000000000002        76.000000000000000        2.4440868187844997     
   22.400000000000002        76.800000000000011        2.5474931233919085     
   22.400000000000002        77.600000000000009        2.5191663522738446     
   22.400000000000002        78.400000000000006        2.5466560254812336     
   22.400000000000002        79.200000000000003        2.5212785117038283     
   22.400000000000002        80.000000000000000        2.5051668440804118     
   22.400000000000002        80.800000000000011        2.5260176754321115     
   22.400000000000002        81.600000000000009        2.4725212216549344     
   22.400000000000002        82.400000000000006        2.5644123879326668     
   22.400000000000002        83.200000000000003        2.5225829869074823     
   22.400000000000002        84.000000000000000        2.5547285637787707     
   22.400000000000002        84.800000000000011        2.4817163238430018     
   22.400000000000002        85.600000000000009        2.5928136880047288     
   22.400000000000002        86.400000000000006        2.5386297510311997     
   22.400000000000002        87.200000000000003        2.5225200815149558     
   22.400000000000002        88.000000000000000        2.5210919782681218     
   22.400000000000002        88.800000000000011        2.5854743575185761     
   22.400000000000002        89.600000000000009        2.4883072284131780     
   22.400000000000002        90.400000000000006        2.5454595248299845     
   22.400000000000002        91.200000000000003        2.4941572362960196     
   22.400000000000002        92.000000000000000        2.5676603123975474     
   22.400000000000002        92.800000000000011        2.5139638815782774     
   22.400000000000002        93.600000000000009        2.5625324762399511     
   22.400000000000002        94.400000000000006        2.5817877587051514     
   22.400000000000002        95.200000000000003        2.4985221386899474     
   22.400000000000002        96.000000000000000        2.5553915266670759     
   22.400000000000002        96.800000000000011        2.4883701420955937     
   22.400000000000002        97.600000000000009        2.4803154417463689     
   22.400000000000002        98.400000000000006        2.4652236980978643     
   22.400000000000002        99.200000000000003        2.5664680303288807     
   22.400000000000002        100.00000000000000        2.4991016006888103     
   22.400000000000002        100.80000000000001        2.4777750296293770     
   22.400000000000002        101.60000000000001        2.5463307079009847     
   22.400000000000002        102.40000000000001        2.5233869353789000     

   23.200000000000003       0.80000000000000004        2.4637036720760537     
   23.200000000000003        1.6000000000000001        2.5723560205482716     
   23.200000000000003        2.4000000000000004        2.5576757304618432     
   23.200000000000003        3.2000000000000002        2.5371989291685391     
   23.200000000000003        4.0000000000000000        2.4763023881233144     
   23.200000000000003        4.8000000000000007        2.4441800752547960     
   23.200000000000003        5.6000000000000005        2.5425299859004080     
   23.200000000000003        6.4000000000000004        2.5014526060811182     
   23.200000000000003        7.2000000000000002        2.4703831954431887     
   23.200000000000003        8.0000000000000000        2.4164993071551599     
   23.200000000000003        8.8000000000000007        2.5322175953564825     
   23.200000000000003        9.6000000000000014        2.4263251474800351     
   23.200000000000003        10.400000000000000        2.4710477130227471     
   23.200000000000003        11.200000000000001        2.4678130459968965     
   23.200000000000003        12.000000000000000        2.5125661699807766     
   23.200000000000003        12.800000000000001        2.5192009891591409     
   23.200000000000003        13.600000000000001        2.4452440362917427     
   23.200000000000003        14.400000000000000        2.4917587118558093     
   23.200000000000003        15.200000000000001        2.4783395756353443     
   23.200000000000003        16.000000000000000        2.5101451703406554     
   23.200000000000003        16.800000000000001        2.4257519773153264     
   23.200000000000003        17.600000000000001        2.4398627970864935     
   23.200000000000003        18.400000000000002        2.4426771218027823     
   23.200000000000003        19.200000000000003        2.4682945353983912     
   23.200000000000003        20.000000000000000        2.4860748022521935     
   23.200000000000003        20.800000000000001        2.5042252841222985     
   23.200000000000003        21.600000000000001        2.4589438620419748     
   23.200000000000003        22.400000000000002        2.5109655978165208     
   23.200000000000003        23.200000000000003        2.4695208948079950     
   23.200000000000003        24.000000000000000        2.4589564364685637     
   23.200000000000003        24.800000000000001        2.4082235240140024     
   23.200000000000003        25.600000000000001        2.4772363650550919     
   23.200000000000003        26.400000000000002        2.4655452598661931     
   23.200000000000003        27.200000000000003        2.4195662507529008     
   23.200000000000003        28.000000000000000        2.5098657570462786     
   23.200000000000003        28.800000000000001        2.4597384688785331     
   23.200000000000003        29.600000000000001        2.5278744110455076     
   23.200000000000003        30.400000000000002        2.4948564028774576     
   23.200000000000003        31.200000000000003        2.5073572617764350     
   23.200000000000003        32.000000000000000        2.5202386209939047     
   23.200000000000003        32.800000000000004        2.4178662558849688     
   23.200000000000003        33.600000000000001        2.4507558058734698     
   23.200000000000003        34.399999999999999        2.5055682253588651     
   23.200000000000003        35.200000000000003        2.4528486844828667     
   23.200000000000003        36.000000000000000        2.5218873311682852     
   23.200000000000003        36.800000000000004        2.4577761520219079     
   23.200000000000003        37.600000000000001        2.4895675124213068     
   23.200000000000003        38.400000000000006        2.5705624012479142     
   23.200000000000003        39.200000000000003        2.4816916806162546     
   23.200000000000003        40.000000000000000        2.5531879018709920     
   23.200000000000003        40.800000000000004        2.4661105762461411     
   23.200000000000003        41.600000000000001        2.5536589592187924     
   23.200000000000003        42.400000000000006        2.4969689520589915     
   23.200000000000003        43.200000000000003        2.4811436421779005     
   23.200000000000003        44.000000000000000        2.5417006285188526     
   23.200000000000003        44.800000000000004        2.5021991901646667     
   23.200000000000003        45.600000000000001        2.5736408250604583     
   23.200000000000003        46.400000000000006        2.4508483651016002     
   23.200000000000003        47.200000000000003        2.4658762172343183     
   23.200000000000003        48.000000000000000        2.5704122042433095     
   23.200000000000003        48.800000000000004        2.5611722306684128     
   23.200000000000003        49.600000000000001        2.4854468130667673     
   23.200000000000003        50.400000000000006        2.5253732452060333     
   23.200000000000003        51.200000000000003        2.4678624485298828     
   23.200000000000003        52.000000000000000        2.4800664113026545     
   23.200000000000003        52.800000000000004        2.5218721053992121     
   23.200000000000003        53.600000000000001        2.4581512855155165     
   23.200000000000003        54.400000000000006        2.5232306716007695     
   23.200000000000003        55.200000000000003        2.4484826020010106     
   23.200000000000003        56.000000000000000        2.4722058938940088     
   23.200000000000003        56.800000000000004        2.4761843937507733     
   23.200000000000003        57.600000000000001        2.4920597854811040     
   23.200000000000003        58.400000000000006        2.4869188798982851     
   23.200000000000003        59.200000000000003        2.4558502598003655     
   23.200000000000003        60.000000000000000        2.4517330905045251     
   23.200000000000003        60.800000000000004        2.4427031282172567     
   23.200000000000003        61.600000000000001        2.5125970538757856     
   23.200000000000003        62.400000000000006        2.4882837653511718     
   23.200000000000003        63.200000000000003        2.5142593776267037     
   23.200000000000003        64.000000000000000        2.4509216842338311     
   23.200000000000003        64.799999999999997        2.5190325404244840     
   23.200000000000003        65.600000000000009        2.4293118967921465     
   23.200000000000003        66.400000000000006        2.5310988261620415     
   23.200000000000003        67.200000000000003        2.4952059418297621     
   23.200000000000003        68.000000000000000        2.5302718733394727     
   23.200000000000003        68.799999999999997        2.5282405032540867     
   23.200000000000003        69.600000000000009        2.4797332671769947     
   23.200000000000003        70.400000000000006        2.4444224988787830     
   23.200000000000003        71.200000000000003        2.5079998830893979     
   23.200000000000003        72.000000000000000        2.5109208301975432     
   23.200000000000003        72.799999999999997        2.5249116258877131     
   23.200000000000003        73.600000000000009        2.4621055577091941     
   23.200000000000003        74.400000000000006        2.5366102399413926     
   23.200000000000003        75.200000000000003        2.5050363015050041     
   23.200000000000003        76.000000000000000        2.5000021753091124     
   23.200000000000003        76.800000000000011        2.5479211685940446     
   23.200000000000003        77.600000000000009        2.4530059186797004     
   23.200000000000003        78.400000000000006        2.5549972922421498     
   23.200000000000003        79.200000000000003        2.4811555279496069     
   23.200000000000003        80.000000000000000        2.4720393196602251     
   23.200000000000003        80.800000000000011        2.5712673212458177     
   23.200000000000003        81.600000000000009        2.5254767076159075     
   23.200000000000003        82.400000000000006        2.4734472579712046     
   23.200000000000003        83.200000000000003        2.5805882614982254     
   23.200000000000003        84.000000000000000        2.4877770270568837     
   23.200000000000003        84.800000000000011        2.5108321443908452     
   23.200000000000003        85.600000000000009        2.5471831939931531     
   23.200000000000003        86.400000000000006        2.4803466152450868     
   23.200000000000003        87.200000000000003        2.5385642021597485     
   23.200000000000003        88.000000000000000        2.5057140376961891     
   23.200000000000003        88.800000000000011        2.5282786004638140     
   23.200000000000003        89.600000000000009        2.5764939993657783     
   23.200000000000003        90.400000000000006        2.4728270501009582     
   23.200000000000003        91.200000000000003        2.5028657063451769     
   23.200000000000003        92.000000000000000        2.5962932493815813     
   23.200000000000003        92.800000000000011        2.4984681848626438     
   23.200000000000003        93.600000000000009        2.5181099519993762     
   23.200000000000003        94.400000000000006        2.4989281669517003     
   23.200000000000003        95.200000000000003        2.5264763874531257     
   23.200000000000003        96.000000000000000        2.5528002869809829     
   23.200000000000003        96.800000000000011        2.5740377907573357     
   23.200000000000003        97.600000000000009        2.4849733828088709     
   23.200000000000003        98.400000000000006        2.5736109287440754     
   23.200000000000003        99.200000000000003        2.4687017203358748     
   23.200000000000003        100.00000000000000        2.4964996280250400     
   23.200000000000003        100.80000000000001        2.5366118926427328     
   23.200000000000003        101.60000000000001        2.4547241901560248     
   23.200000000000003        102.40000000000001        2.5108068192095212     

   24.000000000000000       0.80000000000000004        2.4641309564757767     
   24.000000000000000        1.6000000000000001        2.4891342048392735     
   24.000000000000000        2.4000000000000004        2.4437879210391822     
   24.000000000000000        3.2000000000000002        2.5383300644313462     
   24.000000000000000        4.0000000000000000        2.4608729040254480     
   24.000000000000000        4.8000000000000007        2.4874159519076491     
   24.000000000000000        5.6000000000000005        2.4590277846773883     
   24.000000000000000        6.4000000000000004        2.4245764246370216     
   24.000000000000000        7.2000000000000002        2.5316576319150785     
   24.000000000000000        8.0000000000000000        2.5029586806868966     
   24.000000000000000        8.8000000000000007        2.5134974604765872     
   24.000000000000000        9.6000000000000014        2.4480410715042180     
   24.000000000000000        10.400000000000000        2.5224575598144732     
   24.000000000000000        11.200000000000001        2.5142801935653241     
   24.000000000000000        12.000000000000000        2.4422623529507703     
   24.000000000000000        12.800000000000001        2.4349511912175759     
   24.000000000000000        13.600000000000001        2.4224550891455761     
   24.000000000000000        14.400000000000000        2.5134489255905903     
   24.000000000000000        15.200000000000001        2.4838861729883530     
   24.000000000000000        16.000000000000000        2.4503181555937581     
   24.000000000000000        16.800000000000001        2.5329738923763720     
   24.000000000000000        17.600000000000001        2.5072314891517453     
   24.000000000000000        18.400000000000002        2.4437373323497247     
   24.000000000000000        19.200000000000003        2.5062428654008659     
   24.000000000000000        20.000000000000000        2.5019752993585223     
   24.000000000000000        20.800000000000001        2.4040714391354117     
   24.000000000000000        21.600000000000001        2.4523436107669312     
   24.000000000000000        22.400000000000002        2.4775242578275063     
   24.000000000000000        23.200000000000003        2.5015050006461417     
   24.000000000000000        24.000000000000000        2.5017071021510819     
   24.000000000000000        24.800000000000001        2.5056826430056960     
   24.000000000000000        25.600000000000001        2.5040273439877732     
   24.000000000000000        26.400000000000002        2.4269876365981706     
   24.000000000000000        27.200000000000003        2.5264254291199606     
   24.000000000000000        28.000000000000000        2.4086966086781203     
   24.000000000000000        28.800000000000001        2.5119586626873129     
   24.000000000000000        29.600000000000001        2.5126669482656636     
   24.000000000000000        30.400000000000002        2.4364272456837730     
   24.000000000000000        31.200000000000003        2.4464320682994778     
   24.000000000000000        32.000000000000000        2.4737182100446855     
   24.000000000000000        32.800000000000004        2.4886834970128513     
   24.000000000000000        33.600000000000001        2.5349297581141452     
   24.000000000000000        34.399999999999999        2.4589785112667983     
   24.000000000000000        35.200000000000003        2.5338896138167089     
   24.000000000000000        36.000000000000000        2.4672751991175286     
   24.000000000000000        36.800000000000004        2.5484834025444449     
   24.000000000000000        37.600000000000001        2.5555888862265688     
   24.000000000000000        38.400000000000006        2.4817094001238194     
   24.000000000000000        39.200000000000003        2.5542025948000551     
   24.000000000000000        40.000000000000000        2.4946716149884689     
   24.000000000000000        40.800000000000004        2.5586472543920626     
   24.000000000000000        41.600000000000001        2.4897589905381849     
   24.000000000000000        42.400000000000006        2.4866008152116161     
   24.000000000000000        43.200000000000003        2.5661268327525342     
   24.000000000000000        44.000000000000000        2.4797155408682627     
   24.000000000000000        44.800000000000004        2.5329287472723454     
   24.000000000000000        45.600000000000001        2.4876875683749247     
   24.000000000000000        46.400000000000006        2.5521417795520143     
   24.000000000000000        47.200000000000003        2.5389147399712337     
   24.000000000000000        48.000000000000000        2.4914175707126822     
   24.000000000000000        48.800000000000004        2.4639738776050883     
   24.000000000000000        49.600000000000001        2.5812396042623873     
   24.000000000000000        50.400000000000006        2.4859946481776012     
   24.000000000000000        51.200000000000003        2.5428122564948028     
   24.000000000000000        52.000000000000000        2.5182851436034310     
   24.000000000000000        52.800000000000004        2.5043324529171529     
   24.000000000000000        53.600000000000001        2.5380885650476066     
   24.000000000000000        54.400000000000006        2.4507013148906052     
   24.000000000000000        55.200000000000003        2.5447067251086022     
   24.000000000000000        56.000000000000000        2.4406414363103099     
   24.000000000000000        56.800000000000004        2.5130726421086065     
   24.000000000000000        57.600000000000001        2.4983316619607350     
   24.000000000000000        58.400000000000006        2.4498588585774064     
   24.000000000000000        59.200000000000003        2.5016932551821869     
   24.000000000000000        60.000000000000000        2.4609796323323025     
   24.000000000000000        60.800000000000004        2.5012404534979464     
   24.000000000000000        61.600000000000001        2.4567500996754696     
   24.000000000000000        62.400000000000006        2.4959444892714742     
   24.000000000000000        63.200000000000003        2.4795437096666766     
   24.000000000000000        64.000000000000000        2.4884411054472602     
   24.000000000000000        64.799999999999997        2.5163908041280698     
   24.000000000000000        65.600000000000009        2.5068864640877924     
   24.000000000000000        66.400000000000006        2.4907021150174753     
   24.000000000000000        67.200000000000003        2.4260195811435694     
   24.000000000000000        68.000000000000000        2.4165058298585764     
   24.000000000000000        68.799999999999997        2.5314480578725069     
   24.000000000000000        69.600000000000009        2.4298623293692776     
   24.000000000000000        70.400000000000006        2.5219485038137570     
   24.000000000000000        71.200000000000003        2.4748543267806031     
   24.000000000000000        72.000000000000000        2.4677628129509568     
   24.000000000000000        72.799999999999997        2.5233180881936188     
   24.000000000000000        73.600000000000009        2.4529928014936333     
   24.000000000000000        74.400000000000006        2.5039083300660971     
   24.000000000000000        75.200000000000003        2.5247678979291286     
   24.000000000000000        76.000000000000000        2.5327068441575640     
   24.000000000000000        76.800000000000011        2.4404410864728758     
   24.000000000000000        77.600000000000009        2.5438234574721705     
   24.000000000000000        78.400000000000006        2.4815888786565607     
   24.000000000000000        79.200000000000003        2.5318926806618189     
   24.000000000000000        80.000000000000000        2.4698368745980570     
   24.000000000000000        80.800000000000011        2.5682107963742657     
   24.000000000000000        81.600000000000009        2.4755230204845562     
   24.000000000000000        82.400000000000006        2.5762559335862130     
   24.000000000000000        83.200000000000003        2.4900981727438625     
   24.000000000000000        84.000000000000000        2.5246450621358054     
   24.000000000000000        84.800000000000011        2.5057221744404448     
   24.000000000000000        85.600000000000009        2.5692714645214307     
   24.000000000000000        86.400000000000006        2.5060028928531479     
   24.000000000000000        87.200000000000003        2.5917374797045549     
   24.000000000000000        88.000000000000000        2.5122469328662831     
   24.000000000000000        88.800000000000011        2.4962928988574817     
   24.000000000000000        89.600000000000009        2.4977115633206051     
   24.000000000000000        90.400000000000006        2.5751246003265855     
   24.000000000000000        91.200000000000003        2.5488221974752960     
   24.000000000000000        92.000000000000000        2.4874192934160200     
   24.000000000000000        92.800000000000011        2.4818820771151158     
   24.000000000000000        93.600000000000009        2.5669208400710799     
   24.000000000000000        94.400000000000006        2.5708593873158190     
   24.000000000000000        95.200000000000003        2.4876131622747359     
   24.000000000000000        96.000000000000000        2.5384782715698635     
   24.000000000000000        96.800000000000011        2.5290872418227965     
   24.000000000000000        97.600000000000009        2.5025589108926241     
   24.000000000000000        98.400000000000006        2.5563408653419568     
   24.000000000000000        99.200000000000003        2.5015286987980123     
   24.000000000000000        100.00000000000000        2.5212082572008332     
   24.000000000000000        100.80000000000001        2.5431259096403211     
   24.000000000000000        101.60000000000001        2.5407256271755045     
   24.000000000000000        102.40000000000001        2.5605868336817035     

   24.800000000000001       0.80000000000000004        2.5567752266624533     
   24.800000000000001        1.6000000000000001        2.5241377356659074     
   24.800000000000001        2.4000000000000004        2.5052325587955653     
   24.800000000000001        3.2000000000000002        2.4842325037126245     
   24.800000000000001        4.0000000000000000        2.5453032226867025     
   24.800000000000001        4.8000000000000007        2.4534918289203600     
   24.800000000000001        5.6000000000000005        2.5471723956784049     
   24.800000000000001        6.4000000000000004        2.5126284962655321     
   24.800000000000001        7.2000000000000002        2.4967180621822664     
   24.800000000000001        8.0000000000000000        2.4907102015129050     
   24.800000000000001        8.8000000000000007        2.4966406597435906     
   24.800000000000001        9.6000000000000014        2.4810385117671703     
   24.800000000000001        10.400000000000000        2.4598834172077644     
   24.800000000000001        11.200000000000001        2.4442887873378658     
   24.800000000000001        12.000000000000000        2.5245266944543894     
   24.800000000000001        12.800000000000001        2.5402589159721121     
   24.800000000000001        13.600000000000001        2.5155800703289608     
   24.800000000000001        14.400000000000000        2.4865356676805064     
   24.800000000000001        15.200000000000001        2.4713668879903268     
   24.800000000000001        16.000000000000000        2.4442477981572619     
   24.800000000000001        16.800000000000001        2.5198364324594076     
   24.800000000000001        17.600000000000001        2.4875135418678869     
   24.800000000000001        18.400000000000002        2.4446928271591166     
   24.800000000000001        19.200000000000003        2.4839687475737424     
   24.800000000000001        20.000000000000000        2.4567800164031199     
   24.800000000000001        20.800000000000001        2.4750295733658469     
   24.800000000000001        21.600000000000001        2.4722017624056747     
   24.800000000000001        22.400000000000002        2.4110107926147677     
   24.800000000000001        23.200000000000003        2.5216997239264094     
   24.800000000000001        24.000000000000000        2.4611182274275962     
   24.800000000000001        24.800000000000001        2.4121355444217571     
   24.800000000000001        25.600000000000001        2.4923951124597745     
   24.800000000000001        26.400000000000002        2.4875323215210208     
   24.800000000000001        27.200000000000003        2.4773723042643305     
   24.800000000000001        28.000000000000000        2.4912834353877238     
   24.800000000000001        28.800000000000001        2.4807210427215574     
   24.800000000000001        29.600000000000001        2.4488110893438604     
   24.800000000000001        30.400000000000002        2.4866721837662098     
   24.800000000000001        31.200000000000003        2.5123827503750316     
   24.800000000000001        32.000000000000000        2.5213254050247156     
   24.800000000000001        32.800000000000004        2.5125673494693785     
   24.800000000000001        33.600000000000001        2.5156819403817234     
   24.800000000000001        34.399999999999999        2.4508148776687277     
   24.800000000000001        35.200000000000003        2.5100526189791186     
   24.800000000000001        36.000000000000000        2.4571054657091578     
   24.800000000000001        36.800000000000004        2.5188237101442397     
   24.800000000000001        37.600000000000001        2.4861634957448739     
   24.800000000000001        38.400000000000006        2.4692911598656737     
   24.800000000000001        39.200000000000003        2.5221895976372379     
   24.800000000000001        40.000000000000000        2.4833140355829779     
   24.800000000000001        40.800000000000004        2.5680819425306880     
   24.800000000000001        41.600000000000001        2.4907188099809923     
   24.800000000000001        42.400000000000006        2.5564160393479303     
   24.800000000000001        43.200000000000003        2.4721647620107690     
   24.800000000000001        44.000000000000000        2.5406830651935803     
   24.800000000000001        44.800000000000004        2.4848723891534448     
   24.800000000000001        45.600000000000001        2.4872722047599805     
   24.800000000000001        46.400000000000006        2.5341611810842064     
   24.800000000000001        47.200000000000003        2.4808788824036183     
   24.800000000000001        48.000000000000000        2.5439049662841433     
   24.800000000000001        48.800000000000004        2.4919844649112881     
   24.800000000000001        49.600000000000001        2.4953729550478525     
   24.800000000000001        50.400000000000006        2.4608448456243783     
   24.800000000000001        51.200000000000003        2.5036756050351339     
   24.800000000000001        52.000000000000000        2.4323792893222373     
   24.800000000000001        52.800000000000004        2.4410133581061570     
   24.800000000000001        53.600000000000001        2.4916050882403473     
   24.800000000000001        54.400000000000006        2.4646307765702158     
   24.800000000000001        55.200000000000003        2.5116776823372198     
   24.800000000000001        56.000000000000000        2.4875716551127636     
   24.800000000000001        56.800000000000004        2.4533218262393324     
   24.800000000000001        57.600000000000001        2.4427137185148342     
   24.800000000000001        58.400000000000006        2.5136129520499693     
   24.800000000000001        59.200000000000003        2.3998321086468426     
   24.800000000000001        60.000000000000000        2.5022715199584478     
   24.800000000000001        60.800000000000004        2.4236336731202619     
   24.800000000000001        61.600000000000001        2.4222369927187963     
   24.800000000000001        62.400000000000006        2.5260412564185422     
   24.800000000000001        63.200000000000003        2.4052665394345083     
   24.800000000000001        64.000000000000000        2.5115305913415198     
   24.800000000000001        64.799999999999997        2.4239579936506988     
   24.800000000000001        65.600000000000009        2.4639578390208299     
   24.800000000000001        66.400000000000006        2.4691726941806760     
   24.800000000000001        67.200000000000003        2.4970223569907501     
   24.800000000000001        68.000000000000000        2.5120457745325662     
   24.800000000000001        68.799999999999997        2.4846432215699998     
   24.800000000000001        69.600000000000009        2.4939794498117043     
   24.800000000000001        70.400000000000006        2.4677947137942415     
   24.800000000000001        71.200000000000003        2.4508664412146031     
   24.800000000000001        72.000000000000000        2.5619658178185061     
   24.800000000000001        72.799999999999997        2.4528100192096800     
   24.800000000000001        73.600000000000009        2.4807157359697403     
   24.800000000000001        74.400000000000006        2.5074966522045887     
   24.800000000000001        75.200000000000003        2.4538278827804261     
   24.800000000000001        76.000000000000000        2.4493829096300166     
   24.800000000000001        76.800000000000011        2.4434189715216661     
   24.800000000000001        77.600000000000009        2.5165330503668617     
   24.800000000000001        78.400000000000006        2.4875960619401227     
   24.800000000000001        79.200000000000003        2.5521534345033037     
   24.800000000000001        80.000000000000000        2.5259137692260891     
   24.800000000000001        80.800000000000011        2.4976502057025738     
   24.800000000000001        81.600000000000009        2.5319975029888808     
   24.800000000000001        82.400000000000006        2.4959028209321450     
   24.800000000000001        83.200000000000003        2.5382984418308090     
   24.800000000000001        84.000000000000000        2.5317905196197534     
   24.800000000000001        84.800000000000011        2.4647470844038759     
   24.800000000000001        85.600000000000009        2.5601008319765621     
   24.800000000000001        86.400000000000006        2.5195290863989217     
   24.800000000000001        87.200000000000003        2.4926187491448837     
   24.800000000000001        88.000000000000000        2.5812845395252979     
   24.800000000000001        88.800000000000011        2.5303590354259908     
   24.800000000000001        89.600000000000009        2.5792986869206804     
   24.800000000000001        90.400000000000006        2.5030021300202288     
   24.800000000000001        91.200000000000003        2.5285182149406182     
   24.800000000000001        92.000000000000000        2.5170370002528317     
   24.800000000000001        92.800000000000011        2.5535616929519600     
   24.800000000000001        93.600000000000009        2.5431311883005856     
   24.800000000000001        94.400000000000006        2.5084619234722516     
   24.800000000000001        95.200000000000003        2.4787488644417190     
   24.800000000000001        96.000000000000000        2.5562919403495390     
   24.800000000000001        96.800000000000011        2.4845788903371009     
   24.800000000000001        97.600000000000009        2.4982048581900425     
   24.800000000000001        98.400000000000006        2.5056684386884580     
   24.800000000000001        99.200000000000003        2.4947799989556265     
   24.800000000000001        100.00000000000000        2.5299964770916215     
   24.800000000000001        100.80000000000001        2.5399527619875051     
   24.800000000000001        101.60000000000001        2.5118936915232508     
   24.800000000000001        102.40000000000001        2.4624565380468035     

   25.600000000000001       0.80000000000000004        2.4948020574470453     
   25.600000000000001        1.6000000000000001        2.5008196077791478     
   25.600000000000001        2.4000000000000004        2.5023037529510028     
   25.600000000000001        3.2000000000000002        2.5372682750831772     
   25.600000000000001        4.0000000000000000        2.4638405617825705     
   25.600000000000001        4.8000000000000007        2.5054721695070858     
   25.600000000000001        5.6000000000000005        2.4236932796606001     
   25.600000000000001        6.4000000000000004        2.5070318845063744     
   25.600000000000001        7.2000000000000002        2.4939754287888380     
   25.600000000000001        8.0000000000000000        2.5146603957914615     
   25.600000000000001        8.8000000000000007        2.4742239056621522     
   25.600000000000001        9.6000000000000014        2.5219848375608600     
   25.600000000000001        10.400000000000000        2.4935774244505202     
   25.600000000000001        11.200000000000001        2.4815191576731417     
   25.600000000000001        12.000000000000000        2.4329279356558842     
   25.600000000000001        12.800000000000001        2.4221151102653007     
   25.600000000000001        13.600000000000001        2.4801834727271808     
   25.600000000000001        14.400000000000000        2.5118717651743618     
   25.600000000000001        15.200000000000001        2.4611753305689623     
   25.600000000000001        16.000000000000000        2.4192008441767241     
   25.600000000000001        16.800000000000001        2.5075288873580992     
   25.600000000000001        17.600000000000001        2.4673664401058666     
   25.600000000000001        18.400000000000002        2.4625912487683457     
   25.600000000000001        19.200000000000003        2.4103697121100049     
   25.600000000000001        20.000000000000000        2.5182316432605654     
   25.600000000000001        20.800000000000001        2.4297726058528220     
   25.600000000000001        21.600000000000001        2.4866183677972464     
   25.600000000000001        22.400000000000002        2.4701156831336020     
   25.600000000000001        23.200000000000003        2.4894845205044556     
   25.600000000000001        24.000000000000000        2.4168160908211322     
   25.600000000000001        24.800000000000001        2.4698413726990625     
   25.600000000000001        25.600000000000001        2.4698370086824948     
   25.600000000000001        26.400000000000002        2.5062630316097612     
   25.600000000000001        27.200000000000003        2.4397520242174595     
   25.600000000000001        28.000000000000000        2.5041501966135180     
   25.600000000000001        28.800000000000001        2.4189482155829274     
   25.600000000000001        29.600000000000001        2.4894926586263408     
   25.600000000000001        30.400000000000002        2.5194575626739528     
   25.600000000000001        31.200000000000003        2.4315191849992130     
   25.600000000000001        32.000000000000000        2.4346443135406299     
   25.600000000000001        32.800000000000004        2.5030857128452846     
   25.600000000000001        33.600000000000001        2.4459550788356546     
   25.600000000000001        34.399999999999999        2.5207985094761920     
   25.600000000000001        35.200000000000003        2.5071395662935232     
   25.600000000000001        36.000000000000000        2.5354901417452407     
   25.600000000000001        36.800000000000004        2.4906430220203344     
   25.600000000000001        37.600000000000001        2.4836626436406148     
   25.600000000000001        38.400000000000006        2.5364192995797663     
   25.600000000000001        39.200000000000003        2.5265953700300123     
   25.600000000000001        40.000000000000000        2.4949604847111582     
   25.600000000000001        40.800000000000004        2.4962921483707272     
   25.600000000000001        41.600000000000001        2.5385908257341754     
   25.600000000000001        42.400000000000006        2.5439693719421665     
   25.600000000000001        43.200000000000003        2.4842890945964942     
   25.600000000000001        44.000000000000000        2.5380190978017048     
   25.600000000000001        44.800000000000004        2.5218171899231110     
   25.600000000000001        45.600000000000001        2.5251793048528959     
   25.600000000000001        46.400000000000006        2.5376377177448282     
   25.600000000000001        47.200000000000003        2.4925246642943799     
   25.600000000000001        48.000000000000000        2.5498056829367872     
   25.600000000000001        48.800000000000004        2.4712913590309036     
   25.600000000000001        49.600000000000001        2.5193686589093156     
   25.600000000000001        50.400000000000006        2.4782072936614328     
   25.600000000000001        51.200000000000003        2.5036787153913629     
   25.600000000000001        52.000000000000000        2.5065013787810950     
   25.600000000000001        52.800000000000004        2.5314881577149935     
   25.600000000000001        53.600000000000001        2.4421065666009341     
   25.600000000000001        54.400000000000006        2.4922882543877480     
   25.600000000000001        55.200000000000003        2.4546663331282517     
   25.600000000000001        56.000000000000000        2.4411262887692322     
   25.600000000000001        56.800000000000004        2.5378425589477156     
   25.600000000000001        57.600000000000001        2.4937935569758838     
   25.600000000000001        58.400000000000006        2.4649724664312149     
   25.600000000000001        59.200000000000003        2.5014978617581383     
   25.600000000000001        60.000000000000000        2.4709227889240917     
   25.600000000000001        60.800000000000004        2.4976306076629857     
   25.600000000000001        61.600000000000001        2.4648644003158076     
   25.600000000000001        62.400000000000006        2.5117718602416410     
   25.600000000000001        63.200000000000003        2.4880972330636424     
   25.600000000000001        64.000000000000000        2.4863972839340196     
   25.600000000000001        64.799999999999997        2.4347142312040848     
   25.600000000000001        65.600000000000009        2.4894946024126097     
   25.600000000000001        66.400000000000006        2.4669914506469017     
   25.600000000000001        67.200000000000003        2.4241652040623132     
   25.600000000000001        68.000000000000000        2.5202069504344147     
   25.600000000000001        68.799999999999997        2.5147541008604288     
   25.600000000000001        69.600000000000009        2.4201439259332522     
   25.600000000000001        70.400000000000006        2.5151201579730245     
   25.600000000000001        71.200000000000003        2.5024626946672224     
   25.600000000000001        72.000000000000000        2.4444404668950606     
   25.600000000000001        72.799999999999997        2.5084034115544411     
   25.600000000000001        73.600000000000009        2.4729323482304744     
   25.600000000000001        74.400000000000006        2.4806464895899123     
   25.600000000000001        75.200000000000003        2.5232156943486848     
   25.600000000000001        76.000000000000000        2.5014466817827663     
   25.600000000000001        76.800000000000011        2.5435671409905485     
   25.600000000000001        77.600000000000009        2.5231368196102815     
   25.600000000000001        78.400000000000006        2.4605763509166914     
   25.600000000000001        79.200000000000003        2.4441540759641804     
   25.600000000000001        80.000000000000000        2.5341896578527146     
   25.600000000000001        80.800000000000011        2.4875634187789157     
   25.600000000000001        81.600000000000009        2.5058336252179942     
   25.600000000000001        82.400000000000006        2.4462726585349297     
   25.600000000000001        83.200000000000003        2.5655768829370631     
   25.600000000000001        84.000000000000000        2.5129384337748450     
   25.600000000000001        84.800000000000011        2.5124107375969933     
   25.600000000000001        85.600000000000009        2.4660878612844459     
   25.600000000000001        86.400000000000006        2.5422278986795930     
   25.600000000000001        87.200000000000003        2.5490289265623201     
   25.600000000000001        88.000000000000000        2.5282152148403894     
   25.600000000000001        88.800000000000011        2.4925393330948094     
   25.600000000000001        89.600000000000009        2.4614028492789224     
   25.600000000000001        90.400000000000006        2.5823022836821274     
   25.600000000000001        91.200000000000003        2.5159969772412065     
   25.600000000000001        92.000000000000000        2.5145891807701859     
   25.600000000000001        92.800000000000011        2.4965506572875222     
   25.600000000000001        93.600000000000009        2.5241569587991175     
   25.600000000000001        94.400000000000006        2.5161624923541415     
   25.600000000000001        95.200000000000003        2.5195958808113610     
   25.600000000000001        96.000000000000000        2.5375408361822358     
   25.600000000000001        96.800000000000011        2.5226576107397345     
   25.600000000000001        97.600000000000009        2.5820909730380133     
   25.600000000000001        98.400000000000006        2.4733318183530733     
   25.600000000000001        99.200000000000003        2.5713720117761691     
   25.600000000000001        100.00000000000000        2.5243390200880356     
   25.600000000000001        100.80000000000001        2.4880144861930567     
   25.600000000000001        101.60000000000001        2.5571040719542326     
   25.600000000000001        102.40000000000001        2.5573366661084216     

   26.400000000000002       0.80000000000000004        2.4860350028587042     
   26.400000000000002        1.6000000000000001        2.4936586726105801     
   26.400000000000002        2.4000000000000004        2.4520886516490252     
   26.400000000000002        3.2000000000000002        2.5436369641886025     
   26.400000000000002        4.0000000000000000        2.4462069140860585     
   26.400000000000002        4.8000000000000007        2.4588324110077817     
   26.400000000000002        5.6000000000000005        2.5258030156195339     
   26.400000000000002        6.4000000000000004        2.5141888298829773     
   26.400000000000002        7.2000000000000002        2.5074521046652043     
   26.400000000000002        8.0000000000000000        2.4327317820909418     
   26.400000000000002        8.8000000000000007        2.5102362530134497     
   26.400000000000002        9.6000000000000014        2.4315396503009836     
   26.400000000000002        10.400000000000000        2.5210181091206452     
   26.400000000000002        11.200000000000001        2.4946213756458877     
   26.400000000000002        12.000000000000000        2.5146482779371992     
   26.400000000000002        12.800000000000001        2.4913077409747113     
   26.400000000000002        13.600000000000001        2.4720438186330793     
   26.400000000000002        14.400000000000000        2.4262660241559701     
   26.400000000000002        15.200000000000001        2.4706567395231653     
   26.400000000000002        16.000000000000000        2.5152283534788769     
   26.400000000000002        16.800000000000001        2.4558059735998770     
   26.400000000000002        17.600000000000001        2.4573837492701651     
   26.400000000000002        18.400000000000002        2.4051235248402745     
   26.400000000000002        19.200000000000003        2.5108462972545595     
   26.400000000000002        20.000000000000000        2.5060025123460590     
   26.400000000000002        20.800000000000001        2.4680399417526950     
   26.400000000000002        21.600000000000001        2.4642439759317187     
   26.400000000000002        22.400000000000002        2.5043498689209178     
   26.400000000000002        23.200000000000003        2.4369338027921121     
   26.400000000000002        24.000000000000000        2.5137253182765353     
   26.400000000000002        24.800000000000001        2.4187581861585743     
   26.400000000000002        25.600000000000001        2.5159801427411477     
   26.400000000000002        26.400000000000002        2.4917183722389509     
   26.400000000000002        27.200000000000003        2.4628653871381925     
   26.400000000000002        28.000000000000000        2.4483592557857792     
   26.400000000000002        28.800000000000001        2.4711291329033802     
   26.400000000000002        29.600000000000001        2.5417782059630825     
   26.400000000000002        30.400000000000002        2.4386131782940197     
   26.400000000000002        31.200000000000003        2.5262419434817396     
   26.400000000000002        32.000000000000000        2.4702378522546704     
   26.400000000000002        32.800000000000004        2.5504084695033269     
   26.400000000000002        33.600000000000001        2.4427598767038448     
   26.400000000000002        34.399999999999999        2.4704641674269250     
   26.400000000000002        35.200000000000003        2.4528256634272734     
   26.400000000000002        36.000000000000000        2.4729312319954104     
   26.400000000000002        36.800000000000004        2.5560275981726122     
   26.400000000000002        37.600000000000001        2.5369461255947394     
   26.400000000000002        38.400000000000006        2.4673048754885079     
   26.400000000000002        39.200000000000003        2.5356721790309051     
   26.400000000000002        40.000000000000000        2.4786298516921788     
   26.400000000000002        40.800000000000004        2.5730055918683075     
   26.400000000000002        41.600000000000001        2.4907994048024400     
   26.400000000000002        42.400000000000006        2.4861705336366535     
   26.400000000000002        43.200000000000003        2.5453532893659259     
   26.400000000000002        44.000000000000000        2.4598337410607560     
   26.400000000000002        44.800000000000004        2.4796967877506360     
   26.400000000000002        45.600000000000001        2.5492403891120516     
   26.400000000000002        46.400000000000006        2.4581913599715977     
   26.400000000000002        47.200000000000003        2.5374962464091486     
   26.400000000000002        48.000000000000000        2.4826061263844585     
   26.400000000000002        48.800000000000004        2.5436742828660024     
   26.400000000000002        49.600000000000001        2.4925694396684484     
   26.400000000000002        50.400000000000006        2.4952047312886050     
   26.400000000000002        51.200000000000003        2.5153860405318382     
   26.400000000000002        52.000000000000000        2.4358869242004149     
   26.400000000000002        52.800000000000004        2.5150576639799356     
   26.400000000000002        53.600000000000001        2.4840670935647586     
   26.400000000000002        54.400000000000006        2.5183331356336045     
   26.400000000000002        55.200000000000003        2.4285861472673766     
   26.400000000000002        56.000000000000000        2.4953715361000519     
   26.400000000000002        56.800000000000004        2.4512023323987675     
   26.400000000000002        57.600000000000001        2.4502764271257926     
   26.400000000000002        58.400000000000006        2.4197060069119258     
   26.400000000000002        59.200000000000003        2.4924211022917708     
   26.400000000000002        60.000000000000000        2.4772375047982944     
   26.400000000000002        60.800000000000004        2.4711329869290366     
   26.400000000000002        61.600000000000001        2.4965653326757486     
   26.400000000000002        62.400000000000006        2.4856645715306569     
   26.400000000000002        63.200000000000003        2.4205168078561208     
   26.400000000000002        64.000000000000000        2.4316435872660622     
   26.400000000000002        64.799999999999997        2.5099290733753206     
   26.400000000000002        65.600000000000009        2.4442258425462251     
   26.400000000000002        66.400000000000006        2.5055797526537584     
   26.400000000000002        67.200000000000003        2.5282978977696819     
   26.400000000000002        68.000000000000000        2.4355575668652145     
   26.400000000000002        68.799999999999997        2.4692902646594561     
   26.400000000000002        69.600000000000009        2.5032858274962475     
   26.400000000000002        70.400000000000006        2.4598596524534377     
   26.400000000000002        71.200000000000003        2.4532306444017999     
   26.400000000000002        72.000000000000000        2.5087547972962656     
   26.400000000000002        72.799999999999997        2.4874362184967111     
   26.400000000000002        73.600000000000009        2.4507115577487779     
   26.400000000000002        74.400000000000006        2.4996331653424231     
   26.400000000000002        75.200000000000003        2.4819962439346512     
   26.400000000000002        76.000000000000000        2.4617796113739878     
   26.400000000000002        76.800000000000011        2.4607363126186650     
   26.400000000000002        77.600000000000009        2.5055857401944328     
   26.400000000000002        78.400000000000006        2.4696809903160006     
   26.400000000000002        79.200000000000003        2.5088734213830093     
   26.400000000000002        80.000000000000000        2.5128242788840875     
   26.400000000000002        80.800000000000011        2.5346317391853850     
   26.400000000000002        81.600000000000009        2.5377020156751393     
   26.400000000000002        82.400000000000006        2.5602942896864116     
   26.400000000000002        83.200000000000003        2.4444673148948235     
   26.400000000000002        84.000000000000000        2.4899933782013473     
   26.400000000000002        84.800000000000011        2.5596533946687141     
   26.400000000000002        85.600000000000009        2.4780508756012942     
   26.400000000000002        86.400000000000006        2.4932099561809071     
   26.400000000000002        87.200000000000003        2.4734190324456224     
   26.400000000000002        88.000000000000000        2.4883166773063867     
   26.400000000000002        88.800000000000011        2.5615362013442291     
   26.400000000000002        89.600000000000009        2.4831296085668737     
   26.400000000000002        90.400000000000006        2.5418437754976115     
   26.400000000000002        91.200000000000003        2.5040701266051393     
   26.400000000000002        92.000000000000000        2.4857305311675568     
   26.400000000000002        92.800000000000011        2.5628413179213263     
   26.400000000000002        93.600000000000009        2.5265241092838906     
   26.400000000000002        94.400000000000006        2.5468153011815500     
   26.400000000000002        95.200000000000003        2.5136507923786584     
   26.400000000000002        96.000000000000000        2.5394578038601581     
   26.400000000000002        96.800000000000011        2.4616412820091327     
   26.400000000000002        97.600000000000009        2.5213320718912495     
   26.400000000000002        98.400000000000006        2.5188934427667879     
   26.400000000000002        99.200000000000003        2.4618914612403597     
   26.400000000000002        100.00000000000000        2.5074240461337318     
   26.400000000000002        100.80000000000001        2.5007338060328621     
   26.400000000000002        101.60000000000001        2.5048239734907951     
   26.400000000000002        102.40000000000001        2.4765282716593826     

   27.200000000000003       0.80000000000000004        2.5029918348131122     
   27.200000000000003        1.6000000000000001        2.5463866266287498     
   27.200000000000003        2.4000000000000004        2.5524557977891802     
   27.200000000000003        3.2000000000000002        2.4465985275713824     
   27.200000000000003        4.0000000000000000        2.5117730592891205     
   27.200000000000003        4.8000000000000007        2.5533858477030371     
   27.200000000000003        5.6000000000000005        2.4367994215891899     
   27.200000000000003        6.4000000000000004        2.4261242318966736     
   27.200000000000003        7.2000000000000002        2.5078225575053832     
   27.200000000000003        8.0000000000000000        2.4665039736360019     
   27.200000000000003        8.8000000000000007        2.5579483665653098     
   27.200000000000003        9.6000000000000014        2.4401259964132680     
   27.200000000000003        10.400000000000000        2.4917150805731216     
   27.200000000000003        11.200000000000001        2.5078604107632962     
   27.200000000000003        12.000000000000000        2.4496464966164377     
   27.200000000000003        12.800000000000001        2.4521029158184944     
   27.200000000000003        13.600000000000001        2.4518104268206531     
   27.200000000000003        14.400000000000000        2.5379522968739354     
   27.200000000000003        15.200000000000001        2.4862785123391880     
   27.200000000000003        16.000000000000000        2.4790298666205186     
   27.200000000000003        16.800000000000001        2.4385483910283430     
   27.200000000000003        17.600000000000001        2.5041748226681815     
   27.200000000000003        18.400000000000002        2.4533250763486643     
   27.200000000000003        19.200000000000003        2.4707847763448894     
   27.200000000000003        20.000000000000000        2.4473269531593091     
   27.200000000000003        20.800000000000001        2.4194538032135866     
   27.200000000000003        21.600000000000001        2.4822007304832781     
   27.200000000000003        22.400000000000002        2.5076844256349440     
   27.200000000000003        23.200000000000003        2.4041884897681807     
   27.200000000000003        24.000000000000000        2.4562240830119011     
   27.200000000000003        24.800000000000001        2.5061087226541163     
   27.200000000000003        25.600000000000001        2.4520390062444948     
   27.200000000000003        26.400000000000002        2.4313818712923490     
   27.200000000000003        27.200000000000003        2.5130368027094634     
   27.200000000000003        28.000000000000000        2.5142751575223423     
   27.200000000000003        28.800000000000001        2.4700946432909512     
   27.200000000000003        29.600000000000001        2.4437513326904168     
   27.200000000000003        30.400000000000002        2.4725303218287946     
   27.200000000000003        31.200000000000003        2.4961269292764721     
   27.200000000000003        32.000000000000000        2.4924786189942423     
   27.200000000000003        32.800000000000004        2.4542661721196062     
   27.200000000000003        33.600000000000001        2.5067797341526172     
   27.200000000000003        34.399999999999999        2.5274966104923045     
   27.200000000000003        35.200000000000003        2.5056440070123926     
   27.200000000000003        36.000000000000000        2.5399419205447424     
   27.200000000000003        36.800000000000004        2.4793095499882858     
   27.200000000000003        37.600000000000001        2.4912555987062173     
   27.200000000000003        38.400000000000006        2.4769423864472353     
   27.200000000000003        39.200000000000003        2.4832676870265655     
   27.200000000000003        40.000000000000000        2.5221079547311964     
   27.200000000000003        40.800000000000004        2.4911471399598923     
   27.200000000000003        41.600000000000001        2.5246831220255004     
   27.200000000000003        42.400000000000006        2.4872826319263006     
   27.200000000000003        43.200000000000003        2.5415838684036589     
   27.200000000000003        44.000000000000000        2.4786606293353954     
   27.200000000000003        44.800000000000004        2.5251130058443589     
   27.200000000000003        45.600000000000001        2.4852053613998364     
   27.200000000000003        46.400000000000006        2.5438922968907356     
   27.200000000000003        47.200000000000003        2.4913674995881392     
   27.200000000000003        48.000000000000000        2.5318361667329405     
   27.200000000000003        48.800000000000004        2.4493593856903288     
   27.200000000000003        49.600000000000001        2.5309756509958889     
   27.200000000000003        50.400000000000006        2.4787257798866200     
   27.200000000000003        51.200000000000003        2.5161780243089447     
   27.200000000000003        52.000000000000000        2.4525406596878954     
   27.200000000000003        52.800000000000004        2.5047304716039291     
   27.200000000000003        53.600000000000001        2.5208263772250632     
   27.200000000000003        54.400000000000006        2.4965419614250548     
   27.200000000000003        55.200000000000003        2.4412734810148540     
   27.200000000000003        56.000000000000000        2.5098487605023179     
   27.200000000000003        56.800000000000004        2.4732737552641590     
   27.200000000000003        57.600000000000001        2.4720829475740480     
   27.200000000000003        58.400000000000006        2.5301641807308592     
   27.200000000000003        59.200000000000003        2.4410771181253046     
   27.200000000000003        60.000000000000000        2.4831871234692473     
   27.200000000000003        60.800000000000004        2.4090472903608089     
   27.200000000000003        61.600000000000001        2.4797238140991609     
   27.200000000000003        62.400000000000006        2.4480321217892804     
   27.200000000000003        63.200000000000003        2.5159927555863084     
   27.200000000000003        64.000000000000000        2.4622250442995899     
   27.200000000000003        64.799999999999997        2.5079226546075546     
   27.200000000000003        65.600000000000009        2.4161392224489986     
   27.200000000000003        66.400000000000006        2.5267678379359526     
   27.200000000000003        67.200000000000003        2.4457071346853625     
   27.200000000000003        68.000000000000000        2.5030681541558382     
   27.200000000000003        68.799999999999997        2.4261654555971894     
   27.200000000000003        69.600000000000009        2.4577796433366985     
   27.200000000000003        70.400000000000006        2.5031674054642412     
   27.200000000000003        71.200000000000003        2.4797829066636496     
   27.200000000000003        72.000000000000000        2.4907994740592767     
   27.200000000000003        72.799999999999997        2.4779623239153614     
   27.200000000000003        73.600000000000009        2.4249525411134973     
   27.200000000000003        74.400000000000006        2.5317286641181109     
   27.200000000000003        75.200000000000003        2.4799368729712112     
   27.200000000000003        76.000000000000000        2.5029462715570605     
   27.200000000000003        76.800000000000011        2.4677426165811642     
   27.200000000000003        77.600000000000009        2.4515297471743631     
   27.200000000000003        78.400000000000006        2.5250011357360256     
   27.200000000000003        79.200000000000003        2.4356430822283510     
   27.200000000000003        80.000000000000000        2.5398800436782332     
   27.200000000000003        80.800000000000011        2.4580205007395839     
   27.200000000000003        81.600000000000009        2.4520719181301764     
   27.200000000000003        82.400000000000006        2.4608063954291914     
   27.200000000000003        83.200000000000003        2.5249741579404783     
   27.200000000000003        84.000000000000000        2.5663615569555960     
   27.200000000000003        84.800000000000011        2.4737896691052370     
   27.200000000000003        85.600000000000009        2.4890486333780508     
   27.200000000000003        86.400000000000006        2.5460389938528798     
   27.200000000000003        87.200000000000003        2.5172482325021064     
   27.200000000000003        88.000000000000000        2.5593911336896298     
   27.200000000000003        88.800000000000011        2.5041890157118822     
   27.200000000000003        89.600000000000009        2.5219509463599019     
   27.200000000000003        90.400000000000006        2.4956355839220312     
   27.200000000000003        91.200000000000003        2.5392445036525757     
   27.200000000000003        92.000000000000000        2.5463181666079144     
   27.200000000000003        92.800000000000011        2.4771832355014523     
   27.200000000000003        93.600000000000009        2.5262490507260331     
   27.200000000000003        94.400000000000006        2.5604030133151205     
   27.200000000000003        95.200000000000003        2.4934070882944712     
   27.200000000000003        96.000000000000000        2.5653860447473216     
   27.200000000000003        96.800000000000011        2.5581756794507395     
   27.200000000000003        97.600000000000009        2.5046774513689711     
   27.200000000000003        98.400000000000006        2.5419421554607906     
   27.200000000000003        99.200000000000003        2.4945769716293862     
   27.200000000000003        100.00000000000000        2.6009980584646724     
   27.200000000000003        100.80000000000001        2.4706938867307158     
   27.200000000000003        101.60000000000001        2.5587264910154790     
   27.200000000000003        102.40000000000001        2.4746495487184084     

   28.000000000000000       0.80000000000000004        2.4998187191611363     
   28.000000000000000        1.6000000000000001        2.4748826540542566     
   28.000000000000000        2.4000000000000004        2.4950177353333660     
   28.000000000000000        3.2000000000000002        2.4683194922059042     
   28.000000000000000        4.0000000000000000        2.5382226534765984     
   28.000000000000000        4.8000000000000007        2.4609136857090466     
   28.000000000000000        5.6000000000000005        2.5101031376907232     
   28.000000000000000        6.4000000000000004        2.5115791726760279     
   28.000000000000000        7.2000000000000002        2.4829451849592816     
   28.000000000000000        8.0000000000000000        2.4559929071210638     
   28.000000000000000        8.8000000000000007        2.4434918117050120     
   28.000000000000000        9.6000000000000014        2.4919437587509079     
   28.000000000000000        10.400000000000000        2.4366488118055085     
   28.000000000000000        11.200000000000001        2.5102595356178989     
   28.000000000000000        12.000000000000000        2.4691452573503381     
   28.000000000000000        12.800000000000001        2.4872285395614728     
   28.000000000000000        13.600000000000001        2.4548232478779086     
   28.000000000000000        14.400000000000000        2.5272700556655288     
   28.000000000000000        15.200000000000001        2.4343936524989651     
   28.000000000000000        16.000000000000000        2.4454781606511067     
   28.000000000000000        16.800000000000001        2.4777889543664453     
   28.000000000000000        17.600000000000001        2.4111666837454799     
   28.000000000000000        18.400000000000002        2.4785103424265587     
   28.000000000000000        19.200000000000003        2.5199487275143029     
   28.000000000000000        20.000000000000000        2.4313580642831751     
   28.000000000000000        20.800000000000001        2.4962296057978617     
   28.000000000000000        21.600000000000001        2.4742710393535972     
   28.000000000000000        22.400000000000002        2.4554133763995512     
   28.000000000000000        23.200000000000003        2.4602476368884103     
   28.000000000000000        24.000000000000000        2.4745011266675485     
   28.000000000000000        24.800000000000001        2.4925521716310741     
   28.000000000000000        25.600000000000001        2.4588747353363662     
   28.000000000000000        26.400000000000002        2.4656555558587483     
   28.000000000000000        27.200000000000003        2.4923013217063530     
   28.000000000000000        28.000000000000000        2.4428690301542053     
   28.000000000000000        28.800000000000001        2.4262121294631473     
   28.000000000000000        29.600000000000001        2.5079666163644068     
   28.000000000000000        30.400000000000002        2.4826839979398252     
   28.000000000000000        31.200000000000003        2.4441011291940438     
   28.000000000000000        32.000000000000000        2.5381075537705433     
   28.000000000000000        32.800000000000004        2.5042677814427856     
   28.000000000000000        33.600000000000001        2.4173385511698422     
   28.000000000000000        34.399999999999999        2.5219049600820669     
   28.000000000000000        35.200000000000003        2.4462879370437198     
   28.000000000000000        36.000000000000000        2.4870490029317294     
   28.000000000000000        36.800000000000004        2.5517380271917873     
   28.000000000000000        37.600000000000001        2.5370060272880943     
   28.000000000000000        38.400000000000006        2.5371780014423808     
   28.000000000000000        39.200000000000003        2.5300394057462756     
   28.000000000000000        40.000000000000000        2.5490005096654866     
   28.000000000000000        40.800000000000004        2.4624539107332186     
   28.000000000000000        41.600000000000001        2.4851935679500436     
   28.000000000000000        42.400000000000006        2.4614962727895038     
   28.000000000000000        43.200000000000003        2.5399583942380017     
   28.000000000000000        44.000000000000000        2.4904589020703423     
   28.000000000000000        44.800000000000004        2.5654457914628486     
   28.000000000000000        45.600000000000001        2.4714572419225962     
   28.000000000000000        46.400000000000006        2.5155686901829220     
   28.000000000000000        47.200000000000003        2.4719320545732453     
   28.000000000000000        48.000000000000000        2.5259163374063123     
   28.000000000000000        48.800000000000004        2.5227761226416678     
   28.000000000000000        49.600000000000001        2.4773277921560144     
   28.000000000000000        50.400000000000006        2.4981369743709472     
   28.000000000000000        51.200000000000003        2.4328655132844337     
   28.000000000000000        52.000000000000000        2.4952150832954323     
   28.000000000000000        52.800000000000004        2.4551401097150172     
   28.000000000000000        53.600000000000001        2.4548615131495080     
   28.000000000000000        54.400000000000006        2.4402682697773144     
   28.000000000000000        55.200000000000003        2.5192041092076525     
   28.000000000000000        56.000000000000000        2.3990676391677876     
   28.000000000000000        56.800000000000004        2.5076952635980732     
   28.000000000000000        57.600000000000001        2.4439041836729922     
   28.000000000000000        58.400000000000006        2.4927796480968367     
   28.000000000000000        59.200000000000003        2.3325608099330917     
   28.000000000000000        60.000000000000000        2.2747015123948744     
   28.000000000000000        60.800000000000004        2.3988832372068680     
   28.000000000000000        61.600000000000001        2.4671869483019435     
   28.000000000000000        62.400000000000006        2.4024839024643527     
   28.000000000000000        63.200000000000003        2.4416397016408338     
   28.000000000000000        64.000000000000000        2.4506003898069340     
   28.000000000000000        64.799999999999997        2.4723809114207902     
   28.000000000000000        65.600000000000009        2.5293117092874295     
   28.000000000000000        66.400000000000006        2.4205269956326152     
   28.000000000000000        67.200000000000003        2.4619081437638215     
   28.000000000000000        68.000000000000000        2.4847413045334505     
   28.000000000000000        68.799999999999997        2.4780598501157898     
   28.000000000000000        69.600000000000009        2.5106732649346752     
   28.000000000000000        70.400000000000006        2.4167170250841092     
   28.000000000000000        71.200000000000003        2.4283548318094992     
   28.000000000000000        72.000000000000000        2.5056920200868733     
   28.000000000000000        72.799999999999997        2.4352734848050250     
   28.000000000000000        73.600000000000009        2.5462081135959598     
   28.000000000000000        74.400000000000006        2.4802480855943405     
   28.000000000000000        75.200000000000003        2.5080288157320960     
   28.000000000000000        76.000000000000000        2.4789357770041369     
   28.000000000000000        76.800000000000011        2.5281958432884903     
   28.000000000000000        77.600000000000009        2.5057714421040562     
   28.000000000000000        78.400000000000006        2.4791479270722721     
   28.000000000000000        79.200000000000003        2.5022254342315975     
   28.000000000000000        80.000000000000000        2.4512367153360524     
   28.000000000000000        80.800000000000011        2.4891733455057894     
   28.000000000000000        81.600000000000009        2.4702403634036676     
   28.000000000000000        82.400000000000006        2.5316452799716074     
   28.000000000000000        83.200000000000003        2.4752123914303699     
   28.000000000000000        84.000000000000000        2.4807401474078148     
   28.000000000000000        84.800000000000011        2.5573389889674529     
   28.000000000000000        85.600000000000009        2.4704229216909317     
   28.000000000000000        86.400000000000006        2.5609261823589295     
   28.000000000000000        87.200000000000003        2.4779430699733940     
   28.000000000000000        88.000000000000000        2.4777454764809348     
   28.000000000000000        88.800000000000011        2.5304109963774892     
   28.000000000000000        89.600000000000009        2.4809967689597370     
   28.000000000000000        90.400000000000006        2.5659259772991496     
   28.000000000000000        91.200000000000003        2.4951718526222120     
   28.000000000000000        92.000000000000000        2.4982949578165261     
   28.000000000000000        92.800000000000011        2.4843143298252701     
   28.000000000000000        93.600000000000009        2.5532787336264975     
   28.000000000000000        94.400000000000006        2.4723646545641031     
   28.000000000000000        95.200000000000003        2.5321684822367323     
   28.000000000000000        96.000000000000000        2.4858436656152922     
   28.000000000000000        96.800000000000011        2.4678200571280322     
   28.000000000000000        97.600000000000009        2.5567852752437887     
   28.000000000000000        98.400000000000006        2.4781346089808456     
   28.000000000000000        99.200000000000003        2.5078238694120794     
   28.000000000000000        100.00000000000000        2.5028810166084661     
   28.000000000000000        100.80000000000001        2.4820764625021532     
   28.000000000000000        101.60000000000001        2.4856432979822514     
   28.000000000000000        102.40000000000001        2.5545564987659608     

   28.800000000000001       0.80000000000000004        2.5686632077708338     
   28.800000000000001        1.6000000000000001        2.5587634475556693     
   28.800000000000001        2.4000000000000004        2.4743197055850326     
   28.800000000000001        3.2000000000000002        2.4876965482313462     
   28.800000000000001        4.0000000000000000        2.4609253522115067     
   28.800000000000001        4.8000000000000007        2.4889685289365224     
   28.800000000000001        5.6000000000000005        2.4655037732398615     
   28.800000000000001        6.4000000000000004        2.4364566037933071     
   28.800000000000001        7.2000000000000002        2.4914102282469139     
   28.800000000000001        8.0000000000000000        2.5533565048135216     
   28.800000000000001        8.8000000000000007        2.4909742945601683     
   28.800000000000001        9.6000000000000014        2.5205806560815747     
   28.800000000000001        10.400000000000000        2.4443886717701271     
   28.800000000000001        11.200000000000001        2.4736375395110985     
   28.800000000000001        12.000000000000000        2.4685569425002716     
   28.800000000000001        12.800000000000001        2.4940037210131698     
   28.800000000000001        13.600000000000001        2.5017521965555525     
   28.800000000000001        14.400000000000000        2.4269645329660117     
   28.800000000000001        15.200000000000001        2.4533851638245125     
   28.800000000000001        16.000000000000000        2.4803882507389452     
   28.800000000000001        16.800000000000001        2.5098987731579792     
   28.800000000000001        17.600000000000001        2.4557188917490573     
   28.800000000000001        18.400000000000002        2.5194312257261484     
   28.800000000000001        19.200000000000003        2.4115477616070313     
   28.800000000000001        20.000000000000000        2.4693673202266759     
   28.800000000000001        20.800000000000001        2.4661340466345520     
   28.800000000000001        21.600000000000001        2.5146617253844767     
   28.800000000000001        22.400000000000002        2.4150161984888441     
   28.800000000000001        23.200000000000003        2.5198519480803112     
   28.800000000000001        24.000000000000000        2.4963231968979844     
   28.800000000000001        24.800000000000001        2.4677741342651425     
   28.800000000000001        25.600000000000001        2.4855830996554311     
   28.800000000000001        26.400000000000002        2.4941558535046253     
   28.800000000000001        27.200000000000003        2.4630261038616270     
   28.800000000000001        28.000000000000000        2.4890564428846078     
   28.800000000000001        28.800000000000001        2.4666580530349704     
   28.800000000000001        29.600000000000001        2.4649079716105002     
   28.800000000000001        30.400000000000002        2.5124655164032754     
   28.800000000000001        31.200000000000003        2.4602957411457602     
   28.800000000000001        32.000000000000000        2.4461474428819807     
   28.800000000000001        32.800000000000004        2.5376476880108862     
   28.800000000000001        33.600000000000001        2.5294638921601935     
   28.800000000000001        34.399999999999999        2.4229001568827462     
   28.800000000000001        35.200000000000003        2.5020733745549957     
   28.800000000000001        36.000000000000000        2.4343917511334294     
   28.800000000000001        36.800000000000004        2.5352485168629348     
   28.800000000000001        37.600000000000001        2.4875605081827659     
   28.800000000000001        38.400000000000006        2.4549516123022483     
   28.800000000000001        39.200000000000003        2.5303646677468588     
   28.800000000000001        40.000000000000000        2.4599901228553409     
   28.800000000000001        40.800000000000004        2.5287575099306796     
   28.800000000000001        41.600000000000001        2.5544479597526233     
   28.800000000000001        42.400000000000006        2.5452053913960784     
   28.800000000000001        43.200000000000003        2.4683474164718904     
   28.800000000000001        44.000000000000000        2.5709034744022645     
   28.800000000000001        44.800000000000004        2.4870812205791242     
   28.800000000000001        45.600000000000001        2.5084571209597160     
   28.800000000000001        46.400000000000006        2.5567780998642302     
   28.800000000000001        47.200000000000003        2.4931166173137234     
   28.800000000000001        48.000000000000000        2.4705965939016865     
   28.800000000000001        48.800000000000004        2.5286772103833455     
   28.800000000000001        49.600000000000001        2.4653701362897098     
   28.800000000000001        50.400000000000006        2.4631098603508033     
   28.800000000000001        51.200000000000003        2.5628988258217431     
   28.800000000000001        52.000000000000000        2.4556697108690306     
   28.800000000000001        52.800000000000004        2.4795539037398564     
   28.800000000000001        53.600000000000001        2.5200403611720037     
   28.800000000000001        54.400000000000006        2.4668603832498008     
   28.800000000000001        55.200000000000003        2.4782683737293101     
   28.800000000000001        56.000000000000000        2.4969768368015339     
   28.800000000000001        56.800000000000004        2.4494489104579364     
   28.800000000000001        57.600000000000001        2.4221718414368083     
   28.800000000000001        58.400000000000006        2.4495401166586315     
   28.800000000000001        59.200000000000003        2.2029408624038456     
   28.800000000000001        60.000000000000000        2.1429926024965722     
   28.800000000000001        60.800000000000004        2.2270879320350967     
   28.800000000000001        61.600000000000001        2.4754330088112324     
   28.800000000000001        62.400000000000006        2.4317504945852919     
   28.800000000000001        63.200000000000003        2.4706841304587659     
   28.800000000000001        64.000000000000000        2.4036447563345611     
   28.800000000000001        64.799999999999997        2.4833339506358247     
   28.800000000000001        65.600000000000009        2.4260116333117439     
   28.800000000000001        66.400000000000006        2.4939180009515054     
   28.800000000000001        67.200000000000003        2.5052470229393031     
   28.800000000000001        68.000000000000000        2.4957259671491019     
   28.800000000000001        68.799999999999997        2.4953193311808257     
   28.800000000000001        69.600000000000009        2.4535437104648334     
   28.800000000000001        70.400000000000006        2.5436629900280510     
   28.800000000000001        71.200000000000003        2.5166459925789675     
   28.800000000000001        72.000000000000000        2.4685136393667557     
   28.800000000000001        72.799999999999997        2.4791224123888962     
   28.800000000000001        73.600000000000009        2.4518971879083522     
   28.800000000000001        74.400000000000006        2.4583457394610391     
   28.800000000000001        75.200000000000003        2.4341883247104596     
   28.800000000000001        76.000000000000000        2.5253996391546338     
   28.800000000000001        76.800000000000011        2.4351311430010827     
   28.800000000000001        77.600000000000009        2.4325892380935583     
   28.800000000000001        78.400000000000006        2.4925366639714999     
   28.800000000000001        79.200000000000003        2.4554969308805386     
   28.800000000000001        80.000000000000000        2.5254598339072438     
   28.800000000000001        80.800000000000011        2.5207012824308217     
   28.800000000000001        81.600000000000009        2.5317789475943493     
   28.800000000000001        82.400000000000006        2.4812234641970612     
   28.800000000000001        83.200000000000003        2.4603236162509328     
   28.800000000000001        84.000000000000000        2.5341756886287539     
   28.800000000000001        84.800000000000011        2.4654409141900411     
   28.800000000000001        85.600000000000009        2.4614942313218440     
   28.800000000000001        86.400000000000006        2.5037328800870475     
   28.800000000000001        87.200000000000003        2.5336101001943403     
   28.800000000000001        88.000000000000000        2.5213400916327067     
   28.800000000000001        88.800000000000011        2.5545900959580661     
   28.800000000000001        89.600000000000009        2.5307514848605561     
   28.800000000000001        90.400000000000006        2.4705389712892889     
   28.800000000000001        91.200000000000003        2.5451468465249403     
   28.800000000000001        92.000000000000000        2.5638782461755421     
   28.800000000000001        92.800000000000011        2.5326830275154113     
   28.800000000000001        93.600000000000009        2.4932708923450160     
   28.800000000000001        94.400000000000006        2.5509124290204594     
   28.800000000000001        95.200000000000003        2.4599775046411132     
   28.800000000000001        96.000000000000000        2.5544850162586856     
   28.800000000000001        96.800000000000011        2.5341033506734503     
   28.800000000000001        97.600000000000009        2.4885697231985313     
   28.800000000000001        98.400000000000006        2.5090724403505948     
   28.800000000000001        99.200000000000003        2.5001063012431839     
   28.800000000000001        100.00000000000000        2.5504779847741297     
   28.800000000000001        100.80000000000001        2.5443516908088166     
   28.800000000000001        101.60000000000001        2.5270594210338930     
   28.800000000000001        102.40000000000001        2.4610277060944101     

   29.600000000000001       0.80000000000000004        2.5091093307899923     
   29.600000000000001        1.6000000000000001        2.4452249216354498     
   29.600000000000001        2.4000000000000004        2.5679395981720536     
   29.600000000000001        3.2000000000000002        2.4724762178902910     
   29.600000000000001        4.0000000000000000        2.4577988055698294     
   29.600000000000001        4.8000000000000007        2.5471283399217208     
   29.600000000000001        5.6000000000000005        2.5488645280848483     
   29.600000000000001        6.4000000000000004        2.5127565419060747     
   29.600000000000001        7.2000000000000002        2.4858679707844944     
   29.600000000000001        8.0000000000000000        2.4406288753223015     
   29.600000000000001        8.8000000000000007        2.4816471549778445     
   29.600000000000001        9.6000000000000014        2.4657762709045801     
   29.600000000000001        10.400000000000000        2.5273100393022956     
   29.600000000000001        11.200000000000001        2.4340657920067850     
   29.600000000000001        12.000000000000000        2.4893433247076264     
   29.600000000000001        12.800000000000001        2.5143540392264141     
   29.600000000000001        13.600000000000001        2.4436915540877076     
   29.600000000000001        14.400000000000000        2.5027469278719305     
   29.600000000000001        15.200000000000001        2.4959562961037998     
   29.600000000000001        16.000000000000000        2.4569076728399124     
   29.600000000000001        16.800000000000001        2.5041844316991013     
   29.600000000000001        17.600000000000001        2.4143976387087123     
   29.600000000000001        18.400000000000002        2.5096262974997137     
   29.600000000000001        19.200000000000003        2.4866852344115258     
   29.600000000000001        20.000000000000000        2.4916603566576265     
   29.600000000000001        20.800000000000001        2.4332587028123629     
   29.600000000000001        21.600000000000001        2.4928938109154188     
   29.600000000000001        22.400000000000002        2.5064614990686125     
   29.600000000000001        23.200000000000003        2.5205902086559187     
   29.600000000000001        24.000000000000000        2.4023249331272987     
   29.600000000000001        24.800000000000001        2.4826141313224688     
   29.600000000000001        25.600000000000001        2.4636257243686686     
   29.600000000000001        26.400000000000002        2.5113764614678562     
   29.600000000000001        27.200000000000003        2.4031469963755492     
   29.600000000000001        28.000000000000000        2.5028041614227812     
   29.600000000000001        28.800000000000001        2.4797810918894174     
   29.600000000000001        29.600000000000001        2.4261455002581660     
   29.600000000000001        30.400000000000002        2.4683722856666503     
   29.600000000000001        31.200000000000003        2.5156039581904648     
   29.600000000000001        32.000000000000000        2.5025182451976247     
   29.600000000000001        32.800000000000004        2.4275207343630680     
   29.600000000000001        33.600000000000001        2.4804031753550122     
   29.600000000000001        34.399999999999999        2.5166685388340113     
   29.600000000000001        35.200000000000003        2.5232405002848419     
   29.600000000000001        36.000000000000000        2.5250068048415670     
   29.600000000000001        36.800000000000004        2.5313919824399904     
   29.600000000000001        37.600000000000001        2.5348366249045795     
   29.600000000000001        38.400000000000006        2.5420874963706721     
   29.600000000000001        39.200000000000003        2.4922650617492481     
   29.600000000000001        40.000000000000000        2.4908609115372080     
   29.600000000000001        40.800000000000004        2.5579665651584533     
   29.600000000000001        41.600000000000001        2.4658829602578654     
   29.600000000000001        42.400000000000006        2.4465003247656729     
   29.600000000000001        43.200000000000003        2.4998545424741168     
   29.600000000000001        44.000000000000000        2.4959330077643149     
   29.600000000000001        44.800000000000004        2.5273455988187505     
   29.600000000000001        45.600000000000001        2.4719608990683453     
   29.600000000000001        46.400000000000006        2.4921035893529639     
   29.600000000000001        47.200000000000003        2.5385286390826081     
   29.600000000000001        48.000000000000000        2.5127571067408612     
   29.600000000000001        48.800000000000004        2.4266539153957702     
   29.600000000000001        49.600000000000001        2.5064249272945340     
   29.600000000000001        50.400000000000006        2.5135480766792124     
   29.600000000000001        51.200000000000003        2.4503677282215701     
   29.600000000000001        52.000000000000000        2.5120013398253729     
   29.600000000000001        52.800000000000004        2.4433806446399906     
   29.600000000000001        53.600000000000001        2.5116289358273547     
   29.600000000000001        54.400000000000006        2.4767605561392609     
   29.600000000000001        55.200000000000003        2.4556095897507020     
   29.600000000000001        56.000000000000000        2.4362797267199339     
   29.600000000000001        56.800000000000004        2.4758503719075411     
   29.600000000000001        57.600000000000001        2.5097333788203242     
   29.600000000000001        58.400000000000006        2.4414150591830812     
   29.600000000000001        59.200000000000003        2.2154638392238546     
   29.600000000000001        60.000000000000000        2.1420878461121431     
   29.600000000000001        60.800000000000004        2.1920325091394579     
   29.600000000000001        61.600000000000001        2.3778480002143785     
   29.600000000000001        62.400000000000006        2.4440938368737495     
   29.600000000000001        63.200000000000003        2.4444314916005494     
   29.600000000000001        64.000000000000000        2.4854578132177796     
   29.600000000000001        64.799999999999997        2.4932904468036265     
   29.600000000000001        65.600000000000009        2.4478633230989226     
   29.600000000000001        66.400000000000006        2.4250505065952725     
   29.600000000000001        67.200000000000003        2.4524217971213544     
   29.600000000000001        68.000000000000000        2.4200854618510790     
   29.600000000000001        68.799999999999997        2.4837999194008429     
   29.600000000000001        69.600000000000009        2.4235902692301408     
   29.600000000000001        70.400000000000006        2.4346382150128068     
   29.600000000000001        71.200000000000003        2.4413891005123669     
   29.600000000000001        72.000000000000000        2.4570359261653452     
   29.600000000000001        72.799999999999997        2.5236650551386539     
   29.600000000000001        73.600000000000009        2.5170950731973258     
   29.600000000000001        74.400000000000006        2.4615138373886696     
   29.600000000000001        75.200000000000003        2.5091197553669966     
   29.600000000000001        76.000000000000000        2.5204090254346463     
   29.600000000000001        76.800000000000011        2.4403561979547748     
   29.600000000000001        77.600000000000009        2.5123407645097986     
   29.600000000000001        78.400000000000006        2.4644884365615627     
   29.600000000000001        79.200000000000003        2.5364049906596580     
   29.600000000000001        80.000000000000000        2.4672964828127322     
   29.600000000000001        80.800000000000011        2.4567529868659554     
   29.600000000000001        81.600000000000009        2.4939216911380986     
   29.600000000000001        82.400000000000006        2.4664005639649078     
   29.600000000000001        83.200000000000003        2.5308444636912779     
   29.600000000000001        84.000000000000000        2.5135143451516608     
   29.600000000000001        84.800000000000011        2.5421322054990450     
   29.600000000000001        85.600000000000009        2.5246009539103702     
   29.600000000000001        86.400000000000006        2.5549288400704113     
   29.600000000000001        87.200000000000003        2.4528833548529492     
   29.600000000000001        88.000000000000000        2.5775878086078423     
   29.600000000000001        88.800000000000011        2.4974528264818825     
   29.600000000000001        89.600000000000009        2.4846242880681069     
   29.600000000000001        90.400000000000006        2.4625722267079255     
   29.600000000000001        91.200000000000003        2.5331429276418436     
   29.600000000000001        92.000000000000000        2.4970253910807858     
   29.600000000000001        92.800000000000011        2.4600756355757931     
   29.600000000000001        93.600000000000009        2.5592044009617232     
   29.600000000000001        94.400000000000006        2.5034292522198243     
   29.600000000000001        95.200000000000003        2.5678545153410894     
   29.600000000000001        96.000000000000000        2.4573400454114003     
   29.600000000000001        96.800000000000011        2.5481707096516923     
   29.600000000000001        97.600000000000009        2.4871056859272338     
   29.600000000000001        98.400000000000006        2.5646125090022744     
   29.600000000000001        99.200000000000003        2.5519743142319489     
   29.600000000000001        100.00000000000000        2.4523016327950717     
   29.600000000000001        100.80000000000001        2.5400881974622842     
   29.600000000000001        101.60000000000001        2.5151200980470900     
   29.600000000000001        102.40000000000001        2.4723043470218737     

   30.400000000000002       0.80000000000000004        2.5524354243133396     
   30.400000000000002        1.6000000000000001        2.5048451687056339     
   30.400000000000002        2.4000000000000004        2.4507043534265094     
   30.400000000000002        3.2000000000000002        2.5360880957317544     
   30.400000000000002        4.0000000000000000        2.4548660323300271     
   30.400000000000002        4.8000000000000007        2.4839180348687275     
   30.400000000000002        5.6000000000000005        2.4598101175736056     
   30.400000000000002        6.4000000000000004        2.4457730635767283     
   30.400000000000002        7.2000000000000002        2.5159019147710784     
   30.400000000000002        8.0000000000000000        2.4695591471390186     
   30.400000000000002        8.8000000000000007        2.4713650852197677     
   30.400000000000002        9.6000000000000014        2.4498940594674612     
   30.400000000000002        10.400000000000000        2.4937226169089057     
   30.400000000000002        11.200000000000001        2.4513109170761291     
   30.400000000000002        12.000000000000000        2.4952667388535370     
   30.400000000000002        12.800000000000001        2.4167922429498341     
   30.400000000000002        13.600000000000001        2.4843787831384372     
   30.400000000000002        14.400000000000000        2.4174209400587832     
   30.400000000000002        15.200000000000001        2.4436934218397899     
   30.400000000000002        16.000000000000000        2.4984318782957256     
   30.400000000000002        16.800000000000001        2.4344188282309407     
   30.400000000000002        17.600000000000001        2.4677713752421391     
   30.400000000000002        18.400000000000002        2.4526653698762768     
   30.400000000000002        19.200000000000003        2.4621650187631157     
   30.400000000000002        20.000000000000000        2.4673690807184232     
   30.400000000000002        20.800000000000001        2.4608708901236702     
   30.400000000000002        21.600000000000001        2.4696800399145169     
   30.400000000000002        22.400000000000002        2.4892029406974658     
   30.400000000000002        23.200000000000003        2.5041515032349428     
   30.400000000000002        24.000000000000000        2.4420701697578342     
   30.400000000000002        24.800000000000001        2.5119028880537346     
   30.400000000000002        25.600000000000001        2.4275720239019587     
   30.400000000000002        26.400000000000002        2.4688541145953353     
   30.400000000000002        27.200000000000003        2.5081314945593522     
   30.400000000000002        28.000000000000000        2.4604439592568421     
   30.400000000000002        28.800000000000001        2.5335438224643645     
   30.400000000000002        29.600000000000001        2.4449581278141195     
   30.400000000000002        30.400000000000002        2.4536389979712738     
   30.400000000000002        31.200000000000003        2.4290783559523565     
   30.400000000000002        32.000000000000000        2.5199074611113894     
   30.400000000000002        32.800000000000004        2.4794290045270313     
   30.400000000000002        33.600000000000001        2.4946153282999020     
   30.400000000000002        34.399999999999999        2.5033715084428465     
   30.400000000000002        35.200000000000003        2.4283671221087029     
   30.400000000000002        36.000000000000000        2.4588497614800451     
   30.400000000000002        36.800000000000004        2.4829229700925524     
   30.400000000000002        37.600000000000001        2.4695652676009829     
   30.400000000000002        38.400000000000006        2.4930787819702673     
   30.400000000000002        39.200000000000003        2.4871526022535710     
   30.400000000000002        40.000000000000000        2.5261001239993788     
   30.400000000000002        40.800000000000004        2.4959176430063343     
   30.400000000000002        41.600000000000001        2.5465099830721023     
   30.400000000000002        42.400000000000006        2.5303006733201219     
   30.400000000000002        43.200000000000003        2.5386930559809087     
   30.400000000000002        44.000000000000000        2.5549962122747152     
   30.400000000000002        44.800000000000004        2.4486963795263463     
   30.400000000000002        45.600000000000001        2.5418368917933045     
   30.400000000000002        46.400000000000006        2.5208337464041275     
   30.400000000000002        47.200000000000003        2.4845437385905438     
   30.400000000000002        48.000000000000000        2.5278837323845487     
   30.400000000000002        48.800000000000004        2.5447239612841677     
   30.400000000000002        49.600000000000001        2.5047692099812862     
   30.400000000000002        50.400000000000006        2.4295394205679957     
   30.400000000000002        51.200000000000003        2.4990134918695075     
   30.400000000000002        52.000000000000000        2.4394106785772296     
   30.400000000000002        52.800000000000004        2.5206218544529349     
   30.400000000000002        53.600000000000001        2.4813554680141228     
   30.400000000000002        54.400000000000006        2.4688690864814151     
   30.400000000000002        55.200000000000003        2.4561290441352992     
   30.400000000000002        56.000000000000000        2.4995903107154023     
   30.400000000000002        56.800000000000004        2.4676159467626508     
   30.400000000000002        57.600000000000001        2.4689530587470805     
   30.400000000000002        58.400000000000006        2.4708594204033143     
   30.400000000000002        59.200000000000003        2.3124219205167234     
   30.400000000000002        60.000000000000000        2.2072483591381706     
   30.400000000000002        60.800000000000004        2.2277845403710286     
   30.400000000000002        61.600000000000001        2.3769868872835227     
   30.400000000000002        62.400000000000006        2.4973402310618162     
   30.400000000000002        63.200000000000003        2.4884466273089556     
   30.400000000000002        64.000000000000000        2.4311489607680019     
   30.400000000000002        64.799999999999997        2.4966855215110009     
   30.400000000000002        65.600000000000009        2.4740849161551965     
   30.400000000000002        66.400000000000006        2.4433971125084164     
   30.400000000000002        67.200000000000003        2.4721458220389558     
   30.400000000000002        68.000000000000000        2.4368038803773562     
   30.400000000000002        68.799999999999997        2.4850714345370575     
   30.400000000000002        69.600000000000009        2.5042094904808456     
   30.400000000000002        70.400000000000006        2.5028557592222755     
   30.400000000000002        71.200000000000003        2.4888945107677278     
   30.400000000000002        72.000000000000000        2.4433258427940583     
   30.400000000000002        72.799999999999997        2.4619761499447748     
   30.400000000000002        73.600000000000009        2.4979791510855298     
   30.400000000000002        74.400000000000006        2.4579617032427987     
   30.400000000000002        75.200000000000003        2.5222456259283459     
   30.400000000000002        76.000000000000000        2.4145630749812450     
   30.400000000000002        76.800000000000011        2.4629950336493871     
   30.400000000000002        77.600000000000009        2.5337024746340937     
   30.400000000000002        78.400000000000006        2.4452190550087227     
   30.400000000000002        79.200000000000003        2.4417047388707607     
   30.400000000000002        80.000000000000000        2.4580946347267050     
   30.400000000000002        80.800000000000011        2.5164914376790470     
   30.400000000000002        81.600000000000009        2.4679677594142051     
   30.400000000000002        82.400000000000006        2.4811214032627480     
   30.400000000000002        83.200000000000003        2.4905641831518261     
   30.400000000000002        84.000000000000000        2.4607519422138382     
   30.400000000000002        84.800000000000011        2.4636159410046936     
   30.400000000000002        85.600000000000009        2.4606330379397972     
   30.400000000000002        86.400000000000006        2.4854114095547475     
   30.400000000000002        87.200000000000003        2.4702592773975129     
   30.400000000000002        88.000000000000000        2.4947623980397862     
   30.400000000000002        88.800000000000011        2.4701162235493701     
   30.400000000000002        89.600000000000009        2.5554729258273667     
   30.400000000000002        90.400000000000006        2.5663503001917833     
   30.400000000000002        91.200000000000003        2.4814350477658418     
   30.400000000000002        92.000000000000000        2.5879376399543581     
   30.400000000000002        92.800000000000011        2.5175906109227784     
   30.400000000000002        93.600000000000009        2.5244108603467703     
   30.400000000000002        94.400000000000006        2.5563266417121389     
   30.400000000000002        95.200000000000003        2.5027682893702567     
   30.400000000000002        96.000000000000000        2.5465063506426358     
   30.400000000000002        96.800000000000011        2.5561172266454242     
   30.400000000000002        97.600000000000009        2.4629064429632539     
   30.400000000000002        98.400000000000006        2.5193576422582402     
   30.400000000000002        99.200000000000003        2.4864775004322177     
   30.400000000000002        100.00000000000000        2.5405017856454233     
   30.400000000000002        100.80000000000001        2.4675861555840384     
   30.400000000000002        101.60000000000001        2.5422656832811974     
   30.400000000000002        102.40000000000001        2.5019970891820207     

   31.200000000000003       0.80000000000000004        2.4556369704646506     
   31.200000000000003        1.6000000000000001        2.5419662357513895     
   31.200000000000003        2.4000000000000004        2.5396911477895547     
   31.200000000000003        3.2000000000000002        2.4484911310639497     
   31.200000000000003        4.0000000000000000        2.5288054581157060     
   31.200000000000003        4.8000000000000007        2.4741399694870441     
   31.200000000000003        5.6000000000000005        2.5110594769728940     
   31.200000000000003        6.4000000000000004        2.4663385751388591     
   31.200000000000003        7.2000000000000002        2.5313318339813078     
   31.200000000000003        8.0000000000000000        2.4901751853949037     
   31.200000000000003        8.8000000000000007        2.4945888919057726     
   31.200000000000003        9.6000000000000014        2.4716750326124366     
   31.200000000000003        10.400000000000000        2.5177467787378918     
   31.200000000000003        11.200000000000001        2.4718551860386668     
   31.200000000000003        12.000000000000000        2.4804632491264105     
   31.200000000000003        12.800000000000001        2.4887760059335009     
   31.200000000000003        13.600000000000001        2.5106505216854775     
   31.200000000000003        14.400000000000000        2.4534836105036084     
   31.200000000000003        15.200000000000001        2.5130596967714656     
   31.200000000000003        16.000000000000000        2.4666101244047951     
   31.200000000000003        16.800000000000001        2.4281402094984230     
   31.200000000000003        17.600000000000001        2.4605022470742894     
   31.200000000000003        18.400000000000002        2.4868796947786369     
   31.200000000000003        19.200000000000003        2.5072606355602822     
   31.200000000000003        20.000000000000000        2.4158382151144489     
   31.200000000000003        20.800000000000001        2.4917413948782086     
   31.200000000000003        21.600000000000001        2.4081076293575263     
   31.200000000000003        22.400000000000002        2.4479831261407909     
   31.200000000000003        23.200000000000003        2.4332344943290742     
   31.200000000000003        24.000000000000000        2.4073123297770125     
   31.200000000000003        24.800000000000001        2.4773762119542293     
   31.200000000000003        25.600000000000001        2.4787431503654491     
   31.200000000000003        26.400000000000002        2.4576186328161498     
   31.200000000000003        27.200000000000003        2.4540027493697747     
   31.200000000000003        28.000000000000000        2.4287723013387921     
   31.200000000000003        28.800000000000001        2.4681184596541965     
   31.200000000000003        29.600000000000001        2.4783831454050977     
   31.200000000000003        30.400000000000002        2.5294774403317679     
   31.200000000000003        31.200000000000003        2.4881472164871568     
   31.200000000000003        32.000000000000000        2.5131733861286736     
   31.200000000000003        32.800000000000004        2.4921070688504319     
   31.200000000000003        33.600000000000001        2.5111653522191082     
   31.200000000000003        34.399999999999999        2.4772111791785987     
   31.200000000000003        35.200000000000003        2.5191669780527954     
   31.200000000000003        36.000000000000000        2.4697277244232660     
   31.200000000000003        36.800000000000004        2.5279272350200612     
   31.200000000000003        37.600000000000001        2.5111859141573629     
   31.200000000000003        38.400000000000006        2.5114981179267248     
   31.200000000000003        39.200000000000003        2.5455536803175614     
   31.200000000000003        40.000000000000000        2.4920570174111392     
   31.200000000000003        40.800000000000004        2.5746183445352924     
   31.200000000000003        41.600000000000001        2.4983359353043078     
   31.200000000000003        42.400000000000006        2.4779641216723940     
   31.200000000000003        43.200000000000003        2.5328084732667469     
   31.200000000000003        44.000000000000000        2.4788220197560760     
   31.200000000000003        44.800000000000004        2.5402348133752732     
   31.200000000000003        45.600000000000001        2.4625192053111769     
   31.200000000000003        46.400000000000006        2.5419138142106750     
   31.200000000000003        47.200000000000003        2.5277238034243874     
   31.200000000000003        48.000000000000000        2.4312275930494174     
   31.200000000000003        48.800000000000004        2.4539062076995997     
   31.200000000000003        49.600000000000001        2.4697763714370495     
   31.200000000000003        50.400000000000006        2.4948548870711180     
   31.200000000000003        51.200000000000003        2.5332303769868783     
   31.200000000000003        52.000000000000000        2.5027259352507323     
   31.200000000000003        52.800000000000004        2.4776330365181121     
   31.200000000000003        53.600000000000001        2.4245878472167957     
   31.200000000000003        54.400000000000006        2.5124962600764014     
   31.200000000000003        55.200000000000003        2.4850251712649940     
   31.200000000000003        56.000000000000000        2.4429712393146463     
   31.200000000000003        56.800000000000004        2.4701285930299690     
   31.200000000000003        57.600000000000001        2.4485891049294208     
   31.200000000000003        58.400000000000006        2.4634123572568649     
   31.200000000000003        59.200000000000003        2.4597808256787701     
   31.200000000000003        60.000000000000000        2.3461716302994744     
   31.200000000000003        60.800000000000004        2.3404943995004865     
   31.200000000000003        61.600000000000001        2.4418361543572908     
   31.200000000000003        62.400000000000006        2.4564857017359314     
   31.200000000000003        63.200000000000003        2.4069326448679838     
   31.200000000000003        64.000000000000000        2.4360524702138342     
   31.200000000000003        64.799999999999997        2.4950635974950579     
   31.200000000000003        65.600000000000009        2.4886979900346908     
   31.200000000000003        66.400000000000006        2.4601394214540950     
   31.200000000000003        67.200000000000003        2.4899672217129107     
   31.200000000000003        68.000000000000000        2.5192269819546746     
   31.200000000000003        68.799999999999997        2.4292079441966674     
   31.200000000000003        69.600000000000009        2.4526539871706268     
   31.200000000000003        70.400000000000006        2.4253334755216307     
   31.200000000000003        71.200000000000003        2.4336017558527931     
   31.200000000000003        72.000000000000000        2.5234266404105563     
   31.200000000000003        72.799999999999997        2.4350363885213357     
   31.200000000000003        73.600000000000009        2.4534264708357858     
   31.200000000000003        74.400000000000006        2.4176090466236939     
   31.200000000000003        75.200000000000003        2.4937165978417331     
   31.200000000000003        76.000000000000000        2.4753216588639875     
   31.200000000000003        76.800000000000011        2.4956151832024749     
   31.200000000000003        77.600000000000009        2.4272409466662257     
   31.200000000000003        78.400000000000006        2.4682348032431802     
   31.200000000000003        79.200000000000003        2.5220681434129824     
   31.200000000000003        80.000000000000000        2.5073853986217816     
   31.200000000000003        80.800000000000011        2.4438851495580116     
   31.200000000000003        81.600000000000009        2.4626548076315777     
   31.200000000000003        82.400000000000006        2.5043926524462949     
   31.200000000000003        83.200000000000003        2.4977278975879695     
   31.200000000000003        84.000000000000000        2.4962246144082791     
   31.200000000000003        84.800000000000011        2.4899009063090354     
   31.200000000000003        85.600000000000009        2.4835915974393497     
   31.200000000000003        86.400000000000006        2.5142896368387642     
   31.200000000000003        87.200000000000003        2.5055256393017884     
   31.200000000000003        88.000000000000000        2.5465946320385897     
   31.200000000000003        88.800000000000011        2.5295243558382974     
   31.200000000000003        89.600000000000009        2.4729812519099319     
   31.200000000000003        90.400000000000006        2.4987951756653870     
   31.200000000000003        91.200000000000003        2.4720640373831420     
   31.200000000000003        92.000000000000000        2.5008489799638132     
   31.200000000000003        92.800000000000011        2.4676216638939907     
   31.200000000000003        93.600000000000009        2.5386538377474661     
   31.200000000000003        94.400000000000006        2.4907887655751102     
   31.200000000000003        95.200000000000003        2.4689464796200018     
   31.200000000000003        96.000000000000000        2.5116116966038686     
   31.200000000000003        96.800000000000011        2.4786660838309862     
   31.200000000000003        97.600000000000009        2.5560126476094984     
   31.200000000000003        98.400000000000006        2.5194849236918220     
   31.200000000000003        99.200000000000003        2.4596068506053856     
   31.200000000000003        100.00000000000000        2.4953574591370744     
   31.200000000000003        100.80000000000001        2.5140781767061382     
   31.200000000000003        101.60000000000001        2.4744639550791012     
   31.200000000000003        102.40000000000001        2.5763341431691251     

   32.000000000000000       0.80000000000000004        2.4764411325466074     
   32.000000000000000        1.6000000000000001        2.5048202248371889     
   32.000000000000000        2.4000000000000004        2.4601104705095627     
   32.000000000000000        3.2000000000000002        2.4527983742777302     
   32.000000000000000        4.0000000000000000        2.5189381398157433     
   32.000000000000000        4.8000000000000007        2.5458615955255062     
   32.000000000000000        5.6000000000000005        2.4442510718946679     
   32.000000000000000        6.4000000000000004        2.4931293353886201     
   32.000000000000000        7.2000000000000002        2.4268419579798288     
   32.000000000000000        8.0000000000000000        2.4793140012983472     
   32.000000000000000        8.8000000000000007        2.4691839587809676     
   32.000000000000000        9.6000000000000014        2.4956000690551390     
   32.000000000000000        10.400000000000000        2.4187426883234027     
   32.000000000000000        11.200000000000001        2.5029858195769505     
   32.000000000000000        12.000000000000000        2.4317758004766263     
   32.000000000000000        12.800000000000001        2.4275374811606500     
   32.000000000000000        13.600000000000001        2.4780082876489948     
   32.000000000000000        14.400000000000000        2.4235380242581934     
   32.000000000000000        15.200000000000001        2.4987831793101463     
   32.000000000000000        16.000000000000000        2.4368205130363356     
   32.000000000000000        16.800000000000001        2.5139257128025672     
   32.000000000000000        17.600000000000001        2.4788351216160369     
   32.000000000000000        18.400000000000002        2.4243733086694812     
   32.000000000000000        19.200000000000003        2.5233856835128425     
   32.000000000000000        20.000000000000000        2.5155163867419708     
   32.000000000000000        20.800000000000001        2.5030301057968320     
   32.000000000000000        21.600000000000001        2.4815132242579812     
   32.000000000000000        22.400000000000002        2.4895107858011731     
   32.000000000000000        23.200000000000003        2.4920135396458201     
   32.000000000000000        24.000000000000000        2.5050344929877491     
   32.000000000000000        24.800000000000001        2.4260876305329067     
   32.000000000000000        25.600000000000001        2.4947817084087451     
   32.000000000000000        26.400000000000002        2.4800282280533423     
   32.000000000000000        27.200000000000003        2.4643591570156134     
   32.000000000000000        28.000000000000000        2.4864869268039769     
   32.000000000000000        28.800000000000001        2.4158023589080657     
   32.000000000000000        29.600000000000001        2.4597963821636268     
   32.000000000000000        30.400000000000002        2.4882355310722399     
   32.000000000000000        31.200000000000003        2.4954940389923737     
   32.000000000000000        32.000000000000000        2.4705919122054816     
   32.000000000000000        32.800000000000004        2.4671580062657936     
   32.000000000000000        33.600000000000001        2.4618507448244049     
   32.000000000000000        34.399999999999999        2.5183965431171877     
   32.000000000000000        35.200000000000003        2.5280255864874608     
   32.000000000000000        36.000000000000000        2.4763530179626914     
   32.000000000000000        36.800000000000004        2.5150687094529367     
   32.000000000000000        37.600000000000001        2.4763951155405506     
   32.000000000000000        38.400000000000006        2.5319368625017931     
   32.000000000000000        39.200000000000003        2.4935111454072363     
   32.000000000000000        40.000000000000000        2.4802931712889462     
   32.000000000000000        40.800000000000004        2.4772750083339377     
   32.000000000000000        41.600000000000001        2.4873861523664025     
   32.000000000000000        42.400000000000006        2.4938750312666667     
   32.000000000000000        43.200000000000003        2.5492356252205242     
   32.000000000000000        44.000000000000000        2.5333557444367680     
   32.000000000000000        44.800000000000004        2.5504551804061664     
   32.000000000000000        45.600000000000001        2.4928117240815570     
   32.000000000000000        46.400000000000006        2.4407881667132600     
   32.000000000000000        47.200000000000003        2.5330798699700212     
   32.000000000000000        48.000000000000000        2.5091905598101021     
   32.000000000000000        48.800000000000004        2.5179328930662765     
   32.000000000000000        49.600000000000001        2.4559088542203660     
   32.000000000000000        50.400000000000006        2.5042441767706753     
   32.000000000000000        51.200000000000003        2.4265074715566377     
   32.000000000000000        52.000000000000000        2.4954714417422670     
   32.000000000000000        52.800000000000004        2.4323256247878593     
   32.000000000000000        53.600000000000001        2.5317617527973573     
   32.000000000000000        54.400000000000006        2.5038805455748636     
   32.000000000000000        55.200000000000003        2.4269340713150056     
   32.000000000000000        56.000000000000000        2.4751796234292849
[truncated: 894,528 more chars]
