# Supplementary material for: A first-principles phase field method for quantitatively predicting multi-composition phase separation without thermodynamic empirical parameter
Source: Nat Commun. 2019 Aug 1;10:3451. doi: 10.1038/s41467-019-11248-z (PMC6671953; doi:10.1038/s41467-019-11248-z)
Supplement: Supplementary file 3 — Source Data [file 41467_2019_11248_MOESM3_ESM.zip › supplementary-files/data-files/Fig.6/Fig6-b-Ni40%/out_Ni_600-40.0%%]

  0.80000000000000004       0.80000000000000004        2.5343612684449117     
  0.80000000000000004        1.6000000000000001        2.5600490089049499     
  0.80000000000000004        2.4000000000000004        2.4955622273576887     
  0.80000000000000004        3.2000000000000002        2.5023414290299679     
  0.80000000000000004        4.0000000000000000        2.5214551483084895     
  0.80000000000000004        4.8000000000000007        2.5257978875669473     
  0.80000000000000004        5.6000000000000005        2.4885385809220515     
  0.80000000000000004        6.4000000000000004        2.5486811377850116     
  0.80000000000000004        7.2000000000000002        2.4806153022936486     
  0.80000000000000004        8.0000000000000000        2.5068090121601267     
  0.80000000000000004        8.8000000000000007        2.4722474943990096     
  0.80000000000000004        9.6000000000000014        2.5324670372227964     
  0.80000000000000004        10.400000000000000        2.4958021362638791     
  0.80000000000000004        11.200000000000001        2.4785176800093400     
  0.80000000000000004        12.000000000000000        2.5550591586065416     
  0.80000000000000004        12.800000000000001        2.5452207609407531     
  0.80000000000000004        13.600000000000001        2.4854823116463551     
  0.80000000000000004        14.400000000000000        2.5074789141056275     
  0.80000000000000004        15.200000000000001        2.5378741632426665     
  0.80000000000000004        16.000000000000000        2.4884583874475834     
  0.80000000000000004        16.800000000000001        2.5580299644166411     
  0.80000000000000004        17.600000000000001        2.4830852438621922     
  0.80000000000000004        18.400000000000002        2.5503301741028817     
  0.80000000000000004        19.200000000000003        2.4822376282025673     
  0.80000000000000004        20.000000000000000        2.5383602140252770     
  0.80000000000000004        20.800000000000001        2.4598613105915446     
  0.80000000000000004        21.600000000000001        2.5722829726321357     
  0.80000000000000004        22.400000000000002        2.5345036891135395     
  0.80000000000000004        23.200000000000003        2.4772024586122958     
  0.80000000000000004        24.000000000000000        2.4781493999091837     
  0.80000000000000004        24.800000000000001        2.5739225076614911     
  0.80000000000000004        25.600000000000001        2.5061419378731435     
  0.80000000000000004        26.400000000000002        2.5574767665424858     
  0.80000000000000004        27.200000000000003        2.4656565805940689     
  0.80000000000000004        28.000000000000000        2.5788201815976888     
  0.80000000000000004        28.800000000000001        2.4873941040295917     
  0.80000000000000004        29.600000000000001        2.4819930381750379     
  0.80000000000000004        30.400000000000002        2.4629925312021568     
  0.80000000000000004        31.200000000000003        2.5088123868290637     
  0.80000000000000004        32.000000000000000        2.4775415314077613     
  0.80000000000000004        32.800000000000004        2.5621304124991919     
  0.80000000000000004        33.600000000000001        2.4726667523666954     
  0.80000000000000004        34.399999999999999        2.4972153611139181     
  0.80000000000000004        35.200000000000003        2.4583169440933852     
  0.80000000000000004        36.000000000000000        2.5297792556477057     
  0.80000000000000004        36.800000000000004        2.4895868228002191     
  0.80000000000000004        37.600000000000001        2.5510332217619567     
  0.80000000000000004        38.400000000000006        2.5357830021060086     
  0.80000000000000004        39.200000000000003        2.5265404870644210     
  0.80000000000000004        40.000000000000000        2.4598274960808082     
  0.80000000000000004        40.800000000000004        2.4920310835134472     
  0.80000000000000004        41.600000000000001        2.4861113296943134     
  0.80000000000000004        42.400000000000006        2.4865357517155888     
  0.80000000000000004        43.200000000000003        2.5497612831988019     
  0.80000000000000004        44.000000000000000        2.4633448747916882     
  0.80000000000000004        44.800000000000004        2.5373471782189756     
  0.80000000000000004        45.600000000000001        2.5744973607423849     
  0.80000000000000004        46.400000000000006        2.4541893326177182     
  0.80000000000000004        47.200000000000003        2.5531227049886742     
  0.80000000000000004        48.000000000000000        2.5401219158621640     
  0.80000000000000004        48.800000000000004        2.5542375874334478     
  0.80000000000000004        49.600000000000001        2.4741098051035353     
  0.80000000000000004        50.400000000000006        2.4755928998970176     
  0.80000000000000004        51.200000000000003        2.4899433546078651     
  0.80000000000000004        52.000000000000000        2.4812922596431912     
  0.80000000000000004        52.800000000000004        2.5179150646465587     
  0.80000000000000004        53.600000000000001        2.5413988464693773     
  0.80000000000000004        54.400000000000006        2.4860381124547790     
  0.80000000000000004        55.200000000000003        2.5405196770112108     
  0.80000000000000004        56.000000000000000        2.4442242384344754     
  0.80000000000000004        56.800000000000004        2.5479005896150668     
  0.80000000000000004        57.600000000000001        2.5211940553417587     
  0.80000000000000004        58.400000000000006        2.4622069704764042     
  0.80000000000000004        59.200000000000003        2.5119163927355266     
  0.80000000000000004        60.000000000000000        2.5486150064663544     
  0.80000000000000004        60.800000000000004        2.5139857121755220     
  0.80000000000000004        61.600000000000001        2.4763659127076489     
  0.80000000000000004        62.400000000000006        2.5353990587479092     
  0.80000000000000004        63.200000000000003        2.5547618791899569     
  0.80000000000000004        64.000000000000000        2.4673980455807549     
  0.80000000000000004        64.799999999999997        2.4741175467669261     
  0.80000000000000004        65.600000000000009        2.4659606925866324     
  0.80000000000000004        66.400000000000006        2.5132562091500570     
  0.80000000000000004        67.200000000000003        2.5187553943306513     
  0.80000000000000004        68.000000000000000        2.4606428479338711     
  0.80000000000000004        68.799999999999997        2.5293589235868486     
  0.80000000000000004        69.600000000000009        2.5199814991317284     
  0.80000000000000004        70.400000000000006        2.4785483963205630     
  0.80000000000000004        71.200000000000003        2.5354716233145709     
  0.80000000000000004        72.000000000000000        2.5223531820553498     
  0.80000000000000004        72.799999999999997        2.5179413834922464     
  0.80000000000000004        73.600000000000009        2.4724756154113980     
  0.80000000000000004        74.400000000000006        2.5426350013258641     
  0.80000000000000004        75.200000000000003        2.5532879739201650     
  0.80000000000000004        76.000000000000000        2.4938530654920275     
  0.80000000000000004        76.800000000000011        2.4967295216310283     
  0.80000000000000004        77.600000000000009        2.5847183066849002     
  0.80000000000000004        78.400000000000006        2.4821693731284373     
  0.80000000000000004        79.200000000000003        2.5767147412985900     
  0.80000000000000004        80.000000000000000        2.4881524593057067     
  0.80000000000000004        80.800000000000011        2.4758576028916046     
  0.80000000000000004        81.600000000000009        2.4863466085848405     
  0.80000000000000004        82.400000000000006        2.4418051664830900     
  0.80000000000000004        83.200000000000003        2.5395405820207531     
  0.80000000000000004        84.000000000000000        2.4587033135306573     
  0.80000000000000004        84.800000000000011        2.5770610586297349     
  0.80000000000000004        85.600000000000009        2.5496300341739522     
  0.80000000000000004        86.400000000000006        2.5289289091691738     
  0.80000000000000004        87.200000000000003        2.4789820909526159     
  0.80000000000000004        88.000000000000000        2.5489116096376057     
  0.80000000000000004        88.800000000000011        2.4688862468838151     
  0.80000000000000004        89.600000000000009        2.4691279913047883     
  0.80000000000000004        90.400000000000006        2.5050801820896065     
  0.80000000000000004        91.200000000000003        2.5328979577458051     
  0.80000000000000004        92.000000000000000        2.5219768271029399     
  0.80000000000000004        92.800000000000011        2.5625425571991238     
  0.80000000000000004        93.600000000000009        2.4957811433324832     
  0.80000000000000004        94.400000000000006        2.5564787585393178     
  0.80000000000000004        95.200000000000003        2.4695021836059050     
  0.80000000000000004        96.000000000000000        2.4893684470330344     
  0.80000000000000004        96.800000000000011        2.5460330543389791     
  0.80000000000000004        97.600000000000009        2.4697816847780039     
  0.80000000000000004        98.400000000000006        2.4892157734699767     
  0.80000000000000004        99.200000000000003        2.5468061312577865     
  0.80000000000000004        100.00000000000000        2.4553417434790985     
  0.80000000000000004        100.80000000000001        2.5497752154899715     
  0.80000000000000004        101.60000000000001        2.5154313974340958     
  0.80000000000000004        102.40000000000001        2.4694235938458657     

   1.6000000000000001       0.80000000000000004        2.4838634916179454     
   1.6000000000000001        1.6000000000000001        2.4769901838992090     
   1.6000000000000001        2.4000000000000004        2.4599449405769120     
   1.6000000000000001        3.2000000000000002        2.5677151752682201     
   1.6000000000000001        4.0000000000000000        2.4257334637377639     
   1.6000000000000001        4.8000000000000007        2.5339116333105873     
   1.6000000000000001        5.6000000000000005        2.4854798335644914     
   1.6000000000000001        6.4000000000000004        2.5344244492717967     
   1.6000000000000001        7.2000000000000002        2.5382293000502743     
   1.6000000000000001        8.0000000000000000        2.4889129458094197     
   1.6000000000000001        8.8000000000000007        2.5620857087738544     
   1.6000000000000001        9.6000000000000014        2.4937257280417917     
   1.6000000000000001        10.400000000000000        2.5739673128070848     
   1.6000000000000001        11.200000000000001        2.5184840032348212     
   1.6000000000000001        12.000000000000000        2.4362380018390208     
   1.6000000000000001        12.800000000000001        2.5355481961597630     
   1.6000000000000001        13.600000000000001        2.4889309703960043     
   1.6000000000000001        14.400000000000000        2.5659925925560447     
   1.6000000000000001        15.200000000000001        2.4418442200679542     
   1.6000000000000001        16.000000000000000        2.5329621385189491     
   1.6000000000000001        16.800000000000001        2.4596906519552553     
   1.6000000000000001        17.600000000000001        2.5280124121103960     
   1.6000000000000001        18.400000000000002        2.5046575942564129     
   1.6000000000000001        19.200000000000003        2.4552400292193681     
   1.6000000000000001        20.000000000000000        2.5713162616202458     
   1.6000000000000001        20.800000000000001        2.5198129867205497     
   1.6000000000000001        21.600000000000001        2.4577044227063101     
   1.6000000000000001        22.400000000000002        2.4842451583245264     
   1.6000000000000001        23.200000000000003        2.5039109268545579     
   1.6000000000000001        24.000000000000000        2.4670100566805102     
   1.6000000000000001        24.800000000000001        2.5370045813315985     
   1.6000000000000001        25.600000000000001        2.4871509377922658     
   1.6000000000000001        26.400000000000002        2.5661232271576728     
   1.6000000000000001        27.200000000000003        2.5179540708965731     
   1.6000000000000001        28.000000000000000        2.4729345230664008     
   1.6000000000000001        28.800000000000001        2.5672533728563347     
   1.6000000000000001        29.600000000000001        2.5709566378353701     
   1.6000000000000001        30.400000000000002        2.4600735863931629     
   1.6000000000000001        31.200000000000003        2.5806204485557100     
   1.6000000000000001        32.000000000000000        2.5361389558487892     
   1.6000000000000001        32.800000000000004        2.4926492217881719     
   1.6000000000000001        33.600000000000001        2.5131352087132144     
   1.6000000000000001        34.399999999999999        2.5836609737594434     
   1.6000000000000001        35.200000000000003        2.5216726274401386     
   1.6000000000000001        36.000000000000000        2.5294777592986315     
   1.6000000000000001        36.800000000000004        2.4925994723769556     
   1.6000000000000001        37.600000000000001        2.5234480330400055     
   1.6000000000000001        38.400000000000006        2.5004202304674030     
   1.6000000000000001        39.200000000000003        2.4857812006688382     
   1.6000000000000001        40.000000000000000        2.5671375545173305     
   1.6000000000000001        40.800000000000004        2.5161022250636793     
   1.6000000000000001        41.600000000000001        2.5184316850655670     
   1.6000000000000001        42.400000000000006        2.4943771809075157     
   1.6000000000000001        43.200000000000003        2.5459975263719432     
   1.6000000000000001        44.000000000000000        2.5552073379359754     
   1.6000000000000001        44.800000000000004        2.4702077692875548     
   1.6000000000000001        45.600000000000001        2.5702057265614751     
   1.6000000000000001        46.400000000000006        2.4897783736828578     
   1.6000000000000001        47.200000000000003        2.5046796094753936     
   1.6000000000000001        48.000000000000000        2.5145364957447489     
   1.6000000000000001        48.800000000000004        2.4851796065883809     
   1.6000000000000001        49.600000000000001        2.5753612828928487     
   1.6000000000000001        50.400000000000006        2.5102525119496719     
   1.6000000000000001        51.200000000000003        2.5540197316116129     
   1.6000000000000001        52.000000000000000        2.4500180621251744     
   1.6000000000000001        52.800000000000004        2.5375356072478761     
   1.6000000000000001        53.600000000000001        2.5222321146014290     
   1.6000000000000001        54.400000000000006        2.4619425819047689     
   1.6000000000000001        55.200000000000003        2.5061545960481495     
   1.6000000000000001        56.000000000000000        2.5383833949063268     
   1.6000000000000001        56.800000000000004        2.4766433325893211     
   1.6000000000000001        57.600000000000001        2.5533405209895901     
   1.6000000000000001        58.400000000000006        2.4957869976378939     
   1.6000000000000001        59.200000000000003        2.5443210991218690     
   1.6000000000000001        60.000000000000000        2.4408147260467903     
   1.6000000000000001        60.800000000000004        2.4908161404068356     
   1.6000000000000001        61.600000000000001        2.5124734911007676     
   1.6000000000000001        62.400000000000006        2.4857397515217845     
   1.6000000000000001        63.200000000000003        2.4953494722896363     
   1.6000000000000001        64.000000000000000        2.5331050795646788     
   1.6000000000000001        64.799999999999997        2.4902117997865978     
   1.6000000000000001        65.600000000000009        2.5636183814901217     
   1.6000000000000001        66.400000000000006        2.4776325290926611     
   1.6000000000000001        67.200000000000003        2.5398456127814075     
   1.6000000000000001        68.000000000000000        2.4943608216053574     
   1.6000000000000001        68.799999999999997        2.4710612515254882     
   1.6000000000000001        69.600000000000009        2.4502545388504546     
   1.6000000000000001        70.400000000000006        2.5356420152049401     
   1.6000000000000001        71.200000000000003        2.4734758458253294     
   1.6000000000000001        72.000000000000000        2.4839706965696888     
   1.6000000000000001        72.799999999999997        2.5166927332294384     
   1.6000000000000001        73.600000000000009        2.5300896224620510     
   1.6000000000000001        74.400000000000006        2.5260983195778812     
   1.6000000000000001        75.200000000000003        2.4242660524452893     
   1.6000000000000001        76.000000000000000        2.5406439425096243     
   1.6000000000000001        76.800000000000011        2.4847884140686949     
   1.6000000000000001        77.600000000000009        2.4545868389778640     
   1.6000000000000001        78.400000000000006        2.5322977241869502     
   1.6000000000000001        79.200000000000003        2.4872646804415468     
   1.6000000000000001        80.000000000000000        2.5041960626301991     
   1.6000000000000001        80.800000000000011        2.5797788411609792     
   1.6000000000000001        81.600000000000009        2.4903536145746314     
   1.6000000000000001        82.400000000000006        2.5434231421020685     
   1.6000000000000001        83.200000000000003        2.5012441087377577     
   1.6000000000000001        84.000000000000000        2.5500180666843022     
   1.6000000000000001        84.800000000000011        2.5099478164438804     
   1.6000000000000001        85.600000000000009        2.4723945473276960     
   1.6000000000000001        86.400000000000006        2.4802037067931333     
   1.6000000000000001        87.200000000000003        2.4951299825813336     
   1.6000000000000001        88.000000000000000        2.5040697126933082     
   1.6000000000000001        88.800000000000011        2.5507587100940099     
   1.6000000000000001        89.600000000000009        2.5394439278919494     
   1.6000000000000001        90.400000000000006        2.5421258216663638     
   1.6000000000000001        91.200000000000003        2.5322176044659570     
   1.6000000000000001        92.000000000000000        2.4837188138055888     
   1.6000000000000001        92.800000000000011        2.4903930583818115     
   1.6000000000000001        93.600000000000009        2.5637960384519367     
   1.6000000000000001        94.400000000000006        2.4577739465105366     
   1.6000000000000001        95.200000000000003        2.5375312490153568     
   1.6000000000000001        96.000000000000000        2.5404803972626770     
   1.6000000000000001        96.800000000000011        2.5424620072991018     
   1.6000000000000001        97.600000000000009        2.4867542017413098     
   1.6000000000000001        98.400000000000006        2.5471537109603366     
   1.6000000000000001        99.200000000000003        2.4759681179039172     
   1.6000000000000001        100.00000000000000        2.5077432644609745     
   1.6000000000000001        100.80000000000001        2.4907500329236223     
   1.6000000000000001        101.60000000000001        2.4649105465380172     
   1.6000000000000001        102.40000000000001        2.5498082079000834     

   2.4000000000000004       0.80000000000000004        2.5581011422620503     
   2.4000000000000004        1.6000000000000001        2.5394695391772024     
   2.4000000000000004        2.4000000000000004        2.5319535911813773     
   2.4000000000000004        3.2000000000000002        2.5052521862713233     
   2.4000000000000004        4.0000000000000000        2.5590635438209008     
   2.4000000000000004        4.8000000000000007        2.5436974458324597     
   2.4000000000000004        5.6000000000000005        2.4766712257846710     
   2.4000000000000004        6.4000000000000004        2.5401393557601164     
   2.4000000000000004        7.2000000000000002        2.4552541743943967     
   2.4000000000000004        8.0000000000000000        2.4925932601260747     
   2.4000000000000004        8.8000000000000007        2.5399064049512852     
   2.4000000000000004        9.6000000000000014        2.4669559454679901     
   2.4000000000000004        10.400000000000000        2.5331846456869194     
   2.4000000000000004        11.200000000000001        2.4781841487480176     
   2.4000000000000004        12.000000000000000        2.5480997143687474     
   2.4000000000000004        12.800000000000001        2.5139992083624803     
   2.4000000000000004        13.600000000000001        2.4718139569007858     
   2.4000000000000004        14.400000000000000        2.5461636425828544     
   2.4000000000000004        15.200000000000001        2.5031636050543931     
   2.4000000000000004        16.000000000000000        2.5481917916358636     
   2.4000000000000004        16.800000000000001        2.4636966195793950     
   2.4000000000000004        17.600000000000001        2.5390809012185258     
   2.4000000000000004        18.400000000000002        2.5094635579109563     
   2.4000000000000004        19.200000000000003        2.5314266951447109     
   2.4000000000000004        20.000000000000000        2.4783033423215568     
   2.4000000000000004        20.800000000000001        2.4861645907441612     
   2.4000000000000004        21.600000000000001        2.5522956121454921     
   2.4000000000000004        22.400000000000002        2.5404693903712894     
   2.4000000000000004        23.200000000000003        2.5556918372693094     
   2.4000000000000004        24.000000000000000        2.5477766912175772     
   2.4000000000000004        24.800000000000001        2.5304429628394272     
   2.4000000000000004        25.600000000000001        2.4637720946324873     
   2.4000000000000004        26.400000000000002        2.5547337266287506     
   2.4000000000000004        27.200000000000003        2.5119171970805780     
   2.4000000000000004        28.000000000000000        2.4877564602522555     
   2.4000000000000004        28.800000000000001        2.4902262626088514     
   2.4000000000000004        29.600000000000001        2.4902547369841743     
   2.4000000000000004        30.400000000000002        2.5419334250266377     
   2.4000000000000004        31.200000000000003        2.5046948337945656     
   2.4000000000000004        32.000000000000000        2.4731868258090430     
   2.4000000000000004        32.800000000000004        2.5565912949217329     
   2.4000000000000004        33.600000000000001        2.5407713711120827     
   2.4000000000000004        34.399999999999999        2.4635330599148553     
   2.4000000000000004        35.200000000000003        2.4941481711122337     
   2.4000000000000004        36.000000000000000        2.5379009386188010     
   2.4000000000000004        36.800000000000004        2.5385735814654273     
   2.4000000000000004        37.600000000000001        2.4605279102359257     
   2.4000000000000004        38.400000000000006        2.5707016254624335     
   2.4000000000000004        39.200000000000003        2.5702019762516670     
   2.4000000000000004        40.000000000000000        2.4480968713361033     
   2.4000000000000004        40.800000000000004        2.5462328627307174     
   2.4000000000000004        41.600000000000001        2.4958514391579851     
   2.4000000000000004        42.400000000000006        2.5378567041273250     
   2.4000000000000004        43.200000000000003        2.4755269912684832     
   2.4000000000000004        44.000000000000000        2.4926325661064412     
   2.4000000000000004        44.800000000000004        2.5585452393796566     
   2.4000000000000004        45.600000000000001        2.4655880092083846     
   2.4000000000000004        46.400000000000006        2.5099121581157551     
   2.4000000000000004        47.200000000000003        2.5711724850940652     
   2.4000000000000004        48.000000000000000        2.4915527037722249     
   2.4000000000000004        48.800000000000004        2.5612607123105606     
   2.4000000000000004        49.600000000000001        2.4926194427373738     
   2.4000000000000004        50.400000000000006        2.4901848380509941     
   2.4000000000000004        51.200000000000003        2.5744243747067910     
   2.4000000000000004        52.000000000000000        2.4823015636571117     
   2.4000000000000004        52.800000000000004        2.5521637173308336     
   2.4000000000000004        53.600000000000001        2.4572190259409039     
   2.4000000000000004        54.400000000000006        2.5836435629765937     
   2.4000000000000004        55.200000000000003        2.4975405031533664     
   2.4000000000000004        56.000000000000000        2.5474551892481134     
   2.4000000000000004        56.800000000000004        2.4618730681476806     
   2.4000000000000004        57.600000000000001        2.5472785047277844     
   2.4000000000000004        58.400000000000006        2.4861575504238207     
   2.4000000000000004        59.200000000000003        2.5389040011105433     
   2.4000000000000004        60.000000000000000        2.5577966738706457     
   2.4000000000000004        60.800000000000004        2.4669731681432152     
   2.4000000000000004        61.600000000000001        2.4609980843883927     
   2.4000000000000004        62.400000000000006        2.5398216289334354     
   2.4000000000000004        63.200000000000003        2.4920212440365437     
   2.4000000000000004        64.000000000000000        2.5203210348498630     
   2.4000000000000004        64.799999999999997        2.5304623362516789     
   2.4000000000000004        65.600000000000009        2.4754206211079013     
   2.4000000000000004        66.400000000000006        2.5394021504835527     
   2.4000000000000004        67.200000000000003        2.4678282511780716     
   2.4000000000000004        68.000000000000000        2.4923556629564350     
   2.4000000000000004        68.799999999999997        2.5559739477910255     
   2.4000000000000004        69.600000000000009        2.5436841253822249     
   2.4000000000000004        70.400000000000006        2.5291178211721004     
   2.4000000000000004        71.200000000000003        2.5297530322784327     
   2.4000000000000004        72.000000000000000        2.5570994934750781     
   2.4000000000000004        72.799999999999997        2.4689353844535735     
   2.4000000000000004        73.600000000000009        2.5486754696829763     
   2.4000000000000004        74.400000000000006        2.4806461150488235     
   2.4000000000000004        75.200000000000003        2.5356631179959948     
   2.4000000000000004        76.000000000000000        2.5084038077438948     
   2.4000000000000004        76.800000000000011        2.5042571457614771     
   2.4000000000000004        77.600000000000009        2.5626442286023763     
   2.4000000000000004        78.400000000000006        2.5359688841814712     
   2.4000000000000004        79.200000000000003        2.5077432436108369     
   2.4000000000000004        80.000000000000000        2.4842208850381069     
   2.4000000000000004        80.800000000000011        2.5542981160565597     
   2.4000000000000004        81.600000000000009        2.4783413809888817     
   2.4000000000000004        82.400000000000006        2.5123642413995517     
   2.4000000000000004        83.200000000000003        2.5265748232961425     
   2.4000000000000004        84.000000000000000        2.4832477961175017     
   2.4000000000000004        84.800000000000011        2.5567902401455762     
   2.4000000000000004        85.600000000000009        2.4774384851410098     
   2.4000000000000004        86.400000000000006        2.5230386573430539     
   2.4000000000000004        87.200000000000003        2.5199400050611032     
   2.4000000000000004        88.000000000000000        2.5318936800135572     
   2.4000000000000004        88.800000000000011        2.4353015722392266     
   2.4000000000000004        89.600000000000009        2.5254153661653280     
   2.4000000000000004        90.400000000000006        2.4840468189877560     
   2.4000000000000004        91.200000000000003        2.4724518252954235     
   2.4000000000000004        92.000000000000000        2.5561245689345999     
   2.4000000000000004        92.800000000000011        2.5653976716391469     
   2.4000000000000004        93.600000000000009        2.4874716275477371     
   2.4000000000000004        94.400000000000006        2.5358569887017302     
   2.4000000000000004        95.200000000000003        2.5046450237531488     
   2.4000000000000004        96.000000000000000        2.4931668844474300     
   2.4000000000000004        96.800000000000011        2.5316512840919905     
   2.4000000000000004        97.600000000000009        2.5437567152948550     
   2.4000000000000004        98.400000000000006        2.5391012387573100     
   2.4000000000000004        99.200000000000003        2.5320390433244171     
   2.4000000000000004        100.00000000000000        2.5302589685026233     
   2.4000000000000004        100.80000000000001        2.4938300279949255     
   2.4000000000000004        101.60000000000001        2.5561077666866483     
   2.4000000000000004        102.40000000000001        2.4842111197689900     

   3.2000000000000002       0.80000000000000004        2.4937691466248664     
   3.2000000000000002        1.6000000000000001        2.4805697716957678     
   3.2000000000000002        2.4000000000000004        2.5435737479922853     
   3.2000000000000002        3.2000000000000002        2.4561753531337143     
   3.2000000000000002        4.0000000000000000        2.4995719513453789     
   3.2000000000000002        4.8000000000000007        2.4734608038229582     
   3.2000000000000002        5.6000000000000005        2.5220562445312642     
   3.2000000000000002        6.4000000000000004        2.4654653851119033     
   3.2000000000000002        7.2000000000000002        2.5766750647626426     
   3.2000000000000002        8.0000000000000000        2.4728127228811405     
   3.2000000000000002        8.8000000000000007        2.5544267843278305     
   3.2000000000000002        9.6000000000000014        2.4672003912363767     
   3.2000000000000002        10.400000000000000        2.5258137683599413     
   3.2000000000000002        11.200000000000001        2.5460200609993295     
   3.2000000000000002        12.000000000000000        2.4482052785085338     
   3.2000000000000002        12.800000000000001        2.5353137564657255     
   3.2000000000000002        13.600000000000001        2.4926772545026878     
   3.2000000000000002        14.400000000000000        2.4965400748772906     
   3.2000000000000002        15.200000000000001        2.4801182102356449     
   3.2000000000000002        16.000000000000000        2.4989551154534468     
   3.2000000000000002        16.800000000000001        2.4965991262903775     
   3.2000000000000002        17.600000000000001        2.4580509719665060     
   3.2000000000000002        18.400000000000002        2.5421989488312819     
   3.2000000000000002        19.200000000000003        2.5195127868060441     
   3.2000000000000002        20.000000000000000        2.5281119531216492     
   3.2000000000000002        20.800000000000001        2.4867396118270837     
   3.2000000000000002        21.600000000000001        2.4962100340176043     
   3.2000000000000002        22.400000000000002        2.4701924093005716     
   3.2000000000000002        23.200000000000003        2.4861873293479460     
   3.2000000000000002        24.000000000000000        2.4880262269016584     
   3.2000000000000002        24.800000000000001        2.5217714245504528     
   3.2000000000000002        25.600000000000001        2.4849847966168812     
   3.2000000000000002        26.400000000000002        2.5305895356137542     
   3.2000000000000002        27.200000000000003        2.5170008953015750     
   3.2000000000000002        28.000000000000000        2.5091563744848013     
   3.2000000000000002        28.800000000000001        2.5289918318359499     
   3.2000000000000002        29.600000000000001        2.5396314206734756     
   3.2000000000000002        30.400000000000002        2.5425175838989844     
   3.2000000000000002        31.200000000000003        2.4939094126901598     
   3.2000000000000002        32.000000000000000        2.5539921905853191     
   3.2000000000000002        32.800000000000004        2.4784816705558330     
   3.2000000000000002        33.600000000000001        2.5380466070864376     
   3.2000000000000002        34.399999999999999        2.4854714341540944     
   3.2000000000000002        35.200000000000003        2.5742465812378152     
   3.2000000000000002        36.000000000000000        2.4612238198536138     
   3.2000000000000002        36.800000000000004        2.5514933020174944     
   3.2000000000000002        37.600000000000001        2.4824105961182141     
   3.2000000000000002        38.400000000000006        2.5132014424244615     
   3.2000000000000002        39.200000000000003        2.5315269721650706     
   3.2000000000000002        40.000000000000000        2.4690442432705493     
   3.2000000000000002        40.800000000000004        2.5457914455704884     
   3.2000000000000002        41.600000000000001        2.5150709520686867     
   3.2000000000000002        42.400000000000006        2.4804865651319106     
   3.2000000000000002        43.200000000000003        2.5750431691031315     
   3.2000000000000002        44.000000000000000        2.5591863814114943     
   3.2000000000000002        44.800000000000004        2.4857990209072462     
   3.2000000000000002        45.600000000000001        2.5373496501832911     
   3.2000000000000002        46.400000000000006        2.5510601103075610     
   3.2000000000000002        47.200000000000003        2.4928471874290836     
   3.2000000000000002        48.000000000000000        2.5101997717073838     
   3.2000000000000002        48.800000000000004        2.5463938533522015     
   3.2000000000000002        49.600000000000001        2.4706474495757984     
   3.2000000000000002        50.400000000000006        2.4870741397406948     
   3.2000000000000002        51.200000000000003        2.4778591241769012     
   3.2000000000000002        52.000000000000000        2.5110384860337134     
   3.2000000000000002        52.800000000000004        2.5524814631244990     
   3.2000000000000002        53.600000000000001        2.4608701861927229     
   3.2000000000000002        54.400000000000006        2.4950508357507930     
   3.2000000000000002        55.200000000000003        2.5632646974908271     
   3.2000000000000002        56.000000000000000        2.4913991419471500     
   3.2000000000000002        56.800000000000004        2.5635131335983901     
   3.2000000000000002        57.600000000000001        2.5062469920668571     
   3.2000000000000002        58.400000000000006        2.5385669035757803     
   3.2000000000000002        59.200000000000003        2.4635321995130330     
   3.2000000000000002        60.000000000000000        2.5060703971726022     
   3.2000000000000002        60.800000000000004        2.5324551356513632     
   3.2000000000000002        61.600000000000001        2.5441071342541393     
   3.2000000000000002        62.400000000000006        2.5173734503382255     
   3.2000000000000002        63.200000000000003        2.5479246336980323     
   3.2000000000000002        64.000000000000000        2.4947018570399617     
   3.2000000000000002        64.799999999999997        2.5510585284179168     
   3.2000000000000002        65.600000000000009        2.4955330334942123     
   3.2000000000000002        66.400000000000006        2.5648945723659051     
   3.2000000000000002        67.200000000000003        2.4679284015040190     
   3.2000000000000002        68.000000000000000        2.5413225219169893     
   3.2000000000000002        68.799999999999997        2.5455390389284025     
   3.2000000000000002        69.600000000000009        2.4937460632120971     
   3.2000000000000002        70.400000000000006        2.4854833994406684     
   3.2000000000000002        71.200000000000003        2.5291197103820808     
   3.2000000000000002        72.000000000000000        2.4609159012701252     
   3.2000000000000002        72.799999999999997        2.4892121196629171     
   3.2000000000000002        73.600000000000009        2.4942506892901148     
   3.2000000000000002        74.400000000000006        2.4865298885169844     
   3.2000000000000002        75.200000000000003        2.5686450988447360     
   3.2000000000000002        76.000000000000000        2.5419862559578763     
   3.2000000000000002        76.800000000000011        2.4786548351881534     
   3.2000000000000002        77.600000000000009        2.4499413044770781     
   3.2000000000000002        78.400000000000006        2.4964601136296838     
   3.2000000000000002        79.200000000000003        2.4720086884899062     
   3.2000000000000002        80.000000000000000        2.5129945341902036     
   3.2000000000000002        80.800000000000011        2.4893723332757958     
   3.2000000000000002        81.600000000000009        2.5122970590164351     
   3.2000000000000002        82.400000000000006        2.4784137035839486     
   3.2000000000000002        83.200000000000003        2.5112881200185058     
   3.2000000000000002        84.000000000000000        2.4805716926758103     
   3.2000000000000002        84.800000000000011        2.5294476353299178     
   3.2000000000000002        85.600000000000009        2.5473837742583965     
   3.2000000000000002        86.400000000000006        2.5496297223013786     
   3.2000000000000002        87.200000000000003        2.4616825359050125     
   3.2000000000000002        88.000000000000000        2.5167704756916920     
   3.2000000000000002        88.800000000000011        2.5358066172430620     
   3.2000000000000002        89.600000000000009        2.5205983207364340     
   3.2000000000000002        90.400000000000006        2.5575261310547708     
   3.2000000000000002        91.200000000000003        2.5479721912206537     
   3.2000000000000002        92.000000000000000        2.5078946707794953     
   3.2000000000000002        92.800000000000011        2.5066524322968782     
   3.2000000000000002        93.600000000000009        2.4904396603574188     
   3.2000000000000002        94.400000000000006        2.5026822685658336     
   3.2000000000000002        95.200000000000003        2.5551156140672671     
   3.2000000000000002        96.000000000000000        2.4763686348996354     
   3.2000000000000002        96.800000000000011        2.4904749079697264     
   3.2000000000000002        97.600000000000009        2.4944609669707760     
   3.2000000000000002        98.400000000000006        2.4569914730302296     
   3.2000000000000002        99.200000000000003        2.5481095489608916     
   3.2000000000000002        100.00000000000000        2.4948602572021263     
   3.2000000000000002        100.80000000000001        2.5721488127824843     
   3.2000000000000002        101.60000000000001        2.4946451513165431     
   3.2000000000000002        102.40000000000001        2.5619659009543030     

   4.0000000000000000       0.80000000000000004        2.4691730906635758     
   4.0000000000000000        1.6000000000000001        2.5624441214844147     
   4.0000000000000000        2.4000000000000004        2.4874476299452071     
   4.0000000000000000        3.2000000000000002        2.5332521213054724     
   4.0000000000000000        4.0000000000000000        2.5573920338114524     
   4.0000000000000000        4.8000000000000007        2.5670518107814764     
   4.0000000000000000        5.6000000000000005        2.4909169664362922     
   4.0000000000000000        6.4000000000000004        2.4883356217390586     
   4.0000000000000000        7.2000000000000002        2.4592874641694835     
   4.0000000000000000        8.0000000000000000        2.4713280143440635     
   4.0000000000000000        8.8000000000000007        2.4696062943644734     
   4.0000000000000000        9.6000000000000014        2.5081764260253734     
   4.0000000000000000        10.400000000000000        2.5167944869700927     
   4.0000000000000000        11.200000000000001        2.4820780404381120     
   4.0000000000000000        12.000000000000000        2.4612655013758977     
   4.0000000000000000        12.800000000000001        2.5326725438614823     
   4.0000000000000000        13.600000000000001        2.4881809331047910     
   4.0000000000000000        14.400000000000000        2.4820005158556131     
   4.0000000000000000        15.200000000000001        2.5507475127371331     
   4.0000000000000000        16.000000000000000        2.4888872958852035     
   4.0000000000000000        16.800000000000001        2.5604345089053466     
   4.0000000000000000        17.600000000000001        2.5053837771969563     
   4.0000000000000000        18.400000000000002        2.5213362993758253     
   4.0000000000000000        19.200000000000003        2.4612871463594748     
   4.0000000000000000        20.000000000000000        2.5373277440856752     
   4.0000000000000000        20.800000000000001        2.5326035449709794     
   4.0000000000000000        21.600000000000001        2.4997235499148958     
   4.0000000000000000        22.400000000000002        2.4810519915159261     
   4.0000000000000000        23.200000000000003        2.5171135586220155     
   4.0000000000000000        24.000000000000000        2.5208552175420951     
   4.0000000000000000        24.800000000000001        2.5303737132767785     
   4.0000000000000000        25.600000000000001        2.5024757034151963     
   4.0000000000000000        26.400000000000002        2.5296026107415019     
   4.0000000000000000        27.200000000000003        2.4857986605206865     
   4.0000000000000000        28.000000000000000        2.4769872341157204     
   4.0000000000000000        28.800000000000001        2.5348909646966438     
   4.0000000000000000        29.600000000000001        2.4482537306438430     
   4.0000000000000000        30.400000000000002        2.4737229879559632     
   4.0000000000000000        31.200000000000003        2.5529642285952789     
   4.0000000000000000        32.000000000000000        2.4692793742953674     
   4.0000000000000000        32.800000000000004        2.4928051491752887     
   4.0000000000000000        33.600000000000001        2.5284453336447577     
   4.0000000000000000        34.399999999999999        2.4884874244211201     
   4.0000000000000000        35.200000000000003        2.5055453523528266     
   4.0000000000000000        36.000000000000000        2.5136035948143429     
   4.0000000000000000        36.800000000000004        2.4533060096893355     
   4.0000000000000000        37.600000000000001        2.5531065846212226     
   4.0000000000000000        38.400000000000006        2.5193619608188658     
   4.0000000000000000        39.200000000000003        2.4872282075657894     
   4.0000000000000000        40.000000000000000        2.4954412675486251     
   4.0000000000000000        40.800000000000004        2.4895916846842789     
   4.0000000000000000        41.600000000000001        2.5667332069146309     
   4.0000000000000000        42.400000000000006        2.5276476417871039     
   4.0000000000000000        43.200000000000003        2.4873363720780124     
   4.0000000000000000        44.000000000000000        2.4763132494589697     
   4.0000000000000000        44.800000000000004        2.5230556270220386     
   4.0000000000000000        45.600000000000001        2.5268753489134839     
   4.0000000000000000        46.400000000000006        2.4583605771265953     
   4.0000000000000000        47.200000000000003        2.5603134404950256     
   4.0000000000000000        48.000000000000000        2.4800871459429406     
   4.0000000000000000        48.800000000000004        2.5451899510017584     
   4.0000000000000000        49.600000000000001        2.4829992601023867     
   4.0000000000000000        50.400000000000006        2.5632875281411978     
   4.0000000000000000        51.200000000000003        2.4907562308653195     
   4.0000000000000000        52.000000000000000        2.5200837822125726     
   4.0000000000000000        52.800000000000004        2.4939476962533691     
   4.0000000000000000        53.600000000000001        2.5402784191130237     
   4.0000000000000000        54.400000000000006        2.5447394612281227     
   4.0000000000000000        55.200000000000003        2.4854651880245044     
   4.0000000000000000        56.000000000000000        2.5551582725785713     
   4.0000000000000000        56.800000000000004        2.4964227797317715     
   4.0000000000000000        57.600000000000001        2.4789779708965947     
   4.0000000000000000        58.400000000000006        2.4570212333304422     
   4.0000000000000000        59.200000000000003        2.5080541735375341     
   4.0000000000000000        60.000000000000000        2.4932290702177160     
   4.0000000000000000        60.800000000000004        2.5282724176087723     
   4.0000000000000000        61.600000000000001        2.4971798484592052     
   4.0000000000000000        62.400000000000006        2.4740611397520498     
   4.0000000000000000        63.200000000000003        2.5317598808964346     
   4.0000000000000000        64.000000000000000        2.4578169553969311     
   4.0000000000000000        64.799999999999997        2.5286700470498773     
   4.0000000000000000        65.600000000000009        2.4744210907041051     
   4.0000000000000000        66.400000000000006        2.5305263826650131     
   4.0000000000000000        67.200000000000003        2.4897442659529339     
   4.0000000000000000        68.000000000000000        2.5006505375240264     
   4.0000000000000000        68.799999999999997        2.4747423127742141     
   4.0000000000000000        69.600000000000009        2.5384685508474161     
   4.0000000000000000        70.400000000000006        2.5402733755571827     
   4.0000000000000000        71.200000000000003        2.5354669082587478     
   4.0000000000000000        72.000000000000000        2.5290232576570353     
   4.0000000000000000        72.799999999999997        2.5503766535458623     
   4.0000000000000000        73.600000000000009        2.5484712276304196     
   4.0000000000000000        74.400000000000006        2.4893859084527503     
   4.0000000000000000        75.200000000000003        2.5072352788927401     
   4.0000000000000000        76.000000000000000        2.4537336579750328     
   4.0000000000000000        76.800000000000011        2.4846048317136225     
   4.0000000000000000        77.600000000000009        2.5789724486500312     
   4.0000000000000000        78.400000000000006        2.5446978519966743     
   4.0000000000000000        79.200000000000003        2.5568451417459772     
   4.0000000000000000        80.000000000000000        2.4551843662442279     
   4.0000000000000000        80.800000000000011        2.5654318504076765     
   4.0000000000000000        81.600000000000009        2.5461225025431280     
   4.0000000000000000        82.400000000000006        2.5324902151793047     
   4.0000000000000000        83.200000000000003        2.5121429276422589     
   4.0000000000000000        84.000000000000000        2.5490453649084648     
   4.0000000000000000        84.800000000000011        2.4655786965490947     
   4.0000000000000000        85.600000000000009        2.4715953591318200     
   4.0000000000000000        86.400000000000006        2.5251931328488402     
   4.0000000000000000        87.200000000000003        2.5563122422377860     
   4.0000000000000000        88.000000000000000        2.5061309862510472     
   4.0000000000000000        88.800000000000011        2.5583664976846707     
   4.0000000000000000        89.600000000000009        2.5034295183203663     
   4.0000000000000000        90.400000000000006        2.4586387606518505     
   4.0000000000000000        91.200000000000003        2.4692863208199336     
   4.0000000000000000        92.000000000000000        2.5130070581155910     
   4.0000000000000000        92.800000000000011        2.5713729149703450     
   4.0000000000000000        93.600000000000009        2.4506881463677916     
   4.0000000000000000        94.400000000000006        2.5654169929565711     
   4.0000000000000000        95.200000000000003        2.4658447769122520     
   4.0000000000000000        96.000000000000000        2.4881698184129339     
   4.0000000000000000        96.800000000000011        2.5861005269730919     
   4.0000000000000000        97.600000000000009        2.4872937196230938     
   4.0000000000000000        98.400000000000006        2.5634810370982999     
   4.0000000000000000        99.200000000000003        2.4897099299279279     
   4.0000000000000000        100.00000000000000        2.5760556350946793     
   4.0000000000000000        100.80000000000001        2.4922318182730172     
   4.0000000000000000        101.60000000000001        2.4883165706371000     
   4.0000000000000000        102.40000000000001        2.5456301534259640     

   4.8000000000000007       0.80000000000000004        2.5315922990561806     
   4.8000000000000007        1.6000000000000001        2.5387271111666201     
   4.8000000000000007        2.4000000000000004        2.4645713422223898     
   4.8000000000000007        3.2000000000000002        2.4993721850401447     
   4.8000000000000007        4.0000000000000000        2.4745850500628515     
   4.8000000000000007        4.8000000000000007        2.4876932370408764     
   4.8000000000000007        5.6000000000000005        2.4768839829267102     
   4.8000000000000007        6.4000000000000004        2.5317038292705267     
   4.8000000000000007        7.2000000000000002        2.5287010429235068     
   4.8000000000000007        8.0000000000000000        2.5217931182007076     
   4.8000000000000007        8.8000000000000007        2.5391526150656718     
   4.8000000000000007        9.6000000000000014        2.4532260098054333     
   4.8000000000000007        10.400000000000000        2.5279094610206130     
   4.8000000000000007        11.200000000000001        2.4608135339080546     
   4.8000000000000007        12.000000000000000        2.5174901091052981     
   4.8000000000000007        12.800000000000001        2.4498788920834511     
   4.8000000000000007        13.600000000000001        2.5227184179140441     
   4.8000000000000007        14.400000000000000        2.4556056008353688     
   4.8000000000000007        15.200000000000001        2.5094572019085097     
   4.8000000000000007        16.000000000000000        2.4423993264168762     
   4.8000000000000007        16.800000000000001        2.5036011800190092     
   4.8000000000000007        17.600000000000001        2.5070923205584492     
   4.8000000000000007        18.400000000000002        2.4628886292018062     
   4.8000000000000007        19.200000000000003        2.5441102395658022     
   4.8000000000000007        20.000000000000000        2.4748440283552942     
   4.8000000000000007        20.800000000000001        2.4846674677022351     
   4.8000000000000007        21.600000000000001        2.5544669185134286     
   4.8000000000000007        22.400000000000002        2.5220502070814570     
   4.8000000000000007        23.200000000000003        2.4941055562930186     
   4.8000000000000007        24.000000000000000        2.5368474036464432     
   4.8000000000000007        24.800000000000001        2.4332066863737229     
   4.8000000000000007        25.600000000000001        2.5414312704503885     
   4.8000000000000007        26.400000000000002        2.4595253003189823     
   4.8000000000000007        27.200000000000003        2.5464313813196000     
   4.8000000000000007        28.000000000000000        2.5485107611882047     
   4.8000000000000007        28.800000000000001        2.4920037360760170     
   4.8000000000000007        29.600000000000001        2.5655718175851461     
   4.8000000000000007        30.400000000000002        2.4905651007959779     
   4.8000000000000007        31.200000000000003        2.5774548111910081     
   4.8000000000000007        32.000000000000000        2.5138547580782515     
   4.8000000000000007        32.800000000000004        2.5649840074108541     
   4.8000000000000007        33.600000000000001        2.4356370844654052     
   4.8000000000000007        34.399999999999999        2.5484881563299964     
   4.8000000000000007        35.200000000000003        2.5327468193970524     
   4.8000000000000007        36.000000000000000        2.4979200254423728     
   4.8000000000000007        36.800000000000004        2.5500913575297717     
   4.8000000000000007        37.600000000000001        2.5406479253978955     
   4.8000000000000007        38.400000000000006        2.5290465232388439     
   4.8000000000000007        39.200000000000003        2.4719413593196888     
   4.8000000000000007        40.000000000000000        2.5623441298989293     
   4.8000000000000007        40.800000000000004        2.5281772655743957     
   4.8000000000000007        41.600000000000001        2.4590995858411140     
   4.8000000000000007        42.400000000000006        2.5107013470951989     
   4.8000000000000007        43.200000000000003        2.5551389564811693     
   4.8000000000000007        44.000000000000000        2.5716688222256479     
   4.8000000000000007        44.800000000000004        2.4436131168837112     
   4.8000000000000007        45.600000000000001        2.5633879021512711     
   4.8000000000000007        46.400000000000006        2.4880864851067894     
   4.8000000000000007        47.200000000000003        2.5527923646814981     
   4.8000000000000007        48.000000000000000        2.4515785127641565     
   4.8000000000000007        48.800000000000004        2.5598038359324917     
   4.8000000000000007        49.600000000000001        2.4579937058311381     
   4.8000000000000007        50.400000000000006        2.5758324977515938     
   4.8000000000000007        51.200000000000003        2.4742500250208015     
   4.8000000000000007        52.000000000000000        2.5543749451910802     
   4.8000000000000007        52.800000000000004        2.5522317328673414     
   4.8000000000000007        53.600000000000001        2.4862527674712194     
   4.8000000000000007        54.400000000000006        2.5467352250703681     
   4.8000000000000007        55.200000000000003        2.4858834899588107     
   4.8000000000000007        56.000000000000000        2.5536072280941751     
   4.8000000000000007        56.800000000000004        2.4913912690390849     
   4.8000000000000007        57.600000000000001        2.5485510432725098     
   4.8000000000000007        58.400000000000006        2.5473204090577255     
   4.8000000000000007        59.200000000000003        2.5603809232167780     
   4.8000000000000007        60.000000000000000        2.5382247077143107     
   4.8000000000000007        60.800000000000004        2.4620124133167116     
   4.8000000000000007        61.600000000000001        2.5513516553735944     
   4.8000000000000007        62.400000000000006        2.4912672358337153     
   4.8000000000000007        63.200000000000003        2.5576642809835120     
   4.8000000000000007        64.000000000000000        2.4782258523812839     
   4.8000000000000007        64.799999999999997        2.5000922286914924     
   4.8000000000000007        65.600000000000009        2.4986388173152059     
   4.8000000000000007        66.400000000000006        2.5537591002595250     
   4.8000000000000007        67.200000000000003        2.4945304110145883     
   4.8000000000000007        68.000000000000000        2.5454983936187703     
   4.8000000000000007        68.799999999999997        2.4593088115276966     
   4.8000000000000007        69.600000000000009        2.5472395371645709     
   4.8000000000000007        70.400000000000006        2.4936086890271194     
   4.8000000000000007        71.200000000000003        2.4841588347885577     
   4.8000000000000007        72.000000000000000        2.5488986550950030     
   4.8000000000000007        72.799999999999997        2.4705841291097563     
   4.8000000000000007        73.600000000000009        2.4909765045423882     
   4.8000000000000007        74.400000000000006        2.5130593987300620     
   4.8000000000000007        75.200000000000003        2.5109414853315926     
   4.8000000000000007        76.000000000000000        2.5690123507900919     
   4.8000000000000007        76.800000000000011        2.4989852473215191     
   4.8000000000000007        77.600000000000009        2.4688641517477796     
   4.8000000000000007        78.400000000000006        2.5237909506346483     
   4.8000000000000007        79.200000000000003        2.4935821960069489     
   4.8000000000000007        80.000000000000000        2.5522250657869749     
   4.8000000000000007        80.800000000000011        2.5351799429481523     
   4.8000000000000007        81.600000000000009        2.4404912931601617     
   4.8000000000000007        82.400000000000006        2.5389995360150337     
   4.8000000000000007        83.200000000000003        2.5273413951690280     
   4.8000000000000007        84.000000000000000        2.5022522536584630     
   4.8000000000000007        84.800000000000011        2.5655570374757510     
   4.8000000000000007        85.600000000000009        2.4675439084888255     
   4.8000000000000007        86.400000000000006        2.5325758580714051     
   4.8000000000000007        87.200000000000003        2.5654227646519088     
   4.8000000000000007        88.000000000000000        2.4891698966177795     
   4.8000000000000007        88.800000000000011        2.5505165397606566     
   4.8000000000000007        89.600000000000009        2.4977964768980887     
   4.8000000000000007        90.400000000000006        2.5365394677854693     
   4.8000000000000007        91.200000000000003        2.5135390024684057     
   4.8000000000000007        92.000000000000000        2.5514958741819118     
   4.8000000000000007        92.800000000000011        2.4904035823191499     
   4.8000000000000007        93.600000000000009        2.5407454690284936     
   4.8000000000000007        94.400000000000006        2.4437492159287402     
   4.8000000000000007        95.200000000000003        2.5188702121896553     
   4.8000000000000007        96.000000000000000        2.5319442952645321     
   4.8000000000000007        96.800000000000011        2.4869071957808191     
   4.8000000000000007        97.600000000000009        2.4757856285954638     
   4.8000000000000007        98.400000000000006        2.5256869742302741     
   4.8000000000000007        99.200000000000003        2.4977516543104690     
   4.8000000000000007        100.00000000000000        2.4888270755200961     
   4.8000000000000007        100.80000000000001        2.4930939349108834     
   4.8000000000000007        101.60000000000001        2.5554198040757510     
   4.8000000000000007        102.40000000000001        2.4809825173206339     

   5.6000000000000005       0.80000000000000004        2.5401647272190240     
   5.6000000000000005        1.6000000000000001        2.4328741773809939     
   5.6000000000000005        2.4000000000000004        2.5716720447392922     
   5.6000000000000005        3.2000000000000002        2.4818815137264911     
   5.6000000000000005        4.0000000000000000        2.5334915503190851     
   5.6000000000000005        4.8000000000000007        2.5426492536476810     
   5.6000000000000005        5.6000000000000005        2.4787787627344242     
   5.6000000000000005        6.4000000000000004        2.4832658507930923     
   5.6000000000000005        7.2000000000000002        2.4837377331082111     
   5.6000000000000005        8.0000000000000000        2.4730266971638706     
   5.6000000000000005        8.8000000000000007        2.5225281923495086     
   5.6000000000000005        9.6000000000000014        2.5199127005055431     
   5.6000000000000005        10.400000000000000        2.4516652623596866     
   5.6000000000000005        11.200000000000001        2.5144353236161439     
   5.6000000000000005        12.000000000000000        2.4664202121402501     
   5.6000000000000005        12.800000000000001        2.5294918848490520     
   5.6000000000000005        13.600000000000001        2.4479447828044019     
   5.6000000000000005        14.400000000000000        2.5096435315624235     
   5.6000000000000005        15.200000000000001        2.4418119326089109     
   5.6000000000000005        16.000000000000000        2.5389290918914256     
   5.6000000000000005        16.800000000000001        2.4625411183002268     
   5.6000000000000005        17.600000000000001        2.5297238268817854     
   5.6000000000000005        18.400000000000002        2.4632205730289973     
   5.6000000000000005        19.200000000000003        2.5399922078616437     
   5.6000000000000005        20.000000000000000        2.5040736966732200     
   5.6000000000000005        20.800000000000001        2.5340114650777190     
   5.6000000000000005        21.600000000000001        2.4460877100605138     
   5.6000000000000005        22.400000000000002        2.5282973653299932     
   5.6000000000000005        23.200000000000003        2.4904203137752798     
   5.6000000000000005        24.000000000000000        2.5337055728011260     
   5.6000000000000005        24.800000000000001        2.4408961117599763     
   5.6000000000000005        25.600000000000001        2.5568269548746945     
   5.6000000000000005        26.400000000000002        2.4711958438160497     
   5.6000000000000005        27.200000000000003        2.5164268898943538     
   5.6000000000000005        28.000000000000000        2.4870199686266572     
   5.6000000000000005        28.800000000000001        2.5575945108414029     
   5.6000000000000005        29.600000000000001        2.4935488597363751     
   5.6000000000000005        30.400000000000002        2.4769389073477242     
   5.6000000000000005        31.200000000000003        2.4886394072071503     
   5.6000000000000005        32.000000000000000        2.4505881847752073     
   5.6000000000000005        32.800000000000004        2.5305685323219662     
   5.6000000000000005        33.600000000000001        2.4808257348876950     
   5.6000000000000005        34.399999999999999        2.5403836564990945     
   5.6000000000000005        35.200000000000003        2.4937520444694679     
   5.6000000000000005        36.000000000000000        2.4950968532955136     
   5.6000000000000005        36.800000000000004        2.4688792446853429     
   5.6000000000000005        37.600000000000001        2.5049888400604785     
   5.6000000000000005        38.400000000000006        2.5139638709017702     
   5.6000000000000005        39.200000000000003        2.5190615669915117     
   5.6000000000000005        40.000000000000000        2.4608383926637134     
   5.6000000000000005        40.800000000000004        2.5657008981851526     
   5.6000000000000005        41.600000000000001        2.4910508421883395     
   5.6000000000000005        42.400000000000006        2.5498054107155945     
   5.6000000000000005        43.200000000000003        2.4654947473026927     
   5.6000000000000005        44.000000000000000        2.4899044170558224     
   5.6000000000000005        44.800000000000004        2.5383385469883266     
   5.6000000000000005        45.600000000000001        2.5342448758392315     
   5.6000000000000005        46.400000000000006        2.4704828314748082     
   5.6000000000000005        47.200000000000003        2.5199617630274500     
   5.6000000000000005        48.000000000000000        2.5517343407047122     
   5.6000000000000005        48.800000000000004        2.4898024315147946     
   5.6000000000000005        49.600000000000001        2.5148600879262566     
   5.6000000000000005        50.400000000000006        2.4845709210968345     
   5.6000000000000005        51.200000000000003        2.4961883331907329     
   5.6000000000000005        52.000000000000000        2.4541022327068611     
   5.6000000000000005        52.800000000000004        2.4893791158624792     
   5.6000000000000005        53.600000000000001        2.5601093137079278     
   5.6000000000000005        54.400000000000006        2.4926549957496591     
   5.6000000000000005        55.200000000000003        2.5382139178842817     
   5.6000000000000005        56.000000000000000        2.5388680055452517     
   5.6000000000000005        56.800000000000004        2.4796183361017130     
   5.6000000000000005        57.600000000000001        2.5354778803600073     
   5.6000000000000005        58.400000000000006        2.4813994016321925     
   5.6000000000000005        59.200000000000003        2.4887351548393672     
   5.6000000000000005        60.000000000000000        2.4917072836653835     
   5.6000000000000005        60.800000000000004        2.5077985489748400     
   5.6000000000000005        61.600000000000001        2.5411202862194200     
   5.6000000000000005        62.400000000000006        2.5618888683251044     
   5.6000000000000005        63.200000000000003        2.4875432021637036     
   5.6000000000000005        64.000000000000000        2.5355093350768767     
   5.6000000000000005        64.799999999999997        2.5623561970405810     
   5.6000000000000005        65.600000000000009        2.4543518292575381     
   5.6000000000000005        66.400000000000006        2.5298100231061755     
   5.6000000000000005        67.200000000000003        2.4778271050487879     
   5.6000000000000005        68.000000000000000        2.4806185992115908     
   5.6000000000000005        68.799999999999997        2.4789906568832851     
   5.6000000000000005        69.600000000000009        2.5193606402908122     
   5.6000000000000005        70.400000000000006        2.5668138147695627     
   5.6000000000000005        71.200000000000003        2.4846607425639777     
   5.6000000000000005        72.000000000000000        2.5037909920902499     
   5.6000000000000005        72.799999999999997        2.5498592519331944     
   5.6000000000000005        73.600000000000009        2.5506890324623703     
   5.6000000000000005        74.400000000000006        2.5183255675902947     
   5.6000000000000005        75.200000000000003        2.5029861282718544     
   5.6000000000000005        76.000000000000000        2.5147110108302697     
   5.6000000000000005        76.800000000000011        2.4839775190141831     
   5.6000000000000005        77.600000000000009        2.4809325631694739     
   5.6000000000000005        78.400000000000006        2.5772806378291828     
   5.6000000000000005        79.200000000000003        2.5154352529188717     
   5.6000000000000005        80.000000000000000        2.4777333547291573     
   5.6000000000000005        80.800000000000011        2.4619551789725160     
   5.6000000000000005        81.600000000000009        2.5438410917340133     
   5.6000000000000005        82.400000000000006        2.5126333713772517     
   5.6000000000000005        83.200000000000003        2.4890105953574970     
   5.6000000000000005        84.000000000000000        2.5476459680820791     
   5.6000000000000005        84.800000000000011        2.4403228249864570     
   5.6000000000000005        85.600000000000009        2.5541251028527672     
   5.6000000000000005        86.400000000000006        2.4533709057045070     
   5.6000000000000005        87.200000000000003        2.5614377480342565     
   5.6000000000000005        88.000000000000000        2.5027198691469019     
   5.6000000000000005        88.800000000000011        2.5547782206280218     
   5.6000000000000005        89.600000000000009        2.4527045047429255     
   5.6000000000000005        90.400000000000006        2.5280479100797297     
   5.6000000000000005        91.200000000000003        2.5146620308394918     
   5.6000000000000005        92.000000000000000        2.5132034997056665     
   5.6000000000000005        92.800000000000011        2.5445742349832772     
   5.6000000000000005        93.600000000000009        2.5527410885303108     
   5.6000000000000005        94.400000000000006        2.5041887108930658     
   5.6000000000000005        95.200000000000003        2.4945739607207860     
   5.6000000000000005        96.000000000000000        2.5088610443944956     
   5.6000000000000005        96.800000000000011        2.4623446053277740     
   5.6000000000000005        97.600000000000009        2.5579562234495579     
   5.6000000000000005        98.400000000000006        2.4828234902761372     
   5.6000000000000005        99.200000000000003        2.5081036126242822     
   5.6000000000000005        100.00000000000000        2.5308413083812535     
   5.6000000000000005        100.80000000000001        2.5238174568285210     
   5.6000000000000005        101.60000000000001        2.4901564072054452     
   5.6000000000000005        102.40000000000001        2.5296642003375522     

   6.4000000000000004       0.80000000000000004        2.5553554081499619     
   6.4000000000000004        1.6000000000000001        2.4525145759660871     
   6.4000000000000004        2.4000000000000004        2.4968780260542318     
   6.4000000000000004        3.2000000000000002        2.5455557027135995     
   6.4000000000000004        4.0000000000000000        2.4652992668223286     
   6.4000000000000004        4.8000000000000007        2.5566512307445244     
   6.4000000000000004        5.6000000000000005        2.4607428303921579     
   6.4000000000000004        6.4000000000000004        2.5238154965253159     
   6.4000000000000004        7.2000000000000002        2.5147011923324860     
   6.4000000000000004        8.0000000000000000        2.5063453159853246     
   6.4000000000000004        8.8000000000000007        2.4308460864105039     
   6.4000000000000004        9.6000000000000014        2.5324494705893068     
   6.4000000000000004        10.400000000000000        2.4739481450848801     
   6.4000000000000004        11.200000000000001        2.5188437813334676     
   6.4000000000000004        12.000000000000000        2.5194354246805117     
   6.4000000000000004        12.800000000000001        2.4440428538518266     
   6.4000000000000004        13.600000000000001        2.4743668296424461     
   6.4000000000000004        14.400000000000000        2.5370538814082968     
   6.4000000000000004        15.200000000000001        2.4677690678889275     
   6.4000000000000004        16.000000000000000        2.5254045525299840     
   6.4000000000000004        16.800000000000001        2.4443248016212658     
   6.4000000000000004        17.600000000000001        2.4978601866296275     
   6.4000000000000004        18.400000000000002        2.4320398704822153     
   6.4000000000000004        19.200000000000003        2.5144859946776776     
   6.4000000000000004        20.000000000000000        2.4514929341642082     
   6.4000000000000004        20.800000000000001        2.5394394840651691     
   6.4000000000000004        21.600000000000001        2.4340988182041401     
   6.4000000000000004        22.400000000000002        2.5121447233393694     
   6.4000000000000004        23.200000000000003        2.4584707568809363     
   6.4000000000000004        24.000000000000000        2.5462927918577107     
   6.4000000000000004        24.800000000000001        2.4885060456650288     
   6.4000000000000004        25.600000000000001        2.4908743296128133     
   6.4000000000000004        26.400000000000002        2.5546688640574580     
   6.4000000000000004        27.200000000000003        2.4960058299904921     
   6.4000000000000004        28.000000000000000        2.5119794339584343     
   6.4000000000000004        28.800000000000001        2.4885213026264870     
   6.4000000000000004        29.600000000000001        2.5600012026307359     
   6.4000000000000004        30.400000000000002        2.4759300137957041     
   6.4000000000000004        31.200000000000003        2.5168705212459437     
   6.4000000000000004        32.000000000000000        2.4846274322247499     
   6.4000000000000004        32.800000000000004        2.5495109898849528     
   6.4000000000000004        33.600000000000001        2.5338425105915272     
   6.4000000000000004        34.399999999999999        2.4824805475702036     
   6.4000000000000004        35.200000000000003        2.4897672498100691     
   6.4000000000000004        36.000000000000000        2.5530479689687025     
   6.4000000000000004        36.800000000000004        2.5293079803455192     
   6.4000000000000004        37.600000000000001        2.5570087390111627     
   6.4000000000000004        38.400000000000006        2.4686861989045825     
   6.4000000000000004        39.200000000000003        2.5725467128449813     
   6.4000000000000004        40.000000000000000        2.4919394480761374     
   6.4000000000000004        40.800000000000004        2.4640712758351202     
   6.4000000000000004        41.600000000000001        2.5535415234543373     
   6.4000000000000004        42.400000000000006        2.5165865287952043     
   6.4000000000000004        43.200000000000003        2.4697241439721278     
   6.4000000000000004        44.000000000000000        2.5615939274304069     
   6.4000000000000004        44.800000000000004        2.4973523613550839     
   6.4000000000000004        45.600000000000001        2.5092169520361396     
   6.4000000000000004        46.400000000000006        2.5484062230378668     
   6.4000000000000004        47.200000000000003        2.5040606537638306     
   6.4000000000000004        48.000000000000000        2.5557434464028694     
   6.4000000000000004        48.800000000000004        2.4723367641500853     
   6.4000000000000004        49.600000000000001        2.4754737210058591     
   6.4000000000000004        50.400000000000006        2.5274492657633978     
   6.4000000000000004        51.200000000000003        2.5629670005012950     
   6.4000000000000004        52.000000000000000        2.5513763964929423     
   6.4000000000000004        52.800000000000004        2.5684682514062582     
   6.4000000000000004        53.600000000000001        2.4872073523526650     
   6.4000000000000004        54.400000000000006        2.5565699711505641     
   6.4000000000000004        55.200000000000003        2.5053557029205531     
   6.4000000000000004        56.000000000000000        2.4461305300906204     
   6.4000000000000004        56.800000000000004        2.4701466054604544     
   6.4000000000000004        57.600000000000001        2.5453614019818018     
   6.4000000000000004        58.400000000000006        2.4783910589965523     
   6.4000000000000004        59.200000000000003        2.4867010546512409     
   6.4000000000000004        60.000000000000000        2.5407685689511150     
   6.4000000000000004        60.800000000000004        2.5335083534449807     
   6.4000000000000004        61.600000000000001        2.4783608794075334     
   6.4000000000000004        62.400000000000006        2.4953018782601166     
   6.4000000000000004        63.200000000000003        2.4900168286573621     
   6.4000000000000004        64.000000000000000        2.5450163838679303     
   6.4000000000000004        64.799999999999997        2.4736706666976001     
   6.4000000000000004        65.600000000000009        2.5397018698340155     
   6.4000000000000004        66.400000000000006        2.4753844046160527     
   6.4000000000000004        67.200000000000003        2.5502380004250500     
   6.4000000000000004        68.000000000000000        2.4951138994438549     
   6.4000000000000004        68.799999999999997        2.5366075421985657     
   6.4000000000000004        69.600000000000009        2.5503533283981326     
   6.4000000000000004        70.400000000000006        2.4560213505198174     
   6.4000000000000004        71.200000000000003        2.5576247988915073     
   6.4000000000000004        72.000000000000000        2.4513757418446418     
   6.4000000000000004        72.799999999999997        2.5207452764025078     
   6.4000000000000004        73.600000000000009        2.4532585134811291     
   6.4000000000000004        74.400000000000006        2.4530340928692920     
   6.4000000000000004        75.200000000000003        2.5309971538039875     
   6.4000000000000004        76.000000000000000        2.4989110382856738     
   6.4000000000000004        76.800000000000011        2.4759874735743663     
   6.4000000000000004        77.600000000000009        2.5641823859060242     
   6.4000000000000004        78.400000000000006        2.4795564991035106     
   6.4000000000000004        79.200000000000003        2.5816159599373614     
   6.4000000000000004        80.000000000000000        2.5061039632268818     
   6.4000000000000004        80.800000000000011        2.5445148124258261     
   6.4000000000000004        81.600000000000009        2.5005211660903792     
   6.4000000000000004        82.400000000000006        2.5525643461087180     
   6.4000000000000004        83.200000000000003        2.4707588954640598     
   6.4000000000000004        84.000000000000000        2.5655171086389652     
   6.4000000000000004        84.800000000000011        2.5090558774022900     
   6.4000000000000004        85.600000000000009        2.5502397509726578     
   6.4000000000000004        86.400000000000006        2.5031734050268724     
   6.4000000000000004        87.200000000000003        2.5538134016033212     
   6.4000000000000004        88.000000000000000        2.4641365138539060     
   6.4000000000000004        88.800000000000011        2.4921042215780949     
   6.4000000000000004        89.600000000000009        2.5526381691130426     
   6.4000000000000004        90.400000000000006        2.5092044802472246     
   6.4000000000000004        91.200000000000003        2.5439952940073862     
   6.4000000000000004        92.000000000000000        2.4514275602403832     
   6.4000000000000004        92.800000000000011        2.4639913017386359     
   6.4000000000000004        93.600000000000009        2.4568334619837802     
   6.4000000000000004        94.400000000000006        2.4852177810249421     
   6.4000000000000004        95.200000000000003        2.5559696349095606     
   6.4000000000000004        96.000000000000000        2.4941043628343826     
   6.4000000000000004        96.800000000000011        2.5627713370879373     
   6.4000000000000004        97.600000000000009        2.4905228983388374     
   6.4000000000000004        98.400000000000006        2.5079990659960671     
   6.4000000000000004        99.200000000000003        2.5032723527686378     
   6.4000000000000004        100.00000000000000        2.5049717346123455     
   6.4000000000000004        100.80000000000001        2.5277950752625977     
   6.4000000000000004        101.60000000000001        2.4752143105322975     
   6.4000000000000004        102.40000000000001        2.4846713098897730     

   7.2000000000000002       0.80000000000000004        2.4763464097448398     
   7.2000000000000002        1.6000000000000001        2.5471633772195492     
   7.2000000000000002        2.4000000000000004        2.5635489519536074     
   7.2000000000000002        3.2000000000000002        2.4832633463045339     
   7.2000000000000002        4.0000000000000000        2.5316469925885077     
   7.2000000000000002        4.8000000000000007        2.4759627445640646     
   7.2000000000000002        5.6000000000000005        2.4807333524393989     
   7.2000000000000002        6.4000000000000004        2.4950869531084585     
   7.2000000000000002        7.2000000000000002        2.4663250442664557     
   7.2000000000000002        8.0000000000000000        2.5501101318146473     
   7.2000000000000002        8.8000000000000007        2.4585025727346910     
   7.2000000000000002        9.6000000000000014        2.5069244519409990     
   7.2000000000000002        10.400000000000000        2.5476055560335342     
   7.2000000000000002        11.200000000000001        2.4333554870690657     
   7.2000000000000002        12.000000000000000        2.5043694466404118     
   7.2000000000000002        12.800000000000001        2.5058653718407298     
   7.2000000000000002        13.600000000000001        2.5277061110211436     
   7.2000000000000002        14.400000000000000        2.5108309308063732     
   7.2000000000000002        15.200000000000001        2.4355200101013148     
   7.2000000000000002        16.000000000000000        2.4957649953204970     
   7.2000000000000002        16.800000000000001        2.4802381988531912     
   7.2000000000000002        17.600000000000001        2.5345866286690439     
   7.2000000000000002        18.400000000000002        2.4832928368419678     
   7.2000000000000002        19.200000000000003        2.4323778655220618     
   7.2000000000000002        20.000000000000000        2.5074779905659015     
   7.2000000000000002        20.800000000000001        2.5135218861184225     
   7.2000000000000002        21.600000000000001        2.4609862986384692     
   7.2000000000000002        22.400000000000002        2.5424889493371503     
   7.2000000000000002        23.200000000000003        2.5268788660017591     
   7.2000000000000002        24.000000000000000        2.5399249707090021     
   7.2000000000000002        24.800000000000001        2.4474806180175266     
   7.2000000000000002        25.600000000000001        2.5104108308694615     
   7.2000000000000002        26.400000000000002        2.4532677610392177     
   7.2000000000000002        27.200000000000003        2.5386600737275997     
   7.2000000000000002        28.000000000000000        2.5158427688992413     
   7.2000000000000002        28.800000000000001        2.5339765471400644     
   7.2000000000000002        29.600000000000001        2.4967558726784662     
   7.2000000000000002        30.400000000000002        2.5746564511849703     
   7.2000000000000002        31.200000000000003        2.4848983940741149     
   7.2000000000000002        32.000000000000000        2.4818515027731429     
   7.2000000000000002        32.800000000000004        2.5403378988966678     
   7.2000000000000002        33.600000000000001        2.4671481604108041     
   7.2000000000000002        34.399999999999999        2.5253398399559335     
   7.2000000000000002        35.200000000000003        2.5405208145669098     
   7.2000000000000002        36.000000000000000        2.5421488676173869     
   7.2000000000000002        36.800000000000004        2.4333769286414850     
   7.2000000000000002        37.600000000000001        2.5445602128745390     
   7.2000000000000002        38.400000000000006        2.4875101574551244     
   7.2000000000000002        39.200000000000003        2.5486512927512601     
   7.2000000000000002        40.000000000000000        2.4724458008173742     
   7.2000000000000002        40.800000000000004        2.4603321393241746     
   7.2000000000000002        41.600000000000001        2.5604848855563396     
   7.2000000000000002        42.400000000000006        2.4980718088734788     
   7.2000000000000002        43.200000000000003        2.5651466648663024     
   7.2000000000000002        44.000000000000000        2.4876088546316457     
   7.2000000000000002        44.800000000000004        2.4696059474388892     
   7.2000000000000002        45.600000000000001        2.5635407374890855     
   7.2000000000000002        46.400000000000006        2.5322890052837832     
   7.2000000000000002        47.200000000000003        2.4603404282778811     
   7.2000000000000002        48.000000000000000        2.5114755326975655     
   7.2000000000000002        48.800000000000004        2.5057620373237834     
   7.2000000000000002        49.600000000000001        2.5738397631299286     
   7.2000000000000002        50.400000000000006        2.5055394549999654     
   7.2000000000000002        51.200000000000003        2.4819525925817869     
   7.2000000000000002        52.000000000000000        2.4556736949068054     
   7.2000000000000002        52.800000000000004        2.4595452235846631     
   7.2000000000000002        53.600000000000001        2.4632786728521676     
   7.2000000000000002        54.400000000000006        2.4991489081696128     
   7.2000000000000002        55.200000000000003        2.5505533145569395     
   7.2000000000000002        56.000000000000000        2.5368378447936126     
   7.2000000000000002        56.800000000000004        2.5392792061850034     
   7.2000000000000002        57.600000000000001        2.5133146985212704     
   7.2000000000000002        58.400000000000006        2.5442885143163467     
   7.2000000000000002        59.200000000000003        2.5259173014158600     
   7.2000000000000002        60.000000000000000        2.4717714115339642     
   7.2000000000000002        60.800000000000004        2.4875625656521985     
   7.2000000000000002        61.600000000000001        2.5519458563821007     
   7.2000000000000002        62.400000000000006        2.5440836202410257     
   7.2000000000000002        63.200000000000003        2.5464215858471921     
   7.2000000000000002        64.000000000000000        2.5452046661663834     
   7.2000000000000002        64.799999999999997        2.4679588400198962     
   7.2000000000000002        65.600000000000009        2.5474617190979676     
   7.2000000000000002        66.400000000000006        2.4915871497832214     
   7.2000000000000002        67.200000000000003        2.5536725539460514     
   7.2000000000000002        68.000000000000000        2.5455205626330253     
   7.2000000000000002        68.799999999999997        2.4774616166461723     
   7.2000000000000002        69.600000000000009        2.5241333696202903     
   7.2000000000000002        70.400000000000006        2.4930516395261395     
   7.2000000000000002        71.200000000000003        2.5569277732640816     
   7.2000000000000002        72.000000000000000        2.4890499432233790     
   7.2000000000000002        72.799999999999997        2.5560029352374087     
   7.2000000000000002        73.600000000000009        2.5412335201155911     
   7.2000000000000002        74.400000000000006        2.5153413643372655     
   7.2000000000000002        75.200000000000003        2.5627256049916034     
   7.2000000000000002        76.000000000000000        2.5635734974023161     
   7.2000000000000002        76.800000000000011        2.5073229409486242     
   7.2000000000000002        77.600000000000009        2.5483219237605650     
   7.2000000000000002        78.400000000000006        2.4896816761249454     
   7.2000000000000002        79.200000000000003        2.5028898720058921     
   7.2000000000000002        80.000000000000000        2.4755123168156370     
   7.2000000000000002        80.800000000000011        2.5091097987463216     
   7.2000000000000002        81.600000000000009        2.4671592210458630     
   7.2000000000000002        82.400000000000006        2.5640925762725484     
   7.2000000000000002        83.200000000000003        2.5365158202976121     
   7.2000000000000002        84.000000000000000        2.4929686294015379     
   7.2000000000000002        84.800000000000011        2.5643906304601907     
   7.2000000000000002        85.600000000000009        2.5082405544217612     
   7.2000000000000002        86.400000000000006        2.5215284379812606     
   7.2000000000000002        87.200000000000003        2.4815911259030519     
   7.2000000000000002        88.000000000000000        2.5138270109835141     
   7.2000000000000002        88.800000000000011        2.5645134086852219     
   7.2000000000000002        89.600000000000009        2.5173834695502562     
   7.2000000000000002        90.400000000000006        2.4635463583552006     
   7.2000000000000002        91.200000000000003        2.5536196822783781     
   7.2000000000000002        92.000000000000000        2.5067392782303761     
   7.2000000000000002        92.800000000000011        2.5602351162255248     
   7.2000000000000002        93.600000000000009        2.5710049039031682     
   7.2000000000000002        94.400000000000006        2.5149150807763707     
   7.2000000000000002        95.200000000000003        2.5033103086473827     
   7.2000000000000002        96.000000000000000        2.5230212291043461     
   7.2000000000000002        96.800000000000011        2.5190687081557037     
   7.2000000000000002        97.600000000000009        2.4858536201782990     
   7.2000000000000002        98.400000000000006        2.5159852375396761     
   7.2000000000000002        99.200000000000003        2.5712267067213088     
   7.2000000000000002        100.00000000000000        2.5163612364486041     
   7.2000000000000002        100.80000000000001        2.4749500236522621     
   7.2000000000000002        101.60000000000001        2.5318648481037949     
   7.2000000000000002        102.40000000000001        2.5607884406442678     

   8.0000000000000000       0.80000000000000004        2.4901549576663298     
   8.0000000000000000        1.6000000000000001        2.4887522145477190     
   8.0000000000000000        2.4000000000000004        2.4950034425134682     
   8.0000000000000000        3.2000000000000002        2.5450088062582461     
   8.0000000000000000        4.0000000000000000        2.5147383900274520     
   8.0000000000000000        4.8000000000000007        2.5147300002443611     
   8.0000000000000000        5.6000000000000005        2.5312053668235199     
   8.0000000000000000        6.4000000000000004        2.5229607211394707     
   8.0000000000000000        7.2000000000000002        2.5063416903632785     
   8.0000000000000000        8.0000000000000000        2.4346160284920102     
   8.0000000000000000        8.8000000000000007        2.4637622408625379     
   8.0000000000000000        9.6000000000000014        2.5480254128980206     
   8.0000000000000000        10.400000000000000        2.4564457850634538     
   8.0000000000000000        11.200000000000001        2.5060898104531995     
   8.0000000000000000        12.000000000000000        2.4470889072732489     
   8.0000000000000000        12.800000000000001        2.4523149978012162     
   8.0000000000000000        13.600000000000001        2.4662611612767233     
   8.0000000000000000        14.400000000000000        2.5059359640808339     
   8.0000000000000000        15.200000000000001        2.5052783190814956     
   8.0000000000000000        16.000000000000000        2.5398975330150484     
   8.0000000000000000        16.800000000000001        2.4472339817414674     
   8.0000000000000000        17.600000000000001        2.5124400493009982     
   8.0000000000000000        18.400000000000002        2.4341651671827575     
   8.0000000000000000        19.200000000000003        2.5211597078772536     
   8.0000000000000000        20.000000000000000        2.4824659863102503     
   8.0000000000000000        20.800000000000001        2.4611618993805666     
   8.0000000000000000        21.600000000000001        2.4953052546767185     
   8.0000000000000000        22.400000000000002        2.4545708347338744     
   8.0000000000000000        23.200000000000003        2.4406743342466539     
   8.0000000000000000        24.000000000000000        2.4458432588751702     
   8.0000000000000000        24.800000000000001        2.5496756217396324     
   8.0000000000000000        25.600000000000001        2.4529387981180886     
   8.0000000000000000        26.400000000000002        2.5284748591674546     
   8.0000000000000000        27.200000000000003        2.4329314480485271     
   8.0000000000000000        28.000000000000000        2.5046972896971371     
   8.0000000000000000        28.800000000000001        2.5078598381518407     
   8.0000000000000000        29.600000000000001        2.4626877956286952     
   8.0000000000000000        30.400000000000002        2.4693318033670142     
   8.0000000000000000        31.200000000000003        2.5374661827791911     
   8.0000000000000000        32.000000000000000        2.5342725103523525     
   8.0000000000000000        32.800000000000004        2.4843104841687849     
   8.0000000000000000        33.600000000000001        2.5474342607409515     
   8.0000000000000000        34.399999999999999        2.5350160993554547     
   8.0000000000000000        35.200000000000003        2.4738490702579115     
   8.0000000000000000        36.000000000000000        2.5259812988268089     
   8.0000000000000000        36.800000000000004        2.5140182158276105     
   8.0000000000000000        37.600000000000001        2.5337037336349186     
   8.0000000000000000        38.400000000000006        2.4979667248659760     
   8.0000000000000000        39.200000000000003        2.4606657388575051     
   8.0000000000000000        40.000000000000000        2.5438501667631979     
   8.0000000000000000        40.800000000000004        2.5611646459928981     
   8.0000000000000000        41.600000000000001        2.4634981428416838     
   8.0000000000000000        42.400000000000006        2.5498413602132479     
   8.0000000000000000        43.200000000000003        2.4641878695903232     
   8.0000000000000000        44.000000000000000        2.5549307225385642     
   8.0000000000000000        44.800000000000004        2.4879558645085207     
   8.0000000000000000        45.600000000000001        2.4672018563765095     
   8.0000000000000000        46.400000000000006        2.4795212615117981     
   8.0000000000000000        47.200000000000003        2.5582115141988635     
   8.0000000000000000        48.000000000000000        2.5164972340930669     
   8.0000000000000000        48.800000000000004        2.5247411029325071     
   8.0000000000000000        49.600000000000001        2.4782927373296300     
   8.0000000000000000        50.400000000000006        2.4812667446627117     
   8.0000000000000000        51.200000000000003        2.5627969723812871     
   8.0000000000000000        52.000000000000000        2.5149199715505151     
   8.0000000000000000        52.800000000000004        2.5435169168318610     
   8.0000000000000000        53.600000000000001        2.5310568656575945     
   8.0000000000000000        54.400000000000006        2.5338512988942492     
   8.0000000000000000        55.200000000000003        2.4506552830070798     
   8.0000000000000000        56.000000000000000        2.4967971754181302     
   8.0000000000000000        56.800000000000004        2.4825589191757644     
   8.0000000000000000        57.600000000000001        2.5049819800206268     
   8.0000000000000000        58.400000000000006        2.4836849584654122     
   8.0000000000000000        59.200000000000003        2.5200800059852311     
   8.0000000000000000        60.000000000000000        2.5555603989645514     
   8.0000000000000000        60.800000000000004        2.4860485830563985     
   8.0000000000000000        61.600000000000001        2.5398811469398246     
   8.0000000000000000        62.400000000000006        2.4748874887545136     
   8.0000000000000000        63.200000000000003        2.4879765295213732     
   8.0000000000000000        64.000000000000000        2.4874402883686324     
   8.0000000000000000        64.799999999999997        2.5464435434422272     
   8.0000000000000000        65.600000000000009        2.4918806836730485     
   8.0000000000000000        66.400000000000006        2.4897603108518167     
   8.0000000000000000        67.200000000000003        2.4643575667785469     
   8.0000000000000000        68.000000000000000        2.4641895756421635     
   8.0000000000000000        68.799999999999997        2.5585124440826648     
   8.0000000000000000        69.600000000000009        2.4673934264752986     
   8.0000000000000000        70.400000000000006        2.5759204886964331     
   8.0000000000000000        71.200000000000003        2.4741797827929850     
   8.0000000000000000        72.000000000000000        2.4973982182080774     
   8.0000000000000000        72.799999999999997        2.5068237473560329     
   8.0000000000000000        73.600000000000009        2.5395947795552400     
   8.0000000000000000        74.400000000000006        2.4842187683919543     
   8.0000000000000000        75.200000000000003        2.4755353282259738     
   8.0000000000000000        76.000000000000000        2.4892671596518920     
   8.0000000000000000        76.800000000000011        2.5689458367818978     
   8.0000000000000000        77.600000000000009        2.4373780598617794     
   8.0000000000000000        78.400000000000006        2.5841462896710250     
   8.0000000000000000        79.200000000000003        2.5299859207105766     
   8.0000000000000000        80.000000000000000        2.5290157597736802     
   8.0000000000000000        80.800000000000011        2.5551591938937350     
   8.0000000000000000        81.600000000000009        2.5147145204176180     
   8.0000000000000000        82.400000000000006        2.4920123967500984     
   8.0000000000000000        83.200000000000003        2.5430903884257101     
   8.0000000000000000        84.000000000000000        2.4815457539389154     
   8.0000000000000000        84.800000000000011        2.5300400990547445     
   8.0000000000000000        85.600000000000009        2.4959717214200139     
   8.0000000000000000        86.400000000000006        2.5734523932956836     
   8.0000000000000000        87.200000000000003        2.5112079424178373     
   8.0000000000000000        88.000000000000000        2.5691248409106859     
   8.0000000000000000        88.800000000000011        2.4920221169720733     
   8.0000000000000000        89.600000000000009        2.5875460347357953     
   8.0000000000000000        90.400000000000006        2.4902802141161189     
   8.0000000000000000        91.200000000000003        2.5792430474082191     
   8.0000000000000000        92.000000000000000        2.4756149568397814     
   8.0000000000000000        92.800000000000011        2.5411231680790483     
   8.0000000000000000        93.600000000000009        2.4891196400653643     
   8.0000000000000000        94.400000000000006        2.4941332537211336     
   8.0000000000000000        95.200000000000003        2.5470885697036709     
   8.0000000000000000        96.000000000000000        2.4817644414348790     
   8.0000000000000000        96.800000000000011        2.5499626867201863     
   8.0000000000000000        97.600000000000009        2.4929137993561659     
   8.0000000000000000        98.400000000000006        2.4945706751632990     
   8.0000000000000000        99.200000000000003        2.5140703571062559     
   8.0000000000000000        100.00000000000000        2.5115476374878281     
   8.0000000000000000        100.80000000000001        2.5756551978570705     
   8.0000000000000000        101.60000000000001        2.4616944374944265     
   8.0000000000000000        102.40000000000001        2.4840523495923397     

   8.8000000000000007       0.80000000000000004        2.5001440355658011     
   8.8000000000000007        1.6000000000000001        2.5470030590323449     
   8.8000000000000007        2.4000000000000004        2.5628052707175311     
   8.8000000000000007        3.2000000000000002        2.4896069165874666     
   8.8000000000000007        4.0000000000000000        2.5244473158998972     
   8.8000000000000007        4.8000000000000007        2.5307202753228659     
   8.8000000000000007        5.6000000000000005        2.4585828773032827     
   8.8000000000000007        6.4000000000000004        2.4348479544504498     
   8.8000000000000007        7.2000000000000002        2.5303069234344537     
   8.8000000000000007        8.0000000000000000        2.5177042349276997     
   8.8000000000000007        8.8000000000000007        2.5497918806492486     
   8.8000000000000007        9.6000000000000014        2.4802773663723663     
   8.8000000000000007        10.400000000000000        2.5085785956084399     
   8.8000000000000007        11.200000000000001        2.4720107750032532     
   8.8000000000000007        12.000000000000000        2.5031471464389083     
   8.8000000000000007        12.800000000000001        2.5137001906699306     
   8.8000000000000007        13.600000000000001        2.4678836693452930     
   8.8000000000000007        14.400000000000000        2.4992800279858596     
   8.8000000000000007        15.200000000000001        2.4188690906456425     
   8.8000000000000007        16.000000000000000        2.5134199788375797     
   8.8000000000000007        16.800000000000001        2.4385716076371717     
   8.8000000000000007        17.600000000000001        2.5030958825147387     
   8.8000000000000007        18.400000000000002        2.5192597529733924     
   8.8000000000000007        19.200000000000003        2.5220948275732020     
   8.8000000000000007        20.000000000000000        2.4788944012198013     
   8.8000000000000007        20.800000000000001        2.4679307391289731     
   8.8000000000000007        21.600000000000001        2.4694468637227036     
   8.8000000000000007        22.400000000000002        2.5132440157307658     
   8.8000000000000007        23.200000000000003        2.5233263179405547     
   8.8000000000000007        24.000000000000000        2.5095363280685548     
   8.8000000000000007        24.800000000000001        2.4571477957444925     
   8.8000000000000007        25.600000000000001        2.4525535374952394     
   8.8000000000000007        26.400000000000002        2.5082971687665609     
   8.8000000000000007        27.200000000000003        2.4395831233232705     
   8.8000000000000007        28.000000000000000        2.5227037288147018     
   8.8000000000000007        28.800000000000001        2.5137398127023092     
   8.8000000000000007        29.600000000000001        2.5409604717842571     
   8.8000000000000007        30.400000000000002        2.4551460192112891     
   8.8000000000000007        31.200000000000003        2.5452856271327038     
   8.8000000000000007        32.000000000000000        2.4597167153377093     
   8.8000000000000007        32.800000000000004        2.5384355122744338     
   8.8000000000000007        33.600000000000001        2.4805968990658540     
   8.8000000000000007        34.399999999999999        2.5490057859973412     
   8.8000000000000007        35.200000000000003        2.4827331875833814     
   8.8000000000000007        36.000000000000000        2.4944041235283483     
   8.8000000000000007        36.800000000000004        2.5622231795982575     
   8.8000000000000007        37.600000000000001        2.4646514705152223     
   8.8000000000000007        38.400000000000006        2.4865941265253073     
   8.8000000000000007        39.200000000000003        2.5703542437555584     
   8.8000000000000007        40.000000000000000        2.4952645493846646     
   8.8000000000000007        40.800000000000004        2.4756445589351097     
   8.8000000000000007        41.600000000000001        2.5586527584199659     
   8.8000000000000007        42.400000000000006        2.5210964762641006     
   8.8000000000000007        43.200000000000003        2.4613742494569104     
   8.8000000000000007        44.000000000000000        2.4985172297802936     
   8.8000000000000007        44.800000000000004        2.4933296313376054     
   8.8000000000000007        45.600000000000001        2.5665604710128753     
   8.8000000000000007        46.400000000000006        2.4954704136701209     
   8.8000000000000007        47.200000000000003        2.4921439109303511     
   8.8000000000000007        48.000000000000000        2.5397697096716860     
   8.8000000000000007        48.800000000000004        2.5163090819310518     
   8.8000000000000007        49.600000000000001        2.5278412587888717     
   8.8000000000000007        50.400000000000006        2.4979282965912564     
   8.8000000000000007        51.200000000000003        2.4679055472907967     
   8.8000000000000007        52.000000000000000        2.5540480289286549     
   8.8000000000000007        52.800000000000004        2.4993684226898805     
   8.8000000000000007        53.600000000000001        2.4857592402825102     
   8.8000000000000007        54.400000000000006        2.5018481541576429     
   8.8000000000000007        55.200000000000003        2.5017532086538754     
   8.8000000000000007        56.000000000000000        2.5478333690627668     
   8.8000000000000007        56.800000000000004        2.4565491638589316     
   8.8000000000000007        57.600000000000001        2.4968533499101930     
   8.8000000000000007        58.400000000000006        2.4824816549415445     
   8.8000000000000007        59.200000000000003        2.5529375014168503     
   8.8000000000000007        60.000000000000000        2.4900799817515402     
   8.8000000000000007        60.800000000000004        2.5543475732888603     
   8.8000000000000007        61.600000000000001        2.5421793644590185     
   8.8000000000000007        62.400000000000006        2.4867937654865440     
   8.8000000000000007        63.200000000000003        2.5209835642067713     
   8.8000000000000007        64.000000000000000        2.4927260897360481     
   8.8000000000000007        64.799999999999997        2.5484910421300517     
   8.8000000000000007        65.600000000000009        2.5152635009706987     
   8.8000000000000007        66.400000000000006        2.5253762067496091     
   8.8000000000000007        67.200000000000003        2.5320944706426181     
   8.8000000000000007        68.000000000000000        2.5667680685318679     
   8.8000000000000007        68.799999999999997        2.4772968613877806     
   8.8000000000000007        69.600000000000009        2.4647394007553665     
   8.8000000000000007        70.400000000000006        2.4899291389741562     
   8.8000000000000007        71.200000000000003        2.5129185962232898     
   8.8000000000000007        72.000000000000000        2.5565338757368674     
   8.8000000000000007        72.799999999999997        2.4541583268137450     
   8.8000000000000007        73.600000000000009        2.5478596461426033     
   8.8000000000000007        74.400000000000006        2.4950679594082703     
   8.8000000000000007        75.200000000000003        2.5696391057184993     
   8.8000000000000007        76.000000000000000        2.4929889831111427     
   8.8000000000000007        76.800000000000011        2.5052126478328107     
   8.8000000000000007        77.600000000000009        2.5582081153947591     
   8.8000000000000007        78.400000000000006        2.4865477732654280     
   8.8000000000000007        79.200000000000003        2.4769695138845202     
   8.8000000000000007        80.000000000000000        2.4919084009630428     
   8.8000000000000007        80.800000000000011        2.4732281309318265     
   8.8000000000000007        81.600000000000009        2.5245867293342235     
   8.8000000000000007        82.400000000000006        2.4925941961479423     
   8.8000000000000007        83.200000000000003        2.4828109122547213     
   8.8000000000000007        84.000000000000000        2.5933974078269797     
   8.8000000000000007        84.800000000000011        2.4975858747889514     
   8.8000000000000007        85.600000000000009        2.5616145294434056     
   8.8000000000000007        86.400000000000006        2.4910379668130656     
   8.8000000000000007        87.200000000000003        2.5730261247203412     
   8.8000000000000007        88.000000000000000        2.4872471061341250     
   8.8000000000000007        88.800000000000011        2.5515368203106874     
   8.8000000000000007        89.600000000000009        2.5074518377441288     
   8.8000000000000007        90.400000000000006        2.4743282902825112     
   8.8000000000000007        91.200000000000003        2.4787399155251859     
   8.8000000000000007        92.000000000000000        2.5575383611714084     
   8.8000000000000007        92.800000000000011        2.5392641113692775     
   8.8000000000000007        93.600000000000009        2.4700722596146947     
   8.8000000000000007        94.400000000000006        2.4775172886605650     
   8.8000000000000007        95.200000000000003        2.5653320472204486     
   8.8000000000000007        96.000000000000000        2.4796804147490614     
   8.8000000000000007        96.800000000000011        2.5148278415799008     
   8.8000000000000007        97.600000000000009        2.5383578575963184     
   8.8000000000000007        98.400000000000006        2.5313444106318008     
   8.8000000000000007        99.200000000000003        2.5004270224785889     
   8.8000000000000007        100.00000000000000        2.4590155176731692     
   8.8000000000000007        100.80000000000001        2.5003108761932835     
   8.8000000000000007        101.60000000000001        2.5398309466766054     
   8.8000000000000007        102.40000000000001        2.5662414860463363     

   9.6000000000000014       0.80000000000000004        2.5460153122749958     
   9.6000000000000014        1.6000000000000001        2.5369598781030080     
   9.6000000000000014        2.4000000000000004        2.4767710994715895     
   9.6000000000000014        3.2000000000000002        2.4951943440324063     
   9.6000000000000014        4.0000000000000000        2.4908209546792541     
   9.6000000000000014        4.8000000000000007        2.4671374888613804     
   9.6000000000000014        5.6000000000000005        2.5170550419367168     
   9.6000000000000014        6.4000000000000004        2.5049456930965888     
   9.6000000000000014        7.2000000000000002        2.4221918227896269     
   9.6000000000000014        8.0000000000000000        2.5176855215115661     
   9.6000000000000014        8.8000000000000007        2.4284015394803147     
   9.6000000000000014        9.6000000000000014        2.4666686635570692     
   9.6000000000000014        10.400000000000000        2.4871722617086109     
   9.6000000000000014        11.200000000000001        2.4908647581062779     
   9.6000000000000014        12.000000000000000        2.4541984024180685     
   9.6000000000000014        12.800000000000001        2.5062360709314513     
   9.6000000000000014        13.600000000000001        2.4504721091007644     
   9.6000000000000014        14.400000000000000        2.4952645411123777     
   9.6000000000000014        15.200000000000001        2.5416494292867280     
   9.6000000000000014        16.000000000000000        2.4788794119156279     
   9.6000000000000014        16.800000000000001        2.5116134262627821     
   9.6000000000000014        17.600000000000001        2.4636001549141175     
   9.6000000000000014        18.400000000000002        2.4423403361533604     
   9.6000000000000014        19.200000000000003        2.4935678856749712     
   9.6000000000000014        20.000000000000000        2.4545235413230353     
   9.6000000000000014        20.800000000000001        2.5517093913000042     
   9.6000000000000014        21.600000000000001        2.4560922515680756     
   9.6000000000000014        22.400000000000002        2.5186762824643987     
   9.6000000000000014        23.200000000000003        2.4702078026729697     
   9.6000000000000014        24.000000000000000        2.4532838895885227     
   9.6000000000000014        24.800000000000001        2.5050236794318694     
   9.6000000000000014        25.600000000000001        2.5041376561299735     
   9.6000000000000014        26.400000000000002        2.5327090929895997     
   9.6000000000000014        27.200000000000003        2.4357155171089517     
   9.6000000000000014        28.000000000000000        2.5526189152365921     
   9.6000000000000014        28.800000000000001        2.4419355775072913     
   9.6000000000000014        29.600000000000001        2.5056443550006362     
   9.6000000000000014        30.400000000000002        2.4488931029049201     
   9.6000000000000014        31.200000000000003        2.5417747168602456     
   9.6000000000000014        32.000000000000000        2.4568827366202890     
   9.6000000000000014        32.800000000000004        2.5350104116874896     
   9.6000000000000014        33.600000000000001        2.5250154609469000     
   9.6000000000000014        34.399999999999999        2.4869046249367690     
   9.6000000000000014        35.200000000000003        2.5603107279135449     
   9.6000000000000014        36.000000000000000        2.4947600350744659     
   9.6000000000000014        36.800000000000004        2.5519746010144404     
   9.6000000000000014        37.600000000000001        2.4567438584416745     
   9.6000000000000014        38.400000000000006        2.5600078644830631     
   9.6000000000000014        39.200000000000003        2.5026794019349432     
   9.6000000000000014        40.000000000000000        2.5523772965615370     
   9.6000000000000014        40.800000000000004        2.4619317446411260     
   9.6000000000000014        41.600000000000001        2.5520973367469111     
   9.6000000000000014        42.400000000000006        2.5231542546691843     
   9.6000000000000014        43.200000000000003        2.5541714437945964     
   9.6000000000000014        44.000000000000000        2.4880251427319462     
   9.6000000000000014        44.800000000000004        2.4732444354206971     
   9.6000000000000014        45.600000000000001        2.5471650450973660     
   9.6000000000000014        46.400000000000006        2.4832338316556646     
   9.6000000000000014        47.200000000000003        2.5585412352551211     
   9.6000000000000014        48.000000000000000        2.5035402363313248     
   9.6000000000000014        48.800000000000004        2.4811007832971117     
   9.6000000000000014        49.600000000000001        2.4952500613574391     
   9.6000000000000014        50.400000000000006        2.4767751216919898     
   9.6000000000000014        51.200000000000003        2.5622849619594343     
   9.6000000000000014        52.000000000000000        2.4945899708540624     
   9.6000000000000014        52.800000000000004        2.4674482070568589     
   9.6000000000000014        53.600000000000001        2.5691059073121805     
   9.6000000000000014        54.400000000000006        2.5468209527010921     
   9.6000000000000014        55.200000000000003        2.5474741190874264     
   9.6000000000000014        56.000000000000000        2.5399047694845924     
   9.6000000000000014        56.800000000000004        2.5482014043140073     
   9.6000000000000014        57.600000000000001        2.5540771747759612     
   9.6000000000000014        58.400000000000006        2.5548676154322965     
   9.6000000000000014        59.200000000000003        2.4858108161794501     
   9.6000000000000014        60.000000000000000        2.5506472927598414     
   9.6000000000000014        60.800000000000004        2.4837112899902154     
   9.6000000000000014        61.600000000000001        2.4878449802627776     
   9.6000000000000014        62.400000000000006        2.5663330026710178     
   9.6000000000000014        63.200000000000003        2.4611383814654006     
   9.6000000000000014        64.000000000000000        2.4775206973708821     
   9.6000000000000014        64.799999999999997        2.5396459330577863     
   9.6000000000000014        65.600000000000009        2.4855273465948806     
   9.6000000000000014        66.400000000000006        2.4670291322745768     
   9.6000000000000014        67.200000000000003        2.5562383711810370     
   9.6000000000000014        68.000000000000000        2.5217407221270758     
   9.6000000000000014        68.799999999999997        2.4884854321946031     
   9.6000000000000014        69.600000000000009        2.5571375194326715     
   9.6000000000000014        70.400000000000006        2.5742352325527400     
   9.6000000000000014        71.200000000000003        2.4878784168607266     
   9.6000000000000014        72.000000000000000        2.5680244637218199     
   9.6000000000000014        72.799999999999997        2.4634077034431181     
   9.6000000000000014        73.600000000000009        2.4939141684298458     
   9.6000000000000014        74.400000000000006        2.5500901851396378     
   9.6000000000000014        75.200000000000003        2.4766901973021622     
   9.6000000000000014        76.000000000000000        2.5040107621295511     
   9.6000000000000014        76.800000000000011        2.5461693639568161     
   9.6000000000000014        77.600000000000009        2.4683853965975091     
   9.6000000000000014        78.400000000000006        2.5651718979491811     
   9.6000000000000014        79.200000000000003        2.5773425851456211     
   9.6000000000000014        80.000000000000000        2.5103518040867017     
   9.6000000000000014        80.800000000000011        2.5865983064724039     
   9.6000000000000014        81.600000000000009        2.4910951431602526     
   9.6000000000000014        82.400000000000006        2.5938886749429733     
   9.6000000000000014        83.200000000000003        2.5427815566769616     
   9.6000000000000014        84.000000000000000        2.4646700963091011     
   9.6000000000000014        84.800000000000011        2.4888277630946631     
   9.6000000000000014        85.600000000000009        2.5886754736498530     
   9.6000000000000014        86.400000000000006        2.4965129017056098     
   9.6000000000000014        87.200000000000003        2.4865726346445234     
   9.6000000000000014        88.000000000000000        2.4856898422315488     
   9.6000000000000014        88.800000000000011        2.5948972460080904     
   9.6000000000000014        89.600000000000009        2.5128086430993233     
   9.6000000000000014        90.400000000000006        2.5710817560951442     
   9.6000000000000014        91.200000000000003        2.4803072981668737     
   9.6000000000000014        92.000000000000000        2.5075176034294024     
   9.6000000000000014        92.800000000000011        2.4825183021742250     
   9.6000000000000014        93.600000000000009        2.5556799890535973     
   9.6000000000000014        94.400000000000006        2.5764249134634696     
   9.6000000000000014        95.200000000000003        2.5205082960319851     
   9.6000000000000014        96.000000000000000        2.5247346424951695     
   9.6000000000000014        96.800000000000011        2.5155382784967388     
   9.6000000000000014        97.600000000000009        2.5157348902121970     
   9.6000000000000014        98.400000000000006        2.4902879179777759     
   9.6000000000000014        99.200000000000003        2.5658126211507604     
   9.6000000000000014        100.00000000000000        2.5390748156273011     
   9.6000000000000014        100.80000000000001        2.5149576092609265     
   9.6000000000000014        101.60000000000001        2.5494492751801765     
   9.6000000000000014        102.40000000000001        2.4303493651337100     

   10.400000000000000       0.80000000000000004        2.4673218893149249     
   10.400000000000000        1.6000000000000001        2.5237308253623492     
   10.400000000000000        2.4000000000000004        2.5620175369509761     
   10.400000000000000        3.2000000000000002        2.5535020147931964     
   10.400000000000000        4.0000000000000000        2.5416527046211681     
   10.400000000000000        4.8000000000000007        2.5198883318709635     
   10.400000000000000        5.6000000000000005        2.4915414445370194     
   10.400000000000000        6.4000000000000004        2.4653847689712078     
   10.400000000000000        7.2000000000000002        2.5027762230681403     
   10.400000000000000        8.0000000000000000        2.5221315132446218     
   10.400000000000000        8.8000000000000007        2.5040596369968271     
   10.400000000000000        9.6000000000000014        2.5323934541883109     
   10.400000000000000        10.400000000000000        2.4916709895814892     
   10.400000000000000        11.200000000000001        2.5404871247360639     
   10.400000000000000        12.000000000000000        2.4460946108758850     
   10.400000000000000        12.800000000000001        2.4801621151629374     
   10.400000000000000        13.600000000000001        2.5226559057151974     
   10.400000000000000        14.400000000000000        2.4453582608911257     
   10.400000000000000        15.200000000000001        2.4589340103649300     
   10.400000000000000        16.000000000000000        2.5076891741997986     
   10.400000000000000        16.800000000000001        2.4875240991466732     
   10.400000000000000        17.600000000000001        2.5406222791549666     
   10.400000000000000        18.400000000000002        2.4866952243147549     
   10.400000000000000        19.200000000000003        2.4724105717043665     
   10.400000000000000        20.000000000000000        2.4631935609743105     
   10.400000000000000        20.800000000000001        2.5467549895506991     
   10.400000000000000        21.600000000000001        2.4654794818673667     
   10.400000000000000        22.400000000000002        2.4511756885500597     
   10.400000000000000        23.200000000000003        2.5238490677159926     
   10.400000000000000        24.000000000000000        2.4886071505015548     
   10.400000000000000        24.800000000000001        2.4651445665620475     
   10.400000000000000        25.600000000000001        2.4507853309624865     
   10.400000000000000        26.400000000000002        2.4981220746618353     
   10.400000000000000        27.200000000000003        2.4723345646889801     
   10.400000000000000        28.000000000000000        2.5081650010161169     
   10.400000000000000        28.800000000000001        2.4861655865674628     
   10.400000000000000        29.600000000000001        2.4728644499823296     
   10.400000000000000        30.400000000000002        2.5453092006966251     
   10.400000000000000        31.200000000000003        2.5088452543014435     
   10.400000000000000        32.000000000000000        2.4688109265137519     
   10.400000000000000        32.800000000000004        2.5231760297639676     
   10.400000000000000        33.600000000000001        2.4407234819506249     
   10.400000000000000        34.399999999999999        2.5415660827651529     
   10.400000000000000        35.200000000000003        2.5337399074976963     
   10.400000000000000        36.000000000000000        2.4714685269617678     
   10.400000000000000        36.800000000000004        2.5301950127020123     
   10.400000000000000        37.600000000000001        2.5453794615135057     
   10.400000000000000        38.400000000000006        2.4952769904042240     
   10.400000000000000        39.200000000000003        2.5029279473616137     
   10.400000000000000        40.000000000000000        2.4528005977546412     
   10.400000000000000        40.800000000000004        2.5370103484570379     
   10.400000000000000        41.600000000000001        2.4426594559625898     
   10.400000000000000        42.400000000000006        2.4758037626146936     
   10.400000000000000        43.200000000000003        2.4859854576766911     
   10.400000000000000        44.000000000000000        2.4855226820466418     
   10.400000000000000        44.800000000000004        2.5692944528279966     
   10.400000000000000        45.600000000000001        2.4434945015319443     
   10.400000000000000        46.400000000000006        2.5665087452973716     
   10.400000000000000        47.200000000000003        2.5136190114876062     
   10.400000000000000        48.000000000000000        2.4697676103680908     
   10.400000000000000        48.800000000000004        2.5729879653381245     
   10.400000000000000        49.600000000000001        2.5516845136293029     
   10.400000000000000        50.400000000000006        2.5111143155569207     
   10.400000000000000        51.200000000000003        2.4690145588200854     
   10.400000000000000        52.000000000000000        2.5601920088751582     
   10.400000000000000        52.800000000000004        2.5465988984396080     
   10.400000000000000        53.600000000000001        2.4875386957988805     
   10.400000000000000        54.400000000000006        2.4645279674951599     
   10.400000000000000        55.200000000000003        2.4935468331499360     
   10.400000000000000        56.000000000000000        2.4855044872273910     
   10.400000000000000        56.800000000000004        2.4616807006339876     
   10.400000000000000        57.600000000000001        2.4775098184102253     
   10.400000000000000        58.400000000000006        2.4889119342689980     
   10.400000000000000        59.200000000000003        2.5439226057906592     
   10.400000000000000        60.000000000000000        2.5338171209952218     
   10.400000000000000        60.800000000000004        2.5405237965781771     
   10.400000000000000        61.600000000000001        2.5260729316999915     
   10.400000000000000        62.400000000000006        2.4891385099146923     
   10.400000000000000        63.200000000000003        2.5259799874356856     
   10.400000000000000        64.000000000000000        2.5257539517228174     
   10.400000000000000        64.799999999999997        2.4637445023815352     
   10.400000000000000        65.600000000000009        2.5560245453219550     
   10.400000000000000        66.400000000000006        2.5323322181280239     
   10.400000000000000        67.200000000000003        2.4990413158523919     
   10.400000000000000        68.000000000000000        2.5057886987997215     
   10.400000000000000        68.799999999999997        2.4922315856537693     
   10.400000000000000        69.600000000000009        2.4898263582454527     
   10.400000000000000        70.400000000000006        2.4844018546060802     
   10.400000000000000        71.200000000000003        2.4606444405188852     
   10.400000000000000        72.000000000000000        2.4920614537656123     
   10.400000000000000        72.799999999999997        2.5082019549226295     
   10.400000000000000        73.600000000000009        2.5497971770112700     
   10.400000000000000        74.400000000000006        2.4687071956240545     
   10.400000000000000        75.200000000000003        2.5056563844152051     
   10.400000000000000        76.000000000000000        2.4948051422497417     
   10.400000000000000        76.800000000000011        2.4858699648327622     
   10.400000000000000        77.600000000000009        2.4760816054291972     
   10.400000000000000        78.400000000000006        2.4725252482075573     
   10.400000000000000        79.200000000000003        2.5070541629870911     
   10.400000000000000        80.000000000000000        2.4944892447988538     
   10.400000000000000        80.800000000000011        2.4971535954741184     
   10.400000000000000        81.600000000000009        2.5430398765995545     
   10.400000000000000        82.400000000000006        2.4951732028352156     
   10.400000000000000        83.200000000000003        2.4796530975661222     
   10.400000000000000        84.000000000000000        2.5563497761760652     
   10.400000000000000        84.800000000000011        2.5723864423523706     
   10.400000000000000        85.600000000000009        2.5221941142658704     
   10.400000000000000        86.400000000000006        2.4969556455391819     
   10.400000000000000        87.200000000000003        2.5253602141539622     
   10.400000000000000        88.000000000000000        2.4724770468573225     
   10.400000000000000        88.800000000000011        2.4700281732879650     
   10.400000000000000        89.600000000000009        2.5062246070200378     
   10.400000000000000        90.400000000000006        2.4996130781984096     
   10.400000000000000        91.200000000000003        2.5497422740664271     
   10.400000000000000        92.000000000000000        2.5787323714933192     
   10.400000000000000        92.800000000000011        2.5219846716453995     
   10.400000000000000        93.600000000000009        2.5200587017508629     
   10.400000000000000        94.400000000000006        2.4990889025880585     
   10.400000000000000        95.200000000000003        2.4665015877764880     
   10.400000000000000        96.000000000000000        2.5106563938384090     
   10.400000000000000        96.800000000000011        2.4868953754245569     
   10.400000000000000        97.600000000000009        2.4948848688389735     
   10.400000000000000        98.400000000000006        2.5551892130054434     
   10.400000000000000        99.200000000000003        2.4394115627290529     
   10.400000000000000        100.00000000000000        2.4935263681955084     
   10.400000000000000        100.80000000000001        2.5140300872573089     
   10.400000000000000        101.60000000000001        2.4884350259627901     
   10.400000000000000        102.40000000000001        2.5445348114096134     

   11.200000000000001       0.80000000000000004        2.5535166313533399     
   11.200000000000001        1.6000000000000001        2.4860722990907496     
   11.200000000000001        2.4000000000000004        2.4593305188928012     
   11.200000000000001        3.2000000000000002        2.4697669126315738     
   11.200000000000001        4.0000000000000000        2.5494947223663020     
   11.200000000000001        4.8000000000000007        2.4480297739815797     
   11.200000000000001        5.6000000000000005        2.5374848660154163     
   11.200000000000001        6.4000000000000004        2.5192815102355715     
   11.200000000000001        7.2000000000000002        2.5372303211458509     
   11.200000000000001        8.0000000000000000        2.4297794380960518     
   11.200000000000001        8.8000000000000007        2.5205227300568085     
   11.200000000000001        9.6000000000000014        2.5237002024961575     
   11.200000000000001        10.400000000000000        2.4445027406762923     
   11.200000000000001        11.200000000000001        2.5154740435842999     
   11.200000000000001        12.000000000000000        2.5015391845912882     
   11.200000000000001        12.800000000000001        2.4424275102198130     
   11.200000000000001        13.600000000000001        2.5548724941221694     
   11.200000000000001        14.400000000000000        2.4554736613319719     
   11.200000000000001        15.200000000000001        2.5543318681872602     
   11.200000000000001        16.000000000000000        2.4519840566226496     
   11.200000000000001        16.800000000000001        2.5075532324969632     
   11.200000000000001        17.600000000000001        2.4580615208325254     
   11.200000000000001        18.400000000000002        2.5137891403978960     
   11.200000000000001        19.200000000000003        2.4542083147210914     
   11.200000000000001        20.000000000000000        2.4977570626012024     
   11.200000000000001        20.800000000000001        2.4672572401095723     
   11.200000000000001        21.600000000000001        2.4851626048144158     
   11.200000000000001        22.400000000000002        2.5395507389336744     
   11.200000000000001        23.200000000000003        2.4920679666853105     
   11.200000000000001        24.000000000000000        2.4936106867601056     
   11.200000000000001        24.800000000000001        2.5103435414583748     
   11.200000000000001        25.600000000000001        2.4573947172969266     
   11.200000000000001        26.400000000000002        2.5311305253733667     
   11.200000000000001        27.200000000000003        2.5380627353199294     
   11.200000000000001        28.000000000000000        2.4200386229024611     
   11.200000000000001        28.800000000000001        2.5066195432161518     
   11.200000000000001        29.600000000000001        2.5143691468830300     
   11.200000000000001        30.400000000000002        2.4698423075790612     
   11.200000000000001        31.200000000000003        2.4976041354251466     
   11.200000000000001        32.000000000000000        2.4366598602828002     
   11.200000000000001        32.800000000000004        2.5474465156456270     
   11.200000000000001        33.600000000000001        2.4865415547151626     
   11.200000000000001        34.399999999999999        2.4763119489558858     
   11.200000000000001        35.200000000000003        2.4784418671034047     
   11.200000000000001        36.000000000000000        2.5452380814412043     
   11.200000000000001        36.800000000000004        2.5054191323386856     
   11.200000000000001        37.600000000000001        2.4728978569890350     
   11.200000000000001        38.400000000000006        2.4957826662504234     
   11.200000000000001        39.200000000000003        2.5457873855491786     
   11.200000000000001        40.000000000000000        2.5427222663782394     
   11.200000000000001        40.800000000000004        2.4949254441973796     
   11.200000000000001        41.600000000000001        2.5390802655995901     
   11.200000000000001        42.400000000000006        2.5404464819496049     
   11.200000000000001        43.200000000000003        2.5615739821549237     
   11.200000000000001        44.000000000000000        2.4319619865677655     
   11.200000000000001        44.800000000000004        2.5313707860559953     
   11.200000000000001        45.600000000000001        2.4786755934696347     
   11.200000000000001        46.400000000000006        2.5246012165236316     
   11.200000000000001        47.200000000000003        2.4895917292386565     
   11.200000000000001        48.000000000000000        2.5489471670991852     
   11.200000000000001        48.800000000000004        2.5115645311303787     
   11.200000000000001        49.600000000000001        2.4814624117612949     
   11.200000000000001        50.400000000000006        2.5386288305594364     
   11.200000000000001        51.200000000000003        2.4644520987147835     
   11.200000000000001        52.000000000000000        2.4792531656826093     
   11.200000000000001        52.800000000000004        2.4512643477713048     
   11.200000000000001        53.600000000000001        2.4953132103693840     
   11.200000000000001        54.400000000000006        2.5566177480398324     
   11.200000000000001        55.200000000000003        2.4932776291879675     
   11.200000000000001        56.000000000000000        2.5575372995808490     
   11.200000000000001        56.800000000000004        2.5009681468950142     
   11.200000000000001        57.600000000000001        2.5734252007938005     
   11.200000000000001        58.400000000000006        2.4827196659236810     
   11.200000000000001        59.200000000000003        2.5269339590388200     
   11.200000000000001        60.000000000000000        2.4838525146590071     
   11.200000000000001        60.800000000000004        2.4770747769853192     
   11.200000000000001        61.600000000000001        2.5430949133549561     
   11.200000000000001        62.400000000000006        2.4730200096454409     
   11.200000000000001        63.200000000000003        2.5661936777697569     
   11.200000000000001        64.000000000000000        2.4870799201125560     
   11.200000000000001        64.799999999999997        2.5607976568621522     
   11.200000000000001        65.600000000000009        2.4935490429732563     
   11.200000000000001        66.400000000000006        2.4952675604671049     
   11.200000000000001        67.200000000000003        2.5650597130625155     
   11.200000000000001        68.000000000000000        2.4760377497268395     
   11.200000000000001        68.799999999999997        2.5367816942442216     
   11.200000000000001        69.600000000000009        2.4561514660642541     
   11.200000000000001        70.400000000000006        2.5647140385096656     
   11.200000000000001        71.200000000000003        2.5442796642827292     
   11.200000000000001        72.000000000000000        2.5573076892511244     
   11.200000000000001        72.799999999999997        2.5643303905926036     
   11.200000000000001        73.600000000000009        2.4960366474887170     
   11.200000000000001        74.400000000000006        2.5589273016616758     
   11.200000000000001        75.200000000000003        2.5461945026704815     
   11.200000000000001        76.000000000000000        2.5629260688289581     
   11.200000000000001        76.800000000000011        2.5113059700223435     
   11.200000000000001        77.600000000000009        2.5132082093537202     
   11.200000000000001        78.400000000000006        2.5777404050728387     
   11.200000000000001        79.200000000000003        2.5329764968675601     
   11.200000000000001        80.000000000000000        2.5627125172819820     
   11.200000000000001        80.800000000000011        2.4760870888462367     
   11.200000000000001        81.600000000000009        2.5404060193433260     
   11.200000000000001        82.400000000000006        2.5832053221500360     
   11.200000000000001        83.200000000000003        2.4877101485450557     
   11.200000000000001        84.000000000000000        2.5115850345847277     
   11.200000000000001        84.800000000000011        2.5128635621111881     
   11.200000000000001        85.600000000000009        2.4933644792408227     
   11.200000000000001        86.400000000000006        2.5191759955717496     
   11.200000000000001        87.200000000000003        2.5552617055980464     
   11.200000000000001        88.000000000000000        2.5564880581695202     
   11.200000000000001        88.800000000000011        2.5713401749094893     
   11.200000000000001        89.600000000000009        2.5286816642227645     
   11.200000000000001        90.400000000000006        2.5815631063507190     
   11.200000000000001        91.200000000000003        2.4781785909981080     
   11.200000000000001        92.000000000000000        2.5098391779585518     
   11.200000000000001        92.800000000000011        2.5285502262842350     
   11.200000000000001        93.600000000000009        2.4772549745376797     
   11.200000000000001        94.400000000000006        2.5365333345847820     
   11.200000000000001        95.200000000000003        2.5368504146541726     
   11.200000000000001        96.000000000000000        2.5135222072247365     
   11.200000000000001        96.800000000000011        2.5607517943421256     
   11.200000000000001        97.600000000000009        2.4689359600266716     
   11.200000000000001        98.400000000000006        2.5181057290364652     
   11.200000000000001        99.200000000000003        2.5299600285255703     
   11.200000000000001        100.00000000000000        2.5368031149066730     
   11.200000000000001        100.80000000000001        2.4698338127595156     
   11.200000000000001        101.60000000000001        2.5744270021311770     
   11.200000000000001        102.40000000000001        2.4880311807999926     

   12.000000000000000       0.80000000000000004        2.4877037731736009     
   12.000000000000000        1.6000000000000001        2.4925944342247353     
   12.000000000000000        2.4000000000000004        2.5596854665395847     
   12.000000000000000        3.2000000000000002        2.5257117832495930     
   12.000000000000000        4.0000000000000000        2.4936291748953594     
   12.000000000000000        4.8000000000000007        2.4774251264480065     
   12.000000000000000        5.6000000000000005        2.4627181326594205     
   12.000000000000000        6.4000000000000004        2.4850547556983331     
   12.000000000000000        7.2000000000000002        2.4771796170814477     
   12.000000000000000        8.0000000000000000        2.5096770514736186     
   12.000000000000000        8.8000000000000007        2.4465140212354757     
   12.000000000000000        9.6000000000000014        2.4624073725873732     
   12.000000000000000        10.400000000000000        2.5394145329161772     
   12.000000000000000        11.200000000000001        2.4518736732099882     
   12.000000000000000        12.000000000000000        2.4862469409218955     
   12.000000000000000        12.800000000000001        2.5199864570999053     
   12.000000000000000        13.600000000000001        2.5204232134993889     
   12.000000000000000        14.400000000000000        2.4612843151061488     
   12.000000000000000        15.200000000000001        2.5400682611823822     
   12.000000000000000        16.000000000000000        2.4443239372754775     
   12.000000000000000        16.800000000000001        2.4847779911209766     
   12.000000000000000        17.600000000000001        2.5144140576158671     
   12.000000000000000        18.400000000000002        2.4962974114344751     
   12.000000000000000        19.200000000000003        2.5043638764314471     
   12.000000000000000        20.000000000000000        2.4478704999833720     
   12.000000000000000        20.800000000000001        2.5417287836188986     
   12.000000000000000        21.600000000000001        2.4286668859508045     
   12.000000000000000        22.400000000000002        2.5088781059343761     
   12.000000000000000        23.200000000000003        2.4693116626959539     
   12.000000000000000        24.000000000000000        2.4608954942617904     
   12.000000000000000        24.800000000000001        2.4549295700890825     
   12.000000000000000        25.600000000000001        2.5173781285887995     
   12.000000000000000        26.400000000000002        2.4515122662124322     
   12.000000000000000        27.200000000000003        2.4813145777452235     
   12.000000000000000        28.000000000000000        2.5283806282497521     
   12.000000000000000        28.800000000000001        2.5385091869406802     
   12.000000000000000        29.600000000000001        2.4505938677720249     
   12.000000000000000        30.400000000000002        2.4553209070158397     
   12.000000000000000        31.200000000000003        2.5083095006442098     
   12.000000000000000        32.000000000000000        2.5132633397378616     
   12.000000000000000        32.800000000000004        2.5209044599942767     
   12.000000000000000        33.600000000000001        2.4825554674408488     
   12.000000000000000        34.399999999999999        2.4895554153476307     
   12.000000000000000        35.200000000000003        2.5256353900183606     
   12.000000000000000        36.000000000000000        2.5398509809175192     
   12.000000000000000        36.800000000000004        2.5651468242764102     
   12.000000000000000        37.600000000000001        2.5336970039079154     
   12.000000000000000        38.400000000000006        2.4706749104777526     
   12.000000000000000        39.200000000000003        2.5144182694933330     
   12.000000000000000        40.000000000000000        2.4779086980609182     
   12.000000000000000        40.800000000000004        2.5537140505345484     
   12.000000000000000        41.600000000000001        2.4643046232091730     
   12.000000000000000        42.400000000000006        2.5286377366546366     
   12.000000000000000        43.200000000000003        2.5234218737739678     
   12.000000000000000        44.000000000000000        2.5556985437682926     
   12.000000000000000        44.800000000000004        2.5386371267748138     
   12.000000000000000        45.600000000000001        2.5326587224014552     
   12.000000000000000        46.400000000000006        2.5133908528096471     
   12.000000000000000        47.200000000000003        2.5069142289171840     
   12.000000000000000        48.000000000000000        2.4770755011302814     
   12.000000000000000        48.800000000000004        2.4635847821776764     
   12.000000000000000        49.600000000000001        2.5395634529459188     
   12.000000000000000        50.400000000000006        2.4744640517194032     
   12.000000000000000        51.200000000000003        2.5401417642636894     
   12.000000000000000        52.000000000000000        2.5224864992376044     
   12.000000000000000        52.800000000000004        2.5572286743994823     
   12.000000000000000        53.600000000000001        2.5631507435106724     
   12.000000000000000        54.400000000000006        2.4981242457417165     
   12.000000000000000        55.200000000000003        2.5312939945727111     
   12.000000000000000        56.000000000000000        2.4776550278363390     
   12.000000000000000        56.800000000000004        2.5556623800037892     
   12.000000000000000        57.600000000000001        2.4571420083492250     
   12.000000000000000        58.400000000000006        2.5107071207383340     
   12.000000000000000        59.200000000000003        2.4371862752535542     
   12.000000000000000        60.000000000000000        2.5574402561606484     
   12.000000000000000        60.800000000000004        2.4639629676011583     
   12.000000000000000        61.600000000000001        2.5405001144784798     
   12.000000000000000        62.400000000000006        2.4957401676051574     
   12.000000000000000        63.200000000000003        2.4955557170581861     
   12.000000000000000        64.000000000000000        2.4952997352254358     
   12.000000000000000        64.799999999999997        2.4799276506435501     
   12.000000000000000        65.600000000000009        2.5635009745181461     
   12.000000000000000        66.400000000000006        2.5554838563069886     
   12.000000000000000        67.200000000000003        2.4825922251779060     
   12.000000000000000        68.000000000000000        2.5479000009586743     
   12.000000000000000        68.799999999999997        2.4786822423975066     
   12.000000000000000        69.600000000000009        2.5528660648328239     
   12.000000000000000        70.400000000000006        2.4723497306762101     
   12.000000000000000        71.200000000000003        2.4739845897022157     
   12.000000000000000        72.000000000000000        2.4815073085144830     
   12.000000000000000        72.799999999999997        2.4927958180854257     
   12.000000000000000        73.600000000000009        2.4976539052191424     
   12.000000000000000        74.400000000000006        2.5131096232178938     
   12.000000000000000        75.200000000000003        2.4535290886318402     
   12.000000000000000        76.000000000000000        2.5185567756166343     
   12.000000000000000        76.800000000000011        2.5444233708867836     
   12.000000000000000        77.600000000000009        2.5263934151023815     
   12.000000000000000        78.400000000000006        2.5057393556139060     
   12.000000000000000        79.200000000000003        2.4847932243575972     
   12.000000000000000        80.000000000000000        2.5197767968838134     
   12.000000000000000        80.800000000000011        2.5662231578809993     
   12.000000000000000        81.600000000000009        2.4916868657132762     
   12.000000000000000        82.400000000000006        2.5127610402020726     
   12.000000000000000        83.200000000000003        2.5486084271374829     
   12.000000000000000        84.000000000000000        2.5152593913602304     
   12.000000000000000        84.800000000000011        2.5147916370976260     
   12.000000000000000        85.600000000000009        2.5727270967487996     
   12.000000000000000        86.400000000000006        2.4972240356529261     
   12.000000000000000        87.200000000000003        2.4843404026717728     
   12.000000000000000        88.000000000000000        2.5126264356456152     
   12.000000000000000        88.800000000000011        2.5068850924484778     
   12.000000000000000        89.600000000000009        2.4628514699861275     
   12.000000000000000        90.400000000000006        2.5515005360642764     
   12.000000000000000        91.200000000000003        2.5086523414185615     
   12.000000000000000        92.000000000000000        2.5527482529456442     
   12.000000000000000        92.800000000000011        2.4951317458448203     
   12.000000000000000        93.600000000000009        2.5643521281122670     
   12.000000000000000        94.400000000000006        2.5118820004606781     
   12.000000000000000        95.200000000000003        2.5387120925648499     
   12.000000000000000        96.000000000000000        2.4518689518454799     
   12.000000000000000        96.800000000000011        2.5151860103215982     
   12.000000000000000        97.600000000000009        2.5548763148795786     
   12.000000000000000        98.400000000000006        2.5429708315709587     
   12.000000000000000        99.200000000000003        2.4723899788549955     
   12.000000000000000        100.00000000000000        2.4874205281342880     
   12.000000000000000        100.80000000000001        2.5345463836809992     
   12.000000000000000        101.60000000000001        2.4948264108661848     
   12.000000000000000        102.40000000000001        2.5497184398325694     

   12.800000000000001       0.80000000000000004        2.4487969319692002     
   12.800000000000001        1.6000000000000001        2.5698893674617480     
   12.800000000000001        2.4000000000000004        2.4614483481508813     
   12.800000000000001        3.2000000000000002        2.4587512605998469     
   12.800000000000001        4.0000000000000000        2.5564172471967410     
   12.800000000000001        4.8000000000000007        2.5349509936282040     
   12.800000000000001        5.6000000000000005        2.5202919425924271     
   12.800000000000001        6.4000000000000004        2.4839345734877361     
   12.800000000000001        7.2000000000000002        2.4988156759652909     
   12.800000000000001        8.0000000000000000        2.4866894535610764     
   12.800000000000001        8.8000000000000007        2.5034985267995320     
   12.800000000000001        9.6000000000000014        2.5030100162661086     
   12.800000000000001        10.400000000000000        2.5329467861023143     
   12.800000000000001        11.200000000000001        2.4867248884462554     
   12.800000000000001        12.000000000000000        2.4587122473757512     
   12.800000000000001        12.800000000000001        2.4852302263574213     
   12.800000000000001        13.600000000000001        2.4766380982568368     
   12.800000000000001        14.400000000000000        2.4974088834844053     
   12.800000000000001        15.200000000000001        2.4504228095513101     
   12.800000000000001        16.000000000000000        2.4943385220071681     
   12.800000000000001        16.800000000000001        2.5149062519410967     
   12.800000000000001        17.600000000000001        2.4362306726859688     
   12.800000000000001        18.400000000000002        2.5055076732509218     
   12.800000000000001        19.200000000000003        2.5236012517006423     
   12.800000000000001        20.000000000000000        2.5025917843383629     
   12.800000000000001        20.800000000000001        2.4444294573336744     
   12.800000000000001        21.600000000000001        2.4870141133342405     
   12.800000000000001        22.400000000000002        2.4693496219289299     
   12.800000000000001        23.200000000000003        2.5596751088207523     
   12.800000000000001        24.000000000000000        2.4839863264317650     
   12.800000000000001        24.800000000000001        2.5200537921123272     
   12.800000000000001        25.600000000000001        2.4584127160771159     
   12.800000000000001        26.400000000000002        2.5545919243593604     
   12.800000000000001        27.200000000000003        2.4811837591874739     
   12.800000000000001        28.000000000000000        2.4421591386427410     
   12.800000000000001        28.800000000000001        2.4609961353604639     
   12.800000000000001        29.600000000000001        2.4999673702158294     
   12.800000000000001        30.400000000000002        2.5151426399235022     
   12.800000000000001        31.200000000000003        2.5289325954300952     
   12.800000000000001        32.000000000000000        2.4584422895985258     
   12.800000000000001        32.800000000000004        2.5188923850149725     
   12.800000000000001        33.600000000000001        2.5242498270128508     
   12.800000000000001        34.399999999999999        2.4567257854471491     
   12.800000000000001        35.200000000000003        2.5521749689056907     
   12.800000000000001        36.000000000000000        2.4973648597224045     
   12.800000000000001        36.800000000000004        2.4621742323063889     
   12.800000000000001        37.600000000000001        2.5334492536187834     
   12.800000000000001        38.400000000000006        2.5428767596821786     
   12.800000000000001        39.200000000000003        2.4896547528923070     
   12.800000000000001        40.000000000000000        2.4942662392221200     
   12.800000000000001        40.800000000000004        2.5565436001532831     
   12.800000000000001        41.600000000000001        2.5482623236795972     
   12.800000000000001        42.400000000000006        2.4931431527184911     
   12.800000000000001        43.200000000000003        2.4754627016201174     
   12.800000000000001        44.000000000000000        2.4913613076497323     
   12.800000000000001        44.800000000000004        2.4796518956637672     
   12.800000000000001        45.600000000000001        2.4679751577254074     
   12.800000000000001        46.400000000000006        2.5396227645541050     
   12.800000000000001        47.200000000000003        2.4703167823051624     
   12.800000000000001        48.000000000000000        2.5791168935920674     
   12.800000000000001        48.800000000000004        2.5184315483940609     
   12.800000000000001        49.600000000000001        2.5709327016603769     
   12.800000000000001        50.400000000000006        2.4854909563607936     
   12.800000000000001        51.200000000000003        2.5447277607479997     
   12.800000000000001        52.000000000000000        2.4611649700171592     
   12.800000000000001        52.800000000000004        2.4522674657758148     
   12.800000000000001        53.600000000000001        2.4696123445575151     
   12.800000000000001        54.400000000000006        2.4882817513936981     
   12.800000000000001        55.200000000000003        2.5667251898727890     
   12.800000000000001        56.000000000000000        2.4914839272164402     
   12.800000000000001        56.800000000000004        2.4967281889910637     
   12.800000000000001        57.600000000000001        2.5305566913294868     
   12.800000000000001        58.400000000000006        2.5291512783568324     
   12.800000000000001        59.200000000000003        2.5405343767359150     
   12.800000000000001        60.000000000000000        2.5588430760057372     
   12.800000000000001        60.800000000000004        2.4853481834051272     
   12.800000000000001        61.600000000000001        2.5410667955668678     
   12.800000000000001        62.400000000000006        2.4781953195398567     
   12.800000000000001        63.200000000000003        2.5276708290568153     
   12.800000000000001        64.000000000000000        2.4937249392782759     
   12.800000000000001        64.799999999999997        2.4927318266222538     
   12.800000000000001        65.600000000000009        2.4739262353682667     
   12.800000000000001        66.400000000000006        2.4802278484793590     
   12.800000000000001        67.200000000000003        2.5454955733293527     
   12.800000000000001        68.000000000000000        2.4933024702994064     
   12.800000000000001        68.799999999999997        2.5546104073958418     
   12.800000000000001        69.600000000000009        2.5258936994234675     
   12.800000000000001        70.400000000000006        2.5051629107998519     
   12.800000000000001        71.200000000000003        2.5348410233669756     
   12.800000000000001        72.000000000000000        2.5456249439123684     
   12.800000000000001        72.799999999999997        2.5468768303239195     
   12.800000000000001        73.600000000000009        2.5424148102389790     
   12.800000000000001        74.400000000000006        2.5421045677725687     
   12.800000000000001        75.200000000000003        2.4773216850502893     
   12.800000000000001        76.000000000000000        2.5615724605663210     
   12.800000000000001        76.800000000000011        2.4299146373009588     
   12.800000000000001        77.600000000000009        2.5137758152425507     
   12.800000000000001        78.400000000000006        2.5285991274234183     
   12.800000000000001        79.200000000000003        2.5815931389365603     
   12.800000000000001        80.000000000000000        2.5364035704573040     
   12.800000000000001        80.800000000000011        2.4906481595508185     
   12.800000000000001        81.600000000000009        2.5750866331962419     
   12.800000000000001        82.400000000000006        2.5204026838659832     
   12.800000000000001        83.200000000000003        2.5317690437005926     
   12.800000000000001        84.000000000000000        2.5095219285413171     
   12.800000000000001        84.800000000000011        2.5675246544262529     
   12.800000000000001        85.600000000000009        2.4900717384733482     
   12.800000000000001        86.400000000000006        2.5707010684092948     
   12.800000000000001        87.200000000000003        2.5178843711825714     
   12.800000000000001        88.000000000000000        2.5287744963110002     
   12.800000000000001        88.800000000000011        2.5280945235200147     
   12.800000000000001        89.600000000000009        2.5553749098098271     
   12.800000000000001        90.400000000000006        2.5155536776822958     
   12.800000000000001        91.200000000000003        2.5552201113925190     
   12.800000000000001        92.000000000000000        2.4843462576075308     
   12.800000000000001        92.800000000000011        2.5595812929102517     
   12.800000000000001        93.600000000000009        2.5410444069703004     
   12.800000000000001        94.400000000000006        2.4929377472419292     
   12.800000000000001        95.200000000000003        2.5603128474653327     
   12.800000000000001        96.000000000000000        2.5565263542490992     
   12.800000000000001        96.800000000000011        2.4689157165050615     
   12.800000000000001        97.600000000000009        2.5146262691553081     
   12.800000000000001        98.400000000000006        2.5065322543404291     
   12.800000000000001        99.200000000000003        2.5783600646562266     
   12.800000000000001        100.00000000000000        2.5061613828570413     
   12.800000000000001        100.80000000000001        2.5726146672430508     
   12.800000000000001        101.60000000000001        2.4828770744080946     
   12.800000000000001        102.40000000000001        2.5281447369432706     

   13.600000000000001       0.80000000000000004        2.5337594826321204     
   13.600000000000001        1.6000000000000001        2.4986555883731620     
   13.600000000000001        2.4000000000000004        2.5137425859449274     
   13.600000000000001        3.2000000000000002        2.5666631994172717     
   13.600000000000001        4.0000000000000000        2.4797916883603013     
   13.600000000000001        4.8000000000000007        2.4689416363397494     
   13.600000000000001        5.6000000000000005        2.4473612566785854     
   13.600000000000001        6.4000000000000004        2.5253159339523861     
   13.600000000000001        7.2000000000000002        2.5374527034717822     
   13.600000000000001        8.0000000000000000        2.4587018121137887     
   13.600000000000001        8.8000000000000007        2.5172920441107749     
   13.600000000000001        9.6000000000000014        2.4677665852952111     
   13.600000000000001        10.400000000000000        2.4936790326192733     
   13.600000000000001        11.200000000000001        2.4660117087663025     
   13.600000000000001        12.000000000000000        2.5044151979538674     
   13.600000000000001        12.800000000000001        2.5123875972041234     
   13.600000000000001        13.600000000000001        2.4960353073042425     
   13.600000000000001        14.400000000000000        2.4423110154597896     
   13.600000000000001        15.200000000000001        2.5275590812328135     
   13.600000000000001        16.000000000000000        2.5017286209592990     
   13.600000000000001        16.800000000000001        2.5363568865361312     
   13.600000000000001        17.600000000000001        2.4714569444382564     
   13.600000000000001        18.400000000000002        2.4431957159932267     
   13.600000000000001        19.200000000000003        2.5079997446682176     
   13.600000000000001        20.000000000000000        2.4435978246358285     
   13.600000000000001        20.800000000000001        2.4780932798204369     
   13.600000000000001        21.600000000000001        2.5386282928171653     
   13.600000000000001        22.400000000000002        2.4432244924306068     
   13.600000000000001        23.200000000000003        2.4882998954636371     
   13.600000000000001        24.000000000000000        2.4504273002734220     
   13.600000000000001        24.800000000000001        2.5116632877848684     
   13.600000000000001        25.600000000000001        2.4389508412631322     
   13.600000000000001        26.400000000000002        2.5375950613944638     
   13.600000000000001        27.200000000000003        2.4499065653098469     
   13.600000000000001        28.000000000000000        2.4899492998911064     
   13.600000000000001        28.800000000000001        2.5312763083085579     
   13.600000000000001        29.600000000000001        2.4775829163991436     
   13.600000000000001        30.400000000000002        2.4682415561204922     
   13.600000000000001        31.200000000000003        2.4437128124150149     
   13.600000000000001        32.000000000000000        2.5074552392106901     
   13.600000000000001        32.800000000000004        2.5043475545459506     
   13.600000000000001        33.600000000000001        2.5014421689578610     
   13.600000000000001        34.399999999999999        2.5228322573945481     
   13.600000000000001        35.200000000000003        2.4710512322287128     
   13.600000000000001        36.000000000000000        2.5223324031589422     
   13.600000000000001        36.800000000000004        2.4861132889302100     
   13.600000000000001        37.600000000000001        2.5614065140708941     
   13.600000000000001        38.400000000000006        2.4916272266971320     
   13.600000000000001        39.200000000000003        2.5393283609594675     
   13.600000000000001        40.000000000000000        2.4886572806565632     
   13.600000000000001        40.800000000000004        2.5122575603539450     
   13.600000000000001        41.600000000000001        2.4810341323262133     
   13.600000000000001        42.400000000000006        2.4854774149623244     
   13.600000000000001        43.200000000000003        2.5161172178250171     
   13.600000000000001        44.000000000000000        2.5498951756603083     
   13.600000000000001        44.800000000000004        2.5423592393776824     
   13.600000000000001        45.600000000000001        2.5520934575500744     
   13.600000000000001        46.400000000000006        2.5278835268094495     
   13.600000000000001        47.200000000000003        2.4749832363473265     
   13.600000000000001        48.000000000000000        2.5549112654280592     
   13.600000000000001        48.800000000000004        2.4656562199319039     
   13.600000000000001        49.600000000000001        2.4612707259829643     
   13.600000000000001        50.400000000000006        2.4850984119280315     
   13.600000000000001        51.200000000000003        2.5606297156162428     
   13.600000000000001        52.000000000000000        2.4616270399308871     
   13.600000000000001        52.800000000000004        2.5575462555137101     
   13.600000000000001        53.600000000000001        2.5547524493439075     
   13.600000000000001        54.400000000000006        2.4735578752084431     
   13.600000000000001        55.200000000000003        2.5232702342993667     
   13.600000000000001        56.000000000000000        2.5080100906432610     
   13.600000000000001        56.800000000000004        2.4538133841638339     
   13.600000000000001        57.600000000000001        2.5217239218949086     
   13.600000000000001        58.400000000000006        2.4797694382951847     
   13.600000000000001        59.200000000000003        2.4914089002113853     
   13.600000000000001        60.000000000000000        2.4985068495964606     
   13.600000000000001        60.800000000000004        2.4670724000487549     
   13.600000000000001        61.600000000000001        2.5462258634980159     
   13.600000000000001        62.400000000000006        2.4529649825014652     
   13.600000000000001        63.200000000000003        2.5218201085446852     
   13.600000000000001        64.000000000000000        2.4887686110885978     
   13.600000000000001        64.799999999999997        2.5425965319639592     
   13.600000000000001        65.600000000000009        2.5373322897556023     
   13.600000000000001        66.400000000000006        2.4828238153418054     
   13.600000000000001        67.200000000000003        2.4717654998294174     
   13.600000000000001        68.000000000000000        2.4951493310262207     
   13.600000000000001        68.799999999999997        2.4758739940810921     
   13.600000000000001        69.600000000000009        2.4926824731903614     
   13.600000000000001        70.400000000000006        2.5515971750370321     
   13.600000000000001        71.200000000000003        2.4603633201712678     
   13.600000000000001        72.000000000000000        2.4735567674393031     
   13.600000000000001        72.799999999999997        2.4956903354300235     
   13.600000000000001        73.600000000000009        2.5079860117618273     
   13.600000000000001        74.400000000000006        2.5512053170019207     
   13.600000000000001        75.200000000000003        2.4792346043306153     
   13.600000000000001        76.000000000000000        2.5462787924312913     
   13.600000000000001        76.800000000000011        2.5418207723080584     
   13.600000000000001        77.600000000000009        2.5800882209238050     
   13.600000000000001        78.400000000000006        2.4920505666652235     
   13.600000000000001        79.200000000000003        2.4948115940409239     
   13.600000000000001        80.000000000000000        2.5479366301568138     
   13.600000000000001        80.800000000000011        2.4884106083997057     
   13.600000000000001        81.600000000000009        2.4815249295842619     
   13.600000000000001        82.400000000000006        2.5706329324358830     
   13.600000000000001        83.200000000000003        2.4934014756164440     
   13.600000000000001        84.000000000000000        2.4968402272694883     
   13.600000000000001        84.800000000000011        2.4697740544265350     
   13.600000000000001        85.600000000000009        2.5699735532806693     
   13.600000000000001        86.400000000000006        2.4793066418094014     
   13.600000000000001        87.200000000000003        2.5568382653629107     
   13.600000000000001        88.000000000000000        2.5154904478606817     
   13.600000000000001        88.800000000000011        2.5173595486931286     
   13.600000000000001        89.600000000000009        2.5115248882353791     
   13.600000000000001        90.400000000000006        2.4929194943327695     
   13.600000000000001        91.200000000000003        2.5271574917517299     
   13.600000000000001        92.000000000000000        2.5146334290233630     
   13.600000000000001        92.800000000000011        2.5573619999706056     
   13.600000000000001        93.600000000000009        2.4770098722871849     
   13.600000000000001        94.400000000000006        2.5530189213432295     
   13.600000000000001        95.200000000000003        2.4902190287294883     
   13.600000000000001        96.000000000000000        2.5102306976392321     
   13.600000000000001        96.800000000000011        2.5078586221095054     
   13.600000000000001        97.600000000000009        2.5847767740921133     
   13.600000000000001        98.400000000000006        2.4718378763641584     
   13.600000000000001        99.200000000000003        2.4863803600196017     
   13.600000000000001        100.00000000000000        2.5324625408435688     
   13.600000000000001        100.80000000000001        2.4675774358496385     
   13.600000000000001        101.60000000000001        2.5112773400826414     
   13.600000000000001        102.40000000000001        2.5442894141692665     

   14.400000000000000       0.80000000000000004        2.4649795129310519     
   14.400000000000000        1.6000000000000001        2.5583603652146394     
   14.400000000000000        2.4000000000000004        2.4934293378272487     
   14.400000000000000        3.2000000000000002        2.4861147743033989     
   14.400000000000000        4.0000000000000000        2.5472582097449155     
   14.400000000000000        4.8000000000000007        2.5453193638593170     
   14.400000000000000        5.6000000000000005        2.4564222688609032     
   14.400000000000000        6.4000000000000004        2.5150515225346894     
   14.400000000000000        7.2000000000000002        2.4236307085484916     
   14.400000000000000        8.0000000000000000        2.5195569168932015     
   14.400000000000000        8.8000000000000007        2.4703189206345861     
   14.400000000000000        9.6000000000000014        2.5055502085922026     
   14.400000000000000        10.400000000000000        2.4540393539690624     
   14.400000000000000        11.200000000000001        2.5643939672058607     
   14.400000000000000        12.000000000000000        2.4499155011643077     
   14.400000000000000        12.800000000000001        2.5067991590491130     
   14.400000000000000        13.600000000000001        2.5360689668821337     
   14.400000000000000        14.400000000000000        2.4302203672624465     
   14.400000000000000        15.200000000000001        2.5096420281575402     
   14.400000000000000        16.000000000000000        2.4373157606735103     
   14.400000000000000        16.800000000000001        2.4917210244443724     
   14.400000000000000        17.600000000000001        2.4347857697678319     
   14.400000000000000        18.400000000000002        2.5218405298861986     
   14.400000000000000        19.200000000000003        2.5304294658993443     
   14.400000000000000        20.000000000000000        2.5173771427157496     
   14.400000000000000        20.800000000000001        2.4764794947885833     
   14.400000000000000        21.600000000000001        2.5057494107805085     
   14.400000000000000        22.400000000000002        2.4484107843001710     
   14.400000000000000        23.200000000000003        2.5063093873882121     
   14.400000000000000        24.000000000000000        2.4716269075819692     
   14.400000000000000        24.800000000000001        2.4551920596107566     
   14.400000000000000        25.600000000000001        2.5380468658654070     
   14.400000000000000        26.400000000000002        2.4818420844061020     
   14.400000000000000        27.200000000000003        2.4893423404648378     
   14.400000000000000        28.000000000000000        2.5275565975356575     
   14.400000000000000        28.800000000000001        2.4419344506517215     
   14.400000000000000        29.600000000000001        2.5303772443876151     
   14.400000000000000        30.400000000000002        2.5032516855120508     
   14.400000000000000        31.200000000000003        2.4840668742346352     
   14.400000000000000        32.000000000000000        2.5249552321466706     
   14.400000000000000        32.800000000000004        2.4237265888677322     
   14.400000000000000        33.600000000000001        2.5336007678906491     
   14.400000000000000        34.399999999999999        2.4270524419237418     
   14.400000000000000        35.200000000000003        2.5384404872415938     
   14.400000000000000        36.000000000000000        2.4921192707513820     
   14.400000000000000        36.800000000000004        2.5412043042029051     
   14.400000000000000        37.600000000000001        2.4863229983519362     
   14.400000000000000        38.400000000000006        2.4966837560723678     
   14.400000000000000        39.200000000000003        2.4899623084795310     
   14.400000000000000        40.000000000000000        2.5612135804252607     
   14.400000000000000        40.800000000000004        2.4769688913058174     
   14.400000000000000        41.600000000000001        2.5131137365252605     
   14.400000000000000        42.400000000000006        2.4872286824803020     
   14.400000000000000        43.200000000000003        2.5453864970803313     
   14.400000000000000        44.000000000000000        2.4826694184535603     
   14.400000000000000        44.800000000000004        2.4977265887625451     
   14.400000000000000        45.600000000000001        2.4810687253698425     
   14.400000000000000        46.400000000000006        2.4686946839244315     
   14.400000000000000        47.200000000000003        2.5571874947322222     
   14.400000000000000        48.000000000000000        2.4949974250165528     
   14.400000000000000        48.800000000000004        2.4888800497365362     
   14.400000000000000        49.600000000000001        2.5630512178965024     
   14.400000000000000        50.400000000000006        2.5289872444824555     
   14.400000000000000        51.200000000000003        2.4560231490611564     
   14.400000000000000        52.000000000000000        2.5643903407215012     
   14.400000000000000        52.800000000000004        2.4927534593218366     
   14.400000000000000        53.600000000000001        2.5626367061995374     
   14.400000000000000        54.400000000000006        2.4780683707474078     
   14.400000000000000        55.200000000000003        2.5394707590752414     
   14.400000000000000        56.000000000000000        2.5419984400770654     
   14.400000000000000        56.800000000000004        2.5531776810117677     
   14.400000000000000        57.600000000000001        2.5274843883022737     
   14.400000000000000        58.400000000000006        2.5412376059789312     
   14.400000000000000        59.200000000000003        2.4941445436111223     
   14.400000000000000        60.000000000000000        2.5699713388464760     
   14.400000000000000        60.800000000000004        2.4881129179541857     
   14.400000000000000        61.600000000000001        2.4951294131870831     
   14.400000000000000        62.400000000000006        2.5635547073873446     
   14.400000000000000        63.200000000000003        2.4755323046753466     
   14.400000000000000        64.000000000000000        2.5357239431309324     
   14.400000000000000        64.799999999999997        2.5220656048034460     
   14.400000000000000        65.600000000000009        2.5432245692560467     
   14.400000000000000        66.400000000000006        2.4702539551089417     
   14.400000000000000        67.200000000000003        2.5731726808781676     
   14.400000000000000        68.000000000000000        2.5279960632241876     
   14.400000000000000        68.799999999999997        2.5363524498103467     
   14.400000000000000        69.600000000000009        2.5537901285831990     
   14.400000000000000        70.400000000000006        2.5068596619074461     
   14.400000000000000        71.200000000000003        2.5065265027825205     
   14.400000000000000        72.000000000000000        2.5777038643726731     
   14.400000000000000        72.799999999999997        2.5190757644050872     
   14.400000000000000        73.600000000000009        2.4943365809770124     
   14.400000000000000        74.400000000000006        2.5150279466757492     
   14.400000000000000        75.200000000000003        2.4712056102782705     
   14.400000000000000        76.000000000000000        2.5465679561531629     
   14.400000000000000        76.800000000000011        2.5026514728314107     
   14.400000000000000        77.600000000000009        2.4650905813167028     
   14.400000000000000        78.400000000000006        2.5328460693151214     
   14.400000000000000        79.200000000000003        2.4845142974995849     
   14.400000000000000        80.000000000000000        2.5727880063107325     
   14.400000000000000        80.800000000000011        2.4971939017957090     
   14.400000000000000        81.600000000000009        2.4976109535642621     
   14.400000000000000        82.400000000000006        2.5366521692783697     
   14.400000000000000        83.200000000000003        2.5450217430907940     
   14.400000000000000        84.000000000000000        2.4681130241480127     
   14.400000000000000        84.800000000000011        2.5518369003435781     
   14.400000000000000        85.600000000000009        2.5225403708151166     
   14.400000000000000        86.400000000000006        2.5144678266793097     
   14.400000000000000        87.200000000000003        2.4751018924878672     
   14.400000000000000        88.000000000000000        2.5575134112136992     
   14.400000000000000        88.800000000000011        2.5097804456411570     
   14.400000000000000        89.600000000000009        2.5736337612081184     
   14.400000000000000        90.400000000000006        2.5280073274394810     
   14.400000000000000        91.200000000000003        2.4836645908376074     
   14.400000000000000        92.000000000000000        2.5726981799715842     
   14.400000000000000        92.800000000000011        2.4910379831618861     
   14.400000000000000        93.600000000000009        2.5079129219349783     
   14.400000000000000        94.400000000000006        2.5926384431899163     
   14.400000000000000        95.200000000000003        2.4956703901175965     
   14.400000000000000        96.000000000000000        2.4986059434973376     
   14.400000000000000        96.800000000000011        2.5806794362287735     
   14.400000000000000        97.600000000000009        2.5022513262374622     
   14.400000000000000        98.400000000000006        2.5472867509324533     
   14.400000000000000        99.200000000000003        2.5098410227287165     
   14.400000000000000        100.00000000000000        2.5408984504802152     
   14.400000000000000        100.80000000000001        2.5281870851091055     
   14.400000000000000        101.60000000000001        2.5081920834758136     
   14.400000000000000        102.40000000000001        2.4797350477145779     

   15.200000000000001       0.80000000000000004        2.5548557015969715     
   15.200000000000001        1.6000000000000001        2.4989768046145913     
   15.200000000000001        2.4000000000000004        2.5210415819643504     
   15.200000000000001        3.2000000000000002        2.5616983367021025     
   15.200000000000001        4.0000000000000000        2.4794659078314849     
   15.200000000000001        4.8000000000000007        2.4751958674507275     
   15.200000000000001        5.6000000000000005        2.4568713362910795     
   15.200000000000001        6.4000000000000004        2.5129504695340739     
   15.200000000000001        7.2000000000000002        2.4890640101255102     
   15.200000000000001        8.0000000000000000        2.4586111056463209     
   15.200000000000001        8.8000000000000007        2.4759782584429799     
   15.200000000000001        9.6000000000000014        2.5274576477697321     
   15.200000000000001        10.400000000000000        2.5265396548546981     
   15.200000000000001        11.200000000000001        2.4396394327550124     
   15.200000000000001        12.000000000000000        2.4935474450647708     
   15.200000000000001        12.800000000000001        2.4609853155201056     
   15.200000000000001        13.600000000000001        2.4393529852479672     
   15.200000000000001        14.400000000000000        2.5057840309060335     
   15.200000000000001        15.200000000000001        2.5066996871674623     
   15.200000000000001        16.000000000000000        2.5058059506197505     
   15.200000000000001        16.800000000000001        2.4413876442408107     
   15.200000000000001        17.600000000000001        2.4998688255090360     
   15.200000000000001        18.400000000000002        2.4935433069817496     
   15.200000000000001        19.200000000000003        2.4432179410968460     
   15.200000000000001        20.000000000000000        2.4588029151565554     
   15.200000000000001        20.800000000000001        2.4830060174108990     
   15.200000000000001        21.600000000000001        2.5289991940168330     
   15.200000000000001        22.400000000000002        2.4565373659043042     
   15.200000000000001        23.200000000000003        2.5378425406715652     
   15.200000000000001        24.000000000000000        2.4742502499910923     
   15.200000000000001        24.800000000000001        2.5038246699569764     
   15.200000000000001        25.600000000000001        2.5294920390132125     
   15.200000000000001        26.400000000000002        2.4331361533922409     
   15.200000000000001        27.200000000000003        2.5383549861014401     
   15.200000000000001        28.000000000000000        2.4379647371529707     
   15.200000000000001        28.800000000000001        2.4383154929373174     
   15.200000000000001        29.600000000000001        2.4933132873476378     
   15.200000000000001        30.400000000000002        2.4151186093082133     
   15.200000000000001        31.200000000000003        2.5041971837515824     
   15.200000000000001        32.000000000000000        2.4416534531670058     
   15.200000000000001        32.800000000000004        2.5127771417549378     
   15.200000000000001        33.600000000000001        2.4455196316712873     
   15.200000000000001        34.399999999999999        2.5269217864026805     
   15.200000000000001        35.200000000000003        2.5053832856418343     
   15.200000000000001        36.000000000000000        2.5358162143848180     
   15.200000000000001        36.800000000000004        2.4444051114062550     
   15.200000000000001        37.600000000000001        2.4769038722069321     
   15.200000000000001        38.400000000000006        2.5549249925061597     
   15.200000000000001        39.200000000000003        2.4779312961725446     
   15.200000000000001        40.000000000000000        2.5260662956390605     
   15.200000000000001        40.800000000000004        2.4853018452456732     
   15.200000000000001        41.600000000000001        2.5783450471852376     
   15.200000000000001        42.400000000000006        2.4798149305059534     
   15.200000000000001        43.200000000000003        2.5609516153003180     
   15.200000000000001        44.000000000000000        2.4802724693149427     
   15.200000000000001        44.800000000000004        2.5645517541910920     
   15.200000000000001        45.600000000000001        2.5468405131669902     
   15.200000000000001        46.400000000000006        2.5561771319220497     
   15.200000000000001        47.200000000000003        2.4975263704010300     
   15.200000000000001        48.000000000000000        2.5666190019723856     
   15.200000000000001        48.800000000000004        2.4971377298624802     
   15.200000000000001        49.600000000000001        2.4938930777266584     
   15.200000000000001        50.400000000000006        2.5448199808851233     
   15.200000000000001        51.200000000000003        2.5388552735271910     
   15.200000000000001        52.000000000000000        2.4671406440079924     
   15.200000000000001        52.800000000000004        2.4961109474356160     
   15.200000000000001        53.600000000000001        2.4959495758288663     
   15.200000000000001        54.400000000000006        2.5544927078369288     
   15.200000000000001        55.200000000000003        2.4861782198563338     
   15.200000000000001        56.000000000000000        2.4509125698506842     
   15.200000000000001        56.800000000000004        2.4806964701204404     
   15.200000000000001        57.600000000000001        2.4453161346740337     
   15.200000000000001        58.400000000000006        2.4747268469709418     
   15.200000000000001        59.200000000000003        2.5425493392915253     
   15.200000000000001        60.000000000000000        2.4723675471358537     
   15.200000000000001        60.800000000000004        2.5118682320142893     
   15.200000000000001        61.600000000000001        2.5316291024710802     
   15.200000000000001        62.400000000000006        2.4592433909201752     
   15.200000000000001        63.200000000000003        2.5157938301436684     
   15.200000000000001        64.000000000000000        2.5256533310752181     
   15.200000000000001        64.799999999999997        2.4805918407896841     
   15.200000000000001        65.600000000000009        2.4934292516754688     
   15.200000000000001        66.400000000000006        2.5312506291159842     
   15.200000000000001        67.200000000000003        2.4997227287982562     
   15.200000000000001        68.000000000000000        2.4543509384353248     
   15.200000000000001        68.799999999999997        2.4658288938613544     
   15.200000000000001        69.600000000000009        2.5390942965767267     
   15.200000000000001        70.400000000000006        2.4988105011913597     
   15.200000000000001        71.200000000000003        2.4671823232227061     
   15.200000000000001        72.000000000000000        2.5290085026792215     
   15.200000000000001        72.799999999999997        2.5035492963453376     
   15.200000000000001        73.600000000000009        2.4775294238834937     
   15.200000000000001        74.400000000000006        2.5546084185094928     
   15.200000000000001        75.200000000000003        2.4690125383121280     
   15.200000000000001        76.000000000000000        2.5135524363823420     
   15.200000000000001        76.800000000000011        2.5404005314504929     
   15.200000000000001        77.600000000000009        2.5272955072714933     
   15.200000000000001        78.400000000000006        2.5602844653216454     
   15.200000000000001        79.200000000000003        2.4914979789328369     
   15.200000000000001        80.000000000000000        2.5116357301550019     
   15.200000000000001        80.800000000000011        2.5634941464527028     
   15.200000000000001        81.600000000000009        2.4885020082513165     
   15.200000000000001        82.400000000000006        2.5597332273805691     
   15.200000000000001        83.200000000000003        2.4778516154185155     
   15.200000000000001        84.000000000000000        2.5668865177151985     
   15.200000000000001        84.800000000000011        2.5527761623739020     
   15.200000000000001        85.600000000000009        2.5130630888693939     
   15.200000000000001        86.400000000000006        2.4958870172618131     
   15.200000000000001        87.200000000000003        2.5154589239276475     
   15.200000000000001        88.000000000000000        2.4931821852509017     
   15.200000000000001        88.800000000000011        2.5471224122826537     
   15.200000000000001        89.600000000000009        2.4827903418392938     
   15.200000000000001        90.400000000000006        2.5583470235429795     
   15.200000000000001        91.200000000000003        2.5499856412772770     
   15.200000000000001        92.000000000000000        2.5341790303569107     
   15.200000000000001        92.800000000000011        2.4945622889220997     
   15.200000000000001        93.600000000000009        2.4975732386082190     
   15.200000000000001        94.400000000000006        2.4951607478259623     
   15.200000000000001        95.200000000000003        2.5263694109234294     
   15.200000000000001        96.000000000000000        2.5555202350998489     
   15.200000000000001        96.800000000000011        2.4965155770620311     
   15.200000000000001        97.600000000000009        2.4808786815880084     
   15.200000000000001        98.400000000000006        2.5491123901251713     
   15.200000000000001        99.200000000000003        2.4547142680437370     
   15.200000000000001        100.00000000000000        2.4940474710737019     
   15.200000000000001        100.80000000000001        2.5129243867859312     
   15.200000000000001        101.60000000000001        2.4669282214576773     
   15.200000000000001        102.40000000000001        2.5373323433583002     

   16.000000000000000       0.80000000000000004        2.5033291277251091     
   16.000000000000000        1.6000000000000001        2.5585990396638474     
   16.000000000000000        2.4000000000000004        2.4624628617182207     
   16.000000000000000        3.2000000000000002        2.4980089536026755     
   16.000000000000000        4.0000000000000000        2.5435606199715672     
   16.000000000000000        4.8000000000000007        2.5266560173643575     
   16.000000000000000        5.6000000000000005        2.4686047535627202     
   16.000000000000000        6.4000000000000004        2.4875574519019432     
   16.000000000000000        7.2000000000000002        2.5281389674888706     
   16.000000000000000        8.0000000000000000        2.4672321510999615     
   16.000000000000000        8.8000000000000007        2.4699012575070634     
   16.000000000000000        9.6000000000000014        2.4858122856917313     
   16.000000000000000        10.400000000000000        2.4319223364905107     
   16.000000000000000        11.200000000000001        2.5401916096536277     
   16.000000000000000        12.000000000000000        2.5203488107208560     
   16.000000000000000        12.800000000000001        2.4809818467470675     
   16.000000000000000        13.600000000000001        2.4924384993828395     
   16.000000000000000        14.400000000000000        2.5322196065283720     
   16.000000000000000        15.200000000000001        2.4381444834658947     
   16.000000000000000        16.000000000000000        2.4790106803912741     
   16.000000000000000        16.800000000000001        2.5304439803978966     
   16.000000000000000        17.600000000000001        2.4397670122209383     
   16.000000000000000        18.400000000000002        2.4588841088633209     
   16.000000000000000        19.200000000000003        2.5048100595378973     
   16.000000000000000        20.000000000000000        2.4952009478459010     
   16.000000000000000        20.800000000000001        2.5198304156767737     
   16.000000000000000        21.600000000000001        2.4370752444330828     
   16.000000000000000        22.400000000000002        2.4956656740494472     
   16.000000000000000        23.200000000000003        2.4441640910239948     
   16.000000000000000        24.000000000000000        2.5383642416097540     
   16.000000000000000        24.800000000000001        2.4783206550912400     
   16.000000000000000        25.600000000000001        2.4750916050503555     
   16.000000000000000        26.400000000000002        2.4632896128220763     
   16.000000000000000        27.200000000000003        2.4931676021345672     
   16.000000000000000        28.000000000000000        2.5365460964533697     
   16.000000000000000        28.800000000000001        2.4918610733115796     
   16.000000000000000        29.600000000000001        2.5273411389289904     
   16.000000000000000        30.400000000000002        2.5453775410303172     
   16.000000000000000        31.200000000000003        2.4512607494490402     
   16.000000000000000        32.000000000000000        2.4671268475246984     
   16.000000000000000        32.800000000000004        2.5231014046725440     
   16.000000000000000        33.600000000000001        2.4775375447657502     
   16.000000000000000        34.399999999999999        2.4681223003975541     
   16.000000000000000        35.200000000000003        2.4775415524469251     
   16.000000000000000        36.000000000000000        2.4566948796867609     
   16.000000000000000        36.800000000000004        2.5675572076167370     
   16.000000000000000        37.600000000000001        2.5265300807544642     
   16.000000000000000        38.400000000000006        2.5298413480329183     
   16.000000000000000        39.200000000000003        2.5408784177728254     
   16.000000000000000        40.000000000000000        2.5469923668644383     
   16.000000000000000        40.800000000000004        2.5073835235476447     
   16.000000000000000        41.600000000000001        2.4720011836372313     
   16.000000000000000        42.400000000000006        2.5575851013186290     
   16.000000000000000        43.200000000000003        2.4627904807761913     
   16.000000000000000        44.000000000000000        2.5542861232185454     
   16.000000000000000        44.800000000000004        2.4787626335989961     
   16.000000000000000        45.600000000000001        2.4679707211648982     
   16.000000000000000        46.400000000000006        2.5301515467448219     
   16.000000000000000        47.200000000000003        2.4790548622394901     
   16.000000000000000        48.000000000000000        2.4822438496363910     
   16.000000000000000        48.800000000000004        2.5354990734310618     
   16.000000000000000        49.600000000000001        2.5569487257101797     
   16.000000000000000        50.400000000000006        2.4848809864922918     
   16.000000000000000        51.200000000000003        2.4737130211801857     
   16.000000000000000        52.000000000000000        2.5466975839719725     
   16.000000000000000        52.800000000000004        2.5665727315616667     
   16.000000000000000        53.600000000000001        2.4535788365570279     
   16.000000000000000        54.400000000000006        2.5363796322715455     
   16.000000000000000        55.200000000000003        2.5306819700798617     
   16.000000000000000        56.000000000000000        2.5536287523837160     
   16.000000000000000        56.800000000000004        2.5515032044848698     
   16.000000000000000        57.600000000000001        2.5480245597753584     
   16.000000000000000        58.400000000000006        2.4695781055322965     
   16.000000000000000        59.200000000000003        2.5474724189853393     
   16.000000000000000        60.000000000000000        2.4796127794982756     
   16.000000000000000        60.800000000000004        2.5472473041675983     
   16.000000000000000        61.600000000000001        2.4385370268169306     
   16.000000000000000        62.400000000000006        2.5487007059195892     
   16.000000000000000        63.200000000000003        2.5367133440462681     
   16.000000000000000        64.000000000000000        2.4606356597046535     
   16.000000000000000        64.799999999999997        2.5361091472499790     
   16.000000000000000        65.600000000000009        2.5475344161599338     
   16.000000000000000        66.400000000000006        2.4780115301042209     
   16.000000000000000        67.200000000000003        2.4673764898149897     
   16.000000000000000        68.000000000000000        2.5743056926225889     
   16.000000000000000        68.799999999999997        2.4793428106152700     
   16.000000000000000        69.600000000000009        2.5587596347070551     
   16.000000000000000        70.400000000000006        2.5187973357619891     
   16.000000000000000        71.200000000000003        2.4613127182278163     
   16.000000000000000        72.000000000000000        2.5475470925566670     
   16.000000000000000        72.799999999999997        2.5290161326483847     
   16.000000000000000        73.600000000000009        2.5043488934559868     
   16.000000000000000        74.400000000000006        2.5104122767925041     
   16.000000000000000        75.200000000000003        2.5637131233428856     
   16.000000000000000        76.000000000000000        2.5007090743236886     
   16.000000000000000        76.800000000000011        2.5148845762618719     
   16.000000000000000        77.600000000000009        2.5592435813401946     
   16.000000000000000        78.400000000000006        2.4470642607998077     
   16.000000000000000        79.200000000000003        2.5751162465664477     
   16.000000000000000        80.000000000000000        2.5344911263417722     
   16.000000000000000        80.800000000000011        2.5478652791939811     
   16.000000000000000        81.600000000000009        2.4905345316230303     
   16.000000000000000        82.400000000000006        2.5188247951672129     
   16.000000000000000        83.200000000000003        2.5746809392822487     
   16.000000000000000        84.000000000000000        2.5523032403984294     
   16.000000000000000        84.800000000000011        2.4840520523443597     
   16.000000000000000        85.600000000000009        2.5150469531323001     
   16.000000000000000        86.400000000000006        2.5579192969194384     
   16.000000000000000        87.200000000000003        2.5309563781303765     
   16.000000000000000        88.000000000000000        2.5146640916646854     
   16.000000000000000        88.800000000000011        2.5095172722591874     
   16.000000000000000        89.600000000000009        2.5136572915941140     
   16.000000000000000        90.400000000000006        2.4792897039681612     
   16.000000000000000        91.200000000000003        2.5716263084466768     
   16.000000000000000        92.000000000000000        2.4838181349848480     
   16.000000000000000        92.800000000000011        2.5263244097582476     
   16.000000000000000        93.600000000000009        2.5572584657592636     
   16.000000000000000        94.400000000000006        2.5110948608124084     
   16.000000000000000        95.200000000000003        2.5408246654536848     
   16.000000000000000        96.000000000000000        2.4729851985837334     
   16.000000000000000        96.800000000000011        2.4767371992755169     
   16.000000000000000        97.600000000000009        2.5481498884221199     
   16.000000000000000        98.400000000000006        2.5299416613085444     
   16.000000000000000        99.200000000000003        2.5415524720774920     
   16.000000000000000        100.00000000000000        2.5621947934696578     
   16.000000000000000        100.80000000000001        2.4616805125143069     
   16.000000000000000        101.60000000000001        2.5501468497066209     
   16.000000000000000        102.40000000000001        2.5581800979541831     

   16.800000000000001       0.80000000000000004        2.4587819720384454     
   16.800000000000001        1.6000000000000001        2.4656549162465384     
   16.800000000000001        2.4000000000000004        2.5195588985173138     
   16.800000000000001        3.2000000000000002        2.5569344604163096     
   16.800000000000001        4.0000000000000000        2.4622947903201791     
   16.800000000000001        4.8000000000000007        2.5477265831394305     
   16.800000000000001        5.6000000000000005        2.4665624644409072     
   16.800000000000001        6.4000000000000004        2.4445594765738061     
   16.800000000000001        7.2000000000000002        2.5300069062839539     
   16.800000000000001        8.0000000000000000        2.5282052462214453     
   16.800000000000001        8.8000000000000007        2.5147451723560676     
   16.800000000000001        9.6000000000000014        2.5218190310660171     
   16.800000000000001        10.400000000000000        2.5142581925241303     
   16.800000000000001        11.200000000000001        2.4498691077344454     
   16.800000000000001        12.000000000000000        2.4870566123091105     
   16.800000000000001        12.800000000000001        2.4951927640057399     
   16.800000000000001        13.600000000000001        2.4595347788156121     
   16.800000000000001        14.400000000000000        2.4946388667099204     
   16.800000000000001        15.200000000000001        2.5370416168018877     
   16.800000000000001        16.000000000000000        2.4504274925606491     
   16.800000000000001        16.800000000000001        2.5044867496045526     
   16.800000000000001        17.600000000000001        2.5408087871859162     
   16.800000000000001        18.400000000000002        2.4632411099635032     
   16.800000000000001        19.200000000000003        2.4537310538405106     
   16.800000000000001        20.000000000000000        2.5182288393440926     
   16.800000000000001        20.800000000000001        2.4568443086990568     
   16.800000000000001        21.600000000000001        2.4541176702877716     
   16.800000000000001        22.400000000000002        2.5251309837156684     
   16.800000000000001        23.200000000000003        2.4606067286287781     
   16.800000000000001        24.000000000000000        2.4590348191413298     
   16.800000000000001        24.800000000000001        2.5261607243579833     
   16.800000000000001        25.600000000000001        2.4188561256172081     
   16.800000000000001        26.400000000000002        2.4873085726640554     
   16.800000000000001        27.200000000000003        2.5340401167229336     
   16.800000000000001        28.000000000000000        2.4362268575368384     
   16.800000000000001        28.800000000000001        2.4941014736978699     
   16.800000000000001        29.600000000000001        2.4502029560992606     
   16.800000000000001        30.400000000000002        2.4974744383803289     
   16.800000000000001        31.200000000000003        2.4461924502055203     
   16.800000000000001        32.000000000000000        2.5187431183458511     
   16.800000000000001        32.800000000000004        2.4705267274190703     
   16.800000000000001        33.600000000000001        2.4775044140773455     
   16.800000000000001        34.399999999999999        2.4811490444753730     
   16.800000000000001        35.200000000000003        2.5475729653683921     
   16.800000000000001        36.000000000000000        2.5072781266988793     
   16.800000000000001        36.800000000000004        2.4761498872440444     
   16.800000000000001        37.600000000000001        2.4949255580964702     
   16.800000000000001        38.400000000000006        2.4672668551127717     
   16.800000000000001        39.200000000000003        2.4923326003772295     
   16.800000000000001        40.000000000000000        2.4856697584470981     
   16.800000000000001        40.800000000000004        2.5634773870672536     
   16.800000000000001        41.600000000000001        2.5209259455970576     
   16.800000000000001        42.400000000000006        2.4710485359630456     
   16.800000000000001        43.200000000000003        2.5542992868229053     
   16.800000000000001        44.000000000000000        2.4932406038254720     
   16.800000000000001        44.800000000000004        2.5497831585667261     
   16.800000000000001        45.600000000000001        2.4828999214622933     
   16.800000000000001        46.400000000000006        2.4623812758410808     
   16.800000000000001        47.200000000000003        2.5553870799842282     
   16.800000000000001        48.000000000000000        2.4576193410269105     
   16.800000000000001        48.800000000000004        2.5344894350225524     
   16.800000000000001        49.600000000000001        2.4847643693421224     
   16.800000000000001        50.400000000000006        2.4701094847290741     
   16.800000000000001        51.200000000000003        2.5432331493361073     
   16.800000000000001        52.000000000000000        2.4745568883290128     
   16.800000000000001        52.800000000000004        2.4873605717039213     
   16.800000000000001        53.600000000000001        2.5270539559847811     
   16.800000000000001        54.400000000000006        2.4547085390422749     
   16.800000000000001        55.200000000000003        2.4695435696199888     
   16.800000000000001        56.000000000000000        2.4708535509137648     
   16.800000000000001        56.800000000000004        2.4852944373948564     
   16.800000000000001        57.600000000000001        2.5142734351958289     
   16.800000000000001        58.400000000000006        2.5327085429305396     
   16.800000000000001        59.200000000000003        2.5297131811239693     
   16.800000000000001        60.000000000000000        2.5405446888266581     
   16.800000000000001        60.800000000000004        2.4796159824622541     
   16.800000000000001        61.600000000000001        2.4985504313324456     
   16.800000000000001        62.400000000000006        2.5332161517351359     
   16.800000000000001        63.200000000000003        2.4673534615589956     
   16.800000000000001        64.000000000000000        2.5575198722694177     
   16.800000000000001        64.799999999999997        2.4889586839641948     
   16.800000000000001        65.600000000000009        2.5459245904003245     
   16.800000000000001        66.400000000000006        2.4701311442387910     
   16.800000000000001        67.200000000000003        2.5774118372619257     
   16.800000000000001        68.000000000000000        2.4940642724406010     
   16.800000000000001        68.799999999999997        2.4785758433102432     
   16.800000000000001        69.600000000000009        2.5461751422949064     
   16.800000000000001        70.400000000000006        2.5274600014947537     
   16.800000000000001        71.200000000000003        2.4803645940378409     
   16.800000000000001        72.000000000000000        2.5472950073700180     
   16.800000000000001        72.799999999999997        2.4623153631599450     
   16.800000000000001        73.600000000000009        2.5208555583058123     
   16.800000000000001        74.400000000000006        2.4716734873629096     
   16.800000000000001        75.200000000000003        2.5091014654333477     
   16.800000000000001        76.000000000000000        2.5372287729987280     
   16.800000000000001        76.800000000000011        2.4720765741561608     
   16.800000000000001        77.600000000000009        2.4763028884793821     
   16.800000000000001        78.400000000000006        2.4943518092488248     
   16.800000000000001        79.200000000000003        2.5129805119236837     
   16.800000000000001        80.000000000000000        2.4889685882324288     
   16.800000000000001        80.800000000000011        2.5015596075300901     
   16.800000000000001        81.600000000000009        2.5009861431712346     
   16.800000000000001        82.400000000000006        2.5591829192647522     
   16.800000000000001        83.200000000000003        2.4874179680342459     
   16.800000000000001        84.000000000000000        2.5074476549541385     
   16.800000000000001        84.800000000000011        2.5100479225960131     
   16.800000000000001        85.600000000000009        2.5193863249319848     
   16.800000000000001        86.400000000000006        2.5268969207013634     
   16.800000000000001        87.200000000000003        2.5133125698517031     
   16.800000000000001        88.000000000000000        2.5476061294265726     
   16.800000000000001        88.800000000000011        2.4740414630035694     
   16.800000000000001        89.600000000000009        2.5913258012648814     
   16.800000000000001        90.400000000000006        2.4935330556684434     
   16.800000000000001        91.200000000000003        2.4882585318209869     
   16.800000000000001        92.000000000000000        2.5219955139780814     
   16.800000000000001        92.800000000000011        2.5450051728395513     
   16.800000000000001        93.600000000000009        2.5367899838191752     
   16.800000000000001        94.400000000000006        2.5373297029203785     
   16.800000000000001        95.200000000000003        2.5435369342259739     
   16.800000000000001        96.000000000000000        2.5112038802953989     
   16.800000000000001        96.800000000000011        2.4826060522905733     
   16.800000000000001        97.600000000000009        2.5282455862053523     
   16.800000000000001        98.400000000000006        2.4874089919767699     
   16.800000000000001        99.200000000000003        2.4922258080550974     
   16.800000000000001        100.00000000000000        2.4797162444839662     
   16.800000000000001        100.80000000000001        2.5573212884704444     
   16.800000000000001        101.60000000000001        2.4693338516985475     
   16.800000000000001        102.40000000000001        2.5013419572777407     

   17.600000000000001       0.80000000000000004        2.5362059378158688     
   17.600000000000001        1.6000000000000001        2.5085642790229126     
   17.600000000000001        2.4000000000000004        2.5638178289737379     
   17.600000000000001        3.2000000000000002        2.4952820510971949     
   17.600000000000001        4.0000000000000000        2.5227805172308093     
   17.600000000000001        4.8000000000000007        2.4498323344881623     
   17.600000000000001        5.6000000000000005        2.4778346651177721     
   17.600000000000001        6.4000000000000004        2.5419113109044016     
   17.600000000000001        7.2000000000000002        2.4483591240143654     
   17.600000000000001        8.0000000000000000        2.4457901329547105     
   17.600000000000001        8.8000000000000007        2.4591755975493688     
   17.600000000000001        9.6000000000000014        2.4419859637776535     
   17.600000000000001        10.400000000000000        2.5304174225955256     
   17.600000000000001        11.200000000000001        2.4569904217094272     
   17.600000000000001        12.000000000000000        2.5094065928164113     
   17.600000000000001        12.800000000000001        2.4339772703021030     
   17.600000000000001        13.600000000000001        2.4854726039431627     
   17.600000000000001        14.400000000000000        2.4483158651090005     
   17.600000000000001        15.200000000000001        2.5211292187467604     
   17.600000000000001        16.000000000000000        2.5241403187608795     
   17.600000000000001        16.800000000000001        2.4352638985652315     
   17.600000000000001        17.600000000000001        2.4741642553768721     
   17.600000000000001        18.400000000000002        2.5236699979593569     
   17.600000000000001        19.200000000000003        2.4743139002744403     
   17.600000000000001        20.000000000000000        2.5238240790634059     
   17.600000000000001        20.800000000000001        2.4486068080289791     
   17.600000000000001        21.600000000000001        2.5346180771972358     
   17.600000000000001        22.400000000000002        2.4938445528544118     
   17.600000000000001        23.200000000000003        2.4641512315092835     
   17.600000000000001        24.000000000000000        2.4725924292249277     
   17.600000000000001        24.800000000000001        2.4958173856705286     
   17.600000000000001        25.600000000000001        2.5055763417295016     
   17.600000000000001        26.400000000000002        2.5165487682708112     
   17.600000000000001        27.200000000000003        2.4249706153996553     
   17.600000000000001        28.000000000000000        2.4880996943944131     
   17.600000000000001        28.800000000000001        2.5363905007981873     
   17.600000000000001        29.600000000000001        2.4602496129660096     
   17.600000000000001        30.400000000000002        2.5422684828449995     
   17.600000000000001        31.200000000000003        2.5252758284999395     
   17.600000000000001        32.000000000000000        2.5052867872587155     
   17.600000000000001        32.800000000000004        2.5379749145813637     
   17.600000000000001        33.600000000000001        2.5098525286155149     
   17.600000000000001        34.399999999999999        2.5150166742945954     
   17.600000000000001        35.200000000000003        2.4572451382311833     
   17.600000000000001        36.000000000000000        2.5378209268522980     
   17.600000000000001        36.800000000000004        2.4585325721566491     
   17.600000000000001        37.600000000000001        2.5512455480877629     
   17.600000000000001        38.400000000000006        2.5307181257663109     
   17.600000000000001        39.200000000000003        2.4741378611171627     
   17.600000000000001        40.000000000000000        2.5565333189547466     
   17.600000000000001        40.800000000000004        2.4898295481060324     
   17.600000000000001        41.600000000000001        2.5559962749197833     
   17.600000000000001        42.400000000000006        2.4972362060615318     
   17.600000000000001        43.200000000000003        2.4759943864957292     
   17.600000000000001        44.000000000000000        2.5644072519639538     
   17.600000000000001        44.800000000000004        2.4667420596943819     
   17.600000000000001        45.600000000000001        2.5116678511722497     
   17.600000000000001        46.400000000000006        2.5342214697703933     
   17.600000000000001        47.200000000000003        2.4902214693200064     
   17.600000000000001        48.000000000000000        2.4880856518781824     
   17.600000000000001        48.800000000000004        2.5479763963433730     
   17.600000000000001        49.600000000000001        2.4918811574167870     
   17.600000000000001        50.400000000000006        2.5467124716943386     
   17.600000000000001        51.200000000000003        2.4677434715638502     
   17.600000000000001        52.000000000000000        2.5482866244572882     
   17.600000000000001        52.800000000000004        2.5483041986373944     
   17.600000000000001        53.600000000000001        2.4630448870626460     
   17.600000000000001        54.400000000000006        2.5603917833100116     
   17.600000000000001        55.200000000000003        2.5568628190876819     
   17.600000000000001        56.000000000000000        2.5213390533583078     
   17.600000000000001        56.800000000000004        2.5109646426797263     
   17.600000000000001        57.600000000000001        2.4901327885742206     
   17.600000000000001        58.400000000000006        2.5404678470129096     
   17.600000000000001        59.200000000000003        2.4681951784589677     
   17.600000000000001        60.000000000000000        2.4648686495914318     
   17.600000000000001        60.800000000000004        2.5055420935046411     
   17.600000000000001        61.600000000000001        2.5079892158023891     
   17.600000000000001        62.400000000000006        2.4584343121064074     
   17.600000000000001        63.200000000000003        2.5159395279308079     
   17.600000000000001        64.000000000000000        2.4735533501633360     
   17.600000000000001        64.799999999999997        2.4515818824442350     
   17.600000000000001        65.600000000000009        2.5157100506669057     
   17.600000000000001        66.400000000000006        2.4648819402143580     
   17.600000000000001        67.200000000000003        2.4788848191568347     
   17.600000000000001        68.000000000000000        2.5321009447324219     
   17.600000000000001        68.799999999999997        2.5066462569354258     
   17.600000000000001        69.600000000000009        2.4418256554100926     
   17.600000000000001        70.400000000000006        2.5560611022854625     
   17.600000000000001        71.200000000000003        2.4724369787855602     
   17.600000000000001        72.000000000000000        2.5733946769036753     
   17.600000000000001        72.799999999999997        2.4868287419631958     
   17.600000000000001        73.600000000000009        2.5666656859905204     
   17.600000000000001        74.400000000000006        2.4869820734697456     
   17.600000000000001        75.200000000000003        2.4684489990129599     
   17.600000000000001        76.000000000000000        2.5625262949199747     
   17.600000000000001        76.800000000000011        2.5158709214630401     
   17.600000000000001        77.600000000000009        2.4803198187546829     
   17.600000000000001        78.400000000000006        2.5500434571555308     
   17.600000000000001        79.200000000000003        2.4604996547732445     
   17.600000000000001        80.000000000000000        2.4874344328850841     
   17.600000000000001        80.800000000000011        2.5619264167873665     
   17.600000000000001        81.600000000000009        2.5378006340982253     
   17.600000000000001        82.400000000000006        2.5453690921367667     
   17.600000000000001        83.200000000000003        2.4780632517469146     
   17.600000000000001        84.000000000000000        2.5453687356125134     
   17.600000000000001        84.800000000000011        2.4932016473782124     
   17.600000000000001        85.600000000000009        2.5051422209736658     
   17.600000000000001        86.400000000000006        2.5407451521839910     
   17.600000000000001        87.200000000000003        2.5461468417231128     
   17.600000000000001        88.000000000000000        2.4784536846577798     
   17.600000000000001        88.800000000000011        2.5650901053939581     
   17.600000000000001        89.600000000000009        2.5306890863858982     
   17.600000000000001        90.400000000000006        2.5300039693705321     
   17.600000000000001        91.200000000000003        2.5205330729542417     
   17.600000000000001        92.000000000000000        2.4787731857006445     
   17.600000000000001        92.800000000000011        2.5102363447907492     
   17.600000000000001        93.600000000000009        2.5067659431818794     
   17.600000000000001        94.400000000000006        2.5033651750245172     
   17.600000000000001        95.200000000000003        2.5367339556222230     
   17.600000000000001        96.000000000000000        2.5050544348819139     
   17.600000000000001        96.800000000000011        2.5646631176725085     
   17.600000000000001        97.600000000000009        2.4631854080532696     
   17.600000000000001        98.400000000000006        2.5143287420641105     
   17.600000000000001        99.200000000000003        2.5679124099369703     
   17.600000000000001        100.00000000000000        2.5126005835535481     
   17.600000000000001        100.80000000000001        2.4548613822915568     
   17.600000000000001        101.60000000000001        2.5452074695600611     
   17.600000000000001        102.40000000000001        2.5559783083474237     

   18.400000000000002       0.80000000000000004        2.4658663692613967     
   18.400000000000002        1.6000000000000001        2.5724506604454427     
   18.400000000000002        2.4000000000000004        2.4983696787486860     
   18.400000000000002        3.2000000000000002        2.4534107147147179     
   18.400000000000002        4.0000000000000000        2.5206224596070017     
   18.400000000000002        4.8000000000000007        2.5382751887167667     
   18.400000000000002        5.6000000000000005        2.4397062090229631     
   18.400000000000002        6.4000000000000004        2.5064642248609426     
   18.400000000000002        7.2000000000000002        2.5290943326788597     
   18.400000000000002        8.0000000000000000        2.4786233192717240     
   18.400000000000002        8.8000000000000007        2.4635966820753232     
   18.400000000000002        9.6000000000000014        2.4744858365235349     
   18.400000000000002        10.400000000000000        2.5365346699538258     
   18.400000000000002        11.200000000000001        2.4358551048865507     
   18.400000000000002        12.000000000000000        2.5237594598651287     
   18.400000000000002        12.800000000000001        2.4938298880162613     
   18.400000000000002        13.600000000000001        2.5328175362353544     
   18.400000000000002        14.400000000000000        2.4859105299010649     
   18.400000000000002        15.200000000000001        2.4632049341442466     
   18.400000000000002        16.000000000000000        2.4699378111633248     
   18.400000000000002        16.800000000000001        2.5173412478026695     
   18.400000000000002        17.600000000000001        2.4738799018341626     
   18.400000000000002        18.400000000000002        2.4169971332997888     
   18.400000000000002        19.200000000000003        2.4806418124496221     
   18.400000000000002        20.000000000000000        2.4271009621264943     
   18.400000000000002        20.800000000000001        2.4804691424755423     
   18.400000000000002        21.600000000000001        2.4311617884749150     
   18.400000000000002        22.400000000000002        2.5269749139557405     
   18.400000000000002        23.200000000000003        2.4429174354899978     
   18.400000000000002        24.000000000000000        2.5247217076534914     
   18.400000000000002        24.800000000000001        2.5084777328741050     
   18.400000000000002        25.600000000000001        2.5068936864215567     
   18.400000000000002        26.400000000000002        2.4826968984420232     
   18.400000000000002        27.200000000000003        2.4448139699929348     
   18.400000000000002        28.000000000000000        2.5106873157491014     
   18.400000000000002        28.800000000000001        2.4277067582615000     
   18.400000000000002        29.600000000000001        2.5000214327157715     
   18.400000000000002        30.400000000000002        2.4629597685852822     
   18.400000000000002        31.200000000000003        2.4557074675638004     
   18.400000000000002        32.000000000000000        2.4539676346302133     
   18.400000000000002        32.800000000000004        2.4868263234691304     
   18.400000000000002        33.600000000000001        2.4405968898866037     
   18.400000000000002        34.399999999999999        2.4436288623129889     
   18.400000000000002        35.200000000000003        2.4727225843625811     
   18.400000000000002        36.000000000000000        2.5097586905197464     
   18.400000000000002        36.800000000000004        2.4550886544364756     
   18.400000000000002        37.600000000000001        2.5332348586710065     
   18.400000000000002        38.400000000000006        2.5042745848119088     
   18.400000000000002        39.200000000000003        2.4453898069007463     
   18.400000000000002        40.000000000000000        2.5303999657608873     
   18.400000000000002        40.800000000000004        2.4881144258266312     
   18.400000000000002        41.600000000000001        2.4878797521514970     
   18.400000000000002        42.400000000000006        2.5639162551958776     
   18.400000000000002        43.200000000000003        2.5278455936141011     
   18.400000000000002        44.000000000000000        2.4897024183692622     
   18.400000000000002        44.800000000000004        2.4963538689350391     
   18.400000000000002        45.600000000000001        2.5200743135274810     
   18.400000000000002        46.400000000000006        2.5199179518680146     
   18.400000000000002        47.200000000000003        2.5209274043596670     
   18.400000000000002        48.000000000000000        2.4970663171433372     
   18.400000000000002        48.800000000000004        2.5560034605077435     
   18.400000000000002        49.600000000000001        2.4741032781259849     
   18.400000000000002        50.400000000000006        2.5249864041766181     
   18.400000000000002        51.200000000000003        2.4866852633063066     
   18.400000000000002        52.000000000000000        2.4918123145360784     
   18.400000000000002        52.800000000000004        2.5237710984339943     
   18.400000000000002        53.600000000000001        2.5336739622815401     
   18.400000000000002        54.400000000000006        2.4531476972782169     
   18.400000000000002        55.200000000000003        2.4407084690786065     
   18.400000000000002        56.000000000000000        2.5265662481156048     
   18.400000000000002        56.800000000000004        2.4915093825797139     
   18.400000000000002        57.600000000000001        2.5176980706016043     
   18.400000000000002        58.400000000000006        2.4380801085195007     
   18.400000000000002        59.200000000000003        2.5203881292776056     
   18.400000000000002        60.000000000000000        2.4684470234750591     
   18.400000000000002        60.800000000000004        2.4910468785616948     
   18.400000000000002        61.600000000000001        2.4864800429492138     
   18.400000000000002        62.400000000000006        2.4701923688626488     
   18.400000000000002        63.200000000000003        2.5282613565795726     
   18.400000000000002        64.000000000000000        2.4859811537661467     
   18.400000000000002        64.799999999999997        2.5112116211139659     
   18.400000000000002        65.600000000000009        2.4983964500201949     
   18.400000000000002        66.400000000000006        2.5127413770852502     
   18.400000000000002        67.200000000000003        2.4605203897194285     
   18.400000000000002        68.000000000000000        2.5072175437296744     
   18.400000000000002        68.799999999999997        2.4688689875771281     
   18.400000000000002        69.600000000000009        2.5565291857254091     
   18.400000000000002        70.400000000000006        2.4864910910804108     
   18.400000000000002        71.200000000000003        2.4984209089405369     
   18.400000000000002        72.000000000000000        2.4967865306484027     
   18.400000000000002        72.799999999999997        2.4780768669874775     
   18.400000000000002        73.600000000000009        2.5379438856307779     
   18.400000000000002        74.400000000000006        2.4632269759480625     
   18.400000000000002        75.200000000000003        2.4795769993911665     
   18.400000000000002        76.000000000000000        2.5589582317585156     
   18.400000000000002        76.800000000000011        2.5009520422760763     
   18.400000000000002        77.600000000000009        2.5736230786052459     
   18.400000000000002        78.400000000000006        2.5042891816023332     
   18.400000000000002        79.200000000000003        2.5488117909753374     
   18.400000000000002        80.000000000000000        2.5497200661781991     
   18.400000000000002        80.800000000000011        2.5371408633874015     
   18.400000000000002        81.600000000000009        2.4750662988864551     
   18.400000000000002        82.400000000000006        2.4708492860022035     
   18.400000000000002        83.200000000000003        2.5677408952529781     
   18.400000000000002        84.000000000000000        2.5255838153212671     
   18.400000000000002        84.800000000000011        2.5628614834142347     
   18.400000000000002        85.600000000000009        2.4904477112379504     
   18.400000000000002        86.400000000000006        2.5728391395475594     
   18.400000000000002        87.200000000000003        2.4571676339967685     
   18.400000000000002        88.000000000000000        2.5257972201394154     
   18.400000000000002        88.800000000000011        2.5071137285528566     
   18.400000000000002        89.600000000000009        2.4946493601973141     
   18.400000000000002        90.400000000000006        2.5780788811056179     
   18.400000000000002        91.200000000000003        2.5130906657248424     
   18.400000000000002        92.000000000000000        2.5838885288780347     
   18.400000000000002        92.800000000000011        2.4911623782161501     
   18.400000000000002        93.600000000000009        2.5114104983494379     
   18.400000000000002        94.400000000000006        2.5739132695168596     
   18.400000000000002        95.200000000000003        2.4922866269572728     
   18.400000000000002        96.000000000000000        2.4817441221449430     
   18.400000000000002        96.800000000000011        2.5120609064989523     
   18.400000000000002        97.600000000000009        2.5335190346483412     
   18.400000000000002        98.400000000000006        2.5607077777638314     
   18.400000000000002        99.200000000000003        2.4955747163049224     
   18.400000000000002        100.00000000000000        2.5472402317593676     
   18.400000000000002        100.80000000000001        2.4683572559250755     
   18.400000000000002        101.60000000000001        2.5574504368324926     
   18.400000000000002        102.40000000000001        2.4719182057614519     

   19.200000000000003       0.80000000000000004        2.5026276701743431     
   19.200000000000003        1.6000000000000001        2.4754474500886210     
   19.200000000000003        2.4000000000000004        2.4796997230874744     
   19.200000000000003        3.2000000000000002        2.5466436153847511     
   19.200000000000003        4.0000000000000000        2.4761631265271586     
   19.200000000000003        4.8000000000000007        2.4796843787311569     
   19.200000000000003        5.6000000000000005        2.5308479991100339     
   19.200000000000003        6.4000000000000004        2.4896662799066949     
   19.200000000000003        7.2000000000000002        2.5478575094342952     
   19.200000000000003        8.0000000000000000        2.4494080103746647     
   19.200000000000003        8.8000000000000007        2.4903537154152406     
   19.200000000000003        9.6000000000000014        2.5374961202893211     
   19.200000000000003        10.400000000000000        2.4411622079721154     
   19.200000000000003        11.200000000000001        2.4948342307196731     
   19.200000000000003        12.000000000000000        2.4516521818930892     
   19.200000000000003        12.800000000000001        2.4613667498277860     
   19.200000000000003        13.600000000000001        2.4974916459245486     
   19.200000000000003        14.400000000000000        2.4244850364192461     
   19.200000000000003        15.200000000000001        2.5381093292244912     
   19.200000000000003        16.000000000000000        2.4512926194782292     
   19.200000000000003        16.800000000000001        2.4854638730219571     
   19.200000000000003        17.600000000000001        2.5082235287199501     
   19.200000000000003        18.400000000000002        2.5067522856909692     
   19.200000000000003        19.200000000000003        2.5125786124767235     
   19.200000000000003        20.000000000000000        2.4633148656974040     
   19.200000000000003        20.800000000000001        2.5080610119049283     
   19.200000000000003        21.600000000000001        2.4730277296943934     
   19.200000000000003        22.400000000000002        2.4364164141508944     
   19.200000000000003        23.200000000000003        2.4905192235333291     
   19.200000000000003        24.000000000000000        2.4681912964024737     
   19.200000000000003        24.800000000000001        2.4149342048869995     
   19.200000000000003        25.600000000000001        2.5322599534368013     
   19.200000000000003        26.400000000000002        2.4440264114576435     
   19.200000000000003        27.200000000000003        2.5401167888221807     
   19.200000000000003        28.000000000000000        2.5150274888696709     
   19.200000000000003        28.800000000000001        2.5329793301154027     
   19.200000000000003        29.600000000000001        2.4700217298848037     
   19.200000000000003        30.400000000000002        2.4651109937989197     
   19.200000000000003        31.200000000000003        2.4808042664144825     
   19.200000000000003        32.000000000000000        2.4797688084362157     
   19.200000000000003        32.800000000000004        2.5345643709526087     
   19.200000000000003        33.600000000000001        2.5109749188217112     
   19.200000000000003        34.399999999999999        2.5120084998772576     
   19.200000000000003        35.200000000000003        2.5165098584081234     
   19.200000000000003        36.000000000000000        2.4674647461930488     
   19.200000000000003        36.800000000000004        2.4757933725226176     
   19.200000000000003        37.600000000000001        2.5343062995289434     
   19.200000000000003        38.400000000000006        2.4785085673789853     
   19.200000000000003        39.200000000000003        2.5591266596402757     
   19.200000000000003        40.000000000000000        2.5608693025010862     
   19.200000000000003        40.800000000000004        2.4631410650162482     
   19.200000000000003        41.600000000000001        2.5636856528134171     
   19.200000000000003        42.400000000000006        2.4920093348973853     
   19.200000000000003        43.200000000000003        2.4947131438560519     
   19.200000000000003        44.000000000000000        2.5083697024955387     
   19.200000000000003        44.800000000000004        2.4929543497967992     
   19.200000000000003        45.600000000000001        2.5264732258733349     
   19.200000000000003        46.400000000000006        2.4786576536306795     
   19.200000000000003        47.200000000000003        2.5298062213817230     
   19.200000000000003        48.000000000000000        2.5460624698629162     
   19.200000000000003        48.800000000000004        2.4560774139424661     
   19.200000000000003        49.600000000000001        2.5153084054950909     
   19.200000000000003        50.400000000000006        2.5381150128052736     
   19.200000000000003        51.200000000000003        2.4921040943289654     
   19.200000000000003        52.000000000000000        2.5376599613242381     
   19.200000000000003        52.800000000000004        2.4417110810524316     
   19.200000000000003        53.600000000000001        2.5247415834614557     
   19.200000000000003        54.400000000000006        2.5470642747611936     
   19.200000000000003        55.200000000000003        2.5371866814791626     
   19.200000000000003        56.000000000000000        2.5059814337185653     
   19.200000000000003        56.800000000000004        2.4533841990124885     
   19.200000000000003        57.600000000000001        2.5281667727964803     
   19.200000000000003        58.400000000000006        2.4407672948249153     
   19.200000000000003        59.200000000000003        2.5027776684760186     
   19.200000000000003        60.000000000000000        2.4925951432361626     
   19.200000000000003        60.800000000000004        2.5295385183896757     
   19.200000000000003        61.600000000000001        2.5269280022517968     
   19.200000000000003        62.400000000000006        2.4436566949782734     
   19.200000000000003        63.200000000000003        2.5144017853971756     
   19.200000000000003        64.000000000000000        2.4843090044470975     
   19.200000000000003        64.799999999999997        2.5418329053864506     
   19.200000000000003        65.600000000000009        2.4213139158710955     
   19.200000000000003        66.400000000000006        2.5047529196059735     
   19.200000000000003        67.200000000000003        2.5087779505441494     
   19.200000000000003        68.000000000000000        2.5224325382605541     
   19.200000000000003        68.799999999999997        2.4903816352602441     
   19.200000000000003        69.600000000000009        2.4736033812867482     
   19.200000000000003        70.400000000000006        2.5448763438192934     
   19.200000000000003        71.200000000000003        2.5510170592227461     
   19.200000000000003        72.000000000000000        2.5161492434585870     
   19.200000000000003        72.799999999999997        2.5321125498868393     
   19.200000000000003        73.600000000000009        2.4980588364551792     
   19.200000000000003        74.400000000000006        2.5751621203182116     
   19.200000000000003        75.200000000000003        2.5241849570496551     
   19.200000000000003        76.000000000000000        2.4692270021804745     
   19.200000000000003        76.800000000000011        2.5385551517519511     
   19.200000000000003        77.600000000000009        2.4605640373434978     
   19.200000000000003        78.400000000000006        2.5020380328781493     
   19.200000000000003        79.200000000000003        2.5570141865894898     
   19.200000000000003        80.000000000000000        2.4685458228324171     
   19.200000000000003        80.800000000000011        2.4813959548435451     
   19.200000000000003        81.600000000000009        2.5534960623647986     
   19.200000000000003        82.400000000000006        2.5457851718324789     
   19.200000000000003        83.200000000000003        2.5152980331314518     
   19.200000000000003        84.000000000000000        2.5139704002753711     
   19.200000000000003        84.800000000000011        2.5129559784916240     
   19.200000000000003        85.600000000000009        2.4927493283502278     
   19.200000000000003        86.400000000000006        2.4981331988565181     
   19.200000000000003        87.200000000000003        2.5422446257076539     
   19.200000000000003        88.000000000000000        2.5830037514324173     
   19.200000000000003        88.800000000000011        2.5377828225285506     
   19.200000000000003        89.600000000000009        2.5256656286912054     
   19.200000000000003        90.400000000000006        2.5603184027270331     
   19.200000000000003        91.200000000000003        2.5077776194596706     
   19.200000000000003        92.000000000000000        2.4883924528094146     
   19.200000000000003        92.800000000000011        2.5278274282484436     
   19.200000000000003        93.600000000000009        2.5340104625603632     
   19.200000000000003        94.400000000000006        2.4862643662921213     
   19.200000000000003        95.200000000000003        2.5167783711103922     
   19.200000000000003        96.000000000000000        2.5612003841590014     
   19.200000000000003        96.800000000000011        2.4787025527402093     
   19.200000000000003        97.600000000000009        2.5098458129352088     
   19.200000000000003        98.400000000000006        2.5146817711818730     
   19.200000000000003        99.200000000000003        2.5356170423123792     
   19.200000000000003        100.00000000000000        2.5537667799510602     
   19.200000000000003        100.80000000000001        2.4925037278274322     
   19.200000000000003        101.60000000000001        2.5567569505643912     
   19.200000000000003        102.40000000000001        2.5033840289136000     

   20.000000000000000       0.80000000000000004        2.5251048342066533     
   20.000000000000000        1.6000000000000001        2.5503106977046315     
   20.000000000000000        2.4000000000000004        2.5383983605540648     
   20.000000000000000        3.2000000000000002        2.4713682729400022     
   20.000000000000000        4.0000000000000000        2.4959684106892497     
   20.000000000000000        4.8000000000000007        2.5071000858835277     
   20.000000000000000        5.6000000000000005        2.4431902094471227     
   20.000000000000000        6.4000000000000004        2.4602325538376166     
   20.000000000000000        7.2000000000000002        2.4625201111243218     
   20.000000000000000        8.0000000000000000        2.4503298859308389     
   20.000000000000000        8.8000000000000007        2.4921941769868581     
   20.000000000000000        9.6000000000000014        2.4573362250912214     
   20.000000000000000        10.400000000000000        2.5226290617743170     
   20.000000000000000        11.200000000000001        2.4323423252818834     
   20.000000000000000        12.000000000000000        2.4799602475008382     
   20.000000000000000        12.800000000000001        2.5464904865597044     
   20.000000000000000        13.600000000000001        2.4419148004674485     
   20.000000000000000        14.400000000000000        2.5375240934100178     
   20.000000000000000        15.200000000000001        2.4386908922654960     
   20.000000000000000        16.000000000000000        2.4943520823360426     
   20.000000000000000        16.800000000000001        2.4552885747149662     
   20.000000000000000        17.600000000000001        2.4859236540461711     
   20.000000000000000        18.400000000000002        2.4806485190678944     
   20.000000000000000        19.200000000000003        2.4344236128142436     
   20.000000000000000        20.000000000000000        2.5183720249151103     
   20.000000000000000        20.800000000000001        2.4715688540301044     
   20.000000000000000        21.600000000000001        2.4767775198828903     
   20.000000000000000        22.400000000000002        2.5173484406339992     
   20.000000000000000        23.200000000000003        2.4827761201059815     
   20.000000000000000        24.000000000000000        2.5120053452852007     
   20.000000000000000        24.800000000000001        2.5220922011706275     
   20.000000000000000        25.600000000000001        2.4943847488943902     
   20.000000000000000        26.400000000000002        2.4567211590988558     
   20.000000000000000        27.200000000000003        2.4888554087089592     
   20.000000000000000        28.000000000000000        2.4347550699588081     
   20.000000000000000        28.800000000000001        2.5205465638707341     
   20.000000000000000        29.600000000000001        2.4956634231827772     
   20.000000000000000        30.400000000000002        2.4901334499041727     
   20.000000000000000        31.200000000000003        2.5087321358687737     
   20.000000000000000        32.000000000000000        2.5187911482365424     
   20.000000000000000        32.800000000000004        2.4614170285343580     
   20.000000000000000        33.600000000000001        2.4445964792816430     
   20.000000000000000        34.399999999999999        2.4431841749557153     
   20.000000000000000        35.200000000000003        2.4599035763742036     
   20.000000000000000        36.000000000000000        2.4922372189396667     
   20.000000000000000        36.800000000000004        2.5116197375503844     
   20.000000000000000        37.600000000000001        2.4564894258295560     
   20.000000000000000        38.400000000000006        2.5470927861609067     
   20.000000000000000        39.200000000000003        2.4758190742251371     
   20.000000000000000        40.000000000000000        2.4765703977596982     
   20.000000000000000        40.800000000000004        2.5053696505192176     
   20.000000000000000        41.600000000000001        2.4773829188011085     
   20.000000000000000        42.400000000000006        2.4738039244965320     
   20.000000000000000        43.200000000000003        2.5363613003781382     
   20.000000000000000        44.000000000000000        2.5387077101383126     
   20.000000000000000        44.800000000000004        2.4661303444006597     
   20.000000000000000        45.600000000000001        2.5445567456199463     
   20.000000000000000        46.400000000000006        2.4915390131260922     
   20.000000000000000        47.200000000000003        2.5401221579380593     
   20.000000000000000        48.000000000000000        2.4324433338086964     
   20.000000000000000        48.800000000000004        2.5407663760432997     
   20.000000000000000        49.600000000000001        2.5097356731888549     
   20.000000000000000        50.400000000000006        2.5361638522623275     
   20.000000000000000        51.200000000000003        2.4897089338170626     
   20.000000000000000        52.000000000000000        2.5440419394601630     
   20.000000000000000        52.800000000000004        2.4735787127775071     
   20.000000000000000        53.600000000000001        2.5059286372649852     
   20.000000000000000        54.400000000000006        2.4786172980180128     
   20.000000000000000        55.200000000000003        2.4305249928602328     
   20.000000000000000        56.000000000000000        2.5150371011925903     
   20.000000000000000        56.800000000000004        2.4320908912555006     
   20.000000000000000        57.600000000000001        2.5372917644428608     
   20.000000000000000        58.400000000000006        2.4478304175260810     
   20.000000000000000        59.200000000000003        2.4497767924760683     
   20.000000000000000        60.000000000000000        2.4615354510757554     
   20.000000000000000        60.800000000000004        2.5206418960507739     
   20.000000000000000        61.600000000000001        2.4247318340954034     
   20.000000000000000        62.400000000000006        2.5019283918239914     
   20.000000000000000        63.200000000000003        2.4596898383149406     
   20.000000000000000        64.000000000000000        2.4428470562250979     
   20.000000000000000        64.799999999999997        2.4961461123382667     
   20.000000000000000        65.600000000000009        2.4576918351158410     
   20.000000000000000        66.400000000000006        2.5379451244058036     
   20.000000000000000        67.200000000000003        2.4538138143473947     
   20.000000000000000        68.000000000000000        2.5127324262767790     
   20.000000000000000        68.799999999999997        2.5138463232819817     
   20.000000000000000        69.600000000000009        2.4757033508032933     
   20.000000000000000        70.400000000000006        2.5189235837115427     
   20.000000000000000        71.200000000000003        2.4894864122977913     
   20.000000000000000        72.000000000000000        2.4865137184150687     
   20.000000000000000        72.799999999999997        2.4539435615716298     
   20.000000000000000        73.600000000000009        2.5149042275870004     
   20.000000000000000        74.400000000000006        2.5530369495965917     
   20.000000000000000        75.200000000000003        2.5004320934240449     
   20.000000000000000        76.000000000000000        2.5822628611282141     
   20.000000000000000        76.800000000000011        2.5112680045031697     
   20.000000000000000        77.600000000000009        2.5636593772002740     
   20.000000000000000        78.400000000000006        2.4809002328271283     
   20.000000000000000        79.200000000000003        2.5561371507695205     
   20.000000000000000        80.000000000000000        2.4597597151342341     
   20.000000000000000        80.800000000000011        2.5744238025519595     
   20.000000000000000        81.600000000000009        2.4890586831098203     
   20.000000000000000        82.400000000000006        2.5562820918560831     
   20.000000000000000        83.200000000000003        2.4703734764631635     
   20.000000000000000        84.000000000000000        2.4850621553371282     
   20.000000000000000        84.800000000000011        2.5709122569445486     
   20.000000000000000        85.600000000000009        2.4839153992719760     
   20.000000000000000        86.400000000000006        2.5764396800920588     
   20.000000000000000        87.200000000000003        2.5328473429624121     
   20.000000000000000        88.000000000000000        2.4884416885990368     
   20.000000000000000        88.800000000000011        2.5745043409419952     
   20.000000000000000        89.600000000000009        2.4774596377393192     
   20.000000000000000        90.400000000000006        2.5120632882281102     
   20.000000000000000        91.200000000000003        2.5459903499808614     
   20.000000000000000        92.000000000000000        2.5454189152015321     
   20.000000000000000        92.800000000000011        2.5653567404395985     
   20.000000000000000        93.600000000000009        2.5111984850451696     
   20.000000000000000        94.400000000000006        2.5133065522926072     
   20.000000000000000        95.200000000000003        2.5140841129817768     
   20.000000000000000        96.000000000000000        2.5471036306897021     
   20.000000000000000        96.800000000000011        2.4802131384716293     
   20.000000000000000        97.600000000000009        2.5335026332502553     
   20.000000000000000        98.400000000000006        2.4843110221695301     
   20.000000000000000        99.200000000000003        2.4979169551079559     
   20.000000000000000        100.00000000000000        2.4858836556997046     
   20.000000000000000        100.80000000000001        2.5576321431728162     
   20.000000000000000        101.60000000000001        2.4839477338005675     
   20.000000000000000        102.40000000000001        2.5599809464652554     

   20.800000000000001       0.80000000000000004        2.4883246522865088     
   20.800000000000001        1.6000000000000001        2.4613465972300812     
   20.800000000000001        2.4000000000000004        2.5434057439514683     
   20.800000000000001        3.2000000000000002        2.4979756700641698     
   20.800000000000001        4.0000000000000000        2.5220429227918451     
   20.800000000000001        4.8000000000000007        2.5220598992557139     
   20.800000000000001        5.6000000000000005        2.4712653458686678     
   20.800000000000001        6.4000000000000004        2.5448488782539762     
   20.800000000000001        7.2000000000000002        2.5294921640539627     
   20.800000000000001        8.0000000000000000        2.5055774158868545     
   20.800000000000001        8.8000000000000007        2.5314382713187653     
   20.800000000000001        9.6000000000000014        2.4350366091675535     
   20.800000000000001        10.400000000000000        2.5062292502741559     
   20.800000000000001        11.200000000000001        2.4323719523480212     
   20.800000000000001        12.000000000000000        2.5137411325875751     
   20.800000000000001        12.800000000000001        2.5150230408433853     
   20.800000000000001        13.600000000000001        2.4309839817991148     
   20.800000000000001        14.400000000000000        2.4760530484755310     
   20.800000000000001        15.200000000000001        2.5259419114100532     
   20.800000000000001        16.000000000000000        2.5191131447484554     
   20.800000000000001        16.800000000000001        2.4419920604721015     
   20.800000000000001        17.600000000000001        2.4477008977610670     
   20.800000000000001        18.400000000000002        2.4460471557373347     
   20.800000000000001        19.200000000000003        2.4825338999391917     
   20.800000000000001        20.000000000000000        2.4241102086089432     
   20.800000000000001        20.800000000000001        2.4865813129293288     
   20.800000000000001        21.600000000000001        2.4409045904115847     
   20.800000000000001        22.400000000000002        2.4636627132306113     
   20.800000000000001        23.200000000000003        2.5176437594922523     
   20.800000000000001        24.000000000000000        2.4832905705515507     
   20.800000000000001        24.800000000000001        2.4444039874855306     
   20.800000000000001        25.600000000000001        2.4511421014020867     
   20.800000000000001        26.400000000000002        2.4526685491986391     
   20.800000000000001        27.200000000000003        2.5218815233769272     
   20.800000000000001        28.000000000000000        2.4927685376158299     
   20.800000000000001        28.800000000000001        2.4944413734334767     
   20.800000000000001        29.600000000000001        2.5132273239537737     
   20.800000000000001        30.400000000000002        2.4552251356621295     
   20.800000000000001        31.200000000000003        2.4775733729456024     
   20.800000000000001        32.000000000000000        2.4955467900537487     
   20.800000000000001        32.800000000000004        2.4469374903684655     
   20.800000000000001        33.600000000000001        2.5405945470685967     
   20.800000000000001        34.399999999999999        2.5186199122240582     
   20.800000000000001        35.200000000000003        2.5462010147440872     
   20.800000000000001        36.000000000000000        2.4559062055668872     
   20.800000000000001        36.800000000000004        2.5104499882179425     
   20.800000000000001        37.600000000000001        2.4716065149454711     
   20.800000000000001        38.400000000000006        2.4394126561339107     
   20.800000000000001        39.200000000000003        2.5359974016521094     
   20.800000000000001        40.000000000000000        2.5376731165527566     
   20.800000000000001        40.800000000000004        2.5479864287798657     
   20.800000000000001        41.600000000000001        2.4806241442026549     
   20.800000000000001        42.400000000000006        2.5394829884396533     
   20.800000000000001        43.200000000000003        2.4726411675723337     
   20.800000000000001        44.000000000000000        2.5405179190962839     
   20.800000000000001        44.800000000000004        2.5404431662368148     
   20.800000000000001        45.600000000000001        2.4905358267203463     
   20.800000000000001        46.400000000000006        2.5282888686186205     
   20.800000000000001        47.200000000000003        2.4706334389369817     
   20.800000000000001        48.000000000000000        2.5210638549685669     
   20.800000000000001        48.800000000000004        2.5372506098803420     
   20.800000000000001        49.600000000000001        2.4888168605474479     
   20.800000000000001        50.400000000000006        2.4869018024407983     
   20.800000000000001        51.200000000000003        2.5348703910500028     
   20.800000000000001        52.000000000000000        2.5232676622396255     
   20.800000000000001        52.800000000000004        2.4521108204948110     
   20.800000000000001        53.600000000000001        2.4541237469732367     
   20.800000000000001        54.400000000000006        2.5299652632949865     
   20.800000000000001        55.200000000000003        2.5157219870346741     
   20.800000000000001        56.000000000000000        2.4696991518436318     
   20.800000000000001        56.800000000000004        2.5319253803757475     
   20.800000000000001        57.600000000000001        2.4955157792917428     
   20.800000000000001        58.400000000000006        2.5245005679500667     
   20.800000000000001        59.200000000000003        2.5457589084540877     
   20.800000000000001        60.000000000000000        2.5059301904188978     
   20.800000000000001        60.800000000000004        2.5032823688483230     
   20.800000000000001        61.600000000000001        2.5243593639844795     
   20.800000000000001        62.400000000000006        2.4659108063529414     
   20.800000000000001        63.200000000000003        2.5102361835773213     
   20.800000000000001        64.000000000000000        2.4904775560427481     
   20.800000000000001        64.799999999999997        2.5368486537923256     
   20.800000000000001        65.600000000000009        2.5099231881281394     
   20.800000000000001        66.400000000000006        2.4540453425737350     
   20.800000000000001        67.200000000000003        2.5299333467592646     
   20.800000000000001        68.000000000000000        2.4495938760328801     
   20.800000000000001        68.799999999999997        2.4507143028376315     
   20.800000000000001        69.600000000000009        2.4583051166993894     
   20.800000000000001        70.400000000000006        2.5154511823212147     
   20.800000000000001        71.200000000000003        2.4751737157014486     
   20.800000000000001        72.000000000000000        2.5397059919758664     
   20.800000000000001        72.799999999999997        2.5561742113142758     
   20.800000000000001        73.600000000000009        2.4953084650480255     
   20.800000000000001        74.400000000000006        2.4920162359270064     
   20.800000000000001        75.200000000000003        2.5126995525491025     
   20.800000000000001        76.000000000000000        2.4830603667490081     
   20.800000000000001        76.800000000000011        2.4957136745527833     
   20.800000000000001        77.600000000000009        2.5535963448287391     
   20.800000000000001        78.400000000000006        2.5436238970804848     
   20.800000000000001        79.200000000000003        2.4807254214618730     
   20.800000000000001        80.000000000000000        2.5135717026504132     
   20.800000000000001        80.800000000000011        2.4983357637480061     
   20.800000000000001        81.600000000000009        2.4927716091679173     
   20.800000000000001        82.400000000000006        2.4608773717744610     
   20.800000000000001        83.200000000000003        2.5266526847982624     
   20.800000000000001        84.000000000000000        2.5569359431110583     
   20.800000000000001        84.800000000000011        2.5031633004471576     
   20.800000000000001        85.600000000000009        2.5211059565655423     
   20.800000000000001        86.400000000000006        2.5664024048206109     
   20.800000000000001        87.200000000000003        2.4846615862205566     
   20.800000000000001        88.000000000000000        2.5429593254872938     
   20.800000000000001        88.800000000000011        2.5177854987833799     
   20.800000000000001        89.600000000000009        2.5707600105287165     
   20.800000000000001        90.400000000000006        2.5235702651135985     
   20.800000000000001        91.200000000000003        2.5596084446908547     
   20.800000000000001        92.000000000000000        2.4766092379910436     
   20.800000000000001        92.800000000000011        2.5215096644876995     
   20.800000000000001        93.600000000000009        2.4833004275212698     
   20.800000000000001        94.400000000000006        2.5435106958660034     
   20.800000000000001        95.200000000000003        2.4723191045202988     
   20.800000000000001        96.000000000000000        2.5041648227825073     
   20.800000000000001        96.800000000000011        2.4726364151252564     
   20.800000000000001        97.600000000000009        2.5683294128783669     
   20.800000000000001        98.400000000000006        2.5646021093800684     
   20.800000000000001        99.200000000000003        2.4761072950222922     
   20.800000000000001        100.00000000000000        2.5230322233436793     
   20.800000000000001        100.80000000000001        2.4800060445393863     
   20.800000000000001        101.60000000000001        2.5413419302072633     
   20.800000000000001        102.40000000000001        2.4874271349133834     

   21.600000000000001       0.80000000000000004        2.5220691405972144     
   21.600000000000001        1.6000000000000001        2.5202312310473443     
   21.600000000000001        2.4000000000000004        2.4861447149521156     
   21.600000000000001        3.2000000000000002        2.4695553687516485     
   21.600000000000001        4.0000000000000000        2.5179529348778251     
   21.600000000000001        4.8000000000000007        2.5118786180728194     
   21.600000000000001        5.6000000000000005        2.4443357496517306     
   21.600000000000001        6.4000000000000004        2.4934034512071888     
   21.600000000000001        7.2000000000000002        2.5143861616683965     
   21.600000000000001        8.0000000000000000        2.4883812112397097     
   21.600000000000001        8.8000000000000007        2.4871634555728894     
   21.600000000000001        9.6000000000000014        2.5305632073205611     
   21.600000000000001        10.400000000000000        2.4516020312203750     
   21.600000000000001        11.200000000000001        2.5042861274592227     
   21.600000000000001        12.000000000000000        2.5104429463742326     
   21.600000000000001        12.800000000000001        2.5061378683198221     
   21.600000000000001        13.600000000000001        2.5193668375953266     
   21.600000000000001        14.400000000000000        2.4809719568037112     
   21.600000000000001        15.200000000000001        2.4063838094912247     
   21.600000000000001        16.000000000000000        2.4990177556161406     
   21.600000000000001        16.800000000000001        2.4523265387737072     
   21.600000000000001        17.600000000000001        2.5038561653093767     
   21.600000000000001        18.400000000000002        2.4589565673793143     
   21.600000000000001        19.200000000000003        2.5028052056805561     
   21.600000000000001        20.000000000000000        2.5011371071490145     
   21.600000000000001        20.800000000000001        2.5074156108137666     
   21.600000000000001        21.600000000000001        2.4451746084782009     
   21.600000000000001        22.400000000000002        2.5458684033519456     
   21.600000000000001        23.200000000000003        2.4427429083073600     
   21.600000000000001        24.000000000000000        2.4503210004882057     
   21.600000000000001        24.800000000000001        2.4548768912841004     
   21.600000000000001        25.600000000000001        2.4747580040071235     
   21.600000000000001        26.400000000000002        2.5191073722340662     
   21.600000000000001        27.200000000000003        2.4446159179089109     
   21.600000000000001        28.000000000000000        2.4905216478560912     
   21.600000000000001        28.800000000000001        2.4967958504140970     
   21.600000000000001        29.600000000000001        2.4666902147991108     
   21.600000000000001        30.400000000000002        2.5086853646587772     
   21.600000000000001        31.200000000000003        2.4664378517479575     
   21.600000000000001        32.000000000000000        2.4653454010747367     
   21.600000000000001        32.800000000000004        2.5417582025316534     
   21.600000000000001        33.600000000000001        2.4711218599768916     
   21.600000000000001        34.399999999999999        2.4416993465811370     
   21.600000000000001        35.200000000000003        2.5366154285206632     
   21.600000000000001        36.000000000000000        2.4550018928465573     
   21.600000000000001        36.800000000000004        2.4801992219625499     
   21.600000000000001        37.600000000000001        2.5494677206783529     
   21.600000000000001        38.400000000000006        2.5235447166851888     
   21.600000000000001        39.200000000000003        2.5175038401181493     
   21.600000000000001        40.000000000000000        2.4844772542195681     
   21.600000000000001        40.800000000000004        2.4718611109583843     
   21.600000000000001        41.600000000000001        2.5396062285369876     
   21.600000000000001        42.400000000000006        2.5391999542502734     
   21.600000000000001        43.200000000000003        2.5395138756784341     
   21.600000000000001        44.000000000000000        2.4723108918926844     
   21.600000000000001        44.800000000000004        2.4596619608205534     
   21.600000000000001        45.600000000000001        2.5284493938602646     
   21.600000000000001        46.400000000000006        2.5405756787572811     
   21.600000000000001        47.200000000000003        2.5045869787171875     
   21.600000000000001        48.000000000000000        2.5465835351348671     
   21.600000000000001        48.800000000000004        2.4807343360524601     
   21.600000000000001        49.600000000000001        2.5486251129730126     
   21.600000000000001        50.400000000000006        2.4586083351502288     
   21.600000000000001        51.200000000000003        2.4686949002068839     
   21.600000000000001        52.000000000000000        2.5082775807928042     
   21.600000000000001        52.800000000000004        2.5110006985109035     
   21.600000000000001        53.600000000000001        2.5240760516116434     
   21.600000000000001        54.400000000000006        2.4273006320515593     
   21.600000000000001        55.200000000000003        2.5105591147340727     
   21.600000000000001        56.000000000000000        2.4550743553141845     
   21.600000000000001        56.800000000000004        2.4978612451861428     
   21.600000000000001        57.600000000000001        2.4738842195904773     
   21.600000000000001        58.400000000000006        2.4563797653388595     
   21.600000000000001        59.200000000000003        2.4351646326466847     
   21.600000000000001        60.000000000000000        2.4781114090110736     
   21.600000000000001        60.800000000000004        2.4818861996265680     
   21.600000000000001        61.600000000000001        2.4944942049329861     
   21.600000000000001        62.400000000000006        2.4674470050444994     
   21.600000000000001        63.200000000000003        2.4410083829701059     
   21.600000000000001        64.000000000000000        2.4993941339970096     
   21.600000000000001        64.799999999999997        2.4466664286867568     
   21.600000000000001        65.600000000000009        2.4404866329266373     
   21.600000000000001        66.400000000000006        2.5078503521773894     
   21.600000000000001        67.200000000000003        2.4416037020485009     
   21.600000000000001        68.000000000000000        2.5333954692352485     
   21.600000000000001        68.799999999999997        2.5279032529370342     
   21.600000000000001        69.600000000000009        2.4546535071175728     
   21.600000000000001        70.400000000000006        2.5111912663097553     
   21.600000000000001        71.200000000000003        2.4653964860246123     
   21.600000000000001        72.000000000000000        2.5214665790961241     
   21.600000000000001        72.799999999999997        2.4374428307985707     
   21.600000000000001        73.600000000000009        2.5323608598252974     
   21.600000000000001        74.400000000000006        2.5394366512786020     
   21.600000000000001        75.200000000000003        2.5408934300702279     
   21.600000000000001        76.000000000000000        2.4876033314578327     
   21.600000000000001        76.800000000000011        2.5206612178035699     
   21.600000000000001        77.600000000000009        2.4972981585780820     
   21.600000000000001        78.400000000000006        2.4539647421268760     
   21.600000000000001        79.200000000000003        2.5761585555135724     
   21.600000000000001        80.000000000000000        2.4724491507082380     
   21.600000000000001        80.800000000000011        2.5786954760114753     
   21.600000000000001        81.600000000000009        2.4892115201478435     
   21.600000000000001        82.400000000000006        2.5413268031486718     
   21.600000000000001        83.200000000000003        2.5449482446854890     
   21.600000000000001        84.000000000000000        2.4881694923079216     
   21.600000000000001        84.800000000000011        2.5299179445806392     
   21.600000000000001        85.600000000000009        2.4707517992267456     
   21.600000000000001        86.400000000000006        2.4721916758033307     
   21.600000000000001        87.200000000000003        2.5227014218530655     
   21.600000000000001        88.000000000000000        2.4904259904137143     
   21.600000000000001        88.800000000000011        2.5778262953012741     
   21.600000000000001        89.600000000000009        2.5239377714530149     
   21.600000000000001        90.400000000000006        2.4923853991618055     
   21.600000000000001        91.200000000000003        2.4813975908413246     
   21.600000000000001        92.000000000000000        2.5694946721031253     
   21.600000000000001        92.800000000000011        2.4690365405083368     
   21.600000000000001        93.600000000000009        2.5653896126577238     
   21.600000000000001        94.400000000000006        2.5436553332259679     
   21.600000000000001        95.200000000000003        2.5611977789392735     
   21.600000000000001        96.000000000000000        2.5147640506352729     
   21.600000000000001        96.800000000000011        2.5460417328095493     
   21.600000000000001        97.600000000000009        2.4474854774009547     
   21.600000000000001        98.400000000000006        2.4695257354890976     
   21.600000000000001        99.200000000000003        2.4917461685586608     
   21.600000000000001        100.00000000000000        2.5158179254899693     
   21.600000000000001        100.80000000000001        2.5292839128345670     
   21.600000000000001        101.60000000000001        2.5273743347000224     
   21.600000000000001        102.40000000000001        2.5357942063048906     

   22.400000000000002       0.80000000000000004        2.4936750452056806     
   22.400000000000002        1.6000000000000001        2.5221094796947865     
   22.400000000000002        2.4000000000000004        2.5259843064527305     
   22.400000000000002        3.2000000000000002        2.5337932044584353     
   22.400000000000002        4.0000000000000000        2.5073868324500701     
   22.400000000000002        4.8000000000000007        2.4441644959594937     
   22.400000000000002        5.6000000000000005        2.5156342439023618     
   22.400000000000002        6.4000000000000004        2.4458716299443539     
   22.400000000000002        7.2000000000000002        2.4538515123222804     
   22.400000000000002        8.0000000000000000        2.4486424009240255     
   22.400000000000002        8.8000000000000007        2.5025585747185701     
   22.400000000000002        9.6000000000000014        2.4979724164064696     
   22.400000000000002        10.400000000000000        2.4445408200454746     
   22.400000000000002        11.200000000000001        2.4372332556582390     
   22.400000000000002        12.000000000000000        2.5158370506018546     
   22.400000000000002        12.800000000000001        2.5233484346741335     
   22.400000000000002        13.600000000000001        2.4290167670431040     
   22.400000000000002        14.400000000000000        2.5076449109514196     
   22.400000000000002        15.200000000000001        2.4890387527030939     
   22.400000000000002        16.000000000000000        2.5283889431591002     
   22.400000000000002        16.800000000000001        2.4733487637576514     
   22.400000000000002        17.600000000000001        2.5187857317460431     
   22.400000000000002        18.400000000000002        2.4213659241731347     
   22.400000000000002        19.200000000000003        2.5188512217122945     
   22.400000000000002        20.000000000000000        2.4637933573353332     
   22.400000000000002        20.800000000000001        2.5056109088149419     
   22.400000000000002        21.600000000000001        2.4661425955364087     
   22.400000000000002        22.400000000000002        2.4307535378039957     
   22.400000000000002        23.200000000000003        2.4800301121912147     
   22.400000000000002        24.000000000000000        2.5226841602406318     
   22.400000000000002        24.800000000000001        2.4732276561131590     
   22.400000000000002        25.600000000000001        2.5075093558382595     
   22.400000000000002        26.400000000000002        2.4722103675340033     
   22.400000000000002        27.200000000000003        2.4424117506371399     
   22.400000000000002        28.000000000000000        2.5107108252591464     
   22.400000000000002        28.800000000000001        2.4983518703126544     
   22.400000000000002        29.600000000000001        2.4792642246174945     
   22.400000000000002        30.400000000000002        2.5040870349231561     
   22.400000000000002        31.200000000000003        2.4834269820967996     
   22.400000000000002        32.000000000000000        2.4788885129046117     
   22.400000000000002        32.800000000000004        2.4788763557943265     
   22.400000000000002        33.600000000000001        2.4992432271835856     
   22.400000000000002        34.399999999999999        2.5098479343610682     
   22.400000000000002        35.200000000000003        2.4426386366359241     
   22.400000000000002        36.000000000000000        2.5190652038019716     
   22.400000000000002        36.800000000000004        2.4958501756465026     
   22.400000000000002        37.600000000000001        2.4897692611603688     
   22.400000000000002        38.400000000000006        2.4593898176942113     
   22.400000000000002        39.200000000000003        2.5146677901530161     
   22.400000000000002        40.000000000000000        2.5540418836402035     
   22.400000000000002        40.800000000000004        2.4813082472399630     
   22.400000000000002        41.600000000000001        2.4870584047720272     
   22.400000000000002        42.400000000000006        2.4846718057798212     
   22.400000000000002        43.200000000000003        2.4780672266916475     
   22.400000000000002        44.000000000000000        2.5511865786656549     
   22.400000000000002        44.800000000000004        2.4867234567124523     
   22.400000000000002        45.600000000000001        2.5505069116090135     
   22.400000000000002        46.400000000000006        2.4889089042325723     
   22.400000000000002        47.200000000000003        2.4922257038238587     
   22.400000000000002        48.000000000000000        2.4696639871438455     
   22.400000000000002        48.800000000000004        2.4976068248598313     
   22.400000000000002        49.600000000000001        2.4857239143766523     
   22.400000000000002        50.400000000000006        2.5092875862727406     
   22.400000000000002        51.200000000000003        2.5430893292621293     
   22.400000000000002        52.000000000000000        2.5214069598138176     
   22.400000000000002        52.800000000000004        2.4360503416136581     
   22.400000000000002        53.600000000000001        2.5311461656546652     
   22.400000000000002        54.400000000000006        2.4912443053246682     
   22.400000000000002        55.200000000000003        2.5398886953300033     
   22.400000000000002        56.000000000000000        2.5058461415915780     
   22.400000000000002        56.800000000000004        2.5153147974768340     
   22.400000000000002        57.600000000000001        2.4603822794518129     
   22.400000000000002        58.400000000000006        2.5539471756883318     
   22.400000000000002        59.200000000000003        2.4855569828607917     
   22.400000000000002        60.000000000000000        2.5272425478235725     
   22.400000000000002        60.800000000000004        2.4867288327428541     
   22.400000000000002        61.600000000000001        2.4669476376180874     
   22.400000000000002        62.400000000000006        2.5473288091371540     
   22.400000000000002        63.200000000000003        2.5396941368760571     
   22.400000000000002        64.000000000000000        2.4911409338448163     
   22.400000000000002        64.799999999999997        2.4678661764427998     
   22.400000000000002        65.600000000000009        2.4988795572880118     
   22.400000000000002        66.400000000000006        2.4225866505612683     
   22.400000000000002        67.200000000000003        2.5174023271651005     
   22.400000000000002        68.000000000000000        2.4424615197737221     
   22.400000000000002        68.799999999999997        2.4918974305282049     
   22.400000000000002        69.600000000000009        2.4720389644387994     
   22.400000000000002        70.400000000000006        2.5060986027289802     
   22.400000000000002        71.200000000000003        2.5035965297752782     
   22.400000000000002        72.000000000000000        2.4388489620845073     
   22.400000000000002        72.799999999999997        2.5171946269166368     
   22.400000000000002        73.600000000000009        2.4813823156003352     
   22.400000000000002        74.400000000000006        2.5308469996475709     
   22.400000000000002        75.200000000000003        2.4782620311029988     
   22.400000000000002        76.000000000000000        2.4760843648425896     
   22.400000000000002        76.800000000000011        2.5437943287434432     
   22.400000000000002        77.600000000000009        2.4939679766997704     
   22.400000000000002        78.400000000000006        2.5330284546436528     
   22.400000000000002        79.200000000000003        2.4929741574212980     
   22.400000000000002        80.000000000000000        2.4796365585517153     
   22.400000000000002        80.800000000000011        2.4949810159518679     
   22.400000000000002        81.600000000000009        2.5429285336196665     
   22.400000000000002        82.400000000000006        2.4797253643063346     
   22.400000000000002        83.200000000000003        2.5343391866809069     
   22.400000000000002        84.000000000000000        2.5035107221985053     
   22.400000000000002        84.800000000000011        2.5299389457288592     
   22.400000000000002        85.600000000000009        2.4596128747962860     
   22.400000000000002        86.400000000000006        2.5814483102563281     
   22.400000000000002        87.200000000000003        2.4856705857120263     
   22.400000000000002        88.000000000000000        2.4724078053643090     
   22.400000000000002        88.800000000000011        2.5212271316730659     
   22.400000000000002        89.600000000000009        2.4887097539995695     
   22.400000000000002        90.400000000000006        2.5795500761580552     
   22.400000000000002        91.200000000000003        2.4842327554750465     
   22.400000000000002        92.000000000000000        2.5704017370919843     
   22.400000000000002        92.800000000000011        2.4765980095259343     
   22.400000000000002        93.600000000000009        2.5230852043217871     
   22.400000000000002        94.400000000000006        2.4432653823908099     
   22.400000000000002        95.200000000000003        2.4761306090192199     
   22.400000000000002        96.000000000000000        2.5023816139769752     
   22.400000000000002        96.800000000000011        2.4960058297358785     
   22.400000000000002        97.600000000000009        2.5507238353922008     
   22.400000000000002        98.400000000000006        2.5245549828779441     
   22.400000000000002        99.200000000000003        2.5669111097648720     
   22.400000000000002        100.00000000000000        2.4442539497127949     
   22.400000000000002        100.80000000000001        2.5048224783495305     
   22.400000000000002        101.60000000000001        2.5383074644749986     
   22.400000000000002        102.40000000000001        2.4856430799280251     

   23.200000000000003       0.80000000000000004        2.5563252501337144     
   23.200000000000003        1.6000000000000001        2.4927932662664061     
   23.200000000000003        2.4000000000000004        2.4849198707830875     
   23.200000000000003        3.2000000000000002        2.5147775167558755     
   23.200000000000003        4.0000000000000000        2.4583393676765324     
   23.200000000000003        4.8000000000000007        2.5277616212769187     
   23.200000000000003        5.6000000000000005        2.4510513349745344     
   23.200000000000003        6.4000000000000004        2.5340353120406007     
   23.200000000000003        7.2000000000000002        2.4449873725438631     
   23.200000000000003        8.0000000000000000        2.5169409563837273     
   23.200000000000003        8.8000000000000007        2.4707641405336926     
   23.200000000000003        9.6000000000000014        2.4825085028551372     
   23.200000000000003        10.400000000000000        2.5020618762491544     
   23.200000000000003        11.200000000000001        2.5203046829875215     
   23.200000000000003        12.000000000000000        2.4720809292723622     
   23.200000000000003        12.800000000000001        2.4288882100538145     
   23.200000000000003        13.600000000000001        2.4692087063010724     
   23.200000000000003        14.400000000000000        2.4786644616509204     
   23.200000000000003        15.200000000000001        2.4966498661993155     
   23.200000000000003        16.000000000000000        2.4378904115177575     
   23.200000000000003        16.800000000000001        2.4182138826499187     
   23.200000000000003        17.600000000000001        2.4643611908841163     
   23.200000000000003        18.400000000000002        2.4396993708166050     
   23.200000000000003        19.200000000000003        2.4725800054675227     
   23.200000000000003        20.000000000000000        2.4190399714191195     
   23.200000000000003        20.800000000000001        2.5085541317121520     
   23.200000000000003        21.600000000000001        2.4825879014553056     
   23.200000000000003        22.400000000000002        2.5169231257719513     
   23.200000000000003        23.200000000000003        2.4695953392644725     
   23.200000000000003        24.000000000000000        2.4718587255397151     
   23.200000000000003        24.800000000000001        2.4761004173795951     
   23.200000000000003        25.600000000000001        2.5031334977252144     
   23.200000000000003        26.400000000000002        2.5067117666852794     
   23.200000000000003        27.200000000000003        2.5312241483295570     
   23.200000000000003        28.000000000000000        2.4285514857920267     
   23.200000000000003        28.800000000000001        2.5335247393962419     
   23.200000000000003        29.600000000000001        2.4557397238014178     
   23.200000000000003        30.400000000000002        2.4515301851373592     
   23.200000000000003        31.200000000000003        2.4592999483404414     
   23.200000000000003        32.000000000000000        2.4886789368714974     
   23.200000000000003        32.800000000000004        2.5009351844099519     
   23.200000000000003        33.600000000000001        2.4359395969402242     
   23.200000000000003        34.399999999999999        2.5104685534602633     
   23.200000000000003        35.200000000000003        2.4776128111721292     
   23.200000000000003        36.000000000000000        2.5184292767941243     
   23.200000000000003        36.800000000000004        2.4590501608171458     
   23.200000000000003        37.600000000000001        2.5300182925883381     
   23.200000000000003        38.400000000000006        2.5278995633613106     
   23.200000000000003        39.200000000000003        2.4624204682137831     
   23.200000000000003        40.000000000000000        2.4808798792482083     
   23.200000000000003        40.800000000000004        2.5290535992922383     
   23.200000000000003        41.600000000000001        2.5454135783659093     
   23.200000000000003        42.400000000000006        2.4916824794386496     
   23.200000000000003        43.200000000000003        2.5545847127422574     
   23.200000000000003        44.000000000000000        2.4858764557151360     
   23.200000000000003        44.800000000000004        2.5574776389836522     
   23.200000000000003        45.600000000000001        2.4906558631605220     
   23.200000000000003        46.400000000000006        2.4911530406284186     
   23.200000000000003        47.200000000000003        2.5550104614535400     
   23.200000000000003        48.000000000000000        2.4484980813927062     
   23.200000000000003        48.800000000000004        2.5294256439500309     
   23.200000000000003        49.600000000000001        2.5280996609426682     
   23.200000000000003        50.400000000000006        2.4424403408338802     
   23.200000000000003        51.200000000000003        2.4417486972585341     
   23.200000000000003        52.000000000000000        2.5047404412851142     
   23.200000000000003        52.800000000000004        2.4591165302616931     
   23.200000000000003        53.600000000000001        2.4455800347314640     
   23.200000000000003        54.400000000000006        2.5101139231368341     
   23.200000000000003        55.200000000000003        2.4410922184297501     
   23.200000000000003        56.000000000000000        2.4607045439253352     
   23.200000000000003        56.800000000000004        2.5174850186880855     
   23.200000000000003        57.600000000000001        2.4699034236525295     
   23.200000000000003        58.400000000000006        2.5396568356498643     
   23.200000000000003        59.200000000000003        2.4254521264677429     
   23.200000000000003        60.000000000000000        2.4942018202156531     
   23.200000000000003        60.800000000000004        2.5252815911102879     
   23.200000000000003        61.600000000000001        2.4494366831646519     
   23.200000000000003        62.400000000000006        2.4431631022223335     
   23.200000000000003        63.200000000000003        2.5074523929196091     
   23.200000000000003        64.000000000000000        2.4352095281016881     
   23.200000000000003        64.799999999999997        2.5301782020569070     
   23.200000000000003        65.600000000000009        2.4898826873936120     
   23.200000000000003        66.400000000000006        2.5440128269498818     
   23.200000000000003        67.200000000000003        2.4813057737611932     
   23.200000000000003        68.000000000000000        2.5049272466775672     
   23.200000000000003        68.799999999999997        2.5153860075506871     
   23.200000000000003        69.600000000000009        2.4846539795604143     
   23.200000000000003        70.400000000000006        2.5396747401825897     
   23.200000000000003        71.200000000000003        2.4245942269060312     
   23.200000000000003        72.000000000000000        2.5082453843848560     
   23.200000000000003        72.799999999999997        2.4593948496938189     
   23.200000000000003        73.600000000000009        2.4557709744109379     
   23.200000000000003        74.400000000000006        2.5138508297145443     
   23.200000000000003        75.200000000000003        2.4662042827212138     
   23.200000000000003        76.000000000000000        2.5289231802498611     
   23.200000000000003        76.800000000000011        2.5103645562391086     
   23.200000000000003        77.600000000000009        2.5329711876051508     
   23.200000000000003        78.400000000000006        2.4879912522415069     
   23.200000000000003        79.200000000000003        2.5385684381788671     
   23.200000000000003        80.000000000000000        2.5209101975006694     
   23.200000000000003        80.800000000000011        2.4951815155093846     
   23.200000000000003        81.600000000000009        2.5628546625666240     
   23.200000000000003        82.400000000000006        2.5057502557790516     
   23.200000000000003        83.200000000000003        2.4583275174981050     
   23.200000000000003        84.000000000000000        2.5511286688887731     
   23.200000000000003        84.800000000000011        2.5291543145069171     
   23.200000000000003        85.600000000000009        2.5295837973744861     
   23.200000000000003        86.400000000000006        2.5117221094589604     
   23.200000000000003        87.200000000000003        2.4645560877680954     
   23.200000000000003        88.000000000000000        2.5629888000192889     
   23.200000000000003        88.800000000000011        2.5371539738504052     
   23.200000000000003        89.600000000000009        2.5102857397540066     
   23.200000000000003        90.400000000000006        2.5539700631279523     
   23.200000000000003        91.200000000000003        2.5166819131001299     
   23.200000000000003        92.000000000000000        2.4751931753626986     
   23.200000000000003        92.800000000000011        2.5082601726176024     
   23.200000000000003        93.600000000000009        2.5745585195238498     
   23.200000000000003        94.400000000000006        2.5582675704614624     
   23.200000000000003        95.200000000000003        2.5161256714908600     
   23.200000000000003        96.000000000000000        2.5590941135624528     
   23.200000000000003        96.800000000000011        2.5731439932794040     
   23.200000000000003        97.600000000000009        2.4616897512146987     
   23.200000000000003        98.400000000000006        2.5251252005610434     
   23.200000000000003        99.200000000000003        2.5320485731829012     
   23.200000000000003        100.00000000000000        2.5246494532295460     
   23.200000000000003        100.80000000000001        2.5668881346302084     
   23.200000000000003        101.60000000000001        2.4864041065277398     
   23.200000000000003        102.40000000000001        2.4796850306403426     

   24.000000000000000       0.80000000000000004        2.5258660765327243     
   24.000000000000000        1.6000000000000001        2.5503805664822279     
   24.000000000000000        2.4000000000000004        2.5370122568681124     
   24.000000000000000        3.2000000000000002        2.5124944296938230     
   24.000000000000000        4.0000000000000000        2.4699358117757888     
   24.000000000000000        4.8000000000000007        2.4635333851827861     
   24.000000000000000        5.6000000000000005        2.5219477736778515     
   24.000000000000000        6.4000000000000004        2.4605382534242102     
   24.000000000000000        7.2000000000000002        2.5336539298354426     
   24.000000000000000        8.0000000000000000        2.5028485757728167     
   24.000000000000000        8.8000000000000007        2.4983622954305416     
   24.000000000000000        9.6000000000000014        2.5078214431196377     
   24.000000000000000        10.400000000000000        2.4818017376171264     
   24.000000000000000        11.200000000000001        2.4848085847759358     
   24.000000000000000        12.000000000000000        2.5161185770576342     
   24.000000000000000        12.800000000000001        2.4516496231504044     
   24.000000000000000        13.600000000000001        2.5328732683510888     
   24.000000000000000        14.400000000000000        2.4951275709425511     
   24.000000000000000        15.200000000000001        2.4635351886464742     
   24.000000000000000        16.000000000000000        2.4842659187764804     
   24.000000000000000        16.800000000000001        2.4897097419849441     
   24.000000000000000        17.600000000000001        2.5256896888501146     
   24.000000000000000        18.400000000000002        2.4408072769580520     
   24.000000000000000        19.200000000000003        2.5242941143019091     
   24.000000000000000        20.000000000000000        2.4443338392157745     
   24.000000000000000        20.800000000000001        2.5449924253433682     
   24.000000000000000        21.600000000000001        2.4738316190579948     
   24.000000000000000        22.400000000000002        2.4522020469223018     
   24.000000000000000        23.200000000000003        2.4726566682930611     
   24.000000000000000        24.000000000000000        2.5138023036570440     
   24.000000000000000        24.800000000000001        2.4117106372945654     
   24.000000000000000        25.600000000000001        2.5043029919481685     
   24.000000000000000        26.400000000000002        2.4610375517354188     
   24.000000000000000        27.200000000000003        2.4391405722916755     
   24.000000000000000        28.000000000000000        2.5254506082939194     
   24.000000000000000        28.800000000000001        2.4501968212136886     
   24.000000000000000        29.600000000000001        2.4703298457017797     
   24.000000000000000        30.400000000000002        2.4798498529313546     
   24.000000000000000        31.200000000000003        2.4872996400866478     
   24.000000000000000        32.000000000000000        2.5405016148501542     
   24.000000000000000        32.800000000000004        2.4503556473763837     
   24.000000000000000        33.600000000000001        2.5313278777163979     
   24.000000000000000        34.399999999999999        2.4896548943019856     
   24.000000000000000        35.200000000000003        2.4575006270812478     
   24.000000000000000        36.000000000000000        2.5511832045943215     
   24.000000000000000        36.800000000000004        2.4847485756897298     
   24.000000000000000        37.600000000000001        2.4291065258631948     
   24.000000000000000        38.400000000000006        2.4712795942263250     
   24.000000000000000        39.200000000000003        2.4716816850518701     
   24.000000000000000        40.000000000000000        2.5440209894550221     
   24.000000000000000        40.800000000000004        2.5370471717897263     
   24.000000000000000        41.600000000000001        2.4802184307253352     
   24.000000000000000        42.400000000000006        2.5499900839306004     
   24.000000000000000        43.200000000000003        2.4812374555149375     
   24.000000000000000        44.000000000000000        2.5502895258619454     
   24.000000000000000        44.800000000000004        2.4760548372729265     
   24.000000000000000        45.600000000000001        2.5273723133241899     
   24.000000000000000        46.400000000000006        2.5240277652379675     
   24.000000000000000        47.200000000000003        2.4450404580064657     
   24.000000000000000        48.000000000000000        2.5512856955498742     
   24.000000000000000        48.800000000000004        2.4492213822001045     
   24.000000000000000        49.600000000000001        2.5431479586380457     
   24.000000000000000        50.400000000000006        2.4441316522036969     
   24.000000000000000        51.200000000000003        2.5133606861892908     
   24.000000000000000        52.000000000000000        2.5008598728858247     
   24.000000000000000        52.800000000000004        2.5038992096957897     
   24.000000000000000        53.600000000000001        2.5232787700809252     
   24.000000000000000        54.400000000000006        2.4335143576958127     
   24.000000000000000        55.200000000000003        2.4854428710839973     
   24.000000000000000        56.000000000000000        2.5029183405152517     
   24.000000000000000        56.800000000000004        2.4424643566812443     
   24.000000000000000        57.600000000000001        2.4633560469837907     
   24.000000000000000        58.400000000000006        2.4691967742037018     
   24.000000000000000        59.200000000000003        2.5289860141317360     
   24.000000000000000        60.000000000000000        2.4329914265399259     
   24.000000000000000        60.800000000000004        2.5051945024060362     
   24.000000000000000        61.600000000000001        2.4488904542985961     
   24.000000000000000        62.400000000000006        2.5122440385608282     
   24.000000000000000        63.200000000000003        2.4626116121394208     
   24.000000000000000        64.000000000000000        2.4404159228538420     
   24.000000000000000        64.799999999999997        2.5171173398163003     
   24.000000000000000        65.600000000000009        2.4180242390504953     
   24.000000000000000        66.400000000000006        2.5183399423917332     
   24.000000000000000        67.200000000000003        2.4546712255419973     
   24.000000000000000        68.000000000000000        2.4698687571402500     
   24.000000000000000        68.799999999999997        2.4899541832810268     
   24.000000000000000        69.600000000000009        2.4521683620212698     
   24.000000000000000        70.400000000000006        2.4578732011857425     
   24.000000000000000        71.200000000000003        2.5028427010554575     
   24.000000000000000        72.000000000000000        2.4504482033939614     
   24.000000000000000        72.799999999999997        2.5392588624925874     
   24.000000000000000        73.600000000000009        2.5335281652670858     
   24.000000000000000        74.400000000000006        2.4446382105540478     
   24.000000000000000        75.200000000000003        2.4556784197190678     
   24.000000000000000        76.000000000000000        2.5154480033180593     
   24.000000000000000        76.800000000000011        2.4739526201496860     
   24.000000000000000        77.600000000000009        2.5360865739802176     
   24.000000000000000        78.400000000000006        2.4785846435403545     
   24.000000000000000        79.200000000000003        2.5314853273999520     
   24.000000000000000        80.000000000000000        2.4682325222362036     
   24.000000000000000        80.800000000000011        2.5569750638350617     
   24.000000000000000        81.600000000000009        2.4442817973968971     
   24.000000000000000        82.400000000000006        2.5475473390217398     
   24.000000000000000        83.200000000000003        2.4501253840007942     
   24.000000000000000        84.000000000000000        2.5471086320638343     
   24.000000000000000        84.800000000000011        2.4818751844868143     
   24.000000000000000        85.600000000000009        2.5102015979242385     
   24.000000000000000        86.400000000000006        2.5297238009780116     
   24.000000000000000        87.200000000000003        2.5109875932359271     
   24.000000000000000        88.000000000000000        2.5470997610723782     
   24.000000000000000        88.800000000000011        2.4844234520711095     
   24.000000000000000        89.600000000000009        2.5323853029122558     
   24.000000000000000        90.400000000000006        2.4783093212444660     
   24.000000000000000        91.200000000000003        2.5154946814389860     
   24.000000000000000        92.000000000000000        2.5516687394665962     
   24.000000000000000        92.800000000000011        2.4684131561492912     
   24.000000000000000        93.600000000000009        2.5084081604450694     
   24.000000000000000        94.400000000000006        2.5580621112491020     
   24.000000000000000        95.200000000000003        2.4758315120997936     
   24.000000000000000        96.000000000000000        2.4921759597657029     
   24.000000000000000        96.800000000000011        2.5078277852063557     
   24.000000000000000        97.600000000000009        2.4968378154276025     
   24.000000000000000        98.400000000000006        2.5687630451640868     
   24.000000000000000        99.200000000000003        2.5129750811329341     
   24.000000000000000        100.00000000000000        2.5476991813105121     
   24.000000000000000        100.80000000000001        2.4722162062931514     
   24.000000000000000        101.60000000000001        2.4795728857866433     
   24.000000000000000        102.40000000000001        2.5511487574725855     

   24.800000000000001       0.80000000000000004        2.5388965097334313     
   24.800000000000001        1.6000000000000001        2.4892528191475773     
   24.800000000000001        2.4000000000000004        2.4795576995556248     
   24.800000000000001        3.2000000000000002        2.5112171537358678     
   24.800000000000001        4.0000000000000000        2.4607255546700815     
   24.800000000000001        4.8000000000000007        2.4643179882697193     
   24.800000000000001        5.6000000000000005        2.5252839311640152     
   24.800000000000001        6.4000000000000004        2.4619874433297753     
   24.800000000000001        7.2000000000000002        2.5396691904762454     
   24.800000000000001        8.0000000000000000        2.5319193543893221     
   24.800000000000001        8.8000000000000007        2.4184728027270204     
   24.800000000000001        9.6000000000000014        2.5115935429032712     
   24.800000000000001        10.400000000000000        2.4896057051910447     
   24.800000000000001        11.200000000000001        2.4909336447568236     
   24.800000000000001        12.000000000000000        2.5097987164835502     
   24.800000000000001        12.800000000000001        2.4867553450990045     
   24.800000000000001        13.600000000000001        2.4586919282648756     
   24.800000000000001        14.400000000000000        2.4297749066854282     
   24.800000000000001        15.200000000000001        2.5141070246643249     
   24.800000000000001        16.000000000000000        2.5078979827624379     
   24.800000000000001        16.800000000000001        2.4312094063201002     
   24.800000000000001        17.600000000000001        2.4670623059518686     
   24.800000000000001        18.400000000000002        2.5072924472909421     
   24.800000000000001        19.200000000000003        2.4428580543463423     
   24.800000000000001        20.000000000000000        2.4820219175631091     
   24.800000000000001        20.800000000000001        2.4376579370473346     
   24.800000000000001        21.600000000000001        2.4515379674285507     
   24.800000000000001        22.400000000000002        2.4976992042317154     
   24.800000000000001        23.200000000000003        2.4443733154878267     
   24.800000000000001        24.000000000000000        2.5024612008348623     
   24.800000000000001        24.800000000000001        2.4971306443767629     
   24.800000000000001        25.600000000000001        2.4418686441047255     
   24.800000000000001        26.400000000000002        2.4562489091155366     
   24.800000000000001        27.200000000000003        2.4372918658981786     
   24.800000000000001        28.000000000000000        2.4858888633173564     
   24.800000000000001        28.800000000000001        2.4426458770870259     
   24.800000000000001        29.600000000000001        2.5059853944075066     
   24.800000000000001        30.400000000000002        2.5003742498789494     
   24.800000000000001        31.200000000000003        2.5316875501339409     
   24.800000000000001        32.000000000000000        2.4527954296701471     
   24.800000000000001        32.800000000000004        2.4907190484611141     
   24.800000000000001        33.600000000000001        2.5300380008694177     
   24.800000000000001        34.399999999999999        2.4996587678951578     
   24.800000000000001        35.200000000000003        2.4795889568776701     
   24.800000000000001        36.000000000000000        2.4467073961665662     
   24.800000000000001        36.800000000000004        2.5127939290456283     
   24.800000000000001        37.600000000000001        2.5190242499063564     
   24.800000000000001        38.400000000000006        2.5093153965674726     
   24.800000000000001        39.200000000000003        2.5152169565714995     
   24.800000000000001        40.000000000000000        2.4626745324142263     
   24.800000000000001        40.800000000000004        2.4794239035592809     
   24.800000000000001        41.600000000000001        2.5472978947879050     
   24.800000000000001        42.400000000000006        2.4791492968606019     
   24.800000000000001        43.200000000000003        2.5526585229926324     
   24.800000000000001        44.000000000000000        2.4811843921971848     
   24.800000000000001        44.800000000000004        2.5435924004485684     
   24.800000000000001        45.600000000000001        2.5128335129598089     
   24.800000000000001        46.400000000000006        2.5427341657372873     
   24.800000000000001        47.200000000000003        2.4788906994174629     
   24.800000000000001        48.000000000000000        2.4658295493142908     
   24.800000000000001        48.800000000000004        2.4486365726195110     
   24.800000000000001        49.600000000000001        2.5118188117147136     
   24.800000000000001        50.400000000000006        2.5143419972076315     
   24.800000000000001        51.200000000000003        2.4388605118218587     
   24.800000000000001        52.000000000000000        2.4827513997456307     
   24.800000000000001        52.800000000000004        2.4481199657437975     
   24.800000000000001        53.600000000000001        2.4556224900147079     
   24.800000000000001        54.400000000000006        2.5035322053708464     
   24.800000000000001        55.200000000000003        2.5123971405430114     
   24.800000000000001        56.000000000000000        2.4409964237922197     
   24.800000000000001        56.800000000000004        2.5147336971091874     
   24.800000000000001        57.600000000000001        2.4984340866184120     
   24.800000000000001        58.400000000000006        2.4546148595813913     
   24.800000000000001        59.200000000000003        2.4531976391003640     
   24.800000000000001        60.000000000000000        2.5008362056096773     
   24.800000000000001        60.800000000000004        2.4455579842983286     
   24.800000000000001        61.600000000000001        2.5333125625924309     
   24.800000000000001        62.400000000000006        2.4272482794030577     
   24.800000000000001        63.200000000000003        2.5348704933046537     
   24.800000000000001        64.000000000000000        2.5294476473290337     
   24.800000000000001        64.799999999999997        2.5230218793446166     
   24.800000000000001        65.600000000000009        2.5241378669650794     
   24.800000000000001        66.400000000000006        2.5250137129519619     
   24.800000000000001        67.200000000000003        2.4559592959774799     
   24.800000000000001        68.000000000000000        2.5117201712289625     
   24.800000000000001        68.799999999999997        2.5189892417036299     
   24.800000000000001        69.600000000000009        2.4630341544499670     
   24.800000000000001        70.400000000000006        2.5073715641546257     
   24.800000000000001        71.200000000000003        2.4555555757546266     
   24.800000000000001        72.000000000000000        2.5133665025360363     
   24.800000000000001        72.799999999999997        2.4411917110338641     
   24.800000000000001        73.600000000000009        2.5319383439359595     
   24.800000000000001        74.400000000000006        2.5398123921092761     
   24.800000000000001        75.200000000000003        2.4510821958059630     
   24.800000000000001        76.000000000000000        2.5109158640591311     
   24.800000000000001        76.800000000000011        2.4780787258509083     
   24.800000000000001        77.600000000000009        2.4774944037551481     
   24.800000000000001        78.400000000000006        2.5570296261693475     
   24.800000000000001        79.200000000000003        2.4881013850064417     
   24.800000000000001        80.000000000000000        2.4623793867312669     
   24.800000000000001        80.800000000000011        2.5491515700403333     
   24.800000000000001        81.600000000000009        2.5643401575723188     
   24.800000000000001        82.400000000000006        2.5139523797237344     
   24.800000000000001        83.200000000000003        2.5464588165415631     
   24.800000000000001        84.000000000000000        2.4941093486241424     
   24.800000000000001        84.800000000000011        2.5052275860068351     
   24.800000000000001        85.600000000000009        2.5590138814740131     
   24.800000000000001        86.400000000000006        2.4728122313475951     
   24.800000000000001        87.200000000000003        2.4802761663290065     
   24.800000000000001        88.000000000000000        2.5713511180667732     
   24.800000000000001        88.800000000000011        2.4629156962582219     
   24.800000000000001        89.600000000000009        2.5586112646428925     
   24.800000000000001        90.400000000000006        2.4985682175600870     
   24.800000000000001        91.200000000000003        2.4531675937134914     
   24.800000000000001        92.000000000000000        2.5271077882035922     
   24.800000000000001        92.800000000000011        2.5246535021926513     
   24.800000000000001        93.600000000000009        2.5450140584892362     
   24.800000000000001        94.400000000000006        2.4746450740812711     
   24.800000000000001        95.200000000000003        2.4939418609285786     
   24.800000000000001        96.000000000000000        2.5510472296005577     
   24.800000000000001        96.800000000000011        2.5609467700977775     
   24.800000000000001        97.600000000000009        2.5273961342640301     
   24.800000000000001        98.400000000000006        2.4418717298856145     
   24.800000000000001        99.200000000000003        2.4504544136473587     
   24.800000000000001        100.00000000000000        2.5546135423608201     
   24.800000000000001        100.80000000000001        2.4671085262828401     
   24.800000000000001        101.60000000000001        2.5565983907970069     
   24.800000000000001        102.40000000000001        2.4732564770828693     

   25.600000000000001       0.80000000000000004        2.4709966586344314     
   25.600000000000001        1.6000000000000001        2.4942075500064154     
   25.600000000000001        2.4000000000000004        2.5233192830241169     
   25.600000000000001        3.2000000000000002        2.4623501092006856     
   25.600000000000001        4.0000000000000000        2.5139912551722081     
   25.600000000000001        4.8000000000000007        2.5128718591978187     
   25.600000000000001        5.6000000000000005        2.4384015856128047     
   25.600000000000001        6.4000000000000004        2.5088067415925295     
   25.600000000000001        7.2000000000000002        2.4627491295007737     
   25.600000000000001        8.0000000000000000        2.4847415815704239     
   25.600000000000001        8.8000000000000007        2.4454710960088888     
   25.600000000000001        9.6000000000000014        2.5054949924724461     
   25.600000000000001        10.400000000000000        2.4694000632353732     
   25.600000000000001        11.200000000000001        2.4773955908964922     
   25.600000000000001        12.000000000000000        2.4985071993342109     
   25.600000000000001        12.800000000000001        2.4451159125055359     
   25.600000000000001        13.600000000000001        2.4925063745580722     
   25.600000000000001        14.400000000000000        2.4978245880866923     
   25.600000000000001        15.200000000000001        2.4220172424368265     
   25.600000000000001        16.000000000000000        2.5367532344189359     
   25.600000000000001        16.800000000000001        2.4464989946470603     
   25.600000000000001        17.600000000000001        2.4962790255442524     
   25.600000000000001        18.400000000000002        2.4580491617221965     
   25.600000000000001        19.200000000000003        2.4559101391544211     
   25.600000000000001        20.000000000000000        2.4867940398243964     
   25.600000000000001        20.800000000000001        2.5179836919071850     
   25.600000000000001        21.600000000000001        2.4581436964087771     
   25.600000000000001        22.400000000000002        2.5114970265733882     
   25.600000000000001        23.200000000000003        2.4511142713740846     
   25.600000000000001        24.000000000000000        2.5235116344120505     
   25.600000000000001        24.800000000000001        2.4754710780340079     
   25.600000000000001        25.600000000000001        2.4576130326454209     
   25.600000000000001        26.400000000000002        2.4862226489422454     
   25.600000000000001        27.200000000000003        2.5200823369990544     
   25.600000000000001        28.000000000000000        2.4834398169773602     
   25.600000000000001        28.800000000000001        2.4560529859891029     
   25.600000000000001        29.600000000000001        2.5066806897001239     
   25.600000000000001        30.400000000000002        2.5130518353803275     
   25.600000000000001        31.200000000000003        2.4361417058236254     
   25.600000000000001        32.000000000000000        2.4908426674587449     
   25.600000000000001        32.800000000000004        2.4695346215473348     
   25.600000000000001        33.600000000000001        2.4497186830367914     
   25.600000000000001        34.399999999999999        2.4319548406467715     
   25.600000000000001        35.200000000000003        2.5111195409021234     
   25.600000000000001        36.000000000000000        2.4399696262908304     
   25.600000000000001        36.800000000000004        2.5276763526722656     
   25.600000000000001        37.600000000000001        2.4170896344155137     
   25.600000000000001        38.400000000000006        2.5234132371066900     
   25.600000000000001        39.200000000000003        2.4238876488267525     
   25.600000000000001        40.000000000000000        2.5120732460881761     
   25.600000000000001        40.800000000000004        2.4638898933784188     
   25.600000000000001        41.600000000000001        2.5336918104910477     
   25.600000000000001        42.400000000000006        2.5353493530593791     
   25.600000000000001        43.200000000000003        2.4671619325620004     
   25.600000000000001        44.000000000000000        2.5327694452693401     
   25.600000000000001        44.800000000000004        2.4611157173109555     
   25.600000000000001        45.600000000000001        2.4407916209576648     
   25.600000000000001        46.400000000000006        2.4418481134337857     
   25.600000000000001        47.200000000000003        2.5077097639712820     
   25.600000000000001        48.000000000000000        2.5052237139637139     
   25.600000000000001        48.800000000000004        2.5081356193451838     
   25.600000000000001        49.600000000000001        2.4443278231282823     
   25.600000000000001        50.400000000000006        2.5204854987081449     
   25.600000000000001        51.200000000000003        2.4999158837277831     
   25.600000000000001        52.000000000000000        2.4706968894063630     
   25.600000000000001        52.800000000000004        2.5439909879119242     
   25.600000000000001        53.600000000000001        2.5240196616964043     
   25.600000000000001        54.400000000000006        2.4667622338575756     
   25.600000000000001        55.200000000000003        2.4867384234927958     
   25.600000000000001        56.000000000000000        2.5345503061179793     
   25.600000000000001        56.800000000000004        2.4315707916978520     
   25.600000000000001        57.600000000000001        2.4647309830192796     
   25.600000000000001        58.400000000000006        2.5413858439282686     
   25.600000000000001        59.200000000000003        2.5418263800634411     
   25.600000000000001        60.000000000000000        2.4467221232080121     
   25.600000000000001        60.800000000000004        2.4955458580631196     
   25.600000000000001        61.600000000000001        2.4436138633013371     
   25.600000000000001        62.400000000000006        2.5376068874992153     
   25.600000000000001        63.200000000000003        2.5017296219140444     
   25.600000000000001        64.000000000000000        2.4486803125225856     
   25.600000000000001        64.799999999999997        2.4011344743633813     
   25.600000000000001        65.600000000000009        2.4589694587511350     
   25.600000000000001        66.400000000000006        2.4831670140319702     
   25.600000000000001        67.200000000000003        2.4574794206916120     
   25.600000000000001        68.000000000000000        2.4807536585304595     
   25.600000000000001        68.799999999999997        2.5149032298589384     
   25.600000000000001        69.600000000000009        2.4684616131623311     
   25.600000000000001        70.400000000000006        2.4871851675566501     
   25.600000000000001        71.200000000000003        2.4564232119157388     
   25.600000000000001        72.000000000000000        2.4678076779537248     
   25.600000000000001        72.799999999999997        2.4708664839378516     
   25.600000000000001        73.600000000000009        2.4703956256125235     
   25.600000000000001        74.400000000000006        2.4661321361438291     
   25.600000000000001        75.200000000000003        2.4730875105175323     
   25.600000000000001        76.000000000000000        2.5279074375738961     
   25.600000000000001        76.800000000000011        2.4991111040615683     
   25.600000000000001        77.600000000000009        2.4643994734568744     
   25.600000000000001        78.400000000000006        2.4661463223262445     
   25.600000000000001        79.200000000000003        2.5479449401065919     
   25.600000000000001        80.000000000000000        2.5199690416392877     
   25.600000000000001        80.800000000000011        2.4627798630413147     
   25.600000000000001        81.600000000000009        2.4584258472516081     
   25.600000000000001        82.400000000000006        2.5066221826503052     
   25.600000000000001        83.200000000000003        2.4687619528605689     
   25.600000000000001        84.000000000000000        2.5348055464308552     
   25.600000000000001        84.800000000000011        2.4882733336161773     
   25.600000000000001        85.600000000000009        2.5073006253483836     
   25.600000000000001        86.400000000000006        2.5072473851697836     
   25.600000000000001        87.200000000000003        2.5809295818795928     
   25.600000000000001        88.000000000000000        2.4626945169821179     
   25.600000000000001        88.800000000000011        2.5098375792649854     
   25.600000000000001        89.600000000000009        2.5245589067112828     
   25.600000000000001        90.400000000000006        2.5347694430337135     
   25.600000000000001        91.200000000000003        2.5544091979666605     
   25.600000000000001        92.000000000000000        2.5299975080587354     
   25.600000000000001        92.800000000000011        2.4956229632258888     
   25.600000000000001        93.600000000000009        2.5768905605149830     
   25.600000000000001        94.400000000000006        2.4616041330462535     
   25.600000000000001        95.200000000000003        2.5446810684793908     
   25.600000000000001        96.000000000000000        2.4549635747945167     
   25.600000000000001        96.800000000000011        2.4617835877248169     
   25.600000000000001        97.600000000000009        2.4781590989458753     
   25.600000000000001        98.400000000000006        2.5612931055120631     
   25.600000000000001        99.200000000000003        2.5746936958018405     
   25.600000000000001        100.00000000000000        2.4670948720249464     
   25.600000000000001        100.80000000000001        2.5074211916528006     
   25.600000000000001        101.60000000000001        2.4577493333782314     
   25.600000000000001        102.40000000000001        2.5344576469194173     

   26.400000000000002       0.80000000000000004        2.5638475166252865     
   26.400000000000002        1.6000000000000001        2.4765170317505683     
   26.400000000000002        2.4000000000000004        2.5124963968617369     
   26.400000000000002        3.2000000000000002        2.4727375427942464     
   26.400000000000002        4.0000000000000000        2.4884188035928441     
   26.400000000000002        4.8000000000000007        2.5107306982484414     
   26.400000000000002        5.6000000000000005        2.4329055274783649     
   26.400000000000002        6.4000000000000004        2.5278364291938571     
   26.400000000000002        7.2000000000000002        2.4885355189751293     
   26.400000000000002        8.0000000000000000        2.5313893327341637     
   26.400000000000002        8.8000000000000007        2.4908517821329652     
   26.400000000000002        9.6000000000000014        2.4332294336632945     
   26.400000000000002        10.400000000000000        2.5488171553125185     
   26.400000000000002        11.200000000000001        2.4296781234960103     
   26.400000000000002        12.000000000000000        2.5089217785573115     
   26.400000000000002        12.800000000000001        2.4487840765657483     
   26.400000000000002        13.600000000000001        2.5175915976699410     
   26.400000000000002        14.400000000000000        2.4577960381139414     
   26.400000000000002        15.200000000000001        2.4989537527443089     
   26.400000000000002        16.000000000000000        2.5478984861062695     
   26.400000000000002        16.800000000000001        2.4315204434837026     
   26.400000000000002        17.600000000000001        2.5197423286807807     
   26.400000000000002        18.400000000000002        2.4610022030959398     
   26.400000000000002        19.200000000000003        2.5120543137721025     
   26.400000000000002        20.000000000000000        2.4323118147754359     
   26.400000000000002        20.800000000000001        2.4689912059741341     
   26.400000000000002        21.600000000000001        2.4932405207068618     
   26.400000000000002        22.400000000000002        2.4434354641728881     
   26.400000000000002        23.200000000000003        2.4719508560335965     
   26.400000000000002        24.000000000000000        2.4147413191888409     
   26.400000000000002        24.800000000000001        2.4786615253724817     
   26.400000000000002        25.600000000000001        2.5135545095427339     
   26.400000000000002        26.400000000000002        2.4443985090079696     
   26.400000000000002        27.200000000000003        2.5238275934153984     
   26.400000000000002        28.000000000000000        2.5171050578749035     
   26.400000000000002        28.800000000000001        2.4961621731038868     
   26.400000000000002        29.600000000000001        2.4282110867008861     
   26.400000000000002        30.400000000000002        2.4617777380828088     
   26.400000000000002        31.200000000000003        2.5273501551279449     
   26.400000000000002        32.000000000000000        2.4997294814975604     
   26.400000000000002        32.800000000000004        2.4728365794132583     
   26.400000000000002        33.600000000000001        2.5477021065739764     
   26.400000000000002        34.399999999999999        2.5086352158992140     
   26.400000000000002        35.200000000000003        2.4369056615354205     
   26.400000000000002        36.000000000000000        2.5073258048016442     
   26.400000000000002        36.800000000000004        2.4659641283924500     
   26.400000000000002        37.600000000000001        2.5075952164850923     
   26.400000000000002        38.400000000000006        2.4545250913939030     
   26.400000000000002        39.200000000000003        2.5215688164210892     
   26.400000000000002        40.000000000000000        2.5085585696231596     
   26.400000000000002        40.800000000000004        2.5380793523225638     
   26.400000000000002        41.600000000000001        2.4853215738871701     
   26.400000000000002        42.400000000000006        2.4869805765072321     
   26.400000000000002        43.200000000000003        2.5481910644263706     
   26.400000000000002        44.000000000000000        2.4747168307500185     
   26.400000000000002        44.800000000000004        2.5245613383771661     
   26.400000000000002        45.600000000000001        2.5253411268925885     
   26.400000000000002        46.400000000000006        2.4641011670554240     
   26.400000000000002        47.200000000000003        2.5361016403007866     
   26.400000000000002        48.000000000000000        2.4048864304828350     
   26.400000000000002        48.800000000000004        2.5058680009797740     
   26.400000000000002        49.600000000000001        2.4611370036689770     
   26.400000000000002        50.400000000000006        2.5418165989006076     
   26.400000000000002        51.200000000000003        2.5042341929322673     
   26.400000000000002        52.000000000000000        2.4761813474388901     
   26.400000000000002        52.800000000000004        2.4688409196223140     
   26.400000000000002        53.600000000000001        2.4812065527975480     
   26.400000000000002        54.400000000000006        2.5135234665936212     
   26.400000000000002        55.200000000000003        2.4141015668923993     
   26.400000000000002        56.000000000000000        2.5047047045450599     
   26.400000000000002        56.800000000000004        2.4851517161400816     
   26.400000000000002        57.600000000000001        2.4810683047468411     
   26.400000000000002        58.400000000000006        2.4618604500741377     
   26.400000000000002        59.200000000000003        2.4285511240904061     
   26.400000000000002        60.000000000000000        2.4419779636427057     
   26.400000000000002        60.800000000000004        2.4965145412203218     
   26.400000000000002        61.600000000000001        2.4261663951269234     
   26.400000000000002        62.400000000000006        2.4976159808810161     
   26.400000000000002        63.200000000000003        2.4947248307786691     
   26.400000000000002        64.000000000000000        2.4953668516341616     
   26.400000000000002        64.799999999999997        2.5190451136058467     
   26.400000000000002        65.600000000000009        2.4993157078830266     
   26.400000000000002        66.400000000000006        2.4757211782272197     
   26.400000000000002        67.200000000000003        2.5332082051074303     
   26.400000000000002        68.000000000000000        2.4844873745643303     
   26.400000000000002        68.799999999999997        2.4202766378977176     
   26.400000000000002        69.600000000000009        2.5218211492836202     
   26.400000000000002        70.400000000000006        2.5246799000249447     
   26.400000000000002        71.200000000000003        2.4928580013116290     
   26.400000000000002        72.000000000000000        2.4689129665042788     
   26.400000000000002        72.799999999999997        2.5047115817423253     
   26.400000000000002        73.600000000000009        2.5439507791442573     
   26.400000000000002        74.400000000000006        2.4416446071207614     
   26.400000000000002        75.200000000000003        2.5330033422383860     
   26.400000000000002        76.000000000000000        2.4417978631887509     
   26.400000000000002        76.800000000000011        2.5311396663973809     
   26.400000000000002        77.600000000000009        2.5095691397077666     
   26.400000000000002        78.400000000000006        2.5662791888344998     
   26.400000000000002        79.200000000000003        2.4508091062380251     
   26.400000000000002        80.000000000000000        2.5593784083477247     
   26.400000000000002        80.800000000000011        2.5694031480288202     
   26.400000000000002        81.600000000000009        2.5155508370347670     
   26.400000000000002        82.400000000000006        2.5365726952562047     
   26.400000000000002        83.200000000000003        2.5187459021821592     
   26.400000000000002        84.000000000000000        2.5722819274558359     
   26.400000000000002        84.800000000000011        2.4727557278332086     
   26.400000000000002        85.600000000000009        2.5746609651059540     
   26.400000000000002        86.400000000000006        2.5451285266314283     
   26.400000000000002        87.200000000000003        2.4800205482866065     
   26.400000000000002        88.000000000000000        2.5040886796619111     
   26.400000000000002        88.800000000000011        2.5401941037814892     
   26.400000000000002        89.600000000000009        2.5302431861403742     
   26.400000000000002        90.400000000000006        2.4715519267094082     
   26.400000000000002        91.200000000000003        2.5156605426952319     
   26.400000000000002        92.000000000000000        2.5134045789715920     
   26.400000000000002        92.800000000000011        2.4675865491773568     
   26.400000000000002        93.600000000000009        2.5482248811309582     
   26.400000000000002        94.400000000000006        2.4770444603363586     
   26.400000000000002        95.200000000000003        2.5438494911848122     
   26.400000000000002        96.000000000000000        2.5581858497450995     
   26.400000000000002        96.800000000000011        2.5056001503862668     
   26.400000000000002        97.600000000000009        2.5292255047631698     
   26.400000000000002        98.400000000000006        2.4848372206798324     
   26.400000000000002        99.200000000000003        2.5003678255194415     
   26.400000000000002        100.00000000000000        2.4878534197301168     
   26.400000000000002        100.80000000000001        2.5467826819795527     
   26.400000000000002        101.60000000000001        2.4597894684985149     
   26.400000000000002        102.40000000000001        2.5534502910946673     

   27.200000000000003       0.80000000000000004        2.4838718398704906     
   27.200000000000003        1.6000000000000001        2.5375435306860639     
   27.200000000000003        2.4000000000000004        2.4719171765829562     
   27.200000000000003        3.2000000000000002        2.5197962793435797     
   27.200000000000003        4.0000000000000000        2.4652738402789094     
   27.200000000000003        4.8000000000000007        2.4635263168739598     
   27.200000000000003        5.6000000000000005        2.4796043948559876     
   27.200000000000003        6.4000000000000004        2.4258601111251674     
   27.200000000000003        7.2000000000000002        2.5013624762210416     
   27.200000000000003        8.0000000000000000        2.4516231137014217     
   27.200000000000003        8.8000000000000007        2.5461396385927699     
   27.200000000000003        9.6000000000000014        2.4456025880203129     
   27.200000000000003        10.400000000000000        2.5131248040607268     
   27.200000000000003        11.200000000000001        2.4811899239007058     
   27.200000000000003        12.000000000000000        2.5075717066655225     
   27.200000000000003        12.800000000000001        2.4562427915533580     
   27.200000000000003        13.600000000000001        2.4281281394750480     
   27.200000000000003        14.400000000000000        2.5019167250660073     
   27.200000000000003        15.200000000000001        2.4174987807245500     
   27.200000000000003        16.000000000000000        2.4434102956300383     
   27.200000000000003        16.800000000000001        2.4480153951254486     
   27.200000000000003        17.600000000000001        2.4809937883302560     
   27.200000000000003        18.400000000000002        2.4335280467119005     
   27.200000000000003        19.200000000000003        2.5199860579045192     
   27.200000000000003        20.000000000000000        2.4279143614525442     
   27.200000000000003        20.800000000000001        2.5203889621801778     
   27.200000000000003        21.600000000000001        2.4466780682312717     
   27.200000000000003        22.400000000000002        2.5196937530074748     
   27.200000000000003        23.200000000000003        2.4756264204063734     
   27.200000000000003        24.000000000000000        2.5110918304192973     
   27.200000000000003        24.800000000000001        2.4805275504184676     
   27.200000000000003        25.600000000000001        2.4577827647744437     
   27.200000000000003        26.400000000000002        2.4888671426275875     
   27.200000000000003        27.200000000000003        2.4388347205564664     
   27.200000000000003        28.000000000000000        2.4497045687969723     
   27.200000000000003        28.800000000000001        2.4575636182598859     
   27.200000000000003        29.600000000000001        2.5268557449069213     
   27.200000000000003        30.400000000000002        2.4174865544726405     
   27.200000000000003        31.200000000000003        2.4834896924815975     
   27.200000000000003        32.000000000000000        2.4720838327761165     
   27.200000000000003        32.800000000000004        2.4963452815793490     
   27.200000000000003        33.600000000000001        2.4406333101683728     
   27.200000000000003        34.399999999999999        2.5408085197479680     
   27.200000000000003        35.200000000000003        2.4478897668632942     
   27.200000000000003        36.000000000000000        2.5243050463085788     
   27.200000000000003        36.800000000000004        2.4833576990578790     
   27.200000000000003        37.600000000000001        2.4571775988403246     
   27.200000000000003        38.400000000000006        2.4613114305060226     
   27.200000000000003        39.200000000000003        2.5099784145780371     
   27.200000000000003        40.000000000000000        2.4762641386416409     
   27.200000000000003        40.800000000000004        2.4592796244085511     
   27.200000000000003        41.600000000000001        2.5357914929412972     
   27.200000000000003        42.400000000000006        2.4748690849441211     
   27.200000000000003        43.200000000000003        2.5386859353466011     
   27.200000000000003        44.000000000000000        2.4555686358312054     
   27.200000000000003        44.800000000000004        2.4528219122615100     
   27.200000000000003        45.600000000000001        2.5210776185785715     
   27.200000000000003        46.400000000000006        2.4916806208748743     
   27.200000000000003        47.200000000000003        2.5041012741319708     
   27.200000000000003        48.000000000000000        2.5328244526462917     
   27.200000000000003        48.800000000000004        2.4836877937362645     
   27.200000000000003        49.600000000000001        2.5392417891096759     
   27.200000000000003        50.400000000000006        2.4404093420399557     
   27.200000000000003        51.200000000000003        2.5056583916621689     
   27.200000000000003        52.000000000000000        2.4683048744324196     
   27.200000000000003        52.800000000000004        2.5505786946161666     
   27.200000000000003        53.600000000000001        2.4413972758167244     
   27.200000000000003        54.400000000000006        2.5070703615419325     
   27.200000000000003        55.200000000000003        2.5237379954684895     
   27.200000000000003        56.000000000000000        2.4469659054576121     
   27.200000000000003        56.800000000000004        2.5050239632491103     
   27.200000000000003        57.600000000000001        2.4209762411603513     
   27.200000000000003        58.400000000000006        2.5175208726481371     
   27.200000000000003        59.200000000000003        2.5183951140831931     
   27.200000000000003        60.000000000000000        2.5302258072158761     
   27.200000000000003        60.800000000000004        2.4374480066586846     
   27.200000000000003        61.600000000000001        2.5210217514867250     
   27.200000000000003        62.400000000000006        2.4500148968545647     
   27.200000000000003        63.200000000000003        2.4900570321372708     
   27.200000000000003        64.000000000000000        2.5238968921782177     
   27.200000000000003        64.799999999999997        2.4303581357494566     
   27.200000000000003        65.600000000000009        2.4314894076416533     
   27.200000000000003        66.400000000000006        2.4792365019093334     
   27.200000000000003        67.200000000000003        2.4427423674103368     
   27.200000000000003        68.000000000000000        2.5346601716885702     
   27.200000000000003        68.799999999999997        2.5112222069812420     
   27.200000000000003        69.600000000000009        2.4795436639965813     
   27.200000000000003        70.400000000000006        2.4424565130346578     
   27.200000000000003        71.200000000000003        2.4778739746161857     
   27.200000000000003        72.000000000000000        2.5592725992973526     
   27.200000000000003        72.799999999999997        2.4696296082157421     
   27.200000000000003        73.600000000000009        2.5289905262381978     
   27.200000000000003        74.400000000000006        2.4860204672311665     
   27.200000000000003        75.200000000000003        2.5086875597301219     
   27.200000000000003        76.000000000000000        2.4795151314430197     
   27.200000000000003        76.800000000000011        2.5015546398946515     
   27.200000000000003        77.600000000000009        2.4459499809944978     
   27.200000000000003        78.400000000000006        2.4625407954263503     
   27.200000000000003        79.200000000000003        2.4899614376800066     
   27.200000000000003        80.000000000000000        2.4528566606095463     
   27.200000000000003        80.800000000000011        2.4543710574981761     
   27.200000000000003        81.600000000000009        2.5222302302335091     
   27.200000000000003        82.400000000000006        2.4787532250268280     
   27.200000000000003        83.200000000000003        2.5505142142391648     
   27.200000000000003        84.000000000000000        2.4585408719428510     
   27.200000000000003        84.800000000000011        2.4879094438972933     
   27.200000000000003        85.600000000000009        2.4675171395529873     
   27.200000000000003        86.400000000000006        2.4771765259264891     
   27.200000000000003        87.200000000000003        2.5083478304429092     
   27.200000000000003        88.000000000000000        2.5616444320251932     
   27.200000000000003        88.800000000000011        2.4945553676933727     
   27.200000000000003        89.600000000000009        2.4787162706091923     
   27.200000000000003        90.400000000000006        2.4671944712175646     
   27.200000000000003        91.200000000000003        2.5811211314712441     
   27.200000000000003        92.000000000000000        2.4982771315798962     
   27.200000000000003        92.800000000000011        2.5761548125284097     
   27.200000000000003        93.600000000000009        2.5064232177435994     
   27.200000000000003        94.400000000000006        2.4871145211063999     
   27.200000000000003        95.200000000000003        2.5556804329129537     
   27.200000000000003        96.000000000000000        2.4503200549812290     
   27.200000000000003        96.800000000000011        2.5132499445521010     
   27.200000000000003        97.600000000000009        2.5053604688977771     
   27.200000000000003        98.400000000000006        2.4957261951809353     
   27.200000000000003        99.200000000000003        2.5746410951731074     
   27.200000000000003        100.00000000000000        2.5015016906994751     
   27.200000000000003        100.80000000000001        2.5692586907624224     
   27.200000000000003        101.60000000000001        2.4437152572734320     
   27.200000000000003        102.40000000000001        2.5116844510556562     

   28.000000000000000       0.80000000000000004        2.4827161524949291     
   28.000000000000000        1.6000000000000001        2.5311827751919891     
   28.000000000000000        2.4000000000000004        2.4472441484911238     
   28.000000000000000        3.2000000000000002        2.5473633380439900     
   28.000000000000000        4.0000000000000000        2.4575670161843988     
   28.000000000000000        4.8000000000000007        2.5206715184909374     
   28.000000000000000        5.6000000000000005        2.5218177310975918     
   28.000000000000000        6.4000000000000004        2.5198016363820566     
   28.000000000000000        7.2000000000000002        2.4847190126725969     
   28.000000000000000        8.0000000000000000        2.4539839513080937     
   28.000000000000000        8.8000000000000007        2.4569070984519552     
   28.000000000000000        9.6000000000000014        2.5056859329254388     
   28.000000000000000        10.400000000000000        2.4894824327677001     
   28.000000000000000        11.200000000000001        2.4931668643054805     
   28.000000000000000        12.000000000000000        2.4175319954598580     
   28.000000000000000        12.800000000000001        2.4864362259307526     
   28.000000000000000        13.600000000000001        2.4637396757876999     
   28.000000000000000        14.400000000000000        2.5109439460150607     
   28.000000000000000        15.200000000000001        2.5090292624977137     
   28.000000000000000        16.000000000000000        2.5179930692820842     
   28.000000000000000        16.800000000000001        2.5200152700923253     
   28.000000000000000        17.600000000000001        2.4764820397821397     
   28.000000000000000        18.400000000000002        2.4280994158732381     
   28.000000000000000        19.200000000000003        2.5078219220069866     
   28.000000000000000        20.000000000000000        2.4645420222559662     
   28.000000000000000        20.800000000000001        2.4957066191362807     
   28.000000000000000        21.600000000000001        2.4588354134475212     
   28.000000000000000        22.400000000000002        2.4933823687465106     
   28.000000000000000        23.200000000000003        2.4342323863154194     
   28.000000000000000        24.000000000000000        2.4330922616075417     
   28.000000000000000        24.800000000000001        2.4423022199741498     
   28.000000000000000        25.600000000000001        2.4431989570240349     
   28.000000000000000        26.400000000000002        2.4857307156280641     
   28.000000000000000        27.200000000000003        2.5087225949022147     
   28.000000000000000        28.000000000000000        2.4474653557416159     
   28.000000000000000        28.800000000000001        2.4802505240206201     
   28.000000000000000        29.600000000000001        2.5019450144835007     
   28.000000000000000        30.400000000000002        2.5023632280908275     
   28.000000000000000        31.200000000000003        2.4982119048332563     
   28.000000000000000        32.000000000000000        2.4948443608289907     
   28.000000000000000        32.800000000000004        2.5219627943582874     
   28.000000000000000        33.600000000000001        2.4584125903869838     
   28.000000000000000        34.399999999999999        2.4902505401200097     
   28.000000000000000        35.200000000000003        2.4464498518542603     
   28.000000000000000        36.000000000000000        2.5232132422897373     
   28.000000000000000        36.800000000000004        2.5143651452042053     
   28.000000000000000        37.600000000000001        2.4777744186520128     
   28.000000000000000        38.400000000000006        2.5044540813428462     
   28.000000000000000        39.200000000000003        2.4510084298200159     
   28.000000000000000        40.000000000000000        2.4793143772367032     
   28.000000000000000        40.800000000000004        2.4645297701091735     
   28.000000000000000        41.600000000000001        2.5348224868245004     
   28.000000000000000        42.400000000000006        2.4742783176422769     
   28.000000000000000        43.200000000000003        2.4660628649127987     
   28.000000000000000        44.000000000000000        2.5100123718991174     
   28.000000000000000        44.800000000000004        2.4660635710824255     
   28.000000000000000        45.600000000000001        2.5418190790413884     
   28.000000000000000        46.400000000000006        2.5089344823128772     
   28.000000000000000        47.200000000000003        2.4614942068962344     
   28.000000000000000        48.000000000000000        2.4714771321532929     
   28.000000000000000        48.800000000000004        2.5116712513250676     
   28.000000000000000        49.600000000000001        2.4335731688633415     
   28.000000000000000        50.400000000000006        2.4936659640909720     
   28.000000000000000        51.200000000000003        2.4432463432601224     
   28.000000000000000        52.000000000000000        2.5032599160599998     
   28.000000000000000        52.800000000000004        2.4588053087574875     
   28.000000000000000        53.600000000000001        2.4463013274683640     
   28.000000000000000        54.400000000000006        2.4854620523135575     
   28.000000000000000        55.200000000000003        2.5105304503596213     
   28.000000000000000        56.000000000000000        2.4498235937080066     
   28.000000000000000        56.800000000000004        2.4426917279218920     
   28.000000000000000        57.600000000000001        2.4755539068776007     
   28.000000000000000        58.400000000000006        2.4963805952612872     
   28.000000000000000        59.200000000000003        2.5160282201521129     
   28.000000000000000        60.000000000000000        2.4626380637364980     
   28.000000000000000        60.800000000000004        2.4514869044537693     
   28.000000000000000        61.600000000000001        2.4635327046071884     
   28.000000000000000        62.400000000000006        2.4845751181026050     
   28.000000000000000        63.200000000000003        2.4943551422833932     
   28.000000000000000        64.000000000000000        2.4339263782977314     
   28.000000000000000        64.799999999999997        2.4789706169311421     
   28.000000000000000        65.600000000000009        2.4949635423279122     
   28.000000000000000        66.400000000000006        2.4951222004897740     
   28.000000000000000        67.200000000000003        2.4882622465536848     
   28.000000000000000        68.000000000000000        2.4328219515489136     
   28.000000000000000        68.799999999999997        2.4722042352184470     
   28.000000000000000        69.600000000000009        2.4117628931142669     
   28.000000000000000        70.400000000000006        2.5110600570940975     
   28.000000000000000        71.200000000000003        2.4595842195684927     
   28.000000000000000        72.000000000000000        2.4690010526946673     
   28.000000000000000        72.799999999999997        2.4936859026500438     
   28.000000000000000        73.600000000000009        2.4358059307565720     
   28.000000000000000        74.400000000000006        2.4354023282843813     
   28.000000000000000        75.200000000000003        2.5274080270728372     
   28.000000000000000        76.000000000000000        2.4706044813622623     
   28.000000000000000        76.800000000000011        2.4584833518286344     
   28.000000000000000        77.600000000000009        2.4892508755615430     
   28.000000000000000        78.400000000000006        2.5138747080323500     
   28.000000000000000        79.200000000000003        2.5189313808863179     
   28.000000000000000        80.000000000000000        2.4689094788231518     
   28.000000000000000        80.800000000000011        2.4636884462047925     
   28.000000000000000        81.600000000000009        2.5276361329846173     
   28.000000000000000        82.400000000000006        2.5358507637290879     
   28.000000000000000        83.200000000000003        2.4940836334521683     
   28.000000000000000        84.000000000000000        2.5017995646577922     
   28.000000000000000        84.800000000000011        2.5437893709456127     
   28.000000000000000        85.600000000000009        2.5440233815621447     
   28.000000000000000        86.400000000000006        2.4815165125553875     
   28.000000000000000        87.200000000000003        2.4795370190349395     
   28.000000000000000        88.000000000000000        2.4985207271881040     
   28.000000000000000        88.800000000000011        2.5698433167793171     
   28.000000000000000        89.600000000000009        2.4720530363650672     
   28.000000000000000        90.400000000000006        2.5614179744266341     
   28.000000000000000        91.200000000000003        2.4732950821772652     
   28.000000000000000        92.000000000000000        2.5598213928341860     
   28.000000000000000        92.800000000000011        2.4589561568935783     
   28.000000000000000        93.600000000000009        2.5225651274276109     
   28.000000000000000        94.400000000000006        2.5489609624760536     
   28.000000000000000        95.200000000000003        2.4781567145255408     
   28.000000000000000        96.000000000000000        2.5856702369318816     
   28.000000000000000        96.800000000000011        2.4959497569281326     
   28.000000000000000        97.600000000000009        2.5154856822994414     
   28.000000000000000        98.400000000000006        2.4768348934608380     
   28.000000000000000        99.200000000000003        2.4956437363490753     
   28.000000000000000        100.00000000000000        2.4712649856728435     
   28.000000000000000        100.80000000000001        2.5070387986381304     
   28.000000000000000        101.60000000000001        2.5655419124312733     
   28.000000000000000        102.40000000000001        2.5738460773718632     

   28.800000000000001       0.80000000000000004        2.4723589520318527     
   28.800000000000001        1.6000000000000001        2.5312602562390469     
   28.800000000000001        2.4000000000000004        2.4765648853171687     
   28.800000000000001        3.2000000000000002        2.4618396575510824     
   28.800000000000001        4.0000000000000000        2.5355650865622330     
   28.800000000000001        4.8000000000000007        2.5127311456220167     
   28.800000000000001        5.6000000000000005        2.5066006624885517     
   28.800000000000001        6.4000000000000004        2.4428524685125836     
   28.800000000000001        7.2000000000000002        2.5002892216904367     
   28.800000000000001        8.0000000000000000        2.5492167172822904     
   28.800000000000001        8.8000000000000007        2.5114518677127022     
   28.800000000000001        9.6000000000000014        2.4235396534123121     
   28.800000000000001        10.400000000000000        2.5080063016790088     
   28.800000000000001        11.200000000000001        2.4217462262631773     
   28.800000000000001        12.000000000000000        2.5091400494929386     
   28.800000000000001        12.800000000000001        2.4986001734600003     
   28.800000000000001        13.600000000000001        2.4946330841976345     
   28.800000000000001        14.400000000000000        2.4267126731183519     
   28.800000000000001        15.200000000000001        2.4469074581641617     
   28.800000000000001        16.000000000000000        2.4806565702149936     
   28.800000000000001        16.800000000000001        2.4859044948423339     
   28.800000000000001        17.600000000000001        2.4144925745379160     
   28.800000000000001        18.400000000000002        2.4972359204717249     
   28.800000000000001        19.200000000000003        2.4611282296408605     
   28.800000000000001        20.000000000000000        2.4057083444455891     
   28.800000000000001        20.800000000000001        2.5295314680821632     
   28.800000000000001        21.600000000000001        2.4423176236193003     
   28.800000000000001        22.400000000000002        2.4859321653318047     
   28.800000000000001        23.200000000000003        2.5185995428941941     
   28.800000000000001        24.000000000000000        2.4681251705723191     
   28.800000000000001        24.800000000000001        2.5168643791903773     
   28.800000000000001        25.600000000000001        2.5204246259900764     
   28.800000000000001        26.400000000000002        2.4468741744953291     
   28.800000000000001        27.200000000000003        2.4920811895615951     
   28.800000000000001        28.000000000000000        2.5183747938225527     
   28.800000000000001        28.800000000000001        2.4198192574466417     
   28.800000000000001        29.600000000000001        2.5154610082309099     
   28.800000000000001        30.400000000000002        2.4578006162881545     
   28.800000000000001        31.200000000000003        2.4486186960212706     
   28.800000000000001        32.000000000000000        2.4646665539983421     
   28.800000000000001        32.800000000000004        2.4906509761778972     
   28.800000000000001        33.600000000000001        2.5268045249565598     
   28.800000000000001        34.399999999999999        2.4627216125668281     
   28.800000000000001        35.200000000000003        2.4559726814196101     
   28.800000000000001        36.000000000000000        2.5440920108344649     
   28.800000000000001        36.800000000000004        2.4476864102171541     
   28.800000000000001        37.600000000000001        2.5104505053623698     
   28.800000000000001        38.400000000000006        2.4683857702562277     
   28.800000000000001        39.200000000000003        2.5099128490010196     
   28.800000000000001        40.000000000000000        2.4763062371868561     
   28.800000000000001        40.800000000000004        2.5077433601389165     
   28.800000000000001        41.600000000000001        2.4426899150403334     
   28.800000000000001        42.400000000000006        2.5566613271521170     
   28.800000000000001        43.200000000000003        2.4625999974515560     
   28.800000000000001        44.000000000000000        2.5051493559825104     
   28.800000000000001        44.800000000000004        2.4436445616831937     
   28.800000000000001        45.600000000000001        2.4456352820493308     
   28.800000000000001        46.400000000000006        2.5375742799871994     
   28.800000000000001        47.200000000000003        2.4721388794834742     
   28.800000000000001        48.000000000000000        2.4963426793047399     
   28.800000000000001        48.800000000000004        2.4349523555474319     
   28.800000000000001        49.600000000000001        2.4528870123418072     
   28.800000000000001        50.400000000000006        2.5092678137538291     
   28.800000000000001        51.200000000000003        2.4747629732200993     
   28.800000000000001        52.000000000000000        2.4889945349818450     
   28.800000000000001        52.800000000000004        2.4896897312019743     
   28.800000000000001        53.600000000000001        2.4952806214532566     
   28.800000000000001        54.400000000000006        2.4730233000890793     
   28.800000000000001        55.200000000000003        2.5191017879633510     
   28.800000000000001        56.000000000000000        2.4453961672480564     
   28.800000000000001        56.800000000000004        2.4780697799352631     
   28.800000000000001        57.600000000000001        2.4696275986285627     
   28.800000000000001        58.400000000000006        2.4801206602226999     
   28.800000000000001        59.200000000000003        2.4499199441770054     
   28.800000000000001        60.000000000000000        2.4321530065190831     
   28.800000000000001        60.800000000000004        2.4663607636108065     
   28.800000000000001        61.600000000000001        2.4768815598930809     
   28.800000000000001        62.400000000000006        2.4776718491827432     
   28.800000000000001        63.200000000000003        2.5342333151378842     
   28.800000000000001        64.000000000000000        2.4406988086145214     
   28.800000000000001        64.799999999999997        2.4296507103742626     
   28.800000000000001        65.600000000000009        2.5042151153287557     
   28.800000000000001        66.400000000000006        2.4330291746917920     
   28.800000000000001        67.200000000000003        2.4194377105351301     
   28.800000000000001        68.000000000000000        2.4764402110014467     
   28.800000000000001        68.799999999999997        2.4991135829904794     
   28.800000000000001        69.600000000000009        2.5019758201976532     
   28.800000000000001        70.400000000000006        2.5062202998669179     
   28.800000000000001        71.200000000000003        2.4506827649071830     
   28.800000000000001        72.000000000000000        2.4727935102115368     
   28.800000000000001        72.799999999999997        2.4405708677630704     
   28.800000000000001        73.600000000000009        2.4824918343385587     
   28.800000000000001        74.400000000000006        2.5349247387539129     
   28.800000000000001        75.200000000000003        2.4600205128757850     
   28.800000000000001        76.000000000000000        2.5021299343723267     
   28.800000000000001        76.800000000000011        2.4615267472850473     
   28.800000000000001        77.600000000000009        2.5135195962180608     
   28.800000000000001        78.400000000000006        2.5026127278506958     
   28.800000000000001        79.200000000000003        2.4538408915237824     
   28.800000000000001        80.000000000000000        2.5180079609136676     
   28.800000000000001        80.800000000000011        2.4933276556540691     
   28.800000000000001        81.600000000000009        2.4566680769899203     
   28.800000000000001        82.400000000000006        2.5128578833997191     
   28.800000000000001        83.200000000000003        2.4746504973365613     
   28.800000000000001        84.000000000000000        2.5608985214974140     
   28.800000000000001        84.800000000000011        2.4268932044693092     
   28.800000000000001        85.600000000000009        2.5505106256987498     
   28.800000000000001        86.400000000000006        2.5459926874827885     
   28.800000000000001        87.200000000000003        2.5475433770861038     
   28.800000000000001        88.000000000000000        2.4864104937729885     
   28.800000000000001        88.800000000000011        2.5137591271038970     
   28.800000000000001        89.600000000000009        2.4516092576323825     
   28.800000000000001        90.400000000000006        2.5497569405787077     
   28.800000000000001        91.200000000000003        2.5135487757474810     
   28.800000000000001        92.000000000000000        2.5193010691483990     
   28.800000000000001        92.800000000000011        2.5376360575286947     
   28.800000000000001        93.600000000000009        2.4864358938031592     
   28.800000000000001        94.400000000000006        2.5515380744509688     
   28.800000000000001        95.200000000000003        2.4951233533739949     
   28.800000000000001        96.000000000000000        2.4803332747436628     
   28.800000000000001        96.800000000000011        2.5542257031856361     
   28.800000000000001        97.600000000000009        2.5726326474141974     
   28.800000000000001        98.400000000000006        2.5217838165180853     
   28.800000000000001        99.200000000000003        2.5312813590435721     
   28.800000000000001        100.00000000000000        2.4747781724125355     
   28.800000000000001        100.80000000000001        2.5367645350483414     
   28.800000000000001        101.60000000000001        2.4758721450927230     
   28.800000000000001        102.40000000000001        2.4938119203115456     

   29.600000000000001       0.80000000000000004        2.5413330782049859     
   29.600000000000001        1.6000000000000001        2.4530784716991167     
   29.600000000000001        2.4000000000000004        2.4639967323147274     
   29.600000000000001        3.2000000000000002        2.5083164476294160     
   29.600000000000001        4.0000000000000000        2.4423780101623858     
   29.600000000000001        4.8000000000000007        2.5005967928286852     
   29.600000000000001        5.6000000000000005        2.4989890596846913     
   29.600000000000001        6.4000000000000004        2.4319434055352809     
   29.600000000000001        7.2000000000000002        2.5312552611070394     
   29.600000000000001        8.0000000000000000        2.4531830105773471     
   29.600000000000001        8.8000000000000007        2.4806412572176448     
   29.600000000000001        9.6000000000000014        2.5106926924483037     
   29.600000000000001        10.400000000000000        2.4448096903000316     
   29.600000000000001        11.200000000000001        2.5221967155386680     
   29.600000000000001        12.000000000000000        2.4999336371478020     
   29.600000000000001        12.800000000000001        2.5189720535909608     
   29.600000000000001        13.600000000000001        2.4329246480081781     
   29.600000000000001        14.400000000000000        2.4893254340366799     
   29.600000000000001        15.200000000000001        2.4774054418425697     
   29.600000000000001        16.000000000000000        2.4686110064526186     
   29.600000000000001        16.800000000000001        2.4682995258325202     
   29.600000000000001        17.600000000000001        2.5003245392092586     
   29.600000000000001        18.400000000000002        2.5137300937246092     
   29.600000000000001        19.200000000000003        2.4254153660452991     
   29.600000000000001        20.000000000000000        2.4749225427632933     
   29.600000000000001        20.800000000000001        2.5032350065169808     
   29.600000000000001        21.600000000000001        2.4194893678533234     
   29.600000000000001        22.400000000000002        2.4587805142524601     
   29.600000000000001        23.200000000000003        2.4872287575281860     
   29.600000000000001        24.000000000000000        2.4173795648030949     
   29.600000000000001        24.800000000000001        2.4221561509276768     
   29.600000000000001        25.600000000000001        2.5090149567868436     
   29.600000000000001        26.400000000000002        2.4949983340633159     
   29.600000000000001        27.200000000000003        2.4798059152735328     
   29.600000000000001        28.000000000000000        2.4767327551527107     
   29.600000000000001        28.800000000000001        2.4975468750558076     
   29.600000000000001        29.600000000000001        2.5223153963234370     
   29.600000000000001        30.400000000000002        2.4423165790557895     
   29.600000000000001        31.200000000000003        2.5432562226535911     
   29.600000000000001        32.000000000000000        2.4919725770200598     
   29.600000000000001        32.800000000000004        2.4574611961414305     
   29.600000000000001        33.600000000000001        2.4466872931546439     
   29.600000000000001        34.399999999999999        2.5065367505590319     
   29.600000000000001        35.200000000000003        2.5277634617317024     
   29.600000000000001        36.000000000000000        2.4449192251003007     
   29.600000000000001        36.800000000000004        2.4985713129776261     
   29.600000000000001        37.600000000000001        2.4556434278413097     
   29.600000000000001        38.400000000000006        2.5087175966909285     
   29.600000000000001        39.200000000000003        2.5391086809393473     
   29.600000000000001        40.000000000000000        2.4470358418920419     
   29.600000000000001        40.800000000000004        2.5078086203175407     
   29.600000000000001        41.600000000000001        2.4448715925503253     
   29.600000000000001        42.400000000000006        2.5408481155599412     
   29.600000000000001        43.200000000000003        2.4374990655322013     
   29.600000000000001        44.000000000000000        2.5089885716209870     
   29.600000000000001        44.800000000000004        2.5062949884330274     
   29.600000000000001        45.600000000000001        2.5012213190907238     
   29.600000000000001        46.400000000000006        2.5141063637262486     
   29.600000000000001        47.200000000000003        2.4950760446787426     
   29.600000000000001        48.000000000000000        2.5040440517454758     
   29.600000000000001        48.800000000000004        2.5200965028066085     
   29.600000000000001        49.600000000000001        2.5392579177173102     
   29.600000000000001        50.400000000000006        2.4446459688197155     
   29.600000000000001        51.200000000000003        2.5406382315386331     
   29.600000000000001        52.000000000000000        2.4596921362756730     
   29.600000000000001        52.800000000000004        2.4790739393071677     
   29.600000000000001        53.600000000000001        2.4879460802232782     
   29.600000000000001        54.400000000000006        2.5051207754929785     
   29.600000000000001        55.200000000000003        2.4908791953786711     
   29.600000000000001        56.000000000000000        2.4860639279052195     
   29.600000000000001        56.800000000000004        2.4965153240464093     
   29.600000000000001        57.600000000000001        2.5236070893111204     
   29.600000000000001        58.400000000000006        2.4108189960343500     
   29.600000000000001        59.200000000000003        2.4980083470751797     
   29.600000000000001        60.000000000000000        2.4648891112507725     
   29.600000000000001        60.800000000000004        2.4865602032666940     
   29.600000000000001        61.600000000000001        2.4757327215911968     
   29.600000000000001        62.400000000000006        2.5090037687692863     
   29.600000000000001        63.200000000000003        2.4326650775695811     
   29.600000000000001        64.000000000000000        2.5640110018509299     
   29.600000000000001        64.799999999999997        2.4760971198517350     
   29.600000000000001        65.600000000000009        2.4359392553736647     
   29.600000000000001        66.400000000000006        2.5021870804568795     
   29.600000000000001        67.200000000000003        2.5019909104723492     
   29.600000000000001        68.000000000000000        2.4151862869585465     
   29.600000000000001        68.799999999999997        2.5237026823804305     
   29.600000000000001        69.600000000000009        2.5141933541417232     
   29.600000000000001        70.400000000000006        2.4497147973699858     
   29.600000000000001        71.200000000000003        2.5124528352500910     
   29.600000000000001        72.000000000000000        2.4797356511239581     
   29.600000000000001        72.799999999999997        2.5038143700942910     
   29.600000000000001        73.600000000000009        2.4452980100904793     
   29.600000000000001        74.400000000000006        2.5351170609827962     
   29.600000000000001        75.200000000000003        2.4324141367879331     
   29.600000000000001        76.000000000000000        2.4962557893836745     
   29.600000000000001        76.800000000000011        2.4590681791614082     
   29.600000000000001        77.600000000000009        2.4631263310175142     
   29.600000000000001        78.400000000000006        2.4805460465878202     
   29.600000000000001        79.200000000000003        2.5135769905273970     
   29.600000000000001        80.000000000000000        2.4194142952454678     
   29.600000000000001        80.800000000000011        2.5321387859495155     
   29.600000000000001        81.600000000000009        2.5199968684658636     
   29.600000000000001        82.400000000000006        2.5291571065003975     
   29.600000000000001        83.200000000000003        2.4706726073411538     
   29.600000000000001        84.000000000000000        2.4698943161065872     
   29.600000000000001        84.800000000000011        2.5602940441651043     
   29.600000000000001        85.600000000000009        2.5048344706988175     
   29.600000000000001        86.400000000000006        2.4813392695868410     
   29.600000000000001        87.200000000000003        2.5139727554621514     
   29.600000000000001        88.000000000000000        2.4672036646862927     
   29.600000000000001        88.800000000000011        2.5453442240295767     
   29.600000000000001        89.600000000000009        2.4884914573439207     
   29.600000000000001        90.400000000000006        2.5287911392665157     
   29.600000000000001        91.200000000000003        2.5067241036223633     
   29.600000000000001        92.000000000000000        2.4723444773219039     
   29.600000000000001        92.800000000000011        2.5513733272321626     
   29.600000000000001        93.600000000000009        2.5346803836059597     
   29.600000000000001        94.400000000000006        2.4788529547058396     
   29.600000000000001        95.200000000000003        2.5053457171452242     
   29.600000000000001        96.000000000000000        2.5201381465882311     
   29.600000000000001        96.800000000000011        2.4769643950538160     
   29.600000000000001        97.600000000000009        2.4908696523198510     
   29.600000000000001        98.400000000000006        2.4813698898702783     
   29.600000000000001        99.200000000000003        2.5122102921957103     
   29.600000000000001        100.00000000000000        2.5308954260553209     
   29.600000000000001        100.80000000000001        2.4902113124630900     
   29.600000000000001        101.60000000000001        2.5561540662219442     
   29.600000000000001        102.40000000000001        2.4877221995301810     

   30.400000000000002       0.80000000000000004        2.4638365630686834     
   30.400000000000002        1.6000000000000001        2.5264648739192723     
   30.400000000000002        2.4000000000000004        2.5024583604932520     
   30.400000000000002        3.2000000000000002        2.4505608329917705     
   30.400000000000002        4.0000000000000000        2.4888431957716186     
   30.400000000000002        4.8000000000000007        2.4799040875514908     
   30.400000000000002        5.6000000000000005        2.5303392260084983     
   30.400000000000002        6.4000000000000004        2.5322183457008669     
   30.400000000000002        7.2000000000000002        2.4518040440453865     
   30.400000000000002        8.0000000000000000        2.5150646559944985     
   30.400000000000002        8.8000000000000007        2.4803527116329738     
   30.400000000000002        9.6000000000000014        2.5049571719579071     
   30.400000000000002        10.400000000000000        2.4285274428678880     
   30.400000000000002        11.200000000000001        2.5417726183359144     
   30.400000000000002        12.000000000000000        2.5031864338436498     
   30.400000000000002        12.800000000000001        2.4226009558513093     
   30.400000000000002        13.600000000000001        2.4569376349646266     
   30.400000000000002        14.400000000000000        2.5042041933223738     
   30.400000000000002        15.200000000000001        2.4112491002557586     
   30.400000000000002        16.000000000000000        2.5244424487950181     
   30.400000000000002        16.800000000000001        2.5312787933322372     
   30.400000000000002        17.600000000000001        2.4349405473331975     
   30.400000000000002        18.400000000000002        2.4904813486346580     
   30.400000000000002        19.200000000000003        2.5307465752677416     
   30.400000000000002        20.000000000000000        2.4449345657569550     
   30.400000000000002        20.800000000000001        2.5207896836355839     
   30.400000000000002        21.600000000000001        2.4759864924980604     
   30.400000000000002        22.400000000000002        2.4916508483104183     
   30.400000000000002        23.200000000000003        2.4991397459877751     
   30.400000000000002        24.000000000000000        2.4980047103121743     
   30.400000000000002        24.800000000000001        2.4970914006473488     
   30.400000000000002        25.600000000000001        2.5228215890581751     
   30.400000000000002        26.400000000000002        2.5119474035843119     
   30.400000000000002        27.200000000000003        2.4903828916239341     
   30.400000000000002        28.000000000000000        2.4716562266906918     
   30.400000000000002        28.800000000000001        2.4608708131680150     
   30.400000000000002        29.600000000000001        2.4739607172193896     
   30.400000000000002        30.400000000000002        2.4735740680167480     
   30.400000000000002        31.200000000000003        2.5091660392329720     
   30.400000000000002        32.000000000000000        2.4454096549580995     
   30.400000000000002        32.800000000000004        2.4637736482983024     
   30.400000000000002        33.600000000000001        2.5298988783598135     
   30.400000000000002        34.399999999999999        2.4338373583706248     
   30.400000000000002        35.200000000000003        2.4876196711112546     
   30.400000000000002        36.000000000000000        2.5311135398315581     
   30.400000000000002        36.800000000000004        2.4734974557307123     
   30.400000000000002        37.600000000000001        2.4435759443391878     
   30.400000000000002        38.400000000000006        2.4950726082434791     
   30.400000000000002        39.200000000000003        2.4521821279767115     
   30.400000000000002        40.000000000000000        2.4579721754504389     
   30.400000000000002        40.800000000000004        2.5097584721481789     
   30.400000000000002        41.600000000000001        2.4545845626208718     
   30.400000000000002        42.400000000000006        2.5321173718852052     
   30.400000000000002        43.200000000000003        2.5307102353084998     
   30.400000000000002        44.000000000000000        2.4458413657761966     
   30.400000000000002        44.800000000000004        2.4779062496728965     
   30.400000000000002        45.600000000000001        2.4442162517991073     
   30.400000000000002        46.400000000000006        2.4366435380058502     
   30.400000000000002        47.200000000000003        2.5553001629581424     
   30.400000000000002        48.000000000000000        2.4616997774417348     
   30.400000000000002        48.800000000000004        2.4425930272011631     
   30.400000000000002        49.600000000000001        2.4802221428933637     
   30.400000000000002        50.400000000000006        2.4344045606362501     
   30.400000000000002        51.200000000000003        2.5120287133245829     
   30.400000000000002        52.000000000000000        2.4517105981818670     
   30.400000000000002        52.800000000000004        2.4824148977064708     
   30.400000000000002        53.600000000000001        2.5023080221269458     
   30.400000000000002        54.400000000000006        2.4126683245633607     
   30.400000000000002        55.200000000000003        2.4618889978298513     
   30.400000000000002        56.000000000000000        2.4571805583560971     
   30.400000000000002        56.800000000000004        2.4522518385473484     
   30.400000000000002        57.600000000000001        2.4668331784761373     
   30.400000000000002        58.400000000000006        2.4973782879703990     
   30.400000000000002        59.200000000000003        2.5161728022174401     
   30.400000000000002        60.000000000000000        2.4583250670086825     
   30.400000000000002        60.800000000000004        2.4133028694770302     
   30.400000000000002        61.600000000000001        2.4684346548686693     
   30.400000000000002        62.400000000000006        2.4317696811070828     
   30.400000000000002        63.200000000000003        2.4728193798085014     
   30.400000000000002        64.000000000000000        2.4488983839351222     
   30.400000000000002        64.799999999999997        2.4186639774696070     
   30.400000000000002        65.600000000000009        2.5063757261042015     
   30.400000000000002        66.400000000000006        2.4632168682929532     
   30.400000000000002        67.200000000000003        2.4436907846468165     
   30.400000000000002        68.000000000000000        2.4993271190901889     
   30.400000000000002        68.799999999999997        2.4837175845885566     
   30.400000000000002        69.600000000000009        2.4185478756911585     
   30.400000000000002        70.400000000000006        2.4647438698225277     
   30.400000000000002        71.200000000000003        2.5170464746136578     
   30.400000000000002        72.000000000000000        2.5025653527029403     
   30.400000000000002        72.799999999999997        2.4894594286290488     
   30.400000000000002        73.600000000000009        2.4412207636570442     
   30.400000000000002        74.400000000000006        2.5623949366891035     
   30.400000000000002        75.200000000000003        2.4354899791089180     
   30.400000000000002        76.000000000000000        2.5297537813605482     
   30.400000000000002        76.800000000000011        2.4913866504091455     
   30.400000000000002        77.600000000000009        2.4899252012368462     
   30.400000000000002        78.400000000000006        2.4608379869790986     
   30.400000000000002        79.200000000000003        2.5290063577154211     
   30.400000000000002        80.000000000000000        2.5251594710107592     
   30.400000000000002        80.800000000000011        2.4375651857950000     
   30.400000000000002        81.600000000000009        2.5280843011277412     
   30.400000000000002        82.400000000000006        2.4452106236418270     
   30.400000000000002        83.200000000000003        2.5156668001720570     
   30.400000000000002        84.000000000000000        2.4590764265937337     
   30.400000000000002        84.800000000000011        2.5305224010370679     
   30.400000000000002        85.600000000000009        2.4855413169030842     
   30.400000000000002        86.400000000000006        2.5084704820052761     
   30.400000000000002        87.200000000000003        2.4725485528518965     
   30.400000000000002        88.000000000000000        2.5745410048549360     
   30.400000000000002        88.800000000000011        2.4527439213231332     
   30.400000000000002        89.600000000000009        2.5481471494050751     
   30.400000000000002        90.400000000000006        2.5142223971391973     
   30.400000000000002        91.200000000000003        2.4920361033779161     
   30.400000000000002        92.000000000000000        2.5124985129058195     
   30.400000000000002        92.800000000000011        2.5052655468262555     
   30.400000000000002        93.600000000000009        2.4641959722784001     
   30.400000000000002        94.400000000000006        2.5106515997651719     
   30.400000000000002        95.200000000000003        2.5331700458538871     
   30.400000000000002        96.000000000000000        2.4918709829959438     
   30.400000000000002        96.800000000000011        2.4685064478236960     
   30.400000000000002        97.600000000000009        2.5148422567508155     
   30.400000000000002        98.400000000000006        2.4998117615619084     
   30.400000000000002        99.200000000000003        2.4883330483283417     
   30.400000000000002        100.00000000000000        2.5484356196452347     
   30.400000000000002        100.80000000000001        2.4938630712952214     
   30.400000000000002        101.60000000000001        2.5499970451937140     
   30.400000000000002        102.40000000000001        2.5306370970444028     

   31.200000000000003       0.80000000000000004        2.5201357089179899     
   31.200000000000003        1.6000000000000001        2.4439711070861470     
   31.200000000000003        2.4000000000000004        2.4857531960116366     
   31.200000000000003        3.2000000000000002        2.5242438573714030     
   31.200000000000003        4.0000000000000000        2.4514617039518294     
   31.200000000000003        4.8000000000000007        2.5164642049048918     
   31.200000000000003        5.6000000000000005        2.4849748040465105     
   31.200000000000003        6.4000000000000004        2.4439085653865420     
   31.200000000000003        7.2000000000000002        2.4983148145017622     
   31.200000000000003        8.0000000000000000        2.4242684424953307     
   31.200000000000003        8.8000000000000007        2.5074184630124785     
   31.200000000000003        9.6000000000000014        2.5220459548143412     
   31.200000000000003        10.400000000000000        2.4620542334280082     
   31.200000000000003        11.200000000000001        2.4428586212801151     
   31.200000000000003        12.000000000000000        2.4967383653058652     
   31.200000000000003        12.800000000000001        2.4641317311257676     
   31.200000000000003        13.600000000000001        2.4718008561158022     
   31.200000000000003        14.400000000000000        2.5215492169033671     
   31.200000000000003        15.200000000000001        2.4856014184119717     
   31.200000000000003        16.000000000000000        2.5037030562952696     
   31.200000000000003        16.800000000000001        2.4290268691399870     
   31.200000000000003        17.600000000000001        2.4786555039380440     
   31.200000000000003        18.400000000000002        2.4088844192290058     
   31.200000000000003        19.200000000000003        2.4776548066680948     
   31.200000000000003        20.000000000000000        2.4370319512598813     
   31.200000000000003        20.800000000000001        2.5413419342784342     
   31.200000000000003        21.600000000000001        2.4058250140124562     
   31.200000000000003        22.400000000000002        2.5201975245104893     
   31.200000000000003        23.200000000000003        2.5090829571877409     
   31.200000000000003        24.000000000000000        2.4929896591739418     
   31.200000000000003        24.800000000000001        2.5032510867265856     
   31.200000000000003        25.600000000000001        2.4179651640737636     
   31.200000000000003        26.400000000000002        2.4214892375309427     
   31.200000000000003        27.200000000000003        2.4717725597766576     
   31.200000000000003        28.000000000000000        2.4427544176284282     
   31.200000000000003        28.800000000000001        2.5455967268248076     
   31.200000000000003        29.600000000000001        2.4316422370317565     
   31.200000000000003        30.400000000000002        2.5103525758667682     
   31.200000000000003        31.200000000000003        2.5067086714884224     
   31.200000000000003        32.000000000000000        2.4409150305719165     
   31.200000000000003        32.800000000000004        2.5070250989995784     
   31.200000000000003        33.600000000000001        2.4423251289453098     
   31.200000000000003        34.399999999999999        2.4492212372864706     
   31.200000000000003        35.200000000000003        2.5032777648538476     
   31.200000000000003        36.000000000000000        2.4419777140104899     
   31.200000000000003        36.800000000000004        2.5154615740200983     
   31.200000000000003        37.600000000000001        2.5012663309569985     
   31.200000000000003        38.400000000000006        2.4434538284750555     
   31.200000000000003        39.200000000000003        2.5347162934536565     
   31.200000000000003        40.000000000000000        2.5220785160409962     
   31.200000000000003        40.800000000000004        2.4415547338319183     
   31.200000000000003        41.600000000000001        2.5446640149345892     
   31.200000000000003        42.400000000000006        2.4394642777589235     
   31.200000000000003        43.200000000000003        2.5567806153275279     
   31.200000000000003        44.000000000000000        2.5077540846677078     
   31.200000000000003        44.800000000000004        2.5073146052673083     
   31.200000000000003        45.600000000000001        2.5009290888989830     
   31.200000000000003        46.400000000000006        2.5283954161862434     
   31.200000000000003        47.200000000000003        2.4383979736415440     
   31.200000000000003        48.000000000000000        2.4609974989736103     
   31.200000000000003        48.800000000000004        2.5513659389489165     
   31.200000000000003        49.600000000000001        2.5038420308934826     
   31.200000000000003        50.400000000000006        2.4470904794827026     
   31.200000000000003        51.200000000000003        2.4880146266572276     
   31.200000000000003        52.000000000000000        2.4616903951086671     
   31.200000000000003        52.800000000000004        2.5011043660292325     
   31.200000000000003        53.600000000000001        2.5057200076636432     
   31.200000000000003        54.400000000000006        2.5279516932710844     
   31.200000000000003        55.200000000000003        2.4165121948767041     
   31.200000000000003        56.000000000000000        2.5383663418180640     
   31.200000000000003        56.800000000000004        2.4503880649383314     
   31.200000000000003        57.600000000000001        2.4309050081271715     
   31.200000000000003        58.400000000000006        2.5071702188673171     
   31.200000000000003        59.200000000000003        2.4239034381988751     
   31.200000000000003        60.000000000000000        2.4624335214005599     
   31.200000000000003        60.800000000000004        2.5248456697971520     
   31.200000000000003        61.600000000000001        2.4691563169382027     
   31.200000000000003        62.400000000000006        2.4806984480082361     
   31.200000000000003        63.200000000000003        2.4893131731377869     
   31.200000000000003        64.000000000000000        2.4490244709123457     
   31.200000000000003        64.799999999999997        2.5063595211016771     
   31.200000000000003        65.600000000000009        2.4616903469398026     
   31.200000000000003        66.400000000000006        2.4275695451962997     
   31.200000000000003        67.200000000000003        2.4525477955864434     
   31.200000000000003        68.000000000000000        2.4417495908859284     
   31.200000000000003        68.799999999999997        2.4262352165977732     
   31.200000000000003        69.600000000000009        2.4871434309957032     
   31.200000000000003        70.400000000000006        2.4769554638297246     
   31.200000000000003        71.200000000000003        2.4282673950914258     
   31.200000000000003        72.000000000000000        2.4276479619203273     
   31.200000000000003        72.799999999999997        2.5291005642690423     
   31.200000000000003        73.600000000000009        2.4561864265452833     
   31.200000000000003        74.400000000000006        2.4739766544205741     
   31.200000000000003        75.200000000000003        2.4848957766033304     
   31.200000000000003        76.000000000000000        2.4914583725829020     
   31.200000000000003        76.800000000000011        2.4045153586636587     
   31.200000000000003        77.600000000000009        2.5294889471550954     
   31.200000000000003        78.400000000000006        2.4863789405158667     
   31.200000000000003        79.200000000000003        2.4893728619031861     
   31.200000000000003        80.000000000000000        2.4786635147337703     
   31.200000000000003        80.800000000000011        2.5265853856590716     
   31.200000000000003        81.600000000000009        2.4254870340717840     
   31.200000000000003        82.400000000000006        2.5288009705723939     
   31.200000000000003        83.200000000000003        2.4529842119069869     
   31.200000000000003        84.000000000000000        2.4526692720047341     
   31.200000000000003        84.800000000000011        2.5329971172307642     
   31.200000000000003        85.600000000000009        2.5194789115634091     
   31.200000000000003        86.400000000000006        2.5339127880218597     
   31.200000000000003        87.200000000000003        2.5195972316435293     
   31.200000000000003        88.000000000000000        2.4850692942313923     
   31.200000000000003        88.800000000000011        2.5474234341076958     
   31.200000000000003        89.600000000000009        2.5201229643886700     
   31.200000000000003        90.400000000000006        2.4893854463352123     
   31.200000000000003        91.200000000000003        2.5398477203587633     
   31.200000000000003        92.000000000000000        2.4697788652168073     
   31.200000000000003        92.800000000000011        2.5540722844610269     
   31.200000000000003        93.600000000000009        2.4634431313039640     
   31.200000000000003        94.400000000000006        2.5441660752533699     
   31.200000000000003        95.200000000000003        2.4477897879587922     
   31.200000000000003        96.000000000000000        2.5756935941270966     
   31.200000000000003        96.800000000000011        2.5645943440796968     
   31.200000000000003        97.600000000000009        2.4866357156501588     
   31.200000000000003        98.400000000000006        2.5500954094339239     
   31.200000000000003        99.200000000000003        2.5426791867353264     
   31.200000000000003        100.00000000000000        2.4914978913589514     
   31.200000000000003        100.80000000000001        2.5254684434619454     
   31.200000000000003        101.60000000000001        2.4828538681614130     
   31.200000000000003        102.40000000000001        2.5283833654239918     

   32.000000000000000       0.80000000000000004        2.5207371977830766     
   32.000000000000000        1.6000000000000001        2.4334771080792881     
   32.000000000000000        2.4000000000000004        2.4935203783464699     
   32.000000000000000        3.2000000000000002        2.5106104336602781     
   32.000000000000000        4.0000000000000000        2.4469834485985631     
   32.000000000000000        4.8000000000000007        2.4936848198429238     
   32.000000000000000        5.6000000000000005        2.4677181671315895     
   32.000000000000000        6.4000000000000004        2.4881122875903472     
   32.000000000000000        7.2000000000000002        2.5346197047302508     
   32.000000000000000        8.0000000000000000        2.4439875217302958     
   32.000000000000000        8.8000000000000007        2.5462426486368939     
   32.000000000000000        9.6000000000000014        2.4395136163339459     
   32.000000000000000        10.400000000000000        2.5102272419455902     
   32.000000000000000        11.200000000000001        2.4968243621667812     
   32.000000000000000        12.000000000000000        2.4400451178504805     
   32.000000000000000        12.800000000000001        2.5320800543489930     
   32.000000000000000        13.600000000000001        2.4351963251360105     
   32.000000000000000        14.400000000000000        2.5074575687882867     
   32.000000000000000        15.200000000000001        2.4774711270588052     
   32.000000000000000        16.000000000000000        2.4898501062611316     
   32.000000000000000        16.800000000000001        2.4203484223347531     
   32.000000000000000        17.600000000000001        2.4953398176161206     
   32.000000000000000        18.400000000000002        2.4841138436729393     
   32.000000000000000        19.200000000000003        2.5128312343033743     
   32.000000000000000        20.000000000000000        2.4331263641529133     
   32.000000000000000        20.800000000000001        2.4739945788601245     
   32.000000000000000        21.600000000000001        2.4923260834562000     
   32.000000000000000        22.400000000000002        2.4497012480003493     
   32.000000000000000        23.200000000000003        2.4181241887034419     
   32.000000000000000        24.000000000000000        2.4253032540687491     
   32.000000000000000        24.800000000000001        2.5134093838140310     
   32.000000000000000        25.600000000000001        2.4383838728325529     
   32.000000000000000        26.400000000000002        2.4977716284476732     
   32.000000000000000        27.200000000000003        2.5215353329724532     
   32.000000000000000        28.000000000000000        2.5317007643334204     
   32.000000000000000        28.800000000000001        2.5188180148847987     
   32.000000000000000        29.600000000000001        2.4396002423697047     
   32.000000000000000        30.400000000000002        2.4932356746747693     
   32.000000000000000        31.200000000000003        2.4200560840956138     
   32.000000000000000        32.000000000000000        2.5305259383409950     
   32.000000000000000        32.800000000000004        2.4492274681462076     
   32.000000000000000        33.600000000000001        2.5173288310786952     
   32.000000000000000        34.399999999999999        2.4821493705578863     
   32.000000000000000        35.200000000000003        2.5294198384863895     
   32.000000000000000        36.000000000000000        2.4672716753661068     
   32.000000000000000        36.800000000000004        2.5149029405888124     
   32.000000000000000        37.600000000000001        2.4793795560227907     
   32.000000000000000        38.400000000000006        2.4381667679886965     
   32.000000000000000        39.200000000000003        2.4763401958559923     
   32.000000000000000        40.000000000000000        2.5196077206382390     
   32.000000000000000        40.800000000000004        2.4857683859690214     
   32.000000000000000        41.600000000000001        2.5403521860002090     
   32.000000000000000        42.400000000000006        2.4506740481464173     
   32.000000000000000        43.200000000000003        2.4561470594008816     
   32.000000000000000        44.000000000000000        2.4469017063000602     
   32.000000000000000        44.800000000000004        2.5305255987063302     
   32.000000000000000        45.600000000000001        2.4381703017568643     
   32.000000000000000        46.400000000000006        2.4886908120245690     
   32.000000000000000        47.200000000000003        2.4963172144555617     
   32.000000000000000        48.000000000000000        2.4796090781245255     
   32.000000000000000        48.800000000000004        2.4320468582594819     
   32.000000000000000        49.600000000000001        2.4373167327584917     
   32.000000000000000        50.400000000000006        2.5266336023908220     
   32.000000000000000        51.200000000000003        2.4751795300750357     
   32.000000000000000        52.000000000000000        2.5262677657249486     
   32.000000000000000        52.800000000000004        2.4275008024147957     
   32.000000000000000        53.600000000000001        2.4881553531474552     
   32.000000000000000        54.400000000000006        2.5236230893702096     
   32.000000000000000        55.200000000000003        2.4971679632618766     
   32.000000000000000        56.000000000000000        2.4470797349077360
[truncated: 894,528 more chars]
