# Supplementary material for: A first-principles phase field method for quantitatively predicting multi-composition phase separation without thermodynamic empirical parameter
Source: Nat Commun. 2019 Aug 1;10:3451. doi: 10.1038/s41467-019-11248-z (PMC6671953; doi:10.1038/s41467-019-11248-z)
Supplement: Supplementary file 3 — Source Data [file 41467_2019_11248_MOESM3_ESM.zip › supplementary-files/data-files/Fig.6/Fig6-c-Ni41%/out_Ni_20000-41.0%]

  0.80000000000000004       0.80000000000000004        2.3495546609837326     
  0.80000000000000004        1.6000000000000001        2.3498516315543698     
  0.80000000000000004        2.4000000000000004        2.3503562477256397     
  0.80000000000000004        3.2000000000000002        2.3500169045246526     
  0.80000000000000004        4.0000000000000000        2.3500756159820142     
  0.80000000000000004        4.8000000000000007        2.3500536905241685     
  0.80000000000000004        5.6000000000000005        2.3513433878076468     
  0.80000000000000004        6.4000000000000004        2.3505139549482448     
  0.80000000000000004        7.2000000000000002        2.3508771662783499     
  0.80000000000000004        8.0000000000000000        2.3498943652697837     
  0.80000000000000004        8.8000000000000007        2.3495521539281650     
  0.80000000000000004        9.6000000000000014        2.3498010084656804     
  0.80000000000000004        10.400000000000000        2.3490616328229104     
  0.80000000000000004        11.200000000000001        2.3482309799483643     
  0.80000000000000004        12.000000000000000        2.3476845470478076     
  0.80000000000000004        12.800000000000001        2.3466587152694323     
  0.80000000000000004        13.600000000000001        2.3461961931437498     
  0.80000000000000004        14.400000000000000        2.3457632782419782     
  0.80000000000000004        15.200000000000001        2.3451602251816599     
  0.80000000000000004        16.000000000000000        2.3440526150680685     
  0.80000000000000004        16.800000000000001        2.3460217267230403     
  0.80000000000000004        17.600000000000001        2.3449224523910055     
  0.80000000000000004        18.400000000000002        2.3473886701587174     
  0.80000000000000004        19.200000000000003        2.3488248262991953     
  0.80000000000000004        20.000000000000000        2.3503884288673409     
  0.80000000000000004        20.800000000000001        2.3517897932865051     
  0.80000000000000004        21.600000000000001        2.3529775831709747     
  0.80000000000000004        22.400000000000002        2.3533374259403823     
  0.80000000000000004        23.200000000000003        2.3549683689435144     
  0.80000000000000004        24.000000000000000        2.3553396135381215     
  0.80000000000000004        24.800000000000001        2.3548663320833669     
  0.80000000000000004        25.600000000000001        2.3541430056386425     
  0.80000000000000004        26.400000000000002        2.3534403194688003     
  0.80000000000000004        27.200000000000003        2.3518755164974561     
  0.80000000000000004        28.000000000000000        2.3502658423731790     
  0.80000000000000004        28.800000000000001        2.3487481338804748     
  0.80000000000000004        29.600000000000001        2.3473474272631520     
  0.80000000000000004        30.400000000000002        2.3467239966235383     
  0.80000000000000004        31.200000000000003        2.3465361102339894     
  0.80000000000000004        32.000000000000000        2.3466065118606974     
  0.80000000000000004        32.800000000000004        2.3460753678830484     
  0.80000000000000004        33.600000000000001        2.3470313081580918     
  0.80000000000000004        34.399999999999999        2.3474951448908161     
  0.80000000000000004        35.200000000000003        2.3482993041615594     
  0.80000000000000004        36.000000000000000        2.3491225588505826     
  0.80000000000000004        36.800000000000004        2.3495740353097898     
  0.80000000000000004        37.600000000000001        2.3502120142409373     
  0.80000000000000004        38.400000000000006        2.3484743674100770     
  0.80000000000000004        39.200000000000003        2.3487353583179389     
  0.80000000000000004        40.000000000000000        2.3477152383312783     
  0.80000000000000004        40.800000000000004        2.3469852202992070     
  0.80000000000000004        41.600000000000001        2.3469214511733139     
  0.80000000000000004        42.400000000000006        2.3474962087628155     
  0.80000000000000004        43.200000000000003        2.3469883916626615     
  0.80000000000000004        44.000000000000000        2.3480074974869658     
  0.80000000000000004        44.800000000000004        2.3463558235160233     
  0.80000000000000004        45.600000000000001        2.3498624477510326     
  0.80000000000000004        46.400000000000006        2.3504402312627395     
  0.80000000000000004        47.200000000000003        2.3511574885918627     
  0.80000000000000004        48.000000000000000        2.3523461756584791     
  0.80000000000000004        48.800000000000004        2.3536709514362411     
  0.80000000000000004        49.600000000000001        2.3558415282333725     
  0.80000000000000004        50.400000000000006        2.3553390723897216     
  0.80000000000000004        51.200000000000003        2.3555194634577488     
  0.80000000000000004        52.000000000000000        2.3552069290267750     
  0.80000000000000004        52.800000000000004        2.3548720713360414     
  0.80000000000000004        53.600000000000001        2.3530347763576902     
  0.80000000000000004        54.400000000000006        2.3519398591884633     
  0.80000000000000004        55.200000000000003        2.3505036205384142     
  0.80000000000000004        56.000000000000000        2.3491501878749141     
  0.80000000000000004        56.800000000000004        2.3479132306898851     
  0.80000000000000004        57.600000000000001        2.3467425885315985     
  0.80000000000000004        58.400000000000006        2.3457495259475367     
  0.80000000000000004        59.200000000000003        2.3451756439141733     
  0.80000000000000004        60.000000000000000        2.3449344201268532     
  0.80000000000000004        60.800000000000004        2.3449265406620206     
  0.80000000000000004        61.600000000000001        2.3457918807027256     
  0.80000000000000004        62.400000000000006        2.3463709175995104     
  0.80000000000000004        63.200000000000003        2.3467677901834612     
  0.80000000000000004        64.000000000000000        2.3480492199853065     
  0.80000000000000004        64.799999999999997        2.3487834735282509     
  0.80000000000000004        65.600000000000009        2.3478403987904377     
  0.80000000000000004        66.400000000000006        2.3501748974383636     
  0.80000000000000004        67.200000000000003        2.3501432003757592     
  0.80000000000000004        68.000000000000000        2.3500801300450385     
  0.80000000000000004        68.799999999999997        2.3508525872924348     
  0.80000000000000004        69.600000000000009        2.3514856361948935     
  0.80000000000000004        70.400000000000006        2.3505474383886473     
  0.80000000000000004        71.200000000000003        2.3508645397973891     
  0.80000000000000004        72.000000000000000        2.3501157090649993     
  0.80000000000000004        72.799999999999997        2.3517436721784080     
  0.80000000000000004        73.600000000000009        2.3530447621114492     
  0.80000000000000004        74.400000000000006        2.3535529698117719     
  0.80000000000000004        75.200000000000003        2.3528378734370836     
  0.80000000000000004        76.000000000000000        2.3544225017558742     
  0.80000000000000004        76.800000000000011        2.3552163943865176     
  0.80000000000000004        77.600000000000009        2.3555528734083153     
  0.80000000000000004        78.400000000000006        2.3557797329739434     
  0.80000000000000004        79.200000000000003        2.3556236845599590     
  0.80000000000000004        80.000000000000000        2.3546683787526868     
  0.80000000000000004        80.800000000000011        2.3531073304236836     
  0.80000000000000004        81.600000000000009        2.3521865291309632     
  0.80000000000000004        82.400000000000006        2.3512430848872916     
  0.80000000000000004        83.200000000000003        2.3498576568670053     
  0.80000000000000004        84.000000000000000        2.3485078154357106     
  0.80000000000000004        84.800000000000011        2.3475614521356176     
  0.80000000000000004        85.600000000000009        2.3456915935608871     
  0.80000000000000004        86.400000000000006        2.3457699316222351     
  0.80000000000000004        87.200000000000003        2.3451285482085136     
  0.80000000000000004        88.000000000000000        2.3454619729989701     
  0.80000000000000004        88.800000000000011        2.3457992318809326     
  0.80000000000000004        89.600000000000009        2.3466027389065189     
  0.80000000000000004        90.400000000000006        2.3476555394332994     
  0.80000000000000004        91.200000000000003        2.3478607531053552     
  0.80000000000000004        92.000000000000000        2.3487996597555179     
  0.80000000000000004        92.800000000000011        2.3492456074309835     
  0.80000000000000004        93.600000000000009        2.3505480270640815     
  0.80000000000000004        94.400000000000006        2.3504648891164948     
  0.80000000000000004        95.200000000000003        2.3505268382586917     
  0.80000000000000004        96.000000000000000        2.3529166253293043     
  0.80000000000000004        96.800000000000011        2.3500814706589694     
  0.80000000000000004        97.600000000000009        2.3510470996821971     
  0.80000000000000004        98.400000000000006        2.3504051214309789     
  0.80000000000000004        99.200000000000003        2.3496174934570040     
  0.80000000000000004        100.00000000000000        2.3506929693975658     
  0.80000000000000004        100.80000000000001        2.3503932806746763     
  0.80000000000000004        101.60000000000001        2.3494303809996202     
  0.80000000000000004        102.40000000000001        2.3506715732570580     

   1.6000000000000001       0.80000000000000004        2.3493415742887294     
   1.6000000000000001        1.6000000000000001        2.3501061258669633     
   1.6000000000000001        2.4000000000000004        2.3501025166843137     
   1.6000000000000001        3.2000000000000002        2.3491436178596437     
   1.6000000000000001        4.0000000000000000        2.3500750578578353     
   1.6000000000000001        4.8000000000000007        2.3502004478094523     
   1.6000000000000001        5.6000000000000005        2.3502255522878541     
   1.6000000000000001        6.4000000000000004        2.3501306971431353     
   1.6000000000000001        7.2000000000000002        2.3507354080066221     
   1.6000000000000001        8.0000000000000000        2.3509770035080915     
   1.6000000000000001        8.8000000000000007        2.3484655759794233     
   1.6000000000000001        9.6000000000000014        2.3497753041110050     
   1.6000000000000001        10.400000000000000        2.3495115475838211     
   1.6000000000000001        11.200000000000001        2.3482085050928245     
   1.6000000000000001        12.000000000000000        2.3476915104440872     
   1.6000000000000001        12.800000000000001        2.3477627635380292     
   1.6000000000000001        13.600000000000001        2.3465985441582089     
   1.6000000000000001        14.400000000000000        2.3460321038846730     
   1.6000000000000001        15.200000000000001        2.3457214353077438     
   1.6000000000000001        16.000000000000000        2.3423396243431851     
   1.6000000000000001        16.800000000000001        2.3453202026753717     
   1.6000000000000001        17.600000000000001        2.3459370370475079     
   1.6000000000000001        18.400000000000002        2.3432406241832835     
   1.6000000000000001        19.200000000000003        2.3471831878962472     
   1.6000000000000001        20.000000000000000        2.3481606686437537     
   1.6000000000000001        20.800000000000001        2.3487806417228159     
   1.6000000000000001        21.600000000000001        2.3493734924216620     
   1.6000000000000001        22.400000000000002        2.3496927463035990     
   1.6000000000000001        23.200000000000003        2.3502263209545791     
   1.6000000000000001        24.000000000000000        2.3504198622226373     
   1.6000000000000001        24.800000000000001        2.3500739216045332     
   1.6000000000000001        25.600000000000001        2.3494328962190258     
   1.6000000000000001        26.400000000000002        2.3485170947794880     
   1.6000000000000001        27.200000000000003        2.3477016861487274     
   1.6000000000000001        28.000000000000000        2.3471747538781882     
   1.6000000000000001        28.800000000000001        2.3465521356632220     
   1.6000000000000001        29.600000000000001        2.3454218287054864     
   1.6000000000000001        30.400000000000002        2.3454288406300527     
   1.6000000000000001        31.200000000000003        2.3457047023267159     
   1.6000000000000001        32.000000000000000        2.3458242701962684     
   1.6000000000000001        32.800000000000004        2.3467045901438048     
   1.6000000000000001        33.600000000000001        2.3470635877772739     
   1.6000000000000001        34.399999999999999        2.3468734670496350     
   1.6000000000000001        35.200000000000003        2.3482808803298574     
   1.6000000000000001        36.000000000000000        2.3493187135940965     
   1.6000000000000001        36.800000000000004        2.3500308697151082     
   1.6000000000000001        37.600000000000001        2.3491239617360433     
   1.6000000000000001        38.400000000000006        2.3484822273265604     
   1.6000000000000001        39.200000000000003        2.3478665900439042     
   1.6000000000000001        40.000000000000000        2.3470328476964073     
   1.6000000000000001        40.800000000000004        2.3458682158395345     
   1.6000000000000001        41.600000000000001        2.3462248386615023     
   1.6000000000000001        42.400000000000006        2.3466613254616080     
   1.6000000000000001        43.200000000000003        2.3470173740868967     
   1.6000000000000001        44.000000000000000        2.3479842975791207     
   1.6000000000000001        44.800000000000004        2.3495346615373931     
   1.6000000000000001        45.600000000000001        2.3517960715106172     
   1.6000000000000001        46.400000000000006        2.3536737886275829     
   1.6000000000000001        47.200000000000003        2.3559518517994871     
   1.6000000000000001        48.000000000000000        2.3585610589026222     
   1.6000000000000001        48.800000000000004        2.3602761724658397     
   1.6000000000000001        49.600000000000001        2.3621537313893968     
   1.6000000000000001        50.400000000000006        2.3631535714938616     
   1.6000000000000001        51.200000000000003        2.3633157442896366     
   1.6000000000000001        52.000000000000000        2.3631527508605656     
   1.6000000000000001        52.800000000000004        2.3620644365067025     
   1.6000000000000001        53.600000000000001        2.3602129019954559     
   1.6000000000000001        54.400000000000006        2.3580275030454030     
   1.6000000000000001        55.200000000000003        2.3563497112575718     
   1.6000000000000001        56.000000000000000        2.3543714803935449     
   1.6000000000000001        56.800000000000004        2.3511080570703000     
   1.6000000000000001        57.600000000000001        2.3485818155877980     
   1.6000000000000001        58.400000000000006        2.3471452249199252     
   1.6000000000000001        59.200000000000003        2.3460210036875089     
   1.6000000000000001        60.000000000000000        2.3466257926183087     
   1.6000000000000001        60.800000000000004        2.3454462645563323     
   1.6000000000000001        61.600000000000001        2.3457442435001927     
   1.6000000000000001        62.400000000000006        2.3461067689834714     
   1.6000000000000001        63.200000000000003        2.3468368138521658     
   1.6000000000000001        64.000000000000000        2.3477164229345928     
   1.6000000000000001        64.799999999999997        2.3479846957757169     
   1.6000000000000001        65.600000000000009        2.3494025027044554     
   1.6000000000000001        66.400000000000006        2.3487996833262401     
   1.6000000000000001        67.200000000000003        2.3490464007022589     
   1.6000000000000001        68.000000000000000        2.3491332108450673     
   1.6000000000000001        68.799999999999997        2.3490773158498399     
   1.6000000000000001        69.600000000000009        2.3489694263102563     
   1.6000000000000001        70.400000000000006        2.3478824231043904     
   1.6000000000000001        71.200000000000003        2.3490868350300604     
   1.6000000000000001        72.000000000000000        2.3495278779415010     
   1.6000000000000001        72.799999999999997        2.3502850387898646     
   1.6000000000000001        73.600000000000009        2.3486154063779394     
   1.6000000000000001        74.400000000000006        2.3526351827954048     
   1.6000000000000001        75.200000000000003        2.3540331441513405     
   1.6000000000000001        76.000000000000000        2.3553131185025387     
   1.6000000000000001        76.800000000000011        2.3572336570116161     
   1.6000000000000001        77.600000000000009        2.3576969320094201     
   1.6000000000000001        78.400000000000006        2.3583383295565143     
   1.6000000000000001        79.200000000000003        2.3587679761595468     
   1.6000000000000001        80.000000000000000        2.3577840418661986     
   1.6000000000000001        80.800000000000011        2.3566222792643976     
   1.6000000000000001        81.600000000000009        2.3554729209206391     
   1.6000000000000001        82.400000000000006        2.3555648781284848     
   1.6000000000000001        83.200000000000003        2.3526559757964223     
   1.6000000000000001        84.000000000000000        2.3510698086990542     
   1.6000000000000001        84.800000000000011        2.3489623707813543     
   1.6000000000000001        85.600000000000009        2.3473367836928065     
   1.6000000000000001        86.400000000000006        2.3476012364890115     
   1.6000000000000001        87.200000000000003        2.3456257201791875     
   1.6000000000000001        88.000000000000000        2.3450925450709184     
   1.6000000000000001        88.800000000000011        2.3454585336496381     
   1.6000000000000001        89.600000000000009        2.3459280631933042     
   1.6000000000000001        90.400000000000006        2.3468105113573676     
   1.6000000000000001        91.200000000000003        2.3483323091654764     
   1.6000000000000001        92.000000000000000        2.3478695936219625     
   1.6000000000000001        92.800000000000011        2.3493458912438694     
   1.6000000000000001        93.600000000000009        2.3499231451806084     
   1.6000000000000001        94.400000000000006        2.3497430049725101     
   1.6000000000000001        95.200000000000003        2.3508271981117770     
   1.6000000000000001        96.000000000000000        2.3508361353344029     
   1.6000000000000001        96.800000000000011        2.3502082105115218     
   1.6000000000000001        97.600000000000009        2.3507051197198279     
   1.6000000000000001        98.400000000000006        2.3505546806103448     
   1.6000000000000001        99.200000000000003        2.3505558960083506     
   1.6000000000000001        100.00000000000000        2.3506196637793506     
   1.6000000000000001        100.80000000000001        2.3511351419940674     
   1.6000000000000001        101.60000000000001        2.3509608457781583     
   1.6000000000000001        102.40000000000001        2.3498118398304557     

   2.4000000000000004       0.80000000000000004        2.3503104906888876     
   2.4000000000000004        1.6000000000000001        2.3508150076757834     
   2.4000000000000004        2.4000000000000004        2.3484278181959630     
   2.4000000000000004        3.2000000000000002        2.3498875794527621     
   2.4000000000000004        4.0000000000000000        2.3507397290848235     
   2.4000000000000004        4.8000000000000007        2.3505033323181923     
   2.4000000000000004        5.6000000000000005        2.3502343429195554     
   2.4000000000000004        6.4000000000000004        2.3496973948924276     
   2.4000000000000004        7.2000000000000002        2.3501657631175465     
   2.4000000000000004        8.0000000000000000        2.3498515204562058     
   2.4000000000000004        8.8000000000000007        2.3516721023602511     
   2.4000000000000004        9.6000000000000014        2.3495505633880516     
   2.4000000000000004        10.400000000000000        2.3489681438855992     
   2.4000000000000004        11.200000000000001        2.3483499669554764     
   2.4000000000000004        12.000000000000000        2.3521849811540867     
   2.4000000000000004        12.800000000000001        2.3475262387573972     
   2.4000000000000004        13.600000000000001        2.3461708470069902     
   2.4000000000000004        14.400000000000000        2.3474692364870626     
   2.4000000000000004        15.200000000000001        2.3473348533558123     
   2.4000000000000004        16.000000000000000        2.3468442261153140     
   2.4000000000000004        16.800000000000001        2.3464080425165723     
   2.4000000000000004        17.600000000000001        2.3460415492611024     
   2.4000000000000004        18.400000000000002        2.3461995428533475     
   2.4000000000000004        19.200000000000003        2.3472074123285731     
   2.4000000000000004        20.000000000000000        2.3476133634986409     
   2.4000000000000004        20.800000000000001        2.3475341475813964     
   2.4000000000000004        21.600000000000001        2.3476932898511476     
   2.4000000000000004        22.400000000000002        2.3486973332765815     
   2.4000000000000004        23.200000000000003        2.3472505824341106     
   2.4000000000000004        24.000000000000000        2.3481293843134252     
   2.4000000000000004        24.800000000000001        2.3469819681315616     
   2.4000000000000004        25.600000000000001        2.3469923087388054     
   2.4000000000000004        26.400000000000002        2.3467540347297131     
   2.4000000000000004        27.200000000000003        2.3463340714882084     
   2.4000000000000004        28.000000000000000        2.3455962526527485     
   2.4000000000000004        28.800000000000001        2.3456738360704126     
   2.4000000000000004        29.600000000000001        2.3445604503394391     
   2.4000000000000004        30.400000000000002        2.3449859587143624     
   2.4000000000000004        31.200000000000003        2.3456016928385512     
   2.4000000000000004        32.000000000000000        2.3452679973477046     
   2.4000000000000004        32.800000000000004        2.3470321121618429     
   2.4000000000000004        33.600000000000001        2.3489964536019476     
   2.4000000000000004        34.399999999999999        2.3480558342630991     
   2.4000000000000004        35.200000000000003        2.3478477510312952     
   2.4000000000000004        36.000000000000000        2.3491151293666461     
   2.4000000000000004        36.800000000000004        2.3488251719645143     
   2.4000000000000004        37.600000000000001        2.3490218884072758     
   2.4000000000000004        38.400000000000006        2.3480999680944379     
   2.4000000000000004        39.200000000000003        2.3472745024230068     
   2.4000000000000004        40.000000000000000        2.3465784521023685     
   2.4000000000000004        40.800000000000004        2.3468319467433307     
   2.4000000000000004        41.600000000000001        2.3460334072674756     
   2.4000000000000004        42.400000000000006        2.3466620693238749     
   2.4000000000000004        43.200000000000003        2.3478820090882557     
   2.4000000000000004        44.000000000000000        2.3496720337105081     
   2.4000000000000004        44.800000000000004        2.3525366500860976     
   2.4000000000000004        45.600000000000001        2.3560443626753567     
   2.4000000000000004        46.400000000000006        2.3589796217796879     
   2.4000000000000004        47.200000000000003        2.3629836146823457     
   2.4000000000000004        48.000000000000000        2.3670847743457482     
   2.4000000000000004        48.800000000000004        2.3701006874433479     
   2.4000000000000004        49.600000000000001        2.3724225159246672     
   2.4000000000000004        50.400000000000006        2.3712565374197729     
   2.4000000000000004        51.200000000000003        2.3742588131408384     
   2.4000000000000004        52.000000000000000        2.3736424501511091     
   2.4000000000000004        52.800000000000004        2.3721202417820022     
   2.4000000000000004        53.600000000000001        2.3689968267723911     
   2.4000000000000004        54.400000000000006        2.3667647847610023     
   2.4000000000000004        55.200000000000003        2.3634152354116873     
   2.4000000000000004        56.000000000000000        2.3598152189672184     
   2.4000000000000004        56.800000000000004        2.3554827996481227     
   2.4000000000000004        57.600000000000001        2.3528573523051022     
   2.4000000000000004        58.400000000000006        2.3496519250635322     
   2.4000000000000004        59.200000000000003        2.3478677751252084     
   2.4000000000000004        60.000000000000000        2.3466298578743388     
   2.4000000000000004        60.800000000000004        2.3463512777784494     
   2.4000000000000004        61.600000000000001        2.3429688362952175     
   2.4000000000000004        62.400000000000006        2.3462503930650711     
   2.4000000000000004        63.200000000000003        2.3468621327630395     
   2.4000000000000004        64.000000000000000        2.3470890118900201     
   2.4000000000000004        64.799999999999997        2.3476094238701872     
   2.4000000000000004        65.600000000000009        2.3474709069752215     
   2.4000000000000004        66.400000000000006        2.3481287852616117     
   2.4000000000000004        67.200000000000003        2.3484999513532330     
   2.4000000000000004        68.000000000000000        2.3479094495421471     
   2.4000000000000004        68.799999999999997        2.3464799591771808     
   2.4000000000000004        69.600000000000009        2.3470779000716333     
   2.4000000000000004        70.400000000000006        2.3468273074825281     
   2.4000000000000004        71.200000000000003        2.3483863106473555     
   2.4000000000000004        72.000000000000000        2.3485629966479515     
   2.4000000000000004        72.799999999999997        2.3497527560886184     
   2.4000000000000004        73.600000000000009        2.3515597095562599     
   2.4000000000000004        74.400000000000006        2.3541178551492399     
   2.4000000000000004        75.200000000000003        2.3558759735446579     
   2.4000000000000004        76.000000000000000        2.3582315118425634     
   2.4000000000000004        76.800000000000011        2.3609812937361712     
   2.4000000000000004        77.600000000000009        2.3628303324058817     
   2.4000000000000004        78.400000000000006        2.3626771045055661     
   2.4000000000000004        79.200000000000003        2.3653191958147333     
   2.4000000000000004        80.000000000000000        2.3648094821366548     
   2.4000000000000004        80.800000000000011        2.3629224115202985     
   2.4000000000000004        81.600000000000009        2.3621974095676346     
   2.4000000000000004        82.400000000000006        2.3601116483347018     
   2.4000000000000004        83.200000000000003        2.3579656366579815     
   2.4000000000000004        84.000000000000000        2.3556048189920316     
   2.4000000000000004        84.800000000000011        2.3531653769748977     
   2.4000000000000004        85.600000000000009        2.3507781201944207     
   2.4000000000000004        86.400000000000006        2.3479912894722967     
   2.4000000000000004        87.200000000000003        2.3473674405946858     
   2.4000000000000004        88.000000000000000        2.3456589391248936     
   2.4000000000000004        88.800000000000011        2.3454576506920901     
   2.4000000000000004        89.600000000000009        2.3453130405993936     
   2.4000000000000004        90.400000000000006        2.3461681660612106     
   2.4000000000000004        91.200000000000003        2.3460008315297620     
   2.4000000000000004        92.000000000000000        2.3475573955072533     
   2.4000000000000004        92.800000000000011        2.3491084829293629     
   2.4000000000000004        93.600000000000009        2.3515745933775856     
   2.4000000000000004        94.400000000000006        2.3496434762859928     
   2.4000000000000004        95.200000000000003        2.3502604987389883     
   2.4000000000000004        96.000000000000000        2.3501646695580019     
   2.4000000000000004        96.800000000000011        2.3504128299644980     
   2.4000000000000004        97.600000000000009        2.3505982774722618     
   2.4000000000000004        98.400000000000006        2.3506722171714545     
   2.4000000000000004        99.200000000000003        2.3505354392741378     
   2.4000000000000004        100.00000000000000        2.3506042167693417     
   2.4000000000000004        100.80000000000001        2.3506097556828580     
   2.4000000000000004        101.60000000000001        2.3506263971640284     
   2.4000000000000004        102.40000000000001        2.3504502649528582     

   3.2000000000000002       0.80000000000000004        2.3500712269747042     
   3.2000000000000002        1.6000000000000001        2.3501905702468067     
   3.2000000000000002        2.4000000000000004        2.3501561850633199     
   3.2000000000000002        3.2000000000000002        2.3502903607476999     
   3.2000000000000002        4.0000000000000000        2.3507035510974892     
   3.2000000000000002        4.8000000000000007        2.3506369287396160     
   3.2000000000000002        5.6000000000000005        2.3501183534459433     
   3.2000000000000002        6.4000000000000004        2.3499185224532697     
   3.2000000000000002        7.2000000000000002        2.3503641556784109     
   3.2000000000000002        8.0000000000000000        2.3486349280327619     
   3.2000000000000002        8.8000000000000007        2.3489252223002532     
   3.2000000000000002        9.6000000000000014        2.3494147025325431     
   3.2000000000000002        10.400000000000000        2.3486533412478496     
   3.2000000000000002        11.200000000000001        2.3488954858921902     
   3.2000000000000002        12.000000000000000        2.3486801245948561     
   3.2000000000000002        12.800000000000001        2.3483329660076389     
   3.2000000000000002        13.600000000000001        2.3472154401807486     
   3.2000000000000002        14.400000000000000        2.3481839668075652     
   3.2000000000000002        15.200000000000001        2.3485504044108105     
   3.2000000000000002        16.000000000000000        2.3478288873554871     
   3.2000000000000002        16.800000000000001        2.3485340429647792     
   3.2000000000000002        17.600000000000001        2.3488279699669121     
   3.2000000000000002        18.400000000000002        2.3477965298545342     
   3.2000000000000002        19.200000000000003        2.3483293158139591     
   3.2000000000000002        20.000000000000000        2.3490198356223915     
   3.2000000000000002        20.800000000000001        2.3484599432995563     
   3.2000000000000002        21.600000000000001        2.3482006758227314     
   3.2000000000000002        22.400000000000002        2.3484150490331368     
   3.2000000000000002        23.200000000000003        2.3479579009629994     
   3.2000000000000002        24.000000000000000        2.3479491088985185     
   3.2000000000000002        24.800000000000001        2.3478859538670398     
   3.2000000000000002        25.600000000000001        2.3472465678853451     
   3.2000000000000002        26.400000000000002        2.3467060711197671     
   3.2000000000000002        27.200000000000003        2.3456207136106748     
   3.2000000000000002        28.000000000000000        2.3448688141258702     
   3.2000000000000002        28.800000000000001        2.3458572584308697     
   3.2000000000000002        29.600000000000001        2.3454080008654801     
   3.2000000000000002        30.400000000000002        2.3450430174018826     
   3.2000000000000002        31.200000000000003        2.3461989206528391     
   3.2000000000000002        32.000000000000000        2.3468140697371074     
   3.2000000000000002        32.800000000000004        2.3474896834718324     
   3.2000000000000002        33.600000000000001        2.3480921484594894     
   3.2000000000000002        34.399999999999999        2.3486713428025459     
   3.2000000000000002        35.200000000000003        2.3487233920452613     
   3.2000000000000002        36.000000000000000        2.3490116857216177     
   3.2000000000000002        36.800000000000004        2.3484045153383692     
   3.2000000000000002        37.600000000000001        2.3473146352763825     
   3.2000000000000002        38.400000000000006        2.3468929934650462     
   3.2000000000000002        39.200000000000003        2.3475555301928122     
   3.2000000000000002        40.000000000000000        2.3462674722221615     
   3.2000000000000002        40.800000000000004        2.3460132020549738     
   3.2000000000000002        41.600000000000001        2.3468392064234953     
   3.2000000000000002        42.400000000000006        2.3495035959201731     
   3.2000000000000002        43.200000000000003        2.3500729134665010     
   3.2000000000000002        44.000000000000000        2.3533822278071441     
   3.2000000000000002        44.800000000000004        2.3573464220955969     
   3.2000000000000002        45.600000000000001        2.3618633332637908     
   3.2000000000000002        46.400000000000006        2.3672008215675469     
   3.2000000000000002        47.200000000000003        2.3724033558548858     
   3.2000000000000002        48.000000000000000        2.3777753449181231     
   3.2000000000000002        48.800000000000004        2.3814294333994832     
   3.2000000000000002        49.600000000000001        2.3852796873283904     
   3.2000000000000002        50.400000000000006        2.3873414775562174     
   3.2000000000000002        51.200000000000003        2.3879982873237653     
   3.2000000000000002        52.000000000000000        2.3870895821764671     
   3.2000000000000002        52.800000000000004        2.3863671418913719     
   3.2000000000000002        53.600000000000001        2.3810045124597745     
   3.2000000000000002        54.400000000000006        2.3774058262999231     
   3.2000000000000002        55.200000000000003        2.3716003296650721     
   3.2000000000000002        56.000000000000000        2.3666629138268527     
   3.2000000000000002        56.800000000000004        2.3619197101159748     
   3.2000000000000002        57.600000000000001        2.3594787658658078     
   3.2000000000000002        58.400000000000006        2.3538473196918512     
   3.2000000000000002        59.200000000000003        2.3502708885695998     
   3.2000000000000002        60.000000000000000        2.3478055610580033     
   3.2000000000000002        60.800000000000004        2.3469636606171775     
   3.2000000000000002        61.600000000000001        2.3464510893448733     
   3.2000000000000002        62.400000000000006        2.3466580652978588     
   3.2000000000000002        63.200000000000003        2.3456857484437892     
   3.2000000000000002        64.000000000000000        2.3471770933728653     
   3.2000000000000002        64.799999999999997        2.3465848778506384     
   3.2000000000000002        65.600000000000009        2.3471386759134982     
   3.2000000000000002        66.400000000000006        2.3472316058413445     
   3.2000000000000002        67.200000000000003        2.3472167292426316     
   3.2000000000000002        68.000000000000000        2.3462032996478595     
   3.2000000000000002        68.799999999999997        2.3452242971197390     
   3.2000000000000002        69.600000000000009        2.3475922033228347     
   3.2000000000000002        70.400000000000006        2.3465250138224838     
   3.2000000000000002        71.200000000000003        2.3475852250857181     
   3.2000000000000002        72.000000000000000        2.3488682470458975     
   3.2000000000000002        72.799999999999997        2.3508266908542357     
   3.2000000000000002        73.600000000000009        2.3534791775007160     
   3.2000000000000002        74.400000000000006        2.3568340431034631     
   3.2000000000000002        75.200000000000003        2.3604382694882329     
   3.2000000000000002        76.000000000000000        2.3636846489562107     
   3.2000000000000002        76.800000000000011        2.3680952719193180     
   3.2000000000000002        77.600000000000009        2.3703599642082027     
   3.2000000000000002        78.400000000000006        2.3719122613416515     
   3.2000000000000002        79.200000000000003        2.3729868476600373     
   3.2000000000000002        80.000000000000000        2.3748533856031835     
   3.2000000000000002        80.800000000000011        2.3732250814961904     
   3.2000000000000002        81.600000000000009        2.3720744276637253     
   3.2000000000000002        82.400000000000006        2.3688629470546920     
   3.2000000000000002        83.200000000000003        2.3652206860365834     
   3.2000000000000002        84.000000000000000        2.3630232352359748     
   3.2000000000000002        84.800000000000011        2.3567238031318940     
   3.2000000000000002        85.600000000000009        2.3550594392459376     
   3.2000000000000002        86.400000000000006        2.3515548421261467     
   3.2000000000000002        87.200000000000003        2.3489691839818327     
   3.2000000000000002        88.000000000000000        2.3472410066043863     
   3.2000000000000002        88.800000000000011        2.3455554070143476     
   3.2000000000000002        89.600000000000009        2.3447133042482324     
   3.2000000000000002        90.400000000000006        2.3462464087261092     
   3.2000000000000002        91.200000000000003        2.3453674578072139     
   3.2000000000000002        92.000000000000000        2.3452082730580459     
   3.2000000000000002        92.800000000000011        2.3468766656519366     
   3.2000000000000002        93.600000000000009        2.3480663796999472     
   3.2000000000000002        94.400000000000006        2.3487779489876321     
   3.2000000000000002        95.200000000000003        2.3485691364795689     
   3.2000000000000002        96.000000000000000        2.3493023711951828     
   3.2000000000000002        96.800000000000011        2.3507397626900319     
   3.2000000000000002        97.600000000000009        2.3502476683013893     
   3.2000000000000002        98.400000000000006        2.3505104470199649     
   3.2000000000000002        99.200000000000003        2.3503339638159542     
   3.2000000000000002        100.00000000000000        2.3506484586281049     
   3.2000000000000002        100.80000000000001        2.3505803335595088     
   3.2000000000000002        101.60000000000001        2.3498805903968929     
   3.2000000000000002        102.40000000000001        2.3499136010386175     

   4.0000000000000000       0.80000000000000004        2.3515350305229079     
   4.0000000000000000        1.6000000000000001        2.3499776126300707     
   4.0000000000000000        2.4000000000000004        2.3500691988972040     
   4.0000000000000000        3.2000000000000002        2.3503196318223347     
   4.0000000000000000        4.0000000000000000        2.3506738005825270     
   4.0000000000000000        4.8000000000000007        2.3506165810213826     
   4.0000000000000000        5.6000000000000005        2.3500304757631878     
   4.0000000000000000        6.4000000000000004        2.3496271679628844     
   4.0000000000000000        7.2000000000000002        2.3502371010594119     
   4.0000000000000000        8.0000000000000000        2.3504410116814145     
   4.0000000000000000        8.8000000000000007        2.3499911264664237     
   4.0000000000000000        9.6000000000000014        2.3497916432730688     
   4.0000000000000000        10.400000000000000        2.3505249914890172     
   4.0000000000000000        11.200000000000001        2.3481143559285349     
   4.0000000000000000        12.000000000000000        2.3501051612795019     
   4.0000000000000000        12.800000000000001        2.3499801840478738     
   4.0000000000000000        13.600000000000001        2.3498805906964289     
   4.0000000000000000        14.400000000000000        2.3500670472441754     
   4.0000000000000000        15.200000000000001        2.3503823307874536     
   4.0000000000000000        16.000000000000000        2.3508470645227466     
   4.0000000000000000        16.800000000000001        2.3508392863798160     
   4.0000000000000000        17.600000000000001        2.3507034400643660     
   4.0000000000000000        18.400000000000002        2.3505402672611018     
   4.0000000000000000        19.200000000000003        2.3510661394077341     
   4.0000000000000000        20.000000000000000        2.3509642470400216     
   4.0000000000000000        20.800000000000001        2.3507119385727107     
   4.0000000000000000        21.600000000000001        2.3494141971608857     
   4.0000000000000000        22.400000000000002        2.3508116518053455     
   4.0000000000000000        23.200000000000003        2.3489668483340318     
   4.0000000000000000        24.000000000000000        2.3490003938796544     
   4.0000000000000000        24.800000000000001        2.3491335879054178     
   4.0000000000000000        25.600000000000001        2.3476384528788516     
   4.0000000000000000        26.400000000000002        2.3480241347290169     
   4.0000000000000000        27.200000000000003        2.3450226631482520     
   4.0000000000000000        28.000000000000000        2.3464425975782901     
   4.0000000000000000        28.800000000000001        2.3471289030522908     
   4.0000000000000000        29.600000000000001        2.3467244725690790     
   4.0000000000000000        30.400000000000002        2.3465681831195595     
   4.0000000000000000        31.200000000000003        2.3472269231939258     
   4.0000000000000000        32.000000000000000        2.3477289319320174     
   4.0000000000000000        32.800000000000004        2.3480844952721696     
   4.0000000000000000        33.600000000000001        2.3486536777170341     
   4.0000000000000000        34.399999999999999        2.3490346767869998     
   4.0000000000000000        35.200000000000003        2.3491398074751344     
   4.0000000000000000        36.000000000000000        2.3496567734400737     
   4.0000000000000000        36.800000000000004        2.3489644527633584     
   4.0000000000000000        37.600000000000001        2.3473002829544276     
   4.0000000000000000        38.400000000000006        2.3466645302783302     
   4.0000000000000000        39.200000000000003        2.3463209511412124     
   4.0000000000000000        40.000000000000000        2.3460054504517305     
   4.0000000000000000        40.800000000000004        2.3465898819413202     
   4.0000000000000000        41.600000000000001        2.3477570606071350     
   4.0000000000000000        42.400000000000006        2.3500513883899732     
   4.0000000000000000        43.200000000000003        2.3519013885921041     
   4.0000000000000000        44.000000000000000        2.3576268566186780     
   4.0000000000000000        44.800000000000004        2.3632500430059298     
   4.0000000000000000        45.600000000000001        2.3695215165715000     
   4.0000000000000000        46.400000000000006        2.3760369334477036     
   4.0000000000000000        47.200000000000003        2.3824902879865371     
   4.0000000000000000        48.000000000000000        2.3905345228363037     
   4.0000000000000000        48.800000000000004        2.3952544748853422     
   4.0000000000000000        49.600000000000001        2.4006359245256537     
   4.0000000000000000        50.400000000000006        2.4033015911799915     
   4.0000000000000000        51.200000000000003        2.4047843896200569     
   4.0000000000000000        52.000000000000000        2.4034661187924544     
   4.0000000000000000        52.800000000000004        2.3996031927547112     
   4.0000000000000000        53.600000000000001        2.3961077856941726     
   4.0000000000000000        54.400000000000006        2.3900385130870769     
   4.0000000000000000        55.200000000000003        2.3842102885033967     
   4.0000000000000000        56.000000000000000        2.3764899966609372     
   4.0000000000000000        56.800000000000004        2.3696339775258752     
   4.0000000000000000        57.600000000000001        2.3634764675543307     
   4.0000000000000000        58.400000000000006        2.3566272533649015     
   4.0000000000000000        59.200000000000003        2.3545499817355435     
   4.0000000000000000        60.000000000000000        2.3499913829937991     
   4.0000000000000000        60.800000000000004        2.3477387402643162     
   4.0000000000000000        61.600000000000001        2.3466806418795945     
   4.0000000000000000        62.400000000000006        2.3462900880088777     
   4.0000000000000000        63.200000000000003        2.3470151913162836     
   4.0000000000000000        64.000000000000000        2.3462696580612463     
   4.0000000000000000        64.799999999999997        2.3466787928599313     
   4.0000000000000000        65.600000000000009        2.3470208659627323     
   4.0000000000000000        66.400000000000006        2.3465182929312269     
   4.0000000000000000        67.200000000000003        2.3475774124785440     
   4.0000000000000000        68.000000000000000        2.3463171464146306     
   4.0000000000000000        68.799999999999997        2.3459563994744448     
   4.0000000000000000        69.600000000000009        2.3457834211153572     
   4.0000000000000000        70.400000000000006        2.3462590201659688     
   4.0000000000000000        71.200000000000003        2.3479446967024669     
   4.0000000000000000        72.000000000000000        2.3505710794336774     
   4.0000000000000000        72.799999999999997        2.3536091508764874     
   4.0000000000000000        73.600000000000009        2.3571435972983870     
   4.0000000000000000        74.400000000000006        2.3621827263178763     
   4.0000000000000000        75.200000000000003        2.3669389008559105     
   4.0000000000000000        76.000000000000000        2.3735985523158853     
   4.0000000000000000        76.800000000000011        2.3765286113650896     
   4.0000000000000000        77.600000000000009        2.3816306614084226     
   4.0000000000000000        78.400000000000006        2.3839288161902243     
   4.0000000000000000        79.200000000000003        2.3858837356965097     
   4.0000000000000000        80.000000000000000        2.3869909171132377     
   4.0000000000000000        80.800000000000011        2.3874215105752374     
   4.0000000000000000        81.600000000000009        2.3827461784923050     
   4.0000000000000000        82.400000000000006        2.3804101184207318     
   4.0000000000000000        83.200000000000003        2.3756696798794539     
   4.0000000000000000        84.000000000000000        2.3713255985224544     
   4.0000000000000000        84.800000000000011        2.3665310871548200     
   4.0000000000000000        85.600000000000009        2.3601505950854103     
   4.0000000000000000        86.400000000000006        2.3559436496863859     
   4.0000000000000000        87.200000000000003        2.3532247250017555     
   4.0000000000000000        88.000000000000000        2.3479212663356255     
   4.0000000000000000        88.800000000000011        2.3463969755004968     
   4.0000000000000000        89.600000000000009        2.3446765343654246     
   4.0000000000000000        90.400000000000006        2.3447567939997076     
   4.0000000000000000        91.200000000000003        2.3440034370227298     
   4.0000000000000000        92.000000000000000        2.3448743305354629     
   4.0000000000000000        92.800000000000011        2.3452607759934674     
   4.0000000000000000        93.600000000000009        2.3459545869457767     
   4.0000000000000000        94.400000000000006        2.3476595195513448     
   4.0000000000000000        95.200000000000003        2.3469463465710909     
   4.0000000000000000        96.000000000000000        2.3487517994244711     
   4.0000000000000000        96.800000000000011        2.3494397009782224     
   4.0000000000000000        97.600000000000009        2.3492408736698795     
   4.0000000000000000        98.400000000000006        2.3498695809767689     
   4.0000000000000000        99.200000000000003        2.3507878751281046     
   4.0000000000000000        100.00000000000000        2.3499423668479702     
   4.0000000000000000        100.80000000000001        2.3501204603003774     
   4.0000000000000000        101.60000000000001        2.3500517191426455     
   4.0000000000000000        102.40000000000001        2.3498520798477953     

   4.8000000000000007       0.80000000000000004        2.3506290899146784     
   4.8000000000000007        1.6000000000000001        2.3505113770951840     
   4.8000000000000007        2.4000000000000004        2.3511030746824382     
   4.8000000000000007        3.2000000000000002        2.3497778203437147     
   4.8000000000000007        4.0000000000000000        2.3503859046881876     
   4.8000000000000007        4.8000000000000007        2.3501219560879445     
   4.8000000000000007        5.6000000000000005        2.3491443588658982     
   4.8000000000000007        6.4000000000000004        2.3504825255779749     
   4.8000000000000007        7.2000000000000002        2.3498713571755721     
   4.8000000000000007        8.0000000000000000        2.3498794886606302     
   4.8000000000000007        8.8000000000000007        2.3497839656432844     
   4.8000000000000007        9.6000000000000014        2.3501008242107342     
   4.8000000000000007        10.400000000000000        2.3497298445697887     
   4.8000000000000007        11.200000000000001        2.3495771687495424     
   4.8000000000000007        12.000000000000000        2.3502964994527953     
   4.8000000000000007        12.800000000000001        2.3510124697229280     
   4.8000000000000007        13.600000000000001        2.3522490624124606     
   4.8000000000000007        14.400000000000000        2.3529186328277620     
   4.8000000000000007        15.200000000000001        2.3527307768670802     
   4.8000000000000007        16.000000000000000        2.3508047196026696     
   4.8000000000000007        16.800000000000001        2.3531328552312054     
   4.8000000000000007        17.600000000000001        2.3533896485059445     
   4.8000000000000007        18.400000000000002        2.3540148489643364     
   4.8000000000000007        19.200000000000003        2.3524016557797331     
   4.8000000000000007        20.000000000000000        2.3539612694909602     
   4.8000000000000007        20.800000000000001        2.3523394732091996     
   4.8000000000000007        21.600000000000001        2.3525041811287846     
   4.8000000000000007        22.400000000000002        2.3524658187422935     
   4.8000000000000007        23.200000000000003        2.3521568811491900     
   4.8000000000000007        24.000000000000000        2.3518344264697189     
   4.8000000000000007        24.800000000000001        2.3505251802962812     
   4.8000000000000007        25.600000000000001        2.3506392078027454     
   4.8000000000000007        26.400000000000002        2.3500799407632198     
   4.8000000000000007        27.200000000000003        2.3497179760012505     
   4.8000000000000007        28.000000000000000        2.3482503713996348     
   4.8000000000000007        28.800000000000001        2.3476866397960485     
   4.8000000000000007        29.600000000000001        2.3470273225328944     
   4.8000000000000007        30.400000000000002        2.3481055477128194     
   4.8000000000000007        31.200000000000003        2.3481731391669332     
   4.8000000000000007        32.000000000000000        2.3470082745249647     
   4.8000000000000007        32.800000000000004        2.3490316448012840     
   4.8000000000000007        33.600000000000001        2.3495083728728861     
   4.8000000000000007        34.399999999999999        2.3496364702431487     
   4.8000000000000007        35.200000000000003        2.3490711630512564     
   4.8000000000000007        36.000000000000000        2.3478327860593065     
   4.8000000000000007        36.800000000000004        2.3481072151979800     
   4.8000000000000007        37.600000000000001        2.3472850923679851     
   4.8000000000000007        38.400000000000006        2.3465252172792472     
   4.8000000000000007        39.200000000000003        2.3460578557114862     
   4.8000000000000007        40.000000000000000        2.3461612056340817     
   4.8000000000000007        40.800000000000004        2.3467938665122019     
   4.8000000000000007        41.600000000000001        2.3493271178554571     
   4.8000000000000007        42.400000000000006        2.3528002341514695     
   4.8000000000000007        43.200000000000003        2.3573354888111409     
   4.8000000000000007        44.000000000000000        2.3647105140753295     
   4.8000000000000007        44.800000000000004        2.3701376399116976     
   4.8000000000000007        45.600000000000001        2.3802981567963113     
   4.8000000000000007        46.400000000000006        2.3871744720685069     
   4.8000000000000007        47.200000000000003        2.3960612815383495     
   4.8000000000000007        48.000000000000000        2.4046634239492932     
   4.8000000000000007        48.800000000000004        2.4126638077748073     
   4.8000000000000007        49.600000000000001        2.4191480275816235     
   4.8000000000000007        50.400000000000006        2.4224643826583936     
   4.8000000000000007        51.200000000000003        2.4230263612164427     
   4.8000000000000007        52.000000000000000        2.4225897203208415     
   4.8000000000000007        52.800000000000004        2.4179479101565886     
   4.8000000000000007        53.600000000000001        2.4125980277876709     
   4.8000000000000007        54.400000000000006        2.4045103867620368     
   4.8000000000000007        55.200000000000003        2.3962577481474878     
   4.8000000000000007        56.000000000000000        2.3877361768378824     
   4.8000000000000007        56.800000000000004        2.3789284870753140     
   4.8000000000000007        57.600000000000001        2.3719372628816919     
   4.8000000000000007        58.400000000000006        2.3634940736612631     
   4.8000000000000007        59.200000000000003        2.3572142497829551     
   4.8000000000000007        60.000000000000000        2.3525326608410992     
   4.8000000000000007        60.800000000000004        2.3498965814731121     
   4.8000000000000007        61.600000000000001        2.3474991305672197     
   4.8000000000000007        62.400000000000006        2.3469088334500179     
   4.8000000000000007        63.200000000000003        2.3464632514684713     
   4.8000000000000007        64.000000000000000        2.3462637140835834     
   4.8000000000000007        64.799999999999997        2.3458883598195905     
   4.8000000000000007        65.600000000000009        2.3460830921936502     
   4.8000000000000007        66.400000000000006        2.3463692368378308     
   4.8000000000000007        67.200000000000003        2.3470296330615295     
   4.8000000000000007        68.000000000000000        2.3447022363277488     
   4.8000000000000007        68.799999999999997        2.3453631050116432     
   4.8000000000000007        69.600000000000009        2.3449857249926378     
   4.8000000000000007        70.400000000000006        2.3448556530444518     
   4.8000000000000007        71.200000000000003        2.3495188576456325     
   4.8000000000000007        72.000000000000000        2.3529172151140170     
   4.8000000000000007        72.799999999999997        2.3574460082637403     
   4.8000000000000007        73.600000000000009        2.3626865134284092     
   4.8000000000000007        74.400000000000006        2.3692875741218220     
   4.8000000000000007        75.200000000000003        2.3759385722025765     
   4.8000000000000007        76.000000000000000        2.3838740655026509     
   4.8000000000000007        76.800000000000011        2.3890434622796595     
   4.8000000000000007        77.600000000000009        2.3947194895038275     
   4.8000000000000007        78.400000000000006        2.3995917628738419     
   4.8000000000000007        79.200000000000003        2.4001850581881001     
   4.8000000000000007        80.000000000000000        2.4043681318492034     
   4.8000000000000007        80.800000000000011        2.4008668604189141     
   4.8000000000000007        81.600000000000009        2.3993669380095621     
   4.8000000000000007        82.400000000000006        2.3945554576584813     
   4.8000000000000007        83.200000000000003        2.3885283577605940     
   4.8000000000000007        84.000000000000000        2.3823034500347862     
   4.8000000000000007        84.800000000000011        2.3747437356936714     
   4.8000000000000007        85.600000000000009        2.3678262009957072     
   4.8000000000000007        86.400000000000006        2.3619588173689192     
   4.8000000000000007        87.200000000000003        2.3555851679352733     
   4.8000000000000007        88.000000000000000        2.3508399871616694     
   4.8000000000000007        88.800000000000011        2.3472334422671559     
   4.8000000000000007        89.600000000000009        2.3447219498374197     
   4.8000000000000007        90.400000000000006        2.3430531254821241     
   4.8000000000000007        91.200000000000003        2.3421356186739875     
   4.8000000000000007        92.000000000000000        2.3444133518495662     
   4.8000000000000007        92.800000000000011        2.3437992302177282     
   4.8000000000000007        93.600000000000009        2.3444183625530188     
   4.8000000000000007        94.400000000000006        2.3456787226136622     
   4.8000000000000007        95.200000000000003        2.3470381996268794     
   4.8000000000000007        96.000000000000000        2.3477273022774794     
   4.8000000000000007        96.800000000000011        2.3482068066745723     
   4.8000000000000007        97.600000000000009        2.3486334110740779     
   4.8000000000000007        98.400000000000006        2.3488779909154252     
   4.8000000000000007        99.200000000000003        2.3491874657235536     
   4.8000000000000007        100.00000000000000        2.3500682631022185     
   4.8000000000000007        100.80000000000001        2.3498571614177974     
   4.8000000000000007        101.60000000000001        2.3503772495171456     
   4.8000000000000007        102.40000000000001        2.3503576097049246     

   5.6000000000000005       0.80000000000000004        2.3499216349668277     
   5.6000000000000005        1.6000000000000001        2.3504773289953138     
   5.6000000000000005        2.4000000000000004        2.3499762385480016     
   5.6000000000000005        3.2000000000000002        2.3501523671023525     
   5.6000000000000005        4.0000000000000000        2.3500904314711781     
   5.6000000000000005        4.8000000000000007        2.3498298426117734     
   5.6000000000000005        5.6000000000000005        2.3493446185098095     
   5.6000000000000005        6.4000000000000004        2.3490835589451735     
   5.6000000000000005        7.2000000000000002        2.3492154679388797     
   5.6000000000000005        8.0000000000000000        2.3493949793296212     
   5.6000000000000005        8.8000000000000007        2.3497604405762078     
   5.6000000000000005        9.6000000000000014        2.3499261033681091     
   5.6000000000000005        10.400000000000000        2.3501671954229533     
   5.6000000000000005        11.200000000000001        2.3510490030107003     
   5.6000000000000005        12.000000000000000        2.3516918461560055     
   5.6000000000000005        12.800000000000001        2.3529252926942967     
   5.6000000000000005        13.600000000000001        2.3538180283314314     
   5.6000000000000005        14.400000000000000        2.3537544512161839     
   5.6000000000000005        15.200000000000001        2.3548266602861450     
   5.6000000000000005        16.000000000000000        2.3551198189950520     
   5.6000000000000005        16.800000000000001        2.3560738648480379     
   5.6000000000000005        17.600000000000001        2.3558676348988135     
   5.6000000000000005        18.400000000000002        2.3567639085022773     
   5.6000000000000005        19.200000000000003        2.3566587813062663     
   5.6000000000000005        20.000000000000000        2.3566529316994496     
   5.6000000000000005        20.800000000000001        2.3560974476615519     
   5.6000000000000005        21.600000000000001        2.3556000804921999     
   5.6000000000000005        22.400000000000002        2.3563898069251104     
   5.6000000000000005        23.200000000000003        2.3552516403334947     
   5.6000000000000005        24.000000000000000        2.3550898456276683     
   5.6000000000000005        24.800000000000001        2.3543483485821302     
   5.6000000000000005        25.600000000000001        2.3533645968876309     
   5.6000000000000005        26.400000000000002        2.3526973063761711     
   5.6000000000000005        27.200000000000003        2.3518716550046732     
   5.6000000000000005        28.000000000000000        2.3507815137241961     
   5.6000000000000005        28.800000000000001        2.3518366789028531     
   5.6000000000000005        29.600000000000001        2.3497397846061374     
   5.6000000000000005        30.400000000000002        2.3496939161050459     
   5.6000000000000005        31.200000000000003        2.3494851640185908     
   5.6000000000000005        32.000000000000000        2.3493200229848030     
   5.6000000000000005        32.800000000000004        2.3497794957573430     
   5.6000000000000005        33.600000000000001        2.3493817026009056     
   5.6000000000000005        34.399999999999999        2.3495538395497531     
   5.6000000000000005        35.200000000000003        2.3483743950468794     
   5.6000000000000005        36.000000000000000        2.3470360972551294     
   5.6000000000000005        36.800000000000004        2.3481282289548768     
   5.6000000000000005        37.600000000000001        2.3471843736405882     
   5.6000000000000005        38.400000000000006        2.3466200230502849     
   5.6000000000000005        39.200000000000003        2.3463794709949415     
   5.6000000000000005        40.000000000000000        2.3467858647924973     
   5.6000000000000005        40.800000000000004        2.3482528783492960     
   5.6000000000000005        41.600000000000001        2.3506614159494941     
   5.6000000000000005        42.400000000000006        2.3558561291190929     
   5.6000000000000005        43.200000000000003        2.3619959100705441     
   5.6000000000000005        44.000000000000000        2.3693276972477384     
   5.6000000000000005        44.800000000000004        2.3784298441500016     
   5.6000000000000005        45.600000000000001        2.3892618501401706     
   5.6000000000000005        46.400000000000006        2.4001029458445045     
   5.6000000000000005        47.200000000000003        2.4113356716048950     
   5.6000000000000005        48.000000000000000        2.4220773735106857     
   5.6000000000000005        48.800000000000004        2.4323643138222191     
   5.6000000000000005        49.600000000000001        2.4408908152433941     
   5.6000000000000005        50.400000000000006        2.4459445252792928     
   5.6000000000000005        51.200000000000003        2.4477398630046752     
   5.6000000000000005        52.000000000000000        2.4461753900728600     
   5.6000000000000005        52.800000000000004        2.4402505279310933     
   5.6000000000000005        53.600000000000001        2.4323638785635722     
   5.6000000000000005        54.400000000000006        2.4216916965533670     
   5.6000000000000005        55.200000000000003        2.4106361496271211     
   5.6000000000000005        56.000000000000000        2.3995477055878802     
   5.6000000000000005        56.800000000000004        2.3888531191363485     
   5.6000000000000005        57.600000000000001        2.3789580026846209     
   5.6000000000000005        58.400000000000006        2.3701804979886827     
   5.6000000000000005        59.200000000000003        2.3625303189365781     
   5.6000000000000005        60.000000000000000        2.3558259631733165     
   5.6000000000000005        60.800000000000004        2.3512305395845670     
   5.6000000000000005        61.600000000000001        2.3491182693692281     
   5.6000000000000005        62.400000000000006        2.3451070339306890     
   5.6000000000000005        63.200000000000003        2.3463204388164769     
   5.6000000000000005        64.000000000000000        2.3457152609229239     
   5.6000000000000005        64.799999999999997        2.3454920607932577     
   5.6000000000000005        65.600000000000009        2.3454283520184327     
   5.6000000000000005        66.400000000000006        2.3455016156307154     
   5.6000000000000005        67.200000000000003        2.3448003658836187     
   5.6000000000000005        68.000000000000000        2.3443974498914941     
   5.6000000000000005        68.799999999999997        2.3457272184214197     
   5.6000000000000005        69.600000000000009        2.3463239887877125     
   5.6000000000000005        70.400000000000006        2.3488823479220051     
   5.6000000000000005        71.200000000000003        2.3537084026917436     
   5.6000000000000005        72.000000000000000        2.3567490296792433     
   5.6000000000000005        72.799999999999997        2.3630531679883293     
   5.6000000000000005        73.600000000000009        2.3698239664583283     
   5.6000000000000005        74.400000000000006        2.3774312584358963     
   5.6000000000000005        75.200000000000003        2.3862295321541818     
   5.6000000000000005        76.000000000000000        2.3952622998579751     
   5.6000000000000005        76.800000000000011        2.4042884350283469     
   5.6000000000000005        77.600000000000009        2.4115232617104825     
   5.6000000000000005        78.400000000000006        2.4178356480285954     
   5.6000000000000005        79.200000000000003        2.4212816344568302     
   5.6000000000000005        80.000000000000000        2.4222851701796193     
   5.6000000000000005        80.800000000000011        2.4211478646882179     
   5.6000000000000005        81.600000000000009        2.4172003642164195     
   5.6000000000000005        82.400000000000006        2.4112074801754577     
   5.6000000000000005        83.200000000000003        2.4035176015466986     
   5.6000000000000005        84.000000000000000        2.3947597772925779     
   5.6000000000000005        84.800000000000011        2.3854466035240596     
   5.6000000000000005        85.600000000000009        2.3765878725839613     
   5.6000000000000005        86.400000000000006        2.3684257592260520     
   5.6000000000000005        87.200000000000003        2.3606481680801252     
   5.6000000000000005        88.000000000000000        2.3536504647655700     
   5.6000000000000005        88.800000000000011        2.3485844131909879     
   5.6000000000000005        89.600000000000009        2.3460286734977607     
   5.6000000000000005        90.400000000000006        2.3427217272243559     
   5.6000000000000005        91.200000000000003        2.3416945159111351     
   5.6000000000000005        92.000000000000000        2.3416177866232233     
   5.6000000000000005        92.800000000000011        2.3417436923956800     
   5.6000000000000005        93.600000000000009        2.3442404595744639     
   5.6000000000000005        94.400000000000006        2.3446595192853881     
   5.6000000000000005        95.200000000000003        2.3456756391663984     
   5.6000000000000005        96.000000000000000        2.3463752918014587     
   5.6000000000000005        96.800000000000011        2.3470697908255138     
   5.6000000000000005        97.600000000000009        2.3469513313741617     
   5.6000000000000005        98.400000000000006        2.3482055435677718     
   5.6000000000000005        99.200000000000003        2.3486653184344317     
   5.6000000000000005        100.00000000000000        2.3488699969297109     
   5.6000000000000005        100.80000000000001        2.3498474692752183     
   5.6000000000000005        101.60000000000001        2.3509590307548760     
   5.6000000000000005        102.40000000000001        2.3501925826034511     

   6.4000000000000004       0.80000000000000004        2.3497196139138103     
   6.4000000000000004        1.6000000000000001        2.3502236333038007     
   6.4000000000000004        2.4000000000000004        2.3500537598383771     
   6.4000000000000004        3.2000000000000002        2.3497020103579414     
   6.4000000000000004        4.0000000000000000        2.3500308985547926     
   6.4000000000000004        4.8000000000000007        2.3483700478949432     
   6.4000000000000004        5.6000000000000005        2.3502345633780060     
   6.4000000000000004        6.4000000000000004        2.3490930702630797     
   6.4000000000000004        7.2000000000000002        2.3500608561807468     
   6.4000000000000004        8.0000000000000000        2.3498315257305475     
   6.4000000000000004        8.8000000000000007        2.3503439588583963     
   6.4000000000000004        9.6000000000000014        2.3508441912146592     
   6.4000000000000004        10.400000000000000        2.3512267862361580     
   6.4000000000000004        11.200000000000001        2.3521828419226076     
   6.4000000000000004        12.000000000000000        2.3531116730456056     
   6.4000000000000004        12.800000000000001        2.3539302680053473     
   6.4000000000000004        13.600000000000001        2.3552489604683275     
   6.4000000000000004        14.400000000000000        2.3565241523982370     
   6.4000000000000004        15.200000000000001        2.3565804957686316     
   6.4000000000000004        16.000000000000000        2.3570636670456144     
   6.4000000000000004        16.800000000000001        2.3579018904674967     
   6.4000000000000004        17.600000000000001        2.3575774026942087     
   6.4000000000000004        18.400000000000002        2.3570846997905730     
   6.4000000000000004        19.200000000000003        2.3580964238118618     
   6.4000000000000004        20.000000000000000        2.3580890441689917     
   6.4000000000000004        20.800000000000001        2.3575225191118050     
   6.4000000000000004        21.600000000000001        2.3573107920756260     
   6.4000000000000004        22.400000000000002        2.3577871621877358     
   6.4000000000000004        23.200000000000003        2.3573758631930830     
   6.4000000000000004        24.000000000000000        2.3553918092342889     
   6.4000000000000004        24.800000000000001        2.3578351898781058     
   6.4000000000000004        25.600000000000001        2.3581686856010711     
   6.4000000000000004        26.400000000000002        2.3557807081171975     
   6.4000000000000004        27.200000000000003        2.3544869711507626     
   6.4000000000000004        28.000000000000000        2.3544108460916213     
   6.4000000000000004        28.800000000000001        2.3530174563957655     
   6.4000000000000004        29.600000000000001        2.3522260731247169     
   6.4000000000000004        30.400000000000002        2.3516523061978858     
   6.4000000000000004        31.200000000000003        2.3506878452942725     
   6.4000000000000004        32.000000000000000        2.3506534746190804     
   6.4000000000000004        32.800000000000004        2.3502459608689028     
   6.4000000000000004        33.600000000000001        2.3500180522146361     
   6.4000000000000004        34.399999999999999        2.3494831147385153     
   6.4000000000000004        35.200000000000003        2.3482597533710345     
   6.4000000000000004        36.000000000000000        2.3480149890341875     
   6.4000000000000004        36.800000000000004        2.3481495942223694     
   6.4000000000000004        37.600000000000001        2.3468630782789157     
   6.4000000000000004        38.400000000000006        2.3441613607209679     
   6.4000000000000004        39.200000000000003        2.3464844410559449     
   6.4000000000000004        40.000000000000000        2.3473455985094147     
   6.4000000000000004        40.800000000000004        2.3494600658849345     
   6.4000000000000004        41.600000000000001        2.3535233201353347     
   6.4000000000000004        42.400000000000006        2.3596691504798097     
   6.4000000000000004        43.200000000000003        2.3645466046526744     
   6.4000000000000004        44.000000000000000        2.3777192514009617     
   6.4000000000000004        44.800000000000004        2.3873606990688501     
   6.4000000000000004        45.600000000000001        2.4016842475848414     
   6.4000000000000004        46.400000000000006        2.4130873884957662     
   6.4000000000000004        47.200000000000003        2.4266655929896830     
   6.4000000000000004        48.000000000000000        2.4402684608282312     
   6.4000000000000004        48.800000000000004        2.4549454439700202     
   6.4000000000000004        49.600000000000001        2.4652854903740065     
   6.4000000000000004        50.400000000000006        2.4729598303894105     
   6.4000000000000004        51.200000000000003        2.4730719115619206     
   6.4000000000000004        52.000000000000000        2.4727775769527418     
   6.4000000000000004        52.800000000000004        2.4674326606029466     
   6.4000000000000004        53.600000000000001        2.4555961707217526     
   6.4000000000000004        54.400000000000006        2.4396000610944375     
   6.4000000000000004        55.200000000000003        2.4264680946749042     
   6.4000000000000004        56.000000000000000        2.4128905411671333     
   6.4000000000000004        56.800000000000004        2.3997128162751626     
   6.4000000000000004        57.600000000000001        2.3875540264698261     
   6.4000000000000004        58.400000000000006        2.3766454972017552     
   6.4000000000000004        59.200000000000003        2.3676017717348463     
   6.4000000000000004        60.000000000000000        2.3596486471049634     
   6.4000000000000004        60.800000000000004        2.3535855063518447     
   6.4000000000000004        61.600000000000001        2.3497169722408517     
   6.4000000000000004        62.400000000000006        2.3474154008275834     
   6.4000000000000004        63.200000000000003        2.3461039561412340     
   6.4000000000000004        64.000000000000000        2.3434394310195965     
   6.4000000000000004        64.799999999999997        2.3450692054578979     
   6.4000000000000004        65.600000000000009        2.3468530878651972     
   6.4000000000000004        66.400000000000006        2.3446816397110770     
   6.4000000000000004        67.200000000000003        2.3446447187484294     
   6.4000000000000004        68.000000000000000        2.3451688639199331     
   6.4000000000000004        68.799999999999997        2.3459306386452679     
   6.4000000000000004        69.600000000000009        2.3479614992251570     
   6.4000000000000004        70.400000000000006        2.3510626988559689     
   6.4000000000000004        71.200000000000003        2.3556294310012449     
   6.4000000000000004        72.000000000000000        2.3615379154781948     
   6.4000000000000004        72.799999999999997        2.3691610978076305     
   6.4000000000000004        73.600000000000009        2.3779004224278495     
   6.4000000000000004        74.400000000000006        2.3881572988637232     
   6.4000000000000004        75.200000000000003        2.3978624805431035     
   6.4000000000000004        76.000000000000000        2.4096544587279523     
   6.4000000000000004        76.800000000000011        2.4227360916257408     
   6.4000000000000004        77.600000000000009        2.4307438860665855     
   6.4000000000000004        78.400000000000006        2.4392483954176587     
   6.4000000000000004        79.200000000000003        2.4444202314082593     
   6.4000000000000004        80.000000000000000        2.4476026746467698     
   6.4000000000000004        80.800000000000011        2.4441930187046581     
   6.4000000000000004        81.600000000000009        2.4389190811016164     
   6.4000000000000004        82.400000000000006        2.4325696597946003     
   6.4000000000000004        83.200000000000003        2.4205848754112895     
   6.4000000000000004        84.000000000000000        2.4094857070778191     
   6.4000000000000004        84.800000000000011        2.3977264161794785     
   6.4000000000000004        85.600000000000009        2.3864260386142591     
   6.4000000000000004        86.400000000000006        2.3754694390986231     
   6.4000000000000004        87.200000000000003        2.3667334740740880     
   6.4000000000000004        88.000000000000000        2.3577819961289355     
   6.4000000000000004        88.800000000000011        2.3510961049885362     
   6.4000000000000004        89.600000000000009        2.3462604884437792     
   6.4000000000000004        90.400000000000006        2.3445775650555980     
   6.4000000000000004        91.200000000000003        2.3415289134593111     
   6.4000000000000004        92.000000000000000        2.3408939538624076     
   6.4000000000000004        92.800000000000011        2.3408255730079692     
   6.4000000000000004        93.600000000000009        2.3421852448577400     
   6.4000000000000004        94.400000000000006        2.3437349852644456     
   6.4000000000000004        95.200000000000003        2.3447839396443366     
   6.4000000000000004        96.000000000000000        2.3459424787464616     
   6.4000000000000004        96.800000000000011        2.3459929015534482     
   6.4000000000000004        97.600000000000009        2.3469480391357909     
   6.4000000000000004        98.400000000000006        2.3473072256871945     
   6.4000000000000004        99.200000000000003        2.3487698258859213     
   6.4000000000000004        100.00000000000000        2.3478126984710110     
   6.4000000000000004        100.80000000000001        2.3486159669432531     
   6.4000000000000004        101.60000000000001        2.3491612461776770     
   6.4000000000000004        102.40000000000001        2.3494488178417123     

   7.2000000000000002       0.80000000000000004        2.3492939724253490     
   7.2000000000000002        1.6000000000000001        2.3497165728428677     
   7.2000000000000002        2.4000000000000004        2.3498273453770917     
   7.2000000000000002        3.2000000000000002        2.3469828731175100     
   7.2000000000000002        4.0000000000000000        2.3493714420938483     
   7.2000000000000002        4.8000000000000007        2.3504917491115482     
   7.2000000000000002        5.6000000000000005        2.3486505765406678     
   7.2000000000000002        6.4000000000000004        2.3496127215074138     
   7.2000000000000002        7.2000000000000002        2.3499342141589059     
   7.2000000000000002        8.0000000000000000        2.3495854798149796     
   7.2000000000000002        8.8000000000000007        2.3503004945757962     
   7.2000000000000002        9.6000000000000014        2.3496035772605883     
   7.2000000000000002        10.400000000000000        2.3518058122260164     
   7.2000000000000002        11.200000000000001        2.3538018578105770     
   7.2000000000000002        12.000000000000000        2.3543791259164335     
   7.2000000000000002        12.800000000000001        2.3564768944347465     
   7.2000000000000002        13.600000000000001        2.3583366583184118     
   7.2000000000000002        14.400000000000000        2.3576699629055038     
   7.2000000000000002        15.200000000000001        2.3578766812460730     
   7.2000000000000002        16.000000000000000        2.3596988390508740     
   7.2000000000000002        16.800000000000001        2.3588888646482093     
   7.2000000000000002        17.600000000000001        2.3580680478602098     
   7.2000000000000002        18.400000000000002        2.3579593121913858     
   7.2000000000000002        19.200000000000003        2.3573979493359207     
   7.2000000000000002        20.000000000000000        2.3545850076594581     
   7.2000000000000002        20.800000000000001        2.3559140748776093     
   7.2000000000000002        21.600000000000001        2.3576739557677819     
   7.2000000000000002        22.400000000000002        2.3569132455959703     
   7.2000000000000002        23.200000000000003        2.3572540458285935     
   7.2000000000000002        24.000000000000000        2.3575504639577121     
   7.2000000000000002        24.800000000000001        2.3575467400556578     
   7.2000000000000002        25.600000000000001        2.3580561973248519     
   7.2000000000000002        26.400000000000002        2.3574568879834961     
   7.2000000000000002        27.200000000000003        2.3572640613147260     
   7.2000000000000002        28.000000000000000        2.3567208291069099     
   7.2000000000000002        28.800000000000001        2.3557671611389743     
   7.2000000000000002        29.600000000000001        2.3547846361083020     
   7.2000000000000002        30.400000000000002        2.3527877806048973     
   7.2000000000000002        31.200000000000003        2.3529845793552888     
   7.2000000000000002        32.000000000000000        2.3514914716185147     
   7.2000000000000002        32.800000000000004        2.3503830364310137     
   7.2000000000000002        33.600000000000001        2.3493062992881493     
   7.2000000000000002        34.399999999999999        2.3495115138647757     
   7.2000000000000002        35.200000000000003        2.3481612056638177     
   7.2000000000000002        36.000000000000000        2.3472687370757090     
   7.2000000000000002        36.800000000000004        2.3467782179412335     
   7.2000000000000002        37.600000000000001        2.3458967951702649     
   7.2000000000000002        38.400000000000006        2.3459515172003282     
   7.2000000000000002        39.200000000000003        2.3467803224238866     
   7.2000000000000002        40.000000000000000        2.3480011037637376     
   7.2000000000000002        40.800000000000004        2.3515786664453553     
   7.2000000000000002        41.600000000000001        2.3555269120970479     
   7.2000000000000002        42.400000000000006        2.3634223608965881     
   7.2000000000000002        43.200000000000003        2.3722421540228251     
   7.2000000000000002        44.000000000000000        2.3832572069271412     
   7.2000000000000002        44.800000000000004        2.3963300083699481     
   7.2000000000000002        45.600000000000001        2.4109508525189756     
   7.2000000000000002        46.400000000000006        2.4259975509120357     
   7.2000000000000002        47.200000000000003        2.4427931016271831     
   7.2000000000000002        48.000000000000000        2.4597557822958609     
   7.2000000000000002        48.800000000000004        2.4785047664766142     
   7.2000000000000002        49.600000000000001        2.4914045682919634     
   7.2000000000000002        50.400000000000006        2.5197931538902965     
   7.2000000000000002        51.200000000000003        2.5014228125620863     
   7.2000000000000002        52.000000000000000        2.5141928753900880     
   7.2000000000000002        52.800000000000004        2.4898915605685485     
   7.2000000000000002        53.600000000000001        2.4791445252549869     
   7.2000000000000002        54.400000000000006        2.4612777080517763     
   7.2000000000000002        55.200000000000003        2.4428668701112013     
   7.2000000000000002        56.000000000000000        2.4281777577507415     
   7.2000000000000002        56.800000000000004        2.4107116826758896     
   7.2000000000000002        57.600000000000001        2.3962931515113790     
   7.2000000000000002        58.400000000000006        2.3836347000125429     
   7.2000000000000002        59.200000000000003        2.3729105833584452     
   7.2000000000000002        60.000000000000000        2.3628996729823832     
   7.2000000000000002        60.800000000000004        2.3564501280032446     
   7.2000000000000002        61.600000000000001        2.3514380256598004     
   7.2000000000000002        62.400000000000006        2.3482488421446295     
   7.2000000000000002        63.200000000000003        2.3463388100272256     
   7.2000000000000002        64.000000000000000        2.3451786351006185     
   7.2000000000000002        64.799999999999997        2.3446905714016704     
   7.2000000000000002        65.600000000000009        2.3443275871979905     
   7.2000000000000002        66.400000000000006        2.3444787882210973     
   7.2000000000000002        67.200000000000003        2.3451200482695871     
   7.2000000000000002        68.000000000000000        2.3452696085175551     
   7.2000000000000002        68.799999999999997        2.3464868376228352     
   7.2000000000000002        69.600000000000009        2.3489329161694807     
   7.2000000000000002        70.400000000000006        2.3535059438849237     
   7.2000000000000002        71.200000000000003        2.3574215864542816     
   7.2000000000000002        72.000000000000000        2.3660173148318910     
   7.2000000000000002        72.799999999999997        2.3761870490181241     
   7.2000000000000002        73.600000000000009        2.3873902226793060     
   7.2000000000000002        74.400000000000006        2.3982568234639619     
   7.2000000000000002        75.200000000000003        2.4120624695716701     
   7.2000000000000002        76.000000000000000        2.4262391815548945     
   7.2000000000000002        76.800000000000011        2.4387051705305192     
   7.2000000000000002        77.600000000000009        2.4528518135460367     
   7.2000000000000002        78.400000000000006        2.4652799027291135     
   7.2000000000000002        79.200000000000003        2.4722975955760083     
   7.2000000000000002        80.000000000000000        2.4742480881271649     
   7.2000000000000002        80.800000000000011        2.4739955682663504     
   7.2000000000000002        81.600000000000009        2.4672426027197947     
   7.2000000000000002        82.400000000000006        2.4541346503467820     
   7.2000000000000002        83.200000000000003        2.4396434736464609     
   7.2000000000000002        84.000000000000000        2.4239444398206853     
   7.2000000000000002        84.800000000000011        2.4113600052865722     
   7.2000000000000002        85.600000000000009        2.3969720984586660     
   7.2000000000000002        86.400000000000006        2.3844507747591943     
   7.2000000000000002        87.200000000000003        2.3732274349254983     
   7.2000000000000002        88.000000000000000        2.3633847506138355     
   7.2000000000000002        88.800000000000011        2.3550982101008908     
   7.2000000000000002        89.600000000000009        2.3488412039737043     
   7.2000000000000002        90.400000000000006        2.3444925010490767     
   7.2000000000000002        91.200000000000003        2.3423502116811554     
   7.2000000000000002        92.000000000000000        2.3413302060343728     
   7.2000000000000002        92.800000000000011        2.3397203564916138     
   7.2000000000000002        93.600000000000009        2.3424711614667202     
   7.2000000000000002        94.400000000000006        2.3427821337173897     
   7.2000000000000002        95.200000000000003        2.3432389872256967     
   7.2000000000000002        96.000000000000000        2.3444644454848143     
   7.2000000000000002        96.800000000000011        2.3453008419929153     
   7.2000000000000002        97.600000000000009        2.3461691516125356     
   7.2000000000000002        98.400000000000006        2.3465382159804031     
   7.2000000000000002        99.200000000000003        2.3465348357245799     
   7.2000000000000002        100.00000000000000        2.3476117892596822     
   7.2000000000000002        100.80000000000001        2.3481695514998613     
   7.2000000000000002        101.60000000000001        2.3484750182618872     
   7.2000000000000002        102.40000000000001        2.3495615069260976     

   8.0000000000000000       0.80000000000000004        2.3482917919757385     
   8.0000000000000000        1.6000000000000001        2.3486175497542345     
   8.0000000000000000        2.4000000000000004        2.3491559861333129     
   8.0000000000000000        3.2000000000000002        2.3497268348668614     
   8.0000000000000000        4.0000000000000000        2.3511477387795403     
   8.0000000000000000        4.8000000000000007        2.3499100027286155     
   8.0000000000000000        5.6000000000000005        2.3501897286826599     
   8.0000000000000000        6.4000000000000004        2.3495981420414940     
   8.0000000000000000        7.2000000000000002        2.3501142259231038     
   8.0000000000000000        8.0000000000000000        2.3508113103733113     
   8.0000000000000000        8.8000000000000007        2.3501877020222479     
   8.0000000000000000        9.6000000000000014        2.3511973322971640     
   8.0000000000000000        10.400000000000000        2.3546297074341731     
   8.0000000000000000        11.200000000000001        2.3544738177372313     
   8.0000000000000000        12.000000000000000        2.3550328782987964     
   8.0000000000000000        12.800000000000001        2.3574567605324748     
   8.0000000000000000        13.600000000000001        2.3575737878779228     
   8.0000000000000000        14.400000000000000        2.3591385789677322     
   8.0000000000000000        15.200000000000001        2.3587814993900942     
   8.0000000000000000        16.000000000000000        2.3580737857780107     
   8.0000000000000000        16.800000000000001        2.3574660518170347     
   8.0000000000000000        17.600000000000001        2.3557759726220078     
   8.0000000000000000        18.400000000000002        2.3538075182770521     
   8.0000000000000000        19.200000000000003        2.3532164362001367     
   8.0000000000000000        20.000000000000000        2.3526231504251771     
   8.0000000000000000        20.800000000000001        2.3524428686900176     
   8.0000000000000000        21.600000000000001        2.3514505503798313     
   8.0000000000000000        22.400000000000002        2.3527657845615280     
   8.0000000000000000        23.200000000000003        2.3539413107518152     
   8.0000000000000000        24.000000000000000        2.3564727843182194     
   8.0000000000000000        24.800000000000001        2.3566787884570890     
   8.0000000000000000        25.600000000000001        2.3579963878877348     
   8.0000000000000000        26.400000000000002        2.3582755879163377     
   8.0000000000000000        27.200000000000003        2.3571164633895334     
   8.0000000000000000        28.000000000000000        2.3578086767626174     
   8.0000000000000000        28.800000000000001        2.3573530343949458     
   8.0000000000000000        29.600000000000001        2.3564155134589786     
   8.0000000000000000        30.400000000000002        2.3548047250921234     
   8.0000000000000000        31.200000000000003        2.3532791121348815     
   8.0000000000000000        32.000000000000000        2.3523964441956626     
   8.0000000000000000        32.800000000000004        2.3515245199411736     
   8.0000000000000000        33.600000000000001        2.3506959032642749     
   8.0000000000000000        34.399999999999999        2.3494302803157932     
   8.0000000000000000        35.200000000000003        2.3480036642854327     
   8.0000000000000000        36.000000000000000        2.3470391562384694     
   8.0000000000000000        36.800000000000004        2.3468827261480523     
   8.0000000000000000        37.600000000000001        2.3453302807605834     
   8.0000000000000000        38.400000000000006        2.3455044505073759     
   8.0000000000000000        39.200000000000003        2.3467526532058591     
   8.0000000000000000        40.000000000000000        2.3478317836606650     
   8.0000000000000000        40.800000000000004        2.3520106827535199     
   8.0000000000000000        41.600000000000001        2.3583921872488065     
   8.0000000000000000        42.400000000000006        2.3674714220208677     
   8.0000000000000000        43.200000000000003        2.3768594575273694     
   8.0000000000000000        44.000000000000000        2.3899774932772484     
   8.0000000000000000        44.800000000000004        2.4053817441492895     
   8.0000000000000000        45.600000000000001        2.4214329554015599     
   8.0000000000000000        46.400000000000006        2.4412065903377695     
   8.0000000000000000        47.200000000000003        2.4615832479462325     
   8.0000000000000000        48.000000000000000        2.4791151789074077     
   8.0000000000000000        48.800000000000004        2.5124426851891304     
   8.0000000000000000        49.600000000000001        2.4912292035624377     
   8.0000000000000000        50.400000000000006        2.5111416768729247     
   8.0000000000000000        51.200000000000003        2.4945177238539729     
   8.0000000000000000        52.000000000000000        2.5038428311275895     
   8.0000000000000000        52.800000000000004        2.5101808430264758     
   8.0000000000000000        53.600000000000001        2.4972864735369820     
   8.0000000000000000        54.400000000000006        2.4802423748320424     
   8.0000000000000000        55.200000000000003        2.4599490531921515     
   8.0000000000000000        56.000000000000000        2.4421338585553616     
   8.0000000000000000        56.800000000000004        2.4215024262704299     
   8.0000000000000000        57.600000000000001        2.4047603121279142     
   8.0000000000000000        58.400000000000006        2.3897821075400909     
   8.0000000000000000        59.200000000000003        2.3765939629776098     
   8.0000000000000000        60.000000000000000        2.3685616319983018     
   8.0000000000000000        60.800000000000004        2.3587452309348076     
   8.0000000000000000        61.600000000000001        2.3514642187937738     
   8.0000000000000000        62.400000000000006        2.3490600210306782     
   8.0000000000000000        63.200000000000003        2.3464503374651682     
   8.0000000000000000        64.000000000000000        2.3432933798487303     
   8.0000000000000000        64.799999999999997        2.3435599443164206     
   8.0000000000000000        65.600000000000009        2.3409744045776479     
   8.0000000000000000        66.400000000000006        2.3436890896244882     
   8.0000000000000000        67.200000000000003        2.3445330401414659     
   8.0000000000000000        68.000000000000000        2.3455794300340287     
   8.0000000000000000        68.799999999999997        2.3475346337574972     
   8.0000000000000000        69.600000000000009        2.3511811386293724     
   8.0000000000000000        70.400000000000006        2.3565393975495357     
   8.0000000000000000        71.200000000000003        2.3631079393004759     
   8.0000000000000000        72.000000000000000        2.3725144540722312     
   8.0000000000000000        72.799999999999997        2.3836447925698394     
   8.0000000000000000        73.600000000000009        2.3959022794977094     
   8.0000000000000000        74.400000000000006        2.4105741902626465     
   8.0000000000000000        75.200000000000003        2.4257585898451275     
   8.0000000000000000        76.000000000000000        2.4440211662643132     
   8.0000000000000000        76.800000000000011        2.4587556975469922     
   8.0000000000000000        77.600000000000009        2.4780524584333392     
   8.0000000000000000        78.400000000000006        2.5109572748038316     
   8.0000000000000000        79.200000000000003        2.4919912960708790     
   8.0000000000000000        80.000000000000000        2.5121352350915060     
   8.0000000000000000        80.800000000000011        2.4947320493096998     
   8.0000000000000000        81.600000000000009        2.4949984339122051     
   8.0000000000000000        82.400000000000006        2.4771463448352447     
   8.0000000000000000        83.200000000000003        2.4579996698150661     
   8.0000000000000000        84.000000000000000        2.4410912093486159     
   8.0000000000000000        84.800000000000011        2.4242265255424242     
   8.0000000000000000        85.600000000000009        2.4068149840718700     
   8.0000000000000000        86.400000000000006        2.3925914791385332     
   8.0000000000000000        87.200000000000003        2.3801831017510335     
   8.0000000000000000        88.000000000000000        2.3679772950177158     
   8.0000000000000000        88.800000000000011        2.3590606696215857     
   8.0000000000000000        89.600000000000009        2.3524459522926358     
   8.0000000000000000        90.400000000000006        2.3475107707794702     
   8.0000000000000000        91.200000000000003        2.3450119666966458     
   8.0000000000000000        92.000000000000000        2.3430172473580630     
   8.0000000000000000        92.800000000000011        2.3429558723004633     
   8.0000000000000000        93.600000000000009        2.3419679946381211     
   8.0000000000000000        94.400000000000006        2.3441421060993397     
   8.0000000000000000        95.200000000000003        2.3451116490100259     
   8.0000000000000000        96.000000000000000        2.3445264061258553     
   8.0000000000000000        96.800000000000011        2.3451133837246236     
   8.0000000000000000        97.600000000000009        2.3456489260502522     
   8.0000000000000000        98.400000000000006        2.3471534717104849     
   8.0000000000000000        99.200000000000003        2.3469508738437290     
   8.0000000000000000        100.00000000000000        2.3466845734860362     
   8.0000000000000000        100.80000000000001        2.3474790346030816     
   8.0000000000000000        101.60000000000001        2.3482410526586950     
   8.0000000000000000        102.40000000000001        2.3487099502353281     

   8.8000000000000007       0.80000000000000004        2.3468163607826926     
   8.8000000000000007        1.6000000000000001        2.3496117861398345     
   8.8000000000000007        2.4000000000000004        2.3497094143234616     
   8.8000000000000007        3.2000000000000002        2.3493941873664959     
   8.8000000000000007        4.0000000000000000        2.3501417259938950     
   8.8000000000000007        4.8000000000000007        2.3513357583127568     
   8.8000000000000007        5.6000000000000005        2.3500093630394350     
   8.8000000000000007        6.4000000000000004        2.3492852048565713     
   8.8000000000000007        7.2000000000000002        2.3492585457776367     
   8.8000000000000007        8.0000000000000000        2.3506803342756859     
   8.8000000000000007        8.8000000000000007        2.3512083484114576     
   8.8000000000000007        9.6000000000000014        2.3520447703791252     
   8.8000000000000007        10.400000000000000        2.3539953077706768     
   8.8000000000000007        11.200000000000001        2.3554211559536822     
   8.8000000000000007        12.000000000000000        2.3568872754879342     
   8.8000000000000007        12.800000000000001        2.3579838913825890     
   8.8000000000000007        13.600000000000001        2.3587188599053692     
   8.8000000000000007        14.400000000000000        2.3584403326223189     
   8.8000000000000007        15.200000000000001        2.3572971960965070     
   8.8000000000000007        16.000000000000000        2.3552987438626962     
   8.8000000000000007        16.800000000000001        2.3526347169511257     
   8.8000000000000007        17.600000000000001        2.3497847938683258     
   8.8000000000000007        18.400000000000002        2.3464515102663817     
   8.8000000000000007        19.200000000000003        2.3443889051216984     
   8.8000000000000007        20.000000000000000        2.3437426984824561     
   8.8000000000000007        20.800000000000001        2.3432889815625537     
   8.8000000000000007        21.600000000000001        2.3434511698426292     
   8.8000000000000007        22.400000000000002        2.3441866021001325     
   8.8000000000000007        23.200000000000003        2.3467062645051553     
   8.8000000000000007        24.000000000000000        2.3477856951883287     
   8.8000000000000007        24.800000000000001        2.3525388911459353     
   8.8000000000000007        25.600000000000001        2.3541845233981480     
   8.8000000000000007        26.400000000000002        2.3568301112462779     
   8.8000000000000007        27.200000000000003        2.3585572781985000     
   8.8000000000000007        28.000000000000000        2.3586920765741084     
   8.8000000000000007        28.800000000000001        2.3580298834687676     
   8.8000000000000007        29.600000000000001        2.3576082507363005     
   8.8000000000000007        30.400000000000002        2.3556572559929427     
   8.8000000000000007        31.200000000000003        2.3548890553023711     
   8.8000000000000007        32.000000000000000        2.3531004354883169     
   8.8000000000000007        32.800000000000004        2.3523802557462150     
   8.8000000000000007        33.600000000000001        2.3510873445313680     
   8.8000000000000007        34.399999999999999        2.3493213063846308     
   8.8000000000000007        35.200000000000003        2.3481717856628790     
   8.8000000000000007        36.000000000000000        2.3463896635628467     
   8.8000000000000007        36.800000000000004        2.3457139642414413     
   8.8000000000000007        37.600000000000001        2.3448014870096539     
   8.8000000000000007        38.400000000000006        2.3451815502862776     
   8.8000000000000007        39.200000000000003        2.3464523858218942     
   8.8000000000000007        40.000000000000000        2.3491855285764136     
   8.8000000000000007        40.800000000000004        2.3536008508146060     
   8.8000000000000007        41.600000000000001        2.3595808446644280     
   8.8000000000000007        42.400000000000006        2.3691252390274142     
   8.8000000000000007        43.200000000000003        2.3813963958833866     
   8.8000000000000007        44.000000000000000        2.3953109308918146     
   8.8000000000000007        44.800000000000004        2.4134315707793692     
   8.8000000000000007        45.600000000000001        2.4331719349320018     
   8.8000000000000007        46.400000000000006        2.4546002945474918     
   8.8000000000000007        47.200000000000003        2.4778139992163117     
   8.8000000000000007        48.000000000000000        2.4952241530926336     
   8.8000000000000007        48.800000000000004        2.5170639438562246     
   8.8000000000000007        49.600000000000001        2.4970480979023009     
   8.8000000000000007        50.400000000000006        2.5150499707361020     
   8.8000000000000007        51.200000000000003        2.4982678247946453     
   8.8000000000000007        52.000000000000000        2.5056401603067302     
   8.8000000000000007        52.800000000000004        2.5118541536240189     
   8.8000000000000007        53.600000000000001        2.4985680049530563     
   8.8000000000000007        54.400000000000006        2.5122707511334186     
   8.8000000000000007        55.200000000000003        2.4780665467696137     
   8.8000000000000007        56.000000000000000        2.4542181271245433     
   8.8000000000000007        56.800000000000004        2.4320949560687932     
   8.8000000000000007        57.600000000000001        2.4125212840009049     
   8.8000000000000007        58.400000000000006        2.3950234194081204     
   8.8000000000000007        59.200000000000003        2.3807168517467239     
   8.8000000000000007        60.000000000000000        2.3683333827755697     
   8.8000000000000007        60.800000000000004        2.3608546663972882     
   8.8000000000000007        61.600000000000001        2.3527505238403941     
   8.8000000000000007        62.400000000000006        2.3484295626036786     
   8.8000000000000007        63.200000000000003        2.3460214826167434     
   8.8000000000000007        64.000000000000000        2.3443768429116449     
   8.8000000000000007        64.799999999999997        2.3436816360770272     
   8.8000000000000007        65.600000000000009        2.3432302372032283     
   8.8000000000000007        66.400000000000006        2.3429183814572978     
   8.8000000000000007        67.200000000000003        2.3442925042552547     
   8.8000000000000007        68.000000000000000        2.3455092427721254     
   8.8000000000000007        68.799999999999997        2.3486436412010110     
   8.8000000000000007        69.600000000000009        2.3538773344892849     
   8.8000000000000007        70.400000000000006        2.3585165465480298     
   8.8000000000000007        71.200000000000003        2.3662581165464456     
   8.8000000000000007        72.000000000000000        2.3756687611839733     
   8.8000000000000007        72.799999999999997        2.3895300372629822     
   8.8000000000000007        73.600000000000009        2.4053726796611254     
   8.8000000000000007        74.400000000000006        2.4226096991608608     
   8.8000000000000007        75.200000000000003        2.4400038637149293     
   8.8000000000000007        76.000000000000000        2.4591231771099000     
   8.8000000000000007        76.800000000000011        2.4797183103095106     
   8.8000000000000007        77.600000000000009        2.4943289814940490     
   8.8000000000000007        78.400000000000006        2.4951810034900159     
   8.8000000000000007        79.200000000000003        2.5142467646834721     
   8.8000000000000007        80.000000000000000        2.4977941052413137     
   8.8000000000000007        80.800000000000011        2.5150925975226341     
   8.8000000000000007        81.600000000000009        2.4946907204102140     
   8.8000000000000007        82.400000000000006        2.5151511047538375     
   8.8000000000000007        83.200000000000003        2.4769683836100205     
   8.8000000000000007        84.000000000000000        2.4571122874323423     
   8.8000000000000007        84.800000000000011        2.4372060507965370     
   8.8000000000000007        85.600000000000009        2.4194210563386092     
   8.8000000000000007        86.400000000000006        2.4028023066441109     
   8.8000000000000007        87.200000000000003        2.3888122455337975     
   8.8000000000000007        88.000000000000000        2.3745328437262105     
   8.8000000000000007        88.800000000000011        2.3656536864621645     
   8.8000000000000007        89.600000000000009        2.3575459232952536     
   8.8000000000000007        90.400000000000006        2.3520472494813709     
   8.8000000000000007        91.200000000000003        2.3488391504537067     
   8.8000000000000007        92.000000000000000        2.3459746512112765     
   8.8000000000000007        92.800000000000011        2.3463900980539143     
   8.8000000000000007        93.600000000000009        2.3457823043674684     
   8.8000000000000007        94.400000000000006        2.3456687054962031     
   8.8000000000000007        95.200000000000003        2.3456038343955323     
   8.8000000000000007        96.000000000000000        2.3456624697527961     
   8.8000000000000007        96.800000000000011        2.3460576545161596     
   8.8000000000000007        97.600000000000009        2.3453305768461017     
   8.8000000000000007        98.400000000000006        2.3468751091176330     
   8.8000000000000007        99.200000000000003        2.3462793492982379     
   8.8000000000000007        100.00000000000000        2.3463481819465972     
   8.8000000000000007        100.80000000000001        2.3470649461299593     
   8.8000000000000007        101.60000000000001        2.3473737638989896     
   8.8000000000000007        102.40000000000001        2.3477846591871128     

   9.6000000000000014       0.80000000000000004        2.3475273086836199     
   9.6000000000000014        1.6000000000000001        2.3483925645114034     
   9.6000000000000014        2.4000000000000004        2.3475596983679008     
   9.6000000000000014        3.2000000000000002        2.3493832631362608     
   9.6000000000000014        4.0000000000000000        2.3493717245875483     
   9.6000000000000014        4.8000000000000007        2.3494062882664584     
   9.6000000000000014        5.6000000000000005        2.3487304908074296     
   9.6000000000000014        6.4000000000000004        2.3503309256751703     
   9.6000000000000014        7.2000000000000002        2.3504732224368774     
   9.6000000000000014        8.0000000000000000        2.3517278440517480     
   9.6000000000000014        8.8000000000000007        2.3523088539554919     
   9.6000000000000014        9.6000000000000014        2.3538982653583438     
   9.6000000000000014        10.400000000000000        2.3554694114081434     
   9.6000000000000014        11.200000000000001        2.3568355284362732     
   9.6000000000000014        12.000000000000000        2.3581955041464351     
   9.6000000000000014        12.800000000000001        2.3576899538006271     
   9.6000000000000014        13.600000000000001        2.3576091026155144     
   9.6000000000000014        14.400000000000000        2.3558058167803337     
   9.6000000000000014        15.200000000000001        2.3534140112344577     
   9.6000000000000014        16.000000000000000        2.3488405543306015     
   9.6000000000000014        16.800000000000001        2.3443305340764740     
   9.6000000000000014        17.600000000000001        2.3397373616046160     
   9.6000000000000014        18.400000000000002        2.3353275074861397     
   9.6000000000000014        19.200000000000003        2.3316029638328493     
   9.6000000000000014        20.000000000000000        2.3296301826935468     
   9.6000000000000014        20.800000000000001        2.3284133548029264     
   9.6000000000000014        21.600000000000001        2.3290775550375815     
   9.6000000000000014        22.400000000000002        2.3314086973327393     
   9.6000000000000014        23.200000000000003        2.3347676655729646     
   9.6000000000000014        24.000000000000000        2.3408641796300924     
   9.6000000000000014        24.800000000000001        2.3436734308907186     
   9.6000000000000014        25.600000000000001        2.3491263249244505     
   9.6000000000000014        26.400000000000002        2.3528855194364708     
   9.6000000000000014        27.200000000000003        2.3562559185502017     
   9.6000000000000014        28.000000000000000        2.3583652609925547     
   9.6000000000000014        28.800000000000001        2.3594540685003675     
   9.6000000000000014        29.600000000000001        2.3585097476570196     
   9.6000000000000014        30.400000000000002        2.3572245906779199     
   9.6000000000000014        31.200000000000003        2.3562397385744980     
   9.6000000000000014        32.000000000000000        2.3544139018915766     
   9.6000000000000014        32.800000000000004        2.3533412054594196     
   9.6000000000000014        33.600000000000001        2.3513954671412747     
   9.6000000000000014        34.399999999999999        2.3489387542582003     
   9.6000000000000014        35.200000000000003        2.3483176997711359     
   9.6000000000000014        36.000000000000000        2.3467425664586221     
   9.6000000000000014        36.800000000000004        2.3455539432008274     
   9.6000000000000014        37.600000000000001        2.3451440268698343     
   9.6000000000000014        38.400000000000006        2.3455364689534166     
   9.6000000000000014        39.200000000000003        2.3468269090554941     
   9.6000000000000014        40.000000000000000        2.3505994462853721     
   9.6000000000000014        40.800000000000004        2.3547367971095010     
   9.6000000000000014        41.600000000000001        2.3610212859002671     
   9.6000000000000014        42.400000000000006        2.3735270211031265     
   9.6000000000000014        43.200000000000003        2.3855928958760662     
   9.6000000000000014        44.000000000000000        2.3995176422113733     
   9.6000000000000014        44.800000000000004        2.4187342772391025     
   9.6000000000000014        45.600000000000001        2.4401366066325623     
   9.6000000000000014        46.400000000000006        2.4666348515388257     
   9.6000000000000014        47.200000000000003        2.5044745797281922     
   9.6000000000000014        48.000000000000000        2.5058754226770721     
   9.6000000000000014        48.800000000000004        2.5039902098094258     
   9.6000000000000014        49.600000000000001        2.4899879558685769     
   9.6000000000000014        50.400000000000006        2.5108962352786275     
   9.6000000000000014        51.200000000000003        2.4919065141608416     
   9.6000000000000014        52.000000000000000        2.4965066820777455     
   9.6000000000000014        52.800000000000004        2.5070138757747622     
   9.6000000000000014        53.600000000000001        2.5098058114096484     
   9.6000000000000014        54.400000000000006        2.4932652804577624     
   9.6000000000000014        55.200000000000003        2.4894952694793275     
   9.6000000000000014        56.000000000000000        2.4671971919210769     
   9.6000000000000014        56.800000000000004        2.4408307224268038     
   9.6000000000000014        57.600000000000001        2.4185187375523127     
   9.6000000000000014        58.400000000000006        2.3997985633998797     
   9.6000000000000014        59.200000000000003        2.3843226817583396     
   9.6000000000000014        60.000000000000000        2.3704065363393059     
   9.6000000000000014        60.800000000000004        2.3621807750193318     
   9.6000000000000014        61.600000000000001        2.3543719762526436     
   9.6000000000000014        62.400000000000006        2.3486741295003943     
   9.6000000000000014        63.200000000000003        2.3448085011272810     
   9.6000000000000014        64.000000000000000        2.3436702139959693     
   9.6000000000000014        64.799999999999997        2.3423260343938654     
   9.6000000000000014        65.600000000000009        2.3419339350266890     
   9.6000000000000014        66.400000000000006        2.3430070360777018     
   9.6000000000000014        67.200000000000003        2.3444227262602690     
   9.6000000000000014        68.000000000000000        2.3461498299954266     
   9.6000000000000014        68.799999999999997        2.3485314763964120     
   9.6000000000000014        69.600000000000009        2.3524138277941327     
   9.6000000000000014        70.400000000000006        2.3607210385751554     
   9.6000000000000014        71.200000000000003        2.3694898074474229     
   9.6000000000000014        72.000000000000000        2.3809375280072458     
   9.6000000000000014        72.799999999999997        2.3958402922161444     
   9.6000000000000014        73.600000000000009        2.4131870376443691     
   9.6000000000000014        74.400000000000006        2.4322450579439101     
   9.6000000000000014        75.200000000000003        2.4550290062050415     
   9.6000000000000014        76.000000000000000        2.4768102488614820     
   9.6000000000000014        76.800000000000011        2.5089762621495511     
   9.6000000000000014        77.600000000000009        2.5061327860853990     
   9.6000000000000014        78.400000000000006        2.5008184269554259     
   9.6000000000000014        79.200000000000003        2.5154928988702738     
   9.6000000000000014        80.000000000000000        2.4980835552831380     
   9.6000000000000014        80.800000000000011        2.5135333558471258     
   9.6000000000000014        81.600000000000009        2.4953140335666548     
   9.6000000000000014        82.400000000000006        2.4994474263316420     
   9.6000000000000014        83.200000000000003        2.4972396681711757     
   9.6000000000000014        84.000000000000000        2.4709268824667436     
   9.6000000000000014        84.800000000000011        2.4494164147281920     
   9.6000000000000014        85.600000000000009        2.4298827318456713     
   9.6000000000000014        86.400000000000006        2.4128690964400854     
   9.6000000000000014        87.200000000000003        2.3975622322172834     
   9.6000000000000014        88.000000000000000        2.3837352340735500     
   9.6000000000000014        88.800000000000011        2.3718344036737093     
   9.6000000000000014        89.600000000000009        2.3643701944379343     
   9.6000000000000014        90.400000000000006        2.3585500735531011     
   9.6000000000000014        91.200000000000003        2.3553861068016979     
   9.6000000000000014        92.000000000000000        2.3525837326598524     
   9.6000000000000014        92.800000000000011        2.3512298293631835     
   9.6000000000000014        93.600000000000009        2.3508884968268409     
   9.6000000000000014        94.400000000000006        2.3504309709170719     
   9.6000000000000014        95.200000000000003        2.3494872296069649     
   9.6000000000000014        96.000000000000000        2.3487736697764729     
   9.6000000000000014        96.800000000000011        2.3485471226519201     
   9.6000000000000014        97.600000000000009        2.3479926105125273     
   9.6000000000000014        98.400000000000006        2.3472217462036511     
   9.6000000000000014        99.200000000000003        2.3469821844245162     
   9.6000000000000014        100.00000000000000        2.3456815865661471     
   9.6000000000000014        100.80000000000001        2.3463738039071438     
   9.6000000000000014        101.60000000000001        2.3451919929167215     
   9.6000000000000014        102.40000000000001        2.3465192634250154     

   10.400000000000000       0.80000000000000004        2.3467762105526204     
   10.400000000000000        1.6000000000000001        2.3468294342135647     
   10.400000000000000        2.4000000000000004        2.3484477579044167     
   10.400000000000000        3.2000000000000002        2.3484445127619171     
   10.400000000000000        4.0000000000000000        2.3467725952008696     
   10.400000000000000        4.8000000000000007        2.3490879654668428     
   10.400000000000000        5.6000000000000005        2.3493292313409788     
   10.400000000000000        6.4000000000000004        2.3499881331241403     
   10.400000000000000        7.2000000000000002        2.3495952696363203     
   10.400000000000000        8.0000000000000000        2.3528430329416823     
   10.400000000000000        8.8000000000000007        2.3538756856456340     
   10.400000000000000        9.6000000000000014        2.3553133936871520     
   10.400000000000000        10.400000000000000        2.3575636819782120     
   10.400000000000000        11.200000000000001        2.3589101765100486     
   10.400000000000000        12.000000000000000        2.3583558102059583     
   10.400000000000000        12.800000000000001        2.3575496037449573     
   10.400000000000000        13.600000000000001        2.3555148804021400     
   10.400000000000000        14.400000000000000        2.3520056097951225     
   10.400000000000000        15.200000000000001        2.3469019031189577     
   10.400000000000000        16.000000000000000        2.3397712701700253     
   10.400000000000000        16.800000000000001        2.3330039665156526     
   10.400000000000000        17.600000000000001        2.3250509443050889     
   10.400000000000000        18.400000000000002        2.3183700191447687     
   10.400000000000000        19.200000000000003        2.3125775657845025     
   10.400000000000000        20.000000000000000        2.3089702707575670     
   10.400000000000000        20.800000000000001        2.3072622070501194     
   10.400000000000000        21.600000000000001        2.3086706637243646     
   10.400000000000000        22.400000000000002        2.3128578398765618     
   10.400000000000000        23.200000000000003        2.3180848788193993     
   10.400000000000000        24.000000000000000        2.3244629004671649     
   10.400000000000000        24.800000000000001        2.3316679830362332     
   10.400000000000000        25.600000000000001        2.3397595746958402     
   10.400000000000000        26.400000000000002        2.3472491242144851     
   10.400000000000000        27.200000000000003        2.3522394535995095     
   10.400000000000000        28.000000000000000        2.3562541500184588     
   10.400000000000000        28.800000000000001        2.3586233668927337     
   10.400000000000000        29.600000000000001        2.3593253495935822     
   10.400000000000000        30.400000000000002        2.3591133962045832     
   10.400000000000000        31.200000000000003        2.3571102857593234     
   10.400000000000000        32.000000000000000        2.3557921845712051     
   10.400000000000000        32.800000000000004        2.3542297981740399     
   10.400000000000000        33.600000000000001        2.3521714879037807     
   10.400000000000000        34.399999999999999        2.3502919885477209     
   10.400000000000000        35.200000000000003        2.3485379543741249     
   10.400000000000000        36.000000000000000        2.3473993042203878     
   10.400000000000000        36.800000000000004        2.3458001984540617     
   10.400000000000000        37.600000000000001        2.3461574777732670     
   10.400000000000000        38.400000000000006        2.3457116762227814     
   10.400000000000000        39.200000000000003        2.3470068825264288     
   10.400000000000000        40.000000000000000        2.3500633873702332     
   10.400000000000000        40.800000000000004        2.3556502216649116     
   10.400000000000000        41.600000000000001        2.3642472563440045     
   10.400000000000000        42.400000000000006        2.3739341324401662     
   10.400000000000000        43.200000000000003        2.3870852843407673     
   10.400000000000000        44.000000000000000        2.4036310928817657     
   10.400000000000000        44.800000000000004        2.4226512524270341     
   10.400000000000000        45.600000000000001        2.4460248568806215     
   10.400000000000000        46.400000000000006        2.4730832885512704     
   10.400000000000000        47.200000000000003        2.5003486387159115     
   10.400000000000000        48.000000000000000        2.4949315952821105     
   10.400000000000000        48.800000000000004        2.4942615311727754     
   10.400000000000000        49.600000000000001        2.5125295953682141     
   10.400000000000000        50.400000000000006        2.4959933975289328     
   10.400000000000000        51.200000000000003        2.5102435288615923     
   10.400000000000000        52.000000000000000        2.5157830638108227     
   10.400000000000000        52.800000000000004        2.4928382329373191     
   10.400000000000000        53.600000000000001        2.4971119093963368     
   10.400000000000000        54.400000000000006        2.5162297700679299     
   10.400000000000000        55.200000000000003        2.5122168813350356     
   10.400000000000000        56.000000000000000        2.4716836622057823     
   10.400000000000000        56.800000000000004        2.4452035556311262     
   10.400000000000000        57.600000000000001        2.4219412054569180     
   10.400000000000000        58.400000000000006        2.4022784093760863     
   10.400000000000000        59.200000000000003        2.3862558843612480     
   10.400000000000000        60.000000000000000        2.3733267396045217     
   10.400000000000000        60.800000000000004        2.3626069680866593     
   10.400000000000000        61.600000000000001        2.3554199647043346     
   10.400000000000000        62.400000000000006        2.3496829718215304     
   10.400000000000000        63.200000000000003        2.3461505631756001     
   10.400000000000000        64.000000000000000        2.3440527720907998     
   10.400000000000000        64.799999999999997        2.3419411105226127     
   10.400000000000000        65.600000000000009        2.3421778970674660     
   10.400000000000000        66.400000000000006        2.3420589374093090     
   10.400000000000000        67.200000000000003        2.3425960239986936     
   10.400000000000000        68.000000000000000        2.3449616782703968     
   10.400000000000000        68.799999999999997        2.3497531262464157     
   10.400000000000000        69.600000000000009        2.3544910653793902     
   10.400000000000000        70.400000000000006        2.3619611915607512     
   10.400000000000000        71.200000000000003        2.3722616911246779     
   10.400000000000000        72.000000000000000        2.3848620319381046     
   10.400000000000000        72.799999999999997        2.4012380945575829     
   10.400000000000000        73.600000000000009        2.4193547489628457     
   10.400000000000000        74.400000000000006        2.4407610244965396     
   10.400000000000000        75.200000000000003        2.4669458904110755     
   10.400000000000000        76.000000000000000        2.4951930491964980     
   10.400000000000000        76.800000000000011        2.4897056423828396     
   10.400000000000000        77.600000000000009        2.5161767663977943     
   10.400000000000000        78.400000000000006        2.5098647555003386     
   10.400000000000000        79.200000000000003        2.4978152537040703     
   10.400000000000000        80.000000000000000        2.5130754014049028     
   10.400000000000000        80.800000000000011        2.4979206719192901     
   10.400000000000000        81.600000000000009        2.5094846448990662     
   10.400000000000000        82.400000000000006        2.5163716259591724     
   10.400000000000000        83.200000000000003        2.5088573150440299     
   10.400000000000000        84.000000000000000        2.4814937460770734     
   10.400000000000000        84.800000000000011        2.4611652842525160     
   10.400000000000000        85.600000000000009        2.4388969610979800     
   10.400000000000000        86.400000000000006        2.4214758189687990     
   10.400000000000000        87.200000000000003        2.4060779878814649     
   10.400000000000000        88.000000000000000        2.3928536957885407     
   10.400000000000000        88.800000000000011        2.3815691963296115     
   10.400000000000000        89.600000000000009        2.3731844082028317     
   10.400000000000000        90.400000000000006        2.3674215155732519     
   10.400000000000000        91.200000000000003        2.3636269814445243     
   10.400000000000000        92.000000000000000        2.3607144712567996     
   10.400000000000000        92.800000000000011        2.3585476309843214     
   10.400000000000000        93.600000000000009        2.3573605428922058     
   10.400000000000000        94.400000000000006        2.3565364264577831     
   10.400000000000000        95.200000000000003        2.3553368137078201     
   10.400000000000000        96.000000000000000        2.3536082048028160     
   10.400000000000000        96.800000000000011        2.3521346241987211     
   10.400000000000000        97.600000000000009        2.3519686475735586     
   10.400000000000000        98.400000000000006        2.3494074983916833     
   10.400000000000000        99.200000000000003        2.3474294479782825     
   10.400000000000000        100.00000000000000        2.3465422898705470     
   10.400000000000000        100.80000000000001        2.3463256313519203     
   10.400000000000000        101.60000000000001        2.3462439338288443     
   10.400000000000000        102.40000000000001        2.3461241525115817     

   11.200000000000001       0.80000000000000004        2.3461463188943292     
   11.200000000000001        1.6000000000000001        2.3466376429480826     
   11.200000000000001        2.4000000000000004        2.3475400401580004     
   11.200000000000001        3.2000000000000002        2.3477326255668709     
   11.200000000000001        4.0000000000000000        2.3496383647310939     
   11.200000000000001        4.8000000000000007        2.3497848980119622     
   11.200000000000001        5.6000000000000005        2.3495212532810004     
   11.200000000000001        6.4000000000000004        2.3511148402156734     
   11.200000000000001        7.2000000000000002        2.3513147312247482     
   11.200000000000001        8.0000000000000000        2.3527772861923637     
   11.200000000000001        8.8000000000000007        2.3546251809592942     
   11.200000000000001        9.6000000000000014        2.3561057826646334     
   11.200000000000001        10.400000000000000        2.3581742950256674     
   11.200000000000001        11.200000000000001        2.3589624979349746     
   11.200000000000001        12.000000000000000        2.3578816475073894     
   11.200000000000001        12.800000000000001        2.3564501774558746     
   11.200000000000001        13.600000000000001        2.3518543639250549     
   11.200000000000001        14.400000000000000        2.3455445139305362     
   11.200000000000001        15.200000000000001        2.3372014007031510     
   11.200000000000001        16.000000000000000        2.3275029148242559     
   11.200000000000001        16.800000000000001        2.3167721407083048     
   11.200000000000001        17.600000000000001        2.3058290674291322     
   11.200000000000001        18.400000000000002        2.2952405449951834     
   11.200000000000001        19.200000000000003        2.2884667932499458     
   11.200000000000001        20.000000000000000        2.2828537320644946     
   11.200000000000001        20.800000000000001        2.2811046330413971     
   11.200000000000001        21.600000000000001        2.2823682488961401     
   11.200000000000001        22.400000000000002        2.2876329587354944     
   11.200000000000001        23.200000000000003        2.2963406610192063     
   11.200000000000001        24.000000000000000        2.3049708658175061     
   11.200000000000001        24.800000000000001        2.3157877504948434     
   11.200000000000001        25.600000000000001        2.3269526168679819     
   11.200000000000001        26.400000000000002        2.3371783802896045     
   11.200000000000001        27.200000000000003        2.3460305621475195     
   11.200000000000001        28.000000000000000        2.3525535171586069     
   11.200000000000001        28.800000000000001        2.3567053077904423     
   11.200000000000001        29.600000000000001        2.3588892227176141     
   11.200000000000001        30.400000000000002        2.3586720849541285     
   11.200000000000001        31.200000000000003        2.3580264502670336     
   11.200000000000001        32.000000000000000        2.3557114303627413     
   11.200000000000001        32.800000000000004        2.3546415192222838     
   11.200000000000001        33.600000000000001        2.3516661851102358     
   11.200000000000001        34.399999999999999        2.3511439939732135     
   11.200000000000001        35.200000000000003        2.3484716748269987     
   11.200000000000001        36.000000000000000        2.3471615446041953     
   11.200000000000001        36.800000000000004        2.3459373917784294     
   11.200000000000001        37.600000000000001        2.3447022251203222     
   11.200000000000001        38.400000000000006        2.3451218063322141     
   11.200000000000001        39.200000000000003        2.3487033199469298     
   11.200000000000001        40.000000000000000        2.3501618454095956     
   11.200000000000001        40.800000000000004        2.3565065719997427     
   11.200000000000001        41.600000000000001        2.3644175690359592     
   11.200000000000001        42.400000000000006        2.3740672191689818     
   11.200000000000001        43.200000000000003        2.3871786691702659     
   11.200000000000001        44.000000000000000        2.4050084453477010     
   11.200000000000001        44.800000000000004        2.4241777381498899     
   11.200000000000001        45.600000000000001        2.4460755009910748     
   11.200000000000001        46.400000000000006        2.4746245646973883     
   11.200000000000001        47.200000000000003        2.5147898520421945     
   11.200000000000001        48.000000000000000        2.5094814580664799     
   11.200000000000001        48.800000000000004        2.5101614521255184     
   11.200000000000001        49.600000000000001        2.4968667449220705     
   11.200000000000001        50.400000000000006        2.5170751883145925     
   11.200000000000001        51.200000000000003        2.4942918845019522     
   11.200000000000001        52.000000000000000        2.4987304505775527     
   11.200000000000001        52.800000000000004        2.5028650963106940     
   11.200000000000001        53.600000000000001        2.5138654628936039     
   11.200000000000001        54.400000000000006        2.4999061018774813     
   11.200000000000001        55.200000000000003        2.4975053423931870     
   11.200000000000001        56.000000000000000        2.4740718345708679     
   11.200000000000001        56.800000000000004        2.4469133170520654     
   11.200000000000001        57.600000000000001        2.4233862803009973     
   11.200000000000001        58.400000000000006        2.4035755117320523     
   11.200000000000001        59.200000000000003        2.3870162925912521     
   11.200000000000001        60.000000000000000        2.3736639849830454     
   11.200000000000001        60.800000000000004        2.3625003573042278     
   11.200000000000001        61.600000000000001        2.3555993858776789     
   11.200000000000001        62.400000000000006        2.3500236748068923     
   11.200000000000001        63.200000000000003        2.3458329750515272     
   11.200000000000001        64.000000000000000        2.3440029808435319     
   11.200000000000001        64.799999999999997        2.3425750302662127     
   11.200000000000001        65.600000000000009        2.3413388335552665     
   11.200000000000001        66.400000000000006        2.3424985148309290     
   11.200000000000001        67.200000000000003        2.3441655420501899     
   11.200000000000001        68.000000000000000        2.3458619718872296     
   11.200000000000001        68.799999999999997        2.3495911033767158     
   11.200000000000001        69.600000000000009        2.3543141758192805     
   11.200000000000001        70.400000000000006        2.3634350069899108     
   11.200000000000001        71.200000000000003        2.3739635966128367     
   11.200000000000001        72.000000000000000        2.3872251240788436     
   11.200000000000001        72.799999999999997        2.4036244286210127     
   11.200000000000001        73.600000000000009        2.4230234720307022     
   11.200000000000001        74.400000000000006        2.4463930671829108     
   11.200000000000001        75.200000000000003        2.4729976135999792     
   11.200000000000001        76.000000000000000        2.5091401742780386     
   11.200000000000001        76.800000000000011        2.5127775262941543     
   11.200000000000001        77.600000000000009        2.4977891925894604     
   11.200000000000001        78.400000000000006        2.4919126013377944     
   11.200000000000001        79.200000000000003        2.5100463103770427     
   11.200000000000001        80.000000000000000        2.4978376961354005     
   11.200000000000001        80.800000000000011        2.5138498952578958     
   11.200000000000001        81.600000000000009        2.4933850313419184     
   11.200000000000001        82.400000000000006        2.5033045876368338     
   11.200000000000001        83.200000000000003        2.4986909382755860     
   11.200000000000001        84.000000000000000        2.5057915251292902     
   11.200000000000001        84.800000000000011        2.4706037198112067     
   11.200000000000001        85.600000000000009        2.4489416123489081     
   11.200000000000001        86.400000000000006        2.4299204118174935     
   11.200000000000001        87.200000000000003        2.4143957317828755     
   11.200000000000001        88.000000000000000        2.3987429927485433     
   11.200000000000001        88.800000000000011        2.3913774917267139     
   11.200000000000001        89.600000000000009        2.3837321628667079     
   11.200000000000001        90.400000000000006        2.3784303455292277     
   11.200000000000001        91.200000000000003        2.3747544572352211     
   11.200000000000001        92.000000000000000        2.3718138411490517     
   11.200000000000001        92.800000000000011        2.3692140687834247     
   11.200000000000001        93.600000000000009        2.3698193571284718     
   11.200000000000001        94.400000000000006        2.3663315088053434     
   11.200000000000001        95.200000000000003        2.3636815841058794     
   11.200000000000001        96.000000000000000        2.3606529319940255     
   11.200000000000001        96.800000000000011        2.3581412279595888     
   11.200000000000001        97.600000000000009        2.3553093262501403     
   11.200000000000001        98.400000000000006        2.3529002006586097     
   11.200000000000001        99.200000000000003        2.3506006416581395     
   11.200000000000001        100.00000000000000        2.3473694274485588     
   11.200000000000001        100.80000000000001        2.3464588321304007     
   11.200000000000001        101.60000000000001        2.3467998934720988     
   11.200000000000001        102.40000000000001        2.3462055761075731     

   12.000000000000000       0.80000000000000004        2.3455454373406601     
   12.000000000000000        1.6000000000000001        2.3462924505788734     
   12.000000000000000        2.4000000000000004        2.3468728257967699     
   12.000000000000000        3.2000000000000002        2.3472809043604475     
   12.000000000000000        4.0000000000000000        2.3488531656315867     
   12.000000000000000        4.8000000000000007        2.3489095090324792     
   12.000000000000000        5.6000000000000005        2.3498332986068142     
   12.000000000000000        6.4000000000000004        2.3507272432857658     
   12.000000000000000        7.2000000000000002        2.3516466144369712     
   12.000000000000000        8.0000000000000000        2.3528401339062568     
   12.000000000000000        8.8000000000000007        2.3556098700560457     
   12.000000000000000        9.6000000000000014        2.3566325957492382     
   12.000000000000000        10.400000000000000        2.3595632095132615     
   12.000000000000000        11.200000000000001        2.3586963035303130     
   12.000000000000000        12.000000000000000        2.3567824007139286     
   12.000000000000000        12.800000000000001        2.3519808635328432     
   12.000000000000000        13.600000000000001        2.3463763959332153     
   12.000000000000000        14.400000000000000        2.3370826569117491     
   12.000000000000000        15.200000000000001        2.3253227825653036     
   12.000000000000000        16.000000000000000        2.3113656615899427     
   12.000000000000000        16.800000000000001        2.2970463107412020     
   12.000000000000000        17.600000000000001        2.2827544793095069     
   12.000000000000000        18.400000000000002        2.2696677549878705     
   12.000000000000000        19.200000000000003        2.2594078755495057     
   12.000000000000000        20.000000000000000        2.2525496527882485     
   12.000000000000000        20.800000000000001        2.2502500208133704     
   12.000000000000000        21.600000000000001        2.2524311547901394     
   12.000000000000000        22.400000000000002        2.2589300012780482     
   12.000000000000000        23.200000000000003        2.2697088751798118     
   12.000000000000000        24.000000000000000        2.2833505176934881     
   12.000000000000000        24.800000000000001        2.2967263863052594     
   12.000000000000000        25.600000000000001        2.3112237882218065     
   12.000000000000000        26.400000000000002        2.3255468438669342     
   12.000000000000000        27.200000000000003        2.3369374478028169     
   12.000000000000000        28.000000000000000        2.3483616138403907     
   12.000000000000000        28.800000000000001        2.3524272607840473     
   12.000000000000000        29.600000000000001        2.3563466372817166     
   12.000000000000000        30.400000000000002        2.3584587613312906     
   12.000000000000000        31.200000000000003        2.3584139352589526     
   12.000000000000000        32.000000000000000        2.3570931830478825     
   12.000000000000000        32.800000000000004        2.3553352653708797     
   12.000000000000000        33.600000000000001        2.3530117815561256     
   12.000000000000000        34.399999999999999        2.3517160708393892     
   12.000000000000000        35.200000000000003        2.3491286889019984     
   12.000000000000000        36.000000000000000        2.3474367783142029     
   12.000000000000000        36.800000000000004        2.3454076910667236     
   12.000000000000000        37.600000000000001        2.3451421601495372     
   12.000000000000000        38.400000000000006        2.3453164890904294     
   12.000000000000000        39.200000000000003        2.3451079322815769     
   12.000000000000000        40.000000000000000        2.3503627982334816     
   12.000000000000000        40.800000000000004        2.3562780294240615     
   12.000000000000000        41.600000000000001        2.3634137757758067     
   12.000000000000000        42.400000000000006        2.3737269762811488     
   12.000000000000000        43.200000000000003        2.3860381780727229     
   12.000000000000000        44.000000000000000        2.4026278052818228     
   12.000000000000000        44.800000000000004        2.4227202991043457     
   12.000000000000000        45.600000000000001        2.4450600004284304     
   12.000000000000000        46.400000000000006        2.4735504506605528     
   12.000000000000000        47.200000000000003        2.4957966641665910     
   12.000000000000000        48.000000000000000        2.4935494319739857     
   12.000000000000000        48.800000000000004        2.5141348380363686     
   12.000000000000000        49.600000000000001        2.5025157948418002     
   12.000000000000000        50.400000000000006        2.4911826802029173     
   12.000000000000000        51.200000000000003        2.5066747659577659     
   12.000000000000000        52.000000000000000        2.5110217484156752     
   12.000000000000000        52.800000000000004        2.5148708437451566     
   12.000000000000000        53.600000000000001        2.4936293132075575     
   12.000000000000000        54.400000000000006        2.5129902656309917     
   12.000000000000000        55.200000000000003        2.5152477148783037     
   12.000000000000000        56.000000000000000        2.4731213093520794     
   12.000000000000000        56.800000000000004        2.4461632802635203     
   12.000000000000000        57.600000000000001        2.4229531957206754     
   12.000000000000000        58.400000000000006        2.4044770062524945     
   12.000000000000000        59.200000000000003        2.3870927527783254     
   12.000000000000000        60.000000000000000        2.3733724853646279     
   12.000000000000000        60.800000000000004        2.3631547299895028     
   12.000000000000000        61.600000000000001        2.3554587310883930     
   12.000000000000000        62.400000000000006        2.3497692128792163     
   12.000000000000000        63.200000000000003        2.3459056053055054     
   12.000000000000000        64.000000000000000        2.3427133427297844     
   12.000000000000000        64.799999999999997        2.3420953694662621     
   12.000000000000000        65.600000000000009        2.3422391313277324     
   12.000000000000000        66.400000000000006        2.3430862370067307     
   12.000000000000000        67.200000000000003        2.3441454020174830     
   12.000000000000000        68.000000000000000        2.3461296233214921     
   12.000000000000000        68.799999999999997        2.3497093578638757     
   12.000000000000000        69.600000000000009        2.3553773108239708     
   12.000000000000000        70.400000000000006        2.3629963773858589     
   12.000000000000000        71.200000000000003        2.3746610406000621     
   12.000000000000000        72.000000000000000        2.3879319125205414     
   12.000000000000000        72.799999999999997        2.4044844051682772     
   12.000000000000000        73.600000000000009        2.4236110386413818     
   12.000000000000000        74.400000000000006        2.4472322415046932     
   12.000000000000000        75.200000000000003        2.4749482747537770     
   12.000000000000000        76.000000000000000        2.4895484476358694     
   12.000000000000000        76.800000000000011        2.5152040618457319     
   12.000000000000000        77.600000000000009        2.4964288125709819     
   12.000000000000000        78.400000000000006        2.5159960987096168     
   12.000000000000000        79.200000000000003        2.4930763490287173     
   12.000000000000000        80.000000000000000        2.5125294254130495     
   12.000000000000000        80.800000000000011        2.4938992271640417     
   12.000000000000000        81.600000000000009        2.5083538917970110     
   12.000000000000000        82.400000000000006        2.4966865734837795     
   12.000000000000000        83.200000000000003        2.5152184108806122     
   12.000000000000000        84.000000000000000        2.5008022888833055     
   12.000000000000000        84.800000000000011        2.4768327862602035     
   12.000000000000000        85.600000000000009        2.4553807744938965     
   12.000000000000000        86.400000000000006        2.4371181390263001     
   12.000000000000000        87.200000000000003        2.4228336701575097     
   12.000000000000000        88.000000000000000        2.4125927749776084     
   12.000000000000000        88.800000000000011        2.4032261249743239     
   12.000000000000000        89.600000000000009        2.3953620339406192     
   12.000000000000000        90.400000000000006        2.3914621076838869     
   12.000000000000000        91.200000000000003        2.3881989590004431     
   12.000000000000000        92.000000000000000        2.3854354524073118     
   12.000000000000000        92.800000000000011        2.3828186890282450     
   12.000000000000000        93.600000000000009        2.3803892044183161     
   12.000000000000000        94.400000000000006        2.3756989862732292     
   12.000000000000000        95.200000000000003        2.3737719636670498     
   12.000000000000000        96.000000000000000        2.3699695234479305     
   12.000000000000000        96.800000000000011        2.3656195253546786     
   12.000000000000000        97.600000000000009        2.3612513489697249     
   12.000000000000000        98.400000000000006        2.3574778668611058     
   12.000000000000000        99.200000000000003        2.3523335618468146     
   12.000000000000000        100.00000000000000        2.3508624992119755     
   12.000000000000000        100.80000000000001        2.3480594196254674     
   12.000000000000000        101.60000000000001        2.3467813441392713     
   12.000000000000000        102.40000000000001        2.3460652797796806     

   12.800000000000001       0.80000000000000004        2.3457126788461067     
   12.800000000000001        1.6000000000000001        2.3456484764522370     
   12.800000000000001        2.4000000000000004        2.3459323569475821     
   12.800000000000001        3.2000000000000002        2.3472486193859043     
   12.800000000000001        4.0000000000000000        2.3459035843511273     
   12.800000000000001        4.8000000000000007        2.3484149057816888     
   12.800000000000001        5.6000000000000005        2.3496281055748685     
   12.800000000000001        6.4000000000000004        2.3509664271574806     
   12.800000000000001        7.2000000000000002        2.3525687775888526     
   12.800000000000001        8.0000000000000000        2.3546510124467468     
   12.800000000000001        8.8000000000000007        2.3568021625296089     
   12.800000000000001        9.6000000000000014        2.3585398718606712     
   12.800000000000001        10.400000000000000        2.3592201686468242     
   12.800000000000001        11.200000000000001        2.3587965278977281     
   12.800000000000001        12.000000000000000        2.3544837107734597     
   12.800000000000001        12.800000000000001        2.3486291773752144     
   12.800000000000001        13.600000000000001        2.3398758818556904     
   12.800000000000001        14.400000000000000        2.3278947182630292     
   12.800000000000001        15.200000000000001        2.3130802601317857     
   12.800000000000001        16.000000000000000        2.2929068536578145     
   12.800000000000001        16.800000000000001        2.2749339546776111     
   12.800000000000001        17.600000000000001        2.2559453977140991     
   12.800000000000001        18.400000000000002        2.2403143626501674     
   12.800000000000001        19.200000000000003        2.2264751364821156     
   12.800000000000001        20.000000000000000        2.2190547529889262     
   12.800000000000001        20.800000000000001        2.2162976554150471     
   12.800000000000001        21.600000000000001        2.2191100577139262     
   12.800000000000001        22.400000000000002        2.2273203427938348     
   12.800000000000001        23.200000000000003        2.2402286538077609     
   12.800000000000001        24.000000000000000        2.2563715775883266     
   12.800000000000001        24.800000000000001        2.2747809939580299     
   12.800000000000001        25.600000000000001        2.2938686070934988     
   12.800000000000001        26.400000000000002        2.3119026427462002     
   12.800000000000001        27.200000000000003        2.3266671646467754     
   12.800000000000001        28.000000000000000        2.3394306508557117     
   12.800000000000001        28.800000000000001        2.3490359839554906     
   12.800000000000001        29.600000000000001        2.3551295935637842     
   12.800000000000001        30.400000000000002        2.3582767512403628     
   12.800000000000001        31.200000000000003        2.3590771738756575     
   12.800000000000001        32.000000000000000        2.3588075542721518     
   12.800000000000001        32.800000000000004        2.3558939363669782     
   12.800000000000001        33.600000000000001        2.3534143254942230     
   12.800000000000001        34.399999999999999        2.3512117320565711     
   12.800000000000001        35.200000000000003        2.3493494238944033     
   12.800000000000001        36.000000000000000        2.3476715062421802     
   12.800000000000001        36.800000000000004        2.3463199452121271     
   12.800000000000001        37.600000000000001        2.3453194919759808     
   12.800000000000001        38.400000000000006        2.3456305840812934     
   12.800000000000001        39.200000000000003        2.3475333974402197     
   12.800000000000001        40.000000000000000        2.3503796208635714     
   12.800000000000001        40.800000000000004        2.3558282102071915     
   12.800000000000001        41.600000000000001        2.3630753220307130     
   12.800000000000001        42.400000000000006        2.3738108399390230     
   12.800000000000001        43.200000000000003        2.3849946874896015     
   12.800000000000001        44.000000000000000        2.4002808600738006     
   12.800000000000001        44.800000000000004        2.4177421905804231     
   12.800000000000001        45.600000000000001        2.4409052066336425     
   12.800000000000001        46.400000000000006        2.4662104430091216     
   12.800000000000001        47.200000000000003        2.5106736426945431     
   12.800000000000001        48.000000000000000        2.5100842852229550     
   12.800000000000001        48.800000000000004        2.4933051186942659     
   12.800000000000001        49.600000000000001        2.5110213972758753     
   12.800000000000001        50.400000000000006        2.4979765631219051     
   12.800000000000001        51.200000000000003        2.5075973304122399     
   12.800000000000001        52.000000000000000        2.4918190551279675     
   12.800000000000001        52.800000000000004        2.5006300210789107     
   12.800000000000001        53.600000000000001        2.5112860276484614     
   12.800000000000001        54.400000000000006        2.4933057793567488     
   12.800000000000001        55.200000000000003        2.4931878388696442     
   12.800000000000001        56.000000000000000        2.4675026792949049     
   12.800000000000001        56.800000000000004        2.4414967159047860     
   12.800000000000001        57.600000000000001        2.4198620055366837     
   12.800000000000001        58.400000000000006        2.4017772521610756     
   12.800000000000001        59.200000000000003        2.3850432699378579     
   12.800000000000001        60.000000000000000        2.3739907525558452     
   12.800000000000001        60.800000000000004        2.3631388259319039     
   12.800000000000001        61.600000000000001        2.3563258334641159     
   12.800000000000001        62.400000000000006        2.3497280612257745     
   12.800000000000001        63.200000000000003        2.3458070213465789     
   12.800000000000001        64.000000000000000        2.3439354921209117     
   12.800000000000001        64.799999999999997        2.3425979082537043     
   12.800000000000001        65.600000000000009        2.3390381409226024     
   12.800000000000001        66.400000000000006        2.3435403063986393     
   12.800000000000001        67.200000000000003        2.3442422607142732     
   12.800000000000001        68.000000000000000        2.3456535104245990     
   12.800000000000001        68.799999999999997        2.3494385949060823     
   12.800000000000001        69.600000000000009        2.3549276160736676     
   12.800000000000001        70.400000000000006        2.3635784818079282     
   12.800000000000001        71.200000000000003        2.3734095752308964     
   12.800000000000001        72.000000000000000        2.3876903416635855     
   12.800000000000001        72.799999999999997        2.4036783523066578     
   12.800000000000001        73.600000000000009        2.4229014788478165     
   12.800000000000001        74.400000000000006        2.4457233231609554     
   12.800000000000001        75.200000000000003        2.4733641478619646     
   12.800000000000001        76.000000000000000        2.5023843728899986     
   12.800000000000001        76.800000000000011        2.4995782458946354     
   12.800000000000001        77.600000000000009        2.5159898686990663     
   12.800000000000001        78.400000000000006        2.5027854303272812     
   12.800000000000001        79.200000000000003        2.4937785766186735     
   12.800000000000001        80.000000000000000        2.5133884732619567     
   12.800000000000001        80.800000000000011        2.4979727744435061     
   12.800000000000001        81.600000000000009        2.5128783199503766     
   12.800000000000001        82.400000000000006        2.4972107566713952     
   12.800000000000001        83.200000000000003        2.5002139516738509     
   12.800000000000001        84.000000000000000        2.4953618528482941     
   12.800000000000001        84.800000000000011        2.4754833373993752     
   12.800000000000001        85.600000000000009        2.4576876225248876     
   12.800000000000001        86.400000000000006        2.4433403862784600     
   12.800000000000001        87.200000000000003        2.4311497361095959     
   12.800000000000001        88.000000000000000        2.4228666880259544     
   12.800000000000001        88.800000000000011        2.4152921789738446     
   12.800000000000001        89.600000000000009        2.4102996214084360     
   12.800000000000001        90.400000000000006        2.4066496454231681     
   12.800000000000001        91.200000000000003        2.4036470515049642     
   12.800000000000001        92.000000000000000        2.4017785493658441     
   12.800000000000001        92.800000000000011        2.3982099191719231     
   12.800000000000001        93.600000000000009        2.3958277926576610     
   12.800000000000001        94.400000000000006        2.3927395064653156     
   12.800000000000001        95.200000000000003        2.3881046152920491     
   12.800000000000001        96.000000000000000        2.3816447415938948     
   12.800000000000001        96.800000000000011        2.3753196336434588     
   12.800000000000001        97.600000000000009        2.3691381991071450     
   12.800000000000001        98.400000000000006        2.3634855951937648     
   12.800000000000001        99.200000000000003        2.3589263593770351     
   12.800000000000001        100.00000000000000        2.3537677056395774     
   12.800000000000001        100.80000000000001        2.3495475563103723     
   12.800000000000001        101.60000000000001        2.3478558296885641     
   12.800000000000001        102.40000000000001        2.3459929453053485     

   13.600000000000001       0.80000000000000004        2.3463443360553127     
   13.600000000000001        1.6000000000000001        2.3449754992591054     
   13.600000000000001        2.4000000000000004        2.3452591005341983     
   13.600000000000001        3.2000000000000002        2.3458483118695352     
   13.600000000000001        4.0000000000000000        2.3482006622632503     
   13.600000000000001        4.8000000000000007        2.3480457282759231     
   13.600000000000001        5.6000000000000005        2.3496660668206895     
   13.600000000000001        6.4000000000000004        2.3531307374007779     
   13.600000000000001        7.2000000000000002        2.3531252425118665     
   13.600000000000001        8.0000000000000000        2.3538782263043290     
   13.600000000000001        8.8000000000000007        2.3572766217749641     
   13.600000000000001        9.6000000000000014        2.3582705715019161     
   13.600000000000001        10.400000000000000        2.3581067123955761     
   13.600000000000001        11.200000000000001        2.3580256241202724     
   13.600000000000001        12.000000000000000        2.3524592224997516     
   13.600000000000001        12.800000000000001        2.3440743754124793     
   13.600000000000001        13.600000000000001        2.3314843265527654     
   13.600000000000001        14.400000000000000        2.3158618872471690     
   13.600000000000001        15.200000000000001        2.2969530905420235     
   13.600000000000001        16.000000000000000        2.2751673504582897     
   13.600000000000001        16.800000000000001        2.2542529041160972     
   13.600000000000001        17.600000000000001        2.2296430765853570     
   13.600000000000001        18.400000000000002        2.2098794957679875     
   13.600000000000001        19.200000000000003        2.1947235597412864     
   13.600000000000001        20.000000000000000        2.1846328584079973     
   13.600000000000001        20.800000000000001        2.1810034523731199     
   13.600000000000001        21.600000000000001        2.1844491583215770     
   13.600000000000001        22.400000000000002        2.1951895650482389     
   13.600000000000001        23.200000000000003        2.2102056952644160     
   13.600000000000001        24.000000000000000        2.2297593523293493     
   13.600000000000001        24.800000000000001        2.2530141962082215     
   13.600000000000001        25.600000000000001        2.2756119119013225     
   13.600000000000001        26.400000000000002        2.2974145222554516     
   13.600000000000001        27.200000000000003        2.3166766399898200     
   13.600000000000001        28.000000000000000        2.3322351904175798     
   13.600000000000001        28.800000000000001        2.3434476949293011     
   13.600000000000001        29.600000000000001        2.3530748078135981     
   13.600000000000001        30.400000000000002        2.3569834143115318     
   13.600000000000001        31.200000000000003        2.3588948284550573     
   13.600000000000001        32.000000000000000        2.3592182822739276     
   13.600000000000001        32.800000000000004        2.3577773323278852     
   13.600000000000001        33.600000000000001        2.3549023615797355     
   13.600000000000001        34.399999999999999        2.3528101495167624     
   13.600000000000001        35.200000000000003        2.3499018998513153     
   13.600000000000001        36.000000000000000        2.3477964722996489     
   13.600000000000001        36.800000000000004        2.3470646689762029     
   13.600000000000001        37.600000000000001        2.3452219035166038     
   13.600000000000001        38.400000000000006        2.3455653991037462     
   13.600000000000001        39.200000000000003        2.3466713996588031     
   13.600000000000001        40.000000000000000        2.3486071239806559     
   13.600000000000001        40.800000000000004        2.3541668875045820     
   13.600000000000001        41.600000000000001        2.3611182683195597     
   13.600000000000001        42.400000000000006        2.3697289854989725     
   13.600000000000001        43.200000000000003        2.3821482502920519     
   13.600000000000001        44.000000000000000        2.3958521756048925     
   13.600000000000001        44.800000000000004        2.4125264182735422     
   13.600000000000001        45.600000000000001        2.4320668247475146     
   13.600000000000001        46.400000000000006        2.4545396320001962     
   13.600000000000001        47.200000000000003        2.4780889683832381     
   13.600000000000001        48.000000000000000        2.4961281564306348     
   13.600000000000001        48.800000000000004        2.4972230118643357     
   13.600000000000001        49.600000000000001        2.5050196338639816     
   13.600000000000001        50.400000000000006        2.5123166212540120     
   13.600000000000001        51.200000000000003        2.4954168264406751     
   13.600000000000001        52.000000000000000        2.5137451632012029     
   13.600000000000001        52.800000000000004        2.4975171023748741     
   13.600000000000001        53.600000000000001        2.4988703247840971     
   13.600000000000001        54.400000000000006        2.5101616873152541     
   13.600000000000001        55.200000000000003        2.4771929594912541     
   13.600000000000001        56.000000000000000        2.4562855279673448     
   13.600000000000001        56.800000000000004        2.4344174651396262     
   13.600000000000001        57.600000000000001        2.4151077203680473     
   13.600000000000001        58.400000000000006        2.3993690710873192     
   13.600000000000001        59.200000000000003        2.3847309588947652     
   13.600000000000001        60.000000000000000        2.3706593054604235     
   13.600000000000001        60.800000000000004        2.3653504408072719     
   13.600000000000001        61.600000000000001        2.3561282974683961     
   13.600000000000001        62.400000000000006        2.3505859110798504     
   13.600000000000001        63.200000000000003        2.3465412639500189     
   13.600000000000001        64.000000000000000        2.3449285725614217     
   13.600000000000001        64.799999999999997        2.3428644198719937     
   13.600000000000001        65.600000000000009        2.3437565293629041     
   13.600000000000001        66.400000000000006        2.3425763944680735     
   13.600000000000001        67.200000000000003        2.3445974632535438     
   13.600000000000001        68.000000000000000        2.3461061857593126     
   13.600000000000001        68.799999999999997        2.3483359088762326     
   13.600000000000001        69.600000000000009        2.3543875547236062     
   13.600000000000001        70.400000000000006        2.3615717616660725     
   13.600000000000001        71.200000000000003        2.3716073940511291     
   13.600000000000001        72.000000000000000        2.3842663808847711     
   13.600000000000001        72.799999999999997        2.4003421078831932     
   13.600000000000001        73.600000000000009        2.4188961872190329     
   13.600000000000001        74.400000000000006        2.4404427599181546     
   13.600000000000001        75.200000000000003        2.4668451566134837     
   13.600000000000001        76.000000000000000        2.4938872746883729     
   13.600000000000001        76.800000000000011        2.5137573912105333     
   13.600000000000001        77.600000000000009        2.4986148088658826     
   13.600000000000001        78.400000000000006        2.5167093142487302     
   13.600000000000001        79.200000000000003        2.5068181429489087     
   13.600000000000001        80.000000000000000        2.4982844838366529     
   13.600000000000001        80.800000000000011        2.5169004399481625     
   13.600000000000001        81.600000000000009        2.4979893163410964     
   13.600000000000001        82.400000000000006        2.5128728074287427     
   13.600000000000001        83.200000000000003        2.4931451555793718     
   13.600000000000001        84.000000000000000        2.4877530219990858     
   13.600000000000001        84.800000000000011        2.4703443632534294     
   13.600000000000001        85.600000000000009        2.4581586660659664     
   13.600000000000001        86.400000000000006        2.4483879316876225     
   13.600000000000001        87.200000000000003        2.4376076420922241     
   13.600000000000001        88.000000000000000        2.4324756497304376     
   13.600000000000001        88.800000000000011        2.4278328993297649     
   13.600000000000001        89.600000000000009        2.4257884616366696     
   13.600000000000001        90.400000000000006        2.4241027240816768     
   13.600000000000001        91.200000000000003        2.4223382552512436     
   13.600000000000001        92.000000000000000        2.4224714127005624     
   13.600000000000001        92.800000000000011        2.4194151624048930     
   13.600000000000001        93.600000000000009        2.4154592490571911     
   13.600000000000001        94.400000000000006        2.4082886441912974     
   13.600000000000001        95.200000000000003        2.4030614097389820     
   13.600000000000001        96.000000000000000        2.3951653121734982     
   13.600000000000001        96.800000000000011        2.3861368218400667     
   13.600000000000001        97.600000000000009        2.3785060666682574     
   13.600000000000001        98.400000000000006        2.3707216324024594     
   13.600000000000001        99.200000000000003        2.3636793131902678     
   13.600000000000001        100.00000000000000        2.3577579813056238     
   13.600000000000001        100.80000000000001        2.3529019187122313     
   13.600000000000001        101.60000000000001        2.3495035346571069     
   13.600000000000001        102.40000000000001        2.3471644214450031     

   14.400000000000000       0.80000000000000004        2.3462719428338423     
   14.400000000000000        1.6000000000000001        2.3451397917517132     
   14.400000000000000        2.4000000000000004        2.3450477018052824     
   14.400000000000000        3.2000000000000002        2.3472098743604985     
   14.400000000000000        4.0000000000000000        2.3467078665881820     
   14.400000000000000        4.8000000000000007        2.3478752178274580     
   14.400000000000000        5.6000000000000005        2.3493235658963569     
   14.400000000000000        6.4000000000000004        2.3512239019903478     
   14.400000000000000        7.2000000000000002        2.3535532380191966     
   14.400000000000000        8.0000000000000000        2.3553051127333862     
   14.400000000000000        8.8000000000000007        2.3575014875651648     
   14.400000000000000        9.6000000000000014        2.3589009732251958     
   14.400000000000000        10.400000000000000        2.3585547077815465     
   14.400000000000000        11.200000000000001        2.3556701328548662     
   14.400000000000000        12.000000000000000        2.3487460525645543     
   14.400000000000000        12.800000000000001        2.3396386647201468     
   14.400000000000000        13.600000000000001        2.3246850426231163     
   14.400000000000000        14.400000000000000        2.3059167502910802     
   14.400000000000000        15.200000000000001        2.2827133031495541     
   14.400000000000000        16.000000000000000        2.2568194871581055     
   14.400000000000000        16.800000000000001        2.2305026959830041     
   14.400000000000000        17.600000000000001        2.2025589420146701     
   14.400000000000000        18.400000000000002        2.1806308749270076     
   14.400000000000000        19.200000000000003        2.1628445416836306     
   14.400000000000000        20.000000000000000        2.1510272466073164     
   14.400000000000000        20.800000000000001        2.1470582941878407     
   14.400000000000000        21.600000000000001        2.1511691668046202     
   14.400000000000000        22.400000000000002        2.1625664076053490     
   14.400000000000000        23.200000000000003        2.1807618785784597     
   14.400000000000000        24.000000000000000        2.2040865845129347     
   14.400000000000000        24.800000000000001        2.2299124677374871     
   14.400000000000000        25.600000000000001        2.2567213921664746     
   14.400000000000000        26.400000000000002        2.2825293307063919     
   14.400000000000000        27.200000000000003        2.3068984917725914     
   14.400000000000000        28.000000000000000        2.3251890417335654     
   14.400000000000000        28.800000000000001        2.3380048200369683     
   14.400000000000000        29.600000000000001        2.3496464076202188     
   14.400000000000000        30.400000000000002        2.3567555616723364     
   14.400000000000000        31.200000000000003        2.3588607888394098     
   14.400000000000000        32.000000000000000        2.3597333439615804     
   14.400000000000000        32.800000000000004        2.3588235819353720     
   14.400000000000000        33.600000000000001        2.3558747402932680     
   14.400000000000000        34.399999999999999        2.3535804238319149     
   14.400000000000000        35.200000000000003        2.3507145456039344     
   14.400000000000000        36.000000000000000        2.3482315322167171     
   14.400000000000000        36.800000000000004        2.3461924111951395     
   14.400000000000000        37.600000000000001        2.3450377344237188     
   14.400000000000000        38.400000000000006        2.3450796975339716     
   14.400000000000000        39.200000000000003        2.3453038245622935     
   14.400000000000000        40.000000000000000        2.3471471589039288     
   14.400000000000000        40.800000000000004        2.3532457647362923     
   14.400000000000000        41.600000000000001        2.3593227064161617     
   14.400000000000000        42.400000000000006        2.3670502253419032     
   14.400000000000000        43.200000000000003        2.3771219533498615     
   14.400000000000000        44.000000000000000        2.3902571134530541     
   14.400000000000000        44.800000000000004        2.4043459261821716     
   14.400000000000000        45.600000000000001        2.4224502353140283     
   14.400000000000000        46.400000000000006        2.4409115315355980     
   14.400000000000000        47.200000000000003        2.4615486619512521     
   14.400000000000000        48.000000000000000        2.4807733872787590     
   14.400000000000000        48.800000000000004        2.5075333350851552     
   14.400000000000000        49.600000000000001        2.4992178645825280     
   14.400000000000000        50.400000000000006        2.5152705201569936     
   14.400000000000000        51.200000000000003        2.4986705858208289     
   14.400000000000000        52.000000000000000        2.5182012909534728     
   14.400000000000000        52.800000000000004        2.5000361317439577     
   14.400000000000000        53.600000000000001        2.5010912892103860     
   14.400000000000000        54.400000000000006        2.4760574703582683     
   14.400000000000000        55.200000000000003        2.4602729958350373     
   14.400000000000000        56.000000000000000        2.4442805000633960     
   14.400000000000000        56.800000000000004        2.4264466767250350     
   14.400000000000000        57.600000000000001        2.4089595107992996     
   14.400000000000000        58.400000000000006        2.3944942315742797     
   14.400000000000000        59.200000000000003        2.3819715545532598     
   14.400000000000000        60.000000000000000        2.3719174552530009     
   14.400000000000000        60.800000000000004        2.3629608892423004     
   14.400000000000000        61.600000000000001        2.3562085478981936     
   14.400000000000000        62.400000000000006        2.3499947127183010     
   14.400000000000000        63.200000000000003        2.3483363155079227     
   14.400000000000000        64.000000000000000        2.3465136312019359     
   14.400000000000000        64.799999999999997        2.3463798067498396     
   14.400000000000000        65.600000000000009        2.3452250657929947     
   14.400000000000000        66.400000000000006        2.3445137691284197     
   14.400000000000000        67.200000000000003        2.3455898416494563     
   14.400000000000000        68.000000000000000        2.3461017361415268     
   14.400000000000000        68.799999999999997        2.3486931613988657     
   14.400000000000000        69.600000000000009        2.3531062022176634     
   14.400000000000000        70.400000000000006        2.3597892006669245     
   14.400000000000000        71.200000000000003        2.3687665495346621     
   14.400000000000000        72.000000000000000        2.3814468045837298     
   14.400000000000000        72.799999999999997        2.3956409502373899     
   14.400000000000000        73.600000000000009        2.4143579744811579     
   14.400000000000000        74.400000000000006        2.4318947982782930     
   14.400000000000000        75.200000000000003        2.4550767967035680     
   14.400000000000000        76.000000000000000        2.4766530692765927     
   14.400000000000000        76.800000000000011        2.5010516797139140     
   14.400000000000000        77.600000000000009        2.4950640110473818     
   14.400000000000000        78.400000000000006        2.5140797983499072     
   14.400000000000000        79.200000000000003        2.4906933007031387     
   14.400000000000000        80.000000000000000        2.5098954403578571     
   14.400000000000000        80.800000000000011        2.4906859713140297     
   14.400000000000000        81.600000000000009        2.4993852687635298     
   14.400000000000000        82.400000000000006        2.5064365890437061     
   14.400000000000000        83.200000000000003        2.4953498912872409     
   14.400000000000000        84.000000000000000        2.4796456244607614     
   14.400000000000000        84.800000000000011        2.4656655770964124     
   14.400000000000000        85.600000000000009        2.4582697598625511     
   14.400000000000000        86.400000000000006        2.4518960521591953     
   14.400000000000000        87.200000000000003        2.4469160937238801     
   14.400000000000000        88.000000000000000        2.4445321754630922     
   14.400000000000000        88.800000000000011        2.4426179784506918     
   14.400000000000000        89.600000000000009        2.4410519746439978     
   14.400000000000000        90.400000000000006        2.4437285800507018     
   14.400000000000000        91.200000000000003        2.4454589382751069     
   14.400000000000000        92.000000000000000        2.4450232128818437     
   14.400000000000000        92.800000000000011        2.4425760935376020     
   14.400000000000000        93.600000000000009        2.4374176514351826     
   14.400000000000000        94.400000000000006        2.4295502557535658     
   14.400000000000000        95.200000000000003        2.4204903639790709     
   14.400000000000000        96.000000000000000        2.4106116054663382     
   14.400000000000000        96.800000000000011        2.3991825195157173     
   14.400000000000000        97.600000000000009        2.3887076040502850     
   14.400000000000000        98.400000000000006        2.3791472136807275     
   14.400000000000000        99.200000000000003        2.3697618300111669     
   14.400000000000000        100.00000000000000        2.3625030307809936     
   14.400000000000000        100.80000000000001        2.3563263305521498     
   14.400000000000000        101.60000000000001        2.3515658177659389     
   14.400000000000000        102.40000000000001        2.3482282101393879     

   15.200000000000001       0.80000000000000004        2.3470590451613647     
   15.200000000000001        1.6000000000000001        2.3454015750588231     
   15.200000000000001        2.4000000000000004        2.3450783202028767     
   15.200000000000001        3.2000000000000002        2.3459152712762239     
   15.200000000000001        4.0000000000000000        2.3435624577976450     
   15.200000000000001        4.8000000000000007        2.3481092930392045     
   15.200000000000001        5.6000000000000005        2.3493094622978590     
   15.200000000000001        6.4000000000000004        2.3513930497674704     
   15.200000000000001        7.2000000000000002        2.3539655843352820     
   15.200000000000001        8.0000000000000000        2.3557954576813609     
   15.200000000000001        8.8000000000000007        2.3578467352053525     
   15.200000000000001        9.6000000000000014        2.3592005989673841     
   15.200000000000001        10.400000000000000        2.3577213059761970     
   15.200000000000001        11.200000000000001        2.3539351275883993     
   15.200000000000001        12.000000000000000        2.3474274860652349     
   15.200000000000001        12.800000000000001        2.3350366571608130     
   15.200000000000001        13.600000000000001        2.3185024023583711     
   15.200000000000001        14.400000000000000        2.2944279556950695     
   15.200000000000001        15.200000000000001        2.2693486883769789     
   15.200000000000001        16.000000000000000        2.2401636663271303     
   15.200000000000001        16.800000000000001        2.2099271675924159     
   15.200000000000001        17.600000000000001        2.1807694764106151     
   15.200000000000001        18.400000000000002        2.1547342294217060     
   15.200000000000001        19.200000000000003        2.1343052948077630     
   15.200000000000001        20.000000000000000        2.1212771538523088     
   15.200000000000001        20.800000000000001        2.1167451352718993     
   15.200000000000001        21.600000000000001        2.1210633084470514     
   15.200000000000001        22.400000000000002        2.1339430296479476     
   15.200000000000001        23.200000000000003        2.1542334362045312     
   15.200000000000001        24.000000000000000        2.1808032226233265     
   15.200000000000001        24.800000000000001        2.2098700099672794     
   15.200000000000001        25.600000000000001        2.2385115653492544     
   15.200000000000001        26.400000000000002        2.2691465532396151     
   15.200000000000001        27.200000000000003        2.2959732508362989     
   15.200000000000001        28.000000000000000        2.3183962101966276     
   15.200000000000001        28.800000000000001        2.3358791297248831     
   15.200000000000001        29.600000000000001        2.3470137661492196     
   15.200000000000001        30.400000000000002        2.3542929582903520     
   15.200000000000001        31.200000000000003        2.3586418438793619     
   15.200000000000001        32.000000000000000        2.3590899346290732     
   15.200000000000001        32.800000000000004        2.3586309505199874     
   15.200000000000001        33.600000000000001        2.3570700214949802     
   15.200000000000001        34.399999999999999        2.3542620211438581     
   15.200000000000001        35.200000000000003        2.3503904099714501     
   15.200000000000001        36.000000000000000        2.3502078436319174     
   15.200000000000001        36.800000000000004        2.3467607456006490     
   15.200000000000001        37.600000000000001        2.3459693925121194     
   15.200000000000001        38.400000000000006        2.3449399671912796     
   15.200000000000001        39.200000000000003        2.3458931515826889     
   15.200000000000001        40.000000000000000        2.3456835497218327     
   15.200000000000001        40.800000000000004        2.3510117588523625     
   15.200000000000001        41.600000000000001        2.3553918115584080     
   15.200000000000001        42.400000000000006        2.3629516563416568     
   15.200000000000001        43.200000000000003        2.3724095161402561     
   15.200000000000001        44.000000000000000        2.3827093949148139     
   15.200000000000001        44.800000000000004        2.3961204507693661     
   15.200000000000001        45.600000000000001        2.4105086663616890     
   15.200000000000001        46.400000000000006        2.4267953065286991     
   15.200000000000001        47.200000000000003        2.4438665265070205     
   15.200000000000001        48.000000000000000        2.4610548927242788     
   15.200000000000001        48.800000000000004        2.4780927009882756     
   15.200000000000001        49.600000000000001        2.4920094534779658     
   15.200000000000001        50.400000000000006        2.5118769403330190     
   15.200000000000001        51.200000000000003        2.5018493193557925     
   15.200000000000001        52.000000000000000        2.4917510713366409     
   15.200000000000001        52.800000000000004        2.5066079412718096     
   15.200000000000001        53.600000000000001        2.4777953802697898     
   15.200000000000001        54.400000000000006        2.4626385162467641     
   15.200000000000001        55.200000000000003        2.4474885580835890     
   15.200000000000001        56.000000000000000        2.4330091195879486     
   15.200000000000001        56.800000000000004        2.4177908707090090     
   15.200000000000001        57.600000000000001        2.4028716252448956     
   15.200000000000001        58.400000000000006        2.3899648682964139     
   15.200000000000001        59.200000000000003        2.3792572268250285     
   15.200000000000001        60.000000000000000        2.3704801340467769     
   15.200000000000001        60.800000000000004        2.3630289279065391     
   15.200000000000001        61.600000000000001        2.3571479716402020     
   15.200000000000001        62.400000000000006        2.3526660450714436     
   15.200000000000001        63.200000000000003        2.3507648937723999     
   15.200000000000001        64.000000000000000        2.3490027766771830     
   15.200000000000001        64.799999999999997        2.3459633127048884     
   15.200000000000001        65.600000000000009        2.3450170492638915     
   15.200000000000001        66.400000000000006        2.3449327977798897     
   15.200000000000001        67.200000000000003        2.3461060541621026     
   15.200000000000001        68.000000000000000        2.3463160774979896     
   15.200000000000001        68.799999999999997        2.3482720524296972     
   15.200000000000001        69.600000000000009        2.3517342147725975     
   15.200000000000001        70.400000000000006        2.3575049720172392     
   15.200000000000001        71.200000000000003        2.3659111818468923     
   15.200000000000001        72.000000000000000        2.3769179045869291     
   15.200000000000001        72.799999999999997        2.3897413714938049     
   15.200000000000001        73.600000000000009        2.4046939609627249     
   15.200000000000001        74.400000000000006        2.4219723763976964     
   15.200000000000001        75.200000000000003        2.4408141620411516     
   15.200000000000001        76.000000000000000        2.4588197304993882     
   15.200000000000001        76.800000000000011        2.4772964538616482     
   15.200000000000001        77.600000000000009        2.5106229898881818     
   15.200000000000001        78.400000000000006        2.4966522244875562     
   15.200000000000001        79.200000000000003        2.5039302123884539     
   15.200000000000001        80.000000000000000        2.5164761931813806     
   15.200000000000001        80.800000000000011        2.4962899742072397     
   15.200000000000001        81.600000000000009        2.5116210358928437     
   15.200000000000001        82.400000000000006        2.5108581201918114     
   15.200000000000001        83.200000000000003        2.4814289208505813     
   15.200000000000001        84.000000000000000        2.4710157238809902     
   15.200000000000001        84.800000000000011        2.4619571463123333     
   15.200000000000001        85.600000000000009        2.4572013415343412     
   15.200000000000001        86.400000000000006        2.4537255390791137     
   15.200000000000001        87.200000000000003        2.4521846260482181     
   15.200000000000001        88.000000000000000        2.4527582035666553     
   15.200000000000001        88.800000000000011        2.4532568693356285     
   15.200000000000001        89.600000000000009        2.4592401076129877     
   15.200000000000001        90.400000000000006        2.4648660695813862     
   15.200000000000001        91.200000000000003        2.4700347066517718     
   15.200000000000001        92.000000000000000        2.4726470115877208     
   15.200000000000001        92.800000000000011        2.4696443224441156     
   15.200000000000001        93.600000000000009        2.4637224090744283     
   15.200000000000001        94.400000000000006        2.4530845409860969     
   15.200000000000001        95.200000000000003        2.4407230906081678     
   15.200000000000001        96.000000000000000        2.4252116296669994     
   15.200000000000001        96.800000000000011        2.4121383227974107     
   15.200000000000001        97.600000000000009        2.3994238255716178     
   15.200000000000001        98.400000000000006        2.3867453305083637     
   15.200000000000001        99.200000000000003        2.3765645054986320     
   15.200000000000001        100.00000000000000        2.3673558986219376     
   15.200000000000001        100.80000000000001        2.3593264522909942     
   15.200000000000001        101.60000000000001        2.3537935916206054     
   15.200000000000001        102.40000000000001        2.3495560935983986     

   16.000000000000000       0.80000000000000004        2.3473835520555277     
   16.000000000000000        1.6000000000000001        2.3455792422266732     
   16.000000000000000        2.4000000000000004        2.3452130377977687     
   16.000000000000000        3.2000000000000002        2.3460686766865071     
   16.000000000000000        4.0000000000000000        2.3466198252965569     
   16.000000000000000        4.8000000000000007        2.3478995068660531     
   16.000000000000000        5.6000000000000005        2.3493270859618485     
   16.000000000000000        6.4000000000000004        2.3516716390257066     
   16.000000000000000        7.2000000000000002        2.3543754100279419     
   16.000000000000000        8.0000000000000000        2.3566977911614710     
   16.000000000000000        8.8000000000000007        2.3594257424652527     
   16.000000000000000        9.6000000000000014        2.3586872725844765     
   16.000000000000000        10.400000000000000        2.3575252057106009     
   16.000000000000000        11.200000000000001        2.3533240981948307     
   16.000000000000000        12.000000000000000        2.3443491377596870     
   16.000000000000000        12.800000000000001        2.3319496872268326     
   16.000000000000000        13.600000000000001        2.3122734508093790     
   16.000000000000000        14.400000000000000        2.2878830561664221     
   16.000000000000000        15.200000000000001        2.2587837534903090     
   16.000000000000000        16.000000000000000        2.2267629874151162     
   16.000000000000000        16.800000000000001        2.1942052269108028     
   16.000000000000000        17.600000000000001        2.1627435639748196     
   16.000000000000000        18.400000000000002        2.1346763634868973     
   16.000000000000000        19.200000000000003        2.1118860142996119     
   16.000000000000000        20.000000000000000        2.0980190471403537     
   16.000000000000000        20.800000000000001        2.0912297090203782     
   16.000000000000000        21.600000000000001        2.0993619733084623     
   16.000000000000000        22.400000000000002        2.1123025970946609     
   16.000000000000000        23.200000000000003        2.1338522977064671     
   16.000000000000000        24.000000000000000        2.1621882172913773     
   16.000000000000000        24.800000000000001        2.1941060714403582     
   16.000000000000000        25.600000000000001        2.2270287630976120     
   16.000000000000000        26.400000000000002        2.2588039726478590     
   16.000000000000000        27.200000000000003        2.2891101630950099     
   16.000000000000000        28.000000000000000        2.3123237420625973     
   16.000000000000000        28.800000000000001        2.3303766529601959     
   16.000000000000000        29.600000000000001        2.3445684607581803     
   16.000000000000000        30.400000000000002        2.3533899421115061     
   16.000000000000000        31.200000000000003        2.3581662650810009     
   16.000000000000000        32.000000000000000        2.3594977713027876     
   16.000000000000000        32.800000000000004        2.3586951778641279     
   16.000000000000000        33.600000000000001        2.3564931876416368     
   16.000000000000000        34.399999999999999        2.3541478615000031     
   16.000000000000000        35.200000000000003        2.3512129158195130     
   16.000000000000000        36.000000000000000        2.3487259280254076     
   16.000000000000000        36.800000000000004        2.3468001548002797     
   16.000000000000000        37.600000000000001        2.3451966941064168     
   16.000000000000000        38.400000000000006        2.3446814883138827     
   16.000000000000000        39.200000000000003        2.3431325841713089     
   16.000000000000000        40.000000000000000        2.3467534986581216     
   16.000000000000000        40.800000000000004        2.3488891811067214     
   16.000000000000000        41.600000000000001        2.3520235099887392     
   16.000000000000000        42.400000000000006        2.3583542523905865     
   16.000000000000000        43.200000000000003        2.3659930756760263     
   16.000000000000000        44.000000000000000        2.3750993670723219     
   16.000000000000000        44.800000000000004        2.3866355536677659     
   16.000000000000000        45.600000000000001        2.3976533880998816     
   16.000000000000000        46.400000000000006        2.4132408723812713     
   16.000000000000000        47.200000000000003        2.4260042096930792     
   16.000000000000000        48.000000000000000        2.4402650321868524     
   16.000000000000000        48.800000000000004        2.4564270736086433     
   16.000000000000000        49.600000000000001        2.4678973101594135     
   16.000000000000000        50.400000000000006        2.4735831352813795     
   16.000000000000000        51.200000000000003        2.4779640905900568     
   16.000000000000000        52.000000000000000        2.4745693815678491     
   16.000000000000000        52.800000000000004        2.4715024321470329     
   16.000000000000000        53.600000000000001        2.4595560596431429     
   16.000000000000000        54.400000000000006        2.4476307423417460     
   16.000000000000000        55.200000000000003        2.4344425062654209     
   16.000000000000000        56.000000000000000        2.4211654629673496     
   16.000000000000000        56.800000000000004        2.4074530733803066     
   16.000000000000000        57.600000000000001        2.3957380360564620     
   16.000000000000000        58.400000000000006        2.3848584935377679     
   16.000000000000000        59.200000000000003        2.3756764215644273     
   16.000000000000000        60.000000000000000        2.3681768652053563     
   16.000000000000000        60.800000000000004        2.3618726116317834     
   16.000000000000000        61.600000000000001        2.3575026219284831     
   16.000000000000000        62.400000000000006        2.3541849452301502     
   16.000000000000000        63.200000000000003        2.3528642720184583     
   16.000000000000000        64.000000000000000        2.3514534034195780     
   16.000000000000000        64.799999999999997        2.3500481548032854     
   16.000000000000000        65.600000000000009        2.3489079378617861     
   16.000000000000000        66.400000000000006        2.3473469023773803     
   16.000000000000000        67.200000000000003        2.3467181418970910     
   16.000000000000000        68.000000000000000        2.3462266029051868     
   16.000000000000000        68.799999999999997        2.3485200681208238     
   16.000000000000000        69.600000000000009        2.3512168243032572     
   16.000000000000000        70.400000000000006        2.3561878696790641     
   16.000000000000000        71.200000000000003        2.3632561675555741     
   16.000000000000000        72.000000000000000        2.3719829476439065     
   16.000000000000000        72.799999999999997        2.3821758195343055     
   16.000000000000000        73.600000000000009        2.3961387343909295     
   16.000000000000000        74.400000000000006        2.4108246729462017     
   16.000000000000000        75.200000000000003        2.4268410659573334     
   16.000000000000000        76.000000000000000        2.4424754681488499     
   16.000000000000000        76.800000000000011        2.4589457976222313     
   16.000000000000000        77.600000000000009        2.4755095598452912     
   16.000000000000000        78.400000000000006        2.5090518183132366     
   16.000000000000000        79.200000000000003        2.4913566917134560     
   16.000000000000000        80.000000000000000        2.5023383221412301     
   16.000000000000000        80.800000000000011        2.5089296473008442     
   16.000000000000000        81.600000000000009        2.4798433515794565     
   16.000000000000000        82.400000000000006        2.4735312736795056     
   16.000000000000000        83.200000000000003        2.4667983592683487     
   16.000000000000000        84.000000000000000        2.4596540618932452     
   16.000000000000000        84.800000000000011        2.4566161997683267     
   16.000000000000000        85.600000000000009        2.4555048549051408     
   16.000000000000000        86.400000000000006        2.4555068034239738     
   16.000000000000000        87.200000000000003        2.4559134550384685     
   16.000000000000000        88.000000000000000        2.4578324669514351     
   16.000000000000000        88.800000000000011        2.4667415722324817     
   16.000000000000000        89.600000000000009        2.4748426840898921     
   16.000000000000000        90.400000000000006        2.4810971177138610     
   16.000000000000000        91.200000000000003        2.5011653943297718     
   16.000000000000000        92.000000000000000        2.4949068669559971     
   16.000000000000000        92.800000000000011        2.5144409977983178     
   16.000000000000000        93.600000000000009        2.4964122631127430     
   16.000000000000000        94.400000000000006        2.4752174625485246     
   16.000000000000000        95.200000000000003        2.4572624616318470     
   16.000000000000000        96.000000000000000        2.4418826960977551     
   16.000000000000000        96.800000000000011        2.4260778408105281     
   16.000000000000000        97.600000000000009        2.4106696626737127     
   16.000000000000000        98.400000000000006        2.3965178460127432     
   16.000000000000000        99.200000000000003        2.3833535451362708     
   16.000000000000000        100.00000000000000        2.3722363235323449     
   16.000000000000000        100.80000000000001        2.3631200067700897     
   16.000000000000000        101.60000000000001        2.3557414749051806     
   16.000000000000000        102.40000000000001        2.3506717930829231     

   16.800000000000001       0.80000000000000004        2.3479544796057539     
   16.800000000000001        1.6000000000000001        2.3449153318864089     
   16.800000000000001        2.4000000000000004        2.3452203687089508     
   16.800000000000001        3.2000000000000002        2.3454063080983145     
   16.800000000000001        4.0000000000000000        2.3461347808880748     
   16.800000000000001        4.8000000000000007        2.3474212552771356     
   16.800000000000001        5.6000000000000005        2.3493277681200557     
   16.800000000000001        6.4000000000000004        2.3518624785240854     
   16.800000000000001        7.2000000000000002        2.3548216563610076     
   16.800000000000001        8.0000000000000000        2.3571723483915932     
   16.800000000000001        8.8000000000000007        2.3591347856380920     
   16.800000000000001        9.6000000000000014        2.3593852485218836     
   16.800000000000001        10.400000000000000        2.3576320062034539     
   16.800000000000001        11.200000000000001        2.3528014911840152     
   16.800000000000001        12.000000000000000        2.3424563840659434     
   16.800000000000001        12.800000000000001        2.3284964690943855     
   16.800000000000001        13.600000000000001        2.3086295587437240     
   16.800000000000001        14.400000000000000        2.2829174773217815     
   16.800000000000001        15.200000000000001        2.2522202129661277     
   16.800000000000001        16.000000000000000        2.2183327302720421     
   16.800000000000001        16.800000000000001        2.1840401822302158     
   16.800000000000001        17.600000000000001        2.1506017609508334     
   16.800000000000001        18.400000000000002        2.1211443440292732     
   16.800000000000001        19.200000000000003        2.0975506948670080     
   16.800000000000001        20.000000000000000        2.0828055375471304     
   16.800000000000001        20.800000000000001        2.0777676163098104     
   16.800000000000001        21.600000000000001        2.0828176748508831     
   16.800000000000001        22.400000000000002        2.0976194111542164     
   16.800000000000001        23.200000000000003        2.1203479230991538     
   16.800000000000001        24.000000000000000        2.1504936747312731     
   16.800000000000001        24.800000000000001        2.1833275721602354     
   16.800000000000001        25.600000000000001        2.2187580760011545     
   16.800000000000001        26.400000000000002        2.2520931567969833     
   16.800000000000001        27.200000000000003        2.2823786732467730     
   16.800000000000001        28.000000000000000        2.3079098819804131     
   16.800000000000001        28.800000000000001        2.3285454786306321     
   16.800000000000001        29.600000000000001        2.3429790050893358     
   16.800000000000001        30.400000000000002        2.3518398714403030     
   16.800000000000001        31.200000000000003        2.3573541146131451     
   16.800000000000001        32.000000000000000        2.3590678836157744     
   16.800000000000001        32.800000000000004        2.3586320484454184     
   16.800000000000001        33.600000000000001        2.3548961922675851     
   16.800000000000001        34.399999999999999        2.3538090613702325     
   16.800000000000001        35.200000000000003        2.3508447756573267     
   16.800000000000001        36.000000000000000        2.3483082317733017     
   16.800000000000001        36.800000000000004        2.3462030944538661     
   16.800000000000001        37.600000000000001        2.3457255319320751     
   16.800000000000001        38.400000000000006        2.3439717113416001     
   16.800000000000001        39.200000000000003        2.3440750946023003     
   16.800000000000001        40.000000000000000        2.3447600572755007     
   16.800000000000001        40.800000000000004        2.3465172363166755     
   16.800000000000001        41.600000000000001        2.3493760896849407     
   16.800000000000001        42.400000000000006        2.3537789923685803     
   16.800000000000001        43.200000000000003        2.3599070258879018     
   16.800000000000001        44.000000000000000        2.3673634826867205     
   16.800000000000001        44.800000000000004        2.3766266023155054     
   16.800000000000001        45.600000000000001        2.3872001083858256     
   16.800000000000001        46.400000000000006        2.3985846443684165     
   16.800000000000001        47.200000000000003        2.4100177540625887     
   16.800000000000001        48.000000000000000        2.4216551981449208     
   16.800000000000001        48.800000000000004        2.4329696732528299     
   16.800000000000001        49.600000000000001        2.4422917624481304     
   16.800000000000001        50.400000000000006        2.4491475185644935     
   16.800000000000001        51.200000000000003        2.4518973767668300     
   16.800000000000001        52.000000000000000        2.4517003125299159     
   16.800000000000001        52.800000000000004        2.4476584591935526     
   16.800000000000001        53.600000000000001        2.4400365229481569     
   16.800000000000001        54.400000000000006        2.4311782190787143     
   16.800000000000001        55.200000000000003        2.4206446373855353     
   16.800000000000001        56.000000000000000        2.4098952285921840     
   16.800000000000001        56.800000000000004        2.3976347973930450     
   16.800000000000001        57.600000000000001        2.3882372333560782     
   16.800000000000001        58.400000000000006        2.3788678865787558     
   16.800000000000001        59.200000000000003        2.3711662981880171     
   16.800000000000001        60.000000000000000        2.3643148312419049     
   16.800000000000001        60.800000000000004        2.3601195056896236     
   16.800000000000001        61.600000000000001        2.3580905446251395     
   16.800000000000001        62.400000000000006        2.3552426685624166     
   16.800000000000001        63.200000000000003        2.3545424106830399     
   16.800000000000001        64.000000000000000        2.3534367050240692     
   16.800000000000001        64.799999999999997        2.3522268319389741     
   16.800000000000001        65.600000000000009        2.3511091460533984     
   16.800000000000001        66.400000000000006        2.3511810890311904     
   16.800000000000001        67.200000000000003        2.3479572771029935     
   16.800000000000001        68.000000000000000        2.3483917108394028     
   16.800000000000001        68.799999999999997        2.3488841507650311     
   16.800000000000001        69.600000000000009        2.3509222289258975     
   16.800000000000001        70.400000000000006        2.3544864134013634     
   16.800000000000001        71.200000000000003        2.3596648348091431     
   16.800000000000001        72.000000000000000        2.3668701732749455     
   16.800000000000001        72.799999999999997        2.3761344234340500     
   16.800000000000001        73.600000000000009        2.3870238375621757     
   16.800000000000001        74.400000000000006        2.4009090051576396     
   16.800000000000001        75.200000000000003        2.4124037816255033     
   16.800000000000001        76.000000000000000        2.4258896226193349     
   16.800000000000001        76.800000000000011        2.4396280684118112     
   16.800000000000001        77.600000000000009        2.4510195942647686     
   16.800000000000001        78.400000000000006        2.4641668979022713     
   16.800000000000001        79.200000000000003        2.4720896676916659     
   16.800000000000001        80.000000000000000        2.4719494156073645     
   16.800000000000001        80.800000000000011        2.4680196305404429     
   16.800000000000001        81.600000000000009        2.4619300509609596     
   16.800000000000001        82.400000000000006        2.4572725809101765     
   16.800000000000001        83.200000000000003        2.4528533844236144     
   16.800000000000001        84.000000000000000        2.4507871285915073     
   16.800000000000001        84.800000000000011        2.4511023475403033     
   16.800000000000001        85.600000000000009        2.4532499569451960     
   16.800000000000001        86.400000000000006        2.4562708167732770     
   16.800000000000001        87.200000000000003        2.4589429431023890     
   16.800000000000001        88.000000000000000        2.4653429190269560     
   16.800000000000001        88.800000000000011        2.4770251939514187     
   16.800000000000001        89.600000000000009        2.4983564275605699     
   16.800000000000001        90.400000000000006        2.5131022292123237     
   16.800000000000001        91.200000000000003        2.5134476377404771     
   16.800000000000001        92.000000000000000        2.5108615820774083     
   16.800000000000001        92.800000000000011        2.4955962882370666     
   16.800000000000001        93.600000000000009        2.4997503301360364     
   16.800000000000001        94.400000000000006        2.5140122643026341     
   16.800000000000001        95.200000000000003        2.4754775030243863     
   16.800000000000001        96.000000000000000        2.4590417187620752     
   16.800000000000001        96.800000000000011        2.4397763498697072     
   16.800000000000001        97.600000000000009        2.4217813261903416     
   16.800000000000001        98.400000000000006        2.4050690960782415     
   16.800000000000001        99.200000000000003        2.3900584629243671     
   16.800000000000001        100.00000000000000        2.3770542935983170     
   16.800000000000001        100.80000000000001        2.3665375018129784     
   16.800000000000001        101.60000000000001        2.3581790651189576     
   16.800000000000001        102.40000000000001        2.3520415570132616     

   17.600000000000001       0.80000000000000004        2.3492472625578804     
   17.600000000000001        1.6000000000000001        2.3456773118771559     
   17.600000000000001        2.4000000000000004        2.3450458024061995     
   17.600000000000001        3.2000000000000002        2.3450503833766350     
   17.600000000000001        4.0000000000000000        2.3452878872381722     
   17.600000000000001        4.8000000000000007        2.3474484978256349     
   17.600000000000001        5.6000000000000005        2.3493436340902694     
   17.600000000000001        6.4000000000000004        2.3517440261619438     
   17.600000000000001        7.2000000000000002        2.3538355810966336     
   17.600000000000001        8.0000000000000000        2.3570694430551877     
   17.600000000000001        8.8000000000000007        2.3588538312257956     
   17.600000000000001        9.6000000000000014        2.3593280466286171     
   17.600000000000001        10.400000000000000        2.3575381163131595     
   17.600000000000001        11.200000000000001        2.3521963629071854     
   17.600000000000001        12.000000000000000        2.3409775302270499     
   17.600000000000001        12.800000000000001        2.3275280804043317     
   17.600000000000001        13.600000000000001        2.3083342529018478     
   17.600000000000001        14.400000000000000        2.2814560007372564     
   17.600000000000001        15.200000000000001        2.2502658889973217     
   17.600000000000001        16.000000000000000        2.2155939198012473     
   17.600000000000001        16.800000000000001        2.1804813029580172     
   17.600000000000001        17.600000000000001        2.1471726767260235     
   17.600000000000001        18.400000000000002        2.1166601145841097     
   17.600000000000001        19.200000000000003        2.0926632855807554     
   17.600000000000001        20.000000000000000        2.0780300797552269     
   17.600000000000001        20.800000000000001        2.0721035669413763     
   17.600000000000001        21.600000000000001        2.0777852941504480     
   17.600000000000001        22.400000000000002        2.0929765352088623     
   17.600000000000001        23.200000000000003        2.1162627556676608     
   17.600000000000001        24.000000000000000        2.1453953670815045     
   17.600000000000001        24.800000000000001        2.1801101508784719     
   17.600000000000001        25.600000000000001        2.2162774281680235     
   17.600000000000001        26.400000000000002        2.2504729084869632     
   17.600000000000001        27.200000000000003        2.2806696142737475     
   17.600000000000001        28.000000000000000        2.3067228081470761     
   17.600000000000001        28.800000000000001        2.3279034384695536     
   17.600000000000001        29.600000000000001        2.3421103448952030     
   17.600000000000001        30.400000000000002        2.3527859143352989     
   17.600000000000001        31.200000000000003        2.3569988093920129     
   17.600000000000001        32.000000000000000        2.3601279722779691     
   17.600000000000001        32.800000000000004        2.3579979764631789     
   17.600000000000001        33.600000000000001        2.3562971828579400     
   17.600000000000001        34.399999999999999        2.3533515313230811     
   17.600000000000001        35.200000000000003        2.3506058978449729     
   17.600000000000001        36.000000000000000        2.3478065232178422     
   17.600000000000001        36.800000000000004        2.3462474821959733     
   17.600000000000001        37.600000000000001        2.3439633085405265     
   17.600000000000001        38.400000000000006        2.3432110789297833     
   17.600000000000001        39.200000000000003        2.3424571305365989     
   17.600000000000001        40.000000000000000        2.3431610670579008     
   17.600000000000001        40.800000000000004        2.3443457223705808     
   17.600000000000001        41.600000000000001        2.3462851918265768     
   17.600000000000001        42.400000000000006        2.3492677696012749     
   17.600000000000001        43.200000000000003        2.3544281320681919     
   17.600000000000001        44.000000000000000        2.3605805274338962     
   17.600000000000001        44.800000000000004        2.3682477754422537     
   17.600000000000001        45.600000000000001        2.3756554918171986     
   17.600000000000001        46.400000000000006        2.3856967710268968     
   17.600000000000001        47.200000000000003        2.3953316492309611     
   17.600000000000001        48.000000000000000        2.4046201555780358     
   17.600000000000001        48.800000000000004        2.4147204252519114     
   17.600000000000001        49.600000000000001        2.4211079431904019     
   17.600000000000001        50.400000000000006        2.4268239870876105     
   17.600000000000001        51.200000000000003        2.4293849716078855     
   17.600000000000001        52.000000000000000        2.4296552443453456     
   17.600000000000001        52.800000000000004        2.4274661243304410     
   17.600000000000001        53.600000000000001        2.4217366480855831     
   17.600000000000001        54.400000000000006        2.4145930345421074     
   17.600000000000001        55.200000000000003        2.4057508094429978     
   17.600000000000001        56.000000000000000        2.3965783218959866     
   17.600000000000001        56.800000000000004        2.3871476985241329     
   17.600000000000001        57.600000000000001        2.3793351088567785     
   17.600000000000001        58.400000000000006        2.3711902593962169     
   17.600000000000001        59.200000000000003        2.3647711667053186     
   17.600000000000001        60.000000000000000        2.3603261476203974     
   17.600000000000001        60.800000000000004        2.3566905123046751     
   17.600000000000001        61.600000000000001        2.3563535166376481     
   17.600000000000001        62.400000000000006        2.3546531963550072     
   17.600000000000001        63.200000000000003        2.3545293787817108     
   17.600000000000001        64.000000000000000        2.3543563179006770     
   17.600000000000001        64.799999999999997        2.3541032373989066     
   17.600000000000001        65.600000000000009        2.3529711210023700     
   17.600000000000001        66.400000000000006        2.3522584768811039     
   17.600000000000001        67.200000000000003        2.3519146508072235     
   17.600000000000001        68.000000000000000        2.3503265267800710     
   17.600000000000001        68.799999999999997        2.3500030396370719     
   17.600000000000001        69.600000000000009        2.3499329784232086     
   17.600000000000001        70.400000000000006        2.3531107523621038     
   17.600000000000001        71.200000000000003        2.3561511241299469     
   17.600000000000001        72.000000000000000        2.3616389512172082     
   17.600000000000001        72.799999999999997        2.3687619540782934     
   17.600000000000001        73.600000000000009        2.3784880983219159     
   17.600000000000001        74.400000000000006        2.3881780200621683     
   17.600000000000001        75.200000000000003        2.3985702464164187     
   17.600000000000001        76.000000000000000        2.4093513930404638     
   17.600000000000001        76.800000000000011        2.4201127106463365     
   17.600000000000001        77.600000000000009        2.4301062154679101     
   17.600000000000001        78.400000000000006        2.4383715909197119     
   17.600000000000001        79.200000000000003        2.4420551934768850     
   17.600000000000001        80.000000000000000        2.4462102156557708     
   17.600000000000001        80.800000000000011        2.4442943990804671     
   17.600000000000001        81.600000000000009        2.4397198303325593     
   17.600000000000001        82.400000000000006        2.4399974424679636     
   17.600000000000001        83.200000000000003        2.4387698882232725     
   17.600000000000001        84.000000000000000        2.4409972235281696     
   17.600000000000001        84.800000000000011        2.4452864391556219     
   17.600000000000001        85.600000000000009        2.4511426133862990     
   17.600000000000001        86.400000000000006        2.4571176280587439     
   17.600000000000001        87.200000000000003        2.4644195499374679     
   17.600000000000001        88.000000000000000        2.4756740058302902     
   17.600000000000001        88.800000000000011        2.5097334029501992     
   17.600000000000001        89.600000000000009        2.4995055191770565     
   17.600000000000001        90.400000000000006        2.5112591299364926     
   17.600000000000001        91.200000000000003        2.4997697854652685     
   17.600000000000001        92.000000000000000        2.4917215848073480     
   17.600000000000001        92.800000000000011        2.5125705113506722     
   17.600000000000001        93.600000000000009        2.4913528519395132     
   17.600000000000001        94.400000000000006        2.5138861500377216     
   17.600000000000001        95.200000000000003        2.5004492180842210     
   17.600000000000001        96.000000000000000        2.4749227254087551     
   17.600000000000001        96.800000000000011        2.4528105870523005     
   17.600000000000001        97.600000000000009        2.4320692717016947     
   17.600000000000001        98.400000000000006        2.4124985414018436     
   17.600000000000001        99.200000000000003        2.3946573918062470     
   17.600000000000001        100.00000000000000        2.3813887166399015     
   17.600000000000001        100.80000000000001        2.3693788703348213     
   17.600000000000001        101.60000000000001        2.3602195049871617     
   17.600000000000001        102.40000000000001        2.3531950209584571     

   18.400000000000002       0.80000000000000004        2.3490366741048252     
   18.400000000000002        1.6000000000000001        2.3463032599297602     
   18.400000000000002        2.4000000000000004        2.3448266018055088     
   18.400000000000002        3.2000000000000002        2.3446010676800233     
   18.400000000000002        4.0000000000000000        2.3469407334001620     
   18.400000000000002        4.8000000000000007        2.3470460222643479     
   18.400000000000002        5.6000000000000005        2.3491910441506256     
   18.400000000000002        6.4000000000000004        2.3515974184451127     
   18.400000000000002        7.2000000000000002        2.3542178325494656     
   18.400000000000002        8.0000000000000000        2.3568576135898409     
   18.400000000000002        8.8000000000000007        2.3595640919827816     
   18.400000000000002        9.6000000000000014        2.3595626153772007     
   18.400000000000002        10.400000000000000        2.3576756224140571     
   18.400000000000002        11.200000000000001        2.3536668811137531     
   18.400000000000002        12.000000000000000        2.3424068316297948     
   18.400000000000002        12.800000000000001        2.3282650022997591     
   18.400000000000002        13.600000000000001        2.3081132595453941     
   18.400000000000002        14.400000000000000        2.2834663219169049     
   18.400000000000002        15.200000000000001        2.2526845906357353     
   18.400000000000002        16.000000000000000        2.2183234671642196     
   18.400000000000002        16.800000000000001        2.1838154762945798     
   18.400000000000002        17.600000000000001        2.1487600457021165     
   18.400000000000002        18.400000000000002        2.1210533267141223     
   18.400000000000002        19.200000000000003        2.0966961164556488     
   18.400000000000002        20.000000000000000        2.0828452558137966     
   18.400000000000002        20.800000000000001        2.0773587448109709     
   18.400000000000002        21.600000000000001        2.0823483451307578     
   18.400000000000002        22.400000000000002        2.0986253442571630     
   18.400000000000002        23.200000000000003        2.1200037680087864     
   18.400000000000002        24.000000000000000        2.1498683778527292     
   18.400000000000002        24.800000000000001        2.1836184082540733     
   18.400000000000002        25.600000000000001        2.2184946636728351     
   18.400000000000002        26.400000000000002        2.2522067807173971     
   18.400000000000002        27.200000000000003        2.2826227146276912     
   18.400000000000002        28.000000000000000        2.3084875092056030     
   18.400000000000002        28.800000000000001        2.3278102331912920     
   18.400000000000002        29.600000000000001        2.3412263705040059     
   18.400000000000002        30.400000000000002        2.3529705329259594     
   18.400000000000002        31.200000000000003        2.3568243573213086     
   18.400000000000002        32.000000000000000        2.3581973996710577     
   18.400000000000002        32.800000000000004        2.3580142211294755     
   18.400000000000002        33.600000000000001        2.3548402193040143     
   18.400000000000002        34.399999999999999        2.3530777860872565     
   18.400000000000002        35.200000000000003        2.3495389898015699     
   18.400000000000002        36.000000000000000        2.3468390158097856     
   18.400000000000002        36.800000000000004        2.3448712473776605     
   18.400000000000002        37.600000000000001        2.3433016328115079     
   18.400000000000002        38.400000000000006        2.3414534790713537     
   18.400000000000002        39.200000000000003        2.3410240493818284     
   18.400000000000002        40.000000000000000        2.3419317690057539     
   18.400000000000002        40.800000000000004        2.3422332346838020     
   18.400000000000002        41.600000000000001        2.3419820554831672     
   18.400000000000002        42.400000000000006        2.3459495745779546     
   18.400000000000002        43.200000000000003        2.3493925532310609     
   18.400000000000002        44.000000000000000        2.3543064416006581     
   18.400000000000002        44.800000000000004        2.3589856757782965     
   18.400000000000002        45.600000000000001        2.3654369073111994     
   18.400000000000002        46.400000000000006        2.3731985136010163     
   18.400000000000002        47.200000000000003        2.3814122376496218     
   18.400000000000002        48.000000000000000        2.3901329829768581     
   18.400000000000002        48.800000000000004        2.3978401245457284     
   18.400000000000002        49.600000000000001        2.4035891771606219     
   18.400000000000002        50.400000000000006        2.4083515531735262     
   18.400000000000002        51.200000000000003        2.4107225565421024     
   18.400000000000002        52.000000000000000        2.4109622827066457     
   18.400000000000002        52.800000000000004        2.4090231811406015     
   18.400000000000002        53.600000000000001        2.4045847894679704     
   18.400000000000002        54.400000000000006        2.3981548777753670     
   18.400000000000002        55.200000000000003        2.3906136288452240     
   18.400000000000002        56.000000000000000        2.3829777611536622     
   18.400000000000002        56.800000000000004        2.3743728197504632     
   18.400000000000002        57.600000000000001        2.3669458463066504     
   18.400000000000002        58.400000000000006        2.3619117412528707     
   18.400000000000002        59.200000000000003        2.3555758218825384     
   18.400000000000002        60.000000000000000        2.3506788125787947     
   18.400000000000002        60.800000000000004        2.3500049001406338     
   18.400000000000002        61.600000000000001        2.3512543747759556     
   18.400000000000002        62.400000000000006        2.3510623238338879     
   18.400000000000002        63.200000000000003        2.3522167270327219     
   18.400000000000002        64.000000000000000        2.3525793381597340     
   18.400000000000002        64.799999999999997        2.3551352467423334     
   18.400000000000002        65.600000000000009        2.3551505793203060     
   18.400000000000002        66.400000000000006        2.3531909765418817     
   18.400000000000002        67.200000000000003        2.3537822549461200     
   18.400000000000002        68.000000000000000        2.3521573847005630     
   18.400000000000002        68.799999999999997        2.3509998911031023     
   18.400000000000002        69.600000000000009        2.3506201100417106     
   18.400000000000002        70.400000000000006        2.3506795254229149     
   18.400000000000002        71.200000000000003        2.3528618308925942     
   18.400000000000002        72.000000000000000        2.3571711080908804     
   18.400000000000002        72.799999999999997        2.3629117327955766     
   18.400000000000002        73.600000000000009        2.3699619690562863     
   18.400000000000002        74.400000000000006        2.3776284643181334     
   18.400000000000002        75.200000000000003        2.3855932779561684     
   18.400000000000002        76.000000000000000        2.3937239970131881     
   18.400000000000002        76.800000000000011        2.4025597356468671     
   18.400000000000002        77.600000000000009        2.4095400573096155     
   18.400000000000002        78.400000000000006        2.4141898268456647     
   18.400000000000002        79.200000000000003        2.4192309198850581     
   18.400000000000002        80.000000000000000        2.4219433927899998     
   18.400000000000002        80.800000000000011        2.4230102056390264     
   18.400000000000002        81.600000000000009        2.4233600935111972     
   18.400000000000002        82.400000000000006        2.4254217317759976     
   18.400000000000002        83.200000000000003        2.4269343986485827     
   18.400000000000002        84.000000000000000        2.4315034860052891     
   18.400000000000002        84.800000000000011        2.4384866640581775     
   18.400000000000002        85.600000000000009        2.4480046022483908     
   18.400000000000002        86.400000000000006        2.4580467516674820     
   18.400000000000002        87.200000000000003        2.4736274785777637     
   18.400000000000002        88.000000000000000        2.4908239127694536     
   18.400000000000002        88.800000000000011        2.5108390619026610     
   18.400000000000002        89.600000000000009        2.4918153973407398     
   18.400000000000002        90.400000000000006        2.5104411367814734     
   18.400000000000002        91.200000000000003        2.4969155986142937     
   18.400000000000002        92.000000000000000        2.5160759431838038     
   18.400000000000002        92.800000000000011        2.4985602590211720     
   18.400000000000002        93.600000000000009        2.5164425518427858     
   18.400000000000002        94.400000000000006        2.5041754125781326     
   18.400000000000002        95.200000000000003        2.5026840109333373     
   18.400000000000002        96.000000000000000        2.5156687659280217     
   18.400000000000002        96.800000000000011        2.4645008479043278     
   18.400000000000002        97.600000000000009        2.4397928276413170     
   18.400000000000002        98.400000000000006        2.4178314116639674     
   18.400000000000002        99.200000000000003        2.3995887568674710     
   18.400000000000002        100.00000000000000        2.3846387296270017     
   18.400000000000002        100.80000000000001        2.3716757646039559     
   18.400000000000002        101.60000000000001        2.3630482204102110     
   18.400000000000002        102.40000000000001        2.3544184033739084     

   19.200000000000003       0.80000000000000004        2.3497500474393789     
   19.200000000000003        1.6000000000000001        2.3465706303826273     
   19.200000000000003        2.4000000000000004        2.3445384705834238     
   19.200000000000003        3.2000000000000002        2.3446681747425968     
   19.200000000000003        4.0000000000000000        2.3476568296773017     
   19.200000000000003        4.8000000000000007        2.3466766058888706     
   19.200000000000003        5.6000000000000005        2.3482127119376095     
   19.200000000000003        6.4000000000000004        2.3515833776632062     
   19.200000000000003        7.2000000000000002        2.3542324692123149     
   19.200000000000003        8.0000000000000000        2.3567081188526511     
   19.200000000000003        8.8000000000000007        2.3585728950861444     
   19.200000000000003        9.6000000000000014        2.3593685819862964     
   19.200000000000003        10.400000000000000        2.3555378970329772     
   19.200000000000003        11.200000000000001        2.3534931418460205     
   19.200000000000003        12.000000000000000        2.3443734678524351     
   19.200000000000003        12.800000000000001        2.3313271102371202     
   19.200000000000003        13.600000000000001        2.3120284890385436     
   19.200000000000003        14.400000000000000        2.2868305104019879     
   19.200000000000003        15.200000000000001        2.2592929256161507     
   19.200000000000003        16.000000000000000        2.2273069422587963     
   19.200000000000003        16.800000000000001        2.1962990470260166     
   19.200000000000003        17.600000000000001        2.1622084185485551     
   19.200000000000003        18.400000000000002        2.1336076240151471     
   19.200000000000003        19.200000000000003        2.1112869940831707     
   19.200000000000003        20.000000000000000        2.0972694726070440     
   19.200000000000003        20.800000000000001        2.0921843978032748     
   19.200000000000003        21.600000000000001        2.0967225914515604     
   19.200000000000003        22.400000000000002        2.1107830763034734     
   19.200000000000003        23.200000000000003        2.1330709905959178     
   19.200000000000003        24.000000000000000        2.1616793101701712     
   19.200000000000003        24.800000000000001        2.1938643005757745     
   19.200000000000003        25.600000000000001        2.2269250958729305     
   19.200000000000003        26.400000000000002        2.2590868443494854     
   19.200000000000003        27.200000000000003        2.2876636882411923     
   19.200000000000003        28.000000000000000        2.3114542088335321     
   19.200000000000003        28.800000000000001        2.3300771805381113     
   19.200000000000003        29.600000000000001        2.3438804148676873     
   19.200000000000003        30.400000000000002        2.3507903638131693     
   19.200000000000003        31.200000000000003        2.3571529422269992     
   19.200000000000003        32.000000000000000        2.3576976743306162     
   19.200000000000003        32.800000000000004        2.3564139430975306     
   19.200000000000003        33.600000000000001        2.3541426902974751     
   19.200000000000003        34.399999999999999        2.3515949230967359     
   19.200000000000003        35.200000000000003        2.3489802648968974     
   19.200000000000003        36.000000000000000        2.3455729086983155     
   19.200000000000003        36.800000000000004        2.3444495861195844     
   19.200000000000003        37.600000000000001        2.3418673404495585     
   19.200000000000003        38.400000000000006        2.3426101751034998     
   19.200000000000003        39.200000000000003        2.3420409348020979     
   19.200000000000003        40.000000000000000        2.3402530830565729     
   19.200000000000003        40.800000000000004        2.3401936918721806     
   19.200000000000003        41.600000000000001        2.3413335797608608     
   19.200000000000003        42.400000000000006        2.3436144322787560     
   19.200000000000003        43.200000000000003        2.3444640279614646     
   19.200000000000003        44.000000000000000        2.3485418236794953     
   19.200000000000003        44.800000000000004        2.3539699429747234     
   19.200000000000003        45.600000000000001        2.3574851552829061     
   19.200000000000003        46.400000000000006        2.3627709049718710     
   19.200000000000003        47.200000000000003        2.3700060368377041     
   19.200000000000003        48.000000000000000        2.3769106708467729     
   19.200000000000003        48.800000000000004        2.3830050359438411     
   19.200000000000003        49.600000000000001        2.3895108229834996     
   19.200000000000003        50.400000000000006        2.3920319881350420     
   19.200000000000003        51.200000000000003        2.3947130016308593     
   19.200000000000003        52.000000000000000        2.3948152494199522     
   19.200000000000003        52.800000000000004        2.3910734631092061     
   19.200000000000003        53.600000000000001        2.3882379060527459     
   19.200000000000003        54.400000000000006        2.3818954517984756     
   19.200000000000003        55.200000000000003        2.3746456993600984     
   19.200000000000003        56.000000000000000        2.3671947625138019     
   19.200000000000003        56.800000000000004        2.3591319974071903     
   19.200000000000003        57.600000000000001        2.3519467680231063     
   19.200000000000003        58.400000000000006        2.3460111479825461     
   19.200000000000003        59.200000000000003        2.3442390821421237     
   19.200000000000003        60.000000000000000        2.3415701483568303     
   19.200000000000003        60.800000000000004        2.3405198229676549     
   19.200000000000003        61.600000000000001        2.3433907895078092     
   19.200000000000003        62.400000000000006        2.3446955078080256     
   19.200000000000003        63.200000000000003        2.3480567661697411     
   19.200000000000003        64.000000000000000        2.3513375020647511     
   19.200000000000003        64.799999999999997        2.3541334936492344     
   19.200000000000003        65.600000000000009        2.3558818763062561     
   19.200000000000003        66.400000000000006        2.3555707559947736     
   19.200000000000003        67.200000000000003        2.3543317212981969     
   19.200000000000003        68.000000000000000        2.3538890023336654     
   19.200000000000003        68.799999999999997        2.3515312650574098     
   19.200000000000003        69.600000000000009        2.3506125922844721     
   19.200000000000003        70.400000000000006        2.3503847924084500     
   19.200000000000003        71.200000000000003        2.3523328405601176     
   19.200000000000003        72.000000000000000        2.3528441772380919     
   19.200000000000003        72.799999999999997        2.3581175674702557     
   19.200000000000003        73.600000000000009        2.3619704912797461     
   19.200000000000003        74.400000000000006        2.3679544703170627     
   19.200000000000003        75.200000000000003        2.3733003772284649     
   19.200000000000003        76.000000000000000        2.3806605565709913     
   19.200000000000003        76.800000000000011        2.3869829523279327     
   19.200000000000003        77.600000000000009        2.3917289482837778     
   19.200000000000003        78.400000000000006        2.3957975786269841     
   19.200000000000003        79.200000000000003        2.3993372630581269     
   19.200000000000003        80.000000000000000        2.3999181853736378     
   19.200000000000003        80.800000000000011        2.4043371841446164     
   19.200000000000003        81.600000000000009        2.4066686788715690     
   19.200000000000003        82.400000000000006        2.4098690857516929     
   19.200000000000003        83.200000000000003        2.4131679055331348     
   19.200000000000003        84.000000000000000        2.4204835010559287     
   19.200000000000003        84.800000000000011        2.4307134146983742     
   19.200000000000003        85.600000000000009        2.4428013149255934     
   19.200000000000003        86.400000000000006        2.4570927432935910     
   19.200000000000003        87.200000000000003        2.4772220593990770     
   19.200000000000003        88.000000000000000        2.4946922636750717     
   19.200000000000003        88.800000000000011        2.5146176737123285     
   19.200000000000003        89.600000000000009        2.5067802865977660     
   19.200000000000003        90.400000000000006        2.4963895922779331     
   19.200000000000003        91.200000000000003        2.5142287157767989     
   19.200000000000003        92.000000000000000        2.4966081342309177     
   19.200000000000003        92.800000000000011        2.5135707875705351     
   19.200000000000003        93.600000000000009        2.5056333232814407     
   19.200000000000003        94.400000000000006        2.4940840303441600     
   19.200000000000003        95.200000000000003        2.4957909863110985     
   19.200000000000003        96.000000000000000        2.4971620401326158     
   19.200000000000003        96.800000000000011        2.4709044624359131     
   19.200000000000003        97.600000000000009        2.4444447736524855     
   19.200000000000003        98.400000000000006        2.4223654138549700     
   19.200000000000003        99.200000000000003        2.4022277312287361     
   19.200000000000003        100.00000000000000        2.3868026145114229     
   19.200000000000003        100.80000000000001        2.3729673900546486     
   19.200000000000003        101.60000000000001        2.3626200917947275     
   19.200000000000003        102.40000000000001        2.3551260297784498     

   20.000000000000000       0.80000000000000004        2.3500219075972555     
   20.000000000000000        1.6000000000000001        2.3466418114448562     
   20.000000000000000        2.4000000000000004        2.3456037186650951     
   20.000000000000000        3.2000000000000002        2.3449923860795248     
   20.000000000000000        4.0000000000000000        2.3441863521701620     
   20.000000000000000        4.8000000000000007        2.3483092166742741     
   20.000000000000000        5.6000000000000005        2.3492053104411883     
   20.000000000000000        6.4000000000000004        2.3514575581478674     
   20.000000000000000        7.2000000000000002        2.3538363637655628     
   20.000000000000000        8.0000000000000000        2.3563634057197205     
   20.000000000000000        8.8000000000000007        2.3582107786141440     
   20.000000000000000        9.6000000000000014        2.3592501904016174     
   20.000000000000000        10.400000000000000        2.3584145151306353     
   20.000000000000000        11.200000000000001        2.3546369808399281     
   20.000000000000000        12.000000000000000        2.3473927132899313     
   20.000000000000000        12.800000000000001        2.3356441526249698     
   20.000000000000000        13.600000000000001        2.3176565304664098     
   20.000000000000000        14.400000000000000        2.2955905319988958     
   20.000000000000000        15.200000000000001        2.2680006290607291     
   20.000000000000000        16.000000000000000        2.2403278396591793     
   20.000000000000000        16.800000000000001        2.2101739326863790     
   20.000000000000000        17.600000000000001        2.1805371200044834     
   20.000000000000000        18.400000000000002        2.1541319378533017     
   20.000000000000000        19.200000000000003        2.1337917090056946     
   20.000000000000000        20.000000000000000        2.1192232771484854     
   20.000000000000000        20.800000000000001        2.1165182116001762     
   20.000000000000000        21.600000000000001        2.1198492658133010     
   20.000000000000000        22.400000000000002        2.1329253262829582     
   20.000000000000000        23.200000000000003        2.1539133127450860     
   20.000000000000000        24.000000000000000        2.1807474980193460     
   20.000000000000000        24.800000000000001        2.2077502945904994     
   20.000000000000000        25.600000000000001        2.2399340534901340     
   20.000000000000000        26.400000000000002        2.2698041107355316     
   20.000000000000000        27.200000000000003        2.2958314419491064     
   20.000000000000000        28.000000000000000        2.3166030935167621     
   20.000000000000000        28.800000000000001        2.3338905682706987     
   20.000000000000000        29.600000000000001        2.3459091714796227     
   20.000000000000000        30.400000000000002        2.3525007456326490     
   20.000000000000000        31.200000000000003        2.3570599884812262     
   20.000000000000000        32.000000000000000        2.3577707214999815     
   20.000000000000000        32.800000000000004        2.3552167810099691     
   20.000000000000000        33.600000000000001        2.3530163961062582     
   20.000000000000000        34.399999999999999        2.3502521389238056     
   20.000000000000000        35.200000000000003        2.3484267846968696     
   20.000000000000000        36.000000000000000        2.3456722060227508     
   20.000000000000000        36.800000000000004        2.3442650413109121     
   20.000000000000000        37.600000000000001        2.3424346811188954     
   20.000000000000000        38.400000000000006        2.3413585426178605     
   20.000000000000000        39.200000000000003        2.3410968387620521     
   20.000000000000000        40.000000000000000        2.3427492111575048     
   20.000000000000000        40.800000000000004        2.3412368425258245     
   20.000000000000000        41.600000000000001        2.3398677919995907     
   20.000000000000000        42.400000000000006        2.3417220578270492     
   20.000000000000000        43.200000000000003        2.3428515448710971     
   20.000000000000000        44.000000000000000        2.3451343542558525     
   20.000000000000000        44.800000000000004        2.3480784100882786     
   20.000000000000000        45.600000000000001        2.3513186932744592     
   20.000000000000000        46.400000000000006        2.3563731896318210     
   20.000000000000000        47.200000000000003        2.3613999523789952     
   20.000000000000000        48.000000000000000        2.3666983086191671     
   20.000000000000000        48.800000000000004        2.3717232289639747     
   20.000000000000000        49.600000000000001        2.3763198541018618     
   20.000000000000000        50.400000000000006        2.3794898420007389     
   20.000000000000000        51.200000000000003        2.3807528139836749     
   20.000000000000000        52.000000000000000        2.3798339948416500     
   20.000000000000000        52.800000000000004        2.3766044656969405     
   20.000000000000000        53.600000000000001        2.3719906452310848     
   20.000000000000000        54.400000000000006        2.3654433719305836     
   20.000000000000000        55.200000000000003        2.3575519530487292     
   20.000000000000000        56.000000000000000        2.3485928788136232     
   20.000000000000000        56.800000000000004        2.3408683795308853     
   20.000000000000000        57.600000000000001        2.3333911695878480     
   20.000000000000000        58.400000000000006        2.3282943201593658     
   20.000000000000000        59.200000000000003        2.3274634870711437     
   20.000000000000000        60.000000000000000        2.3252188038507033     
   20.000000000000000        60.800000000000004        2.3262308631103101     
   20.000000000000000        61.600000000000001        2.3302904349939397     
   20.000000000000000        62.400000000000006        2.3346839535796291     
   20.000000000000000        63.200000000000003        2.3404783809971565     
   20.000000000000000        64.000000000000000        2.3459423026174377     
   20.000000000000000        64.799999999999997        2.3502864214227559     
   20.000000000000000        65.600000000000009        2.3533961730474720     
   20.000000000000000        66.400000000000006        2.3539664100155000     
   20.000000000000000        67.200000000000003        2.3541018825936657     
   20.000000000000000        68.000000000000000        2.3544435915838338     
   20.000000000000000        68.799999999999997        2.3538574327020192     
   20.000000000000000        69.600000000000009        2.3512296303203666     
   20.000000000000000        70.400000000000006        2.3503585964476392     
   20.000000000000000        71.200000000000003        2.3499566935078460     
   20.000000000000000        72.000000000000000        2.3504162006200602     
   20.000000000000000        72.799999999999997        2.3521368966243124     
   20.000000000000000        73.600000000000009        2.3551260108954151     
   20.000000000000000        74.400000000000006        2.3599364684054480     
   20.000000000000000        75.200000000000003        2.3644467065683750     
   20.000000000000000        76.000000000000000        2.3676223909104226     
   20.000000000000000        76.800000000000011        2.3722188692032473     
   20.000000000000000        77.600000000000009        2.3765165324301476     
   20.000000000000000        78.400000000000006        2.3799118949117046     
   20.000000000000000        79.200000000000003        2.3828581057107678     
   20.000000000000000        80.000000000000000        2.3853312622436462     
   20.000000000000000        80.800000000000011        2.3876375827846252     
   20.000000000000000        81.600000000000009        2.3918921892047340     
   20.000000000000000        82.400000000000006        2.3959251885547834     
   20.000000000000000        83.200000000000003        2.4023253800315589     
   20.000000000000000        84.000000000000000        2.4111821044854334     
   20.000000000000000        84.800000000000011        2.4209893009739640     
   20.000000000000000        85.600000000000009        2.4359058476304871     
   20.000000000000000        86.400000000000006        2.4532086275599423     
   20.000000000000000        87.200000000000003        2.4771678995328443     
   20.000000000000000        88.000000000000000        2.5111065535828949     
   20.000000000000000        88.800000000000011        2.5009872707738032     
   20.000000000000000        89.600000000000009        2.4932385175178280     
   20.000000000000000        90.400000000000006        2.5137154629637797     
   20.000000000000000        91.200000000000003        2.4977115499758531     
   20.000000000000000        92.000000000000000        2.5130879105424522     
   20.000000000000000        92.800000000000011        2.5006007038541629     
   20.000000000000000        93.600000000000009        2.4938081888985373     
   20.000000000000000        94.400000000000006        2.5148372793224056     
   20.000000000000000        95.200000000000003        2.5131433975223252     
   20.000000000000000        96.000000000000000        2.5130216168870501     
   20.000000000000000        96.800000000000011        2.4739431255290580     
   20.000000000000000        97.600000000000009        2.4464801665437657     
   20.000000000000000        98.400000000000006        2.4228054370078285     
   20.000000000000000        99.200000000000003        2.4034121043636012     
   20.000000000000000        100.00000000000000        2.3876997831464455     
   20.000000000000000        100.80000000000001        2.3740727258501217     
   20.000000000000000        101.60000000000001        2.3635124752299781     
   20.000000000000000        102.40000000000001        2.3555142220561840     

   20.800000000000001       0.80000000000000004        2.3491800346115843     
   20.800000000000001        1.6000000000000001        2.3476201565231438     
   20.800000000000001        2.4000000000000004        2.3451102272917632     
   20.800000000000001        3.2000000000000002        2.3452596695777550     
   20.800000000000001        4.0000000000000000        2.3458657797222591     
   20.800000000000001        4.8000000000000007        2.3471085806150844     
   20.800000000000001        5.6000000000000005        2.3487707988248654     
   20.800000000000001        6.4000000000000004        2.3508982731979291     
   20.800000000000001        7.2000000000000002        2.3535544684334067     
   20.800000000000001        8.0000000000000000        2.3559894652816968     
   20.800000000000001        8.8000000000000007        2.3578619167006618     
   20.800000000000001        9.6000000000000014        2.3590426816913954     
   20.800000000000001        10.400000000000000        2.3583330513028566     
   20.800000000000001        11.200000000000001        2.3549292290215562     
   20.800000000000001        12.000000000000000        2.3498547034480581     
   20.800000000000001        12.800000000000001        2.3393786428069236     
   20.800000000000001        13.600000000000001        2.3243262541366607     
   20.800000000000001        14.400000000000000        2.3053798356165331     
   20.800000000000001        15.200000000000001        2.2824668780143336     
   20.800000000000001        16.000000000000000        2.2558497543975147     
   20.800000000000001        16.800000000000001        2.2300320808823062     
   20.800000000000001        17.600000000000001        2.2039895653902288     
   20.800000000000001        18.400000000000002        2.1804115500035874     
   20.800000000000001        19.200000000000003        2.1619735927541748     
   20.800000000000001        20.000000000000000        2.1499620520916283     
   20.800000000000001        20.800000000000001        2.1459179729453979     
   20.800000000000001        21.600000000000001        2.1498212870199462     
   20.800000000000001        22.400000000000002        2.1616808625619703     
   20.800000000000001        23.200000000000003        2.1805699342163689     
   20.800000000000001        24.000000000000000        2.2041674571944836     
   20.800000000000001        24.800000000000001        2.2310157593461803     
   20.800000000000001        25.600000000000001        2.2572066107042930     
   20.800000000000001        26.400000000000002        2.2834526051573607     
   20.800000000000001        27.200000000000003        2.3058826642432151     
   20.800000000000001        28.000000000000000        2.3247965946418421     
   20.800000000000001        28.800000000000001        2.3379479731795612     
   20.800000000000001        29.600000000000001        2.3483435260752530     
   20.800000000000001        30.400000000000002        2.3542942457825777     
   20.800000000000001        31.200000000000003        2.3552414513629452     
   20.800000000000001        32.000000000000000        2.3558790128297709     
   20.800000000000001        32.800000000000004        2.3544210860345363     
   20.800000000000001        33.600000000000001        2.3516034562899732     
   20.800000000000001        34.399999999999999        2.3489834824524767     
   20.800000000000001        35.200000000000003        2.3455526130050828     
   20.800000000000001        36.000000000000000        2.3452874090415774     
   20.800000000000001        36.800000000000004        2.3441993366822733     
   20.800000000000001        37.600000000000001        2.3434507970079190     
   20.800000000000001        38.400000000000006        2.3433680826553673     
   20.800000000000001        39.200000000000003        2.3427374277863460     
   20.800000000000001        40.000000000000000        2.3420896482301856     
   20.800000000000001        40.800000000000004        2.3423705744317527     
   20.800000000000001        41.600000000000001        2.3435385674295941     
   20.800000000000001        42.400000000000006        2.3424687439365659     
   20.800000000000001        43.200000000000003        2.3424919411603704     
   20.800000000000001        44.000000000000000        2.3437067034128320     
   20.800000000000001        44.800000000000004        2.3468579536838141     
   20.800000000000001        45.600000000000001        2.3484344212429202     
   20.800000000000001        46.400000000000006        2.3516982847752610     
   20.800000000000001        47.200000000000003        2.3542724918179712     
   20.800000000000001        48.000000000000000        2.3591949371791450     
   20.800000000000001        48.800000000000004        2.3631650621234979     
   20.800000000000001        49.600000000000001        2.3663771388616954     
   20.800000000000001        50.400000000000006        2.3685699149161596     
   20.800000000000001        51.200000000000003        2.3687737842203807     
   20.800000000000001        52.000000000000000        2.3669579611948945     
   20.800000000000001        52.800000000000004        2.3626662934906615     
   20.800000000000001        53.600000000000001        2.3556619089410371     
   20.800000000000001        54.400000000000006        2.3475542150694082     
   20.800000000000001        55.200000000000003        2.3381841807686845     
   20.800000000000001        56.000000000000000        2.3293722074838459     
   20.800000000000001        56.800000000000004        2.3189126147945727     
   20.800000000000001        57.600000000000001        2.3120496094459417     
   20.800000000000001        58.400000000000006        2.3056521628774131     
   20.800000000000001        59.200000000000003        2.3037700557660323     
   20.800000000000001        60.000000000000000        2.3045478381971796     
   20.800000000000001        60.800000000000004        2.3078337568414122     
   20.800000000000001        61.600000000000001        2.3134563354528543     
   20.800000000000001        62.400000000000006        2.3212461384407108     
   20.800000000000001        63.200000000000003        2.3293844936881349     
   20.800000000000001        64.000000000000000        2.3375974038740277     
   20.800000000000001        64.799999999999997        2.3436674721598365     
   20.800000000000001        65.600000000000009        2.3498201506334078     
   20.800000000000001        66.400000000000006        2.3535497617533223     
   20.800000000000001        67.200000000000003        2.3549760759444482     
   20.800000000000001        68.000000000000000        2.3558122906644106     
   20.800000000000001        68.799999999999997        2.3537030680878144     
   20.800000000000001        69.600000000000009        2.3525926970919455     
   20.800000000000001        70.400000000000006        2.3503712691208825     
   20.800000000000001        71.200000000000003        2.3493899276846895     
   20.800000000000001        72.000000000000000        2.3487460767128807     
   20.800000000000001        72.799999999999997        2.3500588483835703     
   20.800000000000001        73.600000000000009        2.3519144758750485     
   20.800000000000001        74.400000000000006        2.3538346815070743     
   20.800000000000001        75.200000000000003        2.3565432573927203     
   20.800000000000001        76.000000000000000        2.3597192375166691     
   20.800000000000001        76.800000000000011        2.3619941209724082     
   20.800000000000001        77.600000000000009        2.3644309043172016     
   20.800000000000001        78.400000000000006        2.3671106955385506     
   20.800000000000001        79.200000000000003        2.3694901975455065     
   20.800000000000001        80.000000000000000        2.3716939618477109     
   20.800000000000001        80.800000000000011        2.3745447305342520     
   20.800000000000001        81.600000000000009        2.3787335148145492     
   20.800000000000001        82.400000000000006        2.3835809308812799     
   20.800000000000001        83.200000000000003        2.3908484667209127     
   20.800000000000001        84.000000000000000        2.4011484866648969     
   20.800000000000001        84.800000000000011        2.4125249163880023     
   20.800000000000001        85.600000000000009        2.4283016242417159     
   20.800000000000001        86.400000000000006        2.4466297692146015     
   20.800000000000001        87.200000000000003        2.4707597725583739     
   20.800000000000001        88.000000000000000        2.4904995446920077     
   20.800000000000001        88.800000000000011        2.5152354379011195     
   20.800000000000001        89.600000000000009        2.5098326367707298     
   20.800000000000001        90.400000000000006        2.4992844989306358     
   20.800000000000001        91.200000000000003        2.5146649425836807     
   20.800000000000001        92.000000000000000        2.4978141702568681     
   20.800000000000001        92.800000000000011        2.5169587159433253     
   20.800000000000001        93.600000000000009        2.5046218138855609     
   20.800000000000001        94.400000000000006        2.4961816543387925     
   20.800000000000001        95.200000000000003        2.4976154623811877     
   20.800000000000001        96.000000000000000        2.4943260990835205     
   20.800000000000001        96.800000000000011        2.4731085042790633     
   20.800000000000001        97.600000000000009        2.4452096743012239     
   20.800000000000001        98.400000000000006        2.4215881494582190     
   20.800000000000001        99.200000000000003        2.4021876027775124     
   20.800000000000001        100.00000000000000        2.3870561417717098     
   20.800000000000001        100.80000000000001        2.3734920770917571     
   20.800000000000001        101.60000000000001        2.3631444129312933     
   20.800000000000001        102.40000000000001        2.3555411176686301     

   21.600000000000001       0.80000000000000004        2.3499226535228805     
   21.600000000000001        1.6000000000000001        2.3465385420285676     
   21.600000000000001        2.4000000000000004        2.3447760878842838     
   21.600000000000001        3.2000000000000002        2.3453891574509793     
   21.600000000000001        4.0000000000000000        2.3462438421590881     
   21.600000000000001        4.8000000000000007        2.3469487971049361     
   21.600000000000001        5.6000000000000005        2.3479525217996446     
   21.600000000000001        6.4000000000000004        2.3501064249780281     
   21.600000000000001        7.2000000000000002        2.3533264859416705     
   21.600000000000001        8.0000000000000000        2.3554151553857445     
   21.600000000000001        8.8000000000000007        2.3570950257048136     
   21.600000000000001        9.6000000000000014        2.3596440871309845     
   21.600000000000001        10.400000000000000        2.3584644248676536     
   21.600000000000001        11.200000000000001        2.3558544873010172     
   21.600000000000001        12.000000000000000        2.3527915967452939     
   21.600000000000001        12.800000000000001        2.3442016047773921     
   21.600000000000001        13.600000000000001        2.3318094698184910     
   21.600000000000001        14.400000000000000        2.3160615221917573     
   21.600000000000001        15.200000000000001        2.2970106150643406     
   21.600000000000001        16.000000000000000        2.2753133553118388     
   21.600000000000001        16.800000000000001        2.2521395061764871     
   21.600000000000001        17.600000000000001        2.2296480986999181     
   21.600000000000001        18.400000000000002        2.2084363043416779     
   21.600000000000001        19.200000000000003        2.1944424566728213     
   21.600000000000001        20.000000000000000        2.1833149362623865     
   21.600000000000001        20.800000000000001        2.1801213025319131     
   21.600000000000001        21.600000000000001        2.1839883522519017     
   21.600000000000001        22.400000000000002        2.1942926932360209     
   21.600000000000001        23.200000000000003        2.2105670975903413     
   21.600000000000001        24.000000000000000        2.2301820429166650     
   21.600000000000001        24.800000000000001        2.2520974109619178     
   21.600000000000001        25.600000000000001        2.2772084052386967     
   21.600000000000001        26.400000000000002        2.2986381102193993     
   21.600000000000001        27.200000000000003        2.3167723429092226     
   21.600000000000001        28.000000000000000        2.3327824181072288     
   21.600000000000001        28.800000000000001        2.3442285620929622     
   21.600000000000001        29.600000000000001        2.3515905311915866     
   21.600000000000001        30.400000000000002        2.3550403694670545     
   21.600000000000001        31.200000000000003        2.3561937204669698     
   21.600000000000001        32.000000000000000        2.3552304098369929     
   21.600000000000001        32.800000000000004        2.3532840851889203     
   21.600000000000001        33.600000000000001        2.3506025764281318     
   21.600000000000001        34.399999999999999        2.3483984290459761     
   21.600000000000001        35.200000000000003        2.3483176629966929     
   21.600000000000001        36.000000000000000        2.3452459340360088     
   21.600000000000001        36.800000000000004        2.3452476117419305     
   21.600000000000001        37.600000000000001        2.3454404218076910     
   21.600000000000001        38.400000000000006        2.3457619596087067     
   21.600000000000001        39.200000000000003        2.3458495468052023     
   21.600000000000001        40.000000000000000        2.3457835216558216     
   21.600000000000001        40.800000000000004        2.3451549114654773     
   21.600000000000001        41.600000000000001        2.3458972561748661     
   21.600000000000001        42.400000000000006        2.3448438434241585     
   21.600000000000001        43.200000000000003        2.3445940714316866     
   21.600000000000001        44.000000000000000        2.3452063425869101     
   21.600000000000001        44.800000000000004        2.3467387842402525     
   21.600000000000001        45.600000000000001        2.3462980723247551     
   21.600000000000001        46.400000000000006        2.3493719786353231     
   21.600000000000001        47.200000000000003        2.3513807341181785     
   21.600000000000001        48.000000000000000        2.3540865874135970     
   21.600000000000001        48.800000000000004        2.3572858427226979     
   21.600000000000001        49.600000000000001        2.3593439259604967     
   21.600000000000001        50.400000000000006        2.3605025789926750     
   21.600000000000001        51.200000000000003        2.3579297924114924     
   21.600000000000001        52.000000000000000        2.3544807102280862     
   21.600000000000001        52.800000000000004        2.3482765376121990     
   21.600000000000001        53.600000000000001        2.3407441588780791     
   21.600000000000001        54.400000000000006        2.3287157907438703     
   21.600000000000001        55.200000000000003        2.3151655022050948     
   21.600000000000001        56.000000000000000        2.3043995513766244     
   21.600000000000001        56.800000000000004        2.2939308251230384     
   21.600000000000001        57.600000000000001        2.2837471723451923     
   21.600000000000001        58.400000000000006        2.2786614612505010     
   21.600000000000001        59.200000000000003        2.2765849579640278     
   21.600000000000001        60.000000000000000        2.2782265957768546     
   21.600000000000001        60.800000000000004        2.2836754232949388     
   21.600000000000001        61.600000000000001        2.2928663182839224     
   21.600000000000001        62.400000000000006        2.3023755811464492     
   21.600000000000001        63.200000000000003        2.3143082820784056     
   21.600000000000001        64.000000000000000        2.3258104851265720     
   21.600000000000001        64.799999999999997        2.3347226171600921     
   21.600000000000001        65.600000000000009        2.3424002352702704     
   21.600000000000001        66.400000000000006        2.3504505363688279     
   21.600000000000001        67.200000000000003        2.3536093245422274     
   21.600000000000001        68.000000000000000        2.3549511429136030     
   21.600000000000001        68.799999999999997        2.3544185833261286     
   21.600000000000001        69.600000000000009        2.3529040144781401     
   21.600000000000001        70.400000000000006        2.3503886426625824     
   21.600000000000001        71.200000000000003        2.3495339326152047     
   21.600000000000001        72.000000000000000        2.3467910664164853     
   21.600000000000001        72.799999999999997        2.3474381457719584     
   21.600000000000001        73.600000000000009        2.3480173643003424     
   21.600000000000001        74.400000000000006        2.3494557707026522     
   21.600000000000001        75.200000000000003        2.3512329828643121     
   21.600000000000001        76.000000000000000        2.3528879469340542     
   21.600000000000001        76.800000000000011        2.3541295367238493     
   21.600000000000001        77.600000000000009        2.3566196663932937     
   21.600000000000001        78.400000000000006        2.3574193284673854     
   21.600000000000001        79.200000000000003        2.3588382464077919     
   21.600000000000001        80.000000000000000        2.3610756283712062     
   21.600000000000001        80.800000000000011        2.3639745225265143     
   21.600000000000001        81.600000000000009        2.3677620985508656     
   21.600000000000001        82.400000000000006        2.3732944266370004     
   21.600000000000001        83.200000000000003        2.3811274244667557     
   21.600000000000001        84.000000000000000        2.3918142189848819     
   21.600000000000001        84.800000000000011        2.4043031255248772     
   21.600000000000001        85.600000000000009        2.4199801513214410     
   21.600000000000001        86.400000000000006        2.4376831916386026     
   21.600000000000001        87.200000000000003        2.4606691305098072     
   21.600000000000001        88.000000000000000        2.4818458267375347     
   21.600000000000001        88.800000000000011        2.4971459945661256     
   21.600000000000001        89.600000000000009        2.4932833962784162     
   21.600000000000001        90.400000000000006        2.5140011052126066     
   21.600000000000001        91.200000000000003        2.4973831410231884     
   21.600000000000001        92.000000000000000        2.5132773334862639     
   21.600000000000001        92.800000000000011        2.4973147965756075     
   21.600000000000001        93.600000000000009        2.5150396572555467     
   21.600000000000001        94.400000000000006        2.5029302631523493     
   21.600000000000001        95.200000000000003        2.5038054490776327     
   21.600000000000001        96.000000000000000        2.5127924410746187     
   21.600000000000001        96.800000000000011        2.4647217888307904     
   21.600000000000001        97.600000000000009        2.4402000828865362     
   21.600000000000001        98.400000000000006        2.4181865288957205     
   21.600000000000001        99.200000000000003        2.3997370217354597     
   21.600000000000001        100.00000000000000        2.3861345778763670     
   21.600000000000001        100.80000000000001        2.3719124494488657     
   21.600000000000001        101.60000000000001        2.3620057323838277     
   21.600000000000001        102.40000000000001        2.3546929720524195     

   22.400000000000002       0.80000000000000004        2.3491285791785010     
   22.400000000000002        1.6000000000000001        2.3464147659087837     
   22.400000000000002        2.4000000000000004        2.3459185416780453     
   22.400000000000002        3.2000000000000002        2.3454810333489777     
   22.400000000000002        4.0000000000000000        2.3463355708714162     
   22.400000000000002        4.8000000000000007        2.3471372942588102     
   22.400000000000002        5.6000000000000005        2.3486498769354323     
   22.400000000000002        6.4000000000000004        2.3504327783848877     
   22.400000000000002        7.2000000000000002        2.3526183232007014     
   22.400000000000002        8.0000000000000000        2.3547453603037729     
   22.400000000000002        8.8000000000000007        2.3563929858188728     
   22.400000000000002        9.6000000000000014        2.3578013842123680     
   22.400000000000002        10.400000000000000        2.3593253563152401     
   22.400000000000002        11.200000000000001        2.3583469465911047     
   22.400000000000002        12.000000000000000        2.3553866136587542     
   22.400000000000002        12.800000000000001        2.3479401919428771     
   22.400000000000002        13.600000000000001        2.3382934316530952     
   22.400000000000002        14.400000000000000        2.3271272988864222     
   22.400000000000002        15.200000000000001        2.3114025572313746     
   22.400000000000002        16.000000000000000        2.2939218666912820     
   22.400000000000002        16.800000000000001        2.2750781604997097     
   22.400000000000002        17.600000000000001        2.2557990812287176     
   22.400000000000002        18.400000000000002        2.2404214618018896     
   22.400000000000002        19.200000000000003        2.2268515772669155     
   22.400000000000002        20.000000000000000        2.2188504665213187     
   22.400000000000002        20.800000000000001        2.2161094291265182     
   22.400000000000002        21.600000000000001        2.2195979142663744     
   22.400000000000002        22.400000000000002        2.2282992584574779     
   22.400000000000002        23.200000000000003        2.2419821075155331     
   22.400000000000002        24.000000000000000        2.2590735160871565     
   22.400000000000002        24.800000000000001        2.2780528447016364     
   22.400000000000002        25.600000000000001        2.2959986538494133     
   22.400000000000002        26.400000000000002        2.3143932375434599     
   22.400000000000002        27.200000000000003        2.3294477430188629     
   22.400000000000002        28.000000000000000        2.3407054511336280     
   22.400000000000002        28.800000000000001        2.3498454636970627     
   22.400000000000002        29.600000000000001        2.3531313554931299     
   22.400000000000002        30.400000000000002        2.3569450298320200     
   22.400000000000002        31.200000000000003        2.3578369169719742     
   22.400000000000002        32.000000000000000        2.3549440346500119     
   22.400000000000002        32.800000000000004        2.3526587426474630     
   22.400000000000002        33.600000000000001        2.3515729986184311     
   22.400000000000002        34.399999999999999        2.3497145237777657     
   22.400000000000002        35.200000000000003        2.3476343113138785     
   22.400000000000002        36.000000000000000        2.3474863868334226     
   22.400000000000002        36.800000000000004        2.3485984785790088     
   22.400000000000002        37.600000000000001        2.3494077793720098     
   22.400000000000002        38.400000000000006        2.3502203929874681     
   22.400000000000002        39.200000000000003        2.3511465976131869     
   22.400000000000002        40.000000000000000        2.3516175924357405     
   22.400000000000002        40.800000000000004        2.3523713954659309     
   22.400000000000002        41.600000000000001        2.3507866598365257     
   22.400000000000002        42.400000000000006        2.3511197192325137     
   22.400000000000002        43.200000000000003        2.3499723398164352     
   22.400000000000002        44.000000000000000        2.3489573838766238     
   22.400000000000002        44.800000000000004        2.3495239297797550     
   22.400000000000002        45.600000000000001        2.3490776032584417     
   22.400000000000002        46.400000000000006        2.3510553105076806     
   22.400000000000002        47.200000000000003        2.3513711497261296     
   22.400000000000002        48.000000000000000        2.3527805669236104     
   22.400000000000002        48.800000000000004        2.3540874229998563     
   22.400000000000002        49.600000000000001        2.3538561583495126     
   22.400000000000002        50.400000000000006        2.3528564643869396     
   22.400000000000002        51.200000000000003        2.3491910662260214     
   22.400000000000002        52.000000000000000        2.3440043021575137     
   22.400000000000002        52.800000000000004        2.3341667081271735     
   22.400000000000002        53.600000000000001        2.3224750954364159     
   22.400000000000002        54.400000000000006        2.3084800461129849     
   22.400000000000002        55.200000000000003        2.2937125493175254     
   22.400000000000002        56.000000000000000        2.2787879218865705     
   22.400000000000002        56.800000000000004        2.2654289604517857     
   22.400000000000002        57.600000000000001        2.2546439267069713     
   22.400000000000002        58.400000000000006        2.2480309641300682     
   22.400000000000002        59.200000000000003        2.2456118413347315     
   22.400000000000002        60.000000000000000        2.2484724670583045     
   22.400000000000002        60.800000000000004        2.2555616427164913     
   22.400000000000002        61.600000000000001        2.2664161176479989     
   22.400000000000002        62.400000000000006        2.2799424314156354     
   22.400000000000002        63.200000000000003        2.2958607378582156     
   22.400000000000002        64.000000000000000        2.3106280486875850     
   22.400000000000002        64.799999999999997        2.3253732732510799     
   22.400000000000002        65.600000000000009        2.3365683650396178     
   22.400000000000002        66.400000000000006        2.3447038211304929     
   22.400000000000002        67.200000000000003        2.3511806478113924     
   22.400000000000002        68.000000000000000        2.3537962942203130     
   22.400000000000002        68.799999999999997        2.3550577357268181     
   22.400000000000002        69.600000000000009        2.3539062763859557     
   22.400000000000002        70.400000000000006        2.3518570607438831     
   22.400000000000002        71.200000000000003        2.3510894018871236     
   22.400000000000002        72.000000000000000        2.3481793561951680     
   22.400000000000002        72.799999999999997        2.3469325568471668     
   22.400000000000002        73.600000000000009        2.3466669318636675     
   22.400000000000002        74.400000000000006        2.3466698676060953     
   22.400000000000002        75.200000000000003        2.3473595248524601     
   22.400000000000002        76.000000000000000        2.3483435173155085     
   22.400000000000002        76.800000000000011        2.3494209072381675     
   22.400000000000002        77.600000000000009        2.3498070316160198     
   22.400000000000002        78.400000000000006        2.3508128050938568     
   22.400000000000002        79.200000000000003        2.3524630761952130     
   22.400000000000002        80.000000000000000        2.3535858191113932     
   22.400000000000002        80.800000000000011        2.3558901510034689     
   22.400000000000002        81.600000000000009        2.3596596062368906     
   22.400000000000002        82.400000000000006        2.3648621596738710     
   22.400000000000002        83.200000000000003        2.3733703943268956     
   22.400000000000002        84.000000000000000        2.3836397677962484     
   22.400000000000002        84.800000000000011        2.3962930173059389     
   22.400000000000002        85.600000000000009        2.4112341988372932     
   22.400000000000002        86.400000000000006        2.4285027842752926     
   22.400000000000002        87.200000000000003        2.4483957081769185     
   22.400000000000002        88.000000000000000        2.4703750157227344     
   22.400000000000002        88.800000000000011        2.5092414497181466     
   22.400000000000002        89.600000000000009        2.5054994554670271     
   22.400000000000002        90.400000000000006        2.4928539855063967     
   22.400000000000002        91.200000000000003        2.5112442003294473     
   22.400000000000002        92.000000000000000        2.4932151852524265     
   22.400000000000002        92.800000000000011        2.5109083312222622     
   22.400000000000002        93.600000000000009        2.4949128455034830     
   22.400000000000002        94.400000000000006        2.5117961512794387     
   22.400000000000002        95.200000000000003        2.5032872687006069     
   22.400000000000002        96.000000000000000        2.4742778247503692     
   22.400000000000002        96.800000000000011        2.4537236375783853     
   22.400000000000002        97.600000000000009        2.4319968117335633     
   22.400000000000002        98.400000000000006        2.4124187719370602     
   22.400000000000002        99.200000000000003        2.3959629880184199     
   22.400000000000002        100.00000000000000        2.3815948275108894     
   22.400000000000002        100.80000000000001        2.3705750275533699     
   22.400000000000002        101.60000000000001        2.3613010619728323     
   22.400000000000002        102.40000000000001        2.3535366341959278     

   23.200000000000003       0.80000000000000004        2.3481628769707337     
   23.200000000000003        1.6000000000000001        2.3460719911796715     
   23.200000000000003        2.4000000000000004        2.3454836337695646     
   23.200000000000003        3.2000000000000002        2.3452763608273735     
   23.200000000000003        4.0000000000000000        2.3447586711115460     
   23.200000000000003        4.8000000000000007        2.3464103571989732     
   23.200000000000003        5.6000000000000005        2.3489276656434446     
   23.200000000000003        6.4000000000000004        2.3493091604447938     
   23.200000000000003        7.2000000000000002        2.3526301268095597     
   23.200000000000003        8.0000000000000000        2.3528660949872542     
   23.200000000000003        8.8000000000000007        2.3555036775686120     
   23.200000000000003        9.6000000000000014        2.3571983016477347     
   23.200000000000003        10.400000000000000        2.3584693880719421     
   23.200000000000003        11.200000000000001        2.3589544300962340     
   23.200000000000003        12.000000000000000        2.3587855512274118     
   23.200000000000003        12.800000000000001        2.3526908515603027     
   23.200000000000003        13.600000000000001        2.3457695313493847     
   23.200000000000003        14.400000000000000        2.3366730065311101     
   23.200000000000003        15.200000000000001        2.3243673320874141     
   23.200000000000003        16.000000000000000        2.3122877486313480     
   23.200000000000003        16.800000000000001        2.2974965076913927     
   23.200000000000003        17.600000000000001        2.2817603880516533     
   23.200000000000003        18.400000000000002        2.2703336109191441     
   23.200000000000003        19.200000000000003        2.2594192770457044     
   23.200000000000003        20.000000000000000        2.2520341142488207     
   23.200000000000003        20.800000000000001        2.2510827450721282     
   23.200000000000003        21.600000000000001        2.2539147732334341     
   23.200000000000003        22.400000000000002        2.2613204901212458     
   23.200000000000003        23.200000000000003        2.2725527136191137     
   23.200000000000003        24.000000000000000        2.2867010642044008     
   23.200000000000003        24.800000000000001        2.2989893988386187     
   23.200000000000003        25.600000000000001        2.3163623403996398     
   23.200000000000003        26.400000000000002        2.3288929027450318     
   23.200000000000003        27.200000000000003        2.3414675743540134     
   23.200000000000003        28.000000000000000        2.3496101300885015     
   23.200000000000003        28.800000000000001        2.3555393319499713     
   23.200000000000003        29.600000000000001        2.3582018842654557     
   23.200000000000003        30.400000000000002        2.3600253621915095     
   23.200000000000003        31.200000000000003        2.3572367530711396     
   23.200000000000003        32.000000000000000        2.3553774954763127     
   23.200000000000003        32.800000000000004        2.3533108844160435     
   23.200000000000003        33.600000000000001        2.3516759252544106     
   23.200000000000003        34.399999999999999        2.3528924632897956     
   23.200000000000003        35.200000000000003        2.3501523357057290     
   23.200000000000003        36.000000000000000        2.3506709903738932     
   23.200000000000003        36.800000000000004        2.3526873743967438     
   23.200000000000003        37.600000000000001        2.3545949505929569     
   23.200000000000003        38.400000000000006        2.3561387222269587     
   23.200000000000003        39.200000000000003        2.3590231953033216     
   23.200000000000003        40.000000000000000        2.3602931731960850     
   23.200000000000003        40.800000000000004        2.3605957866341369     
   23.200000000000003        41.600000000000001        2.3599193241579703     
   23.200000000000003        42.400000000000006        2.3592004873143182     
   23.200000000000003        43.200000000000003        2.3580192038510259     
   23.200000000000003        44.000000000000000        2.3568097276338706     
   23.200000000000003        44.800000000000004        2.3555464469350174     
   23.200000000000003        45.600000000000001        2.3543556045999483     
   23.200000000000003        46.400000000000006        2.3526069541857071     
   23.200000000000003        47.200000000000003        2.3539021434467382     
   23.200000000000003        48.000000000000000        2.3539469711917711     
   23.200000000000003        48.800000000000004        2.3526715150547797     
   23.200000000000003        49.600000000000001        2.3514586552182575     
   23.200000000000003        50.400000000000006        2.3467765700049137     
   23.200000000000003        51.200000000000003        2.3408083641135482     
   23.200000000000003        52.000000000000000        2.3328215746005587     
   23.200000000000003        52.800000000000004        2.3210986800069255     
   23.200000000000003        53.600000000000001        2.3058410931882252     
   23.200000000000003        54.400000000000006        2.2881798904106807     
   23.200000000000003        55.200000000000003        2.2686308701376250     
   23.200000000000003        56.000000000000000        2.2518563931043669     
   23.200000000000003        56.800000000000004        2.2353352122681951     
   23.200000000000003        57.600000000000001        2.2222694098910964     
   23.200000000000003        58.400000000000006        2.2144922524129531     
   23.200000000000003        59.200000000000003        2.2121918384107317     
   23.200000000000003        60.000000000000000        2.2157398130329300     
   23.200000000000003        60.800000000000004        2.2246401570327237     
   23.200000000000003        61.600000000000001        2.2382469891998742     
   23.200000000000003        62.400000000000006        2.2567067177571789     
   23.200000000000003        63.200000000000003        2.2748023809367628     
   23.200000000000003        64.000000000000000        2.2921170475401333     
   23.200000000000003        64.799999999999997        2.3117007819236264     
   23.200000000000003        65.600000000000009        2.3273765566312759     
   23.200000000000003        66.400000000000006        2.3389322845690050     
   23.200000000000003        67.200000000000003        2.3469285912875595     
   23.200000000000003        68.000000000000000        2.3529386559036793     
   23.200000000000003        68.799999999999997        2.3554803168764828     
   23.200000000000003        69.600000000000009        2.3550709625309478     
   23.200000000000003        70.400000000000006        2.3530609278505219     
   23.200000000000003        71.200000000000003        2.3522355083985875     
   23.200000000000003        72.000000000000000        2.3470913068735233     
   23.200000000000003        72.799999999999997        2.3476189546776953     
   23.200000000000003        73.600000000000009        2.3465320730260477     
   23.200000000000003        74.400000000000006        2.3472211075034375     
   23.200000000000003        75.200000000000003        2.3457766483622069     
   23.200000000000003        76.000000000000000        2.3463648657918177     
   23.200000000000003        76.800000000000011        2.3468341564282373     
   23.200000000000003        77.600000000000009        2.3467058954159623     
   23.200000000000003        78.400000000000006        2.3473770999983139     
   23.200000000000003        79.200000000000003        2.3482193055600109     
   23.200000000000003        80.000000000000000        2.3491763237488503     
   23.200000000000003        80.800000000000011        2.3511846452694076     
   23.200000000000003        81.600000000000009        2.3544705524294813     
   23.200000000000003        82.400000000000006        2.3598474438319381     
   23.200000000000003        83.200000000000003        2.3675267518496264     
   23.200000000000003        84.000000000000000        2.3770959215868253     
   23.200000000000003        84.800000000000011        2.3890486742494210     
   23.200000000000003        85.600000000000009        2.4027185543924041     
   23.200000000000003        86.400000000000006        2.4188055631167726     
   23.200000000000003        87.200000000000003        2.4365038391156331     
   23.200000000000003        88.000000000000000        2.4556285242667548     
   23.200000000000003        88.800000000000011        2.4768461904923700     
   23.200000000000003        89.600000000000009        2.4981347627295367     
   23.200000000000003        90.400000000000006        2.5128322577297735     
   23.200000000000003        91.200000000000003        2.4979242044577035     
   23.200000000000003        92.000000000000000        2.5146756620840760     
   23.200000000000003        92.800000000000011        2.4985118759581333     
   23.200000000000003        93.600000000000009        2.5123167012697358     
   23.200000000000003        94.400000000000006        2.4912642407834182     
   23.200000000000003        95.200000000000003        2.4787485734643306     
   23.200000000000003        96.000000000000000        2.4596140208859452     
   23.200000000000003        96.800000000000011        2.4386340038952676     
   23.200000000000003        97.600000000000009        2.4216592432910637     
   23.200000000000003        98.400000000000006        2.4028280990187110     
   23.200000000000003        99.200000000000003        2.3902308348655126     
   23.200000000000003        100.00000000000000        2.3773680104524626     
   23.200000000000003        100.80000000000001        2.3667729672139757     
   23.200000000000003        101.60000000000001        2.3587102015061174     
   23.200000000000003        102.40000000000001        2.3517464828179175     

   24.000000000000000       0.80000000000000004        2.3473738572159895     
   24.000000000000000        1.6000000000000001        2.3457233756161044     
   24.000000000000000        2.4000000000000004        2.3445668707910237     
   24.000000000000000        3.2000000000000002        2.3456568667801929     
   24.000000000000000        4.0000000000000000        2.3461957866681926     
   24.000000000000000        4.8000000000000007        2.3466174461431741     
   24.000000000000000        5.6000000000000005        2.3482310079213748     
   24.000000000000000        6.4000000000000004        2.3508136084722806     
   24.000000000000000        7.2000000000000002        2.3509707755112088     
   24.000000000000000        8.0000000000000000        2.3523817740116191     
   24.000000000000000        8.8000000000000007        2.3559230068347716     
   24.000000000000000        9.6000000000000014        2.3553493178252674     
   24.000000000000000        10.400000000000000        2.3570749055182421     
   24.000000000000000        11.200000000000001        2.3578578867784392     
   24.000000000000000        12.000000000000000        2.3572487034453640     
   24.000000000000000        12.800000000000001        2.3553248016955126     
   24.000000000000000        13.600000000000001        2.3509980253623701     
   24.000000000000000        14.400000000000000        2.3440430708223543     
   24.000000000000000        15.200000000000001        2.3354201174367968     
   24.000000000000000        16.000000000000000        2.3260807269481285     
   24.000000000000000        16.800000000000001        2.3149893985150980     
   24.000000000000000        17.600000000000001        2.3046870175019554     
   24.000000000000000        18.400000000000002        2.2950934310853852     
   24.000000000000000        19.200000000000003        2.2886606021982838     
   24.000000000000000        20.000000000000000        2.2841053164254830     
   24.000000000000000        20.800000000000001        2.2829444291559602     
   24.000000000000000        21.600000000000001        2.2850902772120785     
   24.000000000000000        22.400000000000002        2.2915875147548150     
   24.000000000000000        23.200000000000003        2.3015271249672584     
   24.000000000000000        24.000000000000000        2.3114281039101066     
   24.000000000000000        24.800000000000001        2.3229060642924835     
   24.000000000000000        25.600000000000001        2.3339705557758990     
   24.000000000000000        26.400000000000002        2.3436433231848475     
   24.000000000000000        27.200000000000003        2.3519434160416588     
   24.000000000000000        28.000000000000000        2.3563011786242387     
   24.000000000000000        28.800000000000001        2.3604742141126929     
   24.000000000000000        29.600000000000001        2.3611764495197090     
   24.000000000000000        30.400000000000002        2.3606414928466855     
   24.000000000000000        31.200000000000003        2.3585395310672417     
   24.000000000000000        32.000000000000000        2.3565555017791944     
   24.000000000000000        32.800000000000004        2.3546909387156520     
   24.000000000000000        33.600000000000001        2.3539010968913132     
   24.000000000000000        34.399999999999999        2.3538220242665653     
   24.000000000000000        35.200000000000003        2.3544439816907485     
   24.000000000000000        36.000000000000000        2.3581795277809587     
   24.000000000000000        36.800000000000004        2.3592055761248125     
   24.000000000000000        37.600000000000001        2.3624490738440671     
   24.000000000000000        38.400000000000006        2.3661420640275175     
   24.000000000000000        39.200000000000003        2.3689400452197980     
   24.000000000000000        40.000000000000000        2.3701625643347275     
   24.000000000000000        40.800000000000004        2.3726090580104726     
   24.000000000000000        41.600000000000001        2.3709399501739359     
   24.000000000000000        42.400000000000006        2.3705297107520931     
   24.000000000000000        43.200000000000003        2.3679922624505538     
   24.000000000000000        44.000000000000000        2.3667908964233879     
   24.000000000000000        44.800000000000004        2.3638760082850587     
   24.000000000000000        45.600000000000001        2.3623628989611962     
   24.000000000000000        46.400000000000006        2.3610178762089107     
   24.000000000000000        47.200000000000003        2.3589645162688360     
   24.000000000000000        48.000000000000000        2.3570760031196198     
   24.000000000000000        48.800000000000004        2.3551330304523437     
   24.000000000000000        49.600000000000001        2.3509286635276703     
   24.000000000000000        50.400000000000006        2.3444782228245455     
   24.000000000000000        51.200000000000003        2.3342933371091474     
   24.000000000000000        52.000000000000000        2.3237771582597921     
   24.000000000000000        52.800000000000004        2.3085072805019649     
   24.000000000000000        53.600000000000001        2.2895089643593134     
   24.000000000000000        54.400000000000006        2.2676456199091537     
   24.000000000000000        55.200000000000003        2.2455078530988755     
   24.000000000000000        56.000000000000000        2.2241562421048555     
   24.000000000000000        56.800000000000004        2.2050278736570976     
   24.000000000000000        57.600000000000001        2.1898788780246763     
   24.000000000000000        58.400000000000006        2.1801162826741143     
   24.000000000000000        59.200000000000003        2.1789416914137139     
   24.000000000000000        60.000000000000000        2.1823956346949287     
   24.000000000000000        60.800000000000004        2.1928428288435660     
   24.000000000000000        61.600000000000001        2.2089055437207805     
   24.000000000000000        62.400000000000006        2.2309156622406707     
   24.000000000000000        63.200000000000003        2.2530383128831759     
   24.000000000000000        64.000000000000000        2.2767980355874218     
   24.000000000000000        64.799999999999997        2.2987589404264508     
   24.000000000000000        65.600000000000009        2.3168506806047335     
   24.000000000000000        66.400000000000006        2.3325646032843665     
   24.000000000000000        67.200000000000003        2.3437507216311673     
   24.000000000000000        68.000000000000000        2.3514350527201739     
   24.000000000000000        68.799999999999997        2.3555234906127680     
   24.000000000000000        69.600000000000009        2.3563069798944540     
   24.000000000000000        70.400000000000006        2.3550940240684022     
   24.000000000000000        71.200000000000003        2.3529570700397722     
   24.000000000000000        72.000000000000000        2.3509269723838164     
   24.000000000000000        72.799999999999997        2.3492210652817396     
   24.000000000000000        73.600000000000009        2.3480461194758204     
   24.000000000000000        74.400000000000006        2.3468003651586002     
   24.000000000000000        75.200000000000003        2.3464224212117335     
   24.000000000000000        76.000000000000000        2.3460636716462129     
   24.000000000000000        76.800000000000011        2.3450328143365518     
   24.000000000000000        77.600000000000009        2.3466126455123049     
   24.000000000000000        78.400000000000006        2.3464251737911832     
   24.000000000000000        79.200000000000003        2.3465094512137119     
   24.000000000000000        80.000000000000000        2.3482458467028051     
   24.000000000000000        80.800000000000011        2.3496631695012340     
   24.000000000000000        81.600000000000009        2.3520189912219434     
   24.000000000000000        82.400000000000006        2.3565614207462251     
   24.000000000000000        83.200000000000003        2.3631565381913955     
   24.000000000000000        84.000000000000000        2.3711100964297209     
   24.000000000000000        84.800000000000011        2.3825997830402676     
   24.000000000000000        85.600000000000009        2.3947603875188128     
   24.000000000000000        86.400000000000006        2.4090051654840283     
   24.000000000000000        87.200000000000003        2.4232831704644093     
   24.000000000000000        88.000000000000000        2.4399067049805288     
   24.000000000000000        88.800000000000011        2.4578100763490598     
   24.000000000000000        89.600000000000009        2.4745591412999044     
   24.000000000000000        90.400000000000006        2.5063148183475676     
   24.000000000000000        91.200000000000003        2.5119393619974666     
   24.000000000000000        92.000000000000000        2.4983242913472350     
   24.000000000000000        92.800000000000011        2.5156666003063890     
   24.000000000000000        93.600000000000009        2.4999771046939627     
   24.000000000000000        94.400000000000006        2.4769314392606150     
   24.000000000000000        95.200000000000003        2.4599530102078471     
   24.000000000000000        96.000000000000000        2.4424897166012016     
   24.000000000000000        96.800000000000011        2.4243561175580779     
   24.000000000000000        97.600000000000009        2.4104586350565089     
   24.000000000000000        98.400000000000006        2.3964243540654757     
   24.000000000000000        99.200000000000003        2.3833560357529473     
   24.000000000000000        100.00000000000000        2.3724110573814752     
   24.000000000000000        100.80000000000001        2.3631077121787332     
   24.000000000000000        101.60000000000001        2.3560918313053612     
   24.000000000000000        102.40000000000001        2.3510544717001962     

   24.800000000000001       0.80000000000000004        2.3471973492044298     
   24.800000000000001        1.6000000000000001        2.3472211682687316     
   24.800000000000001        2.4000000000000004        2.3450197809760027     
   24.800000000000001        3.2000000000000002        2.3463136221488154     
   24.800000000000001        4.0000000000000000        2.3462252160164856     
   24.800000000000001        4.8000000000000007        2.3472081623454693     
   24.800000000000001        5.6000000000000005        2.3488290385465045     
   24.800000000000001        6.4000000000000004        2.3489183118048071     
   24.800000000000001        7.2000000000000002        2.3499963420709253     
   24.800000000000001        8.0000000000000000        2.3519716914866091     
   24.800000000000001        8.8000000000000007        2.3530622935478327     
   24.800000000000001        9.6000000000000014        2.3545574134730396     
   24.800000000000001        10.400000000000000        2.3558434150516727     
   24.800000000000001        11.200000000000001        2.3567929555113349     
   24.800000000000001        12.000000000000000        2.3573603240982566     
   24.800000000000001        12.800000000000001        2.3569586874389845     
   24.800000000000001        13.600000000000001        2.3542617543675783     
   24.800000000000001        14.400000000000000        2.3502767354209149     
   24.800000000000001        15.200000000000001        2.3451366597771952     
   24.800000000000001        16.000000000000000        2.3385637158178527     
   24.800000000000001        16.800000000000001        2.3309920592375826     
   24.800000000000001        17.600000000000001        2.3243190840690144     
   24.800000000000001        18.400000000000002        2.3175743536165410     
   24.800000000000001        19.200000000000003        2.3132064619193078     
   24.800000000000001        20.000000000000000        2.3115937161706550     
   24.800000000000001        20.800000000000001        2.3119477171648963     
   24.800000000000001        21.600000000000001        2.3127175973178389     
   24.800000000000001        22.400000000000002        2.3175032804176467     
   24.800000000000001        23.200000000000003        2.3237386146058152     
   24.800000000000001        24.000000000000000        2.3305773305767983     
   24.800000000000001        24.800000000000001        2.3407959290562652     
   24.800000000000001        25.600000000000001        2.3478356865207330     
   24.800000000000001        26.400000000000002        2.3542140792803434     
   24.800000000000001        27.200000000000003        2.3571337168224527     
   24.800000000000001        28.000000000000000        2.3619858665052038     
   24.800000000000001        28.800000000000001        2.3629339532538740     
   24.800000000000001        29.600000000000001        2.3627037232184529     
   24.800000000000001        30.400000000000002        2.3614677364026604     
   24.800000000000001        31.200000000000003        2.3610086139510851     
   24.800000000000001        32.000000000000000        2.3582876520652354     
   24.800000000000001        32.800000000000004        2.3571838020882652     
   24.800000000000001        33.600000000000001        2.3575207864035592     
   24.800000000000001        34.399999999999999        2.3592767732444506     
   24.800000000000001        35.200000000000003        2.3610453433359178     
   24.800000000000001        36.000000000000000        2.3641620869257163     
   24.800000000000001        36.800000000000004        2.3687951325369112     
   24.800000000000001        37.600000000000001        2.3729495785098784     
   24.800000000000001        38.400000000000006        2.3768548049980671     
   24.800000000000001        39.200000000000003        2.3812077611479583     
   24.800000000000001        40.000000000000000        2.3844433223291062     
   24.800000000000001        40.800000000000004        2.3854187905375475     
   24.800000000000001        41.600000000000001        2.3893952274874644     
   24.800000000000001        42.400000000000006        2.3844914902231684     
   24.800000000000001        43.200000000000003        2.3828555873380872     
   24.800000000000001        44.000000000000000        2.3797837117814398     
   24.800000000000001        44.800000000000004        2.3757624371355752     
   24.800000000000001        45.600000000000001        2.3725453193177986     
   24.800000000000001        46.400000000000006        2.3696245818509860     
   24.800000000000001        47.200000000000003        2.3659253679440195     
   24.800000000000001        48.000000000000000        2.3618016225288367     
   24.800000000000001        48.800000000000004        2.3574902503119648     
   24.800000000000001        49.600000000000001        2.3508108423764744     
   24.800000000000001        50.400000000000006        2.3419829335119062     
   24.800000000000001        51.200000000000003        2.3314247516091737     
   24.800000000000001        52.000000000000000        2.3138761305028410     
   24.800000000000001        52.800000000000004        2.2969588150357505     
   24.800000000000001        53.600000000000001        2.2742085182114518     
   24.800000000000001        54.400000000000006        2.2491674309101017     
   24.800000000000001        55.200000000000003        2.2246437190271977     
   24.800000000000001        56.000000000000000        2.1983967501902129     
   24.800000000000001        56.800000000000004        2.1775146903200198     
   24.800000000000001        57.600000000000001        2.1604593552397886     
   24.800000000000001        58.400000000000006        2.1479381257989649     
   24.800000000000001        59.200000000000003        2.1444551789163602     
   24.800000000000001        60.000000000000000        2.1501596262211944     
   24.800000000000001        60.800000000000004        2.1642658445878973     
   24.800000000000001        61.600000000000001        2.1822578104813650     
   24.800000000000001        62.400000000000006        2.2059905674483380     
   24.800000000000001        63.200000000000003        2.2323542763266961     
   24.800000000000001        64.000000000000000        2.2596593507171376     
   24.800000000000001        64.799999999999997        2.2845018935738404     
   24.800000000000001        65.600000000000009        2.3086702430769219     
   24.800000000000001        66.400000000000006        2.3267379988626704     
   24.800000000000001        67.200000000000003        2.3411640130679134     
   24.800000000000001        68.000000000000000        2.3504197738535346     
   24.800000000000001        68.799999999999997        2.3562096918620155     
   24.800000000000001        69.600000000000009        2.3580852940356851     
   24.800000000000001        70.400000000000006        2.3575504380442878     
   24.800000000000001        71.200000000000003        2.3556489567391621     
   24.800000000000001        72.000000000000000        2.3533953485533248     
   24.800000000000001        72.799999999999997        2.3508387002694864     
   24.800000000000001        73.600000000000009        2.3503132185823792     
   24.800000000000001        74.400000000000006        2.3489366899674531     
   24.800000000000001        75.200000000000003        2.3488440385145379     
   24.800000000000001        76.000000000000000        2.3479110226913567     
   24.800000000000001        76.800000000000011        2.3481062244144288     
   24.800000000000001        77.600000000000009        2.3479645846949584     
   24.800000000000001        78.400000000000006        2.3476065197083602     
   24.800000000000001        79.200000000000003        2.3474845305334946     
   24.800000000000001        80.000000000000000        2.3478824429106382     
   24.800000000000001        80.800000000000011        2.3490462730544515     
   24.800000000000001        81.600000000000009        2.3515649436603643     
   24.800000000000001        82.400000000000006        2.3554274048409707     
   24.800000000000001        83.200000000000003        2.3609798089487262     
   24.800000000000001        84.000000000000000        2.3670274215533702     
   24.800000000000001        84.800000000000011        2.3768666852315210     
   24.800000000000001        85.600000000000009        2.3862779432617605     
   24.800000000000001        86.400000000000006        2.3993571620437382     
   24.800000000000001        87.200000000000003        2.4121632164811335     
   24.800000000000001        88.000000000000000        2.4255469414715320     
   24.800000000000001        88.800000000000011        2.4391199945398112     
   24.800000000000001        89.600000000000009        2.4524372469055660     
   24.800000000000001        90.400000000000006        2.4629131319960815     
   24.800000000000001        91.200000000000003        2.4684203594790977     
   24.800000000000001        92.000000000000000        2.4703959116990726     
   24.800000000000001        92.800000000000011        2.4690829574142183     
   24.800000000000001        93.600000000000009        2.4636983431856581     
   24.800000000000001        94.400000000000006        2.4529507142986740     
   24.800000000000001        95.200000000000003        2.4393582114056525     
   24.800000000000001        96.000000000000000        2.4263684768406946     
   24.800000000000001        96.800000000000011        2.4123133408958877     
   24.800000000000001        97.600000000000009        2.3993195493351891     
   24.800000000000001        98.400000000000006        2.3874081880525750     
   24.800000000000001        99.200000000000003        2.3766301767013944     
   24.800000000000001        100.00000000000000        2.3672464279217862     
   24.800000000000001        100.80000000000001        2.3594351567985909     
   24.800000000000001        101.60000000000001        2.3534648642681999     
   24.800000000000001        102.40000000000001        2.3495449192787250     

   25.600000000000001       0.80000000000000004        2.3460796956156056     
   25.600000000000001        1.6000000000000001        2.3447433810983691     
   25.600000000000001        2.4000000000000004        2.3440611219894478     
   25.600000000000001        3.2000000000000002        2.3458138973325044     
   25.600000000000001        4.0000000000000000        2.3470820800684091     
   25.600000000000001        4.8000000000000007        2.3480657480414480     
   25.600000000000001        5.6000000000000005        2.3487464911365761     
   25.600000000000001        6.4000000000000004        2.3491501144233511     
   25.600000000000001        7.2000000000000002        2.3498667502580139     
   25.600000000000001        8.0000000000000000        2.3507131430147723     
   25.600000000000001        8.8000000000000007        2.3528686686271936     
   25.600000000000001        9.6000000000000014        2.3535374409238288     
   25.600000000000001        10.400000000000000        2.3553488048000211     
   25.600000000000001        11.200000000000001        2.3580958761574697     
   25.600000000000001        12.000000000000000        2.3569341709676261     
   25.600000000000001        12.800000000000001        2.3581592464576748     
   25.600000000000001        13.600000000000001        2.3559392286431922     
   25.600000000000001        14.400000000000000        2.3536111799851480     
   25.600000000000001        15.200000000000001        2.3512775444062703     
   25.600000000000001        16.000000000000000        2.3480060555561852     
   25.600000000000001        16.800000000000001        2.3443800796544507     
   25.600000000000001        17.600000000000001        2.3378856613176762     
   25.600000000000001        18.400000000000002        2.3358666832725605     
   25.600000000000001        19.200000000000003        2.3325638128227357     
   25.600000000000001        20.000000000000000        2.3319804628583776     
   25.600000000000001        20.800000000000001        2.3323991732986333     
   25.600000000000001        21.600000000000001        2.3344512337994532     
   25.600000000000001        22.400000000000002        2.3380543720160603     
   25.600000000000001        23.200000000000003        2.3425850254913891     
   25.600000000000001        24.000000000000000        2.3472417375629302     
   25.600000000000001        24.800000000000001        2.3522723688445279     
   25.600000000000001        25.600000000000001        2.3563819014659524     
   25.600000000000001        26.400000000000002        2.3605655474789571     
   25.600000000000001        27.200000000000003        2.3628964297540089     
   25.600000000000001        28.000000000000000        2.3640540525822455     
   25.600000000000001        28.800000000000001        2.3629841885899703     
   25.600000000000001        29.600000000000001        2.3615972940974759     
   25.600000000000001        30.400000000000002        2.3603116650415532     
   25.600000000000001        31.200000000000003        2.3629585771385262     
   25.600000000000001        32.000000000000000        2.3605586998743373     
   25.600000000000001        32.800000000000004        2.3611460641902644     
   25.600000000000001        33.600000000000001        2.3619363995362574     
   25.600000000000001        34.399999999999999        2.3652432329458963     
   25.600000000000001        35.200000000000003        2.3689412401711092     
   25.600000000000001        36.000000000000000        2.3740382724561799     
   25.600000000000001        36.800000000000004        2.3800468207778938     
   25.600000000000001        37.600000000000001        2.3863644116125329     
   25.600000000000001        38.400000000000006        2.3907391405849121     
   25.600000000000001        39.200000000000003        2.3963966614911998     
   25.600000000000001        40.000000000000000        2.3988706572449763     
   25.600000000000001        40.800000000000004        2.4025234342649253     
   25.600000000000001        41.600000000000001        2.4026185633191965     
   25.600000000000001        42.400000000000006        2.4003716408111284     
   25.600000000000001        43.200000000000003        2.3986554750556066     
   25.600000000000001        44.000000000000000        2.3945735515695477     
   25.600000000000001        44.800000000000004        2.3899934841157187     
   25.600000000000001        45.600000000000001        2.3851637353849346     
   25.600000000000001        46.400000000000006        2.3800111246997235     
   25.600000000000001        47.200000000000003        2.3746013131151513     
   25.600000000000001        48.000000000000000        2.3686293855969089     
   25.600000000000001        48.800000000000004        2.3618964178507285     
   25.600000000000001        49.600000000000001        2.3540862625710006     
   25.600000000000001        50.400000000000006        2.3435423698324973     
   25.600000000000001        51.200000000000003        2.3267075902745797     
   25.600000000000001        52.000000000000000        2.3100388413250683     
   25.600000000000001        52.800000000000004        2.2891001724489346     
   25.600000000000001        53.600000000000001        2.2610307181104816     
   25.600000000000001        54.400000000000006        2.2328992114100181     
   25.600000000000001        55.200000000000003        2.2037393870074391     
   25.600000000000001        56.000000000000000        2.1758083558305543     
   25.600000000000001        56.800000000000004        2.1515240845969084     
   25.600000000000001        57.600000000000001        2.1324447328986369     
   25.600000000000001        58.400000000000006        2.1202735935108143     
   25.600000000000001        59.200000000000003        2.1173353614751211     
   25.600000000000001        60.000000000000000        2.1228654592853795     
   25.600000000000001        60.800000000000004        2.1368458505907166     
   25.600000000000001        61.600000000000001        2.1586079314793181     
   25.600000000000001        62.400000000000006        2.1840087504253756     
   25.600000000000001        63.200000000000003        2.2145651211968866     
   25.600000000000001        64.000000000000000        2.2457740421643351     
   25.600000000000001        64.799999999999997        2.2749524405808326     
   25.600000000000001        65.600000000000009        2.3005054934446316     
   25.600000000000001        66.400000000000006        2.3217282660511152     
   25.600000000000001        67.200000000000003        2.3382418107485683     
   25.600000000000001        68.000000000000000        2.3498141426532153     
   25.600000000000001        68.799999999999997        2.3567919060749642     
   25.600000000000001        69.600000000000009        2.3599112426542996     
   25.600000000000001        70.400000000000006        2.3602983481954691     
   25.600000000000001        71.200000000000003        2.3589407655396393     
   25.600000000000001        72.000000000000000        2.3571870925473908     
   25.600000000000001        72.799999999999997        2.3554309358685699     
   25.600000000000001        73.600000000000009        2.3537677617419308     
   25.600000000000001        74.400000000000006        2.3519627671759240     
   25.600000000000001        75.200000000000003        2.3509973204874237     
   25.600000000000001        76.000000000000000        2.3512453493339827     
   25.600000000000001        76.800000000000011        2.3507119308506401     
   25.600000000000001        77.600000000000009        2.3499994392655918     
   25.600000000000001        78.400000000000006        2.3492711585361863     
   25.600000000000001        79.200000000000003        2.3491231454182859     
   25.600000000000001        80.000000000000000        2.3491726550854071     
   25.600000000000001        80.800000000000011        2.3502854284566697     
   25.600000000000001        81.600000000000009        2.3510081411092325     
   25.600000000000001        82.400000000000006        2.3555721117808770     
   25.600000000000001        83.200000000000003        2.3587463777718138     
   25.600000000000001        84.000000000000000        2.3653750504557474     
   25.600000000000001        84.800000000000011        2.3718975227126307     
   25.600000000000001        85.600000000000009        2.3809055240032304     
   25.600000000000001        86.400000000000006        2.3906656001134179     
   25.600000000000001        87.200000000000003        2.4003327641006442     
   25.600000000000001        88.000000000000000        2.4103443566140315     
   25.600000000000001        88.800000000000011        2.4227753326495880     
   25.600000000000001        89.600000000000009        2.4327040673860933     
   25.600000000000001        90.400000000000006        2.4394498528703661     
   25.600000000000001        91.200000000000003        2.4447234225860535     
   25.600000000000001        92.000000000000000        2.4453778914606108     
   25.600000000000001        92.800000000000011        2.4448498002173511     
   25.600000000000001        93.600000000000009        2.4384618248416237     
   25.600000000000001        94.400000000000006        2.4304796427037396     
   25.600000000000001        95.200000000000003        2.4206235332960899     
   25.600000000000001        96.000000000000000        2.4100023328841433     
   25.600000000000001        96.800000000000011        2.3987488751172585     
   25.600000000000001        97.600000000000009        2.3886551820470934     
   25.600000000000001        98.400000000000006        2.3786494915608762     
   25.600000000000001        99.200000000000003        2.3696056824758793     
   25.600000000000001        100.00000000000000        2.3621615281281736     
   25.600000000000001        100.80000000000001        2.3565149039793321     
   25.600000000000001        101.60000000000001        2.3515323016063543     
   25.600000000000001        102.40000000000001        2.3472409882990495     

   26.400000000000002       0.80000000000000004        2.3465535628154019     
   26.400000000000002        1.6000000000000001        2.3459338028656194     
   26.400000000000002        2.4000000000000004        2.3452155547822682     
   26.400000000000002        3.2000000000000002        2.3462284033178529     
   26.400000000000002        4.0000000000000000        2.3468231159589501     
   26.400000000000002        4.8000000000000007        2.3479615503479194     
   26.400000000000002        5.6000000000000005        2.3487741332281158     
   26.400000000000002        6.4000000000000004        2.3491919112730701     
   26.400000000000002        7.2000000000000002        2.3497340005885294     
   26.400000000000002        8.0000000000000000        2.3502462591143378     
   26.400000000000002        8.8000000000000007        2.3511205453686057     
   26.400000000000002        9.6000000000000014        2.3515186331473443     
   26.400000000000002        10.400000000000000        2.3533229896585675     
   26.400000000000002        11.200000000000001        2.3545825095825625     
   26.400000000000002        12.000000000000000        2.3556182277738960     
   26.400000000000002        12.800000000000001        2.3563910594492721     
   26.400000000000002        13.600000000000001        2.3574255502587609     
   26.400000000000002        14.400000000000000        2.3563117192176768     
   26.400000000000002        15.200000000000001        2.3553596173360392     
   26.400000000000002        16.000000000000000        2.3533248020695927     
   26.400000000000002        16.800000000000001        2.3527762627801541     
   26.400000000000002        17.600000000000001        2.3509645449420433     
   26.400000000000002        18.400000000000002        2.3491458281737021     
   26.400000000000002        19.200000000000003        2.3472897391815812     
   26.400000000000002        20.000000000000000        2.3477914411128329     
   26.400000000000002        20.800000000000001        2.3486638673431073     
   26.400000000000002        21.600000000000001        2.3526035775829355     
   26.400000000000002        22.400000000000002        2.3531003628508036     
   26.400000000000002        23.200000000000003        2.3561864124739031     
   26.400000000000002        24.000000000000000        2.3580784963638148     
   26.400000000000002        24.800000000000001        2.3594219423252580     
   26.400000000000002        25.600000000000001        2.3616129800237440     
   26.400000000000002        26.400000000000002        2.3629413933576213     
   26.400000000000002        27.200000000000003        2.3631895313231794     
   26.400000000000002        28.000000000000000        2.3635232926700351     
   26.400000000000002        28.800000000000001        2.3615916330702782     
   26.400000000000002        29.600000000000001        2.3603624038666742     
   26.400000000000002        30.400000000000002        2.3598634580953881     
   26.400000000000002        31.200000000000003        2.3597336795918022     
   26.400000000000002        32.000000000000000        2.3603931392096147     
   26.400000000000002        32.800000000000004        2.3620256252036684     
   26.400000000000002        33.600000000000001        2.3661629045166408     
   26.400000000000002        34.399999999999999        2.3713725559526586     
   26.400000000000002        35.200000000000003        2.3778000535967241     
   26.400000000000002        36.000000000000000        2.3852725626102811     
   26.400000000000002        36.800000000000004        2.3934056160589829     
   26.400000000000002        37.600000000000001        2.4016055290795886     
   26.400000000000002        38.400000000000006        2.4087204008921010     
   26.400000000000002        39.200000000000003        2.4159758187079170     
   26.400000000000002        40.000000000000000        2.4210755861668223     
   26.400000000000002        40.800000000000004        2.4229696437022277     
   26.400000000000002        41.600000000000001        2.4244015440054967     
   26.400000000000002        42.400000000000006        2.4218924173701213     
   26.400000000000002        43.200000000000003        2.4177919246448973     
   26.400000000000002        44.000000000000000        2.4148905450437281     
   26.400000000000002        44.800000000000004        2.4061604948414201     
   26.400000000000002        45.600000000000001        2.3980156647274691     
   26.400000000000002        46.400000000000006        2.3940506952308436     
   26.400000000000002        47.200000000000003        2.3848048980382721     
   26.400000000000002        48.000000000000000        2.3780042586635668     
   26.400000000000002        48.800000000000004        2.3690797145087155     
   26.400000000000002        49.600000000000001        2.3559655194903177     
   26.400000000000002        50.400000000000006        2.3444919542416707     
   26.400000000000002        51.200000000000003        2.3271788563906681     
   26.400000000000002        52.000000000000000        2.3062631742669089     
   26.400000000000002        52.800000000000004        2.2808239020960115     
   26.400000000000002        53.600000000000001        2.2503124807354240     
   26.400000000000002        54.400000000000006        2.2205519063443351     
   26.400000000000002        55.200000000000003        2.1891179609943188     
   26.400000000000002        56.000000000000000        2.1589553140749054     
   26.400000000000002        56.800000000000004        2.1328173649269719     
   26.400000000000002        57.600000000000001        2.1125042458672745     
   26.400000000000002        58.400000000000006        2.0999276829932048     
   26.400000000000002        59.200000000000003        2.0963537191649801     
   26.400000000000002        60.000000000000000        2.1025172924355808     
   26.400000000000002        60.800000000000004        2.1182971842687222     
   26.400000000000002        61.600000000000001        2.1402233705195473     
   26.400000000000002        62.400000000000006        2.1690884949153415     
   26.400000000000002        63.200000000000003        2.2009953282717483     
   26.400000000000002        64.000000000000000        2.2339924791700985     
   26.400000000000002        64.799999999999997        2.2661847264814217     
   26.400000000000002        65.600000000000009        2.2949577078068142     
   26.400000000000002        66.400000000000006        2.3179118570417896     
   26.400000000000002        67.200000000000003        2.3364484538572974     
   26.400000000000002        68.000000000000000        2.3497207889508602     
   26.400000000000002        68.799999999999997        2.3582352004984997     
   26.400000000000002        69.600000000000009        2.3624320923686097     
   26.400000000000002        70.400000000000006        2.3636179329069376     
   26.400000000000002        71.200000000000003        2.3629497012340348     
   26.400000000000002        72.000000000000000        2.3614452226698184     
   26.400000000000002        72.799999999999997        2.3593796666688829     
   26.400000000000002        73.600000000000009        2.3572389128531990     
   26.400000000000002        74.400000000000006        2.3571198488895719     
   26.400000000000002        75.200000000000003        2.3553080892470666     
   26.400000000000002        76.000000000000000        2.3529380350804505     
   26.400000000000002        76.800000000000011        2.3525736630850465     
   26.400000000000002        77.600000000000009        2.3513034835434294     
   26.400000000000002        78.400000000000006        2.3516527914989771     
   26.400000000000002        79.200000000000003        2.3502482980627359     
   26.400000000000002        80.000000000000000        2.3505309793044953     
   26.400000000000002        80.800000000000011        2.3511307512357944     
   26.400000000000002        81.600000000000009        2.3521378123480594     
   26.400000000000002        82.400000000000006        2.3541205401441756     
   26.400000000000002        83.200000000000003        2.3583488083484174     
   26.400000000000002        84.000000000000000        2.3626883436308117     
   26.400000000000002        84.800000000000011        2.3684265083938181     
   26.400000000000002        85.600000000000009        2.3756789514783576     
   26.400000000000002        86.400000000000006        2.3829743132679759     
   26.400000000000002        87.200000000000003        2.3909002435204334     
   26.400000000000002        88.000000000000000        2.4000235503948146     
   26.400000000000002        88.800000000000011        2.4067916208877258     
   26.400000000000002        89.600000000000009        2.4134115502318867     
   26.400000000000002        90.400000000000006        2.4187301236506515     
   26.400000000000002        91.200000000000003        2.4224934269861058     
   26.400000000000002        92.000000000000000        2.4229408069423557     
   26.400000000000002        92.800000000000011        2.4213023913917393     
   26.400000000000002        93.600000000000009        2.4165508870153181     
   26.400000000000002        94.400000000000006        2.4112586016818791     
   26.400000000000002        95.200000000000003        2.4036992606776795     
   26.400000000000002        96.000000000000000        2.3965736181605548     
   26.400000000000002        96.800000000000011        2.3873517991105708     
   26.400000000000002        97.600000000000009        2.3791385219328367     
   26.400000000000002        98.400000000000006        2.3705108788103870     
   26.400000000000002        99.200000000000003        2.3623836709118597     
   26.400000000000002        100.00000000000000        2.3573563367875447     
   26.400000000000002        100.80000000000001        2.3537726551293638     
   26.400000000000002        101.60000000000001        2.3509542545061626     
   26.400000000000002        102.40000000000001        2.3468927127203467     

   27.200000000000003       0.80000000000000004        2.3460193506533522     
   27.200000000000003        1.6000000000000001        2.3461901627295974     
   27.200000000000003        2.4000000000000004        2.3457379509255167     
   27.200000000000003        3.2000000000000002        2.3464241716120431     
   27.200000000000003        4.0000000000000000        2.3467402416125913     
   27.200000000000003        4.8000000000000007        2.3495583367954334     
   27.200000000000003        5.6000000000000005        2.3483266471943529     
   27.200000000000003        6.4000000000000004        2.3483722036081116     
   27.200000000000003        7.2000000000000002        2.3491726922130116     
   27.200000000000003        8.0000000000000000        2.3498396314012666     
   27.200000000000003        8.8000000000000007        2.3505365856032872     
   27.200000000000003        9.6000000000000014        2.3513655745323074     
   27.200000000000003        10.400000000000000        2.3522756217546861     
   27.200000000000003        11.200000000000001        2.3533266184360895     
   27.200000000000003        12.000000000000000        2.3543121676898209     
   27.200000000000003        12.800000000000001        2.3553018030069501     
   27.200000000000003        13.600000000000001        2.3564470398767297     
   27.200000000000003        14.400000000000000        2.3570006063281701     
   27.200000000000003        15.200000000000001        2.3578473731426146     
   27.200000000000003        16.000000000000000        2.3579891534575270     
   27.200000000000003        16.800000000000001        2.3580464594149690     
   27.200000000000003        17.600000000000001        2.3566447998492759     
   27.200000000000003        18.400000000000002        2.3578541648336766     
   27.200000000000003        19.200000000000003        2.3580592475794013     
   27.200000000000003        20.000000000000000        2.3587873090971265     
   27.200000000000003        20.800000000000001        2.3597567897185918     
   27.200000000000003        21.600000000000001        2.3605462003999973     
   27.200000000000003        22.400000000000002        2.3602497320496845     
   27.200000000000003        23.200000000000003        2.3622579625538558     
   27.200000000000003        24.000000000000000        2.3625648965377843     
   27.200000000000003        24.800000000000001        2.3617233694956083     
   27.200000000000003        25.600000000000001        2.3607454585594612     
   27.200000000000003        26.400000000000002        2.3599303600015458     
   27.200000000000003        27.200000000000003        2.3587605700459777     
   27.200000000000003        28.000000000000000        2.3569113792295608     
   27.200000000000003        28.800000000000001        2.3548365154982909     
   27.200000000000003        29.600000000000001        2.3552964720947287     
   27.200000000000003        30.400000000000002        2.3550889226260243     
   27.200000000000003        31.200000000000003        2.3565366218300503     
   27.200000000000003        32.000000000000000        2.3601630242853089     
   27.200000000000003        32.800000000000004        2.3643572164800033     
   27.200000000000003        33.600000000000001        2.3703057796612126     
   27.200000000000003        34.399999999999999        2.3782108725397575     
   27.200000000000003        35.200000000000003        2.3872753425837936     
   27.200000000000003        36.000000000000000        2.3972654819237196     
   27.200000000000003        36.800000000000004        2.4080849903670325     
   27.200000000000003        37.600000000000001        2.4185003969570964     
   27.200000000000003        38.400000000000006        2.4281624946188454     
   27.200000000000003        39.200000000000003        2.4365408828549167     
   27.200000000000003        40.000000000000000        2.4428949445392232     
   27.200000000000003        40.800000000000004        2.4468535634670037     
   27.200000000000003        41.600000000000001        2.4468431987413770     
   27.200000000000003        42.400000000000006        2.4458000886943396     
   27.200000000000003        43.200000000000003        2.4409595307769782     
   27.200000000000003        44.000000000000000        2.4335579068455413     
   27.200000000000003        44.800000000000004        2.4252934792399530     
   27.200000000000003        45.600000000000001        2.4162502495595533     
   27.200000000000003        46.400000000000006        2.4029015846360351     
   27.200000000000003        47.200000000000003        2.3964687026678937     
   27.200000000000003        48.000000000000000        2.3863718657903874     
   27.200000000000003        48.800000000000004        2.3755296362557194     
   27.200000000000003        49.600000000000001        2.3615184652542434     
   27.200000000000003        50.400000000000006        2.3469392698002869     
   27.200000000000003        51.200000000000003        2.3273975494198846     
   27.200000000000003        52.000000000000000        2.3036059718926025     
   27.200000000000003        52.800000000000004        2.2765950711583058     
   27.200000000000003        53.600000000000001        2.2470119342271295     
   27.200000000000003        54.400000000000006        2.2131575451683441     
   27.200000000000003        55.200000000000003        2.1803373304804339     
   27.200000000000003        56.000000000000000        2.1490086561928292     
   27.200000000000003        56.800000000000004        2.1216995076381346     
   27.200000000000003        57.600000000000001        2.1003564079231607     
   27.200000000000003        58.400000000000006        2.0863674993333272     
   27.200000000000003        59.200000000000003        2.0838591934874633     
   27.200000000000003        60.000000000000000        2.0896041805532644     
   27.200000000000003        60.800000000000004        2.1056505779091359     
   27.200000000000003        61.600000000000001        2.1294473470829862     
   27.200000000000003        62.400000000000006        2.1591426595397119     
   27.200000000000003        63.200000000000003        2.1926858866823093     
   27.200000000000003        64.000000000000000        2.2275740652786564     
   27.200000000000003        64.799999999999997        2.2606660968095205     
   27.200000000000003        65.600000000000009        2.2912178325466122     
   27.200000000000003        66.400000000000006        2.3155244814994704     
   27.200000000000003        67.200000000000003        2.3357831005843925     
   27.200000000000003        68.000000000000000        2.3508214093358988     
   27.200000000000003        68.799999999999997        2.3606311511991516     
   27.200000000000003        69.600000000000009        2.3652843300065638     
   27.200000000000003        70.400000000000006        2.3682741475222251     
   27.200000000000003        71.200000000000003        2.3660784240295132     
   27.200000000000003        72.000000000000000        2.3650646368606183     
   27.200000000000003        72.799999999999997        2.3627655079897676     
   27.200000000000003        73.600000000000009        2.3608733448273753     
   27.200000000000003        74.400000000000006        2.3581372284711550     
   27.200000000000003        75.200000000000003        2.3562545631225089     
   27.200000000000003        76.000000000000000        2.3547923565483693     
   27.200000000000003        76.800000000000011        2.3532706814285951     
   27.200000000000003        77.600000000000009        2.3521956626113480     
   27.200000000000003        78.400000000000006        2.3508036946403110     
   27.200000000000003        79.200000000000003        2.3513491503063970     
   27.200000000000003        80.000000000000000        2.3497651215029940     
   27.200000000000003        80.800000000000011        2.3500546453744824     
   27.200000000000003        81.600000000000009        2.3510988117089857     
   27.200000000000003        82.400000000000006        2.3532411420149821     
   27.200000000000003        83.200000000000003        2.3563707952714519     
   27.200000000000003        84.000000000000000        2.3596591679092951     
   27.200000000000003        84.800000000000011        2.3643913440254840     
   27.200000000000003        85.600000000000009        2.3700808848658768     
   27.200000000000003        86.400000000000006        2.3761937582824348     
   27.200000000000003        87.200000000000003        2.3824229509173400     
   27.200000000000003        88.000000000000000        2.3885425112154262     
   27.200000000000003        88.800000000000011        2.3910969890611180     
   27.200000000000003        89.600000000000009        2.3976891669778535     
   27.200000000000003        90.400000000000006        2.4011591894988769     
   27.200000000000003        91.200000000000003        2.4032628313764732     
   27.200000000000003        92.000000000000000        2.4037035602721541     
   27.200000000000003        92.800000000000011        2.4022953691444870     
   27.200000000000003        93.600000000000009        2.3976694420289002     
   27.200000000000003        94.400000000000006        2.3942881497634385     
   27.200000000000003        95.200000000000003        2.3892231617567758     
   27.200000000000003        96.000000000000000        2.3826747068945564     
   27.200000000000003        96.800000000000011        2.3761396998923079     
   27.200000000000003        97.600000000000009        2.3698976588653728     
   27.200000000000003        98.400000000000006        2.3638723185631436     
   27.200000000000003        99.200000000000003        2.3593803991501168     
   27.200000000000003        100.00000000000000        2.3541449153556577     
   27.200000000000003        100.80000000000001        2.3504069241043939     
   27.200000000000003        101.60000000000001        2.3482105639392086     
   27.200000000000003        102.40000000000001        2.3466132492872984     

   28.000000000000000       0.80000000000000004        2.3452706541306623     
   28.000000000000000        1.6000000000000001        2.3457034508481005     
   28.000000000000000        2.4000000000000004        2.3464063500611041     
   28.000000000000000        3.2000000000000002        2.3466225139276333     
   28.000000000000000        4.0000000000000000        2.3471167056680291     
   28.000000000000000        4.8000000000000007        2.3480866702628771     
   28.000000000000000        5.6000000000000005        2.3488368046075179     
   28.000000000000000        6.4000000000000004        2.3499857849791148     
   28.000000000000000        7.2000000000000002        2.3488033952979124     
   28.000000000000000        8.0000000000000000        2.3495896463614696     
   28.000000000000000        8.8000000000000007        2.3501009177078385     
   28.000000000000000        9.6000000000000014        2.3504862956438113     
   28.000000000000000        10.400000000000000        2.3512467601298970     
   28.000000000000000        11.200000000000001        2.3522876248536559     
   28.000000000000000        12.000000000000000        2.3525708902569193     
   28.000000000000000        12.800000000000001        2.3562729904295043     
   28.000000000000000        13.600000000000001        2.3559528890268515     
   28.000000000000000        14.400000000000000        2.3575648934821252     
   28.000000000000000        15.200000000000001        2.3578079621612495     
   28.000000000000000        16.000000000000000        2.3600083911451755     
   28.000000000000000        16.800000000000001        2.3612527658742932     
   28.000000000000000        17.600000000000001        2.3622354361620759     
   28.000000000000000        18.400000000000002        2.3615360515878550     
   28.000000000000000        19.200000000000003        2.3639737122145581     
   28.000000000000000        20.000000000000000        2.3644503516194217     
   28.000000000000000        20.800000000000001        2.3653796877575943     
   28.000000000000000        21.600000000000001        2.3648481207980518     
   28.000000000000000        22.400000000000002        2.3642296363619204     
   28.000000000000000        23.200000000000003        2.3614157013510089     
   28.000000000000000        24.000000000000000        2.3595279064234078     
   28.000000000000000        24.800000000000001        2.3574092185498943     
   28.000000000000000        25.600000000000001        2.3534082131193252     
   28.000000000000000        26.400000000000002        2.3497398269665553     
   28.000000000000000        27.200000000000003        2.3489077141656911     
   28.000000000000000        28.000000000000000        2.3456580955426092     
   28.000000000000000        28.800000000000001        2.3438372748130663     
   28.000000000000000        29.600000000000001        2.3443842262546104     
   28.000000000000000        30.400000000000002        2.3473111005276728     
   28.000000000000000        31.200000000000003        2.3514467133461805     
   28.000000000000000        32.000000000000000        2.3570506841832159     
   28.000000000000000        32.800000000000004        2.3643021002148572     
   28.000000000000000        33.600000000000001        2.3749884058016244     
   28.000000000000000        34.399999999999999        2.3850306059355524     
   28.000000000000000        35.200000000000003        2.3967686337894039     
   28.000000000000000        36.000000000000000        2.4094038306586167     
   28.000000000000000        36.800000000000004        2.4227853737893712     
   28.000000000000000        37.600000000000001        2.4368368362659272     
   28.000000000000000        38.400000000000006        2.4465030395473137     
   28.000000000000000        39.200000000000003        2.4600282299440015     
   28.000000000000000        40.000000000000000        2.4700735381674890     
   28.000000000000000        40.800000000000004        2.4750058025104340     
   28.000000000000000        41.600000000000001        2.4753939978750306     
   28.000000000000000        42.400000000000006        2.4743894181641286     
   28.000000000000000        43.200000000000003        2.4689818132893895     
   28.000000000000000        44.000000000000000        2.4572628917302382     
   28.000000000000000        44.800000000000004        2.4454831297414437     
   28.000000000000000        45.600000000000001        2.4332153893330704     
   28.000000000000000        46.400000000000006        2.4205580699642364     
   28.000000000000000        47.200000000000003        2.4086783763151249     
   28.000000000000000        48.000000000000000        2.3960212562052057     
   28.000000000000000        48.800000000000004        2.3821687091461938     
   28.000000000000000        49.600000000000001        2.3683137069760778     
   28.000000000000000        50.400000000000006        2.3508940996030594     
   28.000000000000000        51.200000000000003        2.3307106364676056     
   28.000000000000000        52.000000000000000        2.3054003588812546     
   28.000000000000000        52.800000000000004        2.2764249702258490     
   28.000000000000000        53.600000000000001        2.2448878715522862     
   28.000000000000000        54.400000000000006        2.2112197952714543     
   28.000000000000000        55.200000000000003        2.1783749024828656     
   28.000000000000000        56.000000000000000        2.1471992992037161     
   28.000000000000000        56.800000000000004        2.1181330080629350     
   28.000000000000000        57.600000000000001        2.0973668486281105     
   28.000000000000000        58.400000000000006        2.0838337309851300     
   28.000000000000000        59.200000000000003        2.0805548705335108     
   28.000000000000000        60.000000000000000        2.0861364824710904     
   28.000000000000000        60.800000000000004        2.1022221959775740     
   28.000000000000000        61.600000000000001        2.1262054030137136     
   28.000000000000000        62.400000000000006        2.1554374585140894     
   28.000000000000000        63.200000000000003        2.1895657693103461     
   28.000000000000000        64.000000000000000        2.2244793144985437     
   28.000000000000000        64.799999999999997        2.2586934949328450     
   28.000000000000000        65.600000000000009        2.2885168258103255     
   28.000000000000000        66.400000000000006        2.3155140107914143     
   28.000000000000000        67.200000000000003        2.3368394012870097     
   28.000000000000000        68.000000000000000        2.3525116306259308     
   28.000000000000000        68.799999999999997        2.3617015690069922     
   28.000000000000000        69.600000000000009        2.3680994064149767     
   28.000000000000000        70.400000000000006        2.3699895922349801     
   28.000000000000000        71.200000000000003        2.3726461896250779     
   28.000000000000000        72.000000000000000        2.3690432695534192     
   28.000000000000000        72.799999999999997        2.3666849446932581     
   28.000000000000000        73.600000000000009        2.3636966013433396     
   28.000000000000000        74.400000000000006        2.3604082313943264     
   28.000000000000000        75.200000000000003        2.3590457736198318     
   28.000000000000000        76.000000000000000        2.3547106506176982     
   28.000000000000000        76.800000000000011        2.3519348026896503     
   28.000000000000000        77.600000000000009        2.3495388079939228     
   28.000000000000000        78.400000000000006        2.3485791553569735     
   28.000000000000000        79.200000000000003        2.3452972523246776     
   28.000000000000000        80.000000000000000        2.3458506567986266     
   28.000000000000000        80.800000000000011        2.3460035744477863     
   28.000000000000000        81.600000000000009        2.3471821349052169     
   28.000000000000000        82.400000000000006        2.3493898392998411     
   28.000000000000000        83.200000000000003        2.3519817859760299     
   28.000000000000000        84.000000000000000        2.3554113678672217     
   28.000000000000000        84.800000000000011        2.3597462119058727     
   28.000000000000000        85.600000000000009        2.3646857929998077     
   28.000000000000000        86.400000000000006        2.3699032436924230     
   28.000000000000000        87.200000000000003        2.3746562428093396     
   28.000000000000000        88.000000000000000        2.3789108145868876     
   28.000000000000000        88.800000000000011        2.3824916678584138     
   28.000000000000000        89.600000000000009        2.3868447238947614     
   28.000000000000000        90.400000000000006        2.3871158746343832     
   28.000000000000000        91.200000000000003        2.3873815840192303     
   28.000000000000000        92.000000000000000        2.3879743378580955     
   28.000000000000000        92.800000000000011        2.3866616285096458     
   28.000000000000000        93.600000000000009        2.3854003758650655     
   28.000000000000000        94.400000000000006        2.3811938006286084     
   28.000000000000000        95.200000000000003        2.3760708486686073     
   28.000000000000000        96.000000000000000        2.3719191746101851     
   28.000000000000000        96.800000000000011        2.3666692023525777     
   28.000000000000000        97.600000000000009        2.3623732453955273     
   28.000000000000000        98.400000000000006        2.3578267589991762     
   28.000000000000000        99.200000000000003        2.3537964770113948     
   28.000000000000000        100.00000000000000        2.3503658874070270     
   28.000000000000000        100.80000000000001        2.3481112523326910     
   28.000000000000000        101.60000000000001        2.3470079417751606     
   28.000000000000000        102.40000000000001        2.3460928587794436     

   28.800000000000001       0.80000000000000004        2.3458404953907959     
   28.800000000000001        1.6000000000000001        2.3468030358120955     
   28.800000000000001        2.4000000000000004        2.3467331030903424     
   28.800000000000001        3.2000000000000002        2.3467755564296708     
   28.800000000000001        4.0000000000000000        2.3493600182471899     
   28.800000000000001        4.8000000000000007        2.3489407915474212     
   28.800000000000001        5.6000000000000005        2.3490095774277817     
   28.800000000000001        6.4000000000000004        2.3482389904523271     
   28.800000000000001        7.2000000000000002        2.3489049459456575     
   28.800000000000001        8.0000000000000000        2.3499131580624670     
   28.800000000000001        8.8000000000000007        2.3507958739603461     
   28.800000000000001        9.6000000000000014        2.3501702952684500     
   28.800000000000001        10.400000000000000        2.3508445582569908     
   28.800000000000001        11.200000000000001        2.3517764901727274     
   28.800000000000001        12.000000000000000        2.3526757445921112     
   28.800000000000001        12.800000000000001        2.3534835636154976     
   28.800000000000001        13.600000000000001        2.3558023323596777     
   28.800000000000001        14.400000000000000        2.3573520378546564     
   28.800000000000001        15.200000000000001        2.3584232419383087     
   28.800000000000001        16.000000000000000        2.3609999344162764     
   28.800000000000001        16.800000000000001        2.3623839102013746     
   28.800000000000001        17.600000000000001        2.3639687884048479     
   28.800000000000001        18.400000000000002        2.3660173439794456     
   28.800000000000001        19.200000000000003        2.3665668300288560     
   28.800000000000001        20.000000000000000        2.3666668987864674     
   28.800000000000001        20.800000000000001        2.3658578585209669     
   28.800000000000001        21.600000000000001        2.3645351556764700     
   28.800000000000001        22.400000000000002        2.3610243190226421     
   28.800000000000001        23.200000000000003        2.3573909601641319     
   28.800000000000001        24.000000000000000        2.3522322442695551     
   28.800000000000001        24.800000000000001        2.3469642606334853     
   28.800000000000001        25.600000000000001        2.3411902225108268     
   28.800000000000001        26.400000000000002        2.3357232931101963     
   28.800000000000001        27.200000000000003        2.3315768815288269     
   28.800000000000001        28.000000000000000        2.3279736139377856     
   28.800000000000001        28.800000000000001        2.3285877607195067     
   28.800000000000001        29.600000000000001        2.3304481393422680     
   28.800000000000001        30.400000000000002        2.3332704044529384     
   28.800000000000001        31.200000000000003        2.3410383381677868     
   28.800000000000001        32.000000000000000        2.3498575141580416     
   28.800000000000001        32.800000000000004        2.3616077975343330     
   28.800000000000001        33.600000000000001        2.3749534280475970     
   28.800000000000001        34.399999999999999        2.3895012953172787     
   28.800000000000001        35.200000000000003        2.4047766496068181     
   28.800000000000001        36.000000000000000        2.4207439248595630     
   28.800000000000001        36.800000000000004        2.4358677175978474     
   28.800000000000001        37.600000000000001        2.4561361036083094     
   28.800000000000001        38.400000000000006        2.4728384544379871     
   28.800000000000001        39.200000000000003        2.4850951115571118     
   28.800000000000001        40.000000000000000        2.4990860906248442     
   28.800000000000001        40.800000000000004        2.4983068252376412     
   28.800000000000001        41.600000000000001        2.5129657557257028     
   28.800000000000001        42.400000000000006        2.4949855727188370     
   28.800000000000001        43.200000000000003        2.5008937635750277     
   28.800000000000001        44.000000000000000        2.4773365401433773     
   28.800000000000001        44.800000000000004        2.4613594321345373     
   28.800000000000001        45.600000000000001        2.4476494299067699     
   28.800000000000001        46.400000000000006        2.4353261272418969     
   28.800000000000001        47.200000000000003        2.4202980592541783     
   28.800000000000001        48.000000000000000        2.4054565680497579     
   28.800000000000001        48.800000000000004        2.3897143411342090     
   28.800000000000001        49.600000000000001        2.3734173619647736     
   28.800000000000001        50.400000000000006        2.3549473276276913     
   28.800000000000001        51.200000000000003        2.3337825377722363     
   28.800000000000001        52.000000000000000        2.3088020753817382     
   28.800000000000001        52.800000000000004        2.2815291109959439     
   28.800000000000001        53.600000000000001        2.2480424958558398     
   28.800000000000001        54.400000000000006        2.2163848756157702     
   28.800000000000001        55.200000000000003        2.1837364014624807     
   28.800000000000001        56.000000000000000        2.1518526227063468     
   28.800000000000001        56.800000000000004        2.1238604090897639     
   28.800000000000001        57.600000000000001        2.1027017922779283     
   28.800000000000001        58.400000000000006        2.0910448966077766     
   28.800000000000001        59.200000000000003        2.0868866456228359     
   28.800000000000001        60.000000000000000        2.0905788846113751     
   28.800000000000001        60.800000000000004        2.1070384366658796     
   28.800000000000001        61.600000000000001        2.1296866301198598     
   28.800000000000001        62.400000000000006        2.1582668602133857     
   28.800000000000001        63.200000000000003        2.1928170941115743     
   28.800000000000001        64.000000000000000        2.2260870732268976     
   28.800000000000001        64.799999999999997        2.2598638266596685     
   28.800000000000001        65.600000000000009        2.2897947650590087     
   28.800000000000001        66.400000000000006        2.3162696848584079     
   28.800000000000001        67.200000000000003        2.3370425086382425     
   28.800000000000001        68.000000000000000        2.3534408184749629     
   28.800000000000001        68.799999999999997        2.3645563807322936     
   28.800000000000001        69.600000000000009        2.3700407191144794     
   28.800000000000001        70.400000000000006        2.3731160824134818     
   28.800000000000001        71.200000000000003        2.3738520656497291     
   28.800000000000001        72.000000000000000        2.3719228754964434     
   28.800000000000001        72.799999999999997        2.3692555170490044     
   28.800000000000001        73.600000000000009        2.3651243670132245     
   28.800000000000001        74.400000000000006        2.3603962686652129     
   28.800000000000001        75.200000000000003        2.3568929457272207     
   28.800000000000001        76.000000000000000        2.3519876544564493     
   28.800000000000001        76.800000000000011        2.3472140816322176     
   28.800000000000001        77.600000000000009        2.3432743936681120     
   28.800000000000001        78.400000000000006        2.3400423037757387     
   28.800000000000001        79.200000000000003        2.3386568199690290     
   28.800000000000001        80.000000000000000        2.3376665402643098     
   28.800000000000001        80.800000000000011        2.3375479662560323     
   28.800000000000001        81.600000000000009        2.3395366507964925     
   28.800000000000001        82.400000000000006        2.3423861561314934     
   28.800000000000001        83.200000000000003        2.3449533338649884     
   28.800000000000001        84.000000000000000        2.3491848878958583     
   28.800000000000001        84.800000000000011        2.3539249887921097     
   28.800000000000001        85.600000000000009        2.3589198897911601     
   28.800000000000001        86.400000000000006        2.3635901105761183     
   28.800000000000001        87.200000000000003        2.3671728162839512     
   28.800000000000001        88.000000000000000        2.3707204072975161     
   28.800000000000001        88.800000000000011        2.3735160428745412     
   28.800000000000001        89.600000000000009        2.3752940642999891     
   28.800000000000001        90.400000000000006        2.3764344115436651     
   28.800000000000001        91.200000000000003        2.3762937361654171     
   28.800000000000001        92.000000000000000        2.3759068625550297     
   28.800000000000001        92.800000000000011        2.3743606733013181     
   28.800000000000001        93.600000000000009        2.3718651840831506     
   28.800000000000001        94.400000000000006        2.3687105635020713     
   28.800000000000001        95.200000000000003        2.3659375365424324     
   28.800000000000001        96.000000000000000        2.3626381670862955     
   28.800000000000001        96.800000000000011        2.3592937361445214     
   28.800000000000001        97.600000000000009        2.3559334094288791     
   28.800000000000001        98.400000000000006        2.3532243856568154     
   28.800000000000001        99.200000000000003        2.3505766556128118     
   28.800000000000001        100.00000000000000        2.3483038835272669     
   28.800000000000001        100.80000000000001        2.3489742479730533     
   28.800000000000001        101.60000000000001        2.3474012214101769     
   28.800000000000001        102.40000000000001        2.3457669524575726     

   29.600000000000001       0.80000000000000004        2.3442441354485202     
   29.600000000000001        1.6000000000000001        2.3468187298843373     
   29.600000000000001        2.4000000000000004        2.3478936367951646     
   29.600000000000001        3.2000000000000002        2.3476813141876876     
   29.600000000000001        4.0000000000000000        2.3488173112181117     
   29.600000000000001        4.8000000000000007        2.3497742333437275     
   29.600000000000001        5.6000000000000005        2.3498649385112720     
   29.600000000000001        6.4000000000000004        2.3495199859273130     
   29.600000000000001        7.2000000000000002        2.3498419827640111     
   29.600000000000001        8.0000000000000000        2.3509867832117601     
   29.600000000000001        8.8000000000000007        2.3512691631894604     
   29.600000000000001        9.6000000000000014        2.3508147396479817     
   29.600000000000001        10.400000000000000        2.3522498740627360     
   29.600000000000001        11.200000000000001        2.3516748108992434     
   29.600000000000001        12.000000000000000        2.3533755255688802     
   29.600000000000001        12.800000000000001        2.3530159141906490     
   29.600000000000001        13.600000000000001        2.3561505377350076     
   29.600000000000001        14.400000000000000        2.3574332611372126     
   29.600000000000001        15.200000000000001        2.3592189375291128     
   29.600000000000001        16.000000000000000        2.3623656743769272     
   29.600000000000001        16.800000000000001        2.3634055970047458     
   29.600000000000001        17.600000000000001        2.3651956241463639     
   29.600000000000001        18.400000000000002        2.3679113466786408     
   29.600000000000001        19.200000000000003        2.3668436397078518     
   29.600000000000001        20.000000000000000        2.3650532317694339     
   29.600000000000001        20.800000000000001        2.3641026468891524     
   29.600000000000001        21.600000000000001        2.3599641891353693     
   29.600000000000001        22.400000000000002        2.3544515916558040     
   29.600000000000001        23.200000000000003        2.3469259329307719     
   29.600000000000001        24.000000000000000        2.3382828956458352     
   29.600000000000001        24.800000000000001        2.3306543374101176     
   29.600000000000001        25.600000000000001        2.3207626721050798     
   29.600000000000001        26.400000000000002        2.3155336115651037     
   29.600000000000001        27.200000000000003        2.3093394800822078     
   29.600000000000001        28.000000000000000        2.3057748153536797     
   29.600000000000001        28.800000000000001        2.3076805077524822     
   29.600000000000001        29.600000000000001        2.3092281636214333     
   29.600000000000001        30.400000000000002        2.3171637769000744     
   29.600000000000001        31.200000000000003        2.3298557627444807     
   29.600000000000001        32.000000000000000        2.3411066613929528     
   29.600000000000001        32.800000000000004        2.3559493510813581     
   29.600000000000001        33.600000000000001        2.3732013997971624     
   29.600000000000001        34.399999999999999        2.3928422886003058     
   29.600000000000001        35.200000000000003        2.4108562235981452     
   29.600000000000001        36.000000000000000        2.4308242512584259     
   29.600000000000001        36.800000000000004        2.4507605443280238     
   29.600000000000001        37.600000000000001        2.4737109084240236     
   29.600000000000001        38.400000000000006        2.4941543225718359     
   29.600000000000001        39.200000000000003        2.5056412944506450     
   29.600000000000001        40.000000000000000        2.4946147738321134     
   29.600000000000001        40.800000000000004        2.5179611885527851     
   29.600000000000001        41.600000000000001        2.5003801820526008     
   29.600000000000001        42.400000000000006        2.5140736498770258     
   29.600000000000001        43.200000000000003        2.5087303702828327     
   29.600000000000001        44.000000000000000        2.4974272678949463     
   29.600000000000001        44.800000000000004        2.4721486417952434     
   29.600000000000001        45.600000000000001        2.4622304739926308     
   29.600000000000001        46.400000000000006        2.4484049067763833     
   29.600000000000001        47.200000000000003        2.4300523845286630     
   29.600000000000001        48.000000000000000        2.4138876284409432     
   29.600000000000001        48.800000000000004        2.3973570847255141     
   29.600000000000001        49.600000000000001        2.3802922117244285     
   29.600000000000001        50.400000000000006        2.3587875300684344     
   29.600000000000001        51.200000000000003        2.3387458065371063     
   29.600000000000001        52.000000000000000        2.3142472496398598     
   29.600000000000001        52.800000000000004        2.2855773300200148     
   29.600000000000001        53.600000000000001        2.2567704786840159     
   29.600000000000001        54.400000000000006        2.2258227151137726     
   29.600000000000001        55.200000000000003        2.1949748880619042     
   29.600000000000001        56.000000000000000        2.1649985229046949     
   29.600000000000001        56.800000000000004        2.1389149197774322     
   29.600000000000001        57.600000000000001        2.1188782174687653     
   29.600000000000001        58.400000000000006        2.1063637358978045     
   29.600000000000001        59.200000000000003        2.1013787657428638     
   29.600000000000001        60.000000000000000        2.1059674383201008     
   29.600000000000001        60.800000000000004        2.1197619601890487     
   29.600000000000001        61.600000000000001        2.1389979113792181     
   29.600000000000001        62.400000000000006        2.1667581332615549     
   29.600000000000001        63.200000000000003        2.1966608468861031     
   29.600000000000001        64.000000000000000        2.2291326169460066     
   29.600000000000001        64.799999999999997        2.2608683226338648     
   29.600000000000001        65.600000000000009        2.2903548400183147     
   29.600000000000001        66.400000000000006        2.3156702375710143     
   29.600000000000001        67.200000000000003        2.3356358938329285     
   29.600000000000001        68.000000000000000        2.3517479728188282     
   29.600000000000001        68.799999999999997        2.3644715140870347     
   29.600000000000001        69.600000000000009        2.3717656178375934     
   29.600000000000001        70.400000000000006        2.3751990644534824     
   29.600000000000001        71.200000000000003        2.3738527007698145     
   29.600000000000001        72.000000000000000        2.3734090602042102     
   29.600000000000001        72.799999999999997        2.3704792654285463     
   29.600000000000001        73.600000000000009        2.3646659485542036     
   29.600000000000001        74.400000000000006        2.3591227910339638     
   29.600000000000001        75.200000000000003        2.3530716864206429     
   29.600000000000001        76.000000000000000        2.3458872368982009     
   29.600000000000001        76.800000000000011        2.3391928221960021     
   29.600000000000001        77.600000000000009        2.3335383759090904     
   29.600000000000001        78.400000000000006        2.3284717499619223     
   29.600000000000001        79.200000000000003        2.3248526932390443     
   29.600000000000001        80.000000000000000        2.3239378156249506     
   29.600000000000001        80.800000000000011        2.3248247285153578     
   29.600000000000001        81.600000000000009        2.3276586156598214     
   29.600000000000001        82.400000000000006        2.3278825358598931     
   29.600000000000001        83.200000000000003        2.3362775859907816     
   29.600000000000001        84.000000000000000        2.3403414780969927     
   29.600000000000001        84.800000000000011        2.3461809853993927     
   29.600000000000001        85.600000000000009        2.3521538754187028     
   29.600000000000001        86.400000000000006        2.3570445705177088     
   29.600000000000001        87.200000000000003        2.3616110344779631     
   29.600000000000001        88.000000000000000        2.3649334976287975     
   29.600000000000001        88.800000000000011        2.3667975738858353     
   29.600000000000001        89.600000000000009        2.3680895207288772     
   29.600000000000001        90.400000000000006        2.3684456091230000     
   29.600000000000001        91.200000000000003        2.3683939683505804     
   29.600000000000001        92.000000000000000        2.3665061685934683     
   29.600000000000001        92.800000000000011        2.3649453625214965     
   29.600000000000001        93.600000000000009        2.3614370486180043     
   29.600000000000001        94.400000000000006        2.3595207514086698     
   29.600000000000001        95.200000000000003        2.3576056401246688     
   29.600000000000001        96.000000000000000        2.3560140080532532     
   29.600000000000001        96.800000000000011        2.3534153497647496     
   29.600000000000001        97.600000000000009        2.3510907172423376     
   29.600000000000001        98.400000000000006        2.3493359917491436     
   29.600000000000001        99.200000000000003        2.3479181100401689     
   29.600000000000001        100.00000000000000        2.3472113936751406     
   29.600000000000001        100.80000000000001        2.3461778619918152     
   29.600000000000001        101.60000000000001        2.3459401995046814     
   29.600000000000001        102.40000000000001        2.3462704314593696     

   30.400000000000002       0.80000000000000004        2.3473068369353851     
   30.400000000000002        1.6000000000000001        2.3476361755634239     
   30.400000000000002        2.4000000000000004        2.3480846947441432     
   30.400000000000002        3.2000000000000002        2.3499140236818596     
   30.400000000000002        4.0000000000000000        2.3496078001831755     
   30.400000000000002        4.8000000000000007        2.3507580730485986     
   30.400000000000002        5.6000000000000005        2.3513069577731822     
   30.400000000000002        6.4000000000000004        2.3510011038453316     
   30.400000000000002        7.2000000000000002        2.3525386823678445     
   30.400000000000002        8.0000000000000000        2.3521768805528755     
   30.400000000000002        8.8000000000000007        2.3526385969246912     
   30.400000000000002        9.6000000000000014        2.3531499050206302     
   30.400000000000002        10.400000000000000        2.3531867944854645     
   30.400000000000002        11.200000000000001        2.3527405617973987     
   30.400000000000002        12.000000000000000        2.3541963795765271     
   30.400000000000002        12.800000000000001        2.3562809510941674     
   30.400000000000002        13.600000000000001        2.3565132723135886     
   30.400000000000002        14.400000000000000        2.3587179982301785     
   30.400000000000002        15.200000000000001        2.3606647182936005     
   30.400000000000002        16.000000000000000        2.3621342901821283     
   30.400000000000002        16.800000000000001        2.3638967700661038     
   30.400000000000002        17.600000000000001        2.3633993972838025     
   30.400000000000002        18.400000000000002        2.3663542882652084     
   30.400000000000002        19.200000000000003        2.3661085347778856     
   30.400000000000002        20.000000000000000        2.3630676052720507     
   30.400000000000002        20.800000000000001        2.3570644143198858     
   30.400000000000002        21.600000000000001        2.3526649136880149     
   30.400000000000002        22.400000000000002        2.3435882910889361     
   30.400000000000002        23.200000000000003        2.3332000433853421     
   30.400000000000002        24.000000000000000        2.3207877029638380     
   30.400000000000002        24.800000000000001        2.3086613680944015     
   30.400000000000002        25.600000000000001        2.2973218825249311     
   30.400000000000002        26.400000000000002        2.2885758383607300     
   30.400000000000002        27.200000000000003        2.2818013007491169     
   30.400000000000002        28.000000000000000        2.2776548041655653     
   30.400000000000002        28.800000000000001        2.2794649300666809     
   30.400000000000002        29.600000000000001        2.2848497451680574     
   30.400000000000002        30.400000000000002        2.2956219798726396     
   30.400000000000002        31.200000000000003        2.3098938666204014     
   30.400000000000002        32.000000000000000        2.3256717618503639     
   30.400000000000002        32.800000000000004        2.3466569515462914     
   30.400000000000002        33.600000000000001        2.3683010892307061     
   30.400000000000002        34.399999999999999        2.3910220012192558     
   30.400000000000002        35.200000000000003        2.4139625597129069     
   30.400000000000002        36.000000000000000        2.4378327434184497     
   30.400000000000002        36.800000000000004        2.4632022035707966     
   30.400000000000002        37.600000000000001        2.4891320404776391     
   30.400000000000002        38.400000000000006        2.4958521422180078     
   30.400000000000002        39.200000000000003        2.5160471459383213     
   30.400000000000002        40.000000000000000        2.4955763636225483     
   30.400000000000002        40.800000000000004        2.5105051978234925     
   30.400000000000002        41.600000000000001        2.4909104209429742     
   30.400000000000002        42.400000000000006        2.5016344957959404     
   30.400000000000002        43.200000000000003        2.4960764512741425     
   30.400000000000002        44.000000000000000        2.5063504668353782     
   30.400000000000002        44.800000000000004        2.4976857221708868     
   30.400000000000002        45.600000000000001        2.4818110144073020     
   30.400000000000002        46.400000000000006        2.4632307912865095     
   30.400000000000002        47.200000000000003        2.4404175935914907     
   30.400000000000002        48.000000000000000        2.4215957054717467     
   30.400000000000002        48.800000000000004        2.4036086891280526     
   30.400000000000002        49.600000000000001        2.3850415631807911     
   30.400000000000002        50.400000000000006        2.3642792861310005     
   30.400000000000002        51.200000000000003        2.3448233379095229     
   30.400000000000002        52.000000000000000        2.3213823099100979     
   30.400000000000002        52.800000000000004        2.2957987400831774     
   30.400000000000002        53.600000000000001        2.2684488118363033     
   30.400000000000002        54.400000000000006        2.2401696543447427     
   30.400000000000002        55.200000000000003        2.2112222552356604     
   30.400000000000002        56.000000000000000        2.1850624182148710     
   30.400000000000002        56.800000000000004        2.1604718571583534     
   30.400000000000002        57.600000000000001        2.1399301332957128     
   30.400000000000002        58.400000000000006        2.1287461471438940     
   30.400000000000002        59.200000000000003        2.1233236966346758     
   30.400000000000002        60.000000000000000        2.1259259449634462     
   30.400000000000002        60.800000000000004        2.1358670526531602     
   30.400000000000002        61.600000000000001        2.1530703721456335     
   30.400000000000002        62.400000000000006        2.1766522705491247     
   30.400000000000002        63.200000000000003        2.2040617069595090     
   30.400000000000002        64.000000000000000        2.2330028425555191     
   30.400000000000002        64.799999999999997        2.2619622222835614     
   30.400000000000002        65.600000000000009        2.2885008035829921     
   30.400000000000002        66.400000000000006        2.3127918960839784     
   30.400000000000002        67.200000000000003        2.3338273798719138     
   30.400000000000002        68.000000000000000        2.3488282815988519     
   30.400000000000002        68.799999999999997        2.3617365255475393     
   30.400000000000002        69.600000000000009        2.3687695844362149     
   30.400000000000002        70.400000000000006        2.3739813042080580     
   30.400000000000002        71.200000000000003        2.3747927013899872     
   30.400000000000002        72.000000000000000        2.3717939803931021     
   30.400000000000002        72.799999999999997        2.3684073275022377     
   30.400000000000002        73.600000000000009        2.3620991891300656     
   30.400000000000002        74.400000000000006        2.3533997336346495     
   30.400000000000002        75.200000000000003        2.3434832087557540     
   30.400000000000002        76.000000000000000        2.3346957646663467     
   30.400000000000002        76.800000000000011        2.3255291309557569     
   30.400000000000002        77.600000000000009        2.3174600026348644     
   30.400000000000002        78.400000000000006        2.3095719749318206     
   30.400000000000002        79.200000000000003        2.3062167385564218     
   30.400000000000002        80.000000000000000        2.3040160411362507     
   30.400000000000002        80.800000000000011        2.3052263290735779     
   30.400000000000002        81.600000000000009        2.3089390655365132     
   30.400000000000002        82.400000000000006        2.3146513696847304     
   30.400000000000002        83.200000000000003        2.3204164881138984     
   30.400000000000002        84.000000000000000        2.3283510112725319     
   30.400000000000002        84.800000000000011        2.3361081648718649     
   30.400000000000002        85.600000000000009        2.3435854792337563     
   30.400000000000002        86.400000000000006        2.3501748760680909     
   30.400000000000002        87.200000000000003        2.3553038069753569     
   30.400000000000002        88.000000000000000        2.3588711448694721     
   30.400000000000002        88.800000000000011        2.3612984573482483     
   30.400000000000002        89.600000000000009        2.3624695042832995     
   30.400000000000002        90.400000000000006        2.3626552024072027     
   30.400000000000002        91.200000000000003        2.3616433857252286     
   30.400000000000002        92.000000000000000        2.3588279919878139     
   30.400000000000002        92.800000000000011        2.3592789865467214     
   30.400000000000002        93.600000000000009        2.3562567268121479     
   30.400000000000002        94.400000000000006        2.3540036792538461     
   30.400000000000002        95.200000000000003        2.3525120925806386     
   30.400000000000002        96.000000000000000        2.3495023334636862     
   30.400000000000002        96.800000000000011        2.3493741885255019     
   30.400000000000002        97.600000000000009        2.3479486708992727     
   30.400000000000002        98.400000000000006        2.3471547123029390     
   30.400000000000002        99.200000000000003        2.3459155280680868     
   30.400000000000002        100.00000000000000        2.3463315038884147     
   30.400000000000002        100.80000000000001        2.3461347412075506     
   30.400000000000002        101.60000000000001        2.3460603416858001     
   30.400000000000002        102.40000000000001        2.3467404099371088     

   31.200000000000003       0.80000000000000004        2.3479751016355865     
   31.200000000000003        1.6000000000000001        2.3481915382674585     
   31.200000000000003        2.4000000000000004        2.3490270438102718     
   31.200000000000003        3.2000000000000002        2.3499928035045858     
   31.200000000000003        4.0000000000000000        2.3502639812319095     
   31.200000000000003        4.8000000000000007        2.3512668443237819     
   31.200000000000003        5.6000000000000005        2.3510763857928585     
   31.200000000000003        6.4000000000000004        2.3533167308472147     
   31.200000000000003        7.2000000000000002        2.3542884082421773     
   31.200000000000003        8.0000000000000000        2.3540304791652016     
   31.200000000000003        8.8000000000000007        2.3539037786747801     
   31.200000000000003        9.6000000000000014        2.3546630840961353     
   31.200000000000003        10.400000000000000        2.3548401170542004     
   31.200000000000003        11.200000000000001        2.3541809357688526     
   31.200000000000003        12.000000000000000        2.3554069495146650     
   31.200000000000003        12.800000000000001        2.3564377255090125     
   31.200000000000003        13.600000000000001        2.3587925498593538     
   31.200000000000003        14.400000000000000        2.3596252215539160     
   31.200000000000003        15.200000000000001        2.3613712087204992     
   31.200000000000003        16.000000000000000        2.3624905175299453     
   31.200000000000003        16.800000000000001        2.3658521792463154     
   31.200000000000003        17.600000000000001        2.3652160085201519     
   31.200000000000003        18.400000000000002        2.3658628787952263     
   31.200000000000003        19.200000000000003        2.3637202898536493     
   31.200000000000003        20.000000000000000        2.3591614715172229     
   31.200000000000003        20.800000000000001        2.3531025404404473     
   31.200000000000003        21.600000000000001        2.3420054684469012     
   31.200000000000003        22.400000000000002        2.3297247540929247     
   31.200000000000003        23.200000000000003        2.3156697838645601     
   31.200000000000003        24.000000000000000        2.3008427403578180     
   31.200000000000003        24.800000000000001        2.2837691730634049     
   31.200000000000003        25.600000000000001        2.2732142331217413     
   31.200000000000003        26.400000000000002        2.2573240059606814     
   31.200000000000003        27.200000000000003        2.2494815743666168     
   31.200000000000003        28.000000000000000        2.2462027805026095     
   31.200000000000003        28.800000000000001        2.2486260046508302     
   31.200000000000003        29.600000000000001        2.2558769951705848     
   31.200000000000003        30.400000000000002        2.2691443177510191     
   31.200000000000003        31.200000000000003        2.2869205863054436     
   31.200000000000003        32.000000000000000        2.3084417661171686     
   31.200000000000003        32.800000000000004        2.3342140241224469     
   31.200000000000003        33.600000000000001        2.3603454992499167     
   31.200000000000003        34.399999999999999        2.3872920617971261     
   31.200000000000003        35.200000000000003        2.4139318523337483     
   31.200000000000003        36.000000000000000        2.4411611511956930     
   31.200000000000003        36.800000000000004        2.4705149090069085     
   31.200000000000003        37.600000000000001        2.5001095085175722     
   31.200000000000003        38.400000000000006        2.4948073619860778     
   31.200000000000003        39.200000000000003        2.5005498192921194     
   31.200000000000003        40.000000000000000        2.5108929880467641     
   31.200000000000003        40.800000000000004        2.4960177614215620     
   31.200000000000003        41.600000000000001        2.5051550550627075     
   31.200000000000003        42.400000000000006        2.5137205203030084     
   31.200000000000003        43.200000000000003        2.5152750443379293     
   31.200000000000003        44.000000000000000        2.4961371132684893     
   31.200000000000003        44.800000000000004        2.5101577977378748     
   31.200000000000003        45.600000000000001        2.4911961834262804     
   31.200000000000003        46.400000000000006        2.4730564189895365     
   31.200000000000003        47.200000000000003        2.4477762094248656     
   31.200000000000003        48.000000000000000        2.4262277966758306     
   31.200000000000003        48.800000000000004        2.4082365098568337     
   31.200000000000003        49.600000000000001        2.3894656849764178     
   31.200000000000003        50.400000000000006        2.3719554578535416     
   31.200000000000003        51.200000000000003        2.3516853077304263     
   31.200000000000003        52.000000000000000        2.3284457789704835     
   31.200000000000003        52.800000000000004        2.3073810483170258     
   31.200000000000003        53.600000000000001        2.2834211405106579     
   31.200000000000003        54.400000000000006        2.2577433015085515     
   31.200000000000003        55.200000000000003        2.2322495455603022     
   31.200000000000003        56.000000000000000        2.2081031385694425     
   31.200000000000003        56.800000000000004        2.1865956437507768     
   31.200000000000003        57.600000000000001        2.1683396063094653     
   31.200000000000003        58.400000000000006        2.1556518709209431     
   31.200000000000003        59.200000000000003        2.1487624171419215     
   31.200000000000003        60.000000000000000        2.1496088281255412     
   31.200000000000003        60.800000000000004        2.1559093377697884     
   31.200000000000003        61.600000000000001        2.1694688721821178     
   31.200000000000003        62.400000000000006        2.1876769043390785     
   31.200000000000003        63.200000000000003        2.2102806512288784     
   31.200000000000003        64.000000000000000        2.2347733464358854     
   31.200000000000003        64.799999999999997        2.2600822768660533     
   31.200000000000003        65.600000000000009        2.2848679982619031     
   31.200000000000003        66.400000000000006        2.3059869876706900     
   31.200000000000003        67.200000000000003        2.3260377532537166     
   31.200000000000003        68.000000000000000        2.3425564959126834     
   31.200000000000003        68.799999999999997        2.3564292090941299     
   31.200000000000003        69.600000000000009        2.3668317841277631     
   31.200000000000003        70.400000000000006        2.3709578462541536     
   31.200000000000003        71.200000000000003        2.3709572880264536     
   31.200000000000003        72.000000000000000        2.3703875297986081     
   31.200000000000003        72.799999999999997        2.3645020074541958     
   31.200000000000003        73.600000000000009        2.3557066926089831     
   31.200000000000003        74.400000000000006        2.3454418997574620     
   31.200000000000003        75.200000000000003        2.3332322686834450     
   31.200000000000003        76.000000000000000        2.3206626927654663     
   31.200000000000003        76.800000000000011        2.3077645806187412     
   31.200000000000003        77.600000000000009        2.2965627637533115     
   31.200000000000003        78.400000000000006        2.2874720628980647     
   31.200000000000003        79.200000000000003        2.2824191876337054     
   31.200000000000003        80.000000000000000        2.2794014312558963     
   31.200000000000003        80.800000000000011        2.2813888946321441     
   31.200000000000003        81.600000000000009        2.2858751268249091     
   31.200000000000003        82.400000000000006        2.2908501556514196     
   31.200000000000003        83.200000000000003        2.3026385878069373     
   31.200000000000003        84.000000000000000        2.3127270575935328     
   31.200000000000003        84.800000000000011        2.3240350612502683     
   31.200000000000003        85.600000000000009        2.3331936908021791     
   31.200000000000003        86.400000000000006        2.3427428393074030     
   31.200000000000003        87.200000000000003        2.3492775777636314     
   31.200000000000003        88.000000000000000        2.3539396056099200     
   31.200000000000003        88.800000000000011        2.3571028524897253     
   31.200000000000003        89.600000000000009        2.3585334327842067     
   31.200000000000003        90.400000000000006        2.3567871198845864     
   31.200000000000003        91.200000000000003        2.3572099437553273     
   31.200000000000003        92.000000000000000        2.3555986671606375     
   31.200000000000003        92.800000000000011        2.3541449978937279     
   31.200000000000003        93.600000000000009        2.3518992295427941     
   31.200000000000003        94.400000000000006        2.3495355199813379     
   31.200000000000003        95.200000000000003        2.3490400750628400     
   31.200000000000003        96.000000000000000        2.3475578405630624     
   31.200000000000003        96.800000000000011        2.3465534799775396     
   31.200000000000003        97.600000000000009        2.3459201986167866     
   31.200000000000003        98.400000000000006        2.3446642221398069     
   31.200000000000003        99.200000000000003        2.3453368745295426     
   31.200000000000003        100.00000000000000        2.3466724345782786     
   31.200000000000003        100.80000000000001        2.3456542173255990     
   31.200000000000003        101.60000000000001        2.3468028596536761     
   31.200000000000003        102.40000000000001        2.3470663888228986     

   32.000000000000000       0.80000000000000004        2.3484040967861173     
   32.000000000000000        1.6000000000000001        2.3500746493807361     
   32.000000000000000        2.4000000000000004        2.3501930194848923     
   32.000000000000000        3.2000000000000002        2.3506093102922643     
   32.000000000000000        4.0000000000000000        2.3514975604567914     
   32.000000000000000        4.8000000000000007        2.3530671800382801     
   32.000000000000000        5.6000000000000005        2.3541094413376791     
   32.000000000000000        6.4000000000000004        2.3554935700341275     
   32.000000000000000        7.2000000000000002        2.3549704122614017     
   32.000000000000000        8.0000000000000000        2.3561970404882278     
   32.000000000000000        8.8000000000000007        2.3558563560354138     
   32.000000000000000        9.6000000000000014        2.3560237449540002     
   32.000000000000000        10.400000000000000        2.3562961511331681     
   32.000000000000000        11.200000000000001        2.3564042375606840     
   32.000000000000000        12.000000000000000        2.3566273708279679     
   32.000000000000000        12.800000000000001        2.3578746348971085     
   32.000000000000000        13.600000000000001        2.3587034227993335     
   32.000000000000000        14.400000000000000        2.3609139955784446     
   32.000000000000000        15.200000000000001        2.3620412738992371     
   32.000000000000000        16.000000000000000        2.3649720658772297     
   32.000000000000000        16.800000000000001        2.3666409218363476     
   32.000000000000000        17.600000000000001        2.3671937032315071     
   32.000000000000000        18.400000000000002        2.3650113048585508     
   32.000000000000000        19.200000000000003        2.3611866223817937     
   32.000000000000000        20.000000000000000        2.3555611895878372     
   32.000000000000000        20.800000000000001        2.3451170587801924     
   32.000000000000000        21.600000000000001        2.3309118361605594     
   32.000000000000000        22.400000000000002        2.3143898183457572     
   32.000000000000000        23.200000000000003        2.2956560359009850     
   32.000000000000000        24.000000000000000        2.2761586424919624     
   32.000000000000000        24.800000000000001        2.2570445169628961     
   32.000000000000000        25.600000000000001        2.2390875946155631     
   32.000000000000000        26.400000000000002        2.2245479959741847     
   32.000000000000000        27.200000000000003        2.2147999924741910     
   32.000000000000000        28.000000000000000        2.2108100202822021     
   32.000000000000000        28.800000000000001        2.2130214432794029     
   32.000000000000000        29.600000000000001        2.2245680970934072     
   32.000000000000000        30.400000000000002        2.2402843022293313     
   32.000000000000000        31.200000000000003        2.2630234847107631     
   32.000000000000000        32.000000000000000        2.2883351771293912     
   32.000000000000000        32.800000000000004        2.3180698571266114     
   32.000000000000000        33.600000000000001        2.3484684199962969     
   32.000000000000000        34.399999999999999        2.3806221948104835     
   32.000000000000000        35.200000000000003        2.4114656329918551     
   32.000000000000000        36.000000000000000        2.4424358250149703     
   32.000000000000000        36.800000000000004        2.4737254906086634     
   32.000000000000000        37.600000000000001        2.5100933863739150     
   32.000000000000000        38.400000000000006        2.5052845692049499     
   32.000000000000000        39.200000000000003        2.5153086242055704     
   32.000000000000000        40.000000000000000        2.4917442522573316     
   32.000000000000000        40.800000000000004        2.5034495482500718     
   32.000000000000000        41.600000000000001        2.5146232940765323     
   32.000000000000000        42.400000000000006        2.4932033855961020     
   32.000000000000000        43.200000000000003        2.4987222745971001     
   32.000000000000000        44.000000000000000        2.5132359716347890     
   32.000000000000000        44.800000000000004        2.4971463339785092     
   32.000000000000000        45.600000000000001        2.5108829947815128     
   32.000000000000000        46.400000000000006        2.4764274694001620     
   32.000000000000000        47.200000000000003        2.4528103902400864     
   32.000000000000000        48.000000000000000        2.4306164416768996     
   32.000000000000000        48.800000000000004        2.4110532185900446     
   32.000000000000000        49.600000000000001        2.3930884082350974     
   32.000000000000000        50.400000000000006        2.3769251269322962     
   32.000000000000000        51.200000000000003        2.3559473293677740     
   32.000000000000000        52.000000000000000        2.3392789053254273     
   32.000000000000000        52.800000000000004        2.3199789961716402     
   32.000000000000000        53.600000000000001        2.3012905156450429     
   32.000000000000000        54.400000000000006        2.2774222107203266     
   32.000000000000000        55.200000000000003        2.2556580890914741     
   32.000000000000000        56.000000000000000        2.2344931173719620
[truncated: 894,528 more chars]
