# Supplementary material for: A first-principles phase field method for quantitatively predicting multi-composition phase separation without thermodynamic empirical parameter
Source: Nat Commun. 2019 Aug 1;10:3451. doi: 10.1038/s41467-019-11248-z (PMC6671953; doi:10.1038/s41467-019-11248-z)
Supplement: Supplementary file 3 — Source Data [file 41467_2019_11248_MOESM3_ESM.zip › supplementary-files/data-files/Fig.6/Fig6-c-Ni41%/out_Ni_4000-41.0%]

  0.80000000000000004       0.80000000000000004        2.3501745159792486     
  0.80000000000000004        1.6000000000000001        2.3500787048769411     
  0.80000000000000004        2.4000000000000004        2.3492384358591254     
  0.80000000000000004        3.2000000000000002        2.3502075459464753     
  0.80000000000000004        4.0000000000000000        2.3500191811814730     
  0.80000000000000004        4.8000000000000007        2.3498769647321618     
  0.80000000000000004        5.6000000000000005        2.3506711349724863     
  0.80000000000000004        6.4000000000000004        2.3502069491843676     
  0.80000000000000004        7.2000000000000002        2.3499105258867856     
  0.80000000000000004        8.0000000000000000        2.3502357117289563     
  0.80000000000000004        8.8000000000000007        2.3502535749057585     
  0.80000000000000004        9.6000000000000014        2.3497774316757343     
  0.80000000000000004        10.400000000000000        2.3499807969404420     
  0.80000000000000004        11.200000000000001        2.3498944694698469     
  0.80000000000000004        12.000000000000000        2.3505692726756635     
  0.80000000000000004        12.800000000000001        2.3509913181250903     
  0.80000000000000004        13.600000000000001        2.3500459555591702     
  0.80000000000000004        14.400000000000000        2.3499924522569779     
  0.80000000000000004        15.200000000000001        2.3496326895169761     
  0.80000000000000004        16.000000000000000        2.3489569126049741     
  0.80000000000000004        16.800000000000001        2.3475157255592007     
  0.80000000000000004        17.600000000000001        2.3461277905328388     
  0.80000000000000004        18.400000000000002        2.3453017808551579     
  0.80000000000000004        19.200000000000003        2.3450876545302894     
  0.80000000000000004        20.000000000000000        2.3452616980555665     
  0.80000000000000004        20.800000000000001        2.3452430870089320     
  0.80000000000000004        21.600000000000001        2.3455715497961611     
  0.80000000000000004        22.400000000000002        2.3471356428112684     
  0.80000000000000004        23.200000000000003        2.3473386568410080     
  0.80000000000000004        24.000000000000000        2.3471687595533646     
  0.80000000000000004        24.800000000000001        2.3466432508820239     
  0.80000000000000004        25.600000000000001        2.3467359286311362     
  0.80000000000000004        26.400000000000002        2.3460058179729204     
  0.80000000000000004        27.200000000000003        2.3456748340315756     
  0.80000000000000004        28.000000000000000        2.3458448940062797     
  0.80000000000000004        28.800000000000001        2.3451859278308755     
  0.80000000000000004        29.600000000000001        2.3455009836409975     
  0.80000000000000004        30.400000000000002        2.3463283797044574     
  0.80000000000000004        31.200000000000003        2.3472810053382376     
  0.80000000000000004        32.000000000000000        2.3471397057376553     
  0.80000000000000004        32.800000000000004        2.3497311502194611     
  0.80000000000000004        33.600000000000001        2.3509279522065749     
  0.80000000000000004        34.399999999999999        2.3496804855809295     
  0.80000000000000004        35.200000000000003        2.3503433152874780     
  0.80000000000000004        36.000000000000000        2.3518762354280738     
  0.80000000000000004        36.800000000000004        2.3496119498026675     
  0.80000000000000004        37.600000000000001        2.3504062539944934     
  0.80000000000000004        38.400000000000006        2.3507000886698819     
  0.80000000000000004        39.200000000000003        2.3493345556883241     
  0.80000000000000004        40.000000000000000        2.3497423807826934     
  0.80000000000000004        40.800000000000004        2.3504417904513568     
  0.80000000000000004        41.600000000000001        2.3495418746815147     
  0.80000000000000004        42.400000000000006        2.3486817319074502     
  0.80000000000000004        43.200000000000003        2.3479741219653723     
  0.80000000000000004        44.000000000000000        2.3470476734382357     
  0.80000000000000004        44.800000000000004        2.3459605844933380     
  0.80000000000000004        45.600000000000001        2.3445576407606694     
  0.80000000000000004        46.400000000000006        2.3456103608549208     
  0.80000000000000004        47.200000000000003        2.3455713178125861     
  0.80000000000000004        48.000000000000000        2.3450008514898220     
  0.80000000000000004        48.800000000000004        2.3451473377696956     
  0.80000000000000004        49.600000000000001        2.3460905539178478     
  0.80000000000000004        50.400000000000006        2.3471358902116779     
  0.80000000000000004        51.200000000000003        2.3472841560515181     
  0.80000000000000004        52.000000000000000        2.3465115287313285     
  0.80000000000000004        52.800000000000004        2.3461130129253127     
  0.80000000000000004        53.600000000000001        2.3457223209643354     
  0.80000000000000004        54.400000000000006        2.3454806978941591     
  0.80000000000000004        55.200000000000003        2.3454236336717047     
  0.80000000000000004        56.000000000000000        2.3458973197785689     
  0.80000000000000004        56.800000000000004        2.3451590629429706     
  0.80000000000000004        57.600000000000001        2.3452191171599526     
  0.80000000000000004        58.400000000000006        2.3467041502763442     
  0.80000000000000004        59.200000000000003        2.3484815908865277     
  0.80000000000000004        60.000000000000000        2.3487839487776392     
  0.80000000000000004        60.800000000000004        2.3503312568629484     
  0.80000000000000004        61.600000000000001        2.3491837121602499     
  0.80000000000000004        62.400000000000006        2.3500434571615050     
  0.80000000000000004        63.200000000000003        2.3512760367776071     
  0.80000000000000004        64.000000000000000        2.3505189390619190     
  0.80000000000000004        64.799999999999997        2.3506464020613769     
  0.80000000000000004        65.600000000000009        2.3502906345358858     
  0.80000000000000004        66.400000000000006        2.3490000696714741     
  0.80000000000000004        67.200000000000003        2.3498795073237679     
  0.80000000000000004        68.000000000000000        2.3489983396102181     
  0.80000000000000004        68.799999999999997        2.3522575127823915     
  0.80000000000000004        69.600000000000009        2.3494889814107296     
  0.80000000000000004        70.400000000000006        2.3496181189704228     
  0.80000000000000004        71.200000000000003        2.3491845575915717     
  0.80000000000000004        72.000000000000000        2.3490279900294286     
  0.80000000000000004        72.799999999999997        2.3479223241456562     
  0.80000000000000004        73.600000000000009        2.3472029171364532     
  0.80000000000000004        74.400000000000006        2.3464615194113421     
  0.80000000000000004        75.200000000000003        2.3455916122550557     
  0.80000000000000004        76.000000000000000        2.3449216126930037     
  0.80000000000000004        76.800000000000011        2.3447232484663330     
  0.80000000000000004        77.600000000000009        2.3438363670134486     
  0.80000000000000004        78.400000000000006        2.3441793228451666     
  0.80000000000000004        79.200000000000003        2.3431943694099693     
  0.80000000000000004        80.000000000000000        2.3444304899127322     
  0.80000000000000004        80.800000000000011        2.3430385730791006     
  0.80000000000000004        81.600000000000009        2.3446947497740593     
  0.80000000000000004        82.400000000000006        2.3446595174355247     
  0.80000000000000004        83.200000000000003        2.3449818087281731     
  0.80000000000000004        84.000000000000000        2.3458470044825201     
  0.80000000000000004        84.800000000000011        2.3462910187242021     
  0.80000000000000004        85.600000000000009        2.3472635370761799     
  0.80000000000000004        86.400000000000006        2.3474893996873334     
  0.80000000000000004        87.200000000000003        2.3506816499735774     
  0.80000000000000004        88.000000000000000        2.3488677616575493     
  0.80000000000000004        88.800000000000011        2.3498155286793803     
  0.80000000000000004        89.600000000000009        2.3500256320354382     
  0.80000000000000004        90.400000000000006        2.3517351931477997     
  0.80000000000000004        91.200000000000003        2.3500434616521932     
  0.80000000000000004        92.000000000000000        2.3497744767935740     
  0.80000000000000004        92.800000000000011        2.3498750873792535     
  0.80000000000000004        93.600000000000009        2.3497112650752712     
  0.80000000000000004        94.400000000000006        2.3496650601851647     
  0.80000000000000004        95.200000000000003        2.3498508278895009     
  0.80000000000000004        96.000000000000000        2.3501750402007273     
  0.80000000000000004        96.800000000000011        2.3499646279144200     
  0.80000000000000004        97.600000000000009        2.3482063652332599     
  0.80000000000000004        98.400000000000006        2.3496071488631878     
  0.80000000000000004        99.200000000000003        2.3495165571049523     
  0.80000000000000004        100.00000000000000        2.3497208898507882     
  0.80000000000000004        100.80000000000001        2.3499771605931938     
  0.80000000000000004        101.60000000000001        2.3507270209136881     
  0.80000000000000004        102.40000000000001        2.3508400834637713     

   1.6000000000000001       0.80000000000000004        2.3498265985387605     
   1.6000000000000001        1.6000000000000001        2.3504623861403879     
   1.6000000000000001        2.4000000000000004        2.3496659418300592     
   1.6000000000000001        3.2000000000000002        2.3492514024400659     
   1.6000000000000001        4.0000000000000000        2.3503298878372405     
   1.6000000000000001        4.8000000000000007        2.3499251785892969     
   1.6000000000000001        5.6000000000000005        2.3482250025958464     
   1.6000000000000001        6.4000000000000004        2.3515447901655877     
   1.6000000000000001        7.2000000000000002        2.3498505133357650     
   1.6000000000000001        8.0000000000000000        2.3504225785526751     
   1.6000000000000001        8.8000000000000007        2.3501243709041644     
   1.6000000000000001        9.6000000000000014        2.3488270371246358     
   1.6000000000000001        10.400000000000000        2.3497755033771086     
   1.6000000000000001        11.200000000000001        2.3500410088478394     
   1.6000000000000001        12.000000000000000        2.3503631464351429     
   1.6000000000000001        12.800000000000001        2.3505796865091679     
   1.6000000000000001        13.600000000000001        2.3496036198573602     
   1.6000000000000001        14.400000000000000        2.3503552925217357     
   1.6000000000000001        15.200000000000001        2.3502472062640662     
   1.6000000000000001        16.000000000000000        2.3478105953758304     
   1.6000000000000001        16.800000000000001        2.3490679801514562     
   1.6000000000000001        17.600000000000001        2.3487871059481793     
   1.6000000000000001        18.400000000000002        2.3460188572643452     
   1.6000000000000001        19.200000000000003        2.3455514753903737     
   1.6000000000000001        20.000000000000000        2.3457790192327228     
   1.6000000000000001        20.800000000000001        2.3439161195236182     
   1.6000000000000001        21.600000000000001        2.3451038892830685     
   1.6000000000000001        22.400000000000002        2.3455848159267711     
   1.6000000000000001        23.200000000000003        2.3451309225649695     
   1.6000000000000001        24.000000000000000        2.3449907999184805     
   1.6000000000000001        24.800000000000001        2.3449254416664034     
   1.6000000000000001        25.600000000000001        2.3447614728372699     
   1.6000000000000001        26.400000000000002        2.3447846840582982     
   1.6000000000000001        27.200000000000003        2.3450980590425345     
   1.6000000000000001        28.000000000000000        2.3455223169704627     
   1.6000000000000001        28.800000000000001        2.3457973500865501     
   1.6000000000000001        29.600000000000001        2.3476018155084795     
   1.6000000000000001        30.400000000000002        2.3482788427115175     
   1.6000000000000001        31.200000000000003        2.3489221068604822     
   1.6000000000000001        32.000000000000000        2.3495500267281830     
   1.6000000000000001        32.800000000000004        2.3518522224084659     
   1.6000000000000001        33.600000000000001        2.3501155364223378     
   1.6000000000000001        34.399999999999999        2.3501155858090588     
   1.6000000000000001        35.200000000000003        2.3504200205715748     
   1.6000000000000001        36.000000000000000        2.3508077768526130     
   1.6000000000000001        36.800000000000004        2.3503425130135063     
   1.6000000000000001        37.600000000000001        2.3503899912052679     
   1.6000000000000001        38.400000000000006        2.3504575070332523     
   1.6000000000000001        39.200000000000003        2.3504808614982338     
   1.6000000000000001        40.000000000000000        2.3498716853303794     
   1.6000000000000001        40.800000000000004        2.3496198492081311     
   1.6000000000000001        41.600000000000001        2.3488406323914965     
   1.6000000000000001        42.400000000000006        2.3477001863861617     
   1.6000000000000001        43.200000000000003        2.3466221078397025     
   1.6000000000000001        44.000000000000000        2.3468324378311665     
   1.6000000000000001        44.800000000000004        2.3454076787649658     
   1.6000000000000001        45.600000000000001        2.3453299012059552     
   1.6000000000000001        46.400000000000006        2.3458238594122354     
   1.6000000000000001        47.200000000000003        2.3476394666552638     
   1.6000000000000001        48.000000000000000        2.3494033390423228     
   1.6000000000000001        48.800000000000004        2.3499631791512128     
   1.6000000000000001        49.600000000000001        2.3525165790731544     
   1.6000000000000001        50.400000000000006        2.3534050904406918     
   1.6000000000000001        51.200000000000003        2.3527927619808811     
   1.6000000000000001        52.000000000000000        2.3525920076744322     
   1.6000000000000001        52.800000000000004        2.3524996961904545     
   1.6000000000000001        53.600000000000001        2.3505866406325455     
   1.6000000000000001        54.400000000000006        2.3483357162254630     
   1.6000000000000001        55.200000000000003        2.3467637123686527     
   1.6000000000000001        56.000000000000000        2.3476723085218061     
   1.6000000000000001        56.800000000000004        2.3453370258749060     
   1.6000000000000001        57.600000000000001        2.3448998984046749     
   1.6000000000000001        58.400000000000006        2.3458661241335452     
   1.6000000000000001        59.200000000000003        2.3473667087881003     
   1.6000000000000001        60.000000000000000        2.3491090502230185     
   1.6000000000000001        60.800000000000004        2.3489879199345647     
   1.6000000000000001        61.600000000000001        2.3508193860433826     
   1.6000000000000001        62.400000000000006        2.3497664000133249     
   1.6000000000000001        63.200000000000003        2.3505371927611782     
   1.6000000000000001        64.000000000000000        2.3508079531054955     
   1.6000000000000001        64.799999999999997        2.3489013228750149     
   1.6000000000000001        65.600000000000009        2.3510024542542451     
   1.6000000000000001        66.400000000000006        2.3507947238442171     
   1.6000000000000001        67.200000000000003        2.3500569204119039     
   1.6000000000000001        68.000000000000000        2.3497235063093243     
   1.6000000000000001        68.799999999999997        2.3496594479114665     
   1.6000000000000001        69.600000000000009        2.3498501629663604     
   1.6000000000000001        70.400000000000006        2.3492829279644485     
   1.6000000000000001        71.200000000000003        2.3485012050294780     
   1.6000000000000001        72.000000000000000        2.3481685584002858     
   1.6000000000000001        72.799999999999997        2.3468535498701155     
   1.6000000000000001        73.600000000000009        2.3455427677973160     
   1.6000000000000001        74.400000000000006        2.3453334422604075     
   1.6000000000000001        75.200000000000003        2.3437495034821509     
   1.6000000000000001        76.000000000000000        2.3445819950882116     
   1.6000000000000001        76.800000000000011        2.3449691082466733     
   1.6000000000000001        77.600000000000009        2.3454304843377871     
   1.6000000000000001        78.400000000000006        2.3462520156845788     
   1.6000000000000001        79.200000000000003        2.3458384422567131     
   1.6000000000000001        80.000000000000000        2.3464415410132315     
   1.6000000000000001        80.800000000000011        2.3465608414908496     
   1.6000000000000001        81.600000000000009        2.3473913938601467     
   1.6000000000000001        82.400000000000006        2.3457052159023566     
   1.6000000000000001        83.200000000000003        2.3451922923982385     
   1.6000000000000001        84.000000000000000        2.3447436924311669     
   1.6000000000000001        84.800000000000011        2.3446262412143413     
   1.6000000000000001        85.600000000000009        2.3449073635099249     
   1.6000000000000001        86.400000000000006        2.3460848767806466     
   1.6000000000000001        87.200000000000003        2.3478799529009557     
   1.6000000000000001        88.000000000000000        2.3480949610162747     
   1.6000000000000001        88.800000000000011        2.3494387596328723     
   1.6000000000000001        89.600000000000009        2.3500726400699743     
   1.6000000000000001        90.400000000000006        2.3479941715566279     
   1.6000000000000001        91.200000000000003        2.3515359644912599     
   1.6000000000000001        92.000000000000000        2.3506406112101428     
   1.6000000000000001        92.800000000000011        2.3504754250979416     
   1.6000000000000001        93.600000000000009        2.3495581963710728     
   1.6000000000000001        94.400000000000006        2.3496272819227131     
   1.6000000000000001        95.200000000000003        2.3503423482204036     
   1.6000000000000001        96.000000000000000        2.3505412117957971     
   1.6000000000000001        96.800000000000011        2.3497221224993030     
   1.6000000000000001        97.600000000000009        2.3516750877644643     
   1.6000000000000001        98.400000000000006        2.3499376033404182     
   1.6000000000000001        99.200000000000003        2.3490425398370895     
   1.6000000000000001        100.00000000000000        2.3498376169430419     
   1.6000000000000001        100.80000000000001        2.3501801928137080     
   1.6000000000000001        101.60000000000001        2.3506368847068910     
   1.6000000000000001        102.40000000000001        2.3501194061963027     

   2.4000000000000004       0.80000000000000004        2.3496353324593398     
   2.4000000000000004        1.6000000000000001        2.3500694093012933     
   2.4000000000000004        2.4000000000000004        2.3504228513636169     
   2.4000000000000004        3.2000000000000002        2.3503162619445992     
   2.4000000000000004        4.0000000000000000        2.3491800425757337     
   2.4000000000000004        4.8000000000000007        2.3502163879701996     
   2.4000000000000004        5.6000000000000005        2.3506885701071654     
   2.4000000000000004        6.4000000000000004        2.3507777308032716     
   2.4000000000000004        7.2000000000000002        2.3502361261194444     
   2.4000000000000004        8.0000000000000000        2.3504073006187705     
   2.4000000000000004        8.8000000000000007        2.3498714766853985     
   2.4000000000000004        9.6000000000000014        2.3499699725222150     
   2.4000000000000004        10.400000000000000        2.3500071594179102     
   2.4000000000000004        11.200000000000001        2.3500612940647643     
   2.4000000000000004        12.000000000000000        2.3501123299773572     
   2.4000000000000004        12.800000000000001        2.3500278951428588     
   2.4000000000000004        13.600000000000001        2.3500833897719140     
   2.4000000000000004        14.400000000000000        2.3503361295137561     
   2.4000000000000004        15.200000000000001        2.3505172601452857     
   2.4000000000000004        16.000000000000000        2.3495561228077642     
   2.4000000000000004        16.800000000000001        2.3496155138102428     
   2.4000000000000004        17.600000000000001        2.3493477814410202     
   2.4000000000000004        18.400000000000002        2.3487869309647262     
   2.4000000000000004        19.200000000000003        2.3475883825979831     
   2.4000000000000004        20.000000000000000        2.3476671147630053     
   2.4000000000000004        20.800000000000001        2.3463089246725115     
   2.4000000000000004        21.600000000000001        2.3459782591448581     
   2.4000000000000004        22.400000000000002        2.3452556311729107     
   2.4000000000000004        23.200000000000003        2.3456126969256395     
   2.4000000000000004        24.000000000000000        2.3463202641256022     
   2.4000000000000004        24.800000000000001        2.3458298628616308     
   2.4000000000000004        25.600000000000001        2.3452616708962983     
   2.4000000000000004        26.400000000000002        2.3473269079603769     
   2.4000000000000004        27.200000000000003        2.3454864306619894     
   2.4000000000000004        28.000000000000000        2.3476467156267571     
   2.4000000000000004        28.800000000000001        2.3477722134880756     
   2.4000000000000004        29.600000000000001        2.3485230122880818     
   2.4000000000000004        30.400000000000002        2.3501763221397751     
   2.4000000000000004        31.200000000000003        2.3499188129889514     
   2.4000000000000004        32.000000000000000        2.3502539108381999     
   2.4000000000000004        32.800000000000004        2.3506501937988413     
   2.4000000000000004        33.600000000000001        2.3512290042853143     
   2.4000000000000004        34.399999999999999        2.3492579300658729     
   2.4000000000000004        35.200000000000003        2.3501353528336133     
   2.4000000000000004        36.000000000000000        2.3501536746660916     
   2.4000000000000004        36.800000000000004        2.3506212065970558     
   2.4000000000000004        37.600000000000001        2.3505270416149728     
   2.4000000000000004        38.400000000000006        2.3497064274272716     
   2.4000000000000004        39.200000000000003        2.3507499385405470     
   2.4000000000000004        40.000000000000000        2.3495745965431825     
   2.4000000000000004        40.800000000000004        2.3487485173500091     
   2.4000000000000004        41.600000000000001        2.3478139930769508     
   2.4000000000000004        42.400000000000006        2.3462664228248737     
   2.4000000000000004        43.200000000000003        2.3458355481974826     
   2.4000000000000004        44.000000000000000        2.3466115492662252     
   2.4000000000000004        44.800000000000004        2.3461653813273093     
   2.4000000000000004        45.600000000000001        2.3472059129350402     
   2.4000000000000004        46.400000000000006        2.3493508491227191     
   2.4000000000000004        47.200000000000003        2.3532753190931257     
   2.4000000000000004        48.000000000000000        2.3558228973022799     
   2.4000000000000004        48.800000000000004        2.3611577652752058     
   2.4000000000000004        49.600000000000001        2.3652190457290754     
   2.4000000000000004        50.400000000000006        2.3655649539900381     
   2.4000000000000004        51.200000000000003        2.3664177323719158     
   2.4000000000000004        52.000000000000000        2.3652695681692983     
   2.4000000000000004        52.800000000000004        2.3634075305943845     
   2.4000000000000004        53.600000000000001        2.3602882915718730     
   2.4000000000000004        54.400000000000006        2.3567218856686516     
   2.4000000000000004        55.200000000000003        2.3535527689408617     
   2.4000000000000004        56.000000000000000        2.3506614953760523     
   2.4000000000000004        56.800000000000004        2.3473955416570020     
   2.4000000000000004        57.600000000000001        2.3457537881532731     
   2.4000000000000004        58.400000000000006        2.3460629215499038     
   2.4000000000000004        59.200000000000003        2.3461299083553753     
   2.4000000000000004        60.000000000000000        2.3464831738495509     
   2.4000000000000004        60.800000000000004        2.3481685638428482     
   2.4000000000000004        61.600000000000001        2.3489887047956999     
   2.4000000000000004        62.400000000000006        2.3496122308360539     
   2.4000000000000004        63.200000000000003        2.3507640425425871     
   2.4000000000000004        64.000000000000000        2.3491220929753167     
   2.4000000000000004        64.799999999999997        2.3508453802576432     
   2.4000000000000004        65.600000000000009        2.3507151492595346     
   2.4000000000000004        66.400000000000006        2.3503380496772750     
   2.4000000000000004        67.200000000000003        2.3506172302092714     
   2.4000000000000004        68.000000000000000        2.3503539835925564     
   2.4000000000000004        68.799999999999997        2.3511097676831865     
   2.4000000000000004        69.600000000000009        2.3495977195994415     
   2.4000000000000004        70.400000000000006        2.3486590470702495     
   2.4000000000000004        71.200000000000003        2.3474686595955965     
   2.4000000000000004        72.000000000000000        2.3464924467326624     
   2.4000000000000004        72.799999999999997        2.3458271429084476     
   2.4000000000000004        73.600000000000009        2.3447021727931809     
   2.4000000000000004        74.400000000000006        2.3442605656064015     
   2.4000000000000004        75.200000000000003        2.3451765131898945     
   2.4000000000000004        76.000000000000000        2.3467217115473518     
   2.4000000000000004        76.800000000000011        2.3485985957286757     
   2.4000000000000004        77.600000000000009        2.3503248577670632     
   2.4000000000000004        78.400000000000006        2.3518682876829962     
   2.4000000000000004        79.200000000000003        2.3530308710473915     
   2.4000000000000004        80.000000000000000        2.3535155523588367     
   2.4000000000000004        80.800000000000011        2.3537665617743149     
   2.4000000000000004        81.600000000000009        2.3522124544372440     
   2.4000000000000004        82.400000000000006        2.3511068276970106     
   2.4000000000000004        83.200000000000003        2.3494992501434804     
   2.4000000000000004        84.000000000000000        2.3467852375202205     
   2.4000000000000004        84.800000000000011        2.3456178302557267     
   2.4000000000000004        85.600000000000009        2.3447675581292819     
   2.4000000000000004        86.400000000000006        2.3449964926531606     
   2.4000000000000004        87.200000000000003        2.3458849967626589     
   2.4000000000000004        88.000000000000000        2.3467011275064622     
   2.4000000000000004        88.800000000000011        2.3481067857252929     
   2.4000000000000004        89.600000000000009        2.3492313966528102     
   2.4000000000000004        90.400000000000006        2.3501078158983084     
   2.4000000000000004        91.200000000000003        2.3503819858843435     
   2.4000000000000004        92.000000000000000        2.3505656366103640     
   2.4000000000000004        92.800000000000011        2.3509826043260378     
   2.4000000000000004        93.600000000000009        2.3497299452676041     
   2.4000000000000004        94.400000000000006        2.3498924756796500     
   2.4000000000000004        95.200000000000003        2.3494451931721749     
   2.4000000000000004        96.000000000000000        2.3520318576393211     
   2.4000000000000004        96.800000000000011        2.3508995439211300     
   2.4000000000000004        97.600000000000009        2.3494636817765264     
   2.4000000000000004        98.400000000000006        2.3502500153865835     
   2.4000000000000004        99.200000000000003        2.3486446870341271     
   2.4000000000000004        100.00000000000000        2.3490243307037337     
   2.4000000000000004        100.80000000000001        2.3499665908391121     
   2.4000000000000004        101.60000000000001        2.3473194188148789     
   2.4000000000000004        102.40000000000001        2.3499399275843040     

   3.2000000000000002       0.80000000000000004        2.3499522967093656     
   3.2000000000000002        1.6000000000000001        2.3505058091191833     
   3.2000000000000002        2.4000000000000004        2.3500208570917223     
   3.2000000000000002        3.2000000000000002        2.3498548777220516     
   3.2000000000000002        4.0000000000000000        2.3498657171175590     
   3.2000000000000002        4.8000000000000007        2.3497460427684733     
   3.2000000000000002        5.6000000000000005        2.3506394389028413     
   3.2000000000000002        6.4000000000000004        2.3483100827427488     
   3.2000000000000002        7.2000000000000002        2.3502720397411125     
   3.2000000000000002        8.0000000000000000        2.3501425092322155     
   3.2000000000000002        8.8000000000000007        2.3504502519840762     
   3.2000000000000002        9.6000000000000014        2.3500755625828198     
   3.2000000000000002        10.400000000000000        2.3497451979517523     
   3.2000000000000002        11.200000000000001        2.3505063537532678     
   3.2000000000000002        12.000000000000000        2.3501893832399174     
   3.2000000000000002        12.800000000000001        2.3495988488722110     
   3.2000000000000002        13.600000000000001        2.3508857697639955     
   3.2000000000000002        14.400000000000000        2.3500326052774070     
   3.2000000000000002        15.200000000000001        2.3487980410941267     
   3.2000000000000002        16.000000000000000        2.3516481289718629     
   3.2000000000000002        16.800000000000001        2.3497748446785049     
   3.2000000000000002        17.600000000000001        2.3499045382271397     
   3.2000000000000002        18.400000000000002        2.3499444838403725     
   3.2000000000000002        19.200000000000003        2.3493527706171369     
   3.2000000000000002        20.000000000000000        2.3488516531655543     
   3.2000000000000002        20.800000000000001        2.3475030782790718     
   3.2000000000000002        21.600000000000001        2.3468723323414107     
   3.2000000000000002        22.400000000000002        2.3456172054799294     
   3.2000000000000002        23.200000000000003        2.3469001320955285     
   3.2000000000000002        24.000000000000000        2.3472644176606288     
   3.2000000000000002        24.800000000000001        2.3473964252231383     
   3.2000000000000002        25.600000000000001        2.3469767113686926     
   3.2000000000000002        26.400000000000002        2.3471100482636178     
   3.2000000000000002        27.200000000000003        2.3484379731082665     
   3.2000000000000002        28.000000000000000        2.3481047267164330     
   3.2000000000000002        28.800000000000001        2.3497622845587380     
   3.2000000000000002        29.600000000000001        2.3494349772990728     
   3.2000000000000002        30.400000000000002        2.3500744500569137     
   3.2000000000000002        31.200000000000003        2.3501470252817374     
   3.2000000000000002        32.000000000000000        2.3503481875944003     
   3.2000000000000002        32.800000000000004        2.3505332086151580     
   3.2000000000000002        33.600000000000001        2.3505899337268938     
   3.2000000000000002        34.399999999999999        2.3501222044945997     
   3.2000000000000002        35.200000000000003        2.3497734998433040     
   3.2000000000000002        36.000000000000000        2.3498929016549930     
   3.2000000000000002        36.800000000000004        2.3502460343601954     
   3.2000000000000002        37.600000000000001        2.3502888651255578     
   3.2000000000000002        38.400000000000006        2.3502412042051679     
   3.2000000000000002        39.200000000000003        2.3501612489097896     
   3.2000000000000002        40.000000000000000        2.3494488466263719     
   3.2000000000000002        40.800000000000004        2.3483462847637746     
   3.2000000000000002        41.600000000000001        2.3469111105875267     
   3.2000000000000002        42.400000000000006        2.3457044760567061     
   3.2000000000000002        43.200000000000003        2.3457637597937575     
   3.2000000000000002        44.000000000000000        2.3460057245803960     
   3.2000000000000002        44.800000000000004        2.3476862533501732     
   3.2000000000000002        45.600000000000001        2.3555703298328630     
   3.2000000000000002        46.400000000000006        2.3574129880067849     
   3.2000000000000002        47.200000000000003        2.3637100435608960     
   3.2000000000000002        48.000000000000000        2.3703321360171725     
   3.2000000000000002        48.800000000000004        2.3761643548112246     
   3.2000000000000002        49.600000000000001        2.3810037637878763     
   3.2000000000000002        50.400000000000006        2.3831093395745606     
   3.2000000000000002        51.200000000000003        2.3843385305934790     
   3.2000000000000002        52.000000000000000        2.3833080238115025     
   3.2000000000000002        52.800000000000004        2.3808085197264894     
   3.2000000000000002        53.600000000000001        2.3757790925631097     
   3.2000000000000002        54.400000000000006        2.3685835695219501     
   3.2000000000000002        55.200000000000003        2.3637158665161162     
   3.2000000000000002        56.000000000000000        2.3578326802503016     
   3.2000000000000002        56.800000000000004        2.3529046519461834     
   3.2000000000000002        57.600000000000001        2.3478014922679664     
   3.2000000000000002        58.400000000000006        2.3460788693233239     
   3.2000000000000002        59.200000000000003        2.3451599994850163     
   3.2000000000000002        60.000000000000000        2.3447172697408649     
   3.2000000000000002        60.800000000000004        2.3475247299324407     
   3.2000000000000002        61.600000000000001        2.3485590436182737     
   3.2000000000000002        62.400000000000006        2.3506643679495700     
   3.2000000000000002        63.200000000000003        2.3509612487993250     
   3.2000000000000002        64.000000000000000        2.3508264604745261     
   3.2000000000000002        64.799999999999997        2.3500844924677757     
   3.2000000000000002        65.600000000000009        2.3506161249021735     
   3.2000000000000002        66.400000000000006        2.3505716899117535     
   3.2000000000000002        67.200000000000003        2.3499838205217949     
   3.2000000000000002        68.000000000000000        2.3505525398735303     
   3.2000000000000002        68.799999999999997        2.3500753492880171     
   3.2000000000000002        69.600000000000009        2.3490417520553648     
   3.2000000000000002        70.400000000000006        2.3474573172714859     
   3.2000000000000002        71.200000000000003        2.3474711742344154     
   3.2000000000000002        72.000000000000000        2.3456568690387209     
   3.2000000000000002        72.799999999999997        2.3447449642344607     
   3.2000000000000002        73.600000000000009        2.3456171133712247     
   3.2000000000000002        74.400000000000006        2.3465258199151258     
   3.2000000000000002        75.200000000000003        2.3493903261540017     
   3.2000000000000002        76.000000000000000        2.3529090444167071     
   3.2000000000000002        76.800000000000011        2.3566912352487113     
   3.2000000000000002        77.600000000000009        2.3597483420318186     
   3.2000000000000002        78.400000000000006        2.3633893020117767     
   3.2000000000000002        79.200000000000003        2.3656464335258982     
   3.2000000000000002        80.000000000000000        2.3662032635166836     
   3.2000000000000002        80.800000000000011        2.3654069731973735     
   3.2000000000000002        81.600000000000009        2.3627706238591761     
   3.2000000000000002        82.400000000000006        2.3602576984346375     
   3.2000000000000002        83.200000000000003        2.3564451420452635     
   3.2000000000000002        84.000000000000000        2.3534287675439529     
   3.2000000000000002        84.800000000000011        2.3497746406050877     
   3.2000000000000002        85.600000000000009        2.3466589138933536     
   3.2000000000000002        86.400000000000006        2.3445234904321905     
   3.2000000000000002        87.200000000000003        2.3459309687511509     
   3.2000000000000002        88.000000000000000        2.3457354096673608     
   3.2000000000000002        88.800000000000011        2.3467652296021342     
   3.2000000000000002        89.600000000000009        2.3480905328217103     
   3.2000000000000002        90.400000000000006        2.3495492465847088     
   3.2000000000000002        91.200000000000003        2.3496085636756665     
   3.2000000000000002        92.000000000000000        2.3508104004266137     
   3.2000000000000002        92.800000000000011        2.3508685825926299     
   3.2000000000000002        93.600000000000009        2.3506058356747941     
   3.2000000000000002        94.400000000000006        2.3503436891364919     
   3.2000000000000002        95.200000000000003        2.3498854317854083     
   3.2000000000000002        96.000000000000000        2.3495854892452512     
   3.2000000000000002        96.800000000000011        2.3496352825636713     
   3.2000000000000002        97.600000000000009        2.3495453700725859     
   3.2000000000000002        98.400000000000006        2.3511204014482767     
   3.2000000000000002        99.200000000000003        2.3501418770656488     
   3.2000000000000002        100.00000000000000        2.3499623730605812     
   3.2000000000000002        100.80000000000001        2.3501753836981956     
   3.2000000000000002        101.60000000000001        2.3509744560165720     
   3.2000000000000002        102.40000000000001        2.3509867654561161     

   4.0000000000000000       0.80000000000000004        2.3498016260433494     
   4.0000000000000000        1.6000000000000001        2.3496719491158067     
   4.0000000000000000        2.4000000000000004        2.3498594141301883     
   4.0000000000000000        3.2000000000000002        2.3498977074387728     
   4.0000000000000000        4.0000000000000000        2.3492332413930770     
   4.0000000000000000        4.8000000000000007        2.3504595301317486     
   4.0000000000000000        5.6000000000000005        2.3501362014780818     
   4.0000000000000000        6.4000000000000004        2.3502683197199929     
   4.0000000000000000        7.2000000000000002        2.3503053814640422     
   4.0000000000000000        8.0000000000000000        2.3499198881353269     
   4.0000000000000000        8.8000000000000007        2.3497908568166839     
   4.0000000000000000        9.6000000000000014        2.3500311446185971     
   4.0000000000000000        10.400000000000000        2.3504007549360439     
   4.0000000000000000        11.200000000000001        2.3493298973822343     
   4.0000000000000000        12.000000000000000        2.3495192811909646     
   4.0000000000000000        12.800000000000001        2.3498240512594668     
   4.0000000000000000        13.600000000000001        2.3496296636172742     
   4.0000000000000000        14.400000000000000        2.3499820461248229     
   4.0000000000000000        15.200000000000001        2.3499403436563422     
   4.0000000000000000        16.000000000000000        2.3501343429617982     
   4.0000000000000000        16.800000000000001        2.3498532826194598     
   4.0000000000000000        17.600000000000001        2.3506258103012696     
   4.0000000000000000        18.400000000000002        2.3496573499745246     
   4.0000000000000000        19.200000000000003        2.3495679300687491     
   4.0000000000000000        20.000000000000000        2.3495533902771575     
   4.0000000000000000        20.800000000000001        2.3485417551749408     
   4.0000000000000000        21.600000000000001        2.3487890328006866     
   4.0000000000000000        22.400000000000002        2.3487777643626679     
   4.0000000000000000        23.200000000000003        2.3482189503684094     
   4.0000000000000000        24.000000000000000        2.3473828923580675     
   4.0000000000000000        24.800000000000001        2.3487065557109283     
   4.0000000000000000        25.600000000000001        2.3493709795339757     
   4.0000000000000000        26.400000000000002        2.3501279796518149     
   4.0000000000000000        27.200000000000003        2.3484898866913113     
   4.0000000000000000        28.000000000000000        2.3488591877544529     
   4.0000000000000000        28.800000000000001        2.3504288956843014     
   4.0000000000000000        29.600000000000001        2.3509558192988171     
   4.0000000000000000        30.400000000000002        2.3508151811214852     
   4.0000000000000000        31.200000000000003        2.3498402250689243     
   4.0000000000000000        32.000000000000000        2.3502524209918030     
   4.0000000000000000        32.800000000000004        2.3500917447714724     
   4.0000000000000000        33.600000000000001        2.3498504937528977     
   4.0000000000000000        34.399999999999999        2.3502415630128062     
   4.0000000000000000        35.200000000000003        2.3499519680385328     
   4.0000000000000000        36.000000000000000        2.3495634274836164     
   4.0000000000000000        36.800000000000004        2.3501135732670821     
   4.0000000000000000        37.600000000000001        2.3506284816706846     
   4.0000000000000000        38.400000000000006        2.3502866163529834     
   4.0000000000000000        39.200000000000003        2.3497987150489936     
   4.0000000000000000        40.000000000000000        2.3488167743912189     
   4.0000000000000000        40.800000000000004        2.3474381480281479     
   4.0000000000000000        41.600000000000001        2.3465169494631586     
   4.0000000000000000        42.400000000000006        2.3448202542457075     
   4.0000000000000000        43.200000000000003        2.3458684921925981     
   4.0000000000000000        44.000000000000000        2.3495852574693350     
   4.0000000000000000        44.800000000000004        2.3522970754275518     
   4.0000000000000000        45.600000000000001        2.3613148292433634     
   4.0000000000000000        46.400000000000006        2.3691689487219971     
   4.0000000000000000        47.200000000000003        2.3781191096111050     
   4.0000000000000000        48.000000000000000        2.3879783419479899     
   4.0000000000000000        48.800000000000004        2.3954543429754556     
   4.0000000000000000        49.600000000000001        2.4000031471019785     
   4.0000000000000000        50.400000000000006        2.4056609162589240     
   4.0000000000000000        51.200000000000003        2.4068250585096691     
   4.0000000000000000        52.000000000000000        2.4036248590120306     
   4.0000000000000000        52.800000000000004        2.4022414212065879     
   4.0000000000000000        53.600000000000001        2.3941233590442672     
   4.0000000000000000        54.400000000000006        2.3872532405875884     
   4.0000000000000000        55.200000000000003        2.3784282841752438     
   4.0000000000000000        56.000000000000000        2.3693901274765730     
   4.0000000000000000        56.800000000000004        2.3597459143315529     
   4.0000000000000000        57.600000000000001        2.3539030553017852     
   4.0000000000000000        58.400000000000006        2.3486694026099122     
   4.0000000000000000        59.200000000000003        2.3457751113769207     
   4.0000000000000000        60.000000000000000        2.3453923488469131     
   4.0000000000000000        60.800000000000004        2.3458481873231567     
   4.0000000000000000        61.600000000000001        2.3486806353552763     
   4.0000000000000000        62.400000000000006        2.3484419129187426     
   4.0000000000000000        63.200000000000003        2.3495022029314390     
   4.0000000000000000        64.000000000000000        2.3504787655346209     
   4.0000000000000000        64.799999999999997        2.3499472109263513     
   4.0000000000000000        65.600000000000009        2.3504118165486583     
   4.0000000000000000        66.400000000000006        2.3508172511146084     
   4.0000000000000000        67.200000000000003        2.3501472175701039     
   4.0000000000000000        68.000000000000000        2.3500732288865680     
   4.0000000000000000        68.799999999999997        2.3487902327087724     
   4.0000000000000000        69.600000000000009        2.3481722696256435     
   4.0000000000000000        70.400000000000006        2.3467119587313920     
   4.0000000000000000        71.200000000000003        2.3451697261198388     
   4.0000000000000000        72.000000000000000        2.3455297866390579     
   4.0000000000000000        72.799999999999997        2.3465484869927908     
   4.0000000000000000        73.600000000000009        2.3489155740729570     
   4.0000000000000000        74.400000000000006        2.3527161734856459     
   4.0000000000000000        75.200000000000003        2.3586203485672597     
   4.0000000000000000        76.000000000000000        2.3635861312665782     
   4.0000000000000000        76.800000000000011        2.3696292627831936     
   4.0000000000000000        77.600000000000009        2.3756745562289732     
   4.0000000000000000        78.400000000000006        2.3800705194395633     
   4.0000000000000000        79.200000000000003        2.3833786265382702     
   4.0000000000000000        80.000000000000000        2.3836052670089316     
   4.0000000000000000        80.800000000000011        2.3830608733249288     
   4.0000000000000000        81.600000000000009        2.3800341801663465     
   4.0000000000000000        82.400000000000006        2.3745099317237899     
   4.0000000000000000        83.200000000000003        2.3703735928420597     
   4.0000000000000000        84.000000000000000        2.3636930290261389     
   4.0000000000000000        84.800000000000011        2.3578050273881361     
   4.0000000000000000        85.600000000000009        2.3521142649064020     
   4.0000000000000000        86.400000000000006        2.3476738963020374     
   4.0000000000000000        87.200000000000003        2.3455424019202455     
   4.0000000000000000        88.000000000000000        2.3454870812599333     
   4.0000000000000000        88.800000000000011        2.3460314850405171     
   4.0000000000000000        89.600000000000009        2.3472242034054300     
   4.0000000000000000        90.400000000000006        2.3482101497597578     
   4.0000000000000000        91.200000000000003        2.3502031177426708     
   4.0000000000000000        92.000000000000000        2.3505102983658861     
   4.0000000000000000        92.800000000000011        2.3511903464124111     
   4.0000000000000000        93.600000000000009        2.3505033138549458     
   4.0000000000000000        94.400000000000006        2.3510518574337826     
   4.0000000000000000        95.200000000000003        2.3501741689789695     
   4.0000000000000000        96.000000000000000        2.3501036307330589     
   4.0000000000000000        96.800000000000011        2.3503453095192866     
   4.0000000000000000        97.600000000000009        2.3504945905438173     
   4.0000000000000000        98.400000000000006        2.3511990457457683     
   4.0000000000000000        99.200000000000003        2.3501980367518978     
   4.0000000000000000        100.00000000000000        2.3500327402800218     
   4.0000000000000000        100.80000000000001        2.3505725262630439     
   4.0000000000000000        101.60000000000001        2.3502347750078800     
   4.0000000000000000        102.40000000000001        2.3497845702277869     

   4.8000000000000007       0.80000000000000004        2.3492769904320965     
   4.8000000000000007        1.6000000000000001        2.3494001759240279     
   4.8000000000000007        2.4000000000000004        2.3499017191994507     
   4.8000000000000007        3.2000000000000002        2.3503177427535960     
   4.8000000000000007        4.0000000000000000        2.3500084427636452     
   4.8000000000000007        4.8000000000000007        2.3497044887751461     
   4.8000000000000007        5.6000000000000005        2.3500488513603539     
   4.8000000000000007        6.4000000000000004        2.3500149632805449     
   4.8000000000000007        7.2000000000000002        2.3499588551295849     
   4.8000000000000007        8.0000000000000000        2.3498558311982740     
   4.8000000000000007        8.8000000000000007        2.3499143526637729     
   4.8000000000000007        9.6000000000000014        2.3489145941327023     
   4.8000000000000007        10.400000000000000        2.3504412474336474     
   4.8000000000000007        11.200000000000001        2.3505754839093682     
   4.8000000000000007        12.000000000000000        2.3513697124341455     
   4.8000000000000007        12.800000000000001        2.3498255784387436     
   4.8000000000000007        13.600000000000001        2.3495197846881002     
   4.8000000000000007        14.400000000000000        2.3496344833788809     
   4.8000000000000007        15.200000000000001        2.3504933096759020     
   4.8000000000000007        16.000000000000000        2.3489995250739799     
   4.8000000000000007        16.800000000000001        2.3485998286376608     
   4.8000000000000007        17.600000000000001        2.3499736261962538     
   4.8000000000000007        18.400000000000002        2.3496445193812385     
   4.8000000000000007        19.200000000000003        2.3500772014402593     
   4.8000000000000007        20.000000000000000        2.3498761037960740     
   4.8000000000000007        20.800000000000001        2.3510685644953928     
   4.8000000000000007        21.600000000000001        2.3498224324886956     
   4.8000000000000007        22.400000000000002        2.3495304397567551     
   4.8000000000000007        23.200000000000003        2.3494950072294869     
   4.8000000000000007        24.000000000000000        2.3480253838795759     
   4.8000000000000007        24.800000000000001        2.3497072914890391     
   4.8000000000000007        25.600000000000001        2.3498547909299496     
   4.8000000000000007        26.400000000000002        2.3489973834638467     
   4.8000000000000007        27.200000000000003        2.3495571393347081     
   4.8000000000000007        28.000000000000000        2.3497584050457547     
   4.8000000000000007        28.800000000000001        2.3505457250479695     
   4.8000000000000007        29.600000000000001        2.3510523050636372     
   4.8000000000000007        30.400000000000002        2.3482203853845540     
   4.8000000000000007        31.200000000000003        2.3506576972036242     
   4.8000000000000007        32.000000000000000        2.3508357039856249     
   4.8000000000000007        32.800000000000004        2.3500261065907537     
   4.8000000000000007        33.600000000000001        2.3492903188388086     
   4.8000000000000007        34.399999999999999        2.3509389215264420     
   4.8000000000000007        35.200000000000003        2.3500174778046938     
   4.8000000000000007        36.000000000000000        2.3498693648804090     
   4.8000000000000007        36.800000000000004        2.3511283221860939     
   4.8000000000000007        37.600000000000001        2.3506250325005107     
   4.8000000000000007        38.400000000000006        2.3500305335547074     
   4.8000000000000007        39.200000000000003        2.3491692926656538     
   4.8000000000000007        40.000000000000000        2.3479701198992662     
   4.8000000000000007        40.800000000000004        2.3465741710856749     
   4.8000000000000007        41.600000000000001        2.3462276254577166     
   4.8000000000000007        42.400000000000006        2.3466821517467391     
   4.8000000000000007        43.200000000000003        2.3488337171530400     
   4.8000000000000007        44.000000000000000        2.3532250147044960     
   4.8000000000000007        44.800000000000004        2.3620656913009976     
   4.8000000000000007        45.600000000000001        2.3724748954489630     
   4.8000000000000007        46.400000000000006        2.3839462373579252     
   4.8000000000000007        47.200000000000003        2.3957030406701092     
   4.8000000000000007        48.000000000000000        2.4066092325440867     
   4.8000000000000007        48.800000000000004        2.4164435499370649     
   4.8000000000000007        49.600000000000001        2.4234043026120435     
   4.8000000000000007        50.400000000000006        2.4288016620317165     
   4.8000000000000007        51.200000000000003        2.4307706361871184     
   4.8000000000000007        52.000000000000000        2.4291366140518447     
   4.8000000000000007        52.800000000000004        2.4246052623723009     
   4.8000000000000007        53.600000000000001        2.4178034505406374     
   4.8000000000000007        54.400000000000006        2.4076749878378938     
   4.8000000000000007        55.200000000000003        2.3962559561192629     
   4.8000000000000007        56.000000000000000        2.3840934601879011     
   4.8000000000000007        56.800000000000004        2.3714017619344085     
   4.8000000000000007        57.600000000000001        2.3617706988683547     
   4.8000000000000007        58.400000000000006        2.3534439410959629     
   4.8000000000000007        59.200000000000003        2.3481583936346961     
   4.8000000000000007        60.000000000000000        2.3456925655055882     
   4.8000000000000007        60.800000000000004        2.3453332458035572     
   4.8000000000000007        61.600000000000001        2.3465065960969889     
   4.8000000000000007        62.400000000000006        2.3476373857101906     
   4.8000000000000007        63.200000000000003        2.3486227071979666     
   4.8000000000000007        64.000000000000000        2.3493681269349689     
   4.8000000000000007        64.799999999999997        2.3502621339131755     
   4.8000000000000007        65.600000000000009        2.3505926384413041     
   4.8000000000000007        66.400000000000006        2.3501750453939088     
   4.8000000000000007        67.200000000000003        2.3514654755118727     
   4.8000000000000007        68.000000000000000        2.3500793741740318     
   4.8000000000000007        68.799999999999997        2.3482008400139125     
   4.8000000000000007        69.600000000000009        2.3471556693995628     
   4.8000000000000007        70.400000000000006        2.3464156453093916     
   4.8000000000000007        71.200000000000003        2.3455240946935008     
   4.8000000000000007        72.000000000000000        2.3463796036000493     
   4.8000000000000007        72.799999999999997        2.3493988840628011     
   4.8000000000000007        73.600000000000009        2.3510411913621700     
   4.8000000000000007        74.400000000000006        2.3613843259633893     
   4.8000000000000007        75.200000000000003        2.3686390660137455     
   4.8000000000000007        76.000000000000000        2.3782451820003718     
   4.8000000000000007        76.800000000000011        2.3868630151386840     
   4.8000000000000007        77.600000000000009        2.3946430721955965     
   4.8000000000000007        78.400000000000006        2.4010183754864260     
   4.8000000000000007        79.200000000000003        2.4043835678832020     
   4.8000000000000007        80.000000000000000        2.4059975664930935     
   4.8000000000000007        80.800000000000011        2.4049219847074563     
   4.8000000000000007        81.600000000000009        2.4013204598685580     
   4.8000000000000007        82.400000000000006        2.3953170086547702     
   4.8000000000000007        83.200000000000003        2.3872020999753190     
   4.8000000000000007        84.000000000000000        2.3792204253688642     
   4.8000000000000007        84.800000000000011        2.3696225971314213     
   4.8000000000000007        85.600000000000009        2.3616290972045042     
   4.8000000000000007        86.400000000000006        2.3539012635539880     
   4.8000000000000007        87.200000000000003        2.3479258597129542     
   4.8000000000000007        88.000000000000000        2.3455686063883618     
   4.8000000000000007        88.800000000000011        2.3463842248691518     
   4.8000000000000007        89.600000000000009        2.3461040853875685     
   4.8000000000000007        90.400000000000006        2.3475543057751467     
   4.8000000000000007        91.200000000000003        2.3488882745184623     
   4.8000000000000007        92.000000000000000        2.3491613132086027     
   4.8000000000000007        92.800000000000011        2.3510500752189842     
   4.8000000000000007        93.600000000000009        2.3508545467985638     
   4.8000000000000007        94.400000000000006        2.3505803767453126     
   4.8000000000000007        95.200000000000003        2.3501661817400876     
   4.8000000000000007        96.000000000000000        2.3504048574213670     
   4.8000000000000007        96.800000000000011        2.3504858497356516     
   4.8000000000000007        97.600000000000009        2.3505298122890355     
   4.8000000000000007        98.400000000000006        2.3490625888074583     
   4.8000000000000007        99.200000000000003        2.3503251049512386     
   4.8000000000000007        100.00000000000000        2.3498888599401613     
   4.8000000000000007        100.80000000000001        2.3501905054782535     
   4.8000000000000007        101.60000000000001        2.3485445951847117     
   4.8000000000000007        102.40000000000001        2.3497674110190041     

   5.6000000000000005       0.80000000000000004        2.3517989137090214     
   5.6000000000000005        1.6000000000000001        2.3501041467634529     
   5.6000000000000005        2.4000000000000004        2.3508502573729944     
   5.6000000000000005        3.2000000000000002        2.3506683330571776     
   5.6000000000000005        4.0000000000000000        2.3509531969295936     
   5.6000000000000005        4.8000000000000007        2.3499255589530272     
   5.6000000000000005        5.6000000000000005        2.3508635099557695     
   5.6000000000000005        6.4000000000000004        2.3508214821521620     
   5.6000000000000005        7.2000000000000002        2.3500896421803081     
   5.6000000000000005        8.0000000000000000        2.3500421527700581     
   5.6000000000000005        8.8000000000000007        2.3500571239647625     
   5.6000000000000005        9.6000000000000014        2.3502548598869026     
   5.6000000000000005        10.400000000000000        2.3504295279274761     
   5.6000000000000005        11.200000000000001        2.3501697624896241     
   5.6000000000000005        12.000000000000000        2.3486204843635847     
   5.6000000000000005        12.800000000000001        2.3486073171030584     
   5.6000000000000005        13.600000000000001        2.3492057917139300     
   5.6000000000000005        14.400000000000000        2.3503728927998999     
   5.6000000000000005        15.200000000000001        2.3486231500937107     
   5.6000000000000005        16.000000000000000        2.3485654537209428     
   5.6000000000000005        16.800000000000001        2.3488421752279507     
   5.6000000000000005        17.600000000000001        2.3502571439817168     
   5.6000000000000005        18.400000000000002        2.3517591258629027     
   5.6000000000000005        19.200000000000003        2.3505957202393937     
   5.6000000000000005        20.000000000000000        2.3505594005308716     
   5.6000000000000005        20.800000000000001        2.3506566074711301     
   5.6000000000000005        21.600000000000001        2.3505578304632309     
   5.6000000000000005        22.400000000000002        2.3496889096238758     
   5.6000000000000005        23.200000000000003        2.3503726020389695     
   5.6000000000000005        24.000000000000000        2.3504739750057646     
   5.6000000000000005        24.800000000000001        2.3497721792191304     
   5.6000000000000005        25.600000000000001        2.3500047867579101     
   5.6000000000000005        26.400000000000002        2.3495121292792600     
   5.6000000000000005        27.200000000000003        2.3489222332124311     
   5.6000000000000005        28.000000000000000        2.3502767763473593     
   5.6000000000000005        28.800000000000001        2.3499336247573455     
   5.6000000000000005        29.600000000000001        2.3497377753598050     
   5.6000000000000005        30.400000000000002        2.3511442971579446     
   5.6000000000000005        31.200000000000003        2.3506109951937595     
   5.6000000000000005        32.000000000000000        2.3489518620644687     
   5.6000000000000005        32.800000000000004        2.3506815811067252     
   5.6000000000000005        33.600000000000001        2.3488814745539446     
   5.6000000000000005        34.399999999999999        2.3499089671663298     
   5.6000000000000005        35.200000000000003        2.3503903073363963     
   5.6000000000000005        36.000000000000000        2.3508763838727029     
   5.6000000000000005        36.800000000000004        2.3505597504743179     
   5.6000000000000005        37.600000000000001        2.3495457954404149     
   5.6000000000000005        38.400000000000006        2.3494736493799055     
   5.6000000000000005        39.200000000000003        2.3483079220152301     
   5.6000000000000005        40.000000000000000        2.3475917577035004     
   5.6000000000000005        40.800000000000004        2.3462955945285908     
   5.6000000000000005        41.600000000000001        2.3441373742665657     
   5.6000000000000005        42.400000000000006        2.3480670650083795     
   5.6000000000000005        43.200000000000003        2.3526186675271235     
   5.6000000000000005        44.000000000000000        2.3606177264919816     
   5.6000000000000005        44.800000000000004        2.3734096588568545     
   5.6000000000000005        45.600000000000001        2.3856876257193980     
   5.6000000000000005        46.400000000000006        2.4008432525452301     
   5.6000000000000005        47.200000000000003        2.4153571116922099     
   5.6000000000000005        48.000000000000000        2.4291312817734254     
   5.6000000000000005        48.800000000000004        2.4397812781170396     
   5.6000000000000005        49.600000000000001        2.4483448434917037     
   5.6000000000000005        50.400000000000006        2.4535005777562371     
   5.6000000000000005        51.200000000000003        2.4554480557322567     
   5.6000000000000005        52.000000000000000        2.4537198934985005     
   5.6000000000000005        52.800000000000004        2.4485522210423709     
   5.6000000000000005        53.600000000000001        2.4433535185784745     
   5.6000000000000005        54.400000000000006        2.4295587068927520     
   5.6000000000000005        55.200000000000003        2.4149150371030297     
   5.6000000000000005        56.000000000000000        2.3993641519779900     
   5.6000000000000005        56.800000000000004        2.3850656026016925     
   5.6000000000000005        57.600000000000001        2.3738409233095057     
   5.6000000000000005        58.400000000000006        2.3596124946903712     
   5.6000000000000005        59.200000000000003        2.3522711328546242     
   5.6000000000000005        60.000000000000000        2.3474744847374160     
   5.6000000000000005        60.800000000000004        2.3449689615844966     
   5.6000000000000005        61.600000000000001        2.3453203726186489     
   5.6000000000000005        62.400000000000006        2.3473755864750627     
   5.6000000000000005        63.200000000000003        2.3482354812991750     
   5.6000000000000005        64.000000000000000        2.3490796926616877     
   5.6000000000000005        64.799999999999997        2.3504219216506490     
   5.6000000000000005        65.600000000000009        2.3509388090220780     
   5.6000000000000005        66.400000000000006        2.3492129198729534     
   5.6000000000000005        67.200000000000003        2.3496732136178546     
   5.6000000000000005        68.000000000000000        2.3487023562470783     
   5.6000000000000005        68.799999999999997        2.3477113620413226     
   5.6000000000000005        69.600000000000009        2.3464864726824857     
   5.6000000000000005        70.400000000000006        2.3453047923527017     
   5.6000000000000005        71.200000000000003        2.3456374261909554     
   5.6000000000000005        72.000000000000000        2.3483915060518368     
   5.6000000000000005        72.799999999999997        2.3542421704157186     
   5.6000000000000005        73.600000000000009        2.3620506353356236     
   5.6000000000000005        74.400000000000006        2.3721731871780012     
   5.6000000000000005        75.200000000000003        2.3842081604287828     
   5.6000000000000005        76.000000000000000        2.3955582939019968     
   5.6000000000000005        76.800000000000011        2.4084995063281154     
   5.6000000000000005        77.600000000000009        2.4174685309290265     
   5.6000000000000005        78.400000000000006        2.4243098379223627     
   5.6000000000000005        79.200000000000003        2.4283771185482661     
   5.6000000000000005        80.000000000000000        2.4309879799859133     
   5.6000000000000005        80.800000000000011        2.4291955217388805     
   5.6000000000000005        81.600000000000009        2.4254621641375547     
   5.6000000000000005        82.400000000000006        2.4191252800218237     
   5.6000000000000005        83.200000000000003        2.4086222519861877     
   5.6000000000000005        84.000000000000000        2.3975817544504241     
   5.6000000000000005        84.800000000000011        2.3853033510604891     
   5.6000000000000005        85.600000000000009        2.3731890670639748     
   5.6000000000000005        86.400000000000006        2.3621998489734519     
   5.6000000000000005        87.200000000000003        2.3540599658465875     
   5.6000000000000005        88.000000000000000        2.3481108519769771     
   5.6000000000000005        88.800000000000011        2.3454824486585260     
   5.6000000000000005        89.600000000000009        2.3438623211048197     
   5.6000000000000005        90.400000000000006        2.3451515441802488     
   5.6000000000000005        91.200000000000003        2.3477532405431658     
   5.6000000000000005        92.000000000000000        2.3497990711321957     
   5.6000000000000005        92.800000000000011        2.3504171831054008     
   5.6000000000000005        93.600000000000009        2.3503093064244851     
   5.6000000000000005        94.400000000000006        2.3500369389081808     
   5.6000000000000005        95.200000000000003        2.3507158039482685     
   5.6000000000000005        96.000000000000000        2.3504282226011517     
   5.6000000000000005        96.800000000000011        2.3511859092002689     
   5.6000000000000005        97.600000000000009        2.3503312024900223     
   5.6000000000000005        98.400000000000006        2.3499701019133417     
   5.6000000000000005        99.200000000000003        2.3506341530058719     
   5.6000000000000005        100.00000000000000        2.3519576154755732     
   5.6000000000000005        100.80000000000001        2.3501475106963676     
   5.6000000000000005        101.60000000000001        2.3503416319370043     
   5.6000000000000005        102.40000000000001        2.3499852499303833     

   6.4000000000000004       0.80000000000000004        2.3496340795466626     
   6.4000000000000004        1.6000000000000001        2.3498303479301677     
   6.4000000000000004        2.4000000000000004        2.3499543890229919     
   6.4000000000000004        3.2000000000000002        2.3490778546780438     
   6.4000000000000004        4.0000000000000000        2.3501386718566826     
   6.4000000000000004        4.8000000000000007        2.3500791213071377     
   6.4000000000000004        5.6000000000000005        2.3503038209594811     
   6.4000000000000004        6.4000000000000004        2.3502750880849863     
   6.4000000000000004        7.2000000000000002        2.3485192588703709     
   6.4000000000000004        8.0000000000000000        2.3507815111819053     
   6.4000000000000004        8.8000000000000007        2.3500729809294101     
   6.4000000000000004        9.6000000000000014        2.3499591989556694     
   6.4000000000000004        10.400000000000000        2.3497812162714422     
   6.4000000000000004        11.200000000000001        2.3499192021447413     
   6.4000000000000004        12.000000000000000        2.3498848859894865     
   6.4000000000000004        12.800000000000001        2.3494794099486698     
   6.4000000000000004        13.600000000000001        2.3485876382194100     
   6.4000000000000004        14.400000000000000        2.3486535990839394     
   6.4000000000000004        15.200000000000001        2.3481575898857296     
   6.4000000000000004        16.000000000000000        2.3503104566427551     
   6.4000000000000004        16.800000000000001        2.3509252355146630     
   6.4000000000000004        17.600000000000001        2.3516577443568552     
   6.4000000000000004        18.400000000000002        2.3528245790012812     
   6.4000000000000004        19.200000000000003        2.3517968310298927     
   6.4000000000000004        20.000000000000000        2.3521854837261604     
   6.4000000000000004        20.800000000000001        2.3526277489414498     
   6.4000000000000004        21.600000000000001        2.3526892837028921     
   6.4000000000000004        22.400000000000002        2.3516895299418383     
   6.4000000000000004        23.200000000000003        2.3523766605185670     
   6.4000000000000004        24.000000000000000        2.3517639088001574     
   6.4000000000000004        24.800000000000001        2.3511921311250581     
   6.4000000000000004        25.600000000000001        2.3499092400260011     
   6.4000000000000004        26.400000000000002        2.3500988553022504     
   6.4000000000000004        27.200000000000003        2.3489993875609709     
   6.4000000000000004        28.000000000000000        2.3492194000403073     
   6.4000000000000004        28.800000000000001        2.3493795441744605     
   6.4000000000000004        29.600000000000001        2.3495325647892491     
   6.4000000000000004        30.400000000000002        2.3500800797207115     
   6.4000000000000004        31.200000000000003        2.3504538936861801     
   6.4000000000000004        32.000000000000000        2.3500661505669473     
   6.4000000000000004        32.800000000000004        2.3499791084584940     
   6.4000000000000004        33.600000000000001        2.3503081030052106     
   6.4000000000000004        34.399999999999999        2.3507775277286989     
   6.4000000000000004        35.200000000000003        2.3510847048643093     
   6.4000000000000004        36.000000000000000        2.3509290465999237     
   6.4000000000000004        36.800000000000004        2.3493522462401226     
   6.4000000000000004        37.600000000000001        2.3496258690904761     
   6.4000000000000004        38.400000000000006        2.3488061371688240     
   6.4000000000000004        39.200000000000003        2.3475016206173445     
   6.4000000000000004        40.000000000000000        2.3463432681445808     
   6.4000000000000004        40.800000000000004        2.3433763329993211     
   6.4000000000000004        41.600000000000001        2.3471454085581724     
   6.4000000000000004        42.400000000000006        2.3500620319020236     
   6.4000000000000004        43.200000000000003        2.3575328400995526     
   6.4000000000000004        44.000000000000000        2.3689489269901953     
   6.4000000000000004        44.800000000000004        2.3835216284005325     
   6.4000000000000004        45.600000000000001        2.4001122267798385     
   6.4000000000000004        46.400000000000006        2.4182902028477486     
   6.4000000000000004        47.200000000000003        2.4355185058693447     
   6.4000000000000004        48.000000000000000        2.4504340193079872     
   6.4000000000000004        48.800000000000004        2.4637301546234185     
   6.4000000000000004        49.600000000000001        2.4741641627142612     
   6.4000000000000004        50.400000000000006        2.4825758336130508     
   6.4000000000000004        51.200000000000003        2.4832113232601998     
   6.4000000000000004        52.000000000000000        2.4810642806193983     
   6.4000000000000004        52.800000000000004        2.4740721106014973     
   6.4000000000000004        53.600000000000001        2.4645323586988575     
   6.4000000000000004        54.400000000000006        2.4521872825101414     
   6.4000000000000004        55.200000000000003        2.4365148433099324     
   6.4000000000000004        56.000000000000000        2.4188378391944916     
   6.4000000000000004        56.800000000000004        2.4011507569726138     
   6.4000000000000004        57.600000000000001        2.3844140512708050     
   6.4000000000000004        58.400000000000006        2.3695819915872556     
   6.4000000000000004        59.200000000000003        2.3576159286358718     
   6.4000000000000004        60.000000000000000        2.3476066096318298     
   6.4000000000000004        60.800000000000004        2.3462171800371787     
   6.4000000000000004        61.600000000000001        2.3452149128962305     
   6.4000000000000004        62.400000000000006        2.3464403865608769     
   6.4000000000000004        63.200000000000003        2.3477353336226874     
   6.4000000000000004        64.000000000000000        2.3488205510817357     
   6.4000000000000004        64.799999999999997        2.3510196431438923     
   6.4000000000000004        65.600000000000009        2.3513495335480803     
   6.4000000000000004        66.400000000000006        2.3506045693774591     
   6.4000000000000004        67.200000000000003        2.3497592830218852     
   6.4000000000000004        68.000000000000000        2.3485280810701128     
   6.4000000000000004        68.799999999999997        2.3469548644667673     
   6.4000000000000004        69.600000000000009        2.3453805448579432     
   6.4000000000000004        70.400000000000006        2.3451227792973848     
   6.4000000000000004        71.200000000000003        2.3472019515652804     
   6.4000000000000004        72.000000000000000        2.3523338216092409     
   6.4000000000000004        72.799999999999997        2.3607706899973642     
   6.4000000000000004        73.600000000000009        2.3718278656364422     
   6.4000000000000004        74.400000000000006        2.3853890916240394     
   6.4000000000000004        75.200000000000003        2.4006998104387902     
   6.4000000000000004        76.000000000000000        2.4159471691587546     
   6.4000000000000004        76.800000000000011        2.4298537852875266     
   6.4000000000000004        77.600000000000009        2.4410542193606553     
   6.4000000000000004        78.400000000000006        2.4493516263689998     
   6.4000000000000004        79.200000000000003        2.4534905197451407     
   6.4000000000000004        80.000000000000000        2.4557216499381309     
   6.4000000000000004        80.800000000000011        2.4540448495633513     
   6.4000000000000004        81.600000000000009        2.4496800536054941     
   6.4000000000000004        82.400000000000006        2.4419654221580078     
   6.4000000000000004        83.200000000000003        2.4295861851890099     
   6.4000000000000004        84.000000000000000        2.4178947390665586     
   6.4000000000000004        84.800000000000011        2.4025833908261762     
   6.4000000000000004        85.600000000000009        2.3884987725576741     
   6.4000000000000004        86.400000000000006        2.3736915440813005     
   6.4000000000000004        87.200000000000003        2.3609562927079795     
   6.4000000000000004        88.000000000000000        2.3519570515532462     
   6.4000000000000004        88.800000000000011        2.3464435048951318     
   6.4000000000000004        89.600000000000009        2.3444133339797348     
   6.4000000000000004        90.400000000000006        2.3443797729062923     
   6.4000000000000004        91.200000000000003        2.3458182503985050     
   6.4000000000000004        92.000000000000000        2.3487058895383579     
   6.4000000000000004        92.800000000000011        2.3476905097602372     
   6.4000000000000004        93.600000000000009        2.3499059887463551     
   6.4000000000000004        94.400000000000006        2.3503551661481170     
   6.4000000000000004        95.200000000000003        2.3486114944809380     
   6.4000000000000004        96.000000000000000        2.3511475535082011     
   6.4000000000000004        96.800000000000011        2.3499418578262992     
   6.4000000000000004        97.600000000000009        2.3502687174573964     
   6.4000000000000004        98.400000000000006        2.3508113423534915     
   6.4000000000000004        99.200000000000003        2.3489091480173463     
   6.4000000000000004        100.00000000000000        2.3513543623743098     
   6.4000000000000004        100.80000000000001        2.3502137485852126     
   6.4000000000000004        101.60000000000001        2.3503084312210500     
   6.4000000000000004        102.40000000000001        2.3499160729827708     

   7.2000000000000002       0.80000000000000004        2.3496046133447090     
   7.2000000000000002        1.6000000000000001        2.3496890188348085     
   7.2000000000000002        2.4000000000000004        2.3510835242348809     
   7.2000000000000002        3.2000000000000002        2.3498936918369213     
   7.2000000000000002        4.0000000000000000        2.3497096430786151     
   7.2000000000000002        4.8000000000000007        2.3482666065449362     
   7.2000000000000002        5.6000000000000005        2.3494935356923774     
   7.2000000000000002        6.4000000000000004        2.3501267097690017     
   7.2000000000000002        7.2000000000000002        2.3502720924715628     
   7.2000000000000002        8.0000000000000000        2.3505303435272036     
   7.2000000000000002        8.8000000000000007        2.3499748264130416     
   7.2000000000000002        9.6000000000000014        2.3496669327410111     
   7.2000000000000002        10.400000000000000        2.3494855598831017     
   7.2000000000000002        11.200000000000001        2.3498043315061077     
   7.2000000000000002        12.000000000000000        2.3504767967475484     
   7.2000000000000002        12.800000000000001        2.3494954690077097     
   7.2000000000000002        13.600000000000001        2.3491297768320125     
   7.2000000000000002        14.400000000000000        2.3506749817434645     
   7.2000000000000002        15.200000000000001        2.3509901848443748     
   7.2000000000000002        16.000000000000000        2.3517210608255721     
   7.2000000000000002        16.800000000000001        2.3526775327382086     
   7.2000000000000002        17.600000000000001        2.3534697401682414     
   7.2000000000000002        18.400000000000002        2.3544583656843709     
   7.2000000000000002        19.200000000000003        2.3552541289214868     
   7.2000000000000002        20.000000000000000        2.3556800297547396     
   7.2000000000000002        20.800000000000001        2.3557518216514173     
   7.2000000000000002        21.600000000000001        2.3560495278959257     
   7.2000000000000002        22.400000000000002        2.3546348908332804     
   7.2000000000000002        23.200000000000003        2.3550419781236505     
   7.2000000000000002        24.000000000000000        2.3542581035550674     
   7.2000000000000002        24.800000000000001        2.3531223693311571     
   7.2000000000000002        25.600000000000001        2.3520013914143960     
   7.2000000000000002        26.400000000000002        2.3510019584619695     
   7.2000000000000002        27.200000000000003        2.3502331303465271     
   7.2000000000000002        28.000000000000000        2.3500192962143927     
   7.2000000000000002        28.800000000000001        2.3492861487025829     
   7.2000000000000002        29.600000000000001        2.3489613127895450     
   7.2000000000000002        30.400000000000002        2.3494174181477945     
   7.2000000000000002        31.200000000000003        2.3498365242348593     
   7.2000000000000002        32.000000000000000        2.3500560913700168     
   7.2000000000000002        32.800000000000004        2.3503997395804910     
   7.2000000000000002        33.600000000000001        2.3497344778027478     
   7.2000000000000002        34.399999999999999        2.3502680882429789     
   7.2000000000000002        35.200000000000003        2.3484221658550557     
   7.2000000000000002        36.000000000000000        2.3507711947824794     
   7.2000000000000002        36.800000000000004        2.3505344181644370     
   7.2000000000000002        37.600000000000001        2.3513592638128786     
   7.2000000000000002        38.400000000000006        2.3490642964739954     
   7.2000000000000002        39.200000000000003        2.3465329095189422     
   7.2000000000000002        40.000000000000000        2.3457679235189790     
   7.2000000000000002        40.800000000000004        2.3459382883189890     
   7.2000000000000002        41.600000000000001        2.3479652300654297     
   7.2000000000000002        42.400000000000006        2.3529498236047366     
   7.2000000000000002        43.200000000000003        2.3630891281126858     
   7.2000000000000002        44.000000000000000        2.3779282568187421     
   7.2000000000000002        44.800000000000004        2.3957861189382310     
   7.2000000000000002        45.600000000000001        2.4153758353741948     
   7.2000000000000002        46.400000000000006        2.4357357982509673     
   7.2000000000000002        47.200000000000003        2.4558993546731758     
   7.2000000000000002        48.000000000000000        2.4736564316852365     
   7.2000000000000002        48.800000000000004        2.4888436659622966     
   7.2000000000000002        49.600000000000001        2.4991235399776679     
   7.2000000000000002        50.400000000000006        2.5080327612439732     
   7.2000000000000002        51.200000000000003        2.4919209236292015     
   7.2000000000000002        52.000000000000000        2.5020756364491863     
   7.2000000000000002        52.800000000000004        2.5016589509377898     
   7.2000000000000002        53.600000000000001        2.4852629991930821     
   7.2000000000000002        54.400000000000006        2.4736606681845577     
   7.2000000000000002        55.200000000000003        2.4580483533019195     
   7.2000000000000002        56.000000000000000        2.4360864711548782     
   7.2000000000000002        56.800000000000004        2.4160448887397488     
   7.2000000000000002        57.600000000000001        2.3964354540159558     
   7.2000000000000002        58.400000000000006        2.3779447468361199     
   7.2000000000000002        59.200000000000003        2.3630046893673811     
   7.2000000000000002        60.000000000000000        2.3533557167084540     
   7.2000000000000002        60.800000000000004        2.3469277988260222     
   7.2000000000000002        61.600000000000001        2.3453422443968486     
   7.2000000000000002        62.400000000000006        2.3452224509926625     
   7.2000000000000002        63.200000000000003        2.3469788157568661     
   7.2000000000000002        64.000000000000000        2.3533701703395740     
   7.2000000000000002        64.799999999999997        2.3498342175256997     
   7.2000000000000002        65.600000000000009        2.3507088491704904     
   7.2000000000000002        66.400000000000006        2.3504778921378917     
   7.2000000000000002        67.200000000000003        2.3493569808790755     
   7.2000000000000002        68.000000000000000        2.3480592588427327     
   7.2000000000000002        68.799999999999997        2.3462958172312480     
   7.2000000000000002        69.600000000000009        2.3448887325760586     
   7.2000000000000002        70.400000000000006        2.3463429200554327     
   7.2000000000000002        71.200000000000003        2.3491818760167047     
   7.2000000000000002        72.000000000000000        2.3574481230838895     
   7.2000000000000002        72.799999999999997        2.3689117845844341     
   7.2000000000000002        73.600000000000009        2.3836013512455443     
   7.2000000000000002        74.400000000000006        2.4004905968265255     
   7.2000000000000002        75.200000000000003        2.4188149265491732     
   7.2000000000000002        76.000000000000000        2.4355502844452754     
   7.2000000000000002        76.800000000000011        2.4530209530390348     
   7.2000000000000002        77.600000000000009        2.4649567438972282     
   7.2000000000000002        78.400000000000006        2.4761525061851843     
   7.2000000000000002        79.200000000000003        2.4806585385372704     
   7.2000000000000002        80.000000000000000        2.4811903279732559     
   7.2000000000000002        80.800000000000011        2.4811572014092027     
   7.2000000000000002        81.600000000000009        2.4761647483590106     
   7.2000000000000002        82.400000000000006        2.4657891154287128     
   7.2000000000000002        83.200000000000003        2.4530417692910618     
   7.2000000000000002        84.000000000000000        2.4374689752847343     
   7.2000000000000002        84.800000000000011        2.4204156157496204     
   7.2000000000000002        85.600000000000009        2.4032583804917254     
   7.2000000000000002        86.400000000000006        2.3852335815529173     
   7.2000000000000002        87.200000000000003        2.3696699713586082     
   7.2000000000000002        88.000000000000000        2.3570795439232506     
   7.2000000000000002        88.800000000000011        2.3491087477090140     
   7.2000000000000002        89.600000000000009        2.3433128890521866     
   7.2000000000000002        90.400000000000006        2.3428410689167856     
   7.2000000000000002        91.200000000000003        2.3431699857642680     
   7.2000000000000002        92.000000000000000        2.3454893818589211     
   7.2000000000000002        92.800000000000011        2.3473533183054904     
   7.2000000000000002        93.600000000000009        2.3476935806092731     
   7.2000000000000002        94.400000000000006        2.3488666292816793     
   7.2000000000000002        95.200000000000003        2.3495689842187626     
   7.2000000000000002        96.000000000000000        2.3491745346644071     
   7.2000000000000002        96.800000000000011        2.3491265361542735     
   7.2000000000000002        97.600000000000009        2.3494601721329014     
   7.2000000000000002        98.400000000000006        2.3505983313827867     
   7.2000000000000002        99.200000000000003        2.3505382513941160     
   7.2000000000000002        100.00000000000000        2.3500439282617687     
   7.2000000000000002        100.80000000000001        2.3504049900406678     
   7.2000000000000002        101.60000000000001        2.3503432310392913     
   7.2000000000000002        102.40000000000001        2.3490886001530846     

   8.0000000000000000       0.80000000000000004        2.3508290142042103     
   8.0000000000000000        1.6000000000000001        2.3501799263906418     
   8.0000000000000000        2.4000000000000004        2.3494794772505818     
   8.0000000000000000        3.2000000000000002        2.3502042335959703     
   8.0000000000000000        4.0000000000000000        2.3502192419154184     
   8.0000000000000000        4.8000000000000007        2.3499534674005229     
   8.0000000000000000        5.6000000000000005        2.3500550169182568     
   8.0000000000000000        6.4000000000000004        2.3501627585556388     
   8.0000000000000000        7.2000000000000002        2.3503603128695443     
   8.0000000000000000        8.0000000000000000        2.3488782678482596     
   8.0000000000000000        8.8000000000000007        2.3498603506141018     
   8.0000000000000000        9.6000000000000014        2.3494399366916658     
   8.0000000000000000        10.400000000000000        2.3491409971056454     
   8.0000000000000000        11.200000000000001        2.3497569126202174     
   8.0000000000000000        12.000000000000000        2.3487582518756120     
   8.0000000000000000        12.800000000000001        2.3500786722793547     
   8.0000000000000000        13.600000000000001        2.3507178041158281     
   8.0000000000000000        14.400000000000000        2.3515291349576413     
   8.0000000000000000        15.200000000000001        2.3529258554323524     
   8.0000000000000000        16.000000000000000        2.3557364613523086     
   8.0000000000000000        16.800000000000001        2.3555133565588782     
   8.0000000000000000        17.600000000000001        2.3561841666325072     
   8.0000000000000000        18.400000000000002        2.3577772086524877     
   8.0000000000000000        19.200000000000003        2.3595437595636795     
   8.0000000000000000        20.000000000000000        2.3590740127957339     
   8.0000000000000000        20.800000000000001        2.3590979922274000     
   8.0000000000000000        21.600000000000001        2.3591152417924408     
   8.0000000000000000        22.400000000000002        2.3591086699680242     
   8.0000000000000000        23.200000000000003        2.3585713667109611     
   8.0000000000000000        24.000000000000000        2.3573177330685828     
   8.0000000000000000        24.800000000000001        2.3558340427651498     
   8.0000000000000000        25.600000000000001        2.3546609275800217     
   8.0000000000000000        26.400000000000002        2.3529829071569042     
   8.0000000000000000        27.200000000000003        2.3517850623071848     
   8.0000000000000000        28.000000000000000        2.3490458570973711     
   8.0000000000000000        28.800000000000001        2.3500109110269740     
   8.0000000000000000        29.600000000000001        2.3494309912755917     
   8.0000000000000000        30.400000000000002        2.3492698255865654     
   8.0000000000000000        31.200000000000003        2.3493047832528329     
   8.0000000000000000        32.000000000000000        2.3492628556883957     
   8.0000000000000000        32.800000000000004        2.3495999027775198     
   8.0000000000000000        33.600000000000001        2.3498841063288749     
   8.0000000000000000        34.399999999999999        2.3508711278277139     
   8.0000000000000000        35.200000000000003        2.3505121551963928     
   8.0000000000000000        36.000000000000000        2.3521866589505405     
   8.0000000000000000        36.800000000000004        2.3506841263273452     
   8.0000000000000000        37.600000000000001        2.3500699230972222     
   8.0000000000000000        38.400000000000006        2.3483633024701565     
   8.0000000000000000        39.200000000000003        2.3458403879484102     
   8.0000000000000000        40.000000000000000        2.3451419627788557     
   8.0000000000000000        40.800000000000004        2.3441721700321314     
   8.0000000000000000        41.600000000000001        2.3488402627330291     
   8.0000000000000000        42.400000000000006        2.3565782445162422     
   8.0000000000000000        43.200000000000003        2.3694287871182316     
   8.0000000000000000        44.000000000000000        2.3868895824901881     
   8.0000000000000000        44.800000000000004        2.4072226636019085     
   8.0000000000000000        45.600000000000001        2.4292323698183620     
   8.0000000000000000        46.400000000000006        2.4513885060307432     
   8.0000000000000000        47.200000000000003        2.4745376370291314     
   8.0000000000000000        48.000000000000000        2.5017122575862580     
   8.0000000000000000        48.800000000000004        2.5010776535478851     
   8.0000000000000000        49.600000000000001        2.4944550752825463     
   8.0000000000000000        50.400000000000006        2.5127461086759610     
   8.0000000000000000        51.200000000000003        2.4984618052209027     
   8.0000000000000000        52.000000000000000        2.5113388277246971     
   8.0000000000000000        52.800000000000004        2.5145720014961910     
   8.0000000000000000        53.600000000000001        2.4879446616220937     
   8.0000000000000000        54.400000000000006        2.5091326196599684     
   8.0000000000000000        55.200000000000003        2.4726312076815300     
   8.0000000000000000        56.000000000000000        2.4527841475619545     
   8.0000000000000000        56.800000000000004        2.4295376790593100     
   8.0000000000000000        57.600000000000001        2.4079290047570141     
   8.0000000000000000        58.400000000000006        2.3864844311622919     
   8.0000000000000000        59.200000000000003        2.3689052607932655     
   8.0000000000000000        60.000000000000000        2.3564118425215761     
   8.0000000000000000        60.800000000000004        2.3491895247688421     
   8.0000000000000000        61.600000000000001        2.3445645368376238     
   8.0000000000000000        62.400000000000006        2.3447733845707561     
   8.0000000000000000        63.200000000000003        2.3465825878860986     
   8.0000000000000000        64.000000000000000        2.3485754853334382     
   8.0000000000000000        64.799999999999997        2.3496697107879321     
   8.0000000000000000        65.600000000000009        2.3509996260475812     
   8.0000000000000000        66.400000000000006        2.3507906245426975     
   8.0000000000000000        67.200000000000003        2.3494723790392986     
   8.0000000000000000        68.000000000000000        2.3474083238294186     
   8.0000000000000000        68.799999999999997        2.3454796912075699     
   8.0000000000000000        69.600000000000009        2.3447013459351203     
   8.0000000000000000        70.400000000000006        2.3471925372974551     
   8.0000000000000000        71.200000000000003        2.3529373127422399     
   8.0000000000000000        72.000000000000000        2.3631182043520753     
   8.0000000000000000        72.799999999999997        2.3774249584865017     
   8.0000000000000000        73.600000000000009        2.3947471704811014     
   8.0000000000000000        74.400000000000006        2.4158575673755194     
   8.0000000000000000        75.200000000000003        2.4365441594612194     
   8.0000000000000000        76.000000000000000        2.4550624898532352     
   8.0000000000000000        76.800000000000011        2.4732960376108539     
   8.0000000000000000        77.600000000000009        2.4886806978132667     
   8.0000000000000000        78.400000000000006        2.5018104055115233     
   8.0000000000000000        79.200000000000003        2.4990204870215122     
   8.0000000000000000        80.000000000000000        2.5165683493706581     
   8.0000000000000000        80.800000000000011        2.4937826725046763     
   8.0000000000000000        81.600000000000009        2.4981845008285144     
   8.0000000000000000        82.400000000000006        2.4855615372451001     
   8.0000000000000000        83.200000000000003        2.4734895451330665     
   8.0000000000000000        84.000000000000000        2.4552541912555497     
   8.0000000000000000        84.800000000000011        2.4347041106283469     
   8.0000000000000000        85.600000000000009        2.4155814796682460     
   8.0000000000000000        86.400000000000006        2.3964704160593606     
   8.0000000000000000        87.200000000000003        2.3770942447231782     
   8.0000000000000000        88.000000000000000        2.3609341402669104     
   8.0000000000000000        88.800000000000011        2.3483340121141270     
   8.0000000000000000        89.600000000000009        2.3430908369865793     
   8.0000000000000000        90.400000000000006        2.3409837217263445     
   8.0000000000000000        91.200000000000003        2.3418852527141243     
   8.0000000000000000        92.000000000000000        2.3422964585490114     
   8.0000000000000000        92.800000000000011        2.3445441991691989     
   8.0000000000000000        93.600000000000009        2.3450776503274260     
   8.0000000000000000        94.400000000000006        2.3459406055943237     
   8.0000000000000000        95.200000000000003        2.3458614121252985     
   8.0000000000000000        96.000000000000000        2.3479873489158711     
   8.0000000000000000        96.800000000000011        2.3481211344568229     
   8.0000000000000000        97.600000000000009        2.3488885873188945     
   8.0000000000000000        98.400000000000006        2.3497651999596409     
   8.0000000000000000        99.200000000000003        2.3491620856904007     
   8.0000000000000000        100.00000000000000        2.3493065535684954     
   8.0000000000000000        100.80000000000001        2.3506820795284171     
   8.0000000000000000        101.60000000000001        2.3502326701334697     
   8.0000000000000000        102.40000000000001        2.3509133681107826     

   8.8000000000000007       0.80000000000000004        2.3503747596620284     
   8.8000000000000007        1.6000000000000001        2.3507597099864515     
   8.8000000000000007        2.4000000000000004        2.3507982831355316     
   8.8000000000000007        3.2000000000000002        2.3497232517620157     
   8.8000000000000007        4.0000000000000000        2.3474996012029119     
   8.8000000000000007        4.8000000000000007        2.3501342234014411     
   8.8000000000000007        5.6000000000000005        2.3498592164301497     
   8.8000000000000007        6.4000000000000004        2.3488676611593058     
   8.8000000000000007        7.2000000000000002        2.3503927985299526     
   8.8000000000000007        8.0000000000000000        2.3509734148093657     
   8.8000000000000007        8.8000000000000007        2.3499699541995258     
   8.8000000000000007        9.6000000000000014        2.3485408569519111     
   8.8000000000000007        10.400000000000000        2.3494731346275990     
   8.8000000000000007        11.200000000000001        2.3500448640634639     
   8.8000000000000007        12.000000000000000        2.3505988227023398     
   8.8000000000000007        12.800000000000001        2.3498193774523881     
   8.8000000000000007        13.600000000000001        2.3522438308781632     
   8.8000000000000007        14.400000000000000        2.3536712134324489     
   8.8000000000000007        15.200000000000001        2.3553701069354354     
   8.8000000000000007        16.000000000000000        2.3570961655361722     
   8.8000000000000007        16.800000000000001        2.3581834892365685     
   8.8000000000000007        17.600000000000001        2.3591045324641149     
   8.8000000000000007        18.400000000000002        2.3594542645455459     
   8.8000000000000007        19.200000000000003        2.3590577490479601     
   8.8000000000000007        20.000000000000000        2.3597874724861172     
   8.8000000000000007        20.800000000000001        2.3605017766241119     
   8.8000000000000007        21.600000000000001        2.3599546906221089     
   8.8000000000000007        22.400000000000002        2.3599744391615327     
   8.8000000000000007        23.200000000000003        2.3600818262745662     
   8.8000000000000007        24.000000000000000        2.3596044178859863     
   8.8000000000000007        24.800000000000001        2.3579895255759533     
   8.8000000000000007        25.600000000000001        2.3574601090415785     
   8.8000000000000007        26.400000000000002        2.3548885111328186     
   8.8000000000000007        27.200000000000003        2.3537277171392805     
   8.8000000000000007        28.000000000000000        2.3531539104182744     
   8.8000000000000007        28.800000000000001        2.3519704107154249     
   8.8000000000000007        29.600000000000001        2.3499850794198962     
   8.8000000000000007        30.400000000000002        2.3488300564206210     
   8.8000000000000007        31.200000000000003        2.3488033959887842     
   8.8000000000000007        32.000000000000000        2.3493324701121825     
   8.8000000000000007        32.800000000000004        2.3482170570562215     
   8.8000000000000007        33.600000000000001        2.3502737880973172     
   8.8000000000000007        34.399999999999999        2.3501964496955332     
   8.8000000000000007        35.200000000000003        2.3504133117898349     
   8.8000000000000007        36.000000000000000        2.3506791675684280     
   8.8000000000000007        36.800000000000004        2.3503881199650740     
   8.8000000000000007        37.600000000000001        2.3494794702675406     
   8.8000000000000007        38.400000000000006        2.3472866508981718     
   8.8000000000000007        39.200000000000003        2.3457546724687006     
   8.8000000000000007        40.000000000000000        2.3448662173056225     
   8.8000000000000007        40.800000000000004        2.3455122026181607     
   8.8000000000000007        41.600000000000001        2.3503899469137721     
   8.8000000000000007        42.400000000000006        2.3606379742351336     
   8.8000000000000007        43.200000000000003        2.3752850723378320     
   8.8000000000000007        44.000000000000000        2.3951479937889673     
   8.8000000000000007        44.800000000000004        2.4159368591668824     
   8.8000000000000007        45.600000000000001        2.4408543117204986     
   8.8000000000000007        46.400000000000006        2.4652067321768483     
   8.8000000000000007        47.200000000000003        2.4854421497075592     
   8.8000000000000007        48.000000000000000        2.4915968730330573     
   8.8000000000000007        48.800000000000004        2.5183587497006501     
   8.8000000000000007        49.600000000000001        2.5104273767377254     
   8.8000000000000007        50.400000000000006        2.4975532432820589     
   8.8000000000000007        51.200000000000003        2.5144067176773328     
   8.8000000000000007        52.000000000000000        2.4959011419700272     
   8.8000000000000007        52.800000000000004        2.5120244012193758     
   8.8000000000000007        53.600000000000001        2.5002591642634919     
   8.8000000000000007        54.400000000000006        2.5049545651163529     
   8.8000000000000007        55.200000000000003        2.4862814230105639     
   8.8000000000000007        56.000000000000000        2.4653915308125920     
   8.8000000000000007        56.800000000000004        2.4413736052893218     
   8.8000000000000007        57.600000000000001        2.4181667979276953     
   8.8000000000000007        58.400000000000006        2.3928545172290847     
   8.8000000000000007        59.200000000000003        2.3746577740621877     
   8.8000000000000007        60.000000000000000        2.3596907910423406     
   8.8000000000000007        60.800000000000004        2.3503813015568920     
   8.8000000000000007        61.600000000000001        2.3451830987001290     
   8.8000000000000007        62.400000000000006        2.3473739466740189     
   8.8000000000000007        63.200000000000003        2.3458438770550178     
   8.8000000000000007        64.000000000000000        2.3483499717257810     
   8.8000000000000007        64.799999999999997        2.3496247433805744     
   8.8000000000000007        65.600000000000009        2.3500713284767807     
   8.8000000000000007        66.400000000000006        2.3485766463789384     
   8.8000000000000007        67.200000000000003        2.3495188076688036     
   8.8000000000000007        68.000000000000000        2.3475446240330888     
   8.8000000000000007        68.799999999999997        2.3453975465310513     
   8.8000000000000007        69.600000000000009        2.3448703216206885     
   8.8000000000000007        70.400000000000006        2.3484374019965246     
   8.8000000000000007        71.200000000000003        2.3567595965844754     
   8.8000000000000007        72.000000000000000        2.3692783357601472     
   8.8000000000000007        72.799999999999997        2.3868809816320948     
   8.8000000000000007        73.600000000000009        2.4074883519537775     
   8.8000000000000007        74.400000000000006        2.4291308885902851     
   8.8000000000000007        75.200000000000003        2.4516432194750841     
   8.8000000000000007        76.000000000000000        2.4721116422793874     
   8.8000000000000007        76.800000000000011        2.5093192196477916     
   8.8000000000000007        77.600000000000009        2.5003064693961545     
   8.8000000000000007        78.400000000000006        2.5021726230988626     
   8.8000000000000007        79.200000000000003        2.4916258635253090     
   8.8000000000000007        80.000000000000000        2.5091899910109334     
   8.8000000000000007        80.800000000000011        2.4921759012741922     
   8.8000000000000007        81.600000000000009        2.5129130144786131     
   8.8000000000000007        82.400000000000006        2.5158575649256099     
   8.8000000000000007        83.200000000000003        2.4957869739719674     
   8.8000000000000007        84.000000000000000        2.4698693271619674     
   8.8000000000000007        84.800000000000011        2.4464062514309362     
   8.8000000000000007        85.600000000000009        2.4260501418856983     
   8.8000000000000007        86.400000000000006        2.4048504284127588     
   8.8000000000000007        87.200000000000003        2.3839653354704322     
   8.8000000000000007        88.000000000000000        2.3654829974906413     
   8.8000000000000007        88.800000000000011        2.3527727407878154     
   8.8000000000000007        89.600000000000009        2.3453708642186211     
   8.8000000000000007        90.400000000000006        2.3403901237005051     
   8.8000000000000007        91.200000000000003        2.3397974855603105     
   8.8000000000000007        92.000000000000000        2.3409704653731516     
   8.8000000000000007        92.800000000000011        2.3428510140594607     
   8.8000000000000007        93.600000000000009        2.3445671648862607     
   8.8000000000000007        94.400000000000006        2.3455402929751870     
   8.8000000000000007        95.200000000000003        2.3459608000343937     
   8.8000000000000007        96.000000000000000        2.3460977773398386     
   8.8000000000000007        96.800000000000011        2.3466005767916518     
   8.8000000000000007        97.600000000000009        2.3476849996574747     
   8.8000000000000007        98.400000000000006        2.3479846053958449     
   8.8000000000000007        99.200000000000003        2.3486874430097395     
   8.8000000000000007        100.00000000000000        2.3493192783970573     
   8.8000000000000007        100.80000000000001        2.3499501112541568     
   8.8000000000000007        101.60000000000001        2.3501281240539176     
   8.8000000000000007        102.40000000000001        2.3501545260041246     

   9.6000000000000014       0.80000000000000004        2.3504175381132444     
   9.6000000000000014        1.6000000000000001        2.3507678420076017     
   9.6000000000000014        2.4000000000000004        2.3513418840131397     
   9.6000000000000014        3.2000000000000002        2.3510764644853017     
   9.6000000000000014        4.0000000000000000        2.3505645620245574     
   9.6000000000000014        4.8000000000000007        2.3505314662906862     
   9.6000000000000014        5.6000000000000005        2.3500481258127501     
   9.6000000000000014        6.4000000000000004        2.3496999224828947     
   9.6000000000000014        7.2000000000000002        2.3498034821420708     
   9.6000000000000014        8.0000000000000000        2.3498875716048286     
   9.6000000000000014        8.8000000000000007        2.3495395300318305     
   9.6000000000000014        9.6000000000000014        2.3489645520389950     
   9.6000000000000014        10.400000000000000        2.3494523497898343     
   9.6000000000000014        11.200000000000001        2.3503246452154625     
   9.6000000000000014        12.000000000000000        2.3510518260006896     
   9.6000000000000014        12.800000000000001        2.3522266342296141     
   9.6000000000000014        13.600000000000001        2.3535674801642976     
   9.6000000000000014        14.400000000000000        2.3564835709907919     
   9.6000000000000014        15.200000000000001        2.3578046542229387     
   9.6000000000000014        16.000000000000000        2.3588664733347637     
   9.6000000000000014        16.800000000000001        2.3607073419749827     
   9.6000000000000014        17.600000000000001        2.3580662296836401     
   9.6000000000000014        18.400000000000002        2.3568704652175847     
   9.6000000000000014        19.200000000000003        2.3550651137840468     
   9.6000000000000014        20.000000000000000        2.3548457813049017     
   9.6000000000000014        20.800000000000001        2.3539134639953985     
   9.6000000000000014        21.600000000000001        2.3543181528647197     
   9.6000000000000014        22.400000000000002        2.3544396330047865     
   9.6000000000000014        23.200000000000003        2.3567729679114278     
   9.6000000000000014        24.000000000000000        2.3579637466571666     
   9.6000000000000014        24.800000000000001        2.3592982908219611     
   9.6000000000000014        25.600000000000001        2.3594606698641543     
   9.6000000000000014        26.400000000000002        2.3582880368015799     
   9.6000000000000014        27.200000000000003        2.3565063983218155     
   9.6000000000000014        28.000000000000000        2.3547427136207602     
   9.6000000000000014        28.800000000000001        2.3526039666849461     
   9.6000000000000014        29.600000000000001        2.3507940579816955     
   9.6000000000000014        30.400000000000002        2.3494314569380261     
   9.6000000000000014        31.200000000000003        2.3487471318223525     
   9.6000000000000014        32.000000000000000        2.3489311183421488     
   9.6000000000000014        32.800000000000004        2.3494246509253025     
   9.6000000000000014        33.600000000000001        2.3497213467250115     
   9.6000000000000014        34.399999999999999        2.3501021712780732     
   9.6000000000000014        35.200000000000003        2.3505156513515097     
   9.6000000000000014        36.000000000000000        2.3507479187233611     
   9.6000000000000014        36.800000000000004        2.3489797198700879     
   9.6000000000000014        37.600000000000001        2.3498273805400145     
   9.6000000000000014        38.400000000000006        2.3483884431994246     
   9.6000000000000014        39.200000000000003        2.3454685936675914     
   9.6000000000000014        40.000000000000000        2.3444277374855838     
   9.6000000000000014        40.800000000000004        2.3451908959436247     
   9.6000000000000014        41.600000000000001        2.3510273552313010     
   9.6000000000000014        42.400000000000006        2.3634761189256031     
   9.6000000000000014        43.200000000000003        2.3801667377092004     
   9.6000000000000014        44.000000000000000        2.4015751859556458     
   9.6000000000000014        44.800000000000004        2.4256416010787865     
   9.6000000000000014        45.600000000000001        2.4505308505920498     
   9.6000000000000014        46.400000000000006        2.4745514957956596     
   9.6000000000000014        47.200000000000003        2.5041599791879769     
   9.6000000000000014        48.000000000000000        2.5120973548920471     
   9.6000000000000014        48.800000000000004        2.5002717576035400     
   9.6000000000000014        49.600000000000001        2.4902918413728985     
   9.6000000000000014        50.400000000000006        2.5109684810100843     
   9.6000000000000014        51.200000000000003        2.4942441838816176     
   9.6000000000000014        52.000000000000000        2.5127264333996293     
   9.6000000000000014        52.800000000000004        2.4967447898702964     
   9.6000000000000014        53.600000000000001        2.5136714854949425     
   9.6000000000000014        54.400000000000006        2.4926948666975335     
   9.6000000000000014        55.200000000000003        2.4998638616538278     
   9.6000000000000014        56.000000000000000        2.4752612342398899     
   9.6000000000000014        56.800000000000004        2.4504413389836537     
   9.6000000000000014        57.600000000000001        2.4251876031574819     
   9.6000000000000014        58.400000000000006        2.4016077014335906     
   9.6000000000000014        59.200000000000003        2.3801253595874683     
   9.6000000000000014        60.000000000000000        2.3635773674987530     
   9.6000000000000014        60.800000000000004        2.3520708846244496     
   9.6000000000000014        61.600000000000001        2.3465855575742860     
   9.6000000000000014        62.400000000000006        2.3432225634672270     
   9.6000000000000014        63.200000000000003        2.3454004023329196     
   9.6000000000000014        64.000000000000000        2.3477356925796369     
   9.6000000000000014        64.799999999999997        2.3499770725702751     
   9.6000000000000014        65.600000000000009        2.3509400681020454     
   9.6000000000000014        66.400000000000006        2.3499397770755492     
   9.6000000000000014        67.200000000000003        2.3492731043234234     
   9.6000000000000014        68.000000000000000        2.3463854657128005     
   9.6000000000000014        68.799999999999997        2.3449956562617342     
   9.6000000000000014        69.600000000000009        2.3470389898293273     
   9.6000000000000014        70.400000000000006        2.3498399587055894     
   9.6000000000000014        71.200000000000003        2.3603434924642932     
   9.6000000000000014        72.000000000000000        2.3750098024350699     
   9.6000000000000014        72.799999999999997        2.3950417452956319     
   9.6000000000000014        73.600000000000009        2.4178577276332165     
   9.6000000000000014        74.400000000000006        2.4418545145192172     
   9.6000000000000014        75.200000000000003        2.4644397920798977     
   9.6000000000000014        76.000000000000000        2.4844684841972473     
   9.6000000000000014        76.800000000000011        2.5094422383746182     
   9.6000000000000014        77.600000000000009        2.5033736002654519     
   9.6000000000000014        78.400000000000006        2.4942228033244973     
   9.6000000000000014        79.200000000000003        2.5135015048263054     
   9.6000000000000014        80.000000000000000        2.4966047287152415     
   9.6000000000000014        80.800000000000011        2.5129709573325156     
   9.6000000000000014        81.600000000000009        2.5057090034982847     
   9.6000000000000014        82.400000000000006        2.4867111137898474     
   9.6000000000000014        83.200000000000003        2.5105430204690227     
   9.6000000000000014        84.000000000000000        2.4822642793417851     
   9.6000000000000014        84.800000000000011        2.4576723120515274     
   9.6000000000000014        85.600000000000009        2.4359668553463973     
   9.6000000000000014        86.400000000000006        2.4124795314524170     
   9.6000000000000014        87.200000000000003        2.3909899274983215     
   9.6000000000000014        88.000000000000000        2.3706445051601679     
   9.6000000000000014        88.800000000000011        2.3555491572693672     
   9.6000000000000014        89.600000000000009        2.3457185220493493     
   9.6000000000000014        90.400000000000006        2.3423390866897220     
   9.6000000000000014        91.200000000000003        2.3411198642588213     
   9.6000000000000014        92.000000000000000        2.3417843263814353     
   9.6000000000000014        92.800000000000011        2.3448211256617419     
   9.6000000000000014        93.600000000000009        2.3457644067959373     
   9.6000000000000014        94.400000000000006        2.3462737454747589     
   9.6000000000000014        95.200000000000003        2.3458206664262740     
   9.6000000000000014        96.000000000000000        2.3449851850829719     
   9.6000000000000014        96.800000000000011        2.3452563439064593     
   9.6000000000000014        97.600000000000009        2.3454528153696299     
   9.6000000000000014        98.400000000000006        2.3473921331977734     
   9.6000000000000014        99.200000000000003        2.3470879464783780     
   9.6000000000000014        100.00000000000000        2.3488813020951094     
   9.6000000000000014        100.80000000000001        2.3491037866214537     
   9.6000000000000014        101.60000000000001        2.3500158519318850     
   9.6000000000000014        102.40000000000001        2.3500144037009747     

   10.400000000000000       0.80000000000000004        2.3496461854098620     
   10.400000000000000        1.6000000000000001        2.3504262506059521     
   10.400000000000000        2.4000000000000004        2.3505916312990172     
   10.400000000000000        3.2000000000000002        2.3491346956189179     
   10.400000000000000        4.0000000000000000        2.3508041385180705     
   10.400000000000000        4.8000000000000007        2.3485457439829283     
   10.400000000000000        5.6000000000000005        2.3502495431228643     
   10.400000000000000        6.4000000000000004        2.3498148835689818     
   10.400000000000000        7.2000000000000002        2.3504976854377659     
   10.400000000000000        8.0000000000000000        2.3498713420260082     
   10.400000000000000        8.8000000000000007        2.3491868785150323     
   10.400000000000000        9.6000000000000014        2.3491396478409765     
   10.400000000000000        10.400000000000000        2.3492327216782671     
   10.400000000000000        11.200000000000001        2.3494825637983046     
   10.400000000000000        12.000000000000000        2.3521859373743887     
   10.400000000000000        12.800000000000001        2.3544913080498016     
   10.400000000000000        13.600000000000001        2.3570749754577274     
   10.400000000000000        14.400000000000000        2.3581499392912724     
   10.400000000000000        15.200000000000001        2.3586738052306102     
   10.400000000000000        16.000000000000000        2.3578492358004999     
   10.400000000000000        16.800000000000001        2.3549395666214887     
   10.400000000000000        17.600000000000001        2.3494265486143076     
   10.400000000000000        18.400000000000002        2.3464328635418785     
   10.400000000000000        19.200000000000003        2.3421439844859218     
   10.400000000000000        20.000000000000000        2.3379449607994309     
   10.400000000000000        20.800000000000001        2.3378511562698656     
   10.400000000000000        21.600000000000001        2.3390297762086312     
   10.400000000000000        22.400000000000002        2.3423038620559344     
   10.400000000000000        23.200000000000003        2.3459645245677114     
   10.400000000000000        24.000000000000000        2.3506803974566912     
   10.400000000000000        24.800000000000001        2.3549217413747683     
   10.400000000000000        25.600000000000001        2.3579753931117460     
   10.400000000000000        26.400000000000002        2.3585856603741102     
   10.400000000000000        27.200000000000003        2.3581470725344476     
   10.400000000000000        28.000000000000000        2.3565735120278748     
   10.400000000000000        28.800000000000001        2.3541619616893139     
   10.400000000000000        29.600000000000001        2.3514723059710487     
   10.400000000000000        30.400000000000002        2.3507875404861296     
   10.400000000000000        31.200000000000003        2.3493644807964187     
   10.400000000000000        32.000000000000000        2.3489813993567030     
   10.400000000000000        32.800000000000004        2.3485778222066056     
   10.400000000000000        33.600000000000001        2.3490315738639440     
   10.400000000000000        34.399999999999999        2.3497185444337858     
   10.400000000000000        35.200000000000003        2.3503435794222343     
   10.400000000000000        36.000000000000000        2.3506636420866456     
   10.400000000000000        36.800000000000004        2.3505214314199194     
   10.400000000000000        37.600000000000001        2.3493869229016577     
   10.400000000000000        38.400000000000006        2.3473204791704312     
   10.400000000000000        39.200000000000003        2.3478226531007667     
   10.400000000000000        40.000000000000000        2.3420485624016596     
   10.400000000000000        40.800000000000004        2.3464005692011383     
   10.400000000000000        41.600000000000001        2.3552509311172050     
   10.400000000000000        42.400000000000006        2.3655504580818847     
   10.400000000000000        43.200000000000003        2.3832229119445021     
   10.400000000000000        44.000000000000000        2.4051135284917349     
   10.400000000000000        44.800000000000004        2.4308043504843626     
   10.400000000000000        45.600000000000001        2.4566042533181642     
   10.400000000000000        46.400000000000006        2.4792081147929985     
   10.400000000000000        47.200000000000003        2.4989426234594743     
   10.400000000000000        48.000000000000000        2.5100432161016109     
   10.400000000000000        48.800000000000004        2.4970682578386851     
   10.400000000000000        49.600000000000001        2.5164833900682710     
   10.400000000000000        50.400000000000006        2.4964817429960258     
   10.400000000000000        51.200000000000003        2.5162393080351517     
   10.400000000000000        52.000000000000000        2.4907652165553613     
   10.400000000000000        52.800000000000004        2.5138257592317133     
   10.400000000000000        53.600000000000001        2.4970088110611477     
   10.400000000000000        54.400000000000006        2.5152460642036214     
   10.400000000000000        55.200000000000003        2.5003117805312378     
   10.400000000000000        56.000000000000000        2.4796790513900433     
   10.400000000000000        56.800000000000004        2.4560951039271743     
   10.400000000000000        57.600000000000001        2.4305248047298247     
   10.400000000000000        58.400000000000006        2.4046457890363278     
   10.400000000000000        59.200000000000003        2.3828256561221846     
   10.400000000000000        60.000000000000000        2.3649798449328525     
   10.400000000000000        60.800000000000004        2.3532347672245613     
   10.400000000000000        61.600000000000001        2.3469094085806654     
   10.400000000000000        62.400000000000006        2.3447763643245985     
   10.400000000000000        63.200000000000003        2.3452827175089683     
   10.400000000000000        64.000000000000000        2.3472726675709716     
   10.400000000000000        64.799999999999997        2.3495180822950688     
   10.400000000000000        65.600000000000009        2.3516712792458674     
   10.400000000000000        66.400000000000006        2.3512028640533660     
   10.400000000000000        67.200000000000003        2.3480578255337536     
   10.400000000000000        68.000000000000000        2.3460743829773367     
   10.400000000000000        68.799999999999997        2.3447956621765362     
   10.400000000000000        69.600000000000009        2.3465667098818170     
   10.400000000000000        70.400000000000006        2.3519204587101821     
   10.400000000000000        71.200000000000003        2.3632252161946887     
   10.400000000000000        72.000000000000000        2.3798135688990847     
   10.400000000000000        72.799999999999997        2.4009934989390853     
   10.400000000000000        73.600000000000009        2.4255328644959557     
   10.400000000000000        74.400000000000006        2.4506298664730393     
   10.400000000000000        75.200000000000003        2.4740124661232250     
   10.400000000000000        76.000000000000000        2.5129963679456244     
   10.400000000000000        76.800000000000011        2.4907027414037892     
   10.400000000000000        77.600000000000009        2.5135613610169880     
   10.400000000000000        78.400000000000006        2.5062113300131399     
   10.400000000000000        79.200000000000003        2.4939671419673313     
   10.400000000000000        80.000000000000000        2.5098717719434482     
   10.400000000000000        80.800000000000011        2.5022386080183940     
   10.400000000000000        81.600000000000009        2.4938500214239734     
   10.400000000000000        82.400000000000006        2.5092976332643109     
   10.400000000000000        83.200000000000003        2.5005530737235002     
   10.400000000000000        84.000000000000000        2.4986989895125551     
   10.400000000000000        84.800000000000011        2.4663187779094633     
   10.400000000000000        85.600000000000009        2.4422349086667992     
   10.400000000000000        86.400000000000006        2.4209891461656849     
   10.400000000000000        87.200000000000003        2.3982655311109324     
   10.400000000000000        88.000000000000000        2.3777256915362721     
   10.400000000000000        88.800000000000011        2.3609814625546930     
   10.400000000000000        89.600000000000009        2.3521068048962577     
   10.400000000000000        90.400000000000006        2.3483022471870294     
   10.400000000000000        91.200000000000003        2.3470523488545183     
   10.400000000000000        92.000000000000000        2.3498208955219799     
   10.400000000000000        92.800000000000011        2.3501839566601541     
   10.400000000000000        93.600000000000009        2.3513782051226180     
   10.400000000000000        94.400000000000006        2.3504801861665272     
   10.400000000000000        95.200000000000003        2.3488940463472545     
   10.400000000000000        96.000000000000000        2.3473375293056193     
   10.400000000000000        96.800000000000011        2.3460456633496620     
   10.400000000000000        97.600000000000009        2.3449574629229564     
   10.400000000000000        98.400000000000006        2.3444593270636025     
   10.400000000000000        99.200000000000003        2.3450111243164362     
   10.400000000000000        100.00000000000000        2.3479609795845060     
   10.400000000000000        100.80000000000001        2.3485313004851940     
   10.400000000000000        101.60000000000001        2.3493487983882333     
   10.400000000000000        102.40000000000001        2.3491494459262645     

   11.200000000000001       0.80000000000000004        2.3494689289039554     
   11.200000000000001        1.6000000000000001        2.3501732689705110     
   11.200000000000001        2.4000000000000004        2.3504970773180047     
   11.200000000000001        3.2000000000000002        2.3509392117274461     
   11.200000000000001        4.0000000000000000        2.3505330093659840     
   11.200000000000001        4.8000000000000007        2.3504624425011320     
   11.200000000000001        5.6000000000000005        2.3502015361016206     
   11.200000000000001        6.4000000000000004        2.3497166636469871     
   11.200000000000001        7.2000000000000002        2.3487618366635057     
   11.200000000000001        8.0000000000000000        2.3498256035501530     
   11.200000000000001        8.8000000000000007        2.3492439779014971     
   11.200000000000001        9.6000000000000014        2.3495635084254771     
   11.200000000000001        10.400000000000000        2.3504813008587147     
   11.200000000000001        11.200000000000001        2.3528311004890545     
   11.200000000000001        12.000000000000000        2.3539662000262309     
   11.200000000000001        12.800000000000001        2.3542096924954063     
   11.200000000000001        13.600000000000001        2.3576446645581450     
   11.200000000000001        14.400000000000000        2.3584946826805231     
   11.200000000000001        15.200000000000001        2.3571512465013584     
   11.200000000000001        16.000000000000000        2.3523426719386999     
   11.200000000000001        16.800000000000001        2.3445520548620724     
   11.200000000000001        17.600000000000001        2.3356028084965486     
   11.200000000000001        18.400000000000002        2.3253717770227054     
   11.200000000000001        19.200000000000003        2.3163047617394672     
   11.200000000000001        20.000000000000000        2.3109997112552296     
   11.200000000000001        20.800000000000001        2.3091028221906718     
   11.200000000000001        21.600000000000001        2.3111268548999333     
   11.200000000000001        22.400000000000002        2.3170492722444207     
   11.200000000000001        23.200000000000003        2.3250454047842695     
   11.200000000000001        24.000000000000000        2.3348595920460822     
   11.200000000000001        24.800000000000001        2.3442150211354136     
   11.200000000000001        25.600000000000001        2.3520306744656732     
   11.200000000000001        26.400000000000002        2.3588757052310330     
   11.200000000000001        27.200000000000003        2.3582385250509619     
   11.200000000000001        28.000000000000000        2.3582480074843080     
   11.200000000000001        28.800000000000001        2.3569130647043224     
   11.200000000000001        29.600000000000001        2.3524011433613361     
   11.200000000000001        30.400000000000002        2.3520892546935728     
   11.200000000000001        31.200000000000003        2.3508031266332168     
   11.200000000000001        32.000000000000000        2.3491282737513082     
   11.200000000000001        32.800000000000004        2.3489087713557812     
   11.200000000000001        33.600000000000001        2.3490990199522761     
   11.200000000000001        34.399999999999999        2.3493041968414556     
   11.200000000000001        35.200000000000003        2.3496726746498031     
   11.200000000000001        36.000000000000000        2.3501764562022904     
   11.200000000000001        36.800000000000004        2.3515297187745126     
   11.200000000000001        37.600000000000001        2.3484326897607111     
   11.200000000000001        38.400000000000006        2.3477484006494680     
   11.200000000000001        39.200000000000003        2.3452443521518540     
   11.200000000000001        40.000000000000000        2.3448105366170937     
   11.200000000000001        40.800000000000004        2.3470197190905639     
   11.200000000000001        41.600000000000001        2.3533797248141712     
   11.200000000000001        42.400000000000006        2.3664135298269415     
   11.200000000000001        43.200000000000003        2.3843272910395807     
   11.200000000000001        44.000000000000000        2.4068742847209634     
   11.200000000000001        44.800000000000004        2.4330268416793066     
   11.200000000000001        45.600000000000001        2.4583664334804496     
   11.200000000000001        46.400000000000006        2.4802175001560736     
   11.200000000000001        47.200000000000003        2.5165528476818859     
   11.200000000000001        48.000000000000000        2.4948661129597833     
   11.200000000000001        48.800000000000004        2.5119761299783332     
   11.200000000000001        49.600000000000001        2.4969862944199122     
   11.200000000000001        50.400000000000006        2.5089533131442301     
   11.200000000000001        51.200000000000003        2.4975892514821694     
   11.200000000000001        52.000000000000000        2.5069186746362719     
   11.200000000000001        52.800000000000004        2.4946753608357968     
   11.200000000000001        53.600000000000001        2.5148326496010172     
   11.200000000000001        54.400000000000006        2.4974356938105640     
   11.200000000000001        55.200000000000003        2.5161311555814518     
   11.200000000000001        56.000000000000000        2.4801791750670055     
   11.200000000000001        56.800000000000004        2.4580260133770819     
   11.200000000000001        57.600000000000001        2.4321067572590089     
   11.200000000000001        58.400000000000006        2.4065255868310693     
   11.200000000000001        59.200000000000003        2.3843787988863006     
   11.200000000000001        60.000000000000000        2.3663544214775656     
   11.200000000000001        60.800000000000004        2.3538632837190114     
   11.200000000000001        61.600000000000001        2.3464510171477317     
   11.200000000000001        62.400000000000006        2.3450336792744091     
   11.200000000000001        63.200000000000003        2.3455834145020460     
   11.200000000000001        64.000000000000000        2.3474507493429706     
   11.200000000000001        64.799999999999997        2.3494916436989715     
   11.200000000000001        65.600000000000009        2.3501964062550011     
   11.200000000000001        66.400000000000006        2.3498365324218917     
   11.200000000000001        67.200000000000003        2.3475832168561110     
   11.200000000000001        68.000000000000000        2.3442136504419762     
   11.200000000000001        68.799999999999997        2.3439468821598419     
   11.200000000000001        69.600000000000009        2.3471047354018619     
   11.200000000000001        70.400000000000006        2.3532907711028241     
   11.200000000000001        71.200000000000003        2.3648317990557994     
   11.200000000000001        72.000000000000000        2.3827709142614828     
   11.200000000000001        72.799999999999997        2.4047383642946545     
   11.200000000000001        73.600000000000009        2.4297351330499573     
   11.200000000000001        74.400000000000006        2.4561960796033682     
   11.200000000000001        75.200000000000003        2.4820722497579428     
   11.200000000000001        76.000000000000000        2.4914742968263481     
   11.200000000000001        76.800000000000011        2.5105630623127864     
   11.200000000000001        77.600000000000009        2.4955191420782752     
   11.200000000000001        78.400000000000006        2.5176015098423079     
   11.200000000000001        79.200000000000003        2.5020772096305963     
   11.200000000000001        80.000000000000000        2.4888067671099723     
   11.200000000000001        80.800000000000011        2.5149277244083201     
   11.200000000000001        81.600000000000009        2.5111310606825694     
   11.200000000000001        82.400000000000006        2.4967118756675264     
   11.200000000000001        83.200000000000003        2.5105750943263803     
   11.200000000000001        84.000000000000000        2.5110538625976315     
   11.200000000000001        84.800000000000011        2.4725740925975561     
   11.200000000000001        85.600000000000009        2.4482129457453214     
   11.200000000000001        86.400000000000006        2.4264123101609552     
   11.200000000000001        87.200000000000003        2.4064684939529335     
   11.200000000000001        88.000000000000000        2.3870875455800409     
   11.200000000000001        88.800000000000011        2.3718545875334258     
   11.200000000000001        89.600000000000009        2.3631637692719498     
   11.200000000000001        90.400000000000006        2.3595203452483600     
   11.200000000000001        91.200000000000003        2.3597746540134743     
   11.200000000000001        92.000000000000000        2.3616155077172230     
   11.200000000000001        92.800000000000011        2.3611743220935284     
   11.200000000000001        93.600000000000009        2.3632800306328448     
   11.200000000000001        94.400000000000006        2.3598610035231697     
   11.200000000000001        95.200000000000003        2.3573146234957818     
   11.200000000000001        96.000000000000000        2.3527121454912208     
   11.200000000000001        96.800000000000011        2.3498284300734298     
   11.200000000000001        97.600000000000009        2.3468851838130931     
   11.200000000000001        98.400000000000006        2.3470672025136561     
   11.200000000000001        99.200000000000003        2.3447316086032495     
   11.200000000000001        100.00000000000000        2.3459834294386126     
   11.200000000000001        100.80000000000001        2.3461428814578476     
   11.200000000000001        101.60000000000001        2.3482195687417007     
   11.200000000000001        102.40000000000001        2.3489240151575959     

   12.000000000000000       0.80000000000000004        2.3493545735907624     
   12.000000000000000        1.6000000000000001        2.3501590192858934     
   12.000000000000000        2.4000000000000004        2.3505274706153236     
   12.000000000000000        3.2000000000000002        2.3501799570772701     
   12.000000000000000        4.0000000000000000        2.3503060727611107     
   12.000000000000000        4.8000000000000007        2.3502558456438893     
   12.000000000000000        5.6000000000000005        2.3503576045236003     
   12.000000000000000        6.4000000000000004        2.3499902927130005     
   12.000000000000000        7.2000000000000002        2.3489142713839946     
   12.000000000000000        8.0000000000000000        2.3492016196305507     
   12.000000000000000        8.8000000000000007        2.3495163545145554     
   12.000000000000000        9.6000000000000014        2.3486418630833867     
   12.000000000000000        10.400000000000000        2.3507893273420986     
   12.000000000000000        11.200000000000001        2.3531089693730869     
   12.000000000000000        12.000000000000000        2.3557782869700694     
   12.000000000000000        12.800000000000001        2.3583993200603168     
   12.000000000000000        13.600000000000001        2.3602034753007017     
   12.000000000000000        14.400000000000000        2.3569203633237263     
   12.000000000000000        15.200000000000001        2.3509954396957822     
   12.000000000000000        16.000000000000000        2.3414827747853963     
   12.000000000000000        16.800000000000001        2.3251837297096563     
   12.000000000000000        17.600000000000001        2.3098217856711503     
   12.000000000000000        18.400000000000002        2.2936181167251801     
   12.000000000000000        19.200000000000003        2.2797933044746936     
   12.000000000000000        20.000000000000000        2.2699943025364782     
   12.000000000000000        20.800000000000001        2.2677671702382884     
   12.000000000000000        21.600000000000001        2.2705985879754675     
   12.000000000000000        22.400000000000002        2.2794225453521415     
   12.000000000000000        23.200000000000003        2.2930067894909540     
   12.000000000000000        24.000000000000000        2.3101175307846589     
   12.000000000000000        24.800000000000001        2.3256639402154295     
   12.000000000000000        25.600000000000001        2.3410066105319101     
   12.000000000000000        26.400000000000002        2.3500648540263409     
   12.000000000000000        27.200000000000003        2.3563357920981840     
   12.000000000000000        28.000000000000000        2.3588095602310708     
   12.000000000000000        28.800000000000001        2.3583304707106594     
   12.000000000000000        29.600000000000001        2.3558290813821507     
   12.000000000000000        30.400000000000002        2.3535501529076810     
   12.000000000000000        31.200000000000003        2.3501612668547875     
   12.000000000000000        32.000000000000000        2.3499189282661890     
   12.000000000000000        32.800000000000004        2.3490571261026902     
   12.000000000000000        33.600000000000001        2.3500879491995001     
   12.000000000000000        34.399999999999999        2.3493356423258600     
   12.000000000000000        35.200000000000003        2.3504807685751103     
   12.000000000000000        36.000000000000000        2.3503448494305759     
   12.000000000000000        36.800000000000004        2.3500085074555841     
   12.000000000000000        37.600000000000001        2.3498360346396541     
   12.000000000000000        38.400000000000006        2.3480652236797095     
   12.000000000000000        39.200000000000003        2.3459341588671108     
   12.000000000000000        40.000000000000000        2.3448957943671549     
   12.000000000000000        40.800000000000004        2.3465955467683854     
   12.000000000000000        41.600000000000001        2.3529793731118458     
   12.000000000000000        42.400000000000006        2.3664266201141380     
   12.000000000000000        43.200000000000003        2.3815553733295554     
   12.000000000000000        44.000000000000000        2.4057253903252618     
   12.000000000000000        44.800000000000004        2.4275315693479258     
   12.000000000000000        45.600000000000001        2.4564242794765896     
   12.000000000000000        46.400000000000006        2.4779088187948530     
   12.000000000000000        47.200000000000003        2.4986909128231014     
   12.000000000000000        48.000000000000000        2.5033683127394828     
   12.000000000000000        48.800000000000004        2.4945216934090131     
   12.000000000000000        49.600000000000001        2.5121973197648502     
   12.000000000000000        50.400000000000006        2.4965679190801922     
   12.000000000000000        51.200000000000003        2.5151922545334924     
   12.000000000000000        52.000000000000000        2.4883942486445947     
   12.000000000000000        52.800000000000004        2.5132085162457822     
   12.000000000000000        53.600000000000001        2.4968830977630958     
   12.000000000000000        54.400000000000006        2.5176185868909720     
   12.000000000000000        55.200000000000003        2.4997751587254431     
   12.000000000000000        56.000000000000000        2.4791996144618595     
   12.000000000000000        56.800000000000004        2.4565943359549522     
   12.000000000000000        57.600000000000001        2.4304112904538222     
   12.000000000000000        58.400000000000006        2.4053347852424189     
   12.000000000000000        59.200000000000003        2.3830724003696440     
   12.000000000000000        60.000000000000000        2.3655181727319481     
   12.000000000000000        60.800000000000004        2.3536429482712879     
   12.000000000000000        61.600000000000001        2.3455264546249150     
   12.000000000000000        62.400000000000006        2.3459788931581413     
   12.000000000000000        63.200000000000003        2.3464987917096809     
   12.000000000000000        64.000000000000000        2.3481347234399359     
   12.000000000000000        64.799999999999997        2.3496916821098801     
   12.000000000000000        65.600000000000009        2.3497698588649816     
   12.000000000000000        66.400000000000006        2.3494084347931814     
   12.000000000000000        67.200000000000003        2.3481903987597144     
   12.000000000000000        68.000000000000000        2.3468697347487995     
   12.000000000000000        68.799999999999997        2.3449089496808613     
   12.000000000000000        69.600000000000009        2.3467756358909955     
   12.000000000000000        70.400000000000006        2.3541066381399136     
   12.000000000000000        71.200000000000003        2.3655404322387845     
   12.000000000000000        72.000000000000000        2.3839485043152657     
   12.000000000000000        72.799999999999997        2.4063398036200367     
   12.000000000000000        73.600000000000009        2.4316175187414695     
   12.000000000000000        74.400000000000006        2.4573944131119574     
   12.000000000000000        75.200000000000003        2.4827226430612050     
   12.000000000000000        76.000000000000000        2.5129253847297663     
   12.000000000000000        76.800000000000011        2.4972550574672998     
   12.000000000000000        77.600000000000009        2.5142384724590796     
   12.000000000000000        78.400000000000006        2.4990281180054410     
   12.000000000000000        79.200000000000003        2.5004848907524972     
   12.000000000000000        80.000000000000000        2.5172896967976892     
   12.000000000000000        80.800000000000011        2.4967575761732879     
   12.000000000000000        81.600000000000009        2.4921405568820019     
   12.000000000000000        82.400000000000006        2.5131312232456469     
   12.000000000000000        83.200000000000003        2.4967178739593407     
   12.000000000000000        84.000000000000000        2.5018355464301543     
   12.000000000000000        84.800000000000011        2.4777675084778292     
   12.000000000000000        85.600000000000009        2.4539375315386942     
   12.000000000000000        86.400000000000006        2.4346605305473061     
   12.000000000000000        87.200000000000003        2.4160561209219886     
   12.000000000000000        88.000000000000000        2.3990405683438891     
   12.000000000000000        88.800000000000011        2.3874067832624175     
   12.000000000000000        89.600000000000009        2.3792620888096918     
   12.000000000000000        90.400000000000006        2.3778999380579755     
   12.000000000000000        91.200000000000003        2.3777655240630748     
   12.000000000000000        92.000000000000000        2.3792823974748929     
   12.000000000000000        92.800000000000011        2.3796792998855993     
   12.000000000000000        93.600000000000009        2.3780715120117932     
   12.000000000000000        94.400000000000006        2.3744894340821516     
   12.000000000000000        95.200000000000003        2.3695489653308908     
   12.000000000000000        96.000000000000000        2.3636325268950777     
   12.000000000000000        96.800000000000011        2.3579598444334207     
   12.000000000000000        97.600000000000009        2.3519642918721235     
   12.000000000000000        98.400000000000006        2.3480999208253333     
   12.000000000000000        99.200000000000003        2.3459323425930307     
   12.000000000000000        100.00000000000000        2.3455077066801246     
   12.000000000000000        100.80000000000001        2.3448552610731026     
   12.000000000000000        101.60000000000001        2.3467848891555088     
   12.000000000000000        102.40000000000001        2.3479209940128603     

   12.800000000000001       0.80000000000000004        2.3488478015412548     
   12.800000000000001        1.6000000000000001        2.3497598196931744     
   12.800000000000001        2.4000000000000004        2.3527913495865329     
   12.800000000000001        3.2000000000000002        2.3504165433276754     
   12.800000000000001        4.0000000000000000        2.3478997111247750     
   12.800000000000001        4.8000000000000007        2.3500577434542840     
   12.800000000000001        5.6000000000000005        2.3502678590556698     
   12.800000000000001        6.4000000000000004        2.3499537920665823     
   12.800000000000001        7.2000000000000002        2.3490741443233967     
   12.800000000000001        8.0000000000000000        2.3494344521203674     
   12.800000000000001        8.8000000000000007        2.3489385162413807     
   12.800000000000001        9.6000000000000014        2.3510827276303177     
   12.800000000000001        10.400000000000000        2.3516751097336610     
   12.800000000000001        11.200000000000001        2.3545429412838987     
   12.800000000000001        12.000000000000000        2.3574777710115122     
   12.800000000000001        12.800000000000001        2.3592461436473489     
   12.800000000000001        13.600000000000001        2.3580956724647262     
   12.800000000000001        14.400000000000000        2.3521734350581101     
   12.800000000000001        15.200000000000001        2.3401990198575029     
   12.800000000000001        16.000000000000000        2.3213241427545541     
   12.800000000000001        16.800000000000001        2.2990182957468792     
   12.800000000000001        17.600000000000001        2.2753799874076970     
   12.800000000000001        18.400000000000002        2.2527996221908633     
   12.800000000000001        19.200000000000003        2.2339341899497192     
   12.800000000000001        20.000000000000000        2.2206389833257534     
   12.800000000000001        20.800000000000001        2.2167464847927176     
   12.800000000000001        21.600000000000001        2.2210801109627099     
   12.800000000000001        22.400000000000002        2.2328587718047754     
   12.800000000000001        23.200000000000003        2.2515067238870277     
   12.800000000000001        24.000000000000000        2.2749830135453331     
   12.800000000000001        24.800000000000001        2.2998406958086965     
   12.800000000000001        25.600000000000001        2.3224237351921291     
   12.800000000000001        26.400000000000002        2.3402919273371032     
   12.800000000000001        27.200000000000003        2.3524361154770475     
   12.800000000000001        28.000000000000000        2.3581297320462173     
   12.800000000000001        28.800000000000001        2.3594371325206849     
   12.800000000000001        29.600000000000001        2.3574904349970272     
   12.800000000000001        30.400000000000002        2.3556328430568021     
   12.800000000000001        31.200000000000003        2.3512082829790772     
   12.800000000000001        32.000000000000000        2.3509180376429555     
   12.800000000000001        32.800000000000004        2.3487078401511616     
   12.800000000000001        33.600000000000001        2.3489140064240241     
   12.800000000000001        34.399999999999999        2.3496996369377259     
   12.800000000000001        35.200000000000003        2.3499777487794256     
   12.800000000000001        36.000000000000000        2.3502572920166571     
   12.800000000000001        36.800000000000004        2.3502009424456607     
   12.800000000000001        37.600000000000001        2.3494173383633075     
   12.800000000000001        38.400000000000006        2.3487406881023380     
   12.800000000000001        39.200000000000003        2.3455278519087819     
   12.800000000000001        40.000000000000000        2.3462524228565105     
   12.800000000000001        40.800000000000004        2.3458984625336159     
   12.800000000000001        41.600000000000001        2.3525344566228328     
   12.800000000000001        42.400000000000006        2.3629514855342713     
   12.800000000000001        43.200000000000003        2.3797914994583089     
   12.800000000000001        44.000000000000000        2.4000497311977522     
   12.800000000000001        44.800000000000004        2.4248192037125080     
   12.800000000000001        45.600000000000001        2.4508852431601142     
   12.800000000000001        46.400000000000006        2.4723342567455537     
   12.800000000000001        47.200000000000003        2.5142223451260328     
   12.800000000000001        48.000000000000000        2.5135660067686589     
   12.800000000000001        48.800000000000004        2.5127266801724755     
   12.800000000000001        49.600000000000001        2.4980009450374991     
   12.800000000000001        50.400000000000006        2.5159865379715152     
   12.800000000000001        51.200000000000003        2.5004831023127481     
   12.800000000000001        52.000000000000000        2.5030036884720097     
   12.800000000000001        52.800000000000004        2.4925986801941473     
   12.800000000000001        53.600000000000001        2.5077212755907032     
   12.800000000000001        54.400000000000006        2.4911462901511410     
   12.800000000000001        55.200000000000003        2.4996786333385423     
   12.800000000000001        56.000000000000000        2.4756311765425192     
   12.800000000000001        56.800000000000004        2.4500629312453581     
   12.800000000000001        57.600000000000001        2.4252524886670113     
   12.800000000000001        58.400000000000006        2.4014995589862851     
   12.800000000000001        59.200000000000003        2.3799060660157396     
   12.800000000000001        60.000000000000000        2.3633015089105314     
   12.800000000000001        60.800000000000004        2.3526649618317288     
   12.800000000000001        61.600000000000001        2.3468460614490825     
   12.800000000000001        62.400000000000006        2.3455105138683776     
   12.800000000000001        63.200000000000003        2.3466948254891635     
   12.800000000000001        64.000000000000000        2.3486219416638616     
   12.800000000000001        64.799999999999997        2.3498140247844290     
   12.800000000000001        65.600000000000009        2.3500450716789096     
   12.800000000000001        66.400000000000006        2.3497168480454005     
   12.800000000000001        67.200000000000003        2.3476958455846608     
   12.800000000000001        68.000000000000000        2.3456883752990780     
   12.800000000000001        68.799999999999997        2.3453720124040056     
   12.800000000000001        69.600000000000009        2.3471854470547346     
   12.800000000000001        70.400000000000006        2.3549919743881711     
   12.800000000000001        71.200000000000003        2.3655706035964656     
   12.800000000000001        72.000000000000000        2.3829807213880181     
   12.800000000000001        72.799999999999997        2.4049239130865256     
   12.800000000000001        73.600000000000009        2.4310824923227825     
   12.800000000000001        74.400000000000006        2.4559168981785744     
   12.800000000000001        75.200000000000003        2.4831461626908249     
   12.800000000000001        76.000000000000000        2.4937193721615620     
   12.800000000000001        76.800000000000011        2.5127414775745618     
   12.800000000000001        77.600000000000009        2.4963069832555087     
   12.800000000000001        78.400000000000006        2.5122336023564702     
   12.800000000000001        79.200000000000003        2.5153450803523025     
   12.800000000000001        80.000000000000000        2.4950668316565712     
   12.800000000000001        80.800000000000011        2.5119910413209734     
   12.800000000000001        81.600000000000009        2.5056041677596377     
   12.800000000000001        82.400000000000006        2.4940848136905784     
   12.800000000000001        83.200000000000003        2.5154803199413567     
   12.800000000000001        84.000000000000000        2.4931416881631714     
   12.800000000000001        84.800000000000011        2.4819586758800569     
   12.800000000000001        85.600000000000009        2.4578822655732182     
   12.800000000000001        86.400000000000006        2.4414134600919435     
   12.800000000000001        87.200000000000003        2.4280102428612369     
   12.800000000000001        88.000000000000000        2.4138655795915196     
   12.800000000000001        88.800000000000011        2.4039429100847767     
   12.800000000000001        89.600000000000009        2.3989575512232801     
   12.800000000000001        90.400000000000006        2.3993633921601538     
   12.800000000000001        91.200000000000003        2.4006787568793992     
   12.800000000000001        92.000000000000000        2.4025760065260213     
   12.800000000000001        92.800000000000011        2.4036053977363268     
   12.800000000000001        93.600000000000009        2.3999089283263229     
   12.800000000000001        94.400000000000006        2.3941354903010152     
   12.800000000000001        95.200000000000003        2.3869229154326881     
   12.800000000000001        96.000000000000000        2.3781910508489337     
   12.800000000000001        96.800000000000011        2.3683727862577513     
   12.800000000000001        97.600000000000009        2.3624742996396808     
   12.800000000000001        98.400000000000006        2.3532896590724053     
   12.800000000000001        99.200000000000003        2.3490795686823303     
   12.800000000000001        100.00000000000000        2.3477019580439129     
   12.800000000000001        100.80000000000001        2.3449390747349441     
   12.800000000000001        101.60000000000001        2.3455826583731993     
   12.800000000000001        102.40000000000001        2.3480063086305054     

   13.600000000000001       0.80000000000000004        2.3479705182172319     
   13.600000000000001        1.6000000000000001        2.3491609582577948     
   13.600000000000001        2.4000000000000004        2.3497533852036860     
   13.600000000000001        3.2000000000000002        2.3501373950936171     
   13.600000000000001        4.0000000000000000        2.3505281882375546     
   13.600000000000001        4.8000000000000007        2.3508194620647833     
   13.600000000000001        5.6000000000000005        2.3505304295022840     
   13.600000000000001        6.4000000000000004        2.3496898037166325     
   13.600000000000001        7.2000000000000002        2.3485424946801943     
   13.600000000000001        8.0000000000000000        2.3480760541768575     
   13.600000000000001        8.8000000000000007        2.3503130889943074     
   13.600000000000001        9.6000000000000014        2.3505571050507190     
   13.600000000000001        10.400000000000000        2.3536834752421583     
   13.600000000000001        11.200000000000001        2.3563331375905308     
   13.600000000000001        12.000000000000000        2.3585520943912912     
   13.600000000000001        12.800000000000001        2.3591565372872370     
   13.600000000000001        13.600000000000001        2.3553865972807997     
   13.600000000000001        14.400000000000000        2.3435371415828254     
   13.600000000000001        15.200000000000001        2.3254097953625550     
   13.600000000000001        16.000000000000000        2.2991952917031031     
   13.600000000000001        16.800000000000001        2.2678651023740919     
   13.600000000000001        17.600000000000001        2.2364415017987640     
   13.600000000000001        18.400000000000002        2.2057016020969127     
   13.600000000000001        19.200000000000003        2.1812020736166589     
   13.600000000000001        20.000000000000000        2.1658487036204801     
   13.600000000000001        20.800000000000001        2.1595560977890975     
   13.600000000000001        21.600000000000001        2.1659843380506159     
   13.600000000000001        22.400000000000002        2.1808570007147678     
   13.600000000000001        23.200000000000003        2.2048757737062590     
   13.600000000000001        24.000000000000000        2.2375902565695829     
   13.600000000000001        24.800000000000001        2.2691227017744864     
   13.600000000000001        25.600000000000001        2.3001892446044221     
   13.600000000000001        26.400000000000002        2.3259030683452235     
   13.600000000000001        27.200000000000003        2.3448269551825467     
   13.600000000000001        28.000000000000000        2.3555074592463043     
   13.600000000000001        28.800000000000001        2.3597198105733956     
   13.600000000000001        29.600000000000001        2.3576525808862763     
   13.600000000000001        30.400000000000002        2.3551581424227583     
   13.600000000000001        31.200000000000003        2.3534144113087829     
   13.600000000000001        32.000000000000000        2.3495988836181851     
   13.600000000000001        32.800000000000004        2.3493089646113448     
   13.600000000000001        33.600000000000001        2.3494032997647789     
   13.600000000000001        34.399999999999999        2.3497080822254359     
   13.600000000000001        35.200000000000003        2.3500816643002245     
   13.600000000000001        36.000000000000000        2.3527231712873244     
   13.600000000000001        36.800000000000004        2.3508307086717881     
   13.600000000000001        37.600000000000001        2.3491723606680615     
   13.600000000000001        38.400000000000006        2.3500607995865446     
   13.600000000000001        39.200000000000003        2.3453234653429944     
   13.600000000000001        40.000000000000000        2.3447482050655766     
   13.600000000000001        40.800000000000004        2.3457792094225720     
   13.600000000000001        41.600000000000001        2.3502899800331374     
   13.600000000000001        42.400000000000006        2.3592058682541523     
   13.600000000000001        43.200000000000003        2.3749873256758414     
   13.600000000000001        44.000000000000000        2.3948067016102828     
   13.600000000000001        44.800000000000004        2.4176837265910183     
   13.600000000000001        45.600000000000001        2.4418660672984402     
   13.600000000000001        46.400000000000006        2.4645645937006888     
   13.600000000000001        47.200000000000003        2.4818783060928622     
   13.600000000000001        48.000000000000000        2.4945343481852906     
   13.600000000000001        48.800000000000004        2.5051955657899012     
   13.600000000000001        49.600000000000001        2.4915339150929641     
   13.600000000000001        50.400000000000006        2.5097394602392940     
   13.600000000000001        51.200000000000003        2.4923231426186447     
   13.600000000000001        52.000000000000000        2.5124335535550908     
   13.600000000000001        52.800000000000004        2.5183377014760797     
   13.600000000000001        53.600000000000001        2.5020278978928401     
   13.600000000000001        54.400000000000006        2.5145768816915197     
   13.600000000000001        55.200000000000003        2.4867822464893323     
   13.600000000000001        56.000000000000000        2.4651897162979148     
   13.600000000000001        56.800000000000004        2.4409462068273355     
   13.600000000000001        57.600000000000001        2.4169919573498011     
   13.600000000000001        58.400000000000006        2.3943275945021649     
   13.600000000000001        59.200000000000003        2.3739320200748435     
   13.600000000000001        60.000000000000000        2.3598769862861357     
   13.600000000000001        60.800000000000004        2.3502213185181291     
   13.600000000000001        61.600000000000001        2.3454018036022504     
   13.600000000000001        62.400000000000006        2.3445693944473613     
   13.600000000000001        63.200000000000003        2.3451237062169206     
   13.600000000000001        64.000000000000000        2.3488498148544288     
   13.600000000000001        64.799999999999997        2.3501018322868745     
   13.600000000000001        65.600000000000009        2.3508135499328833     
   13.600000000000001        66.400000000000006        2.3497203229850800     
   13.600000000000001        67.200000000000003        2.3481484013130407     
   13.600000000000001        68.000000000000000        2.3460577556837126     
   13.600000000000001        68.799999999999997        2.3454571583767954     
   13.600000000000001        69.600000000000009        2.3457720268040716     
   13.600000000000001        70.400000000000006        2.3513551917644087     
   13.600000000000001        71.200000000000003        2.3629076780056097     
   13.600000000000001        72.000000000000000        2.3799393424940898     
   13.600000000000001        72.799999999999997        2.4007691467342371     
   13.600000000000001        73.600000000000009        2.4252249848677256     
   13.600000000000001        74.400000000000006        2.4506308124879754     
   13.600000000000001        75.200000000000003        2.4776738762040886     
   13.600000000000001        76.000000000000000        2.4969025503703564     
   13.600000000000001        76.800000000000011        2.4939475381533804     
   13.600000000000001        77.600000000000009        2.5134619063856825     
   13.600000000000001        78.400000000000006        2.4916146994031996     
   13.600000000000001        79.200000000000003        2.5040792488481762     
   13.600000000000001        80.000000000000000        2.5054075563498084     
   13.600000000000001        80.800000000000011        2.4934468826741236     
   13.600000000000001        81.600000000000009        2.5166204697967443     
   13.600000000000001        82.400000000000006        2.4975415868892559     
   13.600000000000001        83.200000000000003        2.5115997323509487     
   13.600000000000001        84.000000000000000        2.4864524002576585     
   13.600000000000001        84.800000000000011        2.4789516683460024     
   13.600000000000001        85.600000000000009        2.4602460395833683     
   13.600000000000001        86.400000000000006        2.4481737222258775     
   13.600000000000001        87.200000000000003        2.4370835546870837     
   13.600000000000001        88.000000000000000        2.4283780202856753     
   13.600000000000001        88.800000000000011        2.4222434189864210     
   13.600000000000001        89.600000000000009        2.4215235322835218     
   13.600000000000001        90.400000000000006        2.4238019912830286     
   13.600000000000001        91.200000000000003        2.4261972935833418     
   13.600000000000001        92.000000000000000        2.4280499285509856     
   13.600000000000001        92.800000000000011        2.4274733692679162     
   13.600000000000001        93.600000000000009        2.4245028223426393     
   13.600000000000001        94.400000000000006        2.4171715347070291     
   13.600000000000001        95.200000000000003        2.4075937099445355     
   13.600000000000001        96.000000000000000        2.3961987949666370     
   13.600000000000001        96.800000000000011        2.3841436013297534     
   13.600000000000001        97.600000000000009        2.3722663302303566     
   13.600000000000001        98.400000000000006        2.3622556674402917     
   13.600000000000001        99.200000000000003        2.3531995217525643     
   13.600000000000001        100.00000000000000        2.3481919794732606     
   13.600000000000001        100.80000000000001        2.3451036238031207     
   13.600000000000001        101.60000000000001        2.3437840755080774     
   13.600000000000001        102.40000000000001        2.3465185538004820     

   14.400000000000000       0.80000000000000004        2.3471200322552255     
   14.400000000000000        1.6000000000000001        2.3481463542320014     
   14.400000000000000        2.4000000000000004        2.3501915269613551     
   14.400000000000000        3.2000000000000002        2.3504609640623562     
   14.400000000000000        4.0000000000000000        2.3535465803948736     
   14.400000000000000        4.8000000000000007        2.3508829713107122     
   14.400000000000000        5.6000000000000005        2.3505266804306659     
   14.400000000000000        6.4000000000000004        2.3499184744708193     
   14.400000000000000        7.2000000000000002        2.3491961045203831     
   14.400000000000000        8.0000000000000000        2.3481572987580850     
   14.400000000000000        8.8000000000000007        2.3480242102658284     
   14.400000000000000        9.6000000000000014        2.3517921478465564     
   14.400000000000000        10.400000000000000        2.3539408065011909     
   14.400000000000000        11.200000000000001        2.3566143542119482     
   14.400000000000000        12.000000000000000        2.3593330640006500     
   14.400000000000000        12.800000000000001        2.3583717269928766     
   14.400000000000000        13.600000000000001        2.3506982978669360     
   14.400000000000000        14.400000000000000        2.3349391892829345     
   14.400000000000000        15.200000000000001        2.3099604497566082     
   14.400000000000000        16.000000000000000        2.2755586152803562     
   14.400000000000000        16.800000000000001        2.2362020511680667     
   14.400000000000000        17.600000000000001        2.1956787571949210     
   14.400000000000000        18.400000000000002        2.1582630404219749     
   14.400000000000000        19.200000000000003        2.1295287734284440     
   14.400000000000000        20.000000000000000        2.1111184194070347     
   14.400000000000000        20.800000000000001        2.1044859143327117     
   14.400000000000000        21.600000000000001        2.1108898557800511     
   14.400000000000000        22.400000000000002        2.1291289443741093     
   14.400000000000000        23.200000000000003        2.1582936848201641     
   14.400000000000000        24.000000000000000        2.1944529538273270     
   14.400000000000000        24.800000000000001        2.2361933748481353     
   14.400000000000000        25.600000000000001        2.2754257961582098     
   14.400000000000000        26.400000000000002        2.3093103510827659     
   14.400000000000000        27.200000000000003        2.3340675755969653     
   14.400000000000000        28.000000000000000        2.3511445535292745     
   14.400000000000000        28.800000000000001        2.3586337244304731     
   14.400000000000000        29.600000000000001        2.3600480108073700     
   14.400000000000000        30.400000000000002        2.3574261047796070     
   14.400000000000000        31.200000000000003        2.3529972687212304     
   14.400000000000000        32.000000000000000        2.3499073506385852     
   14.400000000000000        32.800000000000004        2.3504606524311069     
   14.400000000000000        33.600000000000001        2.3493537747026161     
   14.400000000000000        34.399999999999999        2.3499279589547095     
   14.400000000000000        35.200000000000003        2.3502791387288662     
   14.400000000000000        36.000000000000000        2.3496991810008585     
   14.400000000000000        36.800000000000004        2.3507385711735838     
   14.400000000000000        37.600000000000001        2.3497139680306023     
   14.400000000000000        38.400000000000006        2.3471896485140880     
   14.400000000000000        39.200000000000003        2.3463439147026484     
   14.400000000000000        40.000000000000000        2.3447760483294253     
   14.400000000000000        40.800000000000004        2.3453816043160050     
   14.400000000000000        41.600000000000001        2.3502680089804273     
   14.400000000000000        42.400000000000006        2.3563831448669972     
   14.400000000000000        43.200000000000003        2.3694948544432131     
   14.400000000000000        44.000000000000000        2.3869852988949116     
   14.400000000000000        44.800000000000004        2.4074311569739404     
   14.400000000000000        45.600000000000001        2.4298237893494585     
   14.400000000000000        46.400000000000006        2.4517804657508337     
   14.400000000000000        47.200000000000003        2.4727696775215433     
   14.400000000000000        48.000000000000000        2.5128656865263674     
   14.400000000000000        48.800000000000004        2.4860368794106820     
   14.400000000000000        49.600000000000001        2.5115955194303763     
   14.400000000000000        50.400000000000006        2.4983527802799688     
   14.400000000000000        51.200000000000003        2.5157907386391565     
   14.400000000000000        52.000000000000000        2.4979123546012914     
   14.400000000000000        52.800000000000004        2.4990384330871414     
   14.400000000000000        53.600000000000001        2.5127919264712548     
   14.400000000000000        54.400000000000006        2.4871318110925302     
   14.400000000000000        55.200000000000003        2.4738892949227163     
   14.400000000000000        56.000000000000000        2.4521573465565663     
   14.400000000000000        56.800000000000004        2.4295198327060818     
   14.400000000000000        57.600000000000001        2.4068331753536834     
   14.400000000000000        58.400000000000006        2.3860662864935098     
   14.400000000000000        59.200000000000003        2.3680316091428497     
   14.400000000000000        60.000000000000000        2.3557851275766124     
   14.400000000000000        60.800000000000004        2.3473745737770120     
   14.400000000000000        61.600000000000001        2.3440007540169661     
   14.400000000000000        62.400000000000006        2.3445284162329427     
   14.400000000000000        63.200000000000003        2.3460744941617944     
   14.400000000000000        64.000000000000000        2.3492443448889158     
   14.400000000000000        64.799999999999997        2.3499396059187032     
   14.400000000000000        65.600000000000009        2.3484775412209018     
   14.400000000000000        66.400000000000006        2.3501688361471755     
   14.400000000000000        67.200000000000003        2.3466688708703467     
   14.400000000000000        68.000000000000000        2.3463880123084770     
   14.400000000000000        68.799999999999997        2.3434155796776435     
   14.400000000000000        69.600000000000009        2.3462958979747581     
   14.400000000000000        70.400000000000006        2.3509351894412940     
   14.400000000000000        71.200000000000003        2.3598053437948696     
   14.400000000000000        72.000000000000000        2.3749878298217166     
   14.400000000000000        72.799999999999997        2.3964184159270241     
   14.400000000000000        73.600000000000009        2.4179654121385910     
   14.400000000000000        74.400000000000006        2.4414313540199637     
   14.400000000000000        75.200000000000003        2.4663535751257153     
   14.400000000000000        76.000000000000000        2.4888596028616679     
   14.400000000000000        76.800000000000011        2.5037820297579532     
   14.400000000000000        77.600000000000009        2.4952573684035739     
   14.400000000000000        78.400000000000006        2.5063318447016725     
   14.400000000000000        79.200000000000003        2.5158572120222980     
   14.400000000000000        80.000000000000000        2.4877971125949676     
   14.400000000000000        80.800000000000011        2.5097892229717882     
   14.400000000000000        81.600000000000009        2.4947596448403377     
   14.400000000000000        82.400000000000006        2.5041948078757774     
   14.400000000000000        83.200000000000003        2.5101930194968434     
   14.400000000000000        84.000000000000000        2.4835245207265224     
   14.400000000000000        84.800000000000011        2.4699522654907167     
   14.400000000000000        85.600000000000009        2.4595991555127612     
   14.400000000000000        86.400000000000006        2.4534056400317197     
   14.400000000000000        87.200000000000003        2.4469421445477155     
   14.400000000000000        88.000000000000000        2.4414722018789172     
   14.400000000000000        88.800000000000011        2.4397438978656081     
   14.400000000000000        89.600000000000009        2.4424349922719983     
   14.400000000000000        90.400000000000006        2.4483194237278725     
   14.400000000000000        91.200000000000003        2.4529962120759374     
   14.400000000000000        92.000000000000000        2.4549052315896858     
   14.400000000000000        92.800000000000011        2.4532751947771279     
   14.400000000000000        93.600000000000009        2.4490668412480820     
   14.400000000000000        94.400000000000006        2.4403388550411438     
   14.400000000000000        95.200000000000003        2.4268407916140942     
   14.400000000000000        96.000000000000000        2.4159602376001166     
   14.400000000000000        96.800000000000011        2.4007258434388095     
   14.400000000000000        97.600000000000009        2.3859082575818480     
   14.400000000000000        98.400000000000006        2.3711985113122460     
   14.400000000000000        99.200000000000003        2.3610538065699029     
   14.400000000000000        100.00000000000000        2.3520474825057480     
   14.400000000000000        100.80000000000001        2.3471740536121732     
   14.400000000000000        101.60000000000001        2.3452783983238583     
   14.400000000000000        102.40000000000001        2.3460189220726573     

   15.200000000000001       0.80000000000000004        2.3463823355204108     
   15.200000000000001        1.6000000000000001        2.3471190139199569     
   15.200000000000001        2.4000000000000004        2.3492493993222485     
   15.200000000000001        3.2000000000000002        2.3494202586902451     
   15.200000000000001        4.0000000000000000        2.3506877405375231     
   15.200000000000001        4.8000000000000007        2.3499561811896128     
   15.200000000000001        5.6000000000000005        2.3508582314882736     
   15.200000000000001        6.4000000000000004        2.3498935988891314     
   15.200000000000001        7.2000000000000002        2.3497774893750418     
   15.200000000000001        8.0000000000000000        2.3495888552660280     
   15.200000000000001        8.8000000000000007        2.3499450114148290     
   15.200000000000001        9.6000000000000014        2.3518509175199696     
   15.200000000000001        10.400000000000000        2.3548382547842746     
   15.200000000000001        11.200000000000001        2.3579263920106754     
   15.200000000000001        12.000000000000000        2.3597149943852096     
   15.200000000000001        12.800000000000001        2.3570854286922227     
   15.200000000000001        13.600000000000001        2.3463957942788327     
   15.200000000000001        14.400000000000000        2.3254035867311615     
   15.200000000000001        15.200000000000001        2.2933715620052846     
   15.200000000000001        16.000000000000000        2.2527800566705007     
   15.200000000000001        16.800000000000001        2.2057582898088621     
   15.200000000000001        17.600000000000001        2.1590077589132686     
   15.200000000000001        18.400000000000002        2.1167448378709186     
   15.200000000000001        19.200000000000003        2.0841440300804543     
   15.200000000000001        20.000000000000000        2.0641944166993551     
   15.200000000000001        20.800000000000001        2.0564208359338085     
   15.200000000000001        21.600000000000001        2.0631730272037512     
   15.200000000000001        22.400000000000002        2.0836061604115228     
   15.200000000000001        23.200000000000003        2.1161983435499510     
   15.200000000000001        24.000000000000000        2.1581754648796982     
   15.200000000000001        24.800000000000001        2.2050705625456550     
   15.200000000000001        25.600000000000001        2.2519978168591570     
   15.200000000000001        26.400000000000002        2.2933015628502376     
   15.200000000000001        27.200000000000003        2.3255073251692719     
   15.200000000000001        28.000000000000000        2.3463871243987464     
   15.200000000000001        28.800000000000001        2.3569854581837437     
   15.200000000000001        29.600000000000001        2.3602194911938983     
   15.200000000000001        30.400000000000002        2.3581745803531020     
   15.200000000000001        31.200000000000003        2.3543074024331028     
   15.200000000000001        32.000000000000000        2.3513264618194434     
   15.200000000000001        32.800000000000004        2.3502832702002485     
   15.200000000000001        33.600000000000001        2.3483551472515658     
   15.200000000000001        34.399999999999999        2.3494511939149136     
   15.200000000000001        35.200000000000003        2.3496128180729903     
   15.200000000000001        36.000000000000000        2.3493434465562140     
   15.200000000000001        36.800000000000004        2.3511620017965207     
   15.200000000000001        37.600000000000001        2.3499261344979674     
   15.200000000000001        38.400000000000006        2.3490240823394601     
   15.200000000000001        39.200000000000003        2.3472644958450526     
   15.200000000000001        40.000000000000000        2.3461309625497191     
   15.200000000000001        40.800000000000004        2.3447819224054389     
   15.200000000000001        41.600000000000001        2.3471594398565441     
   15.200000000000001        42.400000000000006        2.3524115851806844     
   15.200000000000001        43.200000000000003        2.3636827169964687     
   15.200000000000001        44.000000000000000        2.3781646619389023     
   15.200000000000001        44.800000000000004        2.3958906004461822     
   15.200000000000001        45.600000000000001        2.4157566623940605     
   15.200000000000001        46.400000000000006        2.4369730602035653     
   15.200000000000001        47.200000000000003        2.4559248769275737     
   15.200000000000001        48.000000000000000        2.4735535766796257     
   15.200000000000001        48.800000000000004        2.4854856977392523     
   15.200000000000001        49.600000000000001        2.5067156213979738     
   15.200000000000001        50.400000000000006        2.5128503764572350     
   15.200000000000001        51.200000000000003        2.4987521387517853     
   15.200000000000001        52.000000000000000        2.5116994188227491     
   15.200000000000001        52.800000000000004        2.5064082841644257     
   15.200000000000001        53.600000000000001        2.4811453131758747     
   15.200000000000001        54.400000000000006        2.4733341063324445     
   15.200000000000001        55.200000000000003        2.4563583614896314     
   15.200000000000001        56.000000000000000        2.4357988431284743     
   15.200000000000001        56.800000000000004        2.4138169024267229     
   15.200000000000001        57.600000000000001        2.3951744612550585     
   15.200000000000001        58.400000000000006        2.3773593381213729     
   15.200000000000001        59.200000000000003        2.3628462971112376     
   15.200000000000001        60.000000000000000        2.3531906769280253     
   15.200000000000001        60.800000000000004        2.3467056184386017     
   15.200000000000001        61.600000000000001        2.3440431258503800     
   15.200000000000001        62.400000000000006        2.3444415029518484     
   15.200000000000001        63.200000000000003        2.3465730719752025     
   15.200000000000001        64.000000000000000        2.3456378877069435     
   15.200000000000001        64.799999999999997        2.3500359692638049     
   15.200000000000001        65.600000000000009        2.3508048094954428     
   15.200000000000001        66.400000000000006        2.3498300317068272     
   15.200000000000001        67.200000000000003        2.3472007102787553     
   15.200000000000001        68.000000000000000        2.3468004988535882     
   15.200000000000001        68.799999999999997        2.3459408422296888     
   15.200000000000001        69.600000000000009        2.3459016942351938     
   15.200000000000001        70.400000000000006        2.3489763995762116     
   15.200000000000001        71.200000000000003        2.3546216675033715     
   15.200000000000001        72.000000000000000        2.3693810455408459     
   15.200000000000001        72.799999999999997        2.3868168855552887     
   15.200000000000001        73.600000000000009        2.4068881898177037     
   15.200000000000001        74.400000000000006        2.4299207828671969     
   15.200000000000001        75.200000000000003        2.4524062953533985     
   15.200000000000001        76.000000000000000        2.4749946657985609     
   15.200000000000001        76.800000000000011        2.4966729286746481     
   15.200000000000001        77.600000000000009        2.5050107679522848     
   15.200000000000001        78.400000000000006        2.5166887575436858     
   15.200000000000001        79.200000000000003        2.4976052509416276     
   15.200000000000001        80.000000000000000        2.5125636709569892     
   15.200000000000001        80.800000000000011        2.4987359074744577     
   15.200000000000001        81.600000000000009        2.5170421069112612     
   15.200000000000001        82.400000000000006        2.4946543274332811     
   15.200000000000001        83.200000000000003        2.4831407740852045     
   15.200000000000001        84.000000000000000        2.4696981357951158     
   15.200000000000001        84.800000000000011        2.4619611325226756     
   15.200000000000001        85.600000000000009        2.4590540304843205     
   15.200000000000001        86.400000000000006        2.4568974503131491     
   15.200000000000001        87.200000000000003        2.4539174579937724     
   15.200000000000001        88.000000000000000        2.4519912377093380     
   15.200000000000001        88.800000000000011        2.4549160938045116     
   15.200000000000001        89.600000000000009        2.4629608564557559     
   15.200000000000001        90.400000000000006        2.4714619518398013     
   15.200000000000001        91.200000000000003        2.4775525287473958     
   15.200000000000001        92.000000000000000        2.4795393905238625     
   15.200000000000001        92.800000000000011        2.4782182610452939     
   15.200000000000001        93.600000000000009        2.4743680163994730     
   15.200000000000001        94.400000000000006        2.4650548393260054     
   15.200000000000001        95.200000000000003        2.4523391882370271     
   15.200000000000001        96.000000000000000        2.4370903779643003     
   15.200000000000001        96.800000000000011        2.4187703851211464     
   15.200000000000001        97.600000000000009        2.4010115598639490     
   15.200000000000001        98.400000000000006        2.3839952063268868     
   15.200000000000001        99.200000000000003        2.3690523128780687     
   15.200000000000001        100.00000000000000        2.3571926783873431     
   15.200000000000001        100.80000000000001        2.3497384145741886     
   15.200000000000001        101.60000000000001        2.3465485416555021     
   15.200000000000001        102.40000000000001        2.3453823912844789     

   16.000000000000000       0.80000000000000004        2.3458451130018241     
   16.000000000000000        1.6000000000000001        2.3471854539576160     
   16.000000000000000        2.4000000000000004        2.3496537046075461     
   16.000000000000000        3.2000000000000002        2.3496864636847965     
   16.000000000000000        4.0000000000000000        2.3501923005605065     
   16.000000000000000        4.8000000000000007        2.3499120645004954     
   16.000000000000000        5.6000000000000005        2.3496280204136313     
   16.000000000000000        6.4000000000000004        2.3495705335597652     
   16.000000000000000        7.2000000000000002        2.3496240975937233     
   16.000000000000000        8.0000000000000000        2.3496732928751198     
   16.000000000000000        8.8000000000000007        2.3501877304202887     
   16.000000000000000        9.6000000000000014        2.3520027730545587     
   16.000000000000000        10.400000000000000        2.3558060094472846     
   16.000000000000000        11.200000000000001        2.3578764812190811     
   16.000000000000000        12.000000000000000        2.3597609934630475     
   16.000000000000000        12.800000000000001        2.3549649200626819     
   16.000000000000000        13.600000000000001        2.3422627657954411     
   16.000000000000000        14.400000000000000        2.3169642116241351     
   16.000000000000000        15.200000000000001        2.2781455203844305     
   16.000000000000000        16.000000000000000        2.2328616570797872     
   16.000000000000000        16.800000000000001        2.1808868093600955     
   16.000000000000000        17.600000000000001        2.1295939384981213     
   16.000000000000000        18.400000000000002        2.0839741547953521     
   16.000000000000000        19.200000000000003        2.0479998920949760     
   16.000000000000000        20.000000000000000        2.0271262852461045     
   16.000000000000000        20.800000000000001        2.0197242658817816     
   16.000000000000000        21.600000000000001        2.0269258922318572     
   16.000000000000000        22.400000000000002        2.0487380652331191     
   16.000000000000000        23.200000000000003        2.0834480087817355     
   16.000000000000000        24.000000000000000        2.1287539726757876     
   16.000000000000000        24.800000000000001        2.1807217084466197     
   16.000000000000000        25.600000000000001        2.2334119281711979     
   16.000000000000000        26.400000000000002        2.2812912575443853     
   16.000000000000000        27.200000000000003        2.3169087352620577     
   16.000000000000000        28.000000000000000        2.3432031548735170     
   16.000000000000000        28.800000000000001        2.3547023863402767     
   16.000000000000000        29.600000000000001        2.3595515022968603     
   16.000000000000000        30.400000000000002        2.3584919401307038     
   16.000000000000000        31.200000000000003        2.3553572110045082     
   16.000000000000000        32.000000000000000        2.3518018669745242     
   16.000000000000000        32.800000000000004        2.3495108805732654     
   16.000000000000000        33.600000000000001        2.3492272324352537     
   16.000000000000000        34.399999999999999        2.3492991629479372     
   16.000000000000000        35.200000000000003        2.3502562183836115     
   16.000000000000000        36.000000000000000        2.3500919390977217     
   16.000000000000000        36.800000000000004        2.3503401648585802     
   16.000000000000000        37.600000000000001        2.3500369414002251     
   16.000000000000000        38.400000000000006        2.3485387080684172     
   16.000000000000000        39.200000000000003        2.3486540947017653     
   16.000000000000000        40.000000000000000        2.3463189243888793     
   16.000000000000000        40.800000000000004        2.3467930943584556     
   16.000000000000000        41.600000000000001        2.3455307125564593     
   16.000000000000000        42.400000000000006        2.3489725196390525     
   16.000000000000000        43.200000000000003        2.3577259087050288     
   16.000000000000000        44.000000000000000        2.3694992772534107     
   16.000000000000000        44.800000000000004        2.3846084344611462     
   16.000000000000000        45.600000000000001        2.4011661695405553     
   16.000000000000000        46.400000000000006        2.4195831519600355     
   16.000000000000000        47.200000000000003        2.4363236905981922     
   16.000000000000000        48.000000000000000        2.4514845290093348     
   16.000000000000000        48.800000000000004        2.4644168213722049     
   16.000000000000000        49.600000000000001        2.4727651568461715     
   16.000000000000000        50.400000000000006        2.4751489232779038     
   16.000000000000000        51.200000000000003        2.4784002009802961     
   16.000000000000000        52.000000000000000        2.4761704018550743     
   16.000000000000000        52.800000000000004        2.4712076440072077     
   16.000000000000000        53.600000000000001        2.4630078466076504     
   16.000000000000000        54.400000000000006        2.4508067501785371     
   16.000000000000000        55.200000000000003        2.4351459522236514     
   16.000000000000000        56.000000000000000        2.4182261417529163     
   16.000000000000000        56.800000000000004        2.4005055746153259     
   16.000000000000000        57.600000000000001        2.3835178820138028     
   16.000000000000000        58.400000000000006        2.3689456101356412     
   16.000000000000000        59.200000000000003        2.3576377670631143     
   16.000000000000000        60.000000000000000        2.3489117997651405     
   16.000000000000000        60.800000000000004        2.3458181979701500     
   16.000000000000000        61.600000000000001        2.3447968929128660     
   16.000000000000000        62.400000000000006        2.3455803835557090     
   16.000000000000000        63.200000000000003        2.3481014277724643     
   16.000000000000000        64.000000000000000        2.3488773944599584     
   16.000000000000000        64.799999999999997        2.3502818625608737     
   16.000000000000000        65.600000000000009        2.3504714040949910     
   16.000000000000000        66.400000000000006        2.3496317058869098     
   16.000000000000000        67.200000000000003        2.3481088877841243     
   16.000000000000000        68.000000000000000        2.3468752024797341     
   16.000000000000000        68.799999999999997        2.3457444569605888     
   16.000000000000000        69.600000000000009        2.3443174270330429     
   16.000000000000000        70.400000000000006        2.3473228044895840     
   16.000000000000000        71.200000000000003        2.3530331560992037     
   16.000000000000000        72.000000000000000        2.3631050359954004     
   16.000000000000000        72.799999999999997        2.3775622221174788     
   16.000000000000000        73.600000000000009        2.3959790438217130     
   16.000000000000000        74.400000000000006        2.4160953436998938     
   16.000000000000000        75.200000000000003        2.4382460194981381     
   16.000000000000000        76.000000000000000        2.4569811815847631     
   16.000000000000000        76.800000000000011        2.4747490531646967     
   16.000000000000000        77.600000000000009        2.4829163612683502     
   16.000000000000000        78.400000000000006        2.5132140212056417     
   16.000000000000000        79.200000000000003        2.4989997608722274     
   16.000000000000000        80.000000000000000        2.5148069220593463     
   16.000000000000000        80.800000000000011        2.4996265813086858     
   16.000000000000000        81.600000000000009        2.4993168021865775     
   16.000000000000000        82.400000000000006        2.4817926727229573     
   16.000000000000000        83.200000000000003        2.4698021778452164     
   16.000000000000000        84.000000000000000        2.4605985766873797     
   16.000000000000000        84.800000000000011        2.4550555616149032     
   16.000000000000000        85.600000000000009        2.4588183213111638     
   16.000000000000000        86.400000000000006        2.4590370688008321     
   16.000000000000000        87.200000000000003        2.4594096845325240     
   16.000000000000000        88.000000000000000        2.4626755757476295     
   16.000000000000000        88.800000000000011        2.4685801584045333     
   16.000000000000000        89.600000000000009        2.4799272484238934     
   16.000000000000000        90.400000000000006        2.5081914031889405     
   16.000000000000000        91.200000000000003        2.5107189014779334     
   16.000000000000000        92.000000000000000        2.4960386061581663     
   16.000000000000000        92.800000000000011        2.5127254053565484     
   16.000000000000000        93.600000000000009        2.4986572599594359     
   16.000000000000000        94.400000000000006        2.4894813506703888     
   16.000000000000000        95.200000000000003        2.4760778543047213     
   16.000000000000000        96.000000000000000        2.4573370035410238     
   16.000000000000000        96.800000000000011        2.4361196849092366     
   16.000000000000000        97.600000000000009        2.4161578690674599     
   16.000000000000000        98.400000000000006        2.3965897279801069     
   16.000000000000000        99.200000000000003        2.3762665004832249     
   16.000000000000000        100.00000000000000        2.3637402897892272     
   16.000000000000000        100.80000000000001        2.3527262491272136     
   16.000000000000000        101.60000000000001        2.3478590056923636     
   16.000000000000000        102.40000000000001        2.3437267730046298     

   16.800000000000001       0.80000000000000004        2.3452456976455487     
   16.800000000000001        1.6000000000000001        2.3466415587457630     
   16.800000000000001        2.4000000000000004        2.3486288290714934     
   16.800000000000001        3.2000000000000002        2.3479803469406648     
   16.800000000000001        4.0000000000000000        2.3502484164259716     
   16.800000000000001        4.8000000000000007        2.3500237827727517     
   16.800000000000001        5.6000000000000005        2.3501000847586391     
   16.800000000000001        6.4000000000000004        2.3490588850160252     
   16.800000000000001        7.2000000000000002        2.3493594727859035     
   16.800000000000001        8.0000000000000000        2.3492328064540215     
   16.800000000000001        8.8000000000000007        2.3500416960026689     
   16.800000000000001        9.6000000000000014        2.3525539343193285     
   16.800000000000001        10.400000000000000        2.3561212673019623     
   16.800000000000001        11.200000000000001        2.3589042233237221     
   16.800000000000001        12.000000000000000        2.3584635923924560     
   16.800000000000001        12.800000000000001        2.3541645211466942     
   16.800000000000001        13.600000000000001        2.3392673915623088     
   16.800000000000001        14.400000000000000        2.3115289962998218     
   16.800000000000001        15.200000000000001        2.2705590814706071     
   16.800000000000001        16.000000000000000        2.2224893032112392     
   16.800000000000001        16.800000000000001        2.1646408688588274     
   16.800000000000001        17.600000000000001        2.1113356795755913     
   16.800000000000001        18.400000000000002        2.0621605908194010     
   16.800000000000001        19.200000000000003        2.0266435594070460     
   16.800000000000001        20.000000000000000        2.0042943009922629     
   16.800000000000001        20.800000000000001        1.9965737989899812     
   16.800000000000001        21.600000000000001        2.0045507621305885     
   16.800000000000001        22.400000000000002        2.0268027036955369     
   16.800000000000001        23.200000000000003        2.0642878872472106     
   16.800000000000001        24.000000000000000        2.1102588398738775     
   16.800000000000001        24.800000000000001        2.1649404479214414     
   16.800000000000001        25.600000000000001        2.2205308334284166     
   16.800000000000001        26.400000000000002        2.2707877133925742     
   16.800000000000001        27.200000000000003        2.3112360516259534     
   16.800000000000001        28.000000000000000        2.3385021555135799     
   16.800000000000001        28.800000000000001        2.3542489894927856     
   16.800000000000001        29.600000000000001        2.3598064653054793     
   16.800000000000001        30.400000000000002        2.3587125757441649     
   16.800000000000001        31.200000000000003        2.3557026989648788     
   16.800000000000001        32.000000000000000        2.3523992024026525     
   16.800000000000001        32.800000000000004        2.3500256930426153     
   16.800000000000001        33.600000000000001        2.3491010813206827     
   16.800000000000001        34.399999999999999        2.3493008584912856     
   16.800000000000001        35.200000000000003        2.3496241241905595     
   16.800000000000001        36.000000000000000        2.3500789378832394     
   16.800000000000001        36.800000000000004        2.3501454250307434     
   16.800000000000001        37.600000000000001        2.3496901023697796     
   16.800000000000001        38.400000000000006        2.3491806849723869     
   16.800000000000001        39.200000000000003        2.3488300953161203     
   16.800000000000001        40.000000000000000        2.3469089469850197     
   16.800000000000001        40.800000000000004        2.3452613672310330     
   16.800000000000001        41.600000000000001        2.3455390581826037     
   16.800000000000001        42.400000000000006        2.3486652939277333     
   16.800000000000001        43.200000000000003        2.3526514688731810     
   16.800000000000001        44.000000000000000        2.3609672942324984     
   16.800000000000001        44.800000000000004        2.3721295675856982     
   16.800000000000001        45.600000000000001        2.3856775261481555     
   16.800000000000001        46.400000000000006        2.4012429639317410     
   16.800000000000001        47.200000000000003        2.4165861600582375     
   16.800000000000001        48.000000000000000        2.4299070077733402     
   16.800000000000001        48.800000000000004        2.4412483905974183     
   16.800000000000001        49.600000000000001        2.4497017299510810     
   16.800000000000001        50.400000000000006        2.4537949204431655     
   16.800000000000001        51.200000000000003        2.4573687965509845     
   16.800000000000001        52.000000000000000        2.4531667617532524     
   16.800000000000001        52.800000000000004        2.4485794212457779     
   16.800000000000001        53.600000000000001        2.4402558131186778     
   16.800000000000001        54.400000000000006        2.4293371978805465     
   16.800000000000001        55.200000000000003        2.4155864798606164     
   16.800000000000001        56.000000000000000        2.4023802097554134     
   16.800000000000001        56.800000000000004        2.3870815876483218     
   16.800000000000001        57.600000000000001        2.3739240316450649     
   16.800000000000001        58.400000000000006        2.3616347670774571     
   16.800000000000001        59.200000000000003        2.3547459815502623     
   16.800000000000001        60.000000000000000        2.3493126829793107     
   16.800000000000001        60.800000000000004        2.3470473115576822     
   16.800000000000001        61.600000000000001        2.3470059484376282     
   16.800000000000001        62.400000000000006        2.3476416934276085     
   16.800000000000001        63.200000000000003        2.3505962016007107     
   16.800000000000001        64.000000000000000        2.3485237305219342     
   16.800000000000001        64.799999999999997        2.3507972067851810     
   16.800000000000001        65.600000000000009        2.3502451010815486     
   16.800000000000001        66.400000000000006        2.3497004470853695     
   16.800000000000001        67.200000000000003        2.3484581463816072     
   16.800000000000001        68.000000000000000        2.3478364435968695     
   16.800000000000001        68.799999999999997        2.3450686992792429     
   16.800000000000001        69.600000000000009        2.3451714456806401     
   16.800000000000001        70.400000000000006        2.3459872548457108     
   16.800000000000001        71.200000000000003        2.3495898900140180     
   16.800000000000001        72.000000000000000        2.3571245190428018     
   16.800000000000001        72.799999999999997        2.3696808078241158     
   16.800000000000001        73.600000000000009        2.3838285753066670     
   16.800000000000001        74.400000000000006        2.3998718173405753     
   16.800000000000001        75.200000000000003        2.4198484918368766     
   16.800000000000001        76.000000000000000        2.4356843810443651     
   16.800000000000001        76.800000000000011        2.4521479911215818     
   16.800000000000001        77.600000000000009        2.4637705679457302     
   16.800000000000001        78.400000000000006        2.4720350525405776     
   16.800000000000001        79.200000000000003        2.4766465900486327     
   16.800000000000001        80.000000000000000        2.4773002255363483     
   16.800000000000001        80.800000000000011        2.4763898167692204     
   16.800000000000001        81.600000000000009        2.4723960462980381     
   16.800000000000001        82.400000000000006        2.4631885534725391     
   16.800000000000001        83.200000000000003        2.4571767330583763     
   16.800000000000001        84.000000000000000        2.4515065285594835     
   16.800000000000001        84.800000000000011        2.4535765086911567     
   16.800000000000001        85.600000000000009        2.4564016342946644     
   16.800000000000001        86.400000000000006        2.4603323364623004     
   16.800000000000001        87.200000000000003        2.4651284336760630     
   16.800000000000001        88.000000000000000        2.4733720114718012     
   16.800000000000001        88.800000000000011        2.4823015172288914     
   16.800000000000001        89.600000000000009        2.5128905422880079     
   16.800000000000001        90.400000000000006        2.4879226614631689     
   16.800000000000001        91.200000000000003        2.4905967808217864     
   16.800000000000001        92.000000000000000        2.5023518998557424     
   16.800000000000001        92.800000000000011        2.5160553468541336     
   16.800000000000001        93.600000000000009        2.4967995174399014     
   16.800000000000001        94.400000000000006        2.4941136206205479     
   16.800000000000001        95.200000000000003        2.4956240805973069     
   16.800000000000001        96.000000000000000        2.4741744785129165     
   16.800000000000001        96.800000000000011        2.4517810879450095     
   16.800000000000001        97.600000000000009        2.4288490199982888     
   16.800000000000001        98.400000000000006        2.4069906515853199     
   16.800000000000001        99.200000000000003        2.3873858182024259     
   16.800000000000001        100.00000000000000        2.3694646882813024     
   16.800000000000001        100.80000000000001        2.3564168981673643     
   16.800000000000001        101.60000000000001        2.3489010724958512     
   16.800000000000001        102.40000000000001        2.3456714832305439     

   17.600000000000001       0.80000000000000004        2.3447886449154676     
   17.600000000000001        1.6000000000000001        2.3459835105036566     
   17.600000000000001        2.4000000000000004        2.3483373423558533     
   17.600000000000001        3.2000000000000002        2.3499163221390615     
   17.600000000000001        4.0000000000000000        2.3503750256575722     
   17.600000000000001        4.8000000000000007        2.3506559715873383     
   17.600000000000001        5.6000000000000005        2.3503482699534155     
   17.600000000000001        6.4000000000000004        2.3496932138498736     
   17.600000000000001        7.2000000000000002        2.3492632965586688     
   17.600000000000001        8.0000000000000000        2.3491540400861721     
   17.600000000000001        8.8000000000000007        2.3500281778675540     
   17.600000000000001        9.6000000000000014        2.3527238471495870     
   17.600000000000001        10.400000000000000        2.3557530120228756     
   17.600000000000001        11.200000000000001        2.3591497135126636     
   17.600000000000001        12.000000000000000        2.3592708868064243     
   17.600000000000001        12.800000000000001        2.3532342320651956     
   17.600000000000001        13.600000000000001        2.3379013153818846     
   17.600000000000001        14.400000000000000        2.3102332820305791     
   17.600000000000001        15.200000000000001        2.2677973558208060     
   17.600000000000001        16.000000000000000        2.2156137044412612     
   17.600000000000001        16.800000000000001        2.1593942623894442     
   17.600000000000001        17.600000000000001        2.1070130087155530     
   17.600000000000001        18.400000000000002        2.0555608369970444     
   17.600000000000001        19.200000000000003        2.0196215499696764     
   17.600000000000001        20.000000000000000        1.9964859495239617     
   17.600000000000001        20.800000000000001        1.9902233753104916     
   17.600000000000001        21.600000000000001        1.9966905071379808     
   17.600000000000001        22.400000000000002        2.0184862889860038     
   17.600000000000001        23.200000000000003        2.0554706609249549     
   17.600000000000001        24.000000000000000        2.1046573076061925     
   17.600000000000001        24.800000000000001        2.1617120621405070     
   17.600000000000001        25.600000000000001        2.2161340811897192     
   17.600000000000001        26.400000000000002        2.2678633215859154     
   17.600000000000001        27.200000000000003        2.3094144426170446     
   17.600000000000001        28.000000000000000        2.3383252683861082     
   17.600000000000001        28.800000000000001        2.3535134477971296     
   17.600000000000001        29.600000000000001        2.3595020853030624     
   17.600000000000001        30.400000000000002        2.3587514448653799     
   17.600000000000001        31.200000000000003        2.3555448144793969     
   17.600000000000001        32.000000000000000        2.3527028107386996     
   17.600000000000001        32.800000000000004        2.3512326313218685     
   17.600000000000001        33.600000000000001        2.3495011615084396     
   17.600000000000001        34.399999999999999        2.3495664056242895     
   17.600000000000001        35.200000000000003        2.3498216264300735     
   17.600000000000001        36.000000000000000        2.3503462768453933     
   17.600000000000001        36.800000000000004        2.3508420778754942     
   17.600000000000001        37.600000000000001        2.3505981739361350     
   17.600000000000001        38.400000000000006        2.3505349948088829     
   17.600000000000001        39.200000000000003        2.3499921731161986     
   17.600000000000001        40.000000000000000        2.3475569281147322     
   17.600000000000001        40.800000000000004        2.3466994839518844     
   17.600000000000001        41.600000000000001        2.3457180065143928     
   17.600000000000001        42.400000000000006        2.3465719872674091     
   17.600000000000001        43.200000000000003        2.3494175744671622     
   17.600000000000001        44.000000000000000        2.3540137592483759     
   17.600000000000001        44.800000000000004        2.3617079833042527     
   17.600000000000001        45.600000000000001        2.3723492916998921     
   17.600000000000001        46.400000000000006        2.3848597813019952     
   17.600000000000001        47.200000000000003        2.3964798064459276     
   17.600000000000001        48.000000000000000        2.4071516433384730     
   17.600000000000001        48.800000000000004        2.4175913888150093     
   17.600000000000001        49.600000000000001        2.4246536733965103     
   17.600000000000001        50.400000000000006        2.4288963847457925     
   17.600000000000001        51.200000000000003        2.4300276816665183     
   17.600000000000001        52.000000000000000        2.4301571747929960     
   17.600000000000001        52.800000000000004        2.4243964490420882     
   17.600000000000001        53.600000000000001        2.4175577977189358     
   17.600000000000001        54.400000000000006        2.4092297789069028     
   17.600000000000001        55.200000000000003        2.3994818915965910     
   17.600000000000001        56.000000000000000        2.3879685842401743     
   17.600000000000001        56.800000000000004        2.3769712074160694     
   17.600000000000001        57.600000000000001        2.3675815324294569     
   17.600000000000001        58.400000000000006        2.3597489007387251     
   17.600000000000001        59.200000000000003        2.3543936536732537     
   17.600000000000001        60.000000000000000        2.3516803694999409     
   17.600000000000001        60.800000000000004        2.3507899741161107     
   17.600000000000001        61.600000000000001        2.3507928945216570     
   17.600000000000001        62.400000000000006        2.3511697088630417     
   17.600000000000001        63.200000000000003        2.3524163081286376     
   17.600000000000001        64.000000000000000        2.3507084399458202     
   17.600000000000001        64.799999999999997        2.3509590546958421     
   17.600000000000001        65.600000000000009        2.3509748397883676     
   17.600000000000001        66.400000000000006        2.3501895703351230     
   17.600000000000001        67.200000000000003        2.3492971583517246     
   17.600000000000001        68.000000000000000        2.3476645273297145     
   17.600000000000001        68.799999999999997        2.3463400963570362     
   17.600000000000001        69.600000000000009        2.3452594425893545     
   17.600000000000001        70.400000000000006        2.3451781872726993     
   17.600000000000001        71.200000000000003        2.3470985825874573     
   17.600000000000001        72.000000000000000        2.3522878008339565     
   17.600000000000001        72.799999999999997        2.3595127359696106     
   17.600000000000001        73.600000000000009        2.3715616944267848     
   17.600000000000001        74.400000000000006        2.3856775599353468     
   17.600000000000001        75.200000000000003        2.4007173586759007     
   17.600000000000001        76.000000000000000        2.4158713760386106     
   17.600000000000001        76.800000000000011        2.4298588249261441     
   17.600000000000001        77.600000000000009        2.4415663220367034     
   17.600000000000001        78.400000000000006        2.4493913763755479     
   17.600000000000001        79.200000000000003        2.4539241487666450     
   17.600000000000001        80.000000000000000        2.4543471554000575     
   17.600000000000001        80.800000000000011        2.4518824771081991     
   17.600000000000001        81.600000000000009        2.4481935847698550     
   17.600000000000001        82.400000000000006        2.4432128931995098     
   17.600000000000001        83.200000000000003        2.4405908556393490     
   17.600000000000001        84.000000000000000        2.4409354851505944     
   17.600000000000001        84.800000000000011        2.4452601063170873     
   17.600000000000001        85.600000000000009        2.4524939816556484     
   17.600000000000001        86.400000000000006        2.4607365158540073     
   17.600000000000001        87.200000000000003        2.4715816745656563     
   17.600000000000001        88.000000000000000        2.4870162592729290     
   17.600000000000001        88.800000000000011        2.4912207038843150     
   17.600000000000001        89.600000000000009        2.5144460179911357     
   17.600000000000001        90.400000000000006        2.5034822106084724     
   17.600000000000001        91.200000000000003        2.5168245370618960     
   17.600000000000001        92.000000000000000        2.4974198910676821     
   17.600000000000001        92.800000000000011        2.5133329614054696     
   17.600000000000001        93.600000000000009        2.5008628078693889     
   17.600000000000001        94.400000000000006        2.5157575036681008     
   17.600000000000001        95.200000000000003        2.5072550516259295     
   17.600000000000001        96.000000000000000        2.4849993427865824     
   17.600000000000001        96.800000000000011        2.4642478938155437     
   17.600000000000001        97.600000000000009        2.4408268056413323     
   17.600000000000001        98.400000000000006        2.4167841280454909     
   17.600000000000001        99.200000000000003        2.3953349454898691     
   17.600000000000001        100.00000000000000        2.3745659750093178     
   17.600000000000001        100.80000000000001        2.3598302711347605     
   17.600000000000001        101.60000000000001        2.3508814833957614     
   17.600000000000001        102.40000000000001        2.3459006963986182     

   18.400000000000002       0.80000000000000004        2.3445669894691612     
   18.400000000000002        1.6000000000000001        2.3456084988628949     
   18.400000000000002        2.4000000000000004        2.3468364051015254     
   18.400000000000002        3.2000000000000002        2.3499467964265870     
   18.400000000000002        4.0000000000000000        2.3506691705889873     
   18.400000000000002        4.8000000000000007        2.3497206003345918     
   18.400000000000002        5.6000000000000005        2.3501341341281088     
   18.400000000000002        6.4000000000000004        2.3498332625303027     
   18.400000000000002        7.2000000000000002        2.3489339086654639     
   18.400000000000002        8.0000000000000000        2.3494459418966454     
   18.400000000000002        8.8000000000000007        2.3503106831839178     
   18.400000000000002        9.6000000000000014        2.3527151685813044     
   18.400000000000002        10.400000000000000        2.3555460739789935     
   18.400000000000002        11.200000000000001        2.3591286555524600     
   18.400000000000002        12.000000000000000        2.3612332201593724     
   18.400000000000002        12.800000000000001        2.3533152407410949     
   18.400000000000002        13.600000000000001        2.3381315770439710     
   18.400000000000002        14.400000000000000        2.3127984740146696     
   18.400000000000002        15.200000000000001        2.2707132933838929     
   18.400000000000002        16.000000000000000        2.2182764686824301     
   18.400000000000002        16.800000000000001        2.1653351764557662     
   18.400000000000002        17.600000000000001        2.1105669354935621     
   18.400000000000002        18.400000000000002        2.0629209589413664     
   18.400000000000002        19.200000000000003        2.0263373332333896     
   18.400000000000002        20.000000000000000        2.0038162869493044     
   18.400000000000002        20.800000000000001        1.9963598538357601     
   18.400000000000002        21.600000000000001        2.0040125191116669     
   18.400000000000002        22.400000000000002        2.0267307928373266     
   18.400000000000002        23.200000000000003        2.0628438276342087     
   18.400000000000002        24.000000000000000        2.1101310387024235     
   18.400000000000002        24.800000000000001        2.1642868402308362     
   18.400000000000002        25.600000000000001        2.2202605078124824     
   18.400000000000002        26.400000000000002        2.2709833224970724     
   18.400000000000002        27.200000000000003        2.3107617689761009     
   18.400000000000002        28.000000000000000        2.3392477395921913     
   18.400000000000002        28.800000000000001        2.3541848419238116     
   18.400000000000002        29.600000000000001        2.3593765119937076     
   18.400000000000002        30.400000000000002        2.3586472850342135     
   18.400000000000002        31.200000000000003        2.3554633868963335     
   18.400000000000002        32.000000000000000        2.3519653766151589     
   18.400000000000002        32.800000000000004        2.3504645263726727     
   18.400000000000002        33.600000000000001        2.3485883946619706     
   18.400000000000002        34.399999999999999        2.3497510578396432     
   18.400000000000002        35.200000000000003        2.3501299646178646     
   18.400000000000002        36.000000000000000        2.3503727540546517     
   18.400000000000002        36.800000000000004        2.3525138875182741     
   18.400000000000002        37.600000000000001        2.3511566155810444     
   18.400000000000002        38.400000000000006        2.3508866628482248     
   18.400000000000002        39.200000000000003        2.3492963724197868     
   18.400000000000002        40.000000000000000        2.3506067605486556     
   18.400000000000002        40.800000000000004        2.3477178087619701     
   18.400000000000002        41.600000000000001        2.3464247491868946     
   18.400000000000002        42.400000000000006        2.3454055087618690     
   18.400000000000002        43.200000000000003        2.3465217649067189     
   18.400000000000002        44.000000000000000        2.3492354254636911     
   18.400000000000002        44.800000000000004        2.3538246623785182     
   18.400000000000002        45.600000000000001        2.3607436025457500     
   18.400000000000002        46.400000000000006        2.3692232686523598     
   18.400000000000002        47.200000000000003        2.3779637566739966     
   18.400000000000002        48.000000000000000        2.3867209622907346     
   18.400000000000002        48.800000000000004        2.3949391758428158     
   18.400000000000002        49.600000000000001        2.4006383371766025     
   18.400000000000002        50.400000000000006        2.4043290519191993     
   18.400000000000002        51.200000000000003        2.4058571251914844     
   18.400000000000002        52.000000000000000        2.4046759884323352     
   18.400000000000002        52.800000000000004        2.4024169623661003     
   18.400000000000002        53.600000000000001        2.3976613743290449     
   18.400000000000002        54.400000000000006        2.3913041563598680     
   18.400000000000002        55.200000000000003        2.3842273544696924     
   18.400000000000002        56.000000000000000        2.3765501566808838     
   18.400000000000002        56.800000000000004        2.3688145299183447     
   18.400000000000002        57.600000000000001        2.3615003426761008     
   18.400000000000002        58.400000000000006        2.3585871974356101     
   18.400000000000002        59.200000000000003        2.3559079113305410     
   18.400000000000002        60.000000000000000        2.3545158657506451     
   18.400000000000002        60.800000000000004        2.3547456299410761     
   18.400000000000002        61.600000000000001        2.3551780751734732     
   18.400000000000002        62.400000000000006        2.3556620058387900     
   18.400000000000002        63.200000000000003        2.3561287104808630     
   18.400000000000002        64.000000000000000        2.3546573649720650     
   18.400000000000002        64.799999999999997        2.3523810592006780     
   18.400000000000002        65.600000000000009        2.3525288372408446     
   18.400000000000002        66.400000000000006        2.3510939301012885     
   18.400000000000002        67.200000000000003        2.3499161304705996     
   18.400000000000002        68.000000000000000        2.3473490650242743     
   18.400000000000002        68.799999999999997        2.3473415065189025     
   18.400000000000002        69.600000000000009        2.3450159328212647     
   18.400000000000002        70.400000000000006        2.3451021993176435     
   18.400000000000002        71.200000000000003        2.3455345409358475     
   18.400000000000002        72.000000000000000        2.3477837156403436     
   18.400000000000002        72.799999999999997        2.3541000647751869     
   18.400000000000002        73.600000000000009        2.3617275556278248     
   18.400000000000002        74.400000000000006        2.3718789194034087     
   18.400000000000002        75.200000000000003        2.3834206369137019     
   18.400000000000002        76.000000000000000        2.3958080047551782     
   18.400000000000002        76.800000000000011        2.4076498267817543     
   18.400000000000002        77.600000000000009        2.4176102368825920     
   18.400000000000002        78.400000000000006        2.4244521378756358     
   18.400000000000002        79.200000000000003        2.4282810735703579     
   18.400000000000002        80.000000000000000        2.4279148459602329     
   18.400000000000002        80.800000000000011        2.4260691399245222     
   18.400000000000002        81.600000000000009        2.4232398971187896     
   18.400000000000002        82.400000000000006        2.4215927192951621     
   18.400000000000002        83.200000000000003        2.4233612946781551     
   18.400000000000002        84.000000000000000        2.4264047653395631     
   18.400000000000002        84.800000000000011        2.4355524898817387     
   18.400000000000002        85.600000000000009        2.4477416182461065     
   18.400000000000002        86.400000000000006        2.4622461011067798     
   18.400000000000002        87.200000000000003        2.4786991849896638     
   18.400000000000002        88.000000000000000        2.5057000490178454     
   18.400000000000002        88.800000000000011        2.4926723361289045     
   18.400000000000002        89.600000000000009        2.5098214804708223     
   18.400000000000002        90.400000000000006        2.4952635387988171     
   18.400000000000002        91.200000000000003        2.5118042903124316     
   18.400000000000002        92.000000000000000        2.4959673569419141     
   18.400000000000002        92.800000000000011        2.5117232117055823     
   18.400000000000002        93.600000000000009        2.4967062529915056     
   18.400000000000002        94.400000000000006        2.5081616436291747     
   18.400000000000002        95.200000000000003        2.4997869548809741     
   18.400000000000002        96.000000000000000        2.5145030565504767     
   18.400000000000002        96.800000000000011        2.4745250971926436     
   18.400000000000002        97.600000000000009        2.4502187553891019     
   18.400000000000002        98.400000000000006        2.4246394757391694     
   18.400000000000002        99.200000000000003        2.4010161883033638     
   18.400000000000002        100.00000000000000        2.3797948301203635     
   18.400000000000002        100.80000000000001        2.3631804105093344     
   18.400000000000002        101.60000000000001        2.3521065926356530     
   18.400000000000002        102.40000000000001        2.3471341326406052     

   19.200000000000003       0.80000000000000004        2.3444399747641338     
   19.200000000000003        1.6000000000000001        2.3453539374819372     
   19.200000000000003        2.4000000000000004        2.3478244828491723     
   19.200000000000003        3.2000000000000002        2.3501158462349978     
   19.200000000000003        4.0000000000000000        2.3506382128070822     
   19.200000000000003        4.8000000000000007        2.3506115667631402     
   19.200000000000003        5.6000000000000005        2.3498790566454861     
   19.200000000000003        6.4000000000000004        2.3491461510209599     
   19.200000000000003        7.2000000000000002        2.3488427182772220     
   19.200000000000003        8.0000000000000000        2.3490685466371755     
   19.200000000000003        8.8000000000000007        2.3499859913830403     
   19.200000000000003        9.6000000000000014        2.3522200291270137     
   19.200000000000003        10.400000000000000        2.3555327639573655     
   19.200000000000003        11.200000000000001        2.3586985994065759     
   19.200000000000003        12.000000000000000        2.3594656414244541     
   19.200000000000003        12.800000000000001        2.3545302929387595     
   19.200000000000003        13.600000000000001        2.3408614449404790     
   19.200000000000003        14.400000000000000        2.3165064702911153     
   19.200000000000003        15.200000000000001        2.2798816285953882     
   19.200000000000003        16.000000000000000        2.2327617102031891     
   19.200000000000003        16.800000000000001        2.1812106304912806     
   19.200000000000003        17.600000000000001        2.1281046265223238     
   19.200000000000003        18.400000000000002        2.0834484078210589     
   19.200000000000003        19.200000000000003        2.0478505315272741     
   19.200000000000003        20.000000000000000        2.0261905797884738     
   19.200000000000003        20.800000000000001        2.0192275466849452     
   19.200000000000003        21.600000000000001        2.0277957512520595     
   19.200000000000003        22.400000000000002        2.0484466887565778     
   19.200000000000003        23.200000000000003        2.0834629569235137     
   19.200000000000003        24.000000000000000        2.1303521659836249     
   19.200000000000003        24.800000000000001        2.1805970159944175     
   19.200000000000003        25.600000000000001        2.2326543981898057     
   19.200000000000003        26.400000000000002        2.2798936083810850     
   19.200000000000003        27.200000000000003        2.3168783876555397     
   19.200000000000003        28.000000000000000        2.3417309133642812     
   19.200000000000003        28.800000000000001        2.3549572336722684     
   19.200000000000003        29.600000000000001        2.3611607001440458     
   19.200000000000003        30.400000000000002        2.3594479310879111     
   19.200000000000003        31.200000000000003        2.3554080991027369     
   19.200000000000003        32.000000000000000        2.3522533766881462     
   19.200000000000003        32.800000000000004        2.3504531698028126     
   19.200000000000003        33.600000000000001        2.3490763588151014     
   19.200000000000003        34.399999999999999        2.3498034961594483     
   19.200000000000003        35.200000000000003        2.3500420607419192     
   19.200000000000003        36.000000000000000        2.3487067386728935     
   19.200000000000003        36.800000000000004        2.3504974437020825     
   19.200000000000003        37.600000000000001        2.3504935064185668     
   19.200000000000003        38.400000000000006        2.3501834519818221     
   19.200000000000003        39.200000000000003        2.3489572609530143     
   19.200000000000003        40.000000000000000        2.3480846977212897     
   19.200000000000003        40.800000000000004        2.3460883926163785     
   19.200000000000003        41.600000000000001        2.3468423768402622     
   19.200000000000003        42.400000000000006        2.3447967320896637     
   19.200000000000003        43.200000000000003        2.3450088606687118     
   19.200000000000003        44.000000000000000        2.3458901381828730     
   19.200000000000003        44.800000000000004        2.3480891867760372     
   19.200000000000003        45.600000000000001        2.3513379603847575     
   19.200000000000003        46.400000000000006        2.3570617603670279     
   19.200000000000003        47.200000000000003        2.3630136090759297     
   19.200000000000003        48.000000000000000        2.3691044632112899     
   19.200000000000003        48.800000000000004        2.3751331564195843     
   19.200000000000003        49.600000000000001        2.3802344873112959     
   19.200000000000003        50.400000000000006        2.3823144773337073     
   19.200000000000003        51.200000000000003        2.3845232907337826     
   19.200000000000003        52.000000000000000        2.3849420371587238     
   19.200000000000003        52.800000000000004        2.3838845441392515     
   19.200000000000003        53.600000000000001        2.3812696550124692     
   19.200000000000003        54.400000000000006        2.3771933432169798     
   19.200000000000003        55.200000000000003        2.3723883073602279     
   19.200000000000003        56.000000000000000        2.3668914916038788     
   19.200000000000003        56.800000000000004        2.3633813360003950     
   19.200000000000003        57.600000000000001        2.3591786269726365     
   19.200000000000003        58.400000000000006        2.3554582537527029     
   19.200000000000003        59.200000000000003        2.3552743664625639     
   19.200000000000003        60.000000000000000        2.3563120181526114     
   19.200000000000003        60.800000000000004        2.3568457612358271     
   19.200000000000003        61.600000000000001        2.3581596267454676     
   19.200000000000003        62.400000000000006        2.3586497586846047     
   19.200000000000003        63.200000000000003        2.3590198259944919     
   19.200000000000003        64.000000000000000        2.3584237271692947     
   19.200000000000003        64.799999999999997        2.3569842287202651     
   19.200000000000003        65.600000000000009        2.3544047967403121     
   19.200000000000003        66.400000000000006        2.3521622892865306     
   19.200000000000003        67.200000000000003        2.3513566407356428     
   19.200000000000003        68.000000000000000        2.3497584667869034     
   19.200000000000003        68.799999999999997        2.3478284597546635     
   19.200000000000003        69.600000000000009        2.3469173024226637     
   19.200000000000003        70.400000000000006        2.3442902764409097     
   19.200000000000003        71.200000000000003        2.3453541018282333     
   19.200000000000003        72.000000000000000        2.3464901784024517     
   19.200000000000003        72.799999999999997        2.3491702877425875     
   19.200000000000003        73.600000000000009        2.3537710100240630     
   19.200000000000003        74.400000000000006        2.3600443777265272     
   19.200000000000003        75.200000000000003        2.3695651533029509     
   19.200000000000003        76.000000000000000        2.3787840294739082     
   19.200000000000003        76.800000000000011        2.3871117376984561     
   19.200000000000003        77.600000000000009        2.3946922295341788     
   19.200000000000003        78.400000000000006        2.3992578449813218     
   19.200000000000003        79.200000000000003        2.4024872193938505     
   19.200000000000003        80.000000000000000        2.4015774116669815     
   19.200000000000003        80.800000000000011        2.4009965008355381     
   19.200000000000003        81.600000000000009        2.3986902450835315     
   19.200000000000003        82.400000000000006        2.3992616732923908     
   19.200000000000003        83.200000000000003        2.4037452248099274     
   19.200000000000003        84.000000000000000        2.4123964494234236     
   19.200000000000003        84.800000000000011        2.4248588288173476     
   19.200000000000003        85.600000000000009        2.4407033878677913     
   19.200000000000003        86.400000000000006        2.4590528311404229     
   19.200000000000003        87.200000000000003        2.4808947820111951     
   19.200000000000003        88.000000000000000        2.4948316183218946     
   19.200000000000003        88.800000000000011        2.5123563705411285     
   19.200000000000003        89.600000000000009        2.5109055772856790     
   19.200000000000003        90.400000000000006        2.5053378525153343     
   19.200000000000003        91.200000000000003        2.4934470800045356     
   19.200000000000003        92.000000000000000        2.5132499649711093     
   19.200000000000003        92.800000000000011        2.5053927152318778     
   19.200000000000003        93.600000000000009        2.4925282830216964     
   19.200000000000003        94.400000000000006        2.5088098968857144     
   19.200000000000003        95.200000000000003        2.5038047806583723     
   19.200000000000003        96.000000000000000        2.4908007478456717     
   19.200000000000003        96.800000000000011        2.4823695771440639     
   19.200000000000003        97.600000000000009        2.4558382570701354     
   19.200000000000003        98.400000000000006        2.4292820065487417     
   19.200000000000003        99.200000000000003        2.4031267636370424     
   19.200000000000003        100.00000000000000        2.3827342410546701     
   19.200000000000003        100.80000000000001        2.3651051459489389     
   19.200000000000003        101.60000000000001        2.3531262595710656     
   19.200000000000003        102.40000000000001        2.3464695947840117     

   20.000000000000000       0.80000000000000004        2.3445607147696688     
   20.000000000000000        1.6000000000000001        2.3455984650439334     
   20.000000000000000        2.4000000000000004        2.3492926353283523     
   20.000000000000000        3.2000000000000002        2.3494704017353829     
   20.000000000000000        4.0000000000000000        2.3502890834895664     
   20.000000000000000        4.8000000000000007        2.3500259678723601     
   20.000000000000000        5.6000000000000005        2.3504837701177537     
   20.000000000000000        6.4000000000000004        2.3495922361650141     
   20.000000000000000        7.2000000000000002        2.3491494499282579     
   20.000000000000000        8.0000000000000000        2.3490613602341068     
   20.000000000000000        8.8000000000000007        2.3499186396858001     
   20.000000000000000        9.6000000000000014        2.3517876932064654     
   20.000000000000000        10.400000000000000        2.3549541002692687     
   20.000000000000000        11.200000000000001        2.3579966034449011     
   20.000000000000000        12.000000000000000        2.3598810031273043     
   20.000000000000000        12.800000000000001        2.3569757602898695     
   20.000000000000000        13.600000000000001        2.3461936991720935     
   20.000000000000000        14.400000000000000        2.3259504687295114     
   20.000000000000000        15.200000000000001        2.2935240136951927     
   20.000000000000000        16.000000000000000        2.2520818161926903     
   20.000000000000000        16.800000000000001        2.2055604894224428     
   20.000000000000000        17.600000000000001        2.1592089765475913     
   20.000000000000000        18.400000000000002        2.1164804838134166     
   20.000000000000000        19.200000000000003        2.0828842633365503     
   20.000000000000000        20.000000000000000        2.0629059602315158     
   20.000000000000000        20.800000000000001        2.0561944348041994     
   20.000000000000000        21.600000000000001        2.0632193177087004     
   20.000000000000000        22.400000000000002        2.0837650160226149     
   20.000000000000000        23.200000000000003        2.1157576614684497     
   20.000000000000000        24.000000000000000        2.1582312470832252     
   20.000000000000000        24.800000000000001        2.2056616970158323     
   20.000000000000000        25.600000000000001        2.2516645564676239     
   20.000000000000000        26.400000000000002        2.2931055652216896     
   20.000000000000000        27.200000000000003        2.3250668904887606     
   20.000000000000000        28.000000000000000        2.3457916426145196     
   20.000000000000000        28.800000000000001        2.3566119898125359     
   20.000000000000000        29.600000000000001        2.3597457096407854     
   20.000000000000000        30.400000000000002        2.3581023994639603     
   20.000000000000000        31.200000000000003        2.3554349545049913     
   20.000000000000000        32.000000000000000        2.3522638942542082     
   20.000000000000000        32.800000000000004        2.3499925173614851     
   20.000000000000000        33.600000000000001        2.3492618460177019     
   20.000000000000000        34.399999999999999        2.3497066352033364     
   20.000000000000000        35.200000000000003        2.3506044516767433     
   20.000000000000000        36.000000000000000        2.3521087074959701     
   20.000000000000000        36.800000000000004        2.3489015509314397     
   20.000000000000000        37.600000000000001        2.3484598290060466     
   20.000000000000000        38.400000000000006        2.3487555602900745     
   20.000000000000000        39.200000000000003        2.3485915831654318     
   20.000000000000000        40.000000000000000        2.3477231003678605     
   20.000000000000000        40.800000000000004        2.3470084604681585     
   20.000000000000000        41.600000000000001        2.3459072709540316     
   20.000000000000000        42.400000000000006        2.3440559715399489     
   20.000000000000000        43.200000000000003        2.3448523194980302     
   20.000000000000000        44.000000000000000        2.3439195786557576     
   20.000000000000000        44.800000000000004        2.3444868309383051     
   20.000000000000000        45.600000000000001        2.3459774642775848     
   20.000000000000000        46.400000000000006        2.3487478761364691     
   20.000000000000000        47.200000000000003        2.3521881885655622     
   20.000000000000000        48.000000000000000        2.3561328577898641     
   20.000000000000000        48.800000000000004        2.3590224781232041     
   20.000000000000000        49.600000000000001        2.3637531768053601     
   20.000000000000000        50.400000000000006        2.3659211452776869     
   20.000000000000000        51.200000000000003        2.3688374046577332     
   20.000000000000000        52.000000000000000        2.3697489184846687     
   20.000000000000000        52.800000000000004        2.3700078997779830     
   20.000000000000000        53.600000000000001        2.3690643644614005     
   20.000000000000000        54.400000000000006        2.3663659918551265     
   20.000000000000000        55.200000000000003        2.3625080670452916     
   20.000000000000000        56.000000000000000        2.3582987230694736     
   20.000000000000000        56.800000000000004        2.3542689703234347     
   20.000000000000000        57.600000000000001        2.3509914969278629     
   20.000000000000000        58.400000000000006        2.3485667249835824     
   20.000000000000000        59.200000000000003        2.3485917111163834     
   20.000000000000000        60.000000000000000        2.3508951921082950     
   20.000000000000000        60.800000000000004        2.3533292759690436     
   20.000000000000000        61.600000000000001        2.3563788919328124     
   20.000000000000000        62.400000000000006        2.3584103477596337     
   20.000000000000000        63.200000000000003        2.3571201776513790     
   20.000000000000000        64.000000000000000        2.3601788998944060     
   20.000000000000000        64.799999999999997        2.3589413142356594     
   20.000000000000000        65.600000000000009        2.3568822085565300     
   20.000000000000000        66.400000000000006        2.3553557479245377     
   20.000000000000000        67.200000000000003        2.3523628064623332     
   20.000000000000000        68.000000000000000        2.3504953035728242     
   20.000000000000000        68.799999999999997        2.3492801910832144     
   20.000000000000000        69.600000000000009        2.3481623605323603     
   20.000000000000000        70.400000000000006        2.3452727941023115     
   20.000000000000000        71.200000000000003        2.3455218179217745     
   20.000000000000000        72.000000000000000        2.3455151047189284     
   20.000000000000000        72.799999999999997        2.3467097887336519     
   20.000000000000000        73.600000000000009        2.3483164221126041     
   20.000000000000000        74.400000000000006        2.3519046521246811     
   20.000000000000000        75.200000000000003        2.3585372906779942     
   20.000000000000000        76.000000000000000        2.3632586317545603     
   20.000000000000000        76.800000000000011        2.3699054734754084     
   20.000000000000000        77.600000000000009        2.3760097185019915     
   20.000000000000000        78.400000000000006        2.3784353819914661     
   20.000000000000000        79.200000000000003        2.3793071456041495     
   20.000000000000000        80.000000000000000        2.3787813755595688     
   20.000000000000000        80.800000000000011        2.3764635568138108     
   20.000000000000000        81.600000000000009        2.3763192500331352     
   20.000000000000000        82.400000000000006        2.3785499173642557     
   20.000000000000000        83.200000000000003        2.3863319958690994     
   20.000000000000000        84.000000000000000        2.3979930401217704     
   20.000000000000000        84.800000000000011        2.4140362254931200     
   20.000000000000000        85.600000000000009        2.4330293879250187     
   20.000000000000000        86.400000000000006        2.4568906060867208     
   20.000000000000000        87.200000000000003        2.4801153396813467     
   20.000000000000000        88.000000000000000        2.5145778442753164     
   20.000000000000000        88.800000000000011        2.5017354593009711     
   20.000000000000000        89.600000000000009        2.4954861251241516     
   20.000000000000000        90.400000000000006        2.4936572763784044     
   20.000000000000000        91.200000000000003        2.5138150904056271     
   20.000000000000000        92.000000000000000        2.5018114157267566     
   20.000000000000000        92.800000000000011        2.4927000399146233     
   20.000000000000000        93.600000000000009        2.5096054429275947     
   20.000000000000000        94.400000000000006        2.4968088715341303     
   20.000000000000000        95.200000000000003        2.4934024478824544     
   20.000000000000000        96.000000000000000        2.5143464670946285     
   20.000000000000000        96.800000000000011        2.4853726665120184     
   20.000000000000000        97.600000000000009        2.4586673964218342     
   20.000000000000000        98.400000000000006        2.4309783896337080     
   20.000000000000000        99.200000000000003        2.4079419082411588     
   20.000000000000000        100.00000000000000        2.3837693228254895     
   20.000000000000000        100.80000000000001        2.3662444820472919     
   20.000000000000000        101.60000000000001        2.3533292531523098     
   20.000000000000000        102.40000000000001        2.3465743162800901     

   20.800000000000001       0.80000000000000004        2.3446748822102537     
   20.800000000000001        1.6000000000000001        2.3459317475813353     
   20.800000000000001        2.4000000000000004        2.3474506814200353     
   20.800000000000001        3.2000000000000002        2.3494076530454748     
   20.800000000000001        4.0000000000000000        2.3504740230138932     
   20.800000000000001        4.8000000000000007        2.3506967885452221     
   20.800000000000001        5.6000000000000005        2.3500502554567819     
   20.800000000000001        6.4000000000000004        2.3500060368280749     
   20.800000000000001        7.2000000000000002        2.3493311162682597     
   20.800000000000001        8.0000000000000000        2.3490822909339766     
   20.800000000000001        8.8000000000000007        2.3496781438959400     
   20.800000000000001        9.6000000000000014        2.3515488390223975     
   20.800000000000001        10.400000000000000        2.3539068654654542     
   20.800000000000001        11.200000000000001        2.3548923691164396     
   20.800000000000001        12.000000000000000        2.3596409246832901     
   20.800000000000001        12.800000000000001        2.3587757915882483     
   20.800000000000001        13.600000000000001        2.3520903397864794     
   20.800000000000001        14.400000000000000        2.3343270765063115     
   20.800000000000001        15.200000000000001        2.3099755796097674     
   20.800000000000001        16.000000000000000        2.2750054362697889     
   20.800000000000001        16.800000000000001        2.2360364183823664     
   20.800000000000001        17.600000000000001        2.1956429555811998     
   20.800000000000001        18.400000000000002        2.1583004516856508     
   20.800000000000001        19.200000000000003        2.1297283490130425     
   20.800000000000001        20.000000000000000        2.1107470007032525     
   20.800000000000001        20.800000000000001        2.1046537661074525     
   20.800000000000001        21.600000000000001        2.1110468119020585     
   20.800000000000001        22.400000000000002        2.1299279686514025     
   20.800000000000001        23.200000000000003        2.1582578219344364     
   20.800000000000001        24.000000000000000        2.1958785141326165     
   20.800000000000001        24.800000000000001        2.2358833208208861     
   20.800000000000001        25.600000000000001        2.2746444414687557     
   20.800000000000001        26.400000000000002        2.3092515212009683     
   20.800000000000001        27.200000000000003        2.3348876786938515     
   20.800000000000001        28.000000000000000        2.3503873906962998     
   20.800000000000001        28.800000000000001        2.3585208022075572     
   20.800000000000001        29.600000000000001        2.3599067095190818     
   20.800000000000001        30.400000000000002        2.3565722638343156     
   20.800000000000001        31.200000000000003        2.3545537629543434     
   20.800000000000001        32.000000000000000        2.3533015131241748     
   20.800000000000001        32.800000000000004        2.3499267480997372     
   20.800000000000001        33.600000000000001        2.3486810582747548     
   20.800000000000001        34.399999999999999        2.3491101545211910     
   20.800000000000001        35.200000000000003        2.3490632721635860     
   20.800000000000001        36.000000000000000        2.3485157614149634     
   20.800000000000001        36.800000000000004        2.3481956097498027     
   20.800000000000001        37.600000000000001        2.3477794110862056     
   20.800000000000001        38.400000000000006        2.3475183695543760     
   20.800000000000001        39.200000000000003        2.3467399718863802     
   20.800000000000001        40.000000000000000        2.3470682961119063     
   20.800000000000001        40.800000000000004        2.3453496411785566     
   20.800000000000001        41.600000000000001        2.3449668155832124     
   20.800000000000001        42.400000000000006        2.3440733005707521     
   20.800000000000001        43.200000000000003        2.3434550593528991     
   20.800000000000001        44.000000000000000        2.3428364483875423     
   20.800000000000001        44.800000000000004        2.3422468489112669     
   20.800000000000001        45.600000000000001        2.3427582033316985     
   20.800000000000001        46.400000000000006        2.3437750513247315     
   20.800000000000001        47.200000000000003        2.3441958780075800     
   20.800000000000001        48.000000000000000        2.3475019630516010     
   20.800000000000001        48.800000000000004        2.3508752823255361     
   20.800000000000001        49.600000000000001        2.3524771318826594     
   20.800000000000001        50.400000000000006        2.3558741224279709     
   20.800000000000001        51.200000000000003        2.3586292531661410     
   20.800000000000001        52.000000000000000        2.3605039000637538     
   20.800000000000001        52.800000000000004        2.3611125703487934     
   20.800000000000001        53.600000000000001        2.3614306751255514     
   20.800000000000001        54.400000000000006        2.3568693489007067     
   20.800000000000001        55.200000000000003        2.3523565216157087     
   20.800000000000001        56.000000000000000        2.3465856674595171     
   20.800000000000001        56.800000000000004        2.3418070479080102     
   20.800000000000001        57.600000000000001        2.3372651675709251     
   20.800000000000001        58.400000000000006        2.3347785274522956     
   20.800000000000001        59.200000000000003        2.3345307263872312     
   20.800000000000001        60.000000000000000        2.3365404721637204     
   20.800000000000001        60.800000000000004        2.3410939547148333     
   20.800000000000001        61.600000000000001        2.3467369966212397     
   20.800000000000001        62.400000000000006        2.3518525563449426     
   20.800000000000001        63.200000000000003        2.3561257723752167     
   20.800000000000001        64.000000000000000        2.3589679647917232     
   20.800000000000001        64.799999999999997        2.3597762328240064     
   20.800000000000001        65.600000000000009        2.3589279029757009     
   20.800000000000001        66.400000000000006        2.3571598125125250     
   20.800000000000001        67.200000000000003        2.3549819212834957     
   20.800000000000001        68.000000000000000        2.3528298896208288     
   20.800000000000001        68.799999999999997        2.3508320855429390     
   20.800000000000001        69.600000000000009        2.3478677460667359     
   20.800000000000001        70.400000000000006        2.3471933514632153     
   20.800000000000001        71.200000000000003        2.3454853220171845     
   20.800000000000001        72.000000000000000        2.3458483470903007     
   20.800000000000001        72.799999999999997        2.3455333690449565     
   20.800000000000001        73.600000000000009        2.3463434335165125     
   20.800000000000001        74.400000000000006        2.3471827782493970     
   20.800000000000001        75.200000000000003        2.3506109261810395     
   20.800000000000001        76.000000000000000        2.3527186463342065     
   20.800000000000001        76.800000000000011        2.3563598551432965     
   20.800000000000001        77.600000000000009        2.3602076812190784     
   20.800000000000001        78.400000000000006        2.3620024940188564     
   20.800000000000001        79.200000000000003        2.3623073714064127     
   20.800000000000001        80.000000000000000        2.3609553592309007     
   20.800000000000001        80.800000000000011        2.3597702435740766     
   20.800000000000001        81.600000000000009        2.3605484216849848     
   20.800000000000001        82.400000000000006        2.3627175519827834     
   20.800000000000001        83.200000000000003        2.3712655399927089     
   20.800000000000001        84.000000000000000        2.3855323772796173     
   20.800000000000001        84.800000000000011        2.4044213317256333     
   20.800000000000001        85.600000000000009        2.4262609229262466     
   20.800000000000001        86.400000000000006        2.4506715428013703     
   20.800000000000001        87.200000000000003        2.4787939488283870     
   20.800000000000001        88.000000000000000        2.4949977590279704     
   20.800000000000001        88.800000000000011        2.4910995079426099     
   20.800000000000001        89.600000000000009        2.5157783805288534     
   20.800000000000001        90.400000000000006        2.5058490026766234     
   20.800000000000001        91.200000000000003        2.4931595501049366     
   20.800000000000001        92.000000000000000        2.5138410927056669     
   20.800000000000001        92.800000000000011        2.4961065516551542     
   20.800000000000001        93.600000000000009        2.5040206029225498     
   20.800000000000001        94.400000000000006        2.5101193758817311     
   20.800000000000001        95.200000000000003        2.5018267165083041     
   20.800000000000001        96.000000000000000        2.4892296767725739     
   20.800000000000001        96.800000000000011        2.4818147033834497     
   20.800000000000001        97.600000000000009        2.4552895327880329     
   20.800000000000001        98.400000000000006        2.4290739744525442     
   20.800000000000001        99.200000000000003        2.4049649146529726     
   20.800000000000001        100.00000000000000        2.3849880582485135     
   20.800000000000001        100.80000000000001        2.3652542574873867     
   20.800000000000001        101.60000000000001        2.3523142593082298     
   20.800000000000001        102.40000000000001        2.3461957159678333     

   21.600000000000001       0.80000000000000004        2.3433088254769787     
   21.600000000000001        1.6000000000000001        2.3462133010733996     
   21.600000000000001        2.4000000000000004        2.3475430907676147     
   21.600000000000001        3.2000000000000002        2.3494685403633424     
   21.600000000000001        4.0000000000000000        2.3507938951001250     
   21.600000000000001        4.8000000000000007        2.3509338366173780     
   21.600000000000001        5.6000000000000005        2.3507798765453343     
   21.600000000000001        6.4000000000000004        2.3507425935199877     
   21.600000000000001        7.2000000000000002        2.3491048340019005     
   21.600000000000001        8.0000000000000000        2.3488915027472661     
   21.600000000000001        8.8000000000000007        2.3503712877927887     
   21.600000000000001        9.6000000000000014        2.3514189723505510     
   21.600000000000001        10.400000000000000        2.3533694058648136     
   21.600000000000001        11.200000000000001        2.3561996666341058     
   21.600000000000001        12.000000000000000        2.3584193280981856     
   21.600000000000001        12.800000000000001        2.3590864738945654     
   21.600000000000001        13.600000000000001        2.3549808754966386     
   21.600000000000001        14.400000000000000        2.3459634659151947     
   21.600000000000001        15.200000000000001        2.3256545913088615     
   21.600000000000001        16.000000000000000        2.3000474106434416     
   21.600000000000001        16.800000000000001        2.2687152500584666     
   21.600000000000001        17.600000000000001        2.2363851899639182     
   21.600000000000001        18.400000000000002        2.2052709586133630     
   21.600000000000001        19.200000000000003        2.1806181622385554     
   21.600000000000001        20.000000000000000        2.1659265752795807     
   21.600000000000001        20.800000000000001        2.1594227812736095     
   21.600000000000001        21.600000000000001        2.1654919721883790     
   21.600000000000001        22.400000000000002        2.1811290668685843     
   21.600000000000001        23.200000000000003        2.2050870414906059     
   21.600000000000001        24.000000000000000        2.2358371418743852     
   21.600000000000001        24.800000000000001        2.2686295230365565     
   21.600000000000001        25.600000000000001        2.2992117198239290     
   21.600000000000001        26.400000000000002        2.3255750778234394     
   21.600000000000001        27.200000000000003        2.3447496956069980     
   21.600000000000001        28.000000000000000        2.3545955050077350     
   21.600000000000001        28.800000000000001        2.3587762379852002     
   21.600000000000001        29.600000000000001        2.3587112181975698     
   21.600000000000001        30.400000000000002        2.3561650393269216     
   21.600000000000001        31.200000000000003        2.3527270740638055     
   21.600000000000001        32.000000000000000        2.3512333126612641     
   21.600000000000001        32.800000000000004        2.3499450828520203     
   21.600000000000001        33.600000000000001        2.3472216081459818     
   21.600000000000001        34.399999999999999        2.3495736663054707     
   21.600000000000001        35.200000000000003        2.3475686479895468     
   21.600000000000001        36.000000000000000        2.3463784152521847     
   21.600000000000001        36.800000000000004        2.3462159296509388     
   21.600000000000001        37.600000000000001        2.3462176086309183     
   21.600000000000001        38.400000000000006        2.3439803941787725     
   21.600000000000001        39.200000000000003        2.3452509920768314     
   21.600000000000001        40.000000000000000        2.3451523905828648     
   21.600000000000001        40.800000000000004        2.3433923063283935     
   21.600000000000001        41.600000000000001        2.3443322469735364     
   21.600000000000001        42.400000000000006        2.3441409902906876     
   21.600000000000001        43.200000000000003        2.3422878760958770     
   21.600000000000001        44.000000000000000        2.3426017759960729     
   21.600000000000001        44.800000000000004        2.3404106332850820     
   21.600000000000001        45.600000000000001        2.3411878534534956     
   21.600000000000001        46.400000000000006        2.3433750808997891     
   21.600000000000001        47.200000000000003        2.3393847896748619     
   21.600000000000001        48.000000000000000        2.3422147466352499     
   21.600000000000001        48.800000000000004        2.3459380110441397     
   21.600000000000001        49.600000000000001        2.3475014839559969     
   21.600000000000001        50.400000000000006        2.3506802163869254     
   21.600000000000001        51.200000000000003        2.3537282284400600     
   21.600000000000001        52.000000000000000        2.3550812009262194     
   21.600000000000001        52.800000000000004        2.3567825535560205     
   21.600000000000001        53.600000000000001        2.3532235958442520     
   21.600000000000001        54.400000000000006        2.3478740338380675     
   21.600000000000001        55.200000000000003        2.3393999933136951     
   21.600000000000001        56.000000000000000        2.3298710701718961     
   21.600000000000001        56.800000000000004        2.3202975054724151     
   21.600000000000001        57.600000000000001        2.3129870418995688     
   21.600000000000001        58.400000000000006        2.3084654240270939     
   21.600000000000001        59.200000000000003        2.3070293506390969     
   21.600000000000001        60.000000000000000        2.3095196195520251     
   21.600000000000001        60.800000000000004        2.3182295034928404     
   21.600000000000001        61.600000000000001        2.3259567794656197     
   21.600000000000001        62.400000000000006        2.3356416134073061     
   21.600000000000001        63.200000000000003        2.3456267341982913     
   21.600000000000001        64.000000000000000        2.3526450626101139     
   21.600000000000001        64.799999999999997        2.3574411834860669     
   21.600000000000001        65.600000000000009        2.3592698702688994     
   21.600000000000001        66.400000000000006        2.3586748279965346     
   21.600000000000001        67.200000000000003        2.3568453593850305     
   21.600000000000001        68.000000000000000        2.3545496585989549     
   21.600000000000001        68.799999999999997        2.3518755310757475     
   21.600000000000001        69.600000000000009        2.3496102337270299     
   21.600000000000001        70.400000000000006        2.3488278792434123     
   21.600000000000001        71.200000000000003        2.3471406632293448     
   21.600000000000001        72.000000000000000        2.3467114645181826     
   21.600000000000001        72.799999999999997        2.3465219427090829     
   21.600000000000001        73.600000000000009        2.3424918009753322     
   21.600000000000001        74.400000000000006        2.3465995300528042     
   21.600000000000001        75.200000000000003        2.3458719374790777     
   21.600000000000001        76.000000000000000        2.3469971756032333     
   21.600000000000001        76.800000000000011        2.3488802440796417     
   21.600000000000001        77.600000000000009        2.3510487415427153     
   21.600000000000001        78.400000000000006        2.3510930824047915     
   21.600000000000001        79.200000000000003        2.3515455864843511     
   21.600000000000001        80.000000000000000        2.3491500256793407     
   21.600000000000001        80.800000000000011        2.3472902794920327     
   21.600000000000001        81.600000000000009        2.3481596472068604     
   21.600000000000001        82.400000000000006        2.3531607727534816     
   21.600000000000001        83.200000000000003        2.3627071482129365     
   21.600000000000001        84.000000000000000        2.3772442009748547     
   21.600000000000001        84.800000000000011        2.3968460003779732     
   21.600000000000001        85.600000000000009        2.4196501070748715     
   21.600000000000001        86.400000000000006        2.4452405022349391     
   21.600000000000001        87.200000000000003        2.4722952935600282     
   21.600000000000001        88.000000000000000        2.5073772960008438     
   21.600000000000001        88.800000000000011        2.5089778988460001     
   21.600000000000001        89.600000000000009        2.5042985453628166     
   21.600000000000001        90.400000000000006        2.4940641632050542     
   21.600000000000001        91.200000000000003        2.5111029876918041     
   21.600000000000001        92.000000000000000        2.4986198662237329     
   21.600000000000001        92.800000000000011        2.4972872304880647     
   21.600000000000001        93.600000000000009        2.5102820367800445     
   21.600000000000001        94.400000000000006        2.5130870543874546     
   21.600000000000001        95.200000000000003        2.5005755184526364     
   21.600000000000001        96.000000000000000        2.5167431431476572     
   21.600000000000001        96.800000000000011        2.4746981223828888     
   21.600000000000001        97.600000000000009        2.4502807356159231     
   21.600000000000001        98.400000000000006        2.4245465515621860     
   21.600000000000001        99.200000000000003        2.4008883522632058     
   21.600000000000001        100.00000000000000        2.3800687060411354     
   21.600000000000001        100.80000000000001        2.3636911284689437     
   21.600000000000001        101.60000000000001        2.3523746371061178     
   21.600000000000001        102.40000000000001        2.3461276278008341     

   22.400000000000002       0.80000000000000004        2.3459888085391722     
   22.400000000000002        1.6000000000000001        2.3456078261784712     
   22.400000000000002        2.4000000000000004        2.3480159138515284     
   22.400000000000002        3.2000000000000002        2.3498511079388131     
   22.400000000000002        4.0000000000000000        2.3488598359905803     
   22.400000000000002        4.8000000000000007        2.3518506929367291     
   22.400000000000002        5.6000000000000005        2.3512597732840894     
   22.400000000000002        6.4000000000000004        2.3495946964101750     
   22.400000000000002        7.2000000000000002        2.3489446425842462     
   22.400000000000002        8.0000000000000000        2.3492047583788751     
   22.400000000000002        8.8000000000000007        2.3509742153841775     
   22.400000000000002        9.6000000000000014        2.3500972688088697     
   22.400000000000002        10.400000000000000        2.3519451181255957     
   22.400000000000002        11.200000000000001        2.3541586231141460     
   22.400000000000002        12.000000000000000        2.3569557411470390     
   22.400000000000002        12.800000000000001        2.3588801728662512     
   22.400000000000002        13.600000000000001        2.3579185422388131     
   22.400000000000002        14.400000000000000        2.3525936607310602     
   22.400000000000002        15.200000000000001        2.3394317263442668     
   22.400000000000002        16.000000000000000        2.3216369351829855     
   22.400000000000002        16.800000000000001        2.2996776167250248     
   22.400000000000002        17.600000000000001        2.2752023385170985     
   22.400000000000002        18.400000000000002        2.2518650189675422     
   22.400000000000002        19.200000000000003        2.2332048511153886     
   22.400000000000002        20.000000000000000        2.2209446462939555     
   22.400000000000002        20.800000000000001        2.2165962211742452     
   22.400000000000002        21.600000000000001        2.2197851829679847     
   22.400000000000002        22.400000000000002        2.2331692457154997     
   22.400000000000002        23.200000000000003        2.2519854943343214     
   22.400000000000002        24.000000000000000        2.2752866526681892     
   22.400000000000002        24.800000000000001        2.2997064145337895     
   22.400000000000002        25.600000000000001        2.3220533538509693     
   22.400000000000002        26.400000000000002        2.3394768521166829     
   22.400000000000002        27.200000000000003        2.3522094401664129     
   22.400000000000002        28.000000000000000        2.3573829164400313     
   22.400000000000002        28.800000000000001        2.3600242293918439     
   22.400000000000002        29.600000000000001        2.3570397703186203     
   22.400000000000002        30.400000000000002        2.3545079534588749     
   22.400000000000002        31.200000000000003        2.3523065965551693     
   22.400000000000002        32.000000000000000        2.3500127321348780     
   22.400000000000002        32.800000000000004        2.3484755114394074     
   22.400000000000002        33.600000000000001        2.3463786567117588     
   22.400000000000002        34.399999999999999        2.3470024067665207     
   22.400000000000002        35.200000000000003        2.3459890508666792     
   22.400000000000002        36.000000000000000        2.3449715873381392     
   22.400000000000002        36.800000000000004        2.3448867847703201     
   22.400000000000002        37.600000000000001        2.3455416800200877     
   22.400000000000002        38.400000000000006        2.3462258400327372     
   22.400000000000002        39.200000000000003        2.3462023891606965     
   22.400000000000002        40.000000000000000        2.3467648776434502     
   22.400000000000002        40.800000000000004        2.3468924824674526     
   22.400000000000002        41.600000000000001        2.3467630541869289     
   22.400000000000002        42.400000000000006        2.3464002763881218     
   22.400000000000002        43.200000000000003        2.3446716570147568     
   22.400000000000002        44.000000000000000        2.3445855748245990     
   22.400000000000002        44.800000000000004        2.3426178542733815     
   22.400000000000002        45.600000000000001        2.3417562572016304     
   22.400000000000002        46.400000000000006        2.3395696905341965     
   22.400000000000002        47.200000000000003        2.3400949328923377     
   22.400000000000002        48.000000000000000        2.3409504352308428     
   22.400000000000002        48.800000000000004        2.3431713259400810     
   22.400000000000002        49.600000000000001        2.3461192056385647     
   22.400000000000002        50.400000000000006        2.3501443594146614     
   22.400000000000002        51.200000000000003        2.3530951960969912     
   22.400000000000002        52.000000000000000        2.3539302316679200     
   22.400000000000002        52.800000000000004        2.3520030822246083     
   22.400000000000002        53.600000000000001        2.3464792117120847     
   22.400000000000002        54.400000000000006        2.3348309226655242     
   22.400000000000002        55.200000000000003        2.3213444161445720     
   22.400000000000002        56.000000000000000        2.3053523408080201     
   22.400000000000002        56.800000000000004        2.2900995383175240     
   22.400000000000002        57.600000000000001        2.2776484328900306     
   22.400000000000002        58.400000000000006        2.2700682324414614     
   22.400000000000002        59.200000000000003        2.2670196195209029     
   22.400000000000002        60.000000000000000        2.2706989587990498     
   22.400000000000002        60.800000000000004        2.2800449635048943     
   22.400000000000002        61.600000000000001        2.2938519586911661     
   22.400000000000002        62.400000000000006        2.3099193891327010     
   22.400000000000002        63.200000000000003        2.3264215804782409     
   22.400000000000002        64.000000000000000        2.3404334348250369     
   22.400000000000002        64.799999999999997        2.3509967605495308     
   22.400000000000002        65.600000000000009        2.3556681130655899     
   22.400000000000002        66.400000000000006        2.3585336379912434     
   22.400000000000002        67.200000000000003        2.3571607006799815     
   22.400000000000002        68.000000000000000        2.3564589995751319     
   22.400000000000002        68.799999999999997        2.3533192891336490     
   22.400000000000002        69.600000000000009        2.3532961779798369     
   22.400000000000002        70.400000000000006        2.3487031587164866     
   22.400000000000002        71.200000000000003        2.3481177452589033     
   22.400000000000002        72.000000000000000        2.3486671674668793     
   22.400000000000002        72.799999999999997        2.3465724563589938     
   22.400000000000002        73.600000000000009        2.3467498670122007     
   22.400000000000002        74.400000000000006        2.3459965898102486     
   22.400000000000002        75.200000000000003        2.3453674976617709     
   22.400000000000002        76.000000000000000        2.3451220431569628     
   22.400000000000002        76.800000000000011        2.3452600653817584     
   22.400000000000002        77.600000000000009        2.3458317934863531     
   22.400000000000002        78.400000000000006        2.3465430391599780     
   22.400000000000002        79.200000000000003        2.3446928484780933     
   22.400000000000002        80.000000000000000        2.3437529813796791     
   22.400000000000002        80.800000000000011        2.3411416133965997     
   22.400000000000002        81.600000000000009        2.3417397342351762     
   22.400000000000002        82.400000000000006        2.3472636574886701     
   22.400000000000002        83.200000000000003        2.3570129155419015     
   22.400000000000002        84.000000000000000        2.3708559627750074     
   22.400000000000002        84.800000000000011        2.3900579255218068     
   22.400000000000002        85.600000000000009        2.4119957327283803     
   22.400000000000002        86.400000000000006        2.4363219196201409     
   22.400000000000002        87.200000000000003        2.4608166130077089     
   22.400000000000002        88.000000000000000        2.4872628225040674     
   22.400000000000002        88.800000000000011        2.4935245154574375     
   22.400000000000002        89.600000000000009        2.5102711308074186     
   22.400000000000002        90.400000000000006        2.4973666095134321     
   22.400000000000002        91.200000000000003        2.5153948198730687     
   22.400000000000002        92.000000000000000        2.5094120281405483     
   22.400000000000002        92.800000000000011        2.5086814700687863     
   22.400000000000002        93.600000000000009        2.4906926658129809     
   22.400000000000002        94.400000000000006        2.4957879991309384     
   22.400000000000002        95.200000000000003        2.5136998040718743     
   22.400000000000002        96.000000000000000        2.4826068276068902     
   22.400000000000002        96.800000000000011        2.4647949998484551     
   22.400000000000002        97.600000000000009        2.4402864468286332     
   22.400000000000002        98.400000000000006        2.4168073176880500     
   22.400000000000002        99.200000000000003        2.3948395516588952     
   22.400000000000002        100.00000000000000        2.3758501420399716     
   22.400000000000002        100.80000000000001        2.3606052377880604     
   22.400000000000002        101.60000000000001        2.3503646076264295     
   22.400000000000002        102.40000000000001        2.3455492097813191     

   23.200000000000003       0.80000000000000004        2.3445004969325240     
   23.200000000000003        1.6000000000000001        2.3458903010182168     
   23.200000000000003        2.4000000000000004        2.3486127996673569     
   23.200000000000003        3.2000000000000002        2.3500472661555833     
   23.200000000000003        4.0000000000000000        2.3505250108809115     
   23.200000000000003        4.8000000000000007        2.3505136983369423     
   23.200000000000003        5.6000000000000005        2.3504289370731613     
   23.200000000000003        6.4000000000000004        2.3497599016504469     
   23.200000000000003        7.2000000000000002        2.3495061792216632     
   23.200000000000003        8.0000000000000000        2.3482281794746074     
   23.200000000000003        8.8000000000000007        2.3485709654500084     
   23.200000000000003        9.6000000000000014        2.3488674019827753     
   23.200000000000003        10.400000000000000        2.3510719161816471     
   23.200000000000003        11.200000000000001        2.3528400485928627     
   23.200000000000003        12.000000000000000        2.3547919929767258     
   23.200000000000003        12.800000000000001        2.3579281509640855     
   23.200000000000003        13.600000000000001        2.3582373302101840     
   23.200000000000003        14.400000000000000        2.3574893448176235     
   23.200000000000003        15.200000000000001        2.3507848605638237     
   23.200000000000003        16.000000000000000        2.3401527352024423     
   23.200000000000003        16.800000000000001        2.3256942915566770     
   23.200000000000003        17.600000000000001        2.3104958193809337     
   23.200000000000003        18.400000000000002        2.2934982271389521     
   23.200000000000003        19.200000000000003        2.2790831960892932     
   23.200000000000003        20.000000000000000        2.2713111480139085     
   23.200000000000003        20.800000000000001        2.2676434562576961     
   23.200000000000003        21.600000000000001        2.2709564154040649     
   23.200000000000003        22.400000000000002        2.2798961595618610     
   23.200000000000003        23.200000000000003        2.2932098378883277     
   23.200000000000003        24.000000000000000        2.3093931019315042     
   23.200000000000003        24.800000000000001        2.3253310918231209     
   23.200000000000003        25.600000000000001        2.3389718181490506     
   23.200000000000003        26.400000000000002        2.3502940443397158     
   23.200000000000003        27.200000000000003        2.3564496951425942     
   23.200000000000003        28.000000000000000        2.3590244808577188     
   23.200000000000003        28.800000000000001        2.3572512194278952     
   23.200000000000003        29.600000000000001        2.3548086098091949     
   23.200000000000003        30.400000000000002        2.3521576127251165     
   23.200000000000003        31.200000000000003        2.3499193551442281     
   23.200000000000003        32.000000000000000        2.3484933155124912     
   23.200000000000003        32.800000000000004        2.3473235269167905     
   23.200000000000003        33.600000000000001        2.3463792161009942     
   23.200000000000003        34.399999999999999        2.3446254943728286     
   23.200000000000003        35.200000000000003        2.3449374363522058     
   23.200000000000003        36.000000000000000        2.3448874046323933     
   23.200000000000003        36.800000000000004        2.3456910770129684     
   23.200000000000003        37.600000000000001        2.3471657319191510     
   23.200000000000003        38.400000000000006        2.3482943347180081     
   23.200000000000003        39.200000000000003        2.3493419464713852     
   23.200000000000003        40.000000000000000        2.3517521463910414     
   23.200000000000003        40.800000000000004        2.3530132035189242     
   23.200000000000003        41.600000000000001        2.3537943474033058     
   23.200000000000003        42.400000000000006        2.3526490775714706     
   23.200000000000003        43.200000000000003        2.3522302656286276     
   23.200000000000003        44.000000000000000        2.3499754516042199     
   23.200000000000003        44.800000000000004        2.3476096116489140     
   23.200000000000003        45.600000000000001        2.3449746891006060     
   23.200000000000003        46.400000000000006        2.3431084682529613     
   23.200000000000003        47.200000000000003        2.3421711639619387     
   23.200000000000003        48.000000000000000        2.3425372769739385     
   23.200000000000003        48.800000000000004        2.3447248889051884     
   23.200000000000003        49.600000000000001        2.3473112710781376     
   23.200000000000003        50.400000000000006        2.3506991213098085     
   23.200000000000003        51.200000000000003        2.3532729669329839     
   23.200000000000003        52.000000000000000        2.3530557264586829     
   23.200000000000003        52.800000000000004        2.3476211906767364     
   23.200000000000003        53.600000000000001        2.3359793783906126     
   23.200000000000003        54.400000000000006        2.3188504038912945     
   23.200000000000003        55.200000000000003        2.2970452086026869     
   23.200000000000003        56.000000000000000        2.2727770423154263     
   23.200000000000003        56.800000000000004        2.2504505412554239     
   23.200000000000003        57.600000000000001        2.2323108552119333     
   23.200000000000003        58.400000000000006        2.2191390163617051     
   23.200000000000003        59.200000000000003        2.2162548149045049     
   23.200000000000003        60.000000000000000        2.2222914857399005     
   23.200000000000003        60.800000000000004        2.2335753434133743     
   23.200000000000003        61.600000000000001        2.2527844218954529     
   23.200000000000003        62.400000000000006        2.2734630058167209     
   23.200000000000003        63.200000000000003        2.2995799120219722     
   23.200000000000003        64.000000000000000        2.3222153954565266     
   23.200000000000003        64.799999999999997        2.3401801348798998     
   23.200000000000003        65.600000000000009        2.3517369856782437     
   23.200000000000003        66.400000000000006        2.3593699996891235     
   23.200000000000003        67.200000000000003        2.3585848270737770     
   23.200000000000003        68.000000000000000        2.3577203126695565     
   23.200000000000003        68.799999999999997        2.3550755783703470     
   23.200000000000003        69.600000000000009        2.3523115959857113     
   23.200000000000003        70.400000000000006        2.3502640013646694     
   23.200000000000003        71.200000000000003        2.3498979744680222     
   23.200000000000003        72.000000000000000        2.3484086722969857     
   23.200000000000003        72.799999999999997        2.3481197284618642     
   23.200000000000003        73.600000000000009        2.3467754003896135     
   23.200000000000003        74.400000000000006        2.3470677975571612     
   23.200000000000003        75.200000000000003        2.3465419141275956     
   23.200000000000003        76.000000000000000        2.3464289278879633     
   23.200000000000003        76.800000000000011        2.3450995418915284     
   23.200000000000003        77.600000000000009        2.3446811975838280     
   23.200000000000003        78.400000000000006        2.3440496582144963     
   23.200000000000003        79.200000000000003        2.3427712415370938     
   23.200000000000003        80.000000000000000        2.3410713615420349     
   23.200000000000003        80.800000000000011        2.3399261345947395     
   23.200000000000003        81.600000000000009        2.3398599026844455     
   23.200000000000003        82.400000000000006        2.3440179050697840     
   23.200000000000003        83.200000000000003        2.3509716934875180     
   23.200000000000003        84.000000000000000        2.3653821343390358     
   23.200000000000003        84.800000000000011        2.3826420591921860     
   23.200000000000003        85.600000000000009        2.4032143751169990     
   23.200000000000003        86.400000000000006        2.4254473909696612     
   23.200000000000003        87.200000000000003        2.4511301999212316     
   23.200000000000003        88.000000000000000        2.4751415109714756     
   23.200000000000003        88.800000000000011        2.4972340760530929     
   23.200000000000003        89.600000000000009        2.5050896106137426     
   23.200000000000003        90.400000000000006        2.4981793266518868     
   23.200000000000003        91.200000000000003        2.4942272023114085     
   23.200000000000003        92.000000000000000        2.4910240023553434     
   23.200000000000003        92.800000000000011        2.5006929674533165     
   23.200000000000003        93.600000000000009        2.5100989067995805     
   23.200000000000003        94.400000000000006        2.5058597926763944     
   23.200000000000003        95.200000000000003        2.4911018195132089     
   23.200000000000003        96.000000000000000        2.4765675160855247     
   23.200000000000003        96.800000000000011        2.4511512279038530     
   23.200000000000003        97.600000000000009        2.4302120685673998     
   23.200000000000003        98.400000000000006        2.4060502539970670     
   23.200000000000003        99.200000000000003        2.3882702507374027     
   23.200000000000003        100.00000000000000        2.3696994313712350     
   23.200000000000003        100.80000000000001        2.3566438925196946     
   23.200000000000003        101.60000000000001        2.3492579694808859     
   23.200000000000003        102.40000000000001        2.3456631642993462     

   24.000000000000000       0.80000000000000004        2.3460366442348728     
   24.000000000000000        1.6000000000000001        2.3476091183667394     
   24.000000000000000        2.4000000000000004        2.3488485772873706     
   24.000000000000000        3.2000000000000002        2.3500466207735853     
   24.000000000000000        4.0000000000000000        2.3509114631029799     
   24.000000000000000        4.8000000000000007        2.3497936682481404     
   24.000000000000000        5.6000000000000005        2.3491943263076900     
   24.000000000000000        6.4000000000000004        2.3500934281470314     
   24.000000000000000        7.2000000000000002        2.3499493660236159     
   24.000000000000000        8.0000000000000000        2.3498202066569576     
   24.000000000000000        8.8000000000000007        2.3473597405197064     
   24.000000000000000        9.6000000000000014        2.3498121242224816     
   24.000000000000000        10.400000000000000        2.3503809410325887     
   24.000000000000000        11.200000000000001        2.3519173156807294     
   24.000000000000000        12.000000000000000        2.3538433050802645     
   24.000000000000000        12.800000000000001        2.3562934542796263     
   24.000000000000000        13.600000000000001        2.3590899862735735     
   24.000000000000000        14.400000000000000        2.3575897005973570     
   24.000000000000000        15.200000000000001        2.3575203185633229     
   24.000000000000000        16.000000000000000        2.3528366575485054     
   24.000000000000000        16.800000000000001        2.3446472840090440     
   24.000000000000000        17.600000000000001        2.3353643700945819     
   24.000000000000000        18.400000000000002        2.3252801588788410     
   24.000000000000000        19.200000000000003        2.3162383943719860     
   24.000000000000000        20.000000000000000        2.3115861257127426     
   24.000000000000000        20.800000000000001        2.3089732428121246     
   24.000000000000000        21.600000000000001        2.3107174446806389     
   24.000000000000000        22.400000000000002        2.3165211431725328     
   24.000000000000000        23.200000000000003        2.3250877209099237     
   24.000000000000000        24.000000000000000        2.3342289830919500     
   24.000000000000000        24.800000000000001        2.3434908464731654     
   24.000000000000000        25.600000000000001        2.3512526187510687     
   24.000000000000000        26.400000000000002        2.3557786239652017     
   24.000000000000000        27.200000000000003        2.3583302642829818     
   24.000000000000000        28.000000000000000        2.3570703827704009     
   24.000000000000000        28.800000000000001        2.3578338736835307     
   24.000000000000000        29.600000000000001        2.3532524987344736     
   24.000000000000000        30.400000000000002        2.3502313481535850     
   24.000000000000000        31.200000000000003        2.3481361313068807     
   24.000000000000000        32.000000000000000        2.3466418714875759     
   24.000000000000000        32.800000000000004        2.3454965717077343     
   24.000000000000000        33.600000000000001        2.3443164983323221     
   24.000000000000000        34.399999999999999        2.3450169490934809     
   24.000000000000000        35.200000000000003        2.3451253675232921     
   24.000000000000000        36.000000000000000        2.3467826941716132     
   24.000000000000000        36.800000000000004        2.3497773406902667     
   24.000000000000000        37.600000000000001        2.3529798888566842     
   24.000000000000000        38.400000000000006        2.3558511009847534     
   24.000000000000000        39.200000000000003        2.3590109265786485     
   24.000000000000000        40.000000000000000        2.3639375772909896     
   24.000000000000000        40.800000000000004        2.3642354303198778     
   24.000000000000000        41.600000000000001        2.3653797158960299     
   24.000000000000000        42.400000000000006        2.3648498977478378     
   24.000000000000000        43.200000000000003        2.3620118984109348     
   24.000000000000000        44.000000000000000        2.3596393306330952     
   24.000000000000000        44.800000000000004        2.3557378518398169     
   24.000000000000000        45.600000000000001        2.3513912159630141     
   24.000000000000000        46.400000000000006        2.3479417055585352     
   24.000000000000000        47.200000000000003        2.3455958997330044     
   24.000000000000000        48.000000000000000        2.3448655113152639     
   24.000000000000000        48.800000000000004        2.3459163387005044     
   24.000000000000000        49.600000000000001        2.3491468624004348     
   24.000000000000000        50.400000000000006        2.3526322116226366     
   24.000000000000000        51.200000000000003        2.3552005861132246     
   24.000000000000000        52.000000000000000        2.3510780415310220     
   24.000000000000000        52.800000000000004        2.3417403167341950     
   24.000000000000000        53.600000000000001        2.3241627952017438     
   24.000000000000000        54.400000000000006        2.2985455454349530     
   24.000000000000000        55.200000000000003        2.2679301765576976     
   24.000000000000000        56.000000000000000        2.2362752049538122     
   24.000000000000000        56.800000000000004        2.2049864616997348     
   24.000000000000000        57.600000000000001        2.1808889834886633     
   24.000000000000000        58.400000000000006        2.1655646129505528     
   24.000000000000000        59.200000000000003        2.1601927685562847     
   24.000000000000000        60.000000000000000        2.1656254726116120     
   24.000000000000000        60.800000000000004        2.1806687956084518     
   24.000000000000000        61.600000000000001        2.2058889227950238     
   24.000000000000000        62.400000000000006        2.2358038665610818     
   24.000000000000000        63.200000000000003        2.2673572210983921     
   24.000000000000000        64.000000000000000        2.2996689533539385     
   24.000000000000000        64.799999999999997        2.3256209189271568     
   24.000000000000000        65.600000000000009        2.3431988278800109     
   24.000000000000000        66.400000000000006        2.3545773849074001     
   24.000000000000000        67.200000000000003        2.3588864533413352     
   24.000000000000000        68.000000000000000        2.3589158578350289     
   24.000000000000000        68.799999999999997        2.3566062557078031     
   24.000000000000000        69.600000000000009        2.3538197253624755     
   24.000000000000000        70.400000000000006        2.3515350485957773     
   24.000000000000000        71.200000000000003        2.3502360321073184     
   24.000000000000000        72.000000000000000        2.3492218275092975     
   24.000000000000000        72.799999999999997        2.3487542870813694     
   24.000000000000000        73.600000000000009        2.3486312175001323     
   24.000000000000000        74.400000000000006        2.3476232234459351     
   24.000000000000000        75.200000000000003        2.3485893717649762     
   24.000000000000000        76.000000000000000        2.3468045541803755     
   24.000000000000000        76.800000000000011        2.3461206088824991     
   24.000000000000000        77.600000000000009        2.3459599931932837     
   24.000000000000000        78.400000000000006        2.3452977053766295     
   24.000000000000000        79.200000000000003        2.3435029513569550     
   24.000000000000000        80.000000000000000        2.3419499243226278     
   24.000000000000000        80.800000000000011        2.3407366004456795     
   24.000000000000000        81.600000000000009        2.3401537785417914     
   24.000000000000000        82.400000000000006        2.3423149040691129     
   24.000000000000000        83.200000000000003        2.3493925090835530     
   24.000000000000000        84.000000000000000        2.3601306886653992     
   24.000000000000000        84.800000000000011        2.3750695762311618     
   24.000000000000000        85.600000000000009        2.3938693888018845     
   24.000000000000000        86.400000000000006        2.4135316291671853     
   24.000000000000000        87.200000000000003        2.4353267196350887     
   24.000000000000000        88.000000000000000        2.4566906741546752     
   24.000000000000000        88.800000000000011        2.4750516256342294     
   24.000000000000000        89.600000000000009        2.4852525848669775     
   24.000000000000000        90.400000000000006        2.5160066343151501     
   24.000000000000000        91.200000000000003        2.4974022060540264     
   24.000000000000000        92.000000000000000        2.5169136526919695     
   24.000000000000000        92.800000000000011        2.4973033501037483     
   24.000000000000000        93.600000000000009        2.4996646089983492     
   24.000000000000000        94.400000000000006        2.4872689378599948     
   24.000000000000000        95.200000000000003        2.4768454771673825     
   24.000000000000000        96.000000000000000        2.4580973819774492     
   24.000000000000000        96.800000000000011        2.4362015870010336     
   24.000000000000000        97.600000000000009        2.4162283610014432     
   24.000000000000000        98.400000000000006        2.3967666320501686     
   24.000000000000000        99.200000000000003        2.3787980121933296     
   24.000000000000000        100.00000000000000        2.3633959782096778     
   24.000000000000000        100.80000000000001        2.3516775980342803     
   24.000000000000000        101.60000000000001        2.3468426157160658     
   24.000000000000000        102.40000000000001        2.3450779423411325     

   24.800000000000001       0.80000000000000004        2.3459251366795746     
   24.800000000000001        1.6000000000000001        2.3478028576973968     
   24.800000000000001        2.4000000000000004        2.3488354449157782     
   24.800000000000001        3.2000000000000002        2.3502547265206006     
   24.800000000000001        4.0000000000000000        2.3504559891559698     
   24.800000000000001        4.8000000000000007        2.3499398583271591     
   24.800000000000001        5.6000000000000005        2.3499082063743817     
   24.800000000000001        6.4000000000000004        2.3499593523699729     
   24.800000000000001        7.2000000000000002        2.3499166582178850     
   24.800000000000001        8.0000000000000000        2.3497823518949401     
   24.800000000000001        8.8000000000000007        2.3498386525501647     
   24.800000000000001        9.6000000000000014        2.3497374880434583     
   24.800000000000001        10.400000000000000        2.3498454797441397     
   24.800000000000001        11.200000000000001        2.3509405455152947     
   24.800000000000001        12.000000000000000        2.3521317432496747     
   24.800000000000001        12.800000000000001        2.3540405185373450     
   24.800000000000001        13.600000000000001        2.3569259511791389     
   24.800000000000001        14.400000000000000        2.3586919385036511     
   24.800000000000001        15.200000000000001        2.3587714018473602     
   24.800000000000001        16.000000000000000        2.3576204815246204     
   24.800000000000001        16.800000000000001        2.3555845359929615     
   24.800000000000001        17.600000000000001        2.3506802826930175     
   24.800000000000001        18.400000000000002        2.3468302030029342     
   24.800000000000001        19.200000000000003        2.3383095015385651     
   24.800000000000001        20.000000000000000        2.3394771945305313     
   24.800000000000001        20.800000000000001        2.3374298586643900     
   24.800000000000001        21.600000000000001        2.3391128325073742     
   24.800000000000001        22.400000000000002        2.3412124774256697     
   24.800000000000001        23.200000000000003        2.3462016037632338     
   24.800000000000001        24.000000000000000        2.3519270354522317     
   24.800000000000001        24.800000000000001        2.3537173610420199     
   24.800000000000001        25.600000000000001        2.3578495890116646     
   24.800000000000001        26.400000000000002        2.3589464838166774     
   24.800000000000001        27.200000000000003        2.3593122320307707     
   24.800000000000001        28.000000000000000        2.3577621692671733     
   24.800000000000001        28.800000000000001        2.3545128249828995     
   24.800000000000001        29.600000000000001        2.3524768370682505     
   24.800000000000001        30.400000000000002        2.3492779585430941     
   24.800000000000001        31.200000000000003        2.3468189801704469     
   24.800000000000001        32.000000000000000        2.3454067218645243     
   24.800000000000001        32.800000000000004        2.3432788252580847     
   24.800000000000001        33.600000000000001        2.3440418234955600     
   24.800000000000001        34.399999999999999        2.3454983250329220     
   24.800000000000001        35.200000000000003        2.3472921958583970     
   24.800000000000001        36.000000000000000        2.3513530993676950     
   24.800000000000001        36.800000000000004        2.3568952917230361     
   24.800000000000001        37.600000000000001        2.3632233989963640     
   24.800000000000001        38.400000000000006        2.3689983807092037     
   24.800000000000001        39.200000000000003        2.3744503732352906     
   24.800000000000001        40.000000000000000        2.3785455057928102     
   24.800000000000001        40.800000000000004        2.3819965114233668     
   24.800000000000001        41.600000000000001        2.3834482208825367     
   24.800000000000001        42.400000000000006        2.3825886589388641     
   24.800000000000001        43.200000000000003        2.3802287781963414     
   24.800000000000001        44.000000000000000        2.3746516072858239     
   24.800000000000001        44.800000000000004        2.3690247332304541     
   24.800000000000001        45.600000000000001        2.3625181789970360     
   24.800000000000001        46.400000000000006        2.3562617319097781     
   24.800000000000001        47.200000000000003        2.3513538666220768     
   24.800000000000001        48.000000000000000        2.3489428741527552     
   24.800000000000001        48.800000000000004        2.3488154560420962     
   24.800000000000001        49.600000000000001        2.3514443663301119     
   24.800000000000001        50.400000000000006        2.3546635450883704     
   24.800000000000001        51.200000000000003        2.3547874970158365     
   24.800000000000001        52.000000000000000        2.3483423982906291     
   24.800000000000001        52.800000000000004        2.3335610742538369     
   24.800000000000001        53.600000000000001        2.3096412551953009     
   24.800000000000001        54.400000000000006        2.2756444266861222     
   24.800000000000001        55.200000000000003        2.2370664934085611     
   24.800000000000001        56.000000000000000        2.1955244355785912     
   24.800000000000001        56.800000000000004        2.1591170854222366     
   24.800000000000001        57.600000000000001        2.1300180633698425     
   24.800000000000001        58.400000000000006        2.1111048733016569     
   24.800000000000001        59.200000000000003        2.1046107554763793     
   24.800000000000001        60.000000000000000        2.1109068492775211     
   24.800000000000001        60.800000000000004        2.1292522571649890     
   24.800000000000001        61.600000000000001        2.1582079165432817     
   24.800000000000001        62.400000000000006        2.1959761180082431     
   24.800000000000001        63.200000000000003        2.2352015117374484     
   24.800000000000001        64.000000000000000        2.2756418459609984     
   24.800000000000001        64.799999999999997        2.3090542289415850     
   24.800000000000001        65.600000000000009        2.3345175607592039     
   24.800000000000001        66.400000000000006        2.3503686702475686     
   24.800000000000001        67.200000000000003        2.3574121145196134     
   24.800000000000001        68.000000000000000        2.3592988014360508     
   24.800000000000001        68.799999999999997        2.3570652841525948     
   24.800000000000001        69.600000000000009        2.3541830640611767     
   24.800000000000001        70.400000000000006        2.3519492002051656     
   24.800000000000001        71.200000000000003        2.3503092629174671     
   24.800000000000001        72.000000000000000        2.3493595862837289     
   24.800000000000001        72.799999999999997        2.3491466730195341     
   24.800000000000001        73.600000000000009        2.3487876386395947     
   24.800000000000001        74.400000000000006        2.3480421866246064     
   24.800000000000001        75.200000000000003        2.3486213820230053     
   24.800000000000001        76.000000000000000        2.3480386201399552     
   24.800000000000001        76.800000000000011        2.3476597006812145     
   24.800000000000001        77.600000000000009        2.3474554039664994     
   24.800000000000001        78.400000000000006        2.3474250210631826     
   24.800000000000001        79.200000000000003        2.3468336462889701     
   24.800000000000001        80.000000000000000        2.3447601101340800     
   24.800000000000001        80.800000000000011        2.3416869381734338     
   24.800000000000001        81.600000000000009        2.3421657299758554     
   24.800000000000001        82.400000000000006        2.3424720959715621     
   24.800000000000001        83.200000000000003        2.3469724360387425     
   24.800000000000001        84.000000000000000        2.3552904183728565     
   24.800000000000001        84.800000000000011        2.3673698575659681     
   24.800000000000001        85.600000000000009        2.3825698100411294     
   24.800000000000001        86.400000000000006        2.4001920208614349     
   24.800000000000001        87.200000000000003        2.4186320895148197     
   24.800000000000001        88.000000000000000        2.4362602713605570     
   24.800000000000001        88.800000000000011        2.4521254918999404     
   24.800000000000001        89.600000000000009        2.4652639079679322     
   24.800000000000001        90.400000000000006        2.4737530423953942     
   24.800000000000001        91.200000000000003        2.4795079688624040     
   24.800000000000001        92.000000000000000        2.4818414008782237     
   24.800000000000001        92.800000000000011        2.4814539215457629     
   24.800000000000001        93.600000000000009        2.4762501091264482     
   24.800000000000001        94.400000000000006        2.4658630641085457     
   24.800000000000001        95.200000000000003        2.4523419061654015     
   24.800000000000001        96.000000000000000        2.4362592179200053     
   24.800000000000001        96.800000000000011        2.4190999010337624     
   24.800000000000001        97.600000000000009        2.4020503336253718     
   24.800000000000001        98.400000000000006        2.3854647227874306     
   24.800000000000001        99.200000000000003        2.3693416938809162     
   24.800000000000001        100.00000000000000        2.3569549804819907     
   24.800000000000001        100.80000000000001        2.3512100141582013     
   24.800000000000001        101.60000000000001        2.3454997218651763     
   24.800000000000001        102.40000000000001        2.3447126620270056     

   25.600000000000001       0.80000000000000004        2.3466988386954641     
   25.600000000000001        1.6000000000000001        2.3478840207657243     
   25.600000000000001        2.4000000000000004        2.3496605189875850     
   25.600000000000001        3.2000000000000002        2.3501464153772926     
   25.600000000000001        4.0000000000000000        2.3509243530562607     
   25.600000000000001        4.8000000000000007        2.3501516943503118     
   25.600000000000001        5.6000000000000005        2.3484558259039057     
   25.600000000000001        6.4000000000000004        2.3496165179915991     
   25.600000000000001        7.2000000000000002        2.3493102521306573     
   25.600000000000001        8.0000000000000000        2.3486381292327887     
   25.600000000000001        8.8000000000000007        2.3495459479090139     
   25.600000000000001        9.6000000000000014        2.3495516959417282     
   25.600000000000001        10.400000000000000        2.3494359016661317     
   25.600000000000001        11.200000000000001        2.3498099023415873     
   25.600000000000001        12.000000000000000        2.3511384230975700     
   25.600000000000001        12.800000000000001        2.3519155381855557     
   25.600000000000001        13.600000000000001        2.3540897321477141     
   25.600000000000001        14.400000000000000        2.3556557987938720     
   25.600000000000001        15.200000000000001        2.3582373588819361     
   25.600000000000001        16.000000000000000        2.3590809519158205     
   25.600000000000001        16.800000000000001        2.3598065524280316     
   25.600000000000001        17.600000000000001        2.3587668137042686     
   25.600000000000001        18.400000000000002        2.3571399610115256     
   25.600000000000001        19.200000000000003        2.3554245548094848     
   25.600000000000001        20.000000000000000        2.3542366974243807     
   25.600000000000001        20.800000000000001        2.3529183037078631     
   25.600000000000001        21.600000000000001        2.3516249992809359     
   25.600000000000001        22.400000000000002        2.3549851432884852     
   25.600000000000001        23.200000000000003        2.3571829747169071     
   25.600000000000001        24.000000000000000        2.3587609266717311     
   25.600000000000001        24.800000000000001        2.3604889478082147     
   25.600000000000001        25.600000000000001        2.3616772281021583     
   25.600000000000001        26.400000000000002        2.3605151038927796     
   25.600000000000001        27.200000000000003        2.3593832018862915     
   25.600000000000001        28.000000000000000        2.3569559929991462     
   25.600000000000001        28.800000000000001        2.3565495797701428     
   25.600000000000001        29.600000000000001        2.3525458921089411     
   25.600000000000001        30.400000000000002        2.3498737546699839     
   25.600000000000001        31.200000000000003        2.3474606082339693     
   25.600000000000001        32.000000000000000        2.3457617152616423     
   25.600000000000001        32.800000000000004        2.3449788116073074     
   25.600000000000001        33.600000000000001        2.3459885258288495     
   25.600000000000001        34.399999999999999        2.3484430539868906     
   25.600000000000001        35.200000000000003        2.3524989797438658     
   25.600000000000001        36.000000000000000        2.3594015937276387     
   25.600000000000001        36.800000000000004        2.3679530570782061     
   25.600000000000001        37.600000000000001        2.3774046117802068     
   25.600000000000001        38.400000000000006        2.3871743365017100     
   25.600000000000001        39.200000000000003        2.3937203557623143     
   25.600000000000001        40.000000000000000        2.4009117797582169     
   25.600000000000001        40.800000000000004        2.4054372141170965     
   25.600000000000001        41.600000000000001        2.4067980097477286     
   25.600000000000001        42.400000000000006        2.4049849962387477     
   25.600000000000001        43.200000000000003        2.4013112820628271     
   25.600000000000001        44.000000000000000        2.3950392164370311     
   25.600000000000001        44.800000000000004        2.3865964626940683     
   25.600000000000001        45.600000000000001        2.3779852448608505     
   25.600000000000001        46.400000000000006        2.3680723475842957     
   25.600000000000001        47.200000000000003        2.3607892368318915     
   25.600000000000001        48.000000000000000        2.3537713493689991     
   25.600000000000001        48.800000000000004        2.3541440507565152     
   25.600000000000001        49.600000000000001        2.3546750092221651     
   25.600000000000001        50.400000000000006        2.3555280243347227     
   25.600000000000001        51.200000000000003        2.3533006284327698     
   25.600000000000001        52.000000000000000        2.3448145157738662     
   25.600000000000001        52.800000000000004        2.3241616366728959     
   25.600000000000001        53.600000000000001        2.2936196790903369     
   25.600000000000001        54.400000000000006        2.2530288990841392     
   25.600000000000001        55.200000000000003        2.2063690062839969     
   25.600000000000001        56.000000000000000        2.1603782710563317     
   25.600000000000001        56.800000000000004        2.1175691531370822     
   25.600000000000001        57.600000000000001        2.0842802654308676     
   25.600000000000001        58.400000000000006        2.0632301919804346     
   25.600000000000001        59.200000000000003        2.0555715054726158     
   25.600000000000001        60.000000000000000        2.0629613369414281     
   25.600000000000001        60.800000000000004        2.0848260924053386     
   25.600000000000001        61.600000000000001        2.1159315179486331     
   25.600000000000001        62.400000000000006        2.1577177937587382     
   25.600000000000001        63.200000000000003        2.2044389205299200     
   25.600000000000001        64.000000000000000        2.2510584247104752     
   25.600000000000001        64.799999999999997        2.2922736020688470     
   25.600000000000001        65.600000000000009        2.3240596617800571     
   25.600000000000001        66.400000000000006        2.3445850890794175     
   25.600000000000001        67.200000000000003        2.3571013964159730     
   25.600000000000001        68.000000000000000        2.3613197672958450     
   25.600000000000001        68.799999999999997        2.3561784090522462     
   25.600000000000001        69.600000000000009        2.3539697057953095     
   25.600000000000001        70.400000000000006        2.3515421129892125     
   25.600000000000001        71.200000000000003        2.3498366506347081     
   25.600000000000001        72.000000000000000        2.3484911906466923     
   25.600000000000001        72.799999999999997        2.3486596775500095     
   25.600000000000001        73.600000000000009        2.3488688325693383     
   25.600000000000001        74.400000000000006        2.3493612056119231     
   25.600000000000001        75.200000000000003        2.3485275402758905     
   25.600000000000001        76.000000000000000        2.3512285520596130     
   25.600000000000001        76.800000000000011        2.3493995258008469     
   25.600000000000001        77.600000000000009        2.3484897129057578     
   25.600000000000001        78.400000000000006        2.3484413300007279     
   25.600000000000001        79.200000000000003        2.3492612095889736     
   25.600000000000001        80.000000000000000        2.3479894586079766     
   25.600000000000001        80.800000000000011        2.3461694049047672     
   25.600000000000001        81.600000000000009        2.3446465359604711     
   25.600000000000001        82.400000000000006        2.3444545654472946     
   25.600000000000001        83.200000000000003        2.3462898382055353     
   25.600000000000001        84.000000000000000        2.3521280018698629     
   25.600000000000001        84.800000000000011        2.3601348320366204     
   25.600000000000001        85.600000000000009        2.3715729039627278     
   25.600000000000001        86.400000000000006        2.3860238203768427     
   25.600000000000001        87.200000000000003        2.3995295790397106     
   25.600000000000001        88.000000000000000        2.4161492049336162     
   25.600000000000001        88.800000000000011        2.4289093956344194     
   25.600000000000001        89.600000000000009        2.4408546519117511     
   25.600000000000001        90.400000000000006        2.4497938778425006     
   25.600000000000001        91.200000000000003        2.4545889014020039     
   25.600000000000001        92.000000000000000        2.4578024239067675     
   25.600000000000001        92.800000000000011        2.4549432604922745     
   25.600000000000001        93.600000000000009        2.4496267945264121     
   25.600000000000001        94.400000000000006        2.4413564552385516     
   25.600000000000001        95.200000000000003        2.4294284222858371     
   25.600000000000001        96.000000000000000        2.4148869718911543     
   25.600000000000001        96.800000000000011        2.4011040517634119     
   25.600000000000001        97.600000000000009        2.3867539069341119     
   25.600000000000001        98.400000000000006        2.3720932384821003     
   25.600000000000001        99.200000000000003        2.3599950087494550     
   25.600000000000001        100.00000000000000        2.3529834079143006     
   25.600000000000001        100.80000000000001        2.3471805219789967     
   25.600000000000001        101.60000000000001        2.3458006446161246     
   25.600000000000001        102.40000000000001        2.3449864782333005     

   26.400000000000002       0.80000000000000004        2.3473262237072761     
   26.400000000000002        1.6000000000000001        2.3492268362327424     
   26.400000000000002        2.4000000000000004        2.3502049918324319     
   26.400000000000002        3.2000000000000002        2.3508230857890511     
   26.400000000000002        4.0000000000000000        2.3504487600887178     
   26.400000000000002        4.8000000000000007        2.3505161285889935     
   26.400000000000002        5.6000000000000005        2.3502622562879094     
   26.400000000000002        6.4000000000000004        2.3495608504833085     
   26.400000000000002        7.2000000000000002        2.3525957804041790     
   26.400000000000002        8.0000000000000000        2.3494739508850824     
   26.400000000000002        8.8000000000000007        2.3497183757754638     
   26.400000000000002        9.6000000000000014        2.3491565751405683     
   26.400000000000002        10.400000000000000        2.3492340761163133     
   26.400000000000002        11.200000000000001        2.3490071731388804     
   26.400000000000002        12.000000000000000        2.3514931200702720     
   26.400000000000002        12.800000000000001        2.3501899276543035     
   26.400000000000002        13.600000000000001        2.3519934702742451     
   26.400000000000002        14.400000000000000        2.3538069468077549     
   26.400000000000002        15.200000000000001        2.3564944355360478     
   26.400000000000002        16.000000000000000        2.3576003316287011     
   26.400000000000002        16.800000000000001        2.3587218376165757     
   26.400000000000002        17.600000000000001        2.3592319000141853     
   26.400000000000002        18.400000000000002        2.3595894327366169     
   26.400000000000002        19.200000000000003        2.3594475096835676     
   26.400000000000002        20.000000000000000        2.3583363308579099     
   26.400000000000002        20.800000000000001        2.3583603643366264     
   26.400000000000002        21.600000000000001        2.3593935568214026     
   26.400000000000002        22.400000000000002        2.3602694345692541     
   26.400000000000002        23.200000000000003        2.3621960818766574     
   26.400000000000002        24.000000000000000        2.3606443923650700     
   26.400000000000002        24.800000000000001        2.3630382514953636     
   26.400000000000002        25.600000000000001        2.3644110238159497     
   26.400000000000002        26.400000000000002        2.3606039573440509     
   26.400000000000002        27.200000000000003        2.3598080160772459     
   26.400000000000002        28.000000000000000        2.3582490588736928     
   26.400000000000002        28.800000000000001        2.3559520932814211     
   26.400000000000002        29.600000000000001        2.3535010753299583     
   26.400000000000002        30.400000000000002        2.3501858422807271     
   26.400000000000002        31.200000000000003        2.3512188842899437     
   26.400000000000002        32.000000000000000        2.3475699514539849     
   26.400000000000002        32.800000000000004        2.3472569200375988     
   26.400000000000002        33.600000000000001        2.3487707805705909     
   26.400000000000002        34.399999999999999        2.3541452685187965     
   26.400000000000002        35.200000000000003        2.3608884077128991     
   26.400000000000002        36.000000000000000        2.3717850893528283     
   26.400000000000002        36.800000000000004        2.3827921191515262     
   26.400000000000002        37.600000000000001        2.3957660990632035     
   26.400000000000002        38.400000000000006        2.4078653181043586     
   26.400000000000002        39.200000000000003        2.4184433176672884     
   26.400000000000002        40.000000000000000        2.4270955616336725     
   26.400000000000002        40.800000000000004        2.4313485990366290     
   26.400000000000002        41.600000000000001        2.4330193407574412     
   26.400000000000002        42.400000000000006        2.4317766843364290     
   26.400000000000002        43.200000000000003        2.4270049589973439     
   26.400000000000002        44.000000000000000        2.4187461136783384     
   26.400000000000002        44.800000000000004        2.4068677965312513     
   26.400000000000002        45.600000000000001        2.3947574719843181     
   26.400000000000002        46.400000000000006        2.3829029460677549     
   26.400000000000002        47.200000000000003        2.3718593456551327     
   26.400000000000002        48.000000000000000        2.3672442252155372     
   26.400000000000002        48.800000000000004        2.3599361972083526     
   26.400000000000002        49.600000000000001        2.3579322029301304     
   26.400000000000002        50.400000000000006        2.3563819858867912     
   26.400000000000002        51.200000000000003        2.3512071161224783     
   26.400000000000002        52.000000000000000        2.3387224530825579     
   26.400000000000002        52.800000000000004        2.3151223760377171     
   26.400000000000002        53.600000000000001        2.2790461520268419     
   26.400000000000002        54.400000000000006        2.2330394033356762     
   26.400000000000002        55.200000000000003        2.1819131073923197     
   26.400000000000002        56.000000000000000        2.1299791648267470     
   26.400000000000002        56.800000000000004        2.0836636213840367     
   26.400000000000002        57.600000000000001        2.0488092807447149     
   26.400000000000002        58.400000000000006        2.0258971489243911     
   26.400000000000002        59.200000000000003        2.0189963494563283     
   26.400000000000002        60.000000000000000        2.0260842311581171     
   26.400000000000002        60.800000000000004        2.0489509919675024     
   26.400000000000002        61.600000000000001        2.0814909377395390     
   26.400000000000002        62.400000000000006        2.1285390003992721     
   26.400000000000002        63.200000000000003        2.1806327209807370     
   26.400000000000002        64.000000000000000        2.2321533134114797     
   26.400000000000002        64.799999999999997        2.2801916321129210     
   26.400000000000002        65.600000000000009        2.3157951682710878     
   26.400000000000002        66.400000000000006        2.3404186810976180     
   26.400000000000002        67.200000000000003        2.3538859212690637     
   26.400000000000002        68.000000000000000        2.3574395256118263     
   26.400000000000002        68.799999999999997        2.3569029880719441     
   26.400000000000002        69.600000000000009        2.3543606838063269     
   26.400000000000002        70.400000000000006        2.3514956199800952     
   26.400000000000002        71.200000000000003        2.3494407426307067     
   26.400000000000002        72.000000000000000        2.3473280462755794     
   26.400000000000002        72.799999999999997        2.3480749634287843     
   26.400000000000002        73.600000000000009        2.3494500810335270     
   26.400000000000002        74.400000000000006        2.3496899661921442     
   26.400000000000002        75.200000000000003        2.3510150731603958     
   26.400000000000002        76.000000000000000        2.3509103021534412     
   26.400000000000002        76.800000000000011        2.3517168332002996     
   26.400000000000002        77.600000000000009        2.3530559092800378     
   26.400000000000002        78.400000000000006        2.3531757811407044     
   26.400000000000002        79.200000000000003        2.3530779721519250     
   26.400000000000002        80.000000000000000        2.3521676410856585     
   26.400000000000002        80.800000000000011        2.3514440613837810     
   26.400000000000002        81.600000000000009        2.3479886306610149     
   26.400000000000002        82.400000000000006        2.3494702782719905     
   26.400000000000002        83.200000000000003        2.3466492827958190     
   26.400000000000002        84.000000000000000        2.3497758424423125     
   26.400000000000002        84.800000000000011        2.3543376604553594     
   26.400000000000002        85.600000000000009        2.3621731418980105     
   26.400000000000002        86.400000000000006        2.3723233541410527     
   26.400000000000002        87.200000000000003        2.3840188647375280     
   26.400000000000002        88.000000000000000        2.3959936365991310     
   26.400000000000002        88.800000000000011        2.4090410981085606     
   26.400000000000002        89.600000000000009        2.4170129752491611     
   26.400000000000002        90.400000000000006        2.4246829400626502     
   26.400000000000002        91.200000000000003        2.4303927429628396     
   26.400000000000002        92.000000000000000        2.4319034858467683     
   26.400000000000002        92.800000000000011        2.4296292638711399     
   26.400000000000002        93.600000000000009        2.4250029312884398     
   26.400000000000002        94.400000000000006        2.4181719805169974     
   26.400000000000002        95.200000000000003        2.4075837333752412     
   26.400000000000002        96.000000000000000        2.3962500334650403     
   26.400000000000002        96.800000000000011        2.3842503022103290     
   26.400000000000002        97.600000000000009        2.3725004107708174     
   26.400000000000002        98.400000000000006        2.3622709446855454     
   26.400000000000002        99.200000000000003        2.3540948818359899     
   26.400000000000002        100.00000000000000        2.3487988754148850     
   26.400000000000002        100.80000000000001        2.3456392128817742     
   26.400000000000002        101.60000000000001        2.3451115275926981     
   26.400000000000002        102.40000000000001        2.3463074632018204     

   27.200000000000003       0.80000000000000004        2.3486381910464016     
   27.200000000000003        1.6000000000000001        2.3493261002184078     
   27.200000000000003        2.4000000000000004        2.3505447524131595     
   27.200000000000003        3.2000000000000002        2.3497266100628020     
   27.200000000000003        4.0000000000000000        2.3502508138917939     
   27.200000000000003        4.8000000000000007        2.3509918949500781     
   27.200000000000003        5.6000000000000005        2.3511302628153845     
   27.200000000000003        6.4000000000000004        2.3509806237205768     
   27.200000000000003        7.2000000000000002        2.3492910926833273     
   27.200000000000003        8.0000000000000000        2.3499264859738909     
   27.200000000000003        8.8000000000000007        2.3496794903065510     
   27.200000000000003        9.6000000000000014        2.3490455323725672     
   27.200000000000003        10.400000000000000        2.3494195993240798     
   27.200000000000003        11.200000000000001        2.3493274694068709     
   27.200000000000003        12.000000000000000        2.3488459850393224     
   27.200000000000003        12.800000000000001        2.3495967400954307     
   27.200000000000003        13.600000000000001        2.3506285140424694     
   27.200000000000003        14.400000000000000        2.3521590326744302     
   27.200000000000003        15.200000000000001        2.3537150506846425     
   27.200000000000003        16.000000000000000        2.3547633891526782     
   27.200000000000003        16.800000000000001        2.3552361637447587     
   27.200000000000003        17.600000000000001        2.3562388972152708     
   27.200000000000003        18.400000000000002        2.3570588404933370     
   27.200000000000003        19.200000000000003        2.3576839253303659     
   27.200000000000003        20.000000000000000        2.3581863219471306     
   27.200000000000003        20.800000000000001        2.3601123540326507     
   27.200000000000003        21.600000000000001        2.3608572428603205     
   27.200000000000003        22.400000000000002        2.3613115238578133     
   27.200000000000003        23.200000000000003        2.3626060897999728     
   27.200000000000003        24.000000000000000        2.3631102330539555     
   27.200000000000003        24.800000000000001        2.3628402272515840     
   27.200000000000003        25.600000000000001        2.3625304737503154     
   27.200000000000003        26.400000000000002        2.3609112113084101     
   27.200000000000003        27.200000000000003        2.3599032266057618     
   27.200000000000003        28.000000000000000        2.3597382162570018     
   27.200000000000003        28.800000000000001        2.3579375768017425     
   27.200000000000003        29.600000000000001        2.3594983384615325     
   27.200000000000003        30.400000000000002        2.3537049906341361     
   27.200000000000003        31.200000000000003        2.3519348292438798     
   27.200000000000003        32.000000000000000        2.3502827010386356     
   27.200000000000003        32.800000000000004        2.3518972725278449     
   27.200000000000003        33.600000000000001        2.3543384441372419     
   27.200000000000003        34.399999999999999        2.3612784863489247     
   27.200000000000003        35.200000000000003        2.3722161929394554     
   27.200000000000003        36.000000000000000        2.3852926373296834     
   27.200000000000003        36.800000000000004        2.4009841212291123     
   27.200000000000003        37.600000000000001        2.4162581777449401     
   27.200000000000003        38.400000000000006        2.4307590941553947     
   27.200000000000003        39.200000000000003        2.4430659555244638     
   27.200000000000003        40.000000000000000        2.4523603876456117     
   27.200000000000003        40.800000000000004        2.4575211985615466     
   27.200000000000003        41.600000000000001        2.4595266343584488     
   27.200000000000003        42.400000000000006        2.4583503441767771     
   27.200000000000003        43.200000000000003        2.4518275615445981     
   27.200000000000003        44.000000000000000        2.4419761634707013     
   27.200000000000003        44.800000000000004        2.4317041873777621     
   27.200000000000003        45.600000000000001        2.4151656212248498     
   27.200000000000003        46.400000000000006        2.3999296453209813     
   27.200000000000003        47.200000000000003        2.3858281070777276     
   27.200000000000003        48.000000000000000        2.3753666707058509     
   27.200000000000003        48.800000000000004        2.3665587379163684     
   27.200000000000003        49.600000000000001        2.3611379620466777     
   27.200000000000003        50.400000000000006        2.3574039571989895     
   27.200000000000003        51.200000000000003        2.3502968606176493     
   27.200000000000003        52.000000000000000        2.3353599856688478     
   27.200000000000003        52.800000000000004        2.3086048370767145     
   27.200000000000003        53.600000000000001        2.2694381170120721     
   27.200000000000003        54.400000000000006        2.2204789203635684     
   27.200000000000003        55.200000000000003        2.1653370372588596     
   27.200000000000003        56.000000000000000        2.1112774117178850     
   27.200000000000003        56.800000000000004        2.0635221817008293     
   27.200000000000003        57.600000000000001        2.0264466625414386     
   27.200000000000003        58.400000000000006        2.0033650463483141     
   27.200000000000003        59.200000000000003        1.9960804496097686     
   27.200000000000003        60.000000000000000        2.0033486030555241     
   27.200000000000003        60.800000000000004        2.0271187647215232     
   27.200000000000003        61.600000000000001        2.0628171754445934     
   27.200000000000003        62.400000000000006        2.1108205795256456     
   27.200000000000003        63.200000000000003        2.1651380077140128     
   27.200000000000003        64.000000000000000        2.2204769767533352     
   27.200000000000003        64.799999999999997        2.2711967319034794     
   27.200000000000003        65.600000000000009        2.3114738476501793     
   27.200000000000003        66.400000000000006        2.3387681509633049     
   27.200000000000003        67.200000000000003        2.3544551064376718     
   27.200000000000003        68.000000000000000        2.3589060784812816     
   27.200000000000003        68.799999999999997        2.3596446909151241     
   27.200000000000003        69.600000000000009        2.3546871892580898     
   27.200000000000003        70.400000000000006        2.3509932539307288     
   27.200000000000003        71.200000000000003        2.3485229769935390     
   27.200000000000003        72.000000000000000        2.3476073319575397     
   27.200000000000003        72.799999999999997        2.3484420891081679     
   27.200000000000003        73.600000000000009        2.3501276635332333     
   27.200000000000003        74.400000000000006        2.3508715444799475     
   27.200000000000003        75.200000000000003        2.3525000553610864     
   27.200000000000003        76.000000000000000        2.3535279156050977     
   27.200000000000003        76.800000000000011        2.3558172267425519     
   27.200000000000003        77.600000000000009        2.3562095002520427     
   27.200000000000003        78.400000000000006        2.3567832232296277     
   27.200000000000003        79.200000000000003        2.3569492972433381     
   27.200000000000003        80.000000000000000        2.3552642185758681     
   27.200000000000003        80.800000000000011        2.3536988596690449     
   27.200000000000003        81.600000000000009        2.3524188550835716     
   27.200000000000003        82.400000000000006        2.3504552543507753     
   27.200000000000003        83.200000000000003        2.3499270803319274     
   27.200000000000003        84.000000000000000        2.3494091149517611     
   27.200000000000003        84.800000000000011        2.3510503677824000     
   27.200000000000003        85.600000000000009        2.3548000938694433     
   27.200000000000003        86.400000000000006        2.3608769634044831     
   27.200000000000003        87.200000000000003        2.3689819217398687     
   27.200000000000003        88.000000000000000        2.3778952415058856     
   27.200000000000003        88.800000000000011        2.3866469270805952     
   27.200000000000003        89.600000000000009        2.3943458964749391     
   27.200000000000003        90.400000000000006        2.3994087107742788     
   27.200000000000003        91.200000000000003        2.4037069206108046     
   27.200000000000003        92.000000000000000        2.4062589281537976     
   27.200000000000003        92.800000000000011        2.4052057624472578     
   27.200000000000003        93.600000000000009        2.4015657016052385     
   27.200000000000003        94.400000000000006        2.3948632379327974     
   27.200000000000003        95.200000000000003        2.3873239405213340     
   27.200000000000003        96.000000000000000        2.3782324012527893     
   27.200000000000003        96.800000000000011        2.3689372578662407     
   27.200000000000003        97.600000000000009        2.3605929241667627     
   27.200000000000003        98.400000000000006        2.3531981904223471     
   27.200000000000003        99.200000000000003        2.3491135288698421     
   27.200000000000003        100.00000000000000        2.3464577937302482     
   27.200000000000003        100.80000000000001        2.3454648505693898     
   27.200000000000003        101.60000000000001        2.3460309725275534     
   27.200000000000003        102.40000000000001        2.3476156500579628     

   28.000000000000000       0.80000000000000004        2.3471208178093446     
   28.000000000000000        1.6000000000000001        2.3502899796494146     
   28.000000000000000        2.4000000000000004        2.3504172353209416     
   28.000000000000000        3.2000000000000002        2.3505920154922513     
   28.000000000000000        4.0000000000000000        2.3498847472442113     
   28.000000000000000        4.8000000000000007        2.3521413047270467     
   28.000000000000000        5.6000000000000005        2.3499457789396034     
   28.000000000000000        6.4000000000000004        2.3499006609484252     
   28.000000000000000        7.2000000000000002        2.3498390644842915     
   28.000000000000000        8.0000000000000000        2.3500528082477241     
   28.000000000000000        8.8000000000000007        2.3497962334587461     
   28.000000000000000        9.6000000000000014        2.3500479242658305     
   28.000000000000000        10.400000000000000        2.3499936294140360     
   28.000000000000000        11.200000000000001        2.3499493921814367     
   28.000000000000000        12.000000000000000        2.3497259228887115     
   28.000000000000000        12.800000000000001        2.3484397422365189     
   28.000000000000000        13.600000000000001        2.3495925782448692     
   28.000000000000000        14.400000000000000        2.3497957301399861     
   28.000000000000000        15.200000000000001        2.3515164006190949     
   28.000000000000000        16.000000000000000        2.3515434398175845     
   28.000000000000000        16.800000000000001        2.3521362656058851     
   28.000000000000000        17.600000000000001        2.3528460569854897     
   28.000000000000000        18.400000000000002        2.3536297998159008     
   28.000000000000000        19.200000000000003        2.3558276310294364     
   28.000000000000000        20.000000000000000        2.3571420689774891     
   28.000000000000000        20.800000000000001        2.3574035659325570     
   28.000000000000000        21.600000000000001        2.3587919421206998     
   28.000000000000000        22.400000000000002        2.3614236091449881     
   28.000000000000000        23.200000000000003        2.3607163383960503     
   28.000000000000000        24.000000000000000        2.3614049120035472     
   28.000000000000000        24.800000000000001        2.3616713401926011     
   28.000000000000000        25.600000000000001        2.3605737703299505     
   28.000000000000000        26.400000000000002        2.3610860997126988     
   28.000000000000000        27.200000000000003        2.3606704384768888     
   28.000000000000000        28.000000000000000        2.3594557207387243     
   28.000000000000000        28.800000000000001        2.3580961508311149     
   28.000000000000000        29.600000000000001        2.3565636721137748     
   28.000000000000000        30.400000000000002        2.3559482274935131     
   28.000000000000000        31.200000000000003        2.3544232348737344     
   28.000000000000000        32.000000000000000        2.3544507318452834     
   28.000000000000000        32.800000000000004        2.3564903871323306     
   28.000000000000000        33.600000000000001        2.3635642718191003     
   28.000000000000000        34.399999999999999        2.3727244633431419     
   28.000000000000000        35.200000000000003        2.3865053678616217     
   28.000000000000000        36.000000000000000        2.4018073984467985     
   28.000000000000000        36.800000000000004        2.4195061540501390     
   28.000000000000000        37.600000000000001        2.4371992756487058     
   28.000000000000000        38.400000000000006        2.4528778469159480     
   28.000000000000000        39.200000000000003        2.4663604516881050     
   28.000000000000000        40.000000000000000        2.4765076359868652     
   28.000000000000000        40.800000000000004        2.4830641621489726     
   28.000000000000000        41.600000000000001        2.4809065996674229     
   28.000000000000000        42.400000000000006        2.4803742906056896     
   28.000000000000000        43.200000000000003        2.4759202259327067     
   28.000000000000000        44.000000000000000        2.4664814621403930     
   28.000000000000000        44.800000000000004        2.4522460629546399     
   28.000000000000000        45.600000000000001        2.4355790656753902     
   28.000000000000000        46.400000000000006        2.4174821602661507     
   28.000000000000000        47.200000000000003        2.4007032986586454     
   28.000000000000000        48.000000000000000        2.3858522890257503     
   28.000000000000000        48.800000000000004        2.3744701218452864     
   28.000000000000000        49.600000000000001        2.3663438927308893     
   28.000000000000000        50.400000000000006        2.3595761875379830     
   28.000000000000000        51.200000000000003        2.3501889885092244     
   28.000000000000000        52.000000000000000        2.3336041967326078     
   28.000000000000000        52.800000000000004        2.3054539557991824     
   28.000000000000000        53.600000000000001        2.2650455632813640     
   28.000000000000000        54.400000000000006        2.2148412834313476     
   28.000000000000000        55.200000000000003        2.1592986290885761     
   28.000000000000000        56.000000000000000        2.1046700386267196     
   28.000000000000000        56.800000000000004        2.0557301610661343     
   28.000000000000000        57.600000000000001        2.0186637002685779     
   28.000000000000000        58.400000000000006        1.9963474125091889     
   28.000000000000000        59.200000000000003        1.9886790836787296     
   28.000000000000000        60.000000000000000        1.9963170572841344     
   28.000000000000000        60.800000000000004        2.0176835391219683     
   28.000000000000000        61.600000000000001        2.0575161166370437     
   28.000000000000000        62.400000000000006        2.1047857414460136     
   28.000000000000000        63.200000000000003        2.1622636181795949     
   28.000000000000000        64.000000000000000        2.2180923335904961     
   28.000000000000000        64.799999999999997        2.2709669349113693     
   28.000000000000000        65.600000000000009        2.3113955788752722     
   28.000000000000000        66.400000000000006        2.3404260850964596     
   28.000000000000000        67.200000000000003        2.3543757033964576     
   28.000000000000000        68.000000000000000        2.3606101677760485     
   28.000000000000000        68.799999999999997        2.3599192856736342     
   28.000000000000000        69.600000000000009        2.3554809259747471     
   28.000000000000000        70.400000000000006        2.3512355624575818     
   28.000000000000000        71.200000000000003        2.3492235431425850     
   28.000000000000000        72.000000000000000        2.3488798006450593     
   28.000000000000000        72.799999999999997        2.3484353322912837     
   28.000000000000000        73.600000000000009        2.3507537253784263     
   28.000000000000000        74.400000000000006        2.3524006181053534     
   28.000000000000000        75.200000000000003        2.3546042652806087     
   28.000000000000000        76.000000000000000        2.3544332876410854     
   28.000000000000000        76.800000000000011        2.3577538862551646     
   28.000000000000000        77.600000000000009        2.3588178640632274     
   28.000000000000000        78.400000000000006        2.3600387618054710     
   28.000000000000000        79.200000000000003        2.3601237651617377     
   28.000000000000000        80.000000000000000        2.3596985433964650     
   28.000000000000000        80.800000000000011        2.3586705274295756     
   28.000000000000000        81.600000000000009        2.3561603383913088     
   28.000000000000000        82.400000000000006        2.3547932776727314     
   28.000000000000000        83.200000000000003        2.3527930461020388     
   28.000000000000000        84.000000000000000        2.3514237371848403     
   28.000000000000000        84.800000000000011        2.3509762874860716     
   28.000000000000000        85.600000000000009        2.3515713288030904     
   28.000000000000000        86.400000000000006        2.3537797489475616     
   28.000000000000000        87.200000000000003        2.3575877283582858     
   28.000000000000000        88.000000000000000        2.3632879218773803     
   28.000000000000000        88.800000000000011        2.3699564267831152     
   28.000000000000000        89.600000000000009        2.3755860153445347     
   28.000000000000000        90.400000000000006        2.3796745937340407     
   28.000000000000000        91.200000000000003        2.3824524240039935     
   28.000000000000000        92.000000000000000        2.3831814660652348     
   28.000000000000000        92.800000000000011        2.3830176351709587     
   28.000000000000000        93.600000000000009        2.3804105654427130     
   28.000000000000000        94.400000000000006        2.3752534505225054     
   28.000000000000000        95.200000000000003        2.3705935442681043     
   28.000000000000000        96.000000000000000        2.3637277882500438     
   28.000000000000000        96.800000000000011        2.3567552282933772     
   28.000000000000000        97.600000000000009        2.3542245629385574     
   28.000000000000000        98.400000000000006        2.3484082917211135     
   28.000000000000000        99.200000000000003        2.3465371816366090     
   28.000000000000000        100.00000000000000        2.3456442314391492     
   28.000000000000000        100.80000000000001        2.3457593956955622     
   28.000000000000000        101.60000000000001        2.3468770078864107     
   28.000000000000000        102.40000000000001        2.3486671845489084     

   28.800000000000001       0.80000000000000004        2.3507832594885758     
   28.800000000000001        1.6000000000000001        2.3505648538854045     
   28.800000000000001        2.4000000000000004        2.3506872581730058     
   28.800000000000001        3.2000000000000002        2.3504061625010104     
   28.800000000000001        4.0000000000000000        2.3504371533970869     
   28.800000000000001        4.8000000000000007        2.3502680003939331     
   28.800000000000001        5.6000000000000005        2.3499701032087872     
   28.800000000000001        6.4000000000000004        2.3497059072752604     
   28.800000000000001        7.2000000000000002        2.3503764693619025     
   28.800000000000001        8.0000000000000000        2.3499901722996515     
   28.800000000000001        8.8000000000000007        2.3494723700985647     
   28.800000000000001        9.6000000000000014        2.3500627726118335     
   28.800000000000001        10.400000000000000        2.3493811733495380     
   28.800000000000001        11.200000000000001        2.3497422406730681     
   28.800000000000001        12.000000000000000        2.3498412429760793     
   28.800000000000001        12.800000000000001        2.3490220535872273     
   28.800000000000001        13.600000000000001        2.3491531355470405     
   28.800000000000001        14.400000000000000        2.3494015908302837     
   28.800000000000001        15.200000000000001        2.3498868867798883     
   28.800000000000001        16.000000000000000        2.3493582256086665     
   28.800000000000001        16.800000000000001        2.3498118064654623     
   28.800000000000001        17.600000000000001        2.3503750947146380     
   28.800000000000001        18.400000000000002        2.3515944618023088     
   28.800000000000001        19.200000000000003        2.3530818247659715     
   28.800000000000001        20.000000000000000        2.3548687217132018     
   28.800000000000001        20.800000000000001        2.3562068014873683     
   28.800000000000001        21.600000000000001        2.3587626132412507     
   28.800000000000001        22.400000000000002        2.3606355208146144     
   28.800000000000001        23.200000000000003        2.3610411929755615     
   28.800000000000001        24.000000000000000        2.3596985850448413     
   28.800000000000001        24.800000000000001        2.3597800273661034     
   28.800000000000001        25.600000000000001        2.3569018544531639     
   28.800000000000001        26.400000000000002        2.3555795749720096     
   28.800000000000001        27.200000000000003        2.3545398966105151     
   28.800000000000001        28.000000000000000        2.3529628734671126     
   28.800000000000001        28.800000000000001        2.3522886955532498     
   28.800000000000001        29.600000000000001        2.3520255446207674     
   28.800000000000001        30.400000000000002        2.3514911384492403     
   28.800000000000001        31.200000000000003        2.3525216032793033     
   28.800000000000001        32.000000000000000        2.3566452871670744     
   28.800000000000001        32.800000000000004        2.3624102337208011     
   28.800000000000001        33.600000000000001        2.3718803877217907     
   28.800000000000001        34.399999999999999        2.3838211340592323     
   28.800000000000001        35.200000000000003        2.4005194417757378     
   28.800000000000001        36.000000000000000        2.4173638638551047     
   28.800000000000001        36.800000000000004        2.4381089286504558     
   28.800000000000001        37.600000000000001        2.4584315203221823     
   28.800000000000001        38.400000000000006        2.4755308587281784     
   28.800000000000001        39.200000000000003        2.4875178395554598     
   28.800000000000001        40.000000000000000        2.4904089574177597     
   28.800000000000001        40.800000000000004        2.5183768562209927     
   28.800000000000001        41.600000000000001        2.5021817904980654     
   28.800000000000001        42.400000000000006        2.5161531010065565     
   28.800000000000001        43.200000000000003        2.4908084657415706     
   28.800000000000001        44.000000000000000        2.4895624021284144     
   28.800000000000001        44.800000000000004        2.4748277744795466     
   28.800000000000001        45.600000000000001        2.4563124083869470     
   28.800000000000001        46.400000000000006        2.4348602578900609     
   28.800000000000001        47.200000000000003        2.4153260320325169     
   28.800000000000001        48.000000000000000        2.3974355779195324     
   28.800000000000001        48.800000000000004        2.3830663561015122     
   28.800000000000001        49.600000000000001        2.3721564421872467     
   28.800000000000001        50.400000000000006        2.3628678653493611     
   28.800000000000001        51.200000000000003        2.3512096481197808     
   28.800000000000001        52.000000000000000        2.3338216589385774     
   28.800000000000001        52.800000000000004        2.3067793086969735     
   28.800000000000001        53.600000000000001        2.2676345776417026     
   28.800000000000001        54.400000000000006        2.2188096104140569     
   28.800000000000001        55.200000000000003        2.1644142147300816     
   28.800000000000001        56.000000000000000        2.1102010191136644     
   28.800000000000001        56.800000000000004        2.0630463696257273     
   28.800000000000001        57.600000000000001        2.0283294680278150     
   28.800000000000001        58.400000000000006        2.0040840991377933     
   28.800000000000001        59.200000000000003        1.9978803639802429     
   28.800000000000001        60.000000000000000        2.0062902501085875     
   28.800000000000001        60.800000000000004        2.0300564905983105     
   28.800000000000001        61.600000000000001        2.0672102941357871     
   28.800000000000001        62.400000000000006        2.1155870275970603     
   28.800000000000001        63.200000000000003        2.1706345964241693     
   28.800000000000001        64.000000000000000        2.2265774755325141     
   28.800000000000001        64.799999999999997        2.2771445263328136     
   28.800000000000001        65.600000000000009        2.3173882583336196     
   28.800000000000001        66.400000000000006        2.3436270898478728     
   28.800000000000001        67.200000000000003        2.3588812891116424     
   28.800000000000001        68.000000000000000        2.3637174626902491     
   28.800000000000001        68.799999999999997        2.3620874819954247     
   28.800000000000001        69.600000000000009        2.3568703251310463     
   28.800000000000001        70.400000000000006        2.3527616326181016     
   28.800000000000001        71.200000000000003        2.3511236832375695     
   28.800000000000001        72.000000000000000        2.3500644655851213     
   28.800000000000001        72.799999999999997        2.3506991922297740     
   28.800000000000001        73.600000000000009        2.3525036499532339     
   28.800000000000001        74.400000000000006        2.3546444442518313     
   28.800000000000001        75.200000000000003        2.3568001497027304     
   28.800000000000001        76.000000000000000        2.3590668369032146     
   28.800000000000001        76.800000000000011        2.3597675771590203     
   28.800000000000001        77.600000000000009        2.3601834464981781     
   28.800000000000001        78.400000000000006        2.3604980667058739     
   28.800000000000001        79.200000000000003        2.3610004012629719     
   28.800000000000001        80.000000000000000        2.3589831111074799     
   28.800000000000001        80.800000000000011        2.3610740628311397     
   28.800000000000001        81.600000000000009        2.3598248175380303     
   28.800000000000001        82.400000000000006        2.3578721905610647     
   28.800000000000001        83.200000000000003        2.3561764276298325     
   28.800000000000001        84.000000000000000        2.3553085795862216     
   28.800000000000001        84.800000000000011        2.3526137868537624     
   28.800000000000001        85.600000000000009        2.3513730218004150     
   28.800000000000001        86.400000000000006        2.3506928830505949     
   28.800000000000001        87.200000000000003        2.3523767163087941     
   28.800000000000001        88.000000000000000        2.3536772000526747     
   28.800000000000001        88.800000000000011        2.3567116882873416     
   28.800000000000001        89.600000000000009        2.3598574615050478     
   28.800000000000001        90.400000000000006        2.3626452570406884     
   28.800000000000001        91.200000000000003        2.3636774607806088     
   28.800000000000001        92.000000000000000        2.3652337960112542     
   28.800000000000001        92.800000000000011        2.3651412689978368     
   28.800000000000001        93.600000000000009        2.3634228398543620     
   28.800000000000001        94.400000000000006        2.3610945379892749     
   28.800000000000001        95.200000000000003        2.3566750390835822     
   28.800000000000001        96.000000000000000        2.3526669049860667     
   28.800000000000001        96.800000000000011        2.3492634356236048     
   28.800000000000001        97.600000000000009        2.3462992023126139     
   28.800000000000001        98.400000000000006        2.3458953203693689     
   28.800000000000001        99.200000000000003        2.3448712362981898     
   28.800000000000001        100.00000000000000        2.3453659391309176     
   28.800000000000001        100.80000000000001        2.3470555600508254     
   28.800000000000001        101.60000000000001        2.3476674671469162     
   28.800000000000001        102.40000000000001        2.3499122176548730     

   29.600000000000001       0.80000000000000004        2.3498824729909944     
   29.600000000000001        1.6000000000000001        2.3503356154593900     
   29.600000000000001        2.4000000000000004        2.3502478441379693     
   29.600000000000001        3.2000000000000002        2.3503706210139095     
   29.600000000000001        4.0000000000000000        2.3506156575244144     
   29.600000000000001        4.8000000000000007        2.3504162944890203     
   29.600000000000001        5.6000000000000005        2.3499838729094091     
   29.600000000000001        6.4000000000000004        2.3500967802139709     
   29.600000000000001        7.2000000000000002        2.3497711967178976     
   29.600000000000001        8.0000000000000000        2.3499409616089344     
   29.600000000000001        8.8000000000000007        2.3493828547166262     
   29.600000000000001        9.6000000000000014        2.3503461780410175     
   29.600000000000001        10.400000000000000        2.3493249403702383     
   29.600000000000001        11.200000000000001        2.3495756175239384     
   29.600000000000001        12.000000000000000        2.3486479172758794     
   29.600000000000001        12.800000000000001        2.3489392076318119     
   29.600000000000001        13.600000000000001        2.3487676767211534     
   29.600000000000001        14.400000000000000        2.3484741589404456     
   29.600000000000001        15.200000000000001        2.3482714206519715     
   29.600000000000001        16.000000000000000        2.3485719970276651     
   29.600000000000001        16.800000000000001        2.3482373835850985     
   29.600000000000001        17.600000000000001        2.3490435424002625     
   29.600000000000001        18.400000000000002        2.3504131655198131     
   29.600000000000001        19.200000000000003        2.3522548444631970     
   29.600000000000001        20.000000000000000        2.3545175338569959     
   29.600000000000001        20.800000000000001        2.3561362250763001     
   29.600000000000001        21.600000000000001        2.3588382415053695     
   29.600000000000001        22.400000000000002        2.3595602869954053     
   29.600000000000001        23.200000000000003        2.3573406033428252     
   29.600000000000001        24.000000000000000        2.3550920507195725     
   29.600000000000001        24.800000000000001        2.3503719321009009     
   29.600000000000001        25.600000000000001        2.3453662726709967     
   29.600000000000001        26.400000000000002        2.3418996580441909     
   29.600000000000001        27.200000000000003        2.3391336882647802     
   29.600000000000001        28.000000000000000        2.3370087245479185     
   29.600000000000001        28.800000000000001        2.3368441087477643     
   29.600000000000001        29.600000000000001        2.3402823348563597     
   29.600000000000001        30.400000000000002        2.3412871604459200     
   29.600000000000001        31.200000000000003        2.3463706473094437     
   29.600000000000001        32.000000000000000        2.3542763816435701     
   29.600000000000001        32.800000000000004        2.3649635990255828     
   29.600000000000001        33.600000000000001        2.3782500748237365     
   29.600000000000001        34.399999999999999        2.3954896237863301     
   29.600000000000001        35.200000000000003        2.4146066523275937     
   29.600000000000001        36.000000000000000        2.4346853352764706     
   29.600000000000001        36.800000000000004        2.4543466645195711     
   29.600000000000001        37.600000000000001        2.4769853316390043     
   29.600000000000001        38.400000000000006        2.4942533306930121     
   29.600000000000001        39.200000000000003        2.5111868660566903     
   29.600000000000001        40.000000000000000        2.5076224489793830     
   29.600000000000001        40.800000000000004        2.4918618917190316     
   29.600000000000001        41.600000000000001        2.4990542418481856     
   29.600000000000001        42.400000000000006        2.5090583425194763     
   29.600000000000001        43.200000000000003        2.4938958952581460     
   29.600000000000001        44.000000000000000        2.4982876769342477     
   29.600000000000001        44.800000000000004        2.4970076181522418     
   29.600000000000001        45.600000000000001        2.4739342742583008     
   29.600000000000001        46.400000000000006        2.4506397395296706     
   29.600000000000001        47.200000000000003        2.4287210642417891     
   29.600000000000001        48.000000000000000        2.4086566170243753     
   29.600000000000001        48.800000000000004        2.3919279007268082     
   29.600000000000001        49.600000000000001        2.3781185347750302     
   29.600000000000001        50.400000000000006        2.3666829773680411     
   29.600000000000001        51.200000000000003        2.3543377727223280     
   29.600000000000001        52.000000000000000        2.3375902574965819     
   29.600000000000001        52.800000000000004        2.3118586374441752     
   29.600000000000001        53.600000000000001        2.2762559898207457     
   29.600000000000001        54.400000000000006        2.2312403663483118     
   29.600000000000001        55.200000000000003        2.1799360926962175     
   29.600000000000001        56.000000000000000        2.1280624078173696     
   29.600000000000001        56.800000000000004        2.0832617845539847     
   29.600000000000001        57.600000000000001        2.0488490003205770     
   29.600000000000001        58.400000000000006        2.0283329404757686     
   29.600000000000001        59.200000000000003        2.0224474073049024     
   29.600000000000001        60.000000000000000        2.0317138155436818     
   29.600000000000001        60.800000000000004        2.0548644348245073     
   29.600000000000001        61.600000000000001        2.0910900735026576     
   29.600000000000001        62.400000000000006        2.1373121656182130     
   29.600000000000001        63.200000000000003        2.1893926384906259     
   29.600000000000001        64.000000000000000        2.2421443256286087     
   29.600000000000001        64.799999999999997        2.2894237487873088     
   29.600000000000001        65.600000000000009        2.3263597537553871     
   29.600000000000001        66.400000000000006        2.3506406025383910     
   29.600000000000001        67.200000000000003        2.3631853862309340     
   29.600000000000001        68.000000000000000        2.3668819301070236     
   29.600000000000001        68.799999999999997        2.3636644898510020     
   29.600000000000001        69.600000000000009        2.3589789724904930     
   29.600000000000001        70.400000000000006        2.3549121913550422     
   29.600000000000001        71.200000000000003        2.3529108826655292     
   29.600000000000001        72.000000000000000        2.3524770798390366     
   29.600000000000001        72.799999999999997        2.3528707888730884     
   29.600000000000001        73.600000000000009        2.3546931061915570     
   29.600000000000001        74.400000000000006        2.3574179076547490     
   29.600000000000001        75.200000000000003        2.3583235232817286     
   29.600000000000001        76.000000000000000        2.3588636274321817     
   29.600000000000001        76.800000000000011        2.3583468779685890     
   29.600000000000001        77.600000000000009        2.3570905567769644     
   29.600000000000001        78.400000000000006        2.3556065871503162     
   29.600000000000001        79.200000000000003        2.3545866586476043     
   29.600000000000001        80.000000000000000        2.3545270008952661     
   29.600000000000001        80.800000000000011        2.3550928879179325     
   29.600000000000001        81.600000000000009        2.3541015678033181     
   29.600000000000001        82.400000000000006        2.3581867618662766     
   29.600000000000001        83.200000000000003        2.3563380331961090     
   29.600000000000001        84.000000000000000        2.3564199398613197     
   29.600000000000001        84.800000000000011        2.3553869861200254     
   29.600000000000001        85.600000000000009        2.3532972410218926     
   29.600000000000001        86.400000000000006        2.3511664691782777     
   29.600000000000001        87.200000000000003        2.3501424675070424     
   29.600000000000001        88.000000000000000        2.3493797712560669     
   29.600000000000001        88.800000000000011        2.3491486273588098     
   29.600000000000001        89.600000000000009        2.3498130814110882     
   29.600000000000001        90.400000000000006        2.3508820528784087     
   29.600000000000001        91.200000000000003        2.3520006869533669     
   29.600000000000001        92.000000000000000        2.3531244068836421     
   29.600000000000001        92.800000000000011        2.3531903585516587     
   29.600000000000001        93.600000000000009        2.3519288483924714     
   29.600000000000001        94.400000000000006        2.3492665018717229     
   29.600000000000001        95.200000000000003        2.3490126972686114     
   29.600000000000001        96.000000000000000        2.3473568996324947     
   29.600000000000001        96.800000000000011        2.3463111139266468     
   29.600000000000001        97.600000000000009        2.3452455431066674     
   29.600000000000001        98.400000000000006        2.3452923608936449     
   29.600000000000001        99.200000000000003        2.3457509401704240     
   29.600000000000001        100.00000000000000        2.3462904213807794     
   29.600000000000001        100.80000000000001        2.3483203341303680     
   29.600000000000001        101.60000000000001        2.3494519083567753     
   29.600000000000001        102.40000000000001        2.3501957415067265     

   30.400000000000002       0.80000000000000004        2.3499978128585473     
   30.400000000000002        1.6000000000000001        2.3497884370507580     
   30.400000000000002        2.4000000000000004        2.3504136695032321     
   30.400000000000002        3.2000000000000002        2.3491133585766684     
   30.400000000000002        4.0000000000000000        2.3502439521663492     
   30.400000000000002        4.8000000000000007        2.3501143451639530     
   30.400000000000002        5.6000000000000005        2.3489307266434851     
   30.400000000000002        6.4000000000000004        2.3498948074233659     
   30.400000000000002        7.2000000000000002        2.3497936823928240     
   30.400000000000002        8.0000000000000000        2.3496105378714600     
   30.400000000000002        8.8000000000000007        2.3493048628262292     
   30.400000000000002        9.6000000000000014        2.3494650121826472     
   30.400000000000002        10.400000000000000        2.3493502446842287     
   30.400000000000002        11.200000000000001        2.3475677702570263     
   30.400000000000002        12.000000000000000        2.3490302596400916     
   30.400000000000002        12.800000000000001        2.3492121294359256     
   30.400000000000002        13.600000000000001        2.3487646250447862     
   30.400000000000002        14.400000000000000        2.3485947672387546     
   30.400000000000002        15.200000000000001        2.3483142182097647     
   30.400000000000002        16.000000000000000        2.3477882627922972     
   30.400000000000002        16.800000000000001        2.3477162587279437     
   30.400000000000002        17.600000000000001        2.3494953705547261     
   30.400000000000002        18.400000000000002        2.3506756413119252     
   30.400000000000002        19.200000000000003        2.3514727362030627     
   30.400000000000002        20.000000000000000        2.3561035139010067     
   30.400000000000002        20.800000000000001        2.3577399969217505     
   30.400000000000002        21.600000000000001        2.3579577822937563     
   30.400000000000002        22.400000000000002        2.3561316387591296     
   30.400000000000002        23.200000000000003        2.3516354777697424     
   30.400000000000002        24.000000000000000        2.3437829677902293     
   30.400000000000002        24.800000000000001        2.3346106368383008     
   30.400000000000002        25.600000000000001        2.3241533571061814     
   30.400000000000002        26.400000000000002        2.3172476832122424     
   30.400000000000002        27.200000000000003        2.3111966675983107     
   30.400000000000002        28.000000000000000        2.3090863169048488     
   30.400000000000002        28.800000000000001        2.3088560674356833     
   30.400000000000002        29.600000000000001        2.3124937466158308     
   30.400000000000002        30.400000000000002        2.3192688212675372     
   30.400000000000002        31.200000000000003        2.3311707612648447     
   30.400000000000002        32.000000000000000        2.3438305131957216     
   30.400000000000002        32.800000000000004        2.3626574903814150     
   30.400000000000002        33.600000000000001        2.3823213324545849     
   30.400000000000002        34.399999999999999        2.4038705552262378     
   30.400000000000002        35.200000000000003        2.4263077047246160     
   30.400000000000002        36.000000000000000        2.4488020042833343     
   30.400000000000002        36.800000000000004        2.4679302556313378     
   30.400000000000002        37.600000000000001        2.4884805484487349     
   30.400000000000002        38.400000000000006        2.4971631855617713     
   30.400000000000002        39.200000000000003        2.5154210681748581     
   30.400000000000002        40.000000000000000        2.4969669860278234     
   30.400000000000002        40.800000000000004        2.5118143890489524     
   30.400000000000002        41.600000000000001        2.5157760560278510     
   30.400000000000002        42.400000000000006        2.4966001307466819     
   30.400000000000002        43.200000000000003        2.5120080429536511     
   30.400000000000002        44.000000000000000        2.5169163237270715     
   30.400000000000002        44.800000000000004        2.4959591890916539     
   30.400000000000002        45.600000000000001        2.4875269823507868     
   30.400000000000002        46.400000000000006        2.4637633411098938     
   30.400000000000002        47.200000000000003        2.4397532599959981     
   30.400000000000002        48.000000000000000        2.4167071841362131     
   30.400000000000002        48.800000000000004        2.3990680104353430     
   30.400000000000002        49.600000000000001        2.3834408398451341     
   30.400000000000002        50.400000000000006        2.3704637537398541     
   30.400000000000002        51.200000000000003        2.3579584983154809     
   30.400000000000002        52.000000000000000        2.3424991390177872     
   30.400000000000002        52.800000000000004        2.3203221160713010     
   30.400000000000002        53.600000000000001        2.2896316486562895     
   30.400000000000002        54.400000000000006        2.2492917430287682     
   30.400000000000002        55.200000000000003        2.2041772797047763     
   30.400000000000002        56.000000000000000        2.1578663639934934     
   30.400000000000002        56.800000000000004        2.1176910618786415     
   30.400000000000002        57.600000000000001        2.0868448732637401     
   30.400000000000002        58.400000000000006        2.0665241713710731     
   30.400000000000002        59.200000000000003        2.0607818042078478     
   30.400000000000002        60.000000000000000        2.0703128888070559     
   30.400000000000002        60.800000000000004        2.0922304943052485     
   30.400000000000002        61.600000000000001        2.1246601825100884     
   30.400000000000002        62.400000000000006        2.1682524413655666     
   30.400000000000002        63.200000000000003        2.2150137457235233     
   30.400000000000002        64.000000000000000        2.2616581778746272     
   30.400000000000002        64.799999999999997        2.3033264274579066     
   30.400000000000002        65.600000000000009        2.3352500383199519     
   30.400000000000002        66.400000000000006        2.3564547075842972     
   30.400000000000002        67.200000000000003        2.3659554386395016     
   30.400000000000002        68.000000000000000        2.3685196445729151     
   30.400000000000002        68.799999999999997        2.3658416703861453     
   30.400000000000002        69.600000000000009        2.3602256491130453     
   30.400000000000002        70.400000000000006        2.3578191491817431     
   30.400000000000002        71.200000000000003        2.3562580927874381     
   30.400000000000002        72.000000000000000        2.3560532967764645     
   30.400000000000002        72.799999999999997        2.3566428741416723     
   30.400000000000002        73.600000000000009        2.3590124676191371     
   30.400000000000002        74.400000000000006        2.3575912391815557     
   30.400000000000002        75.200000000000003        2.3566611653190832     
   30.400000000000002        76.000000000000000        2.3544117966796150     
   30.400000000000002        76.800000000000011        2.3507252756466341     
   30.400000000000002        77.600000000000009        2.3461850985375676     
   30.400000000000002        78.400000000000006        2.3420948424537431     
   30.400000000000002        79.200000000000003        2.3392063688345712     
   30.400000000000002        80.000000000000000        2.3383751101859902     
   30.400000000000002        80.800000000000011        2.3393404805738958     
   30.400000000000002        81.600000000000009        2.3421028593892466     
   30.400000000000002        82.400000000000006        2.3456101878780102     
   30.400000000000002        83.200000000000003        2.3486996924117727     
   30.400000000000002        84.000000000000000        2.3535364573554443     
   30.400000000000002        84.800000000000011        2.3556329723074731     
   30.400000000000002        85.600000000000009        2.3548515740693574     
   30.400000000000002        86.400000000000006        2.3542662815679045     
   30.400000000000002        87.200000000000003        2.3517752925052688     
   30.400000000000002        88.000000000000000        2.3479536001250327     
   30.400000000000002        88.800000000000011        2.3475605575470966     
   30.400000000000002        89.600000000000009        2.3460080347214856     
   30.400000000000002        90.400000000000006        2.3461370514892850     
   30.400000000000002        91.200000000000003        2.3457472575686684     
   30.400000000000002        92.000000000000000        2.3479573158029261     
   30.400000000000002        92.800000000000011        2.3465453000760728     
   30.400000000000002        93.600000000000009        2.3458933565130131     
   30.400000000000002        94.400000000000006        2.3451931657717928     
   30.400000000000002        95.200000000000003        2.3441250665147009     
   30.400000000000002        96.000000000000000        2.3452220545026590     
   30.400000000000002        96.800000000000011        2.3451065261168744     
   30.400000000000002        97.600000000000009        2.3463985274814854     
   30.400000000000002        98.400000000000006        2.3449747900595046     
   30.400000000000002        99.200000000000003        2.3470434569601002     
   30.400000000000002        100.00000000000000        2.3482122838909270     
   30.400000000000002        100.80000000000001        2.3490832637329619     
   30.400000000000002        101.60000000000001        2.3490006327795876     
   30.400000000000002        102.40000000000001        2.3496355622135039     

   31.200000000000003       0.80000000000000004        2.3498056636302147     
   31.200000000000003        1.6000000000000001        2.3499526582533439     
   31.200000000000003        2.4000000000000004        2.3498593249542932     
   31.200000000000003        3.2000000000000002        2.3498913778418906     
   31.200000000000003        4.0000000000000000        2.3503521435488732     
   31.200000000000003        4.8000000000000007        2.3495622553213016     
   31.200000000000003        5.6000000000000005        2.3513509664740235     
   31.200000000000003        6.4000000000000004        2.3495580172131443     
   31.200000000000003        7.2000000000000002        2.3482315752290863     
   31.200000000000003        8.0000000000000000        2.3496828181445228     
   31.200000000000003        8.8000000000000007        2.3501303256303507     
   31.200000000000003        9.6000000000000014        2.3502370357410296     
   31.200000000000003        10.400000000000000        2.3494802230091136     
   31.200000000000003        11.200000000000001        2.3493476305575336     
   31.200000000000003        12.000000000000000        2.3492951491474430     
   31.200000000000003        12.800000000000001        2.3481980138133181     
   31.200000000000003        13.600000000000001        2.3493014585909102     
   31.200000000000003        14.400000000000000        2.3488049913408404     
   31.200000000000003        15.200000000000001        2.3481458084798259     
   31.200000000000003        16.000000000000000        2.3470048186872798     
   31.200000000000003        16.800000000000001        2.3478046512941426     
   31.200000000000003        17.600000000000001        2.3493544754959901     
   31.200000000000003        18.400000000000002        2.3524792217007211     
   31.200000000000003        19.200000000000003        2.3545658524012474     
   31.200000000000003        20.000000000000000        2.3572458445204383     
   31.200000000000003        20.800000000000001        2.3587118407245438     
   31.200000000000003        21.600000000000001        2.3580210407361402     
   31.200000000000003        22.400000000000002        2.3494291356170063     
   31.200000000000003        23.200000000000003        2.3394938370508176     
   31.200000000000003        24.000000000000000        2.3253118068855567     
   31.200000000000003        24.800000000000001        2.3091753050798189     
   31.200000000000003        25.600000000000001        2.2932080387415965     
   31.200000000000003        26.400000000000002        2.2801044023945338     
   31.200000000000003        27.200000000000003        2.2709828821451210     
   31.200000000000003        28.000000000000000        2.2666279483063447     
   31.200000000000003        28.800000000000001        2.2689555033599338     
   31.200000000000003        29.600000000000001        2.2757503170295532     
   31.200000000000003        30.400000000000002        2.2884881078803239     
   31.200000000000003        31.200000000000003        2.3061882354106964     
   31.200000000000003        32.000000000000000        2.3279934022141386     
   31.200000000000003        32.800000000000004        2.3533137127708601     
   31.200000000000003        33.600000000000001        2.3803723820073208     
   31.200000000000003        34.399999999999999        2.4076380783002325     
   31.200000000000003        35.200000000000003        2.4331709751332800     
   31.200000000000003        36.000000000000000        2.4574945853512817     
   31.200000000000003        36.800000000000004        2.4777421553337073     
   31.200000000000003        37.600000000000001        2.5090230132039779     
   31.200000000000003        38.400000000000006        2.4956720070515459     
   31.200000000000003        39.200000000000003        2.4979796838393313     
   31.200000000000003        40.000000000000000        2.5130122552205059     
   31.200000000000003        40.800000000000004        2.4950939883921492     
   31.200000000000003        41.600000000000001        2.4958279905729546     
   31.200000000000003        42.400000000000006        2.5100828520970220     
   31.200000000000003        43.200000000000003        2.4947923541687156     
   31.200000000000003        44.000000000000000        2.4982042281098464     
   31.200000000000003        44.800000000000004        2.5135219758387470     
   31.200000000000003        45.600000000000001        2.4970965206547873     
   31.200000000000003        46.400000000000006        2.4739933424809450     
   31.200000000000003        47.200000000000003        2.4474705980778348     
   31.200000000000003        48.000000000000000        2.4253580137753343     
   31.200000000000003        48.800000000000004        2.4041889285535976     
   31.200000000000003        49.600000000000001        2.3871883531883737     
   31.200000000000003        50.400000000000006        2.3762654838082362     
   31.200000000000003        51.200000000000003        2.3608722473332122     
   31.200000000000003        52.000000000000000        2.3488402100790027     
   31.200000000000003        52.800000000000004        2.3299287616013484     
   31.200000000000003        53.600000000000001        2.3030867599215461     
   31.200000000000003        54.400000000000006        2.2738575858903656     
   31.200000000000003        55.200000000000003        2.2348370548940482     
   31.200000000000003        56.000000000000000        2.1955021087434310     
   31.200000000000003        56.800000000000004        2.1605218243214979     
   31.200000000000003        57.600000000000001        2.1335566488601083     
   31.200000000000003        58.400000000000006        2.1177789750371114     
   31.200000000000003        59.200000000000003        2.1128621715940006     
   31.200000000000003        60.000000000000000        2.1194628495019914     
   31.200000000000003        60.800000000000004        2.1388563168977526     
   31.200000000000003        61.600000000000001        2.1669873607869485     
   31.200000000000003        62.400000000000006        2.2023023331988374     
   31.200000000000003        63.200000000000003        2.2404849031159624     
   31.200000000000003        64.000000000000000        2.2797177802054507     
   31.200000000000003        64.799999999999997        2.3133409864311325     
   31.200000000000003        65.600000000000009        2.3388647023629212     
   31.200000000000003        66.400000000000006        2.3560173373630100     
   31.200000000000003        67.200000000000003        2.3655216565781139     
   31.200000000000003        68.000000000000000        2.3661962074875160     
   31.200000000000003        68.799999999999997        2.3656805426963139     
   31.200000000000003        69.600000000000009        2.3629613233988818     
   31.200000000000003        70.400000000000006        2.3603404201077871     
   31.200000000000003        71.200000000000003        2.3599447931568842     
   31.200000000000003        72.000000000000000        2.3595849312314487     
   31.200000000000003        72.799999999999997        2.3598022666409699     
   31.200000000000003        73.600000000000009        2.3592927054088952     
   31.200000000000003        74.400000000000006        2.3563326062403909     
   31.200000000000003        75.200000000000003        2.3508391600754774     
   31.200000000000003        76.000000000000000        2.3433207351721870     
   31.200000000000003        76.800000000000011        2.3345944877680957     
   31.200000000000003        77.600000000000009        2.3249484781282272     
   31.200000000000003        78.400000000000006        2.3166939987839603     
   31.200000000000003        79.200000000000003        2.3103908825687651     
   31.200000000000003        80.000000000000000        2.3094979698383344     
   31.200000000000003        80.800000000000011        2.3108746838386316     
   31.200000000000003        81.600000000000009        2.3175277013553846     
   31.200000000000003        82.400000000000006        2.3250261431582522     
   31.200000000000003        83.200000000000003        2.3344808541083446     
   31.200000000000003        84.000000000000000        2.3437565642151053     
   31.200000000000003        84.800000000000011        2.3505693173427376     
   31.200000000000003        85.600000000000009        2.3547949046209005     
   31.200000000000003        86.400000000000006        2.3570478151829333     
   31.200000000000003        87.200000000000003        2.3541905419270517     
   31.200000000000003        88.000000000000000        2.3526822998632579     
   31.200000000000003        88.800000000000011        2.3489334447520847     
   31.200000000000003        89.600000000000009        2.3463275336535085     
   31.200000000000003        90.400000000000006        2.3426466422557040     
   31.200000000000003        91.200000000000003        2.3445040817414586     
   31.200000000000003        92.000000000000000        2.3411954485526856     
   31.200000000000003        92.800000000000011        2.3445409405943058     
   31.200000000000003        93.600000000000009        2.3451663329196109     
   31.200000000000003        94.400000000000006        2.3444191607574818     
   31.200000000000003        95.200000000000003        2.3455121682478852     
   31.200000000000003        96.000000000000000        2.3457169270472140     
   31.200000000000003        96.800000000000011        2.3460303559244533     
   31.200000000000003        97.600000000000009        2.3466744592456674     
   31.200000000000003        98.400000000000006        2.3475962527021439     
   31.200000000000003        99.200000000000003        2.3484326701721470     
   31.200000000000003        100.00000000000000        2.3492713144391089     
   31.200000000000003        100.80000000000001        2.3488984505426469     
   31.200000000000003        101.60000000000001        2.3500184634019941     
   31.200000000000003        102.40000000000001        2.3521992720291798     

   32.000000000000000       0.80000000000000004        2.3502873449132999     
   32.000000000000000        1.6000000000000001        2.3506541892108075     
   32.000000000000000        2.4000000000000004        2.3499226950058123     
   32.000000000000000        3.2000000000000002        2.3503464407126384     
   32.000000000000000        4.0000000000000000        2.3500563664929590     
   32.000000000000000        4.8000000000000007        2.3498806154884408     
   32.000000000000000        5.6000000000000005        2.3492778411730701     
   32.000000000000000        6.4000000000000004        2.3481227639933291     
   32.000000000000000        7.2000000000000002        2.3488201076236321     
   32.000000000000000        8.0000000000000000        2.3495034132437902     
   32.000000000000000        8.8000000000000007        2.3494711418162040     
   32.000000000000000        9.6000000000000014        2.3501379779575871     
   32.000000000000000        10.400000000000000        2.3483490888059935     
   32.000000000000000        11.200000000000001        2.3499568208721371     
   32.000000000000000        12.000000000000000        2.3518049189308936     
   32.000000000000000        12.800000000000001        2.3504395913736240     
   32.000000000000000        13.600000000000001        2.3503586892154855     
   32.000000000000000        14.400000000000000        2.3499566088467350     
   32.000000000000000        15.200000000000001        2.3484576597031599     
   32.000000000000000        16.000000000000000        2.3483814033131627     
   32.000000000000000        16.800000000000001        2.3482178712354824     
   32.000000000000000        17.600000000000001        2.3506340556302656     
   32.000000000000000        18.400000000000002        2.3516199794454256     
   32.000000000000000        19.200000000000003        2.3556121282354376     
   32.000000000000000        20.000000000000000        2.3583756727263396     
   32.000000000000000        20.800000000000001        2.3575852054388502     
   32.000000000000000        21.600000000000001        2.3514161450060831     
   32.000000000000000        22.400000000000002        2.3393034719174861     
   32.000000000000000        23.200000000000003        2.3217892583317004     
   32.000000000000000        24.000000000000000        2.2995517174795017     
   32.000000000000000        24.800000000000001        2.2759061878508611     
   32.000000000000000        25.600000000000001        2.2527053726530171     
   32.000000000000000        26.400000000000002        2.2333127932206431     
   32.000000000000000        27.200000000000003        2.2208876048600406     
   32.000000000000000        28.000000000000000        2.2155606413782531     
   32.000000000000000        28.800000000000001        2.2182569730535722     
   32.000000000000000        29.600000000000001        2.2288220962024901     
   32.000000000000000        30.400000000000002        2.2472407407891484     
   32.000000000000000        31.200000000000003        2.2723513529811492     
   32.000000000000000        32.000000000000000        2.3039648930352765     
   32.000000000000000        32.800000000000004        2.3372782730151931     
   32.000000000000000        33.600000000000001        2.3725676789195762     
   32.000000000000000        34.399999999999999        2.4058723956898067     
   32.000000000000000        35.200000000000003        2.4359268942243153     
   32.000000000000000        36.000000000000000        2.4632083254416011     
   32.000000000000000        36.800000000000004        2.4836399343900415     
   32.000000000000000        37.600000000000001        2.5102532588310016     
   32.000000000000000        38.400000000000006        2.5108597090162377     
   32.000000000000000        39.200000000000003        2.5164172948872450     
   32.000000000000000        40.000000000000000        2.4990312697213168     
   32.000000000000000        40.800000000000004        2.5124768425572821     
   32.000000000000000        41.600000000000001        2.5147635920086602     
   32.000000000000000        42.400000000000006        2.4975038051099294     
   32.000000000000000        43.200000000000003        2.5106244445902330     
   32.000000000000000        44.000000000000000        2.5170255810572906     
   32.000000000000000        44.800000000000004        2.5037621183482370     
   32.000000000000000        45.600000000000001        2.5014046175987681     
   32.000000000000000        46.400000000000006        2.4771156433667922     
   32.000000000000000        47.200000000000003        2.4535079256267243     
   32.000000000000000        48.000000000000000        2.4296100767105084     
   32.000000000000000        48.800000000000004        2.4076339824135164     
   32.000000000000000        49.600000000000001        2.3889900947615383     
   32.000000000000000        50.400000000000006        2.3733494585362420     
   32.000000000000000        51.200000000000003        2.3624511392159295     
   32.000000000000000        52.000000000000000        2.3518404873432943     
   32.000000000000000        52.800000000000004        2.3392123869512549     
   32.000000000000000        53.600000000000001        2.3201791422803808     
   32.000000000000000        54.400000000000006        2.2973012004179569     
   32.000000000000000        55.200000000000003        2.2692518043924506     
   32.000000000000000        56.000000000000000        2.2384790628179960
[truncated: 894,528 more chars]
