# Supplementary material for: A first-principles phase field method for quantitatively predicting multi-composition phase separation without thermodynamic empirical parameter
Source: Nat Commun. 2019 Aug 1;10:3451. doi: 10.1038/s41467-019-11248-z (PMC6671953; doi:10.1038/s41467-019-11248-z)
Supplement: Supplementary file 3 — Source Data [file 41467_2019_11248_MOESM3_ESM.zip › supplementary-files/data-files/Fig.6/Fig6-c-Ni41%/out_Ni_60000-41.0%]

  0.80000000000000004       0.80000000000000004        2.3507776254070105     
  0.80000000000000004        1.6000000000000001        2.3507319731316674     
  0.80000000000000004        2.4000000000000004        2.3505070123596243     
  0.80000000000000004        3.2000000000000002        2.3508595983488392     
  0.80000000000000004        4.0000000000000000        2.3501043153872634     
  0.80000000000000004        4.8000000000000007        2.3492657898637144     
  0.80000000000000004        5.6000000000000005        2.3496336896745658     
  0.80000000000000004        6.4000000000000004        2.3491522802302827     
  0.80000000000000004        7.2000000000000002        2.3485422717243702     
  0.80000000000000004        8.0000000000000000        2.3482371361616945     
  0.80000000000000004        8.8000000000000007        2.3470626389362845     
  0.80000000000000004        9.6000000000000014        2.3472580248274104     
  0.80000000000000004        10.400000000000000        2.3467619146241265     
  0.80000000000000004        11.200000000000001        2.3463052385624983     
  0.80000000000000004        12.000000000000000        2.3470348958537257     
  0.80000000000000004        12.800000000000001        2.3464729254338983     
  0.80000000000000004        13.600000000000001        2.3469757732716441     
  0.80000000000000004        14.400000000000000        2.3475304935742103     
  0.80000000000000004        15.200000000000001        2.3488777529567191     
  0.80000000000000004        16.000000000000000        2.3505042474191691     
  0.80000000000000004        16.800000000000001        2.3522331040949607     
  0.80000000000000004        17.600000000000001        2.3537484417597683     
  0.80000000000000004        18.400000000000002        2.3558166918475250     
  0.80000000000000004        19.200000000000003        2.3578582228451439     
  0.80000000000000004        20.000000000000000        2.3600130736473766     
  0.80000000000000004        20.800000000000001        2.3622681171012996     
  0.80000000000000004        21.600000000000001        2.3642472208286720     
  0.80000000000000004        22.400000000000002        2.3658218281849375     
  0.80000000000000004        23.200000000000003        2.3672458985559710     
  0.80000000000000004        24.000000000000000        2.3659508565780487     
  0.80000000000000004        24.800000000000001        2.3672873047533312     
  0.80000000000000004        25.600000000000001        2.3655121772046384     
  0.80000000000000004        26.400000000000002        2.3633994271188343     
  0.80000000000000004        27.200000000000003        2.3605996374653722     
  0.80000000000000004        28.000000000000000        2.3577074517147336     
  0.80000000000000004        28.800000000000001        2.3555763406649421     
  0.80000000000000004        29.600000000000001        2.3543468610876208     
  0.80000000000000004        30.400000000000002        2.3523968530279449     
  0.80000000000000004        31.200000000000003        2.3500586881134056     
  0.80000000000000004        32.000000000000000        2.3482470341022021     
  0.80000000000000004        32.800000000000004        2.3463244319108290     
  0.80000000000000004        33.600000000000001        2.3448706863163000     
  0.80000000000000004        34.399999999999999        2.3439010860029756     
  0.80000000000000004        35.200000000000003        2.3438880930450763     
  0.80000000000000004        36.000000000000000        2.3431054159352858     
  0.80000000000000004        36.800000000000004        2.3439202272958357     
  0.80000000000000004        37.600000000000001        2.3426678202088320     
  0.80000000000000004        38.400000000000006        2.3424427449621126     
  0.80000000000000004        39.200000000000003        2.3432699824538159     
  0.80000000000000004        40.000000000000000        2.3432051775760625     
  0.80000000000000004        40.800000000000004        2.3446279450679417     
  0.80000000000000004        41.600000000000001        2.3452268916859227     
  0.80000000000000004        42.400000000000006        2.3460259536412380     
  0.80000000000000004        43.200000000000003        2.3479794980745350     
  0.80000000000000004        44.000000000000000        2.3495141172484906     
  0.80000000000000004        44.800000000000004        2.3512838492341990     
  0.80000000000000004        45.600000000000001        2.3533184775992781     
  0.80000000000000004        46.400000000000006        2.3554371729614738     
  0.80000000000000004        47.200000000000003        2.3578743751682851     
  0.80000000000000004        48.000000000000000        2.3594610380699232     
  0.80000000000000004        48.800000000000004        2.3608608446577426     
  0.80000000000000004        49.600000000000001        2.3631554009399616     
  0.80000000000000004        50.400000000000006        2.3630660222100741     
  0.80000000000000004        51.200000000000003        2.3634735741028958     
  0.80000000000000004        52.000000000000000        2.3649069415803008     
  0.80000000000000004        52.800000000000004        2.3615996542069126     
  0.80000000000000004        53.600000000000001        2.3604429517276757     
  0.80000000000000004        54.400000000000006        2.3590077189337104     
  0.80000000000000004        55.200000000000003        2.3578284322306762     
  0.80000000000000004        56.000000000000000        2.3543629040992209     
  0.80000000000000004        56.800000000000004        2.3528465342213405     
  0.80000000000000004        57.600000000000001        2.3511466573595943     
  0.80000000000000004        58.400000000000006        2.3485066912431543     
  0.80000000000000004        59.200000000000003        2.3481524211889666     
  0.80000000000000004        60.000000000000000        2.3475564632510788     
  0.80000000000000004        60.800000000000004        2.3467692472264226     
  0.80000000000000004        61.600000000000001        2.3474781458205838     
  0.80000000000000004        62.400000000000006        2.3475350260713181     
  0.80000000000000004        63.200000000000003        2.3482794151443391     
  0.80000000000000004        64.000000000000000        2.3493789848191087     
  0.80000000000000004        64.799999999999997        2.3516543427728176     
  0.80000000000000004        65.600000000000009        2.3512215739530542     
  0.80000000000000004        66.400000000000006        2.3516773222847243     
  0.80000000000000004        67.200000000000003        2.3533913827725677     
  0.80000000000000004        68.000000000000000        2.3528306303269950     
  0.80000000000000004        68.799999999999997        2.3532786362837599     
  0.80000000000000004        69.600000000000009        2.3532574983878214     
  0.80000000000000004        70.400000000000006        2.3517898665520116     
  0.80000000000000004        71.200000000000003        2.3538794548300865     
  0.80000000000000004        72.000000000000000        2.3540029226829988     
  0.80000000000000004        72.799999999999997        2.3546349044457182     
  0.80000000000000004        73.600000000000009        2.3544479601998454     
  0.80000000000000004        74.400000000000006        2.3563905150560034     
  0.80000000000000004        75.200000000000003        2.3574683310131839     
  0.80000000000000004        76.000000000000000        2.3578759599129220     
  0.80000000000000004        76.800000000000011        2.3599470264900910     
  0.80000000000000004        77.600000000000009        2.3616738161877184     
  0.80000000000000004        78.400000000000006        2.3630919143652975     
  0.80000000000000004        79.200000000000003        2.3633778504907141     
  0.80000000000000004        80.000000000000000        2.3640341880903346     
  0.80000000000000004        80.800000000000011        2.3640288626296426     
  0.80000000000000004        81.600000000000009        2.3638213587104189     
  0.80000000000000004        82.400000000000006        2.3620512331039150     
  0.80000000000000004        83.200000000000003        2.3604715830323291     
  0.80000000000000004        84.000000000000000        2.3590661481134290     
  0.80000000000000004        84.800000000000011        2.3559495618958048     
  0.80000000000000004        85.600000000000009        2.3523961900208441     
  0.80000000000000004        86.400000000000006        2.3517023559228258     
  0.80000000000000004        87.200000000000003        2.3502365393539177     
  0.80000000000000004        88.000000000000000        2.3470284749745116     
  0.80000000000000004        88.800000000000011        2.3452777820672073     
  0.80000000000000004        89.600000000000009        2.3439491678089261     
  0.80000000000000004        90.400000000000006        2.3431343834689748     
  0.80000000000000004        91.200000000000003        2.3440702139693319     
  0.80000000000000004        92.000000000000000        2.3438831944168235     
  0.80000000000000004        92.800000000000011        2.3444027215388270     
  0.80000000000000004        93.600000000000009        2.3450759908331476     
  0.80000000000000004        94.400000000000006        2.3454371941140346     
  0.80000000000000004        95.200000000000003        2.3467856386515948     
  0.80000000000000004        96.000000000000000        2.3477848111939901     
  0.80000000000000004        96.800000000000011        2.3489137489242555     
  0.80000000000000004        97.600000000000009        2.3498782066339174     
  0.80000000000000004        98.400000000000006        2.3485641636645309     
  0.80000000000000004        99.200000000000003        2.3507423208236649     
  0.80000000000000004        100.00000000000000        2.3505152244700223     
  0.80000000000000004        100.80000000000001        2.3508819485968582     
  0.80000000000000004        101.60000000000001        2.3497950815622071     
  0.80000000000000004        102.40000000000001        2.3514580368802349     

   1.6000000000000001       0.80000000000000004        2.3507146600145439     
   1.6000000000000001        1.6000000000000001        2.3505057086671375     
   1.6000000000000001        2.4000000000000004        2.3507846539871360     
   1.6000000000000001        3.2000000000000002        2.3511922953243052     
   1.6000000000000001        4.0000000000000000        2.3497153997915863     
   1.6000000000000001        4.8000000000000007        2.3500732209841857     
   1.6000000000000001        5.6000000000000005        2.3501594680653399     
   1.6000000000000001        6.4000000000000004        2.3500057611007357     
   1.6000000000000001        7.2000000000000002        2.3493618408292676     
   1.6000000000000001        8.0000000000000000        2.3487394644476924     
   1.6000000000000001        8.8000000000000007        2.3485662141288546     
   1.6000000000000001        9.6000000000000014        2.3485394054960649     
   1.6000000000000001        10.400000000000000        2.3478548566028477     
   1.6000000000000001        11.200000000000001        2.3469024462423933     
   1.6000000000000001        12.000000000000000        2.3475201409938480     
   1.6000000000000001        12.800000000000001        2.3475896483844663     
   1.6000000000000001        13.600000000000001        2.3477933641501787     
   1.6000000000000001        14.400000000000000        2.3485450233354306     
   1.6000000000000001        15.200000000000001        2.3495998985880129     
   1.6000000000000001        16.000000000000000        2.3504562015111752     
   1.6000000000000001        16.800000000000001        2.3512513209988053     
   1.6000000000000001        17.600000000000001        2.3521743443830365     
   1.6000000000000001        18.400000000000002        2.3543581745155446     
   1.6000000000000001        19.200000000000003        2.3553616381495810     
   1.6000000000000001        20.000000000000000        2.3586745743192843     
   1.6000000000000001        20.800000000000001        2.3583672145432111     
   1.6000000000000001        21.600000000000001        2.3599939350331289     
   1.6000000000000001        22.400000000000002        2.3613936872958119     
   1.6000000000000001        23.200000000000003        2.3617243595099291     
   1.6000000000000001        24.000000000000000        2.3613162790799849     
   1.6000000000000001        24.800000000000001        2.3608634054730229     
   1.6000000000000001        25.600000000000001        2.3589919338892069     
   1.6000000000000001        26.400000000000002        2.3571655171488799     
   1.6000000000000001        27.200000000000003        2.3568828198564682     
   1.6000000000000001        28.000000000000000        2.3550553022883882     
   1.6000000000000001        28.800000000000001        2.3548451761642415     
   1.6000000000000001        29.600000000000001        2.3523006479939768     
   1.6000000000000001        30.400000000000002        2.3505619513047824     
   1.6000000000000001        31.200000000000003        2.3488203403557715     
   1.6000000000000001        32.000000000000000        2.3461511612243013     
   1.6000000000000001        32.800000000000004        2.3452025830283709     
   1.6000000000000001        33.600000000000001        2.3442778766898331     
   1.6000000000000001        34.399999999999999        2.3430717234890333     
   1.6000000000000001        35.200000000000003        2.3433747373150782     
   1.6000000000000001        36.000000000000000        2.3435874842713549     
   1.6000000000000001        36.800000000000004        2.3430675627318296     
   1.6000000000000001        37.600000000000001        2.3430003727658413     
   1.6000000000000001        38.400000000000006        2.3442174316331710     
   1.6000000000000001        39.200000000000003        2.3437168594577917     
   1.6000000000000001        40.000000000000000        2.3443293331929365     
   1.6000000000000001        40.800000000000004        2.3452638447658178     
   1.6000000000000001        41.600000000000001        2.3469062445533986     
   1.6000000000000001        42.400000000000006        2.3483856925790181     
   1.6000000000000001        43.200000000000003        2.3506109474347530     
   1.6000000000000001        44.000000000000000        2.3527425354423324     
   1.6000000000000001        44.800000000000004        2.3542971842118776     
   1.6000000000000001        45.600000000000001        2.3581675703245937     
   1.6000000000000001        46.400000000000006        2.3599697704509386     
   1.6000000000000001        47.200000000000003        2.3637224846310660     
   1.6000000000000001        48.000000000000000        2.3663976401185245     
   1.6000000000000001        48.800000000000004        2.3673039759077223     
   1.6000000000000001        49.600000000000001        2.3695099618449076     
   1.6000000000000001        50.400000000000006        2.3710229872735225     
   1.6000000000000001        51.200000000000003        2.3698150450659181     
   1.6000000000000001        52.000000000000000        2.3703035503605094     
   1.6000000000000001        52.800000000000004        2.3693377341645210     
   1.6000000000000001        53.600000000000001        2.3674629833802010     
   1.6000000000000001        54.400000000000006        2.3651747329642987     
   1.6000000000000001        55.200000000000003        2.3621608920856421     
   1.6000000000000001        56.000000000000000        2.3598552998435380     
   1.6000000000000001        56.800000000000004        2.3568282799354248     
   1.6000000000000001        57.600000000000001        2.3541541898148730     
   1.6000000000000001        58.400000000000006        2.3510933286143869     
   1.6000000000000001        59.200000000000003        2.3493514629597332     
   1.6000000000000001        60.000000000000000        2.3486315863438292     
   1.6000000000000001        60.800000000000004        2.3473000884323416     
   1.6000000000000001        61.600000000000001        2.3465055653104034     
   1.6000000000000001        62.400000000000006        2.3481865459048352     
   1.6000000000000001        63.200000000000003        2.3463072658926203     
   1.6000000000000001        64.000000000000000        2.3470751250479536     
   1.6000000000000001        64.799999999999997        2.3476045855935102     
   1.6000000000000001        65.600000000000009        2.3484251394198785     
   1.6000000000000001        66.400000000000006        2.3490866905543610     
   1.6000000000000001        67.200000000000003        2.3497626889379326     
   1.6000000000000001        68.000000000000000        2.3511180479054286     
   1.6000000000000001        68.799999999999997        2.3514482042178231     
   1.6000000000000001        69.600000000000009        2.3522509169382517     
   1.6000000000000001        70.400000000000006        2.3530972949749263     
   1.6000000000000001        71.200000000000003        2.3530045701532329     
   1.6000000000000001        72.000000000000000        2.3551043052328389     
   1.6000000000000001        72.799999999999997        2.3562826761066535     
   1.6000000000000001        73.600000000000009        2.3578937804567430     
   1.6000000000000001        74.400000000000006        2.3622327114294532     
   1.6000000000000001        75.200000000000003        2.3621646080320158     
   1.6000000000000001        76.000000000000000        2.3647850837966953     
   1.6000000000000001        76.800000000000011        2.3661610367699120     
   1.6000000000000001        77.600000000000009        2.3679935067585145     
   1.6000000000000001        78.400000000000006        2.3694215655903701     
   1.6000000000000001        79.200000000000003        2.3703039150024039     
   1.6000000000000001        80.000000000000000        2.3704625492986713     
   1.6000000000000001        80.800000000000011        2.3699361032392603     
   1.6000000000000001        81.600000000000009        2.3685155709899712     
   1.6000000000000001        82.400000000000006        2.3654602278233994     
   1.6000000000000001        83.200000000000003        2.3639865887074190     
   1.6000000000000001        84.000000000000000        2.3619666569531330     
   1.6000000000000001        84.800000000000011        2.3584832887997349     
   1.6000000000000001        85.600000000000009        2.3546685298979475     
   1.6000000000000001        86.400000000000006        2.3531025691307601     
   1.6000000000000001        87.200000000000003        2.3495281406807162     
   1.6000000000000001        88.000000000000000        2.3471885555837164     
   1.6000000000000001        88.800000000000011        2.3455983665662341     
   1.6000000000000001        89.600000000000009        2.3440855422907299     
   1.6000000000000001        90.400000000000006        2.3438010382617565     
   1.6000000000000001        91.200000000000003        2.3424286182305636     
   1.6000000000000001        92.000000000000000        2.3413776120934764     
   1.6000000000000001        92.800000000000011        2.3429065874507700     
   1.6000000000000001        93.600000000000009        2.3449559901432693     
   1.6000000000000001        94.400000000000006        2.3446759172623914     
   1.6000000000000001        95.200000000000003        2.3457954425903109     
   1.6000000000000001        96.000000000000000        2.3469065339060338     
   1.6000000000000001        96.800000000000011        2.3481937971390430     
   1.6000000000000001        97.600000000000009        2.3485844189202525     
   1.6000000000000001        98.400000000000006        2.3484666992045029     
   1.6000000000000001        99.200000000000003        2.3498254913003191     
   1.6000000000000001        100.00000000000000        2.3499447209286135     
   1.6000000000000001        100.80000000000001        2.3503882366955238     
   1.6000000000000001        101.60000000000001        2.3514379845828031     
   1.6000000000000001        102.40000000000001        2.3511738803582882     

   2.4000000000000004       0.80000000000000004        2.3503372142278272     
   2.4000000000000004        1.6000000000000001        2.3504046855779883     
   2.4000000000000004        2.4000000000000004        2.3506201029900837     
   2.4000000000000004        3.2000000000000002        2.3490214685098185     
   2.4000000000000004        4.0000000000000000        2.3506360001979720     
   2.4000000000000004        4.8000000000000007        2.3503028274912183     
   2.4000000000000004        5.6000000000000005        2.3506837580503492     
   2.4000000000000004        6.4000000000000004        2.3487663648591899     
   2.4000000000000004        7.2000000000000002        2.3498994225669310     
   2.4000000000000004        8.0000000000000000        2.3481749921868467     
   2.4000000000000004        8.8000000000000007        2.3491583561376941     
   2.4000000000000004        9.6000000000000014        2.3493489243194920     
   2.4000000000000004        10.400000000000000        2.3492675845316224     
   2.4000000000000004        11.200000000000001        2.3488954967034599     
   2.4000000000000004        12.000000000000000        2.3488790139065459     
   2.4000000000000004        12.800000000000001        2.3488000220933776     
   2.4000000000000004        13.600000000000001        2.3507016625728201     
   2.4000000000000004        14.400000000000000        2.3497183094458540     
   2.4000000000000004        15.200000000000001        2.3505594712115911     
   2.4000000000000004        16.000000000000000        2.3509734902699733     
   2.4000000000000004        16.800000000000001        2.3513405712712876     
   2.4000000000000004        17.600000000000001        2.3540228507544043     
   2.4000000000000004        18.400000000000002        2.3533622740832967     
   2.4000000000000004        19.200000000000003        2.3543988921685979     
   2.4000000000000004        20.000000000000000        2.3554574678406852     
   2.4000000000000004        20.800000000000001        2.3562609665699270     
   2.4000000000000004        21.600000000000001        2.3573137029647273     
   2.4000000000000004        22.400000000000002        2.3578952924667833     
   2.4000000000000004        23.200000000000003        2.3582927814158903     
   2.4000000000000004        24.000000000000000        2.3580299446092030     
   2.4000000000000004        24.800000000000001        2.3578545520370002     
   2.4000000000000004        25.600000000000001        2.3575492530991387     
   2.4000000000000004        26.400000000000002        2.3560154778280893     
   2.4000000000000004        27.200000000000003        2.3545942167470333     
   2.4000000000000004        28.000000000000000        2.3540020861447322     
   2.4000000000000004        28.800000000000001        2.3516105046427449     
   2.4000000000000004        29.600000000000001        2.3505209363736284     
   2.4000000000000004        30.400000000000002        2.3494771049593264     
   2.4000000000000004        31.200000000000003        2.3483928457479655     
   2.4000000000000004        32.000000000000000        2.3468249093270006     
   2.4000000000000004        32.800000000000004        2.3447799292006359     
   2.4000000000000004        33.600000000000001        2.3447561661170306     
   2.4000000000000004        34.399999999999999        2.3437688298676229     
   2.4000000000000004        35.200000000000003        2.3436199595384077     
   2.4000000000000004        36.000000000000000        2.3436967157225874     
   2.4000000000000004        36.800000000000004        2.3432257032958916     
   2.4000000000000004        37.600000000000001        2.3431037719214771     
   2.4000000000000004        38.400000000000006        2.3437832403783223     
   2.4000000000000004        39.200000000000003        2.3440233117107128     
   2.4000000000000004        40.000000000000000        2.3450509288300521     
   2.4000000000000004        40.800000000000004        2.3466827132983816     
   2.4000000000000004        41.600000000000001        2.3487768315189088     
   2.4000000000000004        42.400000000000006        2.3505833573158226     
   2.4000000000000004        43.200000000000003        2.3529955071032136     
   2.4000000000000004        44.000000000000000        2.3563772690223495     
   2.4000000000000004        44.800000000000004        2.3598338858069368     
   2.4000000000000004        45.600000000000001        2.3634923485023540     
   2.4000000000000004        46.400000000000006        2.3677757587750698     
   2.4000000000000004        47.200000000000003        2.3716158646236143     
   2.4000000000000004        48.000000000000000        2.3749767160505000     
   2.4000000000000004        48.800000000000004        2.3779719892204687     
   2.4000000000000004        49.600000000000001        2.3786274154545413     
   2.4000000000000004        50.400000000000006        2.3807605667349114     
   2.4000000000000004        51.200000000000003        2.3813978921688013     
   2.4000000000000004        52.000000000000000        2.3807300278817336     
   2.4000000000000004        52.800000000000004        2.3788231827613933     
   2.4000000000000004        53.600000000000001        2.3763082512855700     
   2.4000000000000004        54.400000000000006        2.3731665822965766     
   2.4000000000000004        55.200000000000003        2.3698455034115158     
   2.4000000000000004        56.000000000000000        2.3640603967490725     
   2.4000000000000004        56.800000000000004        2.3605927814138736     
   2.4000000000000004        57.600000000000001        2.3579678228665095     
   2.4000000000000004        58.400000000000006        2.3552848141908416     
   2.4000000000000004        59.200000000000003        2.3516044432434220     
   2.4000000000000004        60.000000000000000        2.3489346148330648     
   2.4000000000000004        60.800000000000004        2.3483649619524081     
   2.4000000000000004        61.600000000000001        2.3450407458578431     
   2.4000000000000004        62.400000000000006        2.3449468993264908     
   2.4000000000000004        63.200000000000003        2.3445726585017752     
   2.4000000000000004        64.000000000000000        2.3447844015459900     
   2.4000000000000004        64.799999999999997        2.3454227563024403     
   2.4000000000000004        65.600000000000009        2.3463353589794105     
   2.4000000000000004        66.400000000000006        2.3472032765024871     
   2.4000000000000004        67.200000000000003        2.3476700883307786     
   2.4000000000000004        68.000000000000000        2.3486626367018033     
   2.4000000000000004        68.799999999999997        2.3498227970818251     
   2.4000000000000004        69.600000000000009        2.3507083870754601     
   2.4000000000000004        70.400000000000006        2.3518334954854239     
   2.4000000000000004        71.200000000000003        2.3541363071710650     
   2.4000000000000004        72.000000000000000        2.3565683710722349     
   2.4000000000000004        72.799999999999997        2.3583397116802529     
   2.4000000000000004        73.600000000000009        2.3614339390705030     
   2.4000000000000004        74.400000000000006        2.3642097311726489     
   2.4000000000000004        75.200000000000003        2.3673759549836517     
   2.4000000000000004        76.000000000000000        2.3700494935375271     
   2.4000000000000004        76.800000000000011        2.3722058109325546     
   2.4000000000000004        77.600000000000009        2.3749521715486730     
   2.4000000000000004        78.400000000000006        2.3767887422179497     
   2.4000000000000004        79.200000000000003        2.3768762282624114     
   2.4000000000000004        80.000000000000000        2.3774048605696070     
   2.4000000000000004        80.800000000000011        2.3766890005920440     
   2.4000000000000004        81.600000000000009        2.3748261989438615     
   2.4000000000000004        82.400000000000006        2.3717069566352271     
   2.4000000000000004        83.200000000000003        2.3693090135148704     
   2.4000000000000004        84.000000000000000        2.3666744243038331     
   2.4000000000000004        84.800000000000011        2.3621666791574034     
   2.4000000000000004        85.600000000000009        2.3578979102186230     
   2.4000000000000004        86.400000000000006        2.3543301595564925     
   2.4000000000000004        87.200000000000003        2.3507302856662964     
   2.4000000000000004        88.000000000000000        2.3480631549554900     
   2.4000000000000004        88.800000000000011        2.3461233164220849     
   2.4000000000000004        89.600000000000009        2.3442718542575287     
   2.4000000000000004        90.400000000000006        2.3428006895732238     
   2.4000000000000004        91.200000000000003        2.3419439736625729     
   2.4000000000000004        92.000000000000000        2.3415089644308895     
   2.4000000000000004        92.800000000000011        2.3417413590185041     
   2.4000000000000004        93.600000000000009        2.3425014687453207     
   2.4000000000000004        94.400000000000006        2.3429545520572015     
   2.4000000000000004        95.200000000000003        2.3443620267056731     
   2.4000000000000004        96.000000000000000        2.3458048011595896     
   2.4000000000000004        96.800000000000011        2.3467441063446008     
   2.4000000000000004        97.600000000000009        2.3474106121114633     
   2.4000000000000004        98.400000000000006        2.3481732506932946     
   2.4000000000000004        99.200000000000003        2.3496115316852375     
   2.4000000000000004        100.00000000000000        2.3494277232089256     
   2.4000000000000004        100.80000000000001        2.3499941483398548     
   2.4000000000000004        101.60000000000001        2.3504357137674727     
   2.4000000000000004        102.40000000000001        2.3508319322520270     

   3.2000000000000002       0.80000000000000004        2.3496697253298877     
   3.2000000000000002        1.6000000000000001        2.3499079687405993     
   3.2000000000000002        2.4000000000000004        2.3501831271246165     
   3.2000000000000002        3.2000000000000002        2.3489248903508106     
   3.2000000000000002        4.0000000000000000        2.3506449989364322     
   3.2000000000000002        4.8000000000000007        2.3507537300064425     
   3.2000000000000002        5.6000000000000005        2.3498564748732762     
   3.2000000000000002        6.4000000000000004        2.3505005702058526     
   3.2000000000000002        7.2000000000000002        2.3504191181131415     
   3.2000000000000002        8.0000000000000000        2.3505329483090587     
   3.2000000000000002        8.8000000000000007        2.3510485294419410     
   3.2000000000000002        9.6000000000000014        2.3504179546445698     
   3.2000000000000002        10.400000000000000        2.3504421866640004     
   3.2000000000000002        11.200000000000001        2.3504751520194360     
   3.2000000000000002        12.000000000000000        2.3504913787811303     
   3.2000000000000002        12.800000000000001        2.3503356798951285     
   3.2000000000000002        13.600000000000001        2.3509163404740736     
   3.2000000000000002        14.400000000000000        2.3513956231277291     
   3.2000000000000002        15.200000000000001        2.3518822311424716     
   3.2000000000000002        16.000000000000000        2.3521797212437794     
   3.2000000000000002        16.800000000000001        2.3515850762808981     
   3.2000000000000002        17.600000000000001        2.3528306890615487     
   3.2000000000000002        18.400000000000002        2.3536575249436487     
   3.2000000000000002        19.200000000000003        2.3535815043516068     
   3.2000000000000002        20.000000000000000        2.3544156259092435     
   3.2000000000000002        20.800000000000001        2.3548346560348330     
   3.2000000000000002        21.600000000000001        2.3561647728609669     
   3.2000000000000002        22.400000000000002        2.3572394891587307     
   3.2000000000000002        23.200000000000003        2.3546864656763273     
   3.2000000000000002        24.000000000000000        2.3559262427281906     
   3.2000000000000002        24.800000000000001        2.3563850495822876     
   3.2000000000000002        25.600000000000001        2.3526172193874428     
   3.2000000000000002        26.400000000000002        2.3546649386635030     
   3.2000000000000002        27.200000000000003        2.3533610516574410     
   3.2000000000000002        28.000000000000000        2.3523438831280554     
   3.2000000000000002        28.800000000000001        2.3513032902835191     
   3.2000000000000002        29.600000000000001        2.3503620526743694     
   3.2000000000000002        30.400000000000002        2.3498513889709951     
   3.2000000000000002        31.200000000000003        2.3488676366449219     
   3.2000000000000002        32.000000000000000        2.3473356661574014     
   3.2000000000000002        32.800000000000004        2.3461796644778956     
   3.2000000000000002        33.600000000000001        2.3454107755988698     
   3.2000000000000002        34.399999999999999        2.3447259319533078     
   3.2000000000000002        35.200000000000003        2.3446279877070424     
   3.2000000000000002        36.000000000000000        2.3442231470315780     
   3.2000000000000002        36.800000000000004        2.3427733374874200     
   3.2000000000000002        37.600000000000001        2.3431535341205265     
   3.2000000000000002        38.400000000000006        2.3440947563355534     
   3.2000000000000002        39.200000000000003        2.3450257221493231     
   3.2000000000000002        40.000000000000000        2.3469538399911620     
   3.2000000000000002        40.800000000000004        2.3480470365007360     
   3.2000000000000002        41.600000000000001        2.3499793005419165     
   3.2000000000000002        42.400000000000006        2.3529639396232485     
   3.2000000000000002        43.200000000000003        2.3564914265435362     
   3.2000000000000002        44.000000000000000        2.3606047820095193     
   3.2000000000000002        44.800000000000004        2.3651429815371556     
   3.2000000000000002        45.600000000000001        2.3701212476587701     
   3.2000000000000002        46.400000000000006        2.3765024747280008     
   3.2000000000000002        47.200000000000003        2.3795818598865552     
   3.2000000000000002        48.000000000000000        2.3847180249254376     
   3.2000000000000002        48.800000000000004        2.3879169125773760     
   3.2000000000000002        49.600000000000001        2.3906670276464599     
   3.2000000000000002        50.400000000000006        2.3922838156339274     
   3.2000000000000002        51.200000000000003        2.3932491678181762     
   3.2000000000000002        52.000000000000000        2.3923926254413712     
   3.2000000000000002        52.800000000000004        2.3903306660459855     
   3.2000000000000002        53.600000000000001        2.3881883836741364     
   3.2000000000000002        54.400000000000006        2.3833770975299577     
   3.2000000000000002        55.200000000000003        2.3788602977103221     
   3.2000000000000002        56.000000000000000        2.3739061650743731     
   3.2000000000000002        56.800000000000004        2.3680112580101511     
   3.2000000000000002        57.600000000000001        2.3635367502892746     
   3.2000000000000002        58.400000000000006        2.3603454547204592     
   3.2000000000000002        59.200000000000003        2.3551019959210437     
   3.2000000000000002        60.000000000000000        2.3515202452452848     
   3.2000000000000002        60.800000000000004        2.3481801503884774     
   3.2000000000000002        61.600000000000001        2.3460419395305370     
   3.2000000000000002        62.400000000000006        2.3442238724426816     
   3.2000000000000002        63.200000000000003        2.3438448722608798     
   3.2000000000000002        64.000000000000000        2.3429931711219676     
   3.2000000000000002        64.799999999999997        2.3434622352838135     
   3.2000000000000002        65.600000000000009        2.3441453600962650     
   3.2000000000000002        66.400000000000006        2.3452197808205506     
   3.2000000000000002        67.200000000000003        2.3457771539660732     
   3.2000000000000002        68.000000000000000        2.3469172054847354     
   3.2000000000000002        68.799999999999997        2.3486830335441473     
   3.2000000000000002        69.600000000000009        2.3506105497733234     
   3.2000000000000002        70.400000000000006        2.3541221883484820     
   3.2000000000000002        71.200000000000003        2.3549920207065873     
   3.2000000000000002        72.000000000000000        2.3585485602700520     
   3.2000000000000002        72.799999999999997        2.3619157332123408     
   3.2000000000000002        73.600000000000009        2.3653911685333804     
   3.2000000000000002        74.400000000000006        2.3692377523974795     
   3.2000000000000002        75.200000000000003        2.3733232064098351     
   3.2000000000000002        76.000000000000000        2.3772754148223463     
   3.2000000000000002        76.800000000000011        2.3793719003720017     
   3.2000000000000002        77.600000000000009        2.3836446987302216     
   3.2000000000000002        78.400000000000006        2.3854063874726728     
   3.2000000000000002        79.200000000000003        2.3866929864907509     
   3.2000000000000002        80.000000000000000        2.3867042615012362     
   3.2000000000000002        80.800000000000011        2.3852579521788795     
   3.2000000000000002        81.600000000000009        2.3841371912639655     
   3.2000000000000002        82.400000000000006        2.3807564609774263     
   3.2000000000000002        83.200000000000003        2.3756237089266947     
   3.2000000000000002        84.000000000000000        2.3719185385998838     
   3.2000000000000002        84.800000000000011        2.3672126112150824     
   3.2000000000000002        85.600000000000009        2.3628538814173243     
   3.2000000000000002        86.400000000000006        2.3562141261485587     
   3.2000000000000002        87.200000000000003        2.3533077903354189     
   3.2000000000000002        88.000000000000000        2.3499561385741634     
   3.2000000000000002        88.800000000000011        2.3457036977954551     
   3.2000000000000002        89.600000000000009        2.3444105602811867     
   3.2000000000000002        90.400000000000006        2.3439965480893505     
   3.2000000000000002        91.200000000000003        2.3416423195927694     
   3.2000000000000002        92.000000000000000        2.3413042726650155     
   3.2000000000000002        92.800000000000011        2.3411454263977256     
   3.2000000000000002        93.600000000000009        2.3417773316106891     
   3.2000000000000002        94.400000000000006        2.3432576269966194     
   3.2000000000000002        95.200000000000003        2.3435854599696397     
   3.2000000000000002        96.000000000000000        2.3440771947371122     
   3.2000000000000002        96.800000000000011        2.3477046356992717     
   3.2000000000000002        97.600000000000009        2.3465264642089414     
   3.2000000000000002        98.400000000000006        2.3470399039343137     
   3.2000000000000002        99.200000000000003        2.3483297347825403     
   3.2000000000000002        100.00000000000000        2.3488220109225004     
   3.2000000000000002        100.80000000000001        2.3492038424836310     
   3.2000000000000002        101.60000000000001        2.3488339228075170     
   3.2000000000000002        102.40000000000001        2.3496333657208455     

   4.0000000000000000       0.80000000000000004        2.3493130454413413     
   4.0000000000000000        1.6000000000000001        2.3495603611822311     
   4.0000000000000000        2.4000000000000004        2.3494408371315951     
   4.0000000000000000        3.2000000000000002        2.3500529165861628     
   4.0000000000000000        4.0000000000000000        2.3501524079610676     
   4.0000000000000000        4.8000000000000007        2.3502544168774882     
   4.0000000000000000        5.6000000000000005        2.3502082570485188     
   4.0000000000000000        6.4000000000000004        2.3505643117037365     
   4.0000000000000000        7.2000000000000002        2.3508434255562340     
   4.0000000000000000        8.0000000000000000        2.3513534321943443     
   4.0000000000000000        8.8000000000000007        2.3509740305804585     
   4.0000000000000000        9.6000000000000014        2.3517874279534596     
   4.0000000000000000        10.400000000000000        2.3522484360287415     
   4.0000000000000000        11.200000000000001        2.3522613099176777     
   4.0000000000000000        12.000000000000000        2.3525349477477051     
   4.0000000000000000        12.800000000000001        2.3527435569019732     
   4.0000000000000000        13.600000000000001        2.3530242558699883     
   4.0000000000000000        14.400000000000000        2.3528294208279408     
   4.0000000000000000        15.200000000000001        2.3531713128597485     
   4.0000000000000000        16.000000000000000        2.3528175361037413     
   4.0000000000000000        16.800000000000001        2.3537484494174636     
   4.0000000000000000        17.600000000000001        2.3521479800388452     
   4.0000000000000000        18.400000000000002        2.3542633097469405     
   4.0000000000000000        19.200000000000003        2.3529035545055930     
   4.0000000000000000        20.000000000000000        2.3546558316133752     
   4.0000000000000000        20.800000000000001        2.3542087123836115     
   4.0000000000000000        21.600000000000001        2.3535399254062477     
   4.0000000000000000        22.400000000000002        2.3537322048188276     
   4.0000000000000000        23.200000000000003        2.3537246515836339     
   4.0000000000000000        24.000000000000000        2.3542292157048785     
   4.0000000000000000        24.800000000000001        2.3550094987623718     
   4.0000000000000000        25.600000000000001        2.3551542792104017     
   4.0000000000000000        26.400000000000002        2.3542614297835138     
   4.0000000000000000        27.200000000000003        2.3530986497668596     
   4.0000000000000000        28.000000000000000        2.3522376270686531     
   4.0000000000000000        28.800000000000001        2.3517354857388915     
   4.0000000000000000        29.600000000000001        2.3506277805916200     
   4.0000000000000000        30.400000000000002        2.3500213125895320     
   4.0000000000000000        31.200000000000003        2.3488914548345363     
   4.0000000000000000        32.000000000000000        2.3477705973333847     
   4.0000000000000000        32.800000000000004        2.3472062416370054     
   4.0000000000000000        33.600000000000001        2.3460055745497330     
   4.0000000000000000        34.399999999999999        2.3460137305414817     
   4.0000000000000000        35.200000000000003        2.3452832957456158     
   4.0000000000000000        36.000000000000000        2.3460214445174001     
   4.0000000000000000        36.800000000000004        2.3440903239606152     
   4.0000000000000000        37.600000000000001        2.3444082029218101     
   4.0000000000000000        38.400000000000006        2.3451047857379601     
   4.0000000000000000        39.200000000000003        2.3462469458987005     
   4.0000000000000000        40.000000000000000        2.3472843362245621     
   4.0000000000000000        40.800000000000004        2.3495451418437683     
   4.0000000000000000        41.600000000000001        2.3523925304780104     
   4.0000000000000000        42.400000000000006        2.3559066184282726     
   4.0000000000000000        43.200000000000003        2.3604098109425768     
   4.0000000000000000        44.000000000000000        2.3658513248992263     
   4.0000000000000000        44.800000000000004        2.3714847849889389     
   4.0000000000000000        45.600000000000001        2.3780844860038290     
   4.0000000000000000        46.400000000000006        2.3846132327315543     
   4.0000000000000000        47.200000000000003        2.3906172243583526     
   4.0000000000000000        48.000000000000000        2.3961087305646083     
   4.0000000000000000        48.800000000000004        2.4003864861536313     
   4.0000000000000000        49.600000000000001        2.4034101998713302     
   4.0000000000000000        50.400000000000006        2.4065471521943937     
   4.0000000000000000        51.200000000000003        2.4073608375016482     
   4.0000000000000000        52.000000000000000        2.4080153855193935     
   4.0000000000000000        52.800000000000004        2.4033630696535528     
   4.0000000000000000        53.600000000000001        2.4000760990851417     
   4.0000000000000000        54.400000000000006        2.3950379375677087     
   4.0000000000000000        55.200000000000003        2.3890930982324559     
   4.0000000000000000        56.000000000000000        2.3818689313656032     
   4.0000000000000000        56.800000000000004        2.3760707407870605     
   4.0000000000000000        57.600000000000001        2.3697554992686833     
   4.0000000000000000        58.400000000000006        2.3645601798664515     
   4.0000000000000000        59.200000000000003        2.3586316994210916     
   4.0000000000000000        60.000000000000000        2.3536356233168787     
   4.0000000000000000        60.800000000000004        2.3499122431259667     
   4.0000000000000000        61.600000000000001        2.3466243583103221     
   4.0000000000000000        62.400000000000006        2.3439989730078605     
   4.0000000000000000        63.200000000000003        2.3425760898139787     
   4.0000000000000000        64.000000000000000        2.3418514229384040     
   4.0000000000000000        64.799999999999997        2.3419803567605091     
   4.0000000000000000        65.600000000000009        2.3420215746198481     
   4.0000000000000000        66.400000000000006        2.3420937245082638     
   4.0000000000000000        67.200000000000003        2.3435040261737790     
   4.0000000000000000        68.000000000000000        2.3458300194936377     
   4.0000000000000000        68.799999999999997        2.3472672734001949     
   4.0000000000000000        69.600000000000009        2.3486401019026295     
   4.0000000000000000        70.400000000000006        2.3531156881942934     
   4.0000000000000000        71.200000000000003        2.3565777479201055     
   4.0000000000000000        72.000000000000000        2.3607838541968373     
   4.0000000000000000        72.799999999999997        2.3646265470076431     
   4.0000000000000000        73.600000000000009        2.3698653358786532     
   4.0000000000000000        74.400000000000006        2.3748631333681991     
   4.0000000000000000        75.200000000000003        2.3804669683420383     
   4.0000000000000000        76.000000000000000        2.3864607976633985     
   4.0000000000000000        76.800000000000011        2.3900110685172864     
   4.0000000000000000        77.600000000000009        2.3923358015895877     
   4.0000000000000000        78.400000000000006        2.3970341278709588     
   4.0000000000000000        79.200000000000003        2.3979959320409669     
   4.0000000000000000        80.000000000000000        2.3985593466965680     
   4.0000000000000000        80.800000000000011        2.3967083136089697     
   4.0000000000000000        81.600000000000009        2.3926933681516580     
   4.0000000000000000        82.400000000000006        2.3904644045691916     
   4.0000000000000000        83.200000000000003        2.3850597558223927     
   4.0000000000000000        84.000000000000000        2.3788075611123740     
   4.0000000000000000        84.800000000000011        2.3736004924167253     
   4.0000000000000000        85.600000000000009        2.3673560170840351     
   4.0000000000000000        86.400000000000006        2.3619054928191643     
   4.0000000000000000        87.200000000000003        2.3568188861012263     
   4.0000000000000000        88.000000000000000        2.3521730387841520     
   4.0000000000000000        88.800000000000011        2.3482144550130180     
   4.0000000000000000        89.600000000000009        2.3460450953929555     
   4.0000000000000000        90.400000000000006        2.3433730783971534     
   4.0000000000000000        91.200000000000003        2.3415206946463281     
   4.0000000000000000        92.000000000000000        2.3417907184457398     
   4.0000000000000000        92.800000000000011        2.3406253614050700     
   4.0000000000000000        93.600000000000009        2.3415319339430321     
   4.0000000000000000        94.400000000000006        2.3417882010178976     
   4.0000000000000000        95.200000000000003        2.3424587980071627     
   4.0000000000000000        96.000000000000000        2.3422913564121659     
   4.0000000000000000        96.800000000000011        2.3445934438221601     
   4.0000000000000000        97.600000000000009        2.3456455120695501     
   4.0000000000000000        98.400000000000006        2.3466384909394922     
   4.0000000000000000        99.200000000000003        2.3471139673416483     
   4.0000000000000000        100.00000000000000        2.3479865188575251     
   4.0000000000000000        100.80000000000001        2.3482039881786174     
   4.0000000000000000        101.60000000000001        2.3481327065191451     
   4.0000000000000000        102.40000000000001        2.3491272639352543     

   4.8000000000000007       0.80000000000000004        2.3465240707010500     
   4.8000000000000007        1.6000000000000001        2.3492289472226147     
   4.8000000000000007        2.4000000000000004        2.3491324011446957     
   4.8000000000000007        3.2000000000000002        2.3491702075740593     
   4.8000000000000007        4.0000000000000000        2.3499652089567049     
   4.8000000000000007        4.8000000000000007        2.3492801651381705     
   4.8000000000000007        5.6000000000000005        2.3490191883562268     
   4.8000000000000007        6.4000000000000004        2.3509126374056861     
   4.8000000000000007        7.2000000000000002        2.3509587995763384     
   4.8000000000000007        8.0000000000000000        2.3520190689575031     
   4.8000000000000007        8.8000000000000007        2.3531226380045061     
   4.8000000000000007        9.6000000000000014        2.3532999677834305     
   4.8000000000000007        10.400000000000000        2.3536367191440988     
   4.8000000000000007        11.200000000000001        2.3542691663092921     
   4.8000000000000007        12.000000000000000        2.3541653532247917     
   4.8000000000000007        12.800000000000001        2.3547282414034796     
   4.8000000000000007        13.600000000000001        2.3547223801086616     
   4.8000000000000007        14.400000000000000        2.3543196295561586     
   4.8000000000000007        15.200000000000001        2.3532690829587439     
   4.8000000000000007        16.000000000000000        2.3534122807711815     
   4.8000000000000007        16.800000000000001        2.3529782189640644     
   4.8000000000000007        17.600000000000001        2.3523593109758636     
   4.8000000000000007        18.400000000000002        2.3521044061096421     
   4.8000000000000007        19.200000000000003        2.3521189573667387     
   4.8000000000000007        20.000000000000000        2.3518368120279090     
   4.8000000000000007        20.800000000000001        2.3518181946675463     
   4.8000000000000007        21.600000000000001        2.3527372947426155     
   4.8000000000000007        22.400000000000002        2.3519887841662750     
   4.8000000000000007        23.200000000000003        2.3520598804255513     
   4.8000000000000007        24.000000000000000        2.3534319037081315     
   4.8000000000000007        24.800000000000001        2.3534523471821642     
   4.8000000000000007        25.600000000000001        2.3539296883554770     
   4.8000000000000007        26.400000000000002        2.3539872325771247     
   4.8000000000000007        27.200000000000003        2.3541601492288118     
   4.8000000000000007        28.000000000000000        2.3545376560966589     
   4.8000000000000007        28.800000000000001        2.3525135869410541     
   4.8000000000000007        29.600000000000001        2.3521903221466367     
   4.8000000000000007        30.400000000000002        2.3510411149214345     
   4.8000000000000007        31.200000000000003        2.3499991499095567     
   4.8000000000000007        32.000000000000000        2.3489093345489453     
   4.8000000000000007        32.800000000000004        2.3486214100808165     
   4.8000000000000007        33.600000000000001        2.3464231357928647     
   4.8000000000000007        34.399999999999999        2.3461115028691535     
   4.8000000000000007        35.200000000000003        2.3460491102505929     
   4.8000000000000007        36.000000000000000        2.3428696266990512     
   4.8000000000000007        36.800000000000004        2.3450765440016994     
   4.8000000000000007        37.600000000000001        2.3441226980003460     
   4.8000000000000007        38.400000000000006        2.3455570572071607     
   4.8000000000000007        39.200000000000003        2.3469442982232942     
   4.8000000000000007        40.000000000000000        2.3486057478989135     
   4.8000000000000007        40.800000000000004        2.3509437088721397     
   4.8000000000000007        41.600000000000001        2.3551276116188253     
   4.8000000000000007        42.400000000000006        2.3595009283144046     
   4.8000000000000007        43.200000000000003        2.3650698514849906     
   4.8000000000000007        44.000000000000000        2.3715453624092606     
   4.8000000000000007        44.800000000000004        2.3780181565382534     
   4.8000000000000007        45.600000000000001        2.3869245929354999     
   4.8000000000000007        46.400000000000006        2.3941883639566739     
   4.8000000000000007        47.200000000000003        2.4015910006750123     
   4.8000000000000007        48.000000000000000        2.4085884451094657     
   4.8000000000000007        48.800000000000004        2.4137869431821910     
   4.8000000000000007        49.600000000000001        2.4188170991719220     
   4.8000000000000007        50.400000000000006        2.4216925357190422     
   4.8000000000000007        51.200000000000003        2.4232812855382511     
   4.8000000000000007        52.000000000000000        2.4207423312860081     
   4.8000000000000007        52.800000000000004        2.4183767129372780     
   4.8000000000000007        53.600000000000001        2.4143175706618019     
   4.8000000000000007        54.400000000000006        2.4075773605217461     
   4.8000000000000007        55.200000000000003        2.4007076781719427     
   4.8000000000000007        56.000000000000000        2.3926790059341871     
   4.8000000000000007        56.800000000000004        2.3846991640028681     
   4.8000000000000007        57.600000000000001        2.3779191271304683     
   4.8000000000000007        58.400000000000006        2.3695024021601538     
   4.8000000000000007        59.200000000000003        2.3626786047950108     
   4.8000000000000007        60.000000000000000        2.3576055460676737     
   4.8000000000000007        60.800000000000004        2.3510227895318687     
   4.8000000000000007        61.600000000000001        2.3483097844677050     
   4.8000000000000007        62.400000000000006        2.3459687071741944     
   4.8000000000000007        63.200000000000003        2.3426832086091363     
   4.8000000000000007        64.000000000000000        2.3410087830267456     
   4.8000000000000007        64.799999999999997        2.3426269122844388     
   4.8000000000000007        65.600000000000009        2.3401701622354607     
   4.8000000000000007        66.400000000000006        2.3411181103178360     
   4.8000000000000007        67.200000000000003        2.3426130214390559     
   4.8000000000000007        68.000000000000000        2.3431341279416422     
   4.8000000000000007        68.799999999999997        2.3466509358347456     
   4.8000000000000007        69.600000000000009        2.3499821809727877     
   4.8000000000000007        70.400000000000006        2.3538985670607624     
   4.8000000000000007        71.200000000000003        2.3580529925729556     
   4.8000000000000007        72.000000000000000        2.3626572242058645     
   4.8000000000000007        72.799999999999997        2.3692321804844618     
   4.8000000000000007        73.600000000000009        2.3750767222892528     
   4.8000000000000007        74.400000000000006        2.3818228503639789     
   4.8000000000000007        75.200000000000003        2.3865333561686191     
   4.8000000000000007        76.000000000000000        2.3949787815167909     
   4.8000000000000007        76.800000000000011        2.4015611381494133     
   4.8000000000000007        77.600000000000009        2.4063487329007831     
   4.8000000000000007        78.400000000000006        2.4104707586574312     
   4.8000000000000007        79.200000000000003        2.4117993590876514     
   4.8000000000000007        80.000000000000000        2.4088332624930779     
   4.8000000000000007        80.800000000000011        2.4078092921569922     
   4.8000000000000007        81.600000000000009        2.4064931799563132     
   4.8000000000000007        82.400000000000006        2.4012993410353891     
   4.8000000000000007        83.200000000000003        2.3952491627728394     
   4.8000000000000007        84.000000000000000        2.3884268090139193     
   4.8000000000000007        84.800000000000011        2.3824987596816110     
   4.8000000000000007        85.600000000000009        2.3740372672807721     
   4.8000000000000007        86.400000000000006        2.3671014351370694     
   4.8000000000000007        87.200000000000003        2.3614997942660017     
   4.8000000000000007        88.000000000000000        2.3556965677034554     
   4.8000000000000007        88.800000000000011        2.3507367953976344     
   4.8000000000000007        89.600000000000009        2.3472146743664735     
   4.8000000000000007        90.400000000000006        2.3443414693852347     
   4.8000000000000007        91.200000000000003        2.3425532031278502     
   4.8000000000000007        92.000000000000000        2.3417903013284103     
   4.8000000000000007        92.800000000000011        2.3411990685188737     
   4.8000000000000007        93.600000000000009        2.3408513319981208     
   4.8000000000000007        94.400000000000006        2.3411972022494063     
   4.8000000000000007        95.200000000000003        2.3422842869432294     
   4.8000000000000007        96.000000000000000        2.3431722248730424     
   4.8000000000000007        96.800000000000011        2.3437932572809510     
   4.8000000000000007        97.600000000000009        2.3443934419630779     
   4.8000000000000007        98.400000000000006        2.3452326601769271     
   4.8000000000000007        99.200000000000003        2.3458180435119793     
   4.8000000000000007        100.00000000000000        2.3475711685206258     
   4.8000000000000007        100.80000000000001        2.3474397877954676     
   4.8000000000000007        101.60000000000001        2.3475528858438297     
   4.8000000000000007        102.40000000000001        2.3480017276005167     

   5.6000000000000005       0.80000000000000004        2.3489224873707277     
   5.6000000000000005        1.6000000000000001        2.3486752003310656     
   5.6000000000000005        2.4000000000000004        2.3479464004546391     
   5.6000000000000005        3.2000000000000002        2.3488131778603387     
   5.6000000000000005        4.0000000000000000        2.3492415820353298     
   5.6000000000000005        4.8000000000000007        2.3502717069580008     
   5.6000000000000005        5.6000000000000005        2.3508587680706525     
   5.6000000000000005        6.4000000000000004        2.3530769728425547     
   5.6000000000000005        7.2000000000000002        2.3517297895006317     
   5.6000000000000005        8.0000000000000000        2.3526643924627173     
   5.6000000000000005        8.8000000000000007        2.3541830810634883     
   5.6000000000000005        9.6000000000000014        2.3545156591050564     
   5.6000000000000005        10.400000000000000        2.3555190755231008     
   5.6000000000000005        11.200000000000001        2.3551429593797546     
   5.6000000000000005        12.000000000000000        2.3564325423457175     
   5.6000000000000005        12.800000000000001        2.3556866376233678     
   5.6000000000000005        13.600000000000001        2.3545666805502710     
   5.6000000000000005        14.400000000000000        2.3552491827031297     
   5.6000000000000005        15.200000000000001        2.3542333059391605     
   5.6000000000000005        16.000000000000000        2.3533548631671839     
   5.6000000000000005        16.800000000000001        2.3522385402922077     
   5.6000000000000005        17.600000000000001        2.3510823654170241     
   5.6000000000000005        18.400000000000002        2.3506056743090031     
   5.6000000000000005        19.200000000000003        2.3486734867961623     
   5.6000000000000005        20.000000000000000        2.3500758989072388     
   5.6000000000000005        20.800000000000001        2.3496473822680044     
   5.6000000000000005        21.600000000000001        2.3492241722437601     
   5.6000000000000005        22.400000000000002        2.3488979218604449     
   5.6000000000000005        23.200000000000003        2.3501581992794507     
   5.6000000000000005        24.000000000000000        2.3507281651440963     
   5.6000000000000005        24.800000000000001        2.3517845369022110     
   5.6000000000000005        25.600000000000001        2.3526880361587144     
   5.6000000000000005        26.400000000000002        2.3533245268188012     
   5.6000000000000005        27.200000000000003        2.3526465836758392     
   5.6000000000000005        28.000000000000000        2.3522194679737161     
   5.6000000000000005        28.800000000000001        2.3537094750056964     
   5.6000000000000005        29.600000000000001        2.3531803999242720     
   5.6000000000000005        30.400000000000002        2.3526490113648793     
   5.6000000000000005        31.200000000000003        2.3523003822216761     
   5.6000000000000005        32.000000000000000        2.3504170798422224     
   5.6000000000000005        32.800000000000004        2.3496378772999504     
   5.6000000000000005        33.600000000000001        2.3471380119629903     
   5.6000000000000005        34.399999999999999        2.3471995478309813     
   5.6000000000000005        35.200000000000003        2.3462194454501430     
   5.6000000000000005        36.000000000000000        2.3453130186217566     
   5.6000000000000005        36.800000000000004        2.3445037073958086     
   5.6000000000000005        37.600000000000001        2.3451596711202036     
   5.6000000000000005        38.400000000000006        2.3461741688046267     
   5.6000000000000005        39.200000000000003        2.3475261101402820     
   5.6000000000000005        40.000000000000000        2.3499130499748939     
   5.6000000000000005        40.800000000000004        2.3505069308281064     
   5.6000000000000005        41.600000000000001        2.3578058901313454     
   5.6000000000000005        42.400000000000006        2.3638609167697338     
   5.6000000000000005        43.200000000000003        2.3701526044674197     
   5.6000000000000005        44.000000000000000        2.3783450159091113     
   5.6000000000000005        44.800000000000004        2.3860173235813922     
   5.6000000000000005        45.600000000000001        2.3968258560726174     
   5.6000000000000005        46.400000000000006        2.4048830922352042     
   5.6000000000000005        47.200000000000003        2.4139944219182716     
   5.6000000000000005        48.000000000000000        2.4224157939236659     
   5.6000000000000005        48.800000000000004        2.4336981642327125     
   5.6000000000000005        49.600000000000001        2.4347700959791032     
   5.6000000000000005        50.400000000000006        2.4393233493992961     
   5.6000000000000005        51.200000000000003        2.4405790754938939     
   5.6000000000000005        52.000000000000000        2.4383439519084451     
   5.6000000000000005        52.800000000000004        2.4341897279241262     
   5.6000000000000005        53.600000000000001        2.4281406278581406     
   5.6000000000000005        54.400000000000006        2.4213278455621818     
   5.6000000000000005        55.200000000000003        2.4127298919024081     
   5.6000000000000005        56.000000000000000        2.4043568090973704     
   5.6000000000000005        56.800000000000004        2.3941731986927048     
   5.6000000000000005        57.600000000000001        2.3846935076729059     
   5.6000000000000005        58.400000000000006        2.3760135376972973     
   5.6000000000000005        59.200000000000003        2.3680035531114445     
   5.6000000000000005        60.000000000000000        2.3607148339189234     
   5.6000000000000005        60.800000000000004        2.3539906067116010     
   5.6000000000000005        61.600000000000001        2.3500418991394998     
   5.6000000000000005        62.400000000000006        2.3462123864077089     
   5.6000000000000005        63.200000000000003        2.3432088426884956     
   5.6000000000000005        64.000000000000000        2.3409570588617821     
   5.6000000000000005        64.799999999999997        2.3388568189973626     
   5.6000000000000005        65.600000000000009        2.3399707425805638     
   5.6000000000000005        66.400000000000006        2.3401895205515868     
   5.6000000000000005        67.200000000000003        2.3408860373058977     
   5.6000000000000005        68.000000000000000        2.3433722452904107     
   5.6000000000000005        68.799999999999997        2.3455355466690873     
   5.6000000000000005        69.600000000000009        2.3498845077903971     
   5.6000000000000005        70.400000000000006        2.3544476750354395     
   5.6000000000000005        71.200000000000003        2.3608164287319702     
   5.6000000000000005        72.000000000000000        2.3666415391215518     
   5.6000000000000005        72.799999999999997        2.3731096165647463     
   5.6000000000000005        73.600000000000009        2.3818481180134423     
   5.6000000000000005        74.400000000000006        2.3895234405917600     
   5.6000000000000005        75.200000000000003        2.3978475620960702     
   5.6000000000000005        76.000000000000000        2.4045091656240807     
   5.6000000000000005        76.800000000000011        2.4128191325845281     
   5.6000000000000005        77.600000000000009        2.4184313150588554     
   5.6000000000000005        78.400000000000006        2.4227328002042934     
   5.6000000000000005        79.200000000000003        2.4250181065928271     
   5.6000000000000005        80.000000000000000        2.4259995506998346     
   5.6000000000000005        80.800000000000011        2.4241684456746415     
   5.6000000000000005        81.600000000000009        2.4200268534095026     
   5.6000000000000005        82.400000000000006        2.4144490131672063     
   5.6000000000000005        83.200000000000003        2.4068513650208110     
   5.6000000000000005        84.000000000000000        2.3988855237066078     
   5.6000000000000005        84.800000000000011        2.3919225919929268     
   5.6000000000000005        85.600000000000009        2.3823395682552349     
   5.6000000000000005        86.400000000000006        2.3744967552392318     
   5.6000000000000005        87.200000000000003        2.3656270837603577     
   5.6000000000000005        88.000000000000000        2.3608270819492518     
   5.6000000000000005        88.800000000000011        2.3547277091179186     
   5.6000000000000005        89.600000000000009        2.3501331746293568     
   5.6000000000000005        90.400000000000006        2.3458231087350856     
   5.6000000000000005        91.200000000000003        2.3441076457871342     
   5.6000000000000005        92.000000000000000        2.3426701379150101     
   5.6000000000000005        92.800000000000011        2.3415550712401774     
   5.6000000000000005        93.600000000000009        2.3410238022662568     
   5.6000000000000005        94.400000000000006        2.3414285819384095     
   5.6000000000000005        95.200000000000003        2.3416883356700224     
   5.6000000000000005        96.000000000000000        2.3422992251090973     
   5.6000000000000005        96.800000000000011        2.3434341584956200     
   5.6000000000000005        97.600000000000009        2.3437434083720845     
   5.6000000000000005        98.400000000000006        2.3440160274798250     
   5.6000000000000005        99.200000000000003        2.3449206722963569     
   5.6000000000000005        100.00000000000000        2.3457339524476888     
   5.6000000000000005        100.80000000000001        2.3464666197188575     
   5.6000000000000005        101.60000000000001        2.3469422019634090     
   5.6000000000000005        102.40000000000001        2.3476987568946215     

   6.4000000000000004       0.80000000000000004        2.3476171822406480     
   6.4000000000000004        1.6000000000000001        2.3481732866818303     
   6.4000000000000004        2.4000000000000004        2.3479791545503428     
   6.4000000000000004        3.2000000000000002        2.3461538217321118     
   6.4000000000000004        4.0000000000000000        2.3489792826528562     
   6.4000000000000004        4.8000000000000007        2.3501763125521422     
   6.4000000000000004        5.6000000000000005        2.3505249850599146     
   6.4000000000000004        6.4000000000000004        2.3521753829927747     
   6.4000000000000004        7.2000000000000002        2.3511314614210654     
   6.4000000000000004        8.0000000000000000        2.3534455218550523     
   6.4000000000000004        8.8000000000000007        2.3545841546149964     
   6.4000000000000004        9.6000000000000014        2.3555893194194581     
   6.4000000000000004        10.400000000000000        2.3560150962916437     
   6.4000000000000004        11.200000000000001        2.3563991705079959     
   6.4000000000000004        12.000000000000000        2.3569141391773365     
   6.4000000000000004        12.800000000000001        2.3565873016646544     
   6.4000000000000004        13.600000000000001        2.3559924139670754     
   6.4000000000000004        14.400000000000000        2.3556537558972632     
   6.4000000000000004        15.200000000000001        2.3537022958376026     
   6.4000000000000004        16.000000000000000        2.3518887963881232     
   6.4000000000000004        16.800000000000001        2.3503397578107141     
   6.4000000000000004        17.600000000000001        2.3490144596944522     
   6.4000000000000004        18.400000000000002        2.3472820475604208     
   6.4000000000000004        19.200000000000003        2.3466048968312503     
   6.4000000000000004        20.000000000000000        2.3456051297467360     
   6.4000000000000004        20.800000000000001        2.3456491973208826     
   6.4000000000000004        21.600000000000001        2.3455690822744888     
   6.4000000000000004        22.400000000000002        2.3451355108322822     
   6.4000000000000004        23.200000000000003        2.3464503694097525     
   6.4000000000000004        24.000000000000000        2.3479637441528500     
   6.4000000000000004        24.800000000000001        2.3495570576999825     
   6.4000000000000004        25.600000000000001        2.3511660151203277     
   6.4000000000000004        26.400000000000002        2.3514746961139932     
   6.4000000000000004        27.200000000000003        2.3534742187962654     
   6.4000000000000004        28.000000000000000        2.3539651525595153     
   6.4000000000000004        28.800000000000001        2.3543527943626885     
   6.4000000000000004        29.600000000000001        2.3546346741785920     
   6.4000000000000004        30.400000000000002        2.3545351365286802     
   6.4000000000000004        31.200000000000003        2.3521416166421298     
   6.4000000000000004        32.000000000000000        2.3536998206679440     
   6.4000000000000004        32.800000000000004        2.3512701035229822     
   6.4000000000000004        33.600000000000001        2.3499781642814401     
   6.4000000000000004        34.399999999999999        2.3483684758231944     
   6.4000000000000004        35.200000000000003        2.3471575105695792     
   6.4000000000000004        36.000000000000000        2.3461021715885098     
   6.4000000000000004        36.800000000000004        2.3454787525912946     
   6.4000000000000004        37.600000000000001        2.3453635149709093     
   6.4000000000000004        38.400000000000006        2.3452030832759063     
   6.4000000000000004        39.200000000000003        2.3479808838152385     
   6.4000000000000004        40.000000000000000        2.3509746725159935     
   6.4000000000000004        40.800000000000004        2.3552691306456541     
   6.4000000000000004        41.600000000000001        2.3613150097947906     
   6.4000000000000004        42.400000000000006        2.3668519141213831     
   6.4000000000000004        43.200000000000003        2.3748176593048456     
   6.4000000000000004        44.000000000000000        2.3842019981577272     
   6.4000000000000004        44.800000000000004        2.3937942843941320     
   6.4000000000000004        45.600000000000001        2.4045052187204452     
   6.4000000000000004        46.400000000000006        2.4161501081591514     
   6.4000000000000004        47.200000000000003        2.4270283086568201     
   6.4000000000000004        48.000000000000000        2.4367192487948039     
   6.4000000000000004        48.800000000000004        2.4449959696217576     
   6.4000000000000004        49.600000000000001        2.4524565734136745     
   6.4000000000000004        50.400000000000006        2.4569693171081814     
   6.4000000000000004        51.200000000000003        2.4567759366258972     
   6.4000000000000004        52.000000000000000        2.4561863020292836     
   6.4000000000000004        52.800000000000004        2.4502166757143273     
   6.4000000000000004        53.600000000000001        2.4429491790336755     
   6.4000000000000004        54.400000000000006        2.4342370368585002     
   6.4000000000000004        55.200000000000003        2.4251109510143518     
   6.4000000000000004        56.000000000000000        2.4157169363509494     
   6.4000000000000004        56.800000000000004        2.4042562973745025     
   6.4000000000000004        57.600000000000001        2.3951819664503615     
   6.4000000000000004        58.400000000000006        2.3827020910146186     
   6.4000000000000004        59.200000000000003        2.3736769647781775     
   6.4000000000000004        60.000000000000000        2.3647981048264404     
   6.4000000000000004        60.800000000000004        2.3569328769661579     
   6.4000000000000004        61.600000000000001        2.3511084785818843     
   6.4000000000000004        62.400000000000006        2.3472136412206459     
   6.4000000000000004        63.200000000000003        2.3436908974746364     
   6.4000000000000004        64.000000000000000        2.3412923911488872     
   6.4000000000000004        64.799999999999997        2.3392821267873822     
   6.4000000000000004        65.600000000000009        2.3388883388884247     
   6.4000000000000004        66.400000000000006        2.3410691473378558     
   6.4000000000000004        67.200000000000003        2.3409319506741642     
   6.4000000000000004        68.000000000000000        2.3435912685511116     
   6.4000000000000004        68.799999999999997        2.3466838920912791     
   6.4000000000000004        69.600000000000009        2.3507806108802529     
   6.4000000000000004        70.400000000000006        2.3548748788103997     
   6.4000000000000004        71.200000000000003        2.3624499172375515     
   6.4000000000000004        72.000000000000000        2.3704075406629652     
   6.4000000000000004        72.799999999999997        2.3791053555976744     
   6.4000000000000004        73.600000000000009        2.3879183158475126     
   6.4000000000000004        74.400000000000006        2.3977836594572897     
   6.4000000000000004        75.200000000000003        2.4073832400147239     
   6.4000000000000004        76.000000000000000        2.4164440008428647     
   6.4000000000000004        76.800000000000011        2.4240626877339682     
   6.4000000000000004        77.600000000000009        2.4308527990052418     
   6.4000000000000004        78.400000000000006        2.4342814790445506     
   6.4000000000000004        79.200000000000003        2.4390151221287333     
   6.4000000000000004        80.000000000000000        2.4417125992099571     
   6.4000000000000004        80.800000000000011        2.4389628298490491     
   6.4000000000000004        81.600000000000009        2.4345745185741445     
   6.4000000000000004        82.400000000000006        2.4270886790051698     
   6.4000000000000004        83.200000000000003        2.4197295876198361     
   6.4000000000000004        84.000000000000000        2.4108243561762528     
   6.4000000000000004        84.800000000000011        2.4015067685601501     
   6.4000000000000004        85.600000000000009        2.3920194943883168     
   6.4000000000000004        86.400000000000006        2.3829438427117187     
   6.4000000000000004        87.200000000000003        2.3739797630313992     
   6.4000000000000004        88.000000000000000        2.3661556413674343     
   6.4000000000000004        88.800000000000011        2.3596503508133484     
   6.4000000000000004        89.600000000000009        2.3552251112298150     
   6.4000000000000004        90.400000000000006        2.3497013800137303     
   6.4000000000000004        91.200000000000003        2.3458207598972902     
   6.4000000000000004        92.000000000000000        2.3448408576246105     
   6.4000000000000004        92.800000000000011        2.3427577741775041     
   6.4000000000000004        93.600000000000009        2.3422229652493760     
   6.4000000000000004        94.400000000000006        2.3417333782625178     
   6.4000000000000004        95.200000000000003        2.3423247634747613     
   6.4000000000000004        96.000000000000000        2.3429348093210303     
   6.4000000000000004        96.800000000000011        2.3441286520089508     
   6.4000000000000004        97.600000000000009        2.3424490716858997     
   6.4000000000000004        98.400000000000006        2.3444215707655314     
   6.4000000000000004        99.200000000000003        2.3450447091949487     
   6.4000000000000004        100.00000000000000        2.3455701788516325     
   6.4000000000000004        100.80000000000001        2.3459812061393222     
   6.4000000000000004        101.60000000000001        2.3462155639938849     
   6.4000000000000004        102.40000000000001        2.3466234529490602     

   7.2000000000000002       0.80000000000000004        2.3467225228560817     
   7.2000000000000002        1.6000000000000001        2.3473324807993907     
   7.2000000000000002        2.4000000000000004        2.3478014735630990     
   7.2000000000000002        3.2000000000000002        2.3486152787286199     
   7.2000000000000002        4.0000000000000000        2.3493941530448224     
   7.2000000000000002        4.8000000000000007        2.3505252803481906     
   7.2000000000000002        5.6000000000000005        2.3513280129271572     
   7.2000000000000002        6.4000000000000004        2.3519410979550841     
   7.2000000000000002        7.2000000000000002        2.3529110654875174     
   7.2000000000000002        8.0000000000000000        2.3543490766558706     
   7.2000000000000002        8.8000000000000007        2.3553365153697858     
   7.2000000000000002        9.6000000000000014        2.3563224766010471     
   7.2000000000000002        10.400000000000000        2.3572126148108135     
   7.2000000000000002        11.200000000000001        2.3563602144113074     
   7.2000000000000002        12.000000000000000        2.3579559563214598     
   7.2000000000000002        12.800000000000001        2.3564490845613162     
   7.2000000000000002        13.600000000000001        2.3548073283155819     
   7.2000000000000002        14.400000000000000        2.3533310074004903     
   7.2000000000000002        15.200000000000001        2.3516394617837331     
   7.2000000000000002        16.000000000000000        2.3490167569294207     
   7.2000000000000002        16.800000000000001        2.3464162904826891     
   7.2000000000000002        17.600000000000001        2.3439605715182656     
   7.2000000000000002        18.400000000000002        2.3446083714266623     
   7.2000000000000002        19.200000000000003        2.3407297408768004     
   7.2000000000000002        20.000000000000000        2.3391557457475152     
   7.2000000000000002        20.800000000000001        2.3391650098239816     
   7.2000000000000002        21.600000000000001        2.3393691722813101     
   7.2000000000000002        22.400000000000002        2.3390330143054467     
   7.2000000000000002        23.200000000000003        2.3422901762452226     
   7.2000000000000002        24.000000000000000        2.3435404951842487     
   7.2000000000000002        24.800000000000001        2.3452979567683054     
   7.2000000000000002        25.600000000000001        2.3485249281805305     
   7.2000000000000002        26.400000000000002        2.3505854928904353     
   7.2000000000000002        27.200000000000003        2.3523986398011294     
   7.2000000000000002        28.000000000000000        2.3533746906542832     
   7.2000000000000002        28.800000000000001        2.3542964932779964     
   7.2000000000000002        29.600000000000001        2.3554502001718269     
   7.2000000000000002        30.400000000000002        2.3558146080828801     
   7.2000000000000002        31.200000000000003        2.3544552150399780     
   7.2000000000000002        32.000000000000000        2.3540765423489312     
   7.2000000000000002        32.800000000000004        2.3524069304047259     
   7.2000000000000002        33.600000000000001        2.3511180519925174     
   7.2000000000000002        34.399999999999999        2.3493424719672213     
   7.2000000000000002        35.200000000000003        2.3488858346774584     
   7.2000000000000002        36.000000000000000        2.3467831510254902     
   7.2000000000000002        36.800000000000004        2.3463005862267758     
   7.2000000000000002        37.600000000000001        2.3461845466259086     
   7.2000000000000002        38.400000000000006        2.3469285859142119     
   7.2000000000000002        39.200000000000003        2.3480454397470996     
   7.2000000000000002        40.000000000000000        2.3522266729708812     
   7.2000000000000002        40.800000000000004        2.3572314155616767     
   7.2000000000000002        41.600000000000001        2.3633800238550142     
   7.2000000000000002        42.400000000000006        2.3709350850229591     
   7.2000000000000002        43.200000000000003        2.3798184445422681     
   7.2000000000000002        44.000000000000000        2.3905136789990484     
   7.2000000000000002        44.800000000000004        2.4021129251813838     
   7.2000000000000002        45.600000000000001        2.4137824684824807     
   7.2000000000000002        46.400000000000006        2.4265493455896694     
   7.2000000000000002        47.200000000000003        2.4387355751087281     
   7.2000000000000002        48.000000000000000        2.4506935486769730     
   7.2000000000000002        48.800000000000004        2.4612253062444305     
   7.2000000000000002        49.600000000000001        2.4702865021171077     
   7.2000000000000002        50.400000000000006        2.4774805418030814     
   7.2000000000000002        51.200000000000003        2.4791311869160482     
   7.2000000000000002        52.000000000000000        2.4760370576341795     
   7.2000000000000002        52.800000000000004        2.4676351966387102     
   7.2000000000000002        53.600000000000001        2.4562656839879398     
   7.2000000000000002        54.400000000000006        2.4475147299634057     
   7.2000000000000002        55.200000000000003        2.4367618468264101     
   7.2000000000000002        56.000000000000000        2.4252539867103047     
   7.2000000000000002        56.800000000000004        2.4131487179084328     
   7.2000000000000002        57.600000000000001        2.4013607226003093     
   7.2000000000000002        58.400000000000006        2.3899924704565843     
   7.2000000000000002        59.200000000000003        2.3791451212805264     
   7.2000000000000002        60.000000000000000        2.3693165651906773     
   7.2000000000000002        60.800000000000004        2.3606883368310148     
   7.2000000000000002        61.600000000000001        2.3538364037728909     
   7.2000000000000002        62.400000000000006        2.3494784044043517     
   7.2000000000000002        63.200000000000003        2.3448104198088942     
   7.2000000000000002        64.000000000000000        2.3413344794367235     
   7.2000000000000002        64.799999999999997        2.3408547780089108     
   7.2000000000000002        65.600000000000009        2.3388904832525395     
   7.2000000000000002        66.400000000000006        2.3395287426331843     
   7.2000000000000002        67.200000000000003        2.3412985820577226     
   7.2000000000000002        68.000000000000000        2.3470627752674860     
   7.2000000000000002        68.799999999999997        2.3468615796522232     
   7.2000000000000002        69.600000000000009        2.3527350521606918     
   7.2000000000000002        70.400000000000006        2.3575822986356281     
   7.2000000000000002        71.200000000000003        2.3660320005973365     
   7.2000000000000002        72.000000000000000        2.3749286371030118     
   7.2000000000000002        72.799999999999997        2.3839981059539634     
   7.2000000000000002        73.600000000000009        2.3946728088395943     
   7.2000000000000002        74.400000000000006        2.4073066430163639     
   7.2000000000000002        75.200000000000003        2.4172588100454808     
   7.2000000000000002        76.000000000000000        2.4269620238647551     
   7.2000000000000002        76.800000000000011        2.4350281607092596     
   7.2000000000000002        77.600000000000009        2.4423591253930521     
   7.2000000000000002        78.400000000000006        2.4502302770795379     
   7.2000000000000002        79.200000000000003        2.4548553834884794     
   7.2000000000000002        80.000000000000000        2.4562543373301216     
   7.2000000000000002        80.800000000000011        2.4561099606936208     
   7.2000000000000002        81.600000000000009        2.4507907620984195     
   7.2000000000000002        82.400000000000006        2.4417201832137923     
   7.2000000000000002        83.200000000000003        2.4321716090905823     
   7.2000000000000002        84.000000000000000        2.4226409167609257     
   7.2000000000000002        84.800000000000011        2.4123036812717999     
   7.2000000000000002        85.600000000000009        2.4015972438768474     
   7.2000000000000002        86.400000000000006        2.3914843579296572     
   7.2000000000000002        87.200000000000003        2.3818592402711878     
   7.2000000000000002        88.000000000000000        2.3725587487566431     
   7.2000000000000002        88.800000000000011        2.3641635422333547     
   7.2000000000000002        89.600000000000009        2.3582774962029882     
   7.2000000000000002        90.400000000000006        2.3552211480621881     
   7.2000000000000002        91.200000000000003        2.3517239488966855     
   7.2000000000000002        92.000000000000000        2.3482002213199085     
   7.2000000000000002        92.800000000000011        2.3469698652006721     
   7.2000000000000002        93.600000000000009        2.3447648247269148     
   7.2000000000000002        94.400000000000006        2.3438100317948871     
   7.2000000000000002        95.200000000000003        2.3437859420311002     
   7.2000000000000002        96.000000000000000        2.3438303345736382     
   7.2000000000000002        96.800000000000011        2.3437095374879626     
   7.2000000000000002        97.600000000000009        2.3441251796574809     
   7.2000000000000002        98.400000000000006        2.3446347229925415     
   7.2000000000000002        99.200000000000003        2.3450367371893206     
   7.2000000000000002        100.00000000000000        2.3455035966391233     
   7.2000000000000002        100.80000000000001        2.3456914205069315     
   7.2000000000000002        101.60000000000001        2.3457372784284183     
   7.2000000000000002        102.40000000000001        2.3455297275442852     

   8.0000000000000000       0.80000000000000004        2.3457827213753584     
   8.0000000000000000        1.6000000000000001        2.3463402624345346     
   8.0000000000000000        2.4000000000000004        2.3469974696222047     
   8.0000000000000000        3.2000000000000002        2.3472093338047286     
   8.0000000000000000        4.0000000000000000        2.3493260898363775     
   8.0000000000000000        4.8000000000000007        2.3501576528004899     
   8.0000000000000000        5.6000000000000005        2.3520201955198314     
   8.0000000000000000        6.4000000000000004        2.3533624907631463     
   8.0000000000000000        7.2000000000000002        2.3544987393495975     
   8.0000000000000000        8.0000000000000000        2.3552682982386228     
   8.0000000000000000        8.8000000000000007        2.3550860761638095     
   8.0000000000000000        9.6000000000000014        2.3574910991718769     
   8.0000000000000000        10.400000000000000        2.3592666444924486     
   8.0000000000000000        11.200000000000001        2.3576711535738011     
   8.0000000000000000        12.000000000000000        2.3563166591994098     
   8.0000000000000000        12.800000000000001        2.3565190944797645     
   8.0000000000000000        13.600000000000001        2.3528021044430991     
   8.0000000000000000        14.400000000000000        2.3509918261340230     
   8.0000000000000000        15.200000000000001        2.3473784374356814     
   8.0000000000000000        16.000000000000000        2.3444886775824836     
   8.0000000000000000        16.800000000000001        2.3411369548933392     
   8.0000000000000000        17.600000000000001        2.3372785713289344     
   8.0000000000000000        18.400000000000002        2.3344443338078595     
   8.0000000000000000        19.200000000000003        2.3326396347799454     
   8.0000000000000000        20.000000000000000        2.3313826174129959     
   8.0000000000000000        20.800000000000001        2.3304863433621819     
   8.0000000000000000        21.600000000000001        2.3308940430280600     
   8.0000000000000000        22.400000000000002        2.3326807621101104     
   8.0000000000000000        23.200000000000003        2.3345529068225579     
   8.0000000000000000        24.000000000000000        2.3366444661492958     
   8.0000000000000000        24.800000000000001        2.3397866706317023     
   8.0000000000000000        25.600000000000001        2.3433568115089902     
   8.0000000000000000        26.400000000000002        2.3469190886298019     
   8.0000000000000000        27.200000000000003        2.3492976054152148     
   8.0000000000000000        28.000000000000000        2.3520439229253447     
   8.0000000000000000        28.800000000000001        2.3540228691522271     
   8.0000000000000000        29.600000000000001        2.3551434648606318     
   8.0000000000000000        30.400000000000002        2.3561404374074160     
   8.0000000000000000        31.200000000000003        2.3564383712450661     
   8.0000000000000000        32.000000000000000        2.3561077715285772     
   8.0000000000000000        32.800000000000004        2.3533686322649578     
   8.0000000000000000        33.600000000000001        2.3528372825489670     
   8.0000000000000000        34.399999999999999        2.3506453683918802     
   8.0000000000000000        35.200000000000003        2.3483803821637368     
   8.0000000000000000        36.000000000000000        2.3475650711372622     
   8.0000000000000000        36.800000000000004        2.3467507952850570     
   8.0000000000000000        37.600000000000001        2.3457348724659672     
   8.0000000000000000        38.400000000000006        2.3481752901384843     
   8.0000000000000000        39.200000000000003        2.3499420892342511     
   8.0000000000000000        40.000000000000000        2.3539242388010759     
   8.0000000000000000        40.800000000000004        2.3594427127715609     
   8.0000000000000000        41.600000000000001        2.3662752094231734     
   8.0000000000000000        42.400000000000006        2.3741141496272835     
   8.0000000000000000        43.200000000000003        2.3845672640665634     
   8.0000000000000000        44.000000000000000        2.3991387955837880     
   8.0000000000000000        44.800000000000004        2.4084208557091165     
   8.0000000000000000        45.600000000000001        2.4218195400105431     
   8.0000000000000000        46.400000000000006        2.4361967335956600     
   8.0000000000000000        47.200000000000003        2.4503305374785356     
   8.0000000000000000        48.000000000000000        2.4630287773219410     
   8.0000000000000000        48.800000000000004        2.4750003802761125     
   8.0000000000000000        49.600000000000001        2.4861945563034857     
   8.0000000000000000        50.400000000000006        2.4919161585125837     
   8.0000000000000000        51.200000000000003        2.5137140020093951     
   8.0000000000000000        52.000000000000000        2.4931097099888415     
   8.0000000000000000        52.800000000000004        2.4871471802034004     
   8.0000000000000000        53.600000000000001        2.4760192896106625     
   8.0000000000000000        54.400000000000006        2.4620674651623400     
   8.0000000000000000        55.200000000000003        2.4469652158779329     
   8.0000000000000000        56.000000000000000        2.4350675219888616     
   8.0000000000000000        56.800000000000004        2.4211647425559137     
   8.0000000000000000        57.600000000000001        2.4077475081043271     
   8.0000000000000000        58.400000000000006        2.3964297769627030     
   8.0000000000000000        59.200000000000003        2.3845696435915165     
   8.0000000000000000        60.000000000000000        2.3737792185364173     
   8.0000000000000000        60.800000000000004        2.3637018990254819     
   8.0000000000000000        61.600000000000001        2.3565341920235188     
   8.0000000000000000        62.400000000000006        2.3497619450653655     
   8.0000000000000000        63.200000000000003        2.3450705016371494     
   8.0000000000000000        64.000000000000000        2.3425988969508995     
   8.0000000000000000        64.799999999999997        2.3402398635955843     
   8.0000000000000000        65.600000000000009        2.3394573641975502     
   8.0000000000000000        66.400000000000006        2.3396912649503796     
   8.0000000000000000        67.200000000000003        2.3414919012770676     
   8.0000000000000000        68.000000000000000        2.3445164650991188     
   8.0000000000000000        68.799999999999997        2.3480387884363476     
   8.0000000000000000        69.600000000000009        2.3550451013008149     
   8.0000000000000000        70.400000000000006        2.3604236785956965     
   8.0000000000000000        71.200000000000003        2.3696782540404260     
   8.0000000000000000        72.000000000000000        2.3794584423920102     
   8.0000000000000000        72.799999999999997        2.3899548885834507     
   8.0000000000000000        73.600000000000009        2.4006798866197578     
   8.0000000000000000        74.400000000000006        2.4140100950806569     
   8.0000000000000000        75.200000000000003        2.4274176237352401     
   8.0000000000000000        76.000000000000000        2.4365137128597363     
   8.0000000000000000        76.800000000000011        2.4470051977291067     
   8.0000000000000000        77.600000000000009        2.4565992452482339     
   8.0000000000000000        78.400000000000006        2.4669205369684626     
   8.0000000000000000        79.200000000000003        2.4761818310436441     
   8.0000000000000000        80.000000000000000        2.4762823784140289     
   8.0000000000000000        80.800000000000011        2.4662169767249256     
   8.0000000000000000        81.600000000000009        2.4589184685471537     
   8.0000000000000000        82.400000000000006        2.4542490014162310     
   8.0000000000000000        83.200000000000003        2.4468991909063496     
   8.0000000000000000        84.000000000000000        2.4351648270812705     
   8.0000000000000000        84.800000000000011        2.4229073794079525     
   8.0000000000000000        85.600000000000009        2.4112277867945235     
   8.0000000000000000        86.400000000000006        2.3999961368526010     
   8.0000000000000000        87.200000000000003        2.3895967060012273     
   8.0000000000000000        88.000000000000000        2.3801387058899213     
   8.0000000000000000        88.800000000000011        2.3720489519588139     
   8.0000000000000000        89.600000000000009        2.3646682612636427     
   8.0000000000000000        90.400000000000006        2.3580389401688016     
   8.0000000000000000        91.200000000000003        2.3559881825347166     
   8.0000000000000000        92.000000000000000        2.3525587149328682     
   8.0000000000000000        92.800000000000011        2.3502468236596590     
   8.0000000000000000        93.600000000000009        2.3483089024039709     
   8.0000000000000000        94.400000000000006        2.3470790374560710     
   8.0000000000000000        95.200000000000003        2.3461519221813965     
   8.0000000000000000        96.000000000000000        2.3455726181280161     
   8.0000000000000000        96.800000000000011        2.3454636392018382     
   8.0000000000000000        97.600000000000009        2.3449725163072817     
   8.0000000000000000        98.400000000000006        2.3450717556109186     
   8.0000000000000000        99.200000000000003        2.3450647184366553     
   8.0000000000000000        100.00000000000000        2.3453330532159398     
   8.0000000000000000        100.80000000000001        2.3458571748453210     
   8.0000000000000000        101.60000000000001        2.3453898665977269     
   8.0000000000000000        102.40000000000001        2.3452540381715123     

   8.8000000000000007       0.80000000000000004        2.3448330806014761     
   8.8000000000000007        1.6000000000000001        2.3452911636790970     
   8.8000000000000007        2.4000000000000004        2.3488852740123609     
   8.8000000000000007        3.2000000000000002        2.3478323765682454     
   8.8000000000000007        4.0000000000000000        2.3490061361466719     
   8.8000000000000007        4.8000000000000007        2.3503327048488538     
   8.8000000000000007        5.6000000000000005        2.3518225051116328     
   8.8000000000000007        6.4000000000000004        2.3530562076981321     
   8.8000000000000007        7.2000000000000002        2.3545151551095542     
   8.8000000000000007        8.0000000000000000        2.3570627870316070     
   8.8000000000000007        8.8000000000000007        2.3573387996461017     
   8.8000000000000007        9.6000000000000014        2.3582127149188774     
   8.8000000000000007        10.400000000000000        2.3585142604934486     
   8.8000000000000007        11.200000000000001        2.3577701330294460     
   8.8000000000000007        12.000000000000000        2.3557963183024362     
   8.8000000000000007        12.800000000000001        2.3532183086229628     
   8.8000000000000007        13.600000000000001        2.3499552810249265     
   8.8000000000000007        14.400000000000000        2.3474641520664679     
   8.8000000000000007        15.200000000000001        2.3416751960558102     
   8.8000000000000007        16.000000000000000        2.3375238588883360     
   8.8000000000000007        16.800000000000001        2.3330783735673419     
   8.8000000000000007        17.600000000000001        2.3279646063351884     
   8.8000000000000007        18.400000000000002        2.3246426343932374     
   8.8000000000000007        19.200000000000003        2.3219006820450363     
   8.8000000000000007        20.000000000000000        2.3200977750549385     
   8.8000000000000007        20.800000000000001        2.3186121598275125     
   8.8000000000000007        21.600000000000001        2.3201094947157590     
   8.8000000000000007        22.400000000000002        2.3217890884065406     
   8.8000000000000007        23.200000000000003        2.3243650458551093     
   8.8000000000000007        24.000000000000000        2.3277019496742355     
   8.8000000000000007        24.800000000000001        2.3315772390579101     
   8.8000000000000007        25.600000000000001        2.3362979377848330     
   8.8000000000000007        26.400000000000002        2.3413747788469572     
   8.8000000000000007        27.200000000000003        2.3446760983340713     
   8.8000000000000007        28.000000000000000        2.3497060112444697     
   8.8000000000000007        28.800000000000001        2.3526688726603049     
   8.8000000000000007        29.600000000000001        2.3545192570247147     
   8.8000000000000007        30.400000000000002        2.3558919550422073     
   8.8000000000000007        31.200000000000003        2.3567684090066607     
   8.8000000000000007        32.000000000000000        2.3562201774899347     
   8.8000000000000007        32.800000000000004        2.3553816303291750     
   8.8000000000000007        33.600000000000001        2.3532585674990583     
   8.8000000000000007        34.399999999999999        2.3519110148894793     
   8.8000000000000007        35.200000000000003        2.3494814625472791     
   8.8000000000000007        36.000000000000000        2.3475373287516224     
   8.8000000000000007        36.800000000000004        2.3479142577199683     
   8.8000000000000007        37.600000000000001        2.3477325996094596     
   8.8000000000000007        38.400000000000006        2.3497275917622176     
   8.8000000000000007        39.200000000000003        2.3523239940372584     
   8.8000000000000007        40.000000000000000        2.3553559121371932     
   8.8000000000000007        40.800000000000004        2.3613720648653551     
   8.8000000000000007        41.600000000000001        2.3683734128813141     
   8.8000000000000007        42.400000000000006        2.3774054596478540     
   8.8000000000000007        43.200000000000003        2.3882433828243776     
   8.8000000000000007        44.000000000000000        2.4016432594121517     
   8.8000000000000007        44.800000000000004        2.4149018889686600     
   8.8000000000000007        45.600000000000001        2.4294585970580593     
   8.8000000000000007        46.400000000000006        2.4443627228415257     
   8.8000000000000007        47.200000000000003        2.4580169117255690     
   8.8000000000000007        48.000000000000000        2.4733694709281164     
   8.8000000000000007        48.800000000000004        2.5090783863059567     
   8.8000000000000007        49.600000000000001        2.5089915362069091     
   8.8000000000000007        50.400000000000006        2.5089272577328137     
   8.8000000000000007        51.200000000000003        2.4963121876977370     
   8.8000000000000007        52.000000000000000        2.5129929845728562     
   8.8000000000000007        52.800000000000004        2.4905737195372875     
   8.8000000000000007        53.600000000000001        2.4992378577144980     
   8.8000000000000007        54.400000000000006        2.4766510423239940     
   8.8000000000000007        55.200000000000003        2.4593162213477964     
   8.8000000000000007        56.000000000000000        2.4433171197283841     
   8.8000000000000007        56.800000000000004        2.4296776810204155     
   8.8000000000000007        57.600000000000001        2.4164921400453765     
   8.8000000000000007        58.400000000000006        2.4023603492776120     
   8.8000000000000007        59.200000000000003        2.3885900533977469     
   8.8000000000000007        60.000000000000000        2.3773472482969740     
   8.8000000000000007        60.800000000000004        2.3670935189252478     
   8.8000000000000007        61.600000000000001        2.3598389518781446     
   8.8000000000000007        62.400000000000006        2.3526963335883915     
   8.8000000000000007        63.200000000000003        2.3472376543465470     
   8.8000000000000007        64.000000000000000        2.3444783145316275     
   8.8000000000000007        64.799999999999997        2.3416805941261076     
   8.8000000000000007        65.600000000000009        2.3405618980524481     
   8.8000000000000007        66.400000000000006        2.3390271787411310     
   8.8000000000000007        67.200000000000003        2.3416298091041119     
   8.8000000000000007        68.000000000000000        2.3452459045667591     
   8.8000000000000007        68.799999999999997        2.3496470771841218     
   8.8000000000000007        69.600000000000009        2.3557763640465925     
   8.8000000000000007        70.400000000000006        2.3635773519495178     
   8.8000000000000007        71.200000000000003        2.3730694455010473     
   8.8000000000000007        72.000000000000000        2.3836834851768542     
   8.8000000000000007        72.799999999999997        2.3950179782736587     
   8.8000000000000007        73.600000000000009        2.4070247817236581     
   8.8000000000000007        74.400000000000006        2.4221956323897409     
   8.8000000000000007        75.200000000000003        2.4356740990553276     
   8.8000000000000007        76.000000000000000        2.4477349855979065     
   8.8000000000000007        76.800000000000011        2.4613989023784426     
   8.8000000000000007        77.600000000000009        2.4760427465158701     
   8.8000000000000007        78.400000000000006        2.4856254817132837     
   8.8000000000000007        79.200000000000003        2.4956996903400364     
   8.8000000000000007        80.000000000000000        2.4994919588930586     
   8.8000000000000007        80.800000000000011        2.4751303688249258     
   8.8000000000000007        81.600000000000009        2.4673751820092513     
   8.8000000000000007        82.400000000000006        2.4665264300320433     
   8.8000000000000007        83.200000000000003        2.4568208690885709     
   8.8000000000000007        84.000000000000000        2.4461080521319523     
   8.8000000000000007        84.800000000000011        2.4332786285440009     
   8.8000000000000007        85.600000000000009        2.4211819725503259     
   8.8000000000000007        86.400000000000006        2.4089414852365238     
   8.8000000000000007        87.200000000000003        2.3979095885875505     
   8.8000000000000007        88.000000000000000        2.3891445368227822     
   8.8000000000000007        88.800000000000011        2.3780202404644544     
   8.8000000000000007        89.600000000000009        2.3728552693515557     
   8.8000000000000007        90.400000000000006        2.3668726699996463     
   8.8000000000000007        91.200000000000003        2.3617721555818467     
   8.8000000000000007        92.000000000000000        2.3578859336419802     
   8.8000000000000007        92.800000000000011        2.3548252440530439     
   8.8000000000000007        93.600000000000009        2.3528398464819666     
   8.8000000000000007        94.400000000000006        2.3521631447510720     
   8.8000000000000007        95.200000000000003        2.3497452821882225     
   8.8000000000000007        96.000000000000000        2.3480305248155284     
   8.8000000000000007        96.800000000000011        2.3480787519298683     
   8.8000000000000007        97.600000000000009        2.3474941350747858     
   8.8000000000000007        98.400000000000006        2.3451934466510167     
   8.8000000000000007        99.200000000000003        2.3457097202098871     
   8.8000000000000007        100.00000000000000        2.3455492255106112     
   8.8000000000000007        100.80000000000001        2.3454048173919415     
   8.8000000000000007        101.60000000000001        2.3451577992654373     
   8.8000000000000007        102.40000000000001        2.3447177095521954     

   9.6000000000000014       0.80000000000000004        2.3461301928301630     
   9.6000000000000014        1.6000000000000001        2.3449965207394170     
   9.6000000000000014        2.4000000000000004        2.3454800740849771     
   9.6000000000000014        3.2000000000000002        2.3471276721282583     
   9.6000000000000014        4.0000000000000000        2.3491419351547194     
   9.6000000000000014        4.8000000000000007        2.3503714467974692     
   9.6000000000000014        5.6000000000000005        2.3505567090002883     
   9.6000000000000014        6.4000000000000004        2.3523803647743855     
   9.6000000000000014        7.2000000000000002        2.3560065885043864     
   9.6000000000000014        8.0000000000000000        2.3569452840851914     
   9.6000000000000014        8.8000000000000007        2.3584188097602952     
   9.6000000000000014        9.6000000000000014        2.3584598937456329     
   9.6000000000000014        10.400000000000000        2.3570161545448838     
   9.6000000000000014        11.200000000000001        2.3565345522332888     
   9.6000000000000014        12.000000000000000        2.3551610825737961     
   9.6000000000000014        12.800000000000001        2.3500375062693579     
   9.6000000000000014        13.600000000000001        2.3463460966275052     
   9.6000000000000014        14.400000000000000        2.3403440708822876     
   9.6000000000000014        15.200000000000001        2.3343556069314584     
   9.6000000000000014        16.000000000000000        2.3287438967624143     
   9.6000000000000014        16.800000000000001        2.3230386440428052     
   9.6000000000000014        17.600000000000001        2.3175602354284277     
   9.6000000000000014        18.400000000000002        2.3124839196338511     
   9.6000000000000014        19.200000000000003        2.3079216355456520     
   9.6000000000000014        20.000000000000000        2.3054030626482507     
   9.6000000000000014        20.800000000000001        2.3051512676129153     
   9.6000000000000014        21.600000000000001        2.3059124782483544     
   9.6000000000000014        22.400000000000002        2.3078799682618483     
   9.6000000000000014        23.200000000000003        2.3117897773903922     
   9.6000000000000014        24.000000000000000        2.3166932211084106     
   9.6000000000000014        24.800000000000001        2.3229451782162553     
   9.6000000000000014        25.600000000000001        2.3277636775208150     
   9.6000000000000014        26.400000000000002        2.3364013081126358     
   9.6000000000000014        27.200000000000003        2.3399100851448833     
   9.6000000000000014        28.000000000000000        2.3436937841660042     
   9.6000000000000014        28.800000000000001        2.3489143266675572     
   9.6000000000000014        29.600000000000001        2.3529211382042781     
   9.6000000000000014        30.400000000000002        2.3548242561297159     
   9.6000000000000014        31.200000000000003        2.3561319522786657     
   9.6000000000000014        32.000000000000000        2.3563777667406831     
   9.6000000000000014        32.800000000000004        2.3560758611464387     
   9.6000000000000014        33.600000000000001        2.3548394472877368     
   9.6000000000000014        34.399999999999999        2.3527863011691079     
   9.6000000000000014        35.200000000000003        2.3514690432780374     
   9.6000000000000014        36.000000000000000        2.3497679751394438     
   9.6000000000000014        36.800000000000004        2.3485424879678001     
   9.6000000000000014        37.600000000000001        2.3476530437619512     
   9.6000000000000014        38.400000000000006        2.3493546836289809     
   9.6000000000000014        39.200000000000003        2.3515736475861324     
   9.6000000000000014        40.000000000000000        2.3561753397586895     
   9.6000000000000014        40.800000000000004        2.3616453789429062     
   9.6000000000000014        41.600000000000001        2.3692747237857206     
   9.6000000000000014        42.400000000000006        2.3791375815119484     
   9.6000000000000014        43.200000000000003        2.3910856137190755     
   9.6000000000000014        44.000000000000000        2.4045919872536317     
   9.6000000000000014        44.800000000000004        2.4195106121626271     
   9.6000000000000014        45.600000000000001        2.4344219220751775     
   9.6000000000000014        46.400000000000006        2.4499174751428998     
   9.6000000000000014        47.200000000000003        2.4651392735541400     
   9.6000000000000014        48.000000000000000        2.4934949478684572     
   9.6000000000000014        48.800000000000004        2.4969411369682626     
   9.6000000000000014        49.600000000000001        2.4940852275976204     
   9.6000000000000014        50.400000000000006        2.5072821183477085     
   9.6000000000000014        51.200000000000003        2.5173761286919394     
   9.6000000000000014        52.000000000000000        2.4989269476280649     
   9.6000000000000014        52.800000000000004        2.5160187516140220     
   9.6000000000000014        53.600000000000001        2.5087643673380202     
   9.6000000000000014        54.400000000000006        2.5120026985271378     
   9.6000000000000014        55.200000000000003        2.4688328223150715     
   9.6000000000000014        56.000000000000000        2.4527065254987690     
   9.6000000000000014        56.800000000000004        2.4357000778530211     
   9.6000000000000014        57.600000000000001        2.4209672042097377     
   9.6000000000000014        58.400000000000006        2.4069273641179310     
   9.6000000000000014        59.200000000000003        2.3927340760700013     
   9.6000000000000014        60.000000000000000        2.3808509175669914     
   9.6000000000000014        60.800000000000004        2.3702358805681545     
   9.6000000000000014        61.600000000000001        2.3609070060533526     
   9.6000000000000014        62.400000000000006        2.3541265975862338     
   9.6000000000000014        63.200000000000003        2.3485434026835907     
   9.6000000000000014        64.000000000000000        2.3445768231580608     
   9.6000000000000014        64.799999999999997        2.3421669216223160     
   9.6000000000000014        65.600000000000009        2.3411037221620501     
   9.6000000000000014        66.400000000000006        2.3413473967035170     
   9.6000000000000014        67.200000000000003        2.3430955852940105     
   9.6000000000000014        68.000000000000000        2.3464739468441893     
   9.6000000000000014        68.799999999999997        2.3511208955949292     
   9.6000000000000014        69.600000000000009        2.3573203351143821     
   9.6000000000000014        70.400000000000006        2.3660334852910232     
   9.6000000000000014        71.200000000000003        2.3765940030340276     
   9.6000000000000014        72.000000000000000        2.3870695144847756     
   9.6000000000000014        72.799999999999997        2.3995085718539695     
   9.6000000000000014        73.600000000000009        2.4147221428561219     
   9.6000000000000014        74.400000000000006        2.4322726851665539     
   9.6000000000000014        75.200000000000003        2.4445795119315741     
   9.6000000000000014        76.000000000000000        2.4581757958124673     
   9.6000000000000014        76.800000000000011        2.4771710044428628     
   9.6000000000000014        77.600000000000009        2.4943632037270809     
   9.6000000000000014        78.400000000000006        2.4961038557354547     
   9.6000000000000014        79.200000000000003        2.5137218019736869     
   9.6000000000000014        80.000000000000000        2.5139989570411565     
   9.6000000000000014        80.800000000000011        2.4881565199803091     
   9.6000000000000014        81.600000000000009        2.4961364107978592     
   9.6000000000000014        82.400000000000006        2.4796631867968011     
   9.6000000000000014        83.200000000000003        2.4671285802733034     
   9.6000000000000014        84.000000000000000        2.4544999964190923     
   9.6000000000000014        84.800000000000011        2.4426865421550499     
   9.6000000000000014        85.600000000000009        2.4305429895884516     
   9.6000000000000014        86.400000000000006        2.4182763645492726     
   9.6000000000000014        87.200000000000003        2.4067077081589341     
   9.6000000000000014        88.000000000000000        2.3967794940283533     
   9.6000000000000014        88.800000000000011        2.3903904788807755     
   9.6000000000000014        89.600000000000009        2.3808412714422560     
   9.6000000000000014        90.400000000000006        2.3751134949561363     
   9.6000000000000014        91.200000000000003        2.3692783511111744     
   9.6000000000000014        92.000000000000000        2.3650679302774167     
   9.6000000000000014        92.800000000000011        2.3618622211060285     
   9.6000000000000014        93.600000000000009        2.3591977840100862     
   9.6000000000000014        94.400000000000006        2.3564713993790289     
   9.6000000000000014        95.200000000000003        2.3552055528756997     
   9.6000000000000014        96.000000000000000        2.3534610014074580     
   9.6000000000000014        96.800000000000011        2.3521457471030445     
   9.6000000000000014        97.600000000000009        2.3507677816534680     
   9.6000000000000014        98.400000000000006        2.3490920807560847     
   9.6000000000000014        99.200000000000003        2.3477681843573368     
   9.6000000000000014        100.00000000000000        2.3470056687168279     
   9.6000000000000014        100.80000000000001        2.3459309660271064     
   9.6000000000000014        101.60000000000001        2.3449455995827440     
   9.6000000000000014        102.40000000000001        2.3445886692487306     

   10.400000000000000       0.80000000000000004        2.3452210214770006     
   10.400000000000000        1.6000000000000001        2.3451642036403118     
   10.400000000000000        2.4000000000000004        2.3446028397963512     
   10.400000000000000        3.2000000000000002        2.3465964901574980     
   10.400000000000000        4.0000000000000000        2.3486651721830691     
   10.400000000000000        4.8000000000000007        2.3501461001125392     
   10.400000000000000        5.6000000000000005        2.3518859034458850     
   10.400000000000000        6.4000000000000004        2.3540231094750781     
   10.400000000000000        7.2000000000000002        2.3556521425904529     
   10.400000000000000        8.0000000000000000        2.3580592487939467     
   10.400000000000000        8.8000000000000007        2.3569682627099602     
   10.400000000000000        9.6000000000000014        2.3579956801850939     
   10.400000000000000        10.400000000000000        2.3568085426196999     
   10.400000000000000        11.200000000000001        2.3549384453083633     
   10.400000000000000        12.000000000000000        2.3514776037735547     
   10.400000000000000        12.800000000000001        2.3461366406617370     
   10.400000000000000        13.600000000000001        2.3398152100399305     
   10.400000000000000        14.400000000000000        2.3347135945777042     
   10.400000000000000        15.200000000000001        2.3259960478580495     
   10.400000000000000        16.000000000000000        2.3183647139996886     
   10.400000000000000        16.800000000000001        2.3102877007589355     
   10.400000000000000        17.600000000000001        2.3036978382062467     
   10.400000000000000        18.400000000000002        2.2954828080561245     
   10.400000000000000        19.200000000000003        2.2924647272545231     
   10.400000000000000        20.000000000000000        2.2896574986828995     
   10.400000000000000        20.800000000000001        2.2884304815264267     
   10.400000000000000        21.600000000000001        2.2894229108583017     
   10.400000000000000        22.400000000000002        2.2920413150988184     
   10.400000000000000        23.200000000000003        2.2962679505765484     
   10.400000000000000        24.000000000000000        2.3029542942196097     
   10.400000000000000        24.800000000000001        2.3102077798103817     
   10.400000000000000        25.600000000000001        2.3172761100486610     
   10.400000000000000        26.400000000000002        2.3246526986396909     
   10.400000000000000        27.200000000000003        2.3333636109297986     
   10.400000000000000        28.000000000000000        2.3399662101907870     
   10.400000000000000        28.800000000000001        2.3457553046870094     
   10.400000000000000        29.600000000000001        2.3507859564570062     
   10.400000000000000        30.400000000000002        2.3535082278795705     
   10.400000000000000        31.200000000000003        2.3553668785328674     
   10.400000000000000        32.000000000000000        2.3558521898209870     
   10.400000000000000        32.800000000000004        2.3566560790209388     
   10.400000000000000        33.600000000000001        2.3554662128432056     
   10.400000000000000        34.399999999999999        2.3533535902152289     
   10.400000000000000        35.200000000000003        2.3510349487525111     
   10.400000000000000        36.000000000000000        2.3498561038108092     
   10.400000000000000        36.800000000000004        2.3507167870456249     
   10.400000000000000        37.600000000000001        2.3490122896481016     
   10.400000000000000        38.400000000000006        2.3497029991425959     
   10.400000000000000        39.200000000000003        2.3516713298754643     
   10.400000000000000        40.000000000000000        2.3559381608393490     
   10.400000000000000        40.800000000000004        2.3622369108799326     
   10.400000000000000        41.600000000000001        2.3697761150371637     
   10.400000000000000        42.400000000000006        2.3809349418372316     
   10.400000000000000        43.200000000000003        2.3927606244083401     
   10.400000000000000        44.000000000000000        2.4072670066771624     
   10.400000000000000        44.800000000000004        2.4225082295734244     
   10.400000000000000        45.600000000000001        2.4372260092113085     
   10.400000000000000        46.400000000000006        2.4531711050258056     
   10.400000000000000        47.200000000000003        2.4730313530652621     
   10.400000000000000        48.000000000000000        2.5013149426144907     
   10.400000000000000        48.800000000000004        2.5101463786349703     
   10.400000000000000        49.600000000000001        2.5135493725129177     
   10.400000000000000        50.400000000000006        2.4955495050751932     
   10.400000000000000        51.200000000000003        2.5057258392498456     
   10.400000000000000        52.000000000000000        2.5158093913204209     
   10.400000000000000        52.800000000000004        2.4974455006681522     
   10.400000000000000        53.600000000000001        2.4953518585660412     
   10.400000000000000        54.400000000000006        2.4955346658892026     
   10.400000000000000        55.200000000000003        2.4764398401091698     
   10.400000000000000        56.000000000000000        2.4569796793720835     
   10.400000000000000        56.800000000000004        2.4398519725167467     
   10.400000000000000        57.600000000000001        2.4283934281579449     
   10.400000000000000        58.400000000000006        2.4109632158290415     
   10.400000000000000        59.200000000000003        2.3973758759677342     
   10.400000000000000        60.000000000000000        2.3829662954907493     
   10.400000000000000        60.800000000000004        2.3721066558105779     
   10.400000000000000        61.600000000000001        2.3621671831851572     
   10.400000000000000        62.400000000000006        2.3553714093508340     
   10.400000000000000        63.200000000000003        2.3496880660027681     
   10.400000000000000        64.000000000000000        2.3454710841368382     
   10.400000000000000        64.799999999999997        2.3431329829930916     
   10.400000000000000        65.600000000000009        2.3419613387169123     
   10.400000000000000        66.400000000000006        2.3419506841892450     
   10.400000000000000        67.200000000000003        2.3429623679174494     
   10.400000000000000        68.000000000000000        2.3475813417617784     
   10.400000000000000        68.799999999999997        2.3526443042397838     
   10.400000000000000        69.600000000000009        2.3592789134344248     
   10.400000000000000        70.400000000000006        2.3679330518427877     
   10.400000000000000        71.200000000000003        2.3778802727821726     
   10.400000000000000        72.000000000000000        2.3896830823679669     
   10.400000000000000        72.799999999999997        2.4033343480939040     
   10.400000000000000        73.600000000000009        2.4190686592254540     
   10.400000000000000        74.400000000000006        2.4350087361808455     
   10.400000000000000        75.200000000000003        2.4510705480394850     
   10.400000000000000        76.000000000000000        2.4698110211757869     
   10.400000000000000        76.800000000000011        2.4888237870469565     
   10.400000000000000        77.600000000000009        2.4999216749026507     
   10.400000000000000        78.400000000000006        2.5124072223121905     
   10.400000000000000        79.200000000000003        2.5009937372050337     
   10.400000000000000        80.000000000000000        2.4972481652560288     
   10.400000000000000        80.800000000000011        2.5113332719435157     
   10.400000000000000        81.600000000000009        2.5113582154086860     
   10.400000000000000        82.400000000000006        2.5101078034362412     
   10.400000000000000        83.200000000000003        2.4743109724735421     
   10.400000000000000        84.000000000000000        2.4612194771263654     
   10.400000000000000        84.800000000000011        2.4503152524501433     
   10.400000000000000        85.600000000000009        2.4391701904846670     
   10.400000000000000        86.400000000000006        2.4267479232945623     
   10.400000000000000        87.200000000000003        2.4161563887448980     
   10.400000000000000        88.000000000000000        2.4071227949501264     
   10.400000000000000        88.800000000000011        2.3974667865225667     
   10.400000000000000        89.600000000000009        2.3896186706392091     
   10.400000000000000        90.400000000000006        2.3838015133091859     
   10.400000000000000        91.200000000000003        2.3794441718076080     
   10.400000000000000        92.000000000000000        2.3750345523019378     
   10.400000000000000        92.800000000000011        2.3710571256965109     
   10.400000000000000        93.600000000000009        2.3667835807989648     
   10.400000000000000        94.400000000000006        2.3644665912338096     
   10.400000000000000        95.200000000000003        2.3618654785105719     
   10.400000000000000        96.000000000000000        2.3595174144433471     
   10.400000000000000        96.800000000000011        2.3576705178057749     
   10.400000000000000        97.600000000000009        2.3551262092150251     
   10.400000000000000        98.400000000000006        2.3524393057584501     
   10.400000000000000        99.200000000000003        2.3509746263732256     
   10.400000000000000        100.00000000000000        2.3488515996018369     
   10.400000000000000        100.80000000000001        2.3472919956469132     
   10.400000000000000        101.60000000000001        2.3459414217333094     
   10.400000000000000        102.40000000000001        2.3454229991322193     

   11.200000000000001       0.80000000000000004        2.3454035654535001     
   11.200000000000001        1.6000000000000001        2.3454412718299271     
   11.200000000000001        2.4000000000000004        2.3456866582276881     
   11.200000000000001        3.2000000000000002        2.3467371245340720     
   11.200000000000001        4.0000000000000000        2.3482815156539911     
   11.200000000000001        4.8000000000000007        2.3497310816404213     
   11.200000000000001        5.6000000000000005        2.3521478764368577     
   11.200000000000001        6.4000000000000004        2.3540706722827158     
   11.200000000000001        7.2000000000000002        2.3569904834013733     
   11.200000000000001        8.0000000000000000        2.3567701208602765     
   11.200000000000001        8.8000000000000007        2.3573010466141229     
   11.200000000000001        9.6000000000000014        2.3569620254275114     
   11.200000000000001        10.400000000000000        2.3555246497054734     
   11.200000000000001        11.200000000000001        2.3525203169972770     
   11.200000000000001        12.000000000000000        2.3478346186734971     
   11.200000000000001        12.800000000000001        2.3412734732385694     
   11.200000000000001        13.600000000000001        2.3336407137997144     
   11.200000000000001        14.400000000000000        2.3255621076789015     
   11.200000000000001        15.200000000000001        2.3163609569534001     
   11.200000000000001        16.000000000000000        2.3066335445804422     
   11.200000000000001        16.800000000000001        2.2967453226418582     
   11.200000000000001        17.600000000000001        2.2881857937393648     
   11.200000000000001        18.400000000000002        2.2812327154627727     
   11.200000000000001        19.200000000000003        2.2747809403357633     
   11.200000000000001        20.000000000000000        2.2708979191840224     
   11.200000000000001        20.800000000000001        2.2708814797882462     
   11.200000000000001        21.600000000000001        2.2710645311113598     
   11.200000000000001        22.400000000000002        2.2744000527499795     
   11.200000000000001        23.200000000000003        2.2798677345114386     
   11.200000000000001        24.000000000000000        2.2876494514545311     
   11.200000000000001        24.800000000000001        2.2966021943995165     
   11.200000000000001        25.600000000000001        2.3054344152771971     
   11.200000000000001        26.400000000000002        2.3150018893101234     
   11.200000000000001        27.200000000000003        2.3252404169915710     
   11.200000000000001        28.000000000000000        2.3336604485901629     
   11.200000000000001        28.800000000000001        2.3410525710679946     
   11.200000000000001        29.600000000000001        2.3470919104903194     
   11.200000000000001        30.400000000000002        2.3513719366543526     
   11.200000000000001        31.200000000000003        2.3536125098731313     
   11.200000000000001        32.000000000000000        2.3556338225578508     
   11.200000000000001        32.800000000000004        2.3574023298113262     
   11.200000000000001        33.600000000000001        2.3553729820436433     
   11.200000000000001        34.399999999999999        2.3537405034345036     
   11.200000000000001        35.200000000000003        2.3510951659413015     
   11.200000000000001        36.000000000000000        2.3499976352337617     
   11.200000000000001        36.800000000000004        2.3491835059610082     
   11.200000000000001        37.600000000000001        2.3492298681459496     
   11.200000000000001        38.400000000000006        2.3496788233817556     
   11.200000000000001        39.200000000000003        2.3525338270700855     
   11.200000000000001        40.000000000000000        2.3566786484347726     
   11.200000000000001        40.800000000000004        2.3625963615032366     
   11.200000000000001        41.600000000000001        2.3703681740475950     
   11.200000000000001        42.400000000000006        2.3805057572422426     
   11.200000000000001        43.200000000000003        2.3932649845852101     
   11.200000000000001        44.000000000000000        2.4078524850601744     
   11.200000000000001        44.800000000000004        2.4253985751296789     
   11.200000000000001        45.600000000000001        2.4386941314065114     
   11.200000000000001        46.400000000000006        2.4548088702365778     
   11.200000000000001        47.200000000000003        2.4769706884172855     
   11.200000000000001        48.000000000000000        2.4949587064644336     
   11.200000000000001        48.800000000000004        2.4963398909999679     
   11.200000000000001        49.600000000000001        2.4966805734222839     
   11.200000000000001        50.400000000000006        2.5132542949931946     
   11.200000000000001        51.200000000000003        2.4951641987266142     
   11.200000000000001        52.000000000000000        2.5056775640671853     
   11.200000000000001        52.800000000000004        2.5165325682739099     
   11.200000000000001        53.600000000000001        2.5138132075388571     
   11.200000000000001        54.400000000000006        2.5132317229655086     
   11.200000000000001        55.200000000000003        2.4790581347790708     
   11.200000000000001        56.000000000000000        2.4591508157458088     
   11.200000000000001        56.800000000000004        2.4424103026428914     
   11.200000000000001        57.600000000000001        2.4272607063662219     
   11.200000000000001        58.400000000000006        2.4126506478330696     
   11.200000000000001        59.200000000000003        2.3986704403388424     
   11.200000000000001        60.000000000000000        2.3853793665658185     
   11.200000000000001        60.800000000000004        2.3745419540783796     
   11.200000000000001        61.600000000000001        2.3665783222711632     
   11.200000000000001        62.400000000000006        2.3567405927146665     
   11.200000000000001        63.200000000000003        2.3509259623696002     
   11.200000000000001        64.000000000000000        2.3466815918073616     
   11.200000000000001        64.799999999999997        2.3444093111541169     
   11.200000000000001        65.600000000000009        2.3430338327998874     
   11.200000000000001        66.400000000000006        2.3433774194885038     
   11.200000000000001        67.200000000000003        2.3448490410649243     
   11.200000000000001        68.000000000000000        2.3479569887762444     
   11.200000000000001        68.799999999999997        2.3537975504627986     
   11.200000000000001        69.600000000000009        2.3608870491217471     
   11.200000000000001        70.400000000000006        2.3692990025749485     
   11.200000000000001        71.200000000000003        2.3795415845377446     
   11.200000000000001        72.000000000000000        2.3917384924916951     
   11.200000000000001        72.799999999999997        2.4062394756357999     
   11.200000000000001        73.600000000000009        2.4219629735814343     
   11.200000000000001        74.400000000000006        2.4387981793690563     
   11.200000000000001        75.200000000000003        2.4571541072582379     
   11.200000000000001        76.000000000000000        2.4779495078774629     
   11.200000000000001        76.800000000000011        2.4953182341062257     
   11.200000000000001        77.600000000000009        2.4993530533159176     
   11.200000000000001        78.400000000000006        2.5127369023896486     
   11.200000000000001        79.200000000000003        2.5025462489783674     
   11.200000000000001        80.000000000000000        2.4924933037993968     
   11.200000000000001        80.800000000000011        2.5103511340184559     
   11.200000000000001        81.600000000000009        2.4973030370584581     
   11.200000000000001        82.400000000000006        2.4921311420205630     
   11.200000000000001        83.200000000000003        2.4841633318865526     
   11.200000000000001        84.000000000000000        2.4700736136039163     
   11.200000000000001        84.800000000000011        2.4584696373323496     
   11.200000000000001        85.600000000000009        2.4461866035446507     
   11.200000000000001        86.400000000000006        2.4341909716491168     
   11.200000000000001        87.200000000000003        2.4244061168086426     
   11.200000000000001        88.000000000000000        2.4143375548591468     
   11.200000000000001        88.800000000000011        2.4074667813199793     
   11.200000000000001        89.600000000000009        2.4009460665869597     
   11.200000000000001        90.400000000000006        2.3954786516810231     
   11.200000000000001        91.200000000000003        2.3900430567109137     
   11.200000000000001        92.000000000000000        2.3866123028817046     
   11.200000000000001        92.800000000000011        2.3817473830346723     
   11.200000000000001        93.600000000000009        2.3783432927307611     
   11.200000000000001        94.400000000000006        2.3746484942726074     
   11.200000000000001        95.200000000000003        2.3708404165835693     
   11.200000000000001        96.000000000000000        2.3672437570004639     
   11.200000000000001        96.800000000000011        2.3638953693186138     
   11.200000000000001        97.600000000000009        2.3601838393058254     
   11.200000000000001        98.400000000000006        2.3568768457235967     
   11.200000000000001        99.200000000000003        2.3547265870320899     
   11.200000000000001        100.00000000000000        2.3514790855773970     
   11.200000000000001        100.80000000000001        2.3492918384540333     
   11.200000000000001        101.60000000000001        2.3479574674059411     
   11.200000000000001        102.40000000000001        2.3460907142987226     

   12.000000000000000       0.80000000000000004        2.3454910211987259     
   12.000000000000000        1.6000000000000001        2.3457909101298675     
   12.000000000000000        2.4000000000000004        2.3466745526560104     
   12.000000000000000        3.2000000000000002        2.3469621857436387     
   12.000000000000000        4.0000000000000000        2.3481886275188817     
   12.000000000000000        4.8000000000000007        2.3503786190314360     
   12.000000000000000        5.6000000000000005        2.3529900685002243     
   12.000000000000000        6.4000000000000004        2.3539483590848378     
   12.000000000000000        7.2000000000000002        2.3557075717501497     
   12.000000000000000        8.0000000000000000        2.3571198883296325     
   12.000000000000000        8.8000000000000007        2.3567118951009518     
   12.000000000000000        9.6000000000000014        2.3560677823474938     
   12.000000000000000        10.400000000000000        2.3538556094836829     
   12.000000000000000        11.200000000000001        2.3496408855045234     
   12.000000000000000        12.000000000000000        2.3436242297481775     
   12.000000000000000        12.800000000000001        2.3355804431959455     
   12.000000000000000        13.600000000000001        2.3267486171912135     
   12.000000000000000        14.400000000000000        2.3156519332153369     
   12.000000000000000        15.200000000000001        2.3052889926540314     
   12.000000000000000        16.000000000000000        2.2934337043170370     
   12.000000000000000        16.800000000000001        2.2819557060710669     
   12.000000000000000        17.600000000000001        2.2717881396074877     
   12.000000000000000        18.400000000000002        2.2625379710207714     
   12.000000000000000        19.200000000000003        2.2558715098609237     
   12.000000000000000        20.000000000000000        2.2521030380112053     
   12.000000000000000        20.800000000000001        2.2502391230164460     
   12.000000000000000        21.600000000000001        2.2503850136032959     
   12.000000000000000        22.400000000000002        2.2555708978279609     
   12.000000000000000        23.200000000000003        2.2622063184755916     
   12.000000000000000        24.000000000000000        2.2710512218030368     
   12.000000000000000        24.800000000000001        2.2816183316572802     
   12.000000000000000        25.600000000000001        2.2930259851006976     
   12.000000000000000        26.400000000000002        2.3059570143254802     
   12.000000000000000        27.200000000000003        2.3157045995462888     
   12.000000000000000        28.000000000000000        2.3262531914697675     
   12.000000000000000        28.800000000000001        2.3351874597739970     
   12.000000000000000        29.600000000000001        2.3431886231165304     
   12.000000000000000        30.400000000000002        2.3485309258942220     
   12.000000000000000        31.200000000000003        2.3523988421481925     
   12.000000000000000        32.000000000000000        2.3548099474206472     
   12.000000000000000        32.800000000000004        2.3573468313135542     
   12.000000000000000        33.600000000000001        2.3556017660761777     
   12.000000000000000        34.399999999999999        2.3534360456391008     
   12.000000000000000        35.200000000000003        2.3519965109919170     
   12.000000000000000        36.000000000000000        2.3503794687697166     
   12.000000000000000        36.800000000000004        2.3495356946319417     
   12.000000000000000        37.600000000000001        2.3492436152294927     
   12.000000000000000        38.400000000000006        2.3499122399758652     
   12.000000000000000        39.200000000000003        2.3521123769325221     
   12.000000000000000        40.000000000000000        2.3566555380657035     
   12.000000000000000        40.800000000000004        2.3622517830428409     
   12.000000000000000        41.600000000000001        2.3696681562715560     
   12.000000000000000        42.400000000000006        2.3781400894921592     
   12.000000000000000        43.200000000000003        2.3919669580774725     
   12.000000000000000        44.000000000000000        2.4064223722105562     
   12.000000000000000        44.800000000000004        2.4219663625636958     
   12.000000000000000        45.600000000000001        2.4373480475822609     
   12.000000000000000        46.400000000000006        2.4530259349309929     
   12.000000000000000        47.200000000000003        2.4735321616287860     
   12.000000000000000        48.000000000000000        2.5027789089930059     
   12.000000000000000        48.800000000000004        2.5082135799355276     
   12.000000000000000        49.600000000000001        2.5114346352845724     
   12.000000000000000        50.400000000000006        2.4980439604403784     
   12.000000000000000        51.200000000000003        2.5132279675464808     
   12.000000000000000        52.000000000000000        2.4948489452906784     
   12.000000000000000        52.800000000000004        2.5062924459341218     
   12.000000000000000        53.600000000000001        2.4987807483129778     
   12.000000000000000        54.400000000000006        2.4963949377424082     
   12.000000000000000        55.200000000000003        2.4790278609130993     
   12.000000000000000        56.000000000000000        2.4600329824854463     
   12.000000000000000        56.800000000000004        2.4427231417372894     
   12.000000000000000        57.600000000000001        2.4279538106583538     
   12.000000000000000        58.400000000000006        2.4133817746178612     
   12.000000000000000        59.200000000000003        2.3993053356925262     
   12.000000000000000        60.000000000000000        2.3860772693628824     
   12.000000000000000        60.800000000000004        2.3750411140568857     
   12.000000000000000        61.600000000000001        2.3655298813694028     
   12.000000000000000        62.400000000000006        2.3580994912604951     
   12.000000000000000        63.200000000000003        2.3524024725645987     
   12.000000000000000        64.000000000000000        2.3480335354285420     
   12.000000000000000        64.799999999999997        2.3462939166038028     
   12.000000000000000        65.600000000000009        2.3447932387086214     
   12.000000000000000        66.400000000000006        2.3447740886752841     
   12.000000000000000        67.200000000000003        2.3466013635258696     
   12.000000000000000        68.000000000000000        2.3495541368693047     
   12.000000000000000        68.799999999999997        2.3546500856437489     
   12.000000000000000        69.600000000000009        2.3628816841864917     
   12.000000000000000        70.400000000000006        2.3705852857356615     
   12.000000000000000        71.200000000000003        2.3806490628144141     
   12.000000000000000        72.000000000000000        2.3926759797607549     
   12.000000000000000        72.799999999999997        2.4071674508365342     
   12.000000000000000        73.600000000000009        2.4232486005921041     
   12.000000000000000        74.400000000000006        2.4408367280057397     
   12.000000000000000        75.200000000000003        2.4588656477909967     
   12.000000000000000        76.000000000000000        2.4778806528882820     
   12.000000000000000        76.800000000000011        2.5127219373002139     
   12.000000000000000        77.600000000000009        2.4940530499783513     
   12.000000000000000        78.400000000000006        2.5116077525355212     
   12.000000000000000        79.200000000000003        2.4968074314924213     
   12.000000000000000        80.000000000000000        2.5104960897967010     
   12.000000000000000        80.800000000000011        2.4911609134470680     
   12.000000000000000        81.600000000000009        2.5156675397282044     
   12.000000000000000        82.400000000000006        2.5031592865394816     
   12.000000000000000        83.200000000000003        2.5009757799743690     
   12.000000000000000        84.000000000000000        2.4779814093841375     
   12.000000000000000        84.800000000000011        2.4675953389200638     
   12.000000000000000        85.600000000000009        2.4521681952472916     
   12.000000000000000        86.400000000000006        2.4414691291087149     
   12.000000000000000        87.200000000000003        2.4318582307986518     
   12.000000000000000        88.000000000000000        2.4249126707088142     
   12.000000000000000        88.800000000000011        2.4182152152611125     
   12.000000000000000        89.600000000000009        2.4132575761848436     
   12.000000000000000        90.400000000000006        2.4077259252163103     
   12.000000000000000        91.200000000000003        2.4024666431451518     
   12.000000000000000        92.000000000000000        2.3984798906696234     
   12.000000000000000        92.800000000000011        2.3942796193500380     
   12.000000000000000        93.600000000000009        2.3909955822496776     
   12.000000000000000        94.400000000000006        2.3856665669703965     
   12.000000000000000        95.200000000000003        2.3815230731710453     
   12.000000000000000        96.000000000000000        2.3767177680636533     
   12.000000000000000        96.800000000000011        2.3722306537059845     
   12.000000000000000        97.600000000000009        2.3657440121316218     
   12.000000000000000        98.400000000000006        2.3626321772716494     
   12.000000000000000        99.200000000000003        2.3586317930381724     
   12.000000000000000        100.00000000000000        2.3557062279711163     
   12.000000000000000        100.80000000000001        2.3516592199789663     
   12.000000000000000        101.60000000000001        2.3491351069220823     
   12.000000000000000        102.40000000000001        2.3470863862199294     

   12.800000000000001       0.80000000000000004        2.3470504578833751     
   12.800000000000001        1.6000000000000001        2.3462704734880373     
   12.800000000000001        2.4000000000000004        2.3464599344586485     
   12.800000000000001        3.2000000000000002        2.3470296590082840     
   12.800000000000001        4.0000000000000000        2.3485445016453541     
   12.800000000000001        4.8000000000000007        2.3506886364577353     
   12.800000000000001        5.6000000000000005        2.3522105772306827     
   12.800000000000001        6.4000000000000004        2.3542101227464842     
   12.800000000000001        7.2000000000000002        2.3560123678784799     
   12.800000000000001        8.0000000000000000        2.3564373754218075     
   12.800000000000001        8.8000000000000007        2.3562648793365715     
   12.800000000000001        9.6000000000000014        2.3550843470466210     
   12.800000000000001        10.400000000000000        2.3518979789157570     
   12.800000000000001        11.200000000000001        2.3464145829488614     
   12.800000000000001        12.000000000000000        2.3391827848240059     
   12.800000000000001        12.800000000000001        2.3298965351767325     
   12.800000000000001        13.600000000000001        2.3190961419814697     
   12.800000000000001        14.400000000000000        2.3070274179779267     
   12.800000000000001        15.200000000000001        2.2939006005996392     
   12.800000000000001        16.000000000000000        2.2797907336427645     
   12.800000000000001        16.800000000000001        2.2671002455536846     
   12.800000000000001        17.600000000000001        2.2546531170521327     
   12.800000000000001        18.400000000000002        2.2428304555164669     
   12.800000000000001        19.200000000000003        2.2360476205511453     
   12.800000000000001        20.000000000000000        2.2313435637447303     
   12.800000000000001        20.800000000000001        2.2293570452504357     
   12.800000000000001        21.600000000000001        2.2312059234834298     
   12.800000000000001        22.400000000000002        2.2337735930326055     
   12.800000000000001        23.200000000000003        2.2442827854484020     
   12.800000000000001        24.000000000000000        2.2541746722748517     
   12.800000000000001        24.800000000000001        2.2670305281850096     
   12.800000000000001        25.600000000000001        2.2796680464736392     
   12.800000000000001        26.400000000000002        2.2934008621387205     
   12.800000000000001        27.200000000000003        2.3062720751634025     
   12.800000000000001        28.000000000000000        2.3179718953513877     
   12.800000000000001        28.800000000000001        2.3301953636442327     
   12.800000000000001        29.600000000000001        2.3390026937012154     
   12.800000000000001        30.400000000000002        2.3472530560059424     
   12.800000000000001        31.200000000000003        2.3505041589229680     
   12.800000000000001        32.000000000000000        2.3538119324675213     
   12.800000000000001        32.800000000000004        2.3547279229578630     
   12.800000000000001        33.600000000000001        2.3546856929680535     
   12.800000000000001        34.399999999999999        2.3555470186945695     
   12.800000000000001        35.200000000000003        2.3517680227882880     
   12.800000000000001        36.000000000000000        2.3504861643855608     
   12.800000000000001        36.800000000000004        2.3495983542937475     
   12.800000000000001        37.600000000000001        2.3489435561399614     
   12.800000000000001        38.400000000000006        2.3494394273575274     
   12.800000000000001        39.200000000000003        2.3514955175773871     
   12.800000000000001        40.000000000000000        2.3553762030090328     
   12.800000000000001        40.800000000000004        2.3598795749553849     
   12.800000000000001        41.600000000000001        2.3676236475799484     
   12.800000000000001        42.400000000000006        2.3769142936428618     
   12.800000000000001        43.200000000000003        2.3894923633146936     
   12.800000000000001        44.000000000000000        2.4039596577708102     
   12.800000000000001        44.800000000000004        2.4184453707501277     
   12.800000000000001        45.600000000000001        2.4341831352557763     
   12.800000000000001        46.400000000000006        2.4489256697927204     
   12.800000000000001        47.200000000000003        2.4661671583456930     
   12.800000000000001        48.000000000000000        2.5010906407439362     
   12.800000000000001        48.800000000000004        2.5114020428756336     
   12.800000000000001        49.600000000000001        2.4986054919577749     
   12.800000000000001        50.400000000000006        2.5135187568862598     
   12.800000000000001        51.200000000000003        2.4960722092111927     
   12.800000000000001        52.000000000000000        2.5151226676920033     
   12.800000000000001        52.800000000000004        2.4951980446343138     
   12.800000000000001        53.600000000000001        2.5134751232150689     
   12.800000000000001        54.400000000000006        2.5046187656629026     
   12.800000000000001        55.200000000000003        2.4743699253562252     
   12.800000000000001        56.000000000000000        2.4561585374968646     
   12.800000000000001        56.800000000000004        2.4399859177466645     
   12.800000000000001        57.600000000000001        2.4251818164816590     
   12.800000000000001        58.400000000000006        2.4119319047249577     
   12.800000000000001        59.200000000000003        2.3987212485213250     
   12.800000000000001        60.000000000000000        2.3863380501208549     
   12.800000000000001        60.800000000000004        2.3762621275245195     
   12.800000000000001        61.600000000000001        2.3661643328582755     
   12.800000000000001        62.400000000000006        2.3587174650147862     
   12.800000000000001        63.200000000000003        2.3546911417850982     
   12.800000000000001        64.000000000000000        2.3489500855371044     
   12.800000000000001        64.799999999999997        2.3468955833192222     
   12.800000000000001        65.600000000000009        2.3468731934384510     
   12.800000000000001        66.400000000000006        2.3447913478889348     
   12.800000000000001        67.200000000000003        2.3476838240257623     
   12.800000000000001        68.000000000000000        2.3514544596240281     
   12.800000000000001        68.799999999999997        2.3552958493323497     
   12.800000000000001        69.600000000000009        2.3620584180567672     
   12.800000000000001        70.400000000000006        2.3709394611764392     
   12.800000000000001        71.200000000000003        2.3806896605990491     
   12.800000000000001        72.000000000000000        2.3923053571261486     
   12.800000000000001        72.799999999999997        2.4068774716307679     
   12.800000000000001        73.600000000000009        2.4226590082248181     
   12.800000000000001        74.400000000000006        2.4406136567267871     
   12.800000000000001        75.200000000000003        2.4575883331267998     
   12.800000000000001        76.000000000000000        2.4721883068032677     
   12.800000000000001        76.800000000000011        2.5101626964932220     
   12.800000000000001        77.600000000000009        2.5072380656772397     
   12.800000000000001        78.400000000000006        2.4925428239566152     
   12.800000000000001        79.200000000000003        2.5031763392299835     
   12.800000000000001        80.000000000000000        2.5156589298135028     
   12.800000000000001        80.800000000000011        2.5007791091164755     
   12.800000000000001        81.600000000000009        2.5009356316242966     
   12.800000000000001        82.400000000000006        2.4925157787074053     
   12.800000000000001        83.200000000000003        2.5185907491480353     
   12.800000000000001        84.000000000000000        2.4821283148699300     
   12.800000000000001        84.800000000000011        2.4676349290221364     
   12.800000000000001        85.600000000000009        2.4557927062156262     
   12.800000000000001        86.400000000000006        2.4468097662093973     
   12.800000000000001        87.200000000000003        2.4401171265688943     
   12.800000000000001        88.000000000000000        2.4338886589659796     
   12.800000000000001        88.800000000000011        2.4285469489310691     
   12.800000000000001        89.600000000000009        2.4244654683898488     
   12.800000000000001        90.400000000000006        2.4203922210523303     
   12.800000000000001        91.200000000000003        2.4164409588484141     
   12.800000000000001        92.000000000000000        2.4125398112093395     
   12.800000000000001        92.800000000000011        2.4085266750047598     
   12.800000000000001        93.600000000000009        2.4047152424680744     
   12.800000000000001        94.400000000000006        2.3977925592504472     
   12.800000000000001        95.200000000000003        2.3937848942368962     
   12.800000000000001        96.000000000000000        2.3874664358597619     
   12.800000000000001        96.800000000000011        2.3827942570305751     
   12.800000000000001        97.600000000000009        2.3754170477677072     
   12.800000000000001        98.400000000000006        2.3695352137969583     
   12.800000000000001        99.200000000000003        2.3638176152461536     
   12.800000000000001        100.00000000000000        2.3592433070799981     
   12.800000000000001        100.80000000000001        2.3548173085471937     
   12.800000000000001        101.60000000000001        2.3514650837475295     
   12.800000000000001        102.40000000000001        2.3488986134584762     

   13.600000000000001       0.80000000000000004        2.3485003676069933     
   13.600000000000001        1.6000000000000001        2.3470567348418454     
   13.600000000000001        2.4000000000000004        2.3466768706237309     
   13.600000000000001        3.2000000000000002        2.3473194116146123     
   13.600000000000001        4.0000000000000000        2.3483387083392482     
   13.600000000000001        4.8000000000000007        2.3516205452964551     
   13.600000000000001        5.6000000000000005        2.3521628618040955     
   13.600000000000001        6.4000000000000004        2.3544539247981278     
   13.600000000000001        7.2000000000000002        2.3555625776507290     
   13.600000000000001        8.0000000000000000        2.3563295732685692     
   13.600000000000001        8.8000000000000007        2.3558345553181796     
   13.600000000000001        9.6000000000000014        2.3537797874711481     
   13.600000000000001        10.400000000000000        2.3494407913012174     
   13.600000000000001        11.200000000000001        2.3427114416593504     
   13.600000000000001        12.000000000000000        2.3345618782479773     
   13.600000000000001        12.800000000000001        2.3237192169101744     
   13.600000000000001        13.600000000000001        2.3113549987257707     
   13.600000000000001        14.400000000000000        2.2970370335306494     
   13.600000000000001        15.200000000000001        2.2818754288988194     
   13.600000000000001        16.000000000000000        2.2659616192118190     
   13.600000000000001        16.800000000000001        2.2516533748058425     
   13.600000000000001        17.600000000000001        2.2383136033246340     
   13.600000000000001        18.400000000000002        2.2265292472809675     
   13.600000000000001        19.200000000000003        2.2162280253783302     
   13.600000000000001        20.000000000000000        2.2126855666560910     
   13.600000000000001        20.800000000000001        2.2106587519083387     
   13.600000000000001        21.600000000000001        2.2120012930000410     
   13.600000000000001        22.400000000000002        2.2185412541130693     
   13.600000000000001        23.200000000000003        2.2263538522651380     
   13.600000000000001        24.000000000000000        2.2376369820211810     
   13.600000000000001        24.800000000000001        2.2514600395762630     
   13.600000000000001        25.600000000000001        2.2666698526303635     
   13.600000000000001        26.400000000000002        2.2816941464300724     
   13.600000000000001        27.200000000000003        2.2971392475297026     
   13.600000000000001        28.000000000000000        2.3104607356084124     
   13.600000000000001        28.800000000000001        2.3227320455458820     
   13.600000000000001        29.600000000000001        2.3335916478875136     
   13.600000000000001        30.400000000000002        2.3419357947835202     
   13.600000000000001        31.200000000000003        2.3486267661492453     
   13.600000000000001        32.000000000000000        2.3521776993440815     
   13.600000000000001        32.800000000000004        2.3541155239380771     
   13.600000000000001        33.600000000000001        2.3532159943877864     
   13.600000000000001        34.399999999999999        2.3536719392320831     
   13.600000000000001        35.200000000000003        2.3517761895685414     
   13.600000000000001        36.000000000000000        2.3523799383297503     
   13.600000000000001        36.800000000000004        2.3489341179413641     
   13.600000000000001        37.600000000000001        2.3487548782591348     
   13.600000000000001        38.400000000000006        2.3484743902875351     
   13.600000000000001        39.200000000000003        2.3500903587943074     
   13.600000000000001        40.000000000000000        2.3535082447044520     
   13.600000000000001        40.800000000000004        2.3585687716222861     
   13.600000000000001        41.600000000000001        2.3651420286932221     
   13.600000000000001        42.400000000000006        2.3741161375013795     
   13.600000000000001        43.200000000000003        2.3858963529066184     
   13.600000000000001        44.000000000000000        2.3993655758419976     
   13.600000000000001        44.800000000000004        2.4133155586853046     
   13.600000000000001        45.600000000000001        2.4273503648022854     
   13.600000000000001        46.400000000000006        2.4422623182854570     
   13.600000000000001        47.200000000000003        2.4574281056695022     
   13.600000000000001        48.000000000000000        2.4766294753722113     
   13.600000000000001        48.800000000000004        2.4913807122056264     
   13.600000000000001        49.600000000000001        2.4990532022410630     
   13.600000000000001        50.400000000000006        2.5170233971782130     
   13.600000000000001        51.200000000000003        2.5082202165916581     
   13.600000000000001        52.000000000000000        2.4940919857003596     
   13.600000000000001        52.800000000000004        2.5043153521056705     
   13.600000000000001        53.600000000000001        2.4978961395136565     
   13.600000000000001        54.400000000000006        2.4812713097339025     
   13.600000000000001        55.200000000000003        2.4653699293929381     
   13.600000000000001        56.000000000000000        2.4503626402930476     
   13.600000000000001        56.800000000000004        2.4362024574461074     
   13.600000000000001        57.600000000000001        2.4228266625342250     
   13.600000000000001        58.400000000000006        2.4093148244179199     
   13.600000000000001        59.200000000000003        2.3963573944243404     
   13.600000000000001        60.000000000000000        2.3848216774557054     
   13.600000000000001        60.800000000000004        2.3744458426175830     
   13.600000000000001        61.600000000000001        2.3670916066143617     
   13.600000000000001        62.400000000000006        2.3593163907472716     
   13.600000000000001        63.200000000000003        2.3541875986280627     
   13.600000000000001        64.000000000000000        2.3504639455091088     
   13.600000000000001        64.799999999999997        2.3481839880096413     
   13.600000000000001        65.600000000000009        2.3466004776448348     
   13.600000000000001        66.400000000000006        2.3469661098225987     
   13.600000000000001        67.200000000000003        2.3485071478088275     
   13.600000000000001        68.000000000000000        2.3523684225690968     
   13.600000000000001        68.799999999999997        2.3558963378153801     
   13.600000000000001        69.600000000000009        2.3619576537656828     
   13.600000000000001        70.400000000000006        2.3702410609568618     
   13.600000000000001        71.200000000000003        2.3799002187249316     
   13.600000000000001        72.000000000000000        2.3907344295341817     
   13.600000000000001        72.799999999999997        2.4044893620065424     
   13.600000000000001        73.600000000000009        2.4196380870987215     
   13.600000000000001        74.400000000000006        2.4342720662601698     
   13.600000000000001        75.200000000000003        2.4518032267903158     
   13.600000000000001        76.000000000000000        2.4633926316725132     
   13.600000000000001        76.800000000000011        2.4732360522252637     
   13.600000000000001        77.600000000000009        2.4947318960066602     
   13.600000000000001        78.400000000000006        2.5112733327897359     
   13.600000000000001        79.200000000000003        2.5161439730393811     
   13.600000000000001        80.000000000000000        2.4987497010415725     
   13.600000000000001        80.800000000000011        2.5173597694501639     
   13.600000000000001        81.600000000000009        2.5127512211749532     
   13.600000000000001        82.400000000000006        2.4972757855406456     
   13.600000000000001        83.200000000000003        2.4983034541222628     
   13.600000000000001        84.000000000000000        2.4805423823458703     
   13.600000000000001        84.800000000000011        2.4674734685095698     
   13.600000000000001        85.600000000000009        2.4577781778910590     
   13.600000000000001        86.400000000000006        2.4512598568790875     
   13.600000000000001        87.200000000000003        2.4450837888761767     
   13.600000000000001        88.000000000000000        2.4418630069559613     
   13.600000000000001        88.800000000000011        2.4389695419522948     
   13.600000000000001        89.600000000000009        2.4366417638231526     
   13.600000000000001        90.400000000000006        2.4369124848584227     
   13.600000000000001        91.200000000000003        2.4326260390151799     
   13.600000000000001        92.000000000000000        2.4293904048089927     
   13.600000000000001        92.800000000000011        2.4259459505144889     
   13.600000000000001        93.600000000000009        2.4192076853319167     
   13.600000000000001        94.400000000000006        2.4127755503719395     
   13.600000000000001        95.200000000000003        2.4062900281307069     
   13.600000000000001        96.000000000000000        2.3991735787616078     
   13.600000000000001        96.800000000000011        2.3921415525144161     
   13.600000000000001        97.600000000000009        2.3850839352322959     
   13.600000000000001        98.400000000000006        2.3771734124240971     
   13.600000000000001        99.200000000000003        2.3695630791155113     
   13.600000000000001        100.00000000000000        2.3633787564736672     
   13.600000000000001        100.80000000000001        2.3578775984800804     
   13.600000000000001        101.60000000000001        2.3541053942030379     
   13.600000000000001        102.40000000000001        2.3512271666220306     

   14.400000000000000       0.80000000000000004        2.3492938383533835     
   14.400000000000000        1.6000000000000001        2.3473330748308490     
   14.400000000000000        2.4000000000000004        2.3477305507778534     
   14.400000000000000        3.2000000000000002        2.3481709394765828     
   14.400000000000000        4.0000000000000000        2.3488548850388393     
   14.400000000000000        4.8000000000000007        2.3504223743731347     
   14.400000000000000        5.6000000000000005        2.3525225192978803     
   14.400000000000000        6.4000000000000004        2.3544399158310427     
   14.400000000000000        7.2000000000000002        2.3554906277983627     
   14.400000000000000        8.0000000000000000        2.3561525703963033     
   14.400000000000000        8.8000000000000007        2.3553563976645475     
   14.400000000000000        9.6000000000000014        2.3523007382944736     
   14.400000000000000        10.400000000000000        2.3469445710938603     
   14.400000000000000        11.200000000000001        2.3395194372915005     
   14.400000000000000        12.000000000000000        2.3298480690883827     
   14.400000000000000        12.800000000000001        2.3177674554067322     
   14.400000000000000        13.600000000000001        2.3042383831320299     
   14.400000000000000        14.400000000000000        2.2880791276717711     
   14.400000000000000        15.200000000000001        2.2705409141152293     
   14.400000000000000        16.000000000000000        2.2541507732744654     
   14.400000000000000        16.800000000000001        2.2376263155739329     
   14.400000000000000        17.600000000000001        2.2230273188418206     
   14.400000000000000        18.400000000000002        2.2117893747160244     
   14.400000000000000        19.200000000000003        2.2009676356558385     
   14.400000000000000        20.000000000000000        2.1953157264831611     
   14.400000000000000        20.800000000000001        2.1929155538503400     
   14.400000000000000        21.600000000000001        2.1941967521701846     
   14.400000000000000        22.400000000000002        2.2003970027920010     
   14.400000000000000        23.200000000000003        2.2102036963409759     
   14.400000000000000        24.000000000000000        2.2229068658502764     
   14.400000000000000        24.800000000000001        2.2378635664415856     
   14.400000000000000        25.600000000000001        2.2538053517292420     
   14.400000000000000        26.400000000000002        2.2720694702471151     
   14.400000000000000        27.200000000000003        2.2884347497796105     
   14.400000000000000        28.000000000000000        2.3036863209501699     
   14.400000000000000        28.800000000000001        2.3177077775587920     
   14.400000000000000        29.600000000000001        2.3292399271170141     
   14.400000000000000        30.400000000000002        2.3392407027570479     
   14.400000000000000        31.200000000000003        2.3464387033706524     
   14.400000000000000        32.000000000000000        2.3499754190814022     
   14.400000000000000        32.800000000000004        2.3516840121099141     
   14.400000000000000        33.600000000000001        2.3528519706152582     
   14.400000000000000        34.399999999999999        2.3530525474522861     
   14.400000000000000        35.200000000000003        2.3517712902101624     
   14.400000000000000        36.000000000000000        2.3498613893022222     
   14.400000000000000        36.800000000000004        2.3484267922992283     
   14.400000000000000        37.600000000000001        2.3468166372574353     
   14.400000000000000        38.400000000000006        2.3470972297190653     
   14.400000000000000        39.200000000000003        2.3485499057409189     
   14.400000000000000        40.000000000000000        2.3509738961774382     
   14.400000000000000        40.800000000000004        2.3556738819246550     
   14.400000000000000        41.600000000000001        2.3625208394362809     
   14.400000000000000        42.400000000000006        2.3705126000543570     
   14.400000000000000        43.200000000000003        2.3807230385649487     
   14.400000000000000        44.000000000000000        2.3936794800989092     
   14.400000000000000        44.800000000000004        2.4070555161936773     
   14.400000000000000        45.600000000000001        2.4207972880799948     
   14.400000000000000        46.400000000000006        2.4348994906400545     
   14.400000000000000        47.200000000000003        2.4489495235836758     
   14.400000000000000        48.000000000000000        2.4658179047475750     
   14.400000000000000        48.800000000000004        2.4808511664480490     
   14.400000000000000        49.600000000000001        2.5075723461045456     
   14.400000000000000        50.400000000000006        2.5036550507359290     
   14.400000000000000        51.200000000000003        2.4951711826669589     
   14.400000000000000        52.000000000000000        2.5081247339358148     
   14.400000000000000        52.800000000000004        2.5098960219726076     
   14.400000000000000        53.600000000000001        2.4818263659913398     
   14.400000000000000        54.400000000000006        2.4696510740738287     
   14.400000000000000        55.200000000000003        2.4563203366371260     
   14.400000000000000        56.000000000000000        2.4423063834427396     
   14.400000000000000        56.800000000000004        2.4305409461371070     
   14.400000000000000        57.600000000000001        2.4169481757101199     
   14.400000000000000        58.400000000000006        2.4044145655489397     
   14.400000000000000        59.200000000000003        2.3930293448000839     
   14.400000000000000        60.000000000000000        2.3817018890123300     
   14.400000000000000        60.800000000000004        2.3726904060539868     
   14.400000000000000        61.600000000000001        2.3659434701837574     
   14.400000000000000        62.400000000000006        2.3593992470398462     
   14.400000000000000        63.200000000000003        2.3533184299758942     
   14.400000000000000        64.000000000000000        2.3521889931044382     
   14.400000000000000        64.799999999999997        2.3484978477502922     
   14.400000000000000        65.600000000000009        2.3477787116820403     
   14.400000000000000        66.400000000000006        2.3478159139781463     
   14.400000000000000        67.200000000000003        2.3497273287093581     
   14.400000000000000        68.000000000000000        2.3520930994900562     
   14.400000000000000        68.799999999999997        2.3561886407833046     
   14.400000000000000        69.600000000000009        2.3604606109776642     
   14.400000000000000        70.400000000000006        2.3694297003318772     
   14.400000000000000        71.200000000000003        2.3781231132278338     
   14.400000000000000        72.000000000000000        2.3878020436877088     
   14.400000000000000        72.799999999999997        2.3998599205066116     
   14.400000000000000        73.600000000000009        2.4145140500717783     
   14.400000000000000        74.400000000000006        2.4312239121201031     
   14.400000000000000        75.200000000000003        2.4437721743732186     
   14.400000000000000        76.000000000000000        2.4533621168151032     
   14.400000000000000        76.800000000000011        2.4614843526463814     
   14.400000000000000        77.600000000000009        2.4720278071615276     
   14.400000000000000        78.400000000000006        2.5070007902814968     
   14.400000000000000        79.200000000000003        2.4965019247656217     
   14.400000000000000        80.000000000000000        2.4966970881075081     
   14.400000000000000        80.800000000000011        2.5030250342968499     
   14.400000000000000        81.600000000000009        2.4906383204240390     
   14.400000000000000        82.400000000000006        2.5042989653811674     
   14.400000000000000        83.200000000000003        2.4850456677234156     
   14.400000000000000        84.000000000000000        2.4746437899441176     
   14.400000000000000        84.800000000000011        2.4653511208423131     
   14.400000000000000        85.600000000000009        2.4582767365866931     
   14.400000000000000        86.400000000000006        2.4544978905195460     
   14.400000000000000        87.200000000000003        2.4517220360440106     
   14.400000000000000        88.000000000000000        2.4502355519738912     
   14.400000000000000        88.800000000000011        2.4500051251025741     
   14.400000000000000        89.600000000000009        2.4504877801540870     
   14.400000000000000        90.400000000000006        2.4512301644313159     
   14.400000000000000        91.200000000000003        2.4512999988691941     
   14.400000000000000        92.000000000000000        2.4483398647469254     
   14.400000000000000        92.800000000000011        2.4433057701111336     
   14.400000000000000        93.600000000000009        2.4367289204493883     
   14.400000000000000        94.400000000000006        2.4287896317526139     
   14.400000000000000        95.200000000000003        2.4198035733782195     
   14.400000000000000        96.000000000000000        2.4106178218203618     
   14.400000000000000        96.800000000000011        2.4027351377791737     
   14.400000000000000        97.600000000000009        2.3943313381283944     
   14.400000000000000        98.400000000000006        2.3844000821531637     
   14.400000000000000        99.200000000000003        2.3762085947564118     
   14.400000000000000        100.00000000000000        2.3696169157417835     
   14.400000000000000        100.80000000000001        2.3632217502748540     
   14.400000000000000        101.60000000000001        2.3557727197926175     
   14.400000000000000        102.40000000000001        2.3524356676297082     

   15.200000000000001       0.80000000000000004        2.3495509391200047     
   15.200000000000001        1.6000000000000001        2.3503615993000548     
   15.200000000000001        2.4000000000000004        2.3470618960013190     
   15.200000000000001        3.2000000000000002        2.3478991234856097     
   15.200000000000001        4.0000000000000000        2.3497432417681057     
   15.200000000000001        4.8000000000000007        2.3503954651299392     
   15.200000000000001        5.6000000000000005        2.3522698451467741     
   15.200000000000001        6.4000000000000004        2.3561229298922686     
   15.200000000000001        7.2000000000000002        2.3549872075051099     
   15.200000000000001        8.0000000000000000        2.3558716554879231     
   15.200000000000001        8.8000000000000007        2.3545325614103891     
   15.200000000000001        9.6000000000000014        2.3509282221939944     
   15.200000000000001        10.400000000000000        2.3453812580962605     
   15.200000000000001        11.200000000000001        2.3371554040432243     
   15.200000000000001        12.000000000000000        2.3267546303186437     
   15.200000000000001        12.800000000000001        2.3136592564111291     
   15.200000000000001        13.600000000000001        2.2965772329705070     
   15.200000000000001        14.400000000000000        2.2807708002479283     
   15.200000000000001        15.200000000000001        2.2627703767556473     
   15.200000000000001        16.000000000000000        2.2429620850001148     
   15.200000000000001        16.800000000000001        2.2274150317908217     
   15.200000000000001        17.600000000000001        2.2112820829406012     
   15.200000000000001        18.400000000000002        2.1960727750959004     
   15.200000000000001        19.200000000000003        2.1865241346706803     
   15.200000000000001        20.000000000000000        2.1792938903317198     
   15.200000000000001        20.800000000000001        2.1776875440073651     
   15.200000000000001        21.600000000000001        2.1795382378923125     
   15.200000000000001        22.400000000000002        2.1861823900844741     
   15.200000000000001        23.200000000000003        2.1967119554606356     
   15.200000000000001        24.000000000000000        2.2102619015306435     
   15.200000000000001        24.800000000000001        2.2263182445801100     
   15.200000000000001        25.600000000000001        2.2443657652776388     
   15.200000000000001        26.400000000000002        2.2630598566671809     
   15.200000000000001        27.200000000000003        2.2810836562382106     
   15.200000000000001        28.000000000000000        2.2979683484410280     
   15.200000000000001        28.800000000000001        2.3132275653807288     
   15.200000000000001        29.600000000000001        2.3254348355859742     
   15.200000000000001        30.400000000000002        2.3358631538978032     
   15.200000000000001        31.200000000000003        2.3445604877165036     
   15.200000000000001        32.000000000000000        2.3490504674485293     
   15.200000000000001        32.800000000000004        2.3501390678816012     
   15.200000000000001        33.600000000000001        2.3530292952592382     
   15.200000000000001        34.399999999999999        2.3512658803860047     
   15.200000000000001        35.200000000000003        2.3509391034637610     
   15.200000000000001        36.000000000000000        2.3487612825792326     
   15.200000000000001        36.800000000000004        2.3478217471094474     
   15.200000000000001        37.600000000000001        2.3466383362418473     
   15.200000000000001        38.400000000000006        2.3457556859071427     
   15.200000000000001        39.200000000000003        2.3467402243429705     
   15.200000000000001        40.000000000000000        2.3491753503128403     
   15.200000000000001        40.800000000000004        2.3530769226937305     
   15.200000000000001        41.600000000000001        2.3588662474119944     
   15.200000000000001        42.400000000000006        2.3661099896301083     
   15.200000000000001        43.200000000000003        2.3755711700059350     
   15.200000000000001        44.000000000000000        2.3869261939539874     
   15.200000000000001        44.800000000000004        2.3994745543980667     
   15.200000000000001        45.600000000000001        2.4133454562929084     
   15.200000000000001        46.400000000000006        2.4277665924873264     
   15.200000000000001        47.200000000000003        2.4366357404401726     
   15.200000000000001        48.000000000000000        2.4528595121572372     
   15.200000000000001        48.800000000000004        2.4655759642187522     
   15.200000000000001        49.600000000000001        2.4740600854475816     
   15.200000000000001        50.400000000000006        2.4812943953459863     
   15.200000000000001        51.200000000000003        2.4840146424923679     
   15.200000000000001        52.000000000000000        2.4811708980444673     
   15.200000000000001        52.800000000000004        2.4745428545278538     
   15.200000000000001        53.600000000000001        2.4663962746354500     
   15.200000000000001        54.400000000000006        2.4557449123830875     
   15.200000000000001        55.200000000000003        2.4442857141241983     
   15.200000000000001        56.000000000000000        2.4317833010482888     
   15.200000000000001        56.800000000000004        2.4227257635108668     
   15.200000000000001        57.600000000000001        2.4094713836988788     
   15.200000000000001        58.400000000000006        2.3978028119434867     
   15.200000000000001        59.200000000000003        2.3866860848511600     
   15.200000000000001        60.000000000000000        2.3770790110100828     
   15.200000000000001        60.800000000000004        2.3688801502995522     
   15.200000000000001        61.600000000000001        2.3620772628811091     
   15.200000000000001        62.400000000000006        2.3569855760664051     
   15.200000000000001        63.200000000000003        2.3526496705471853     
   15.200000000000001        64.000000000000000        2.3505800910251105     
   15.200000000000001        64.799999999999997        2.3485724725628110     
   15.200000000000001        65.600000000000009        2.3482969481606268     
   15.200000000000001        66.400000000000006        2.3486822167753596     
   15.200000000000001        67.200000000000003        2.3506080385451140     
   15.200000000000001        68.000000000000000        2.3521109646602434     
   15.200000000000001        68.799999999999997        2.3566871510782410     
   15.200000000000001        69.600000000000009        2.3613069726380873     
   15.200000000000001        70.400000000000006        2.3675132189387980     
   15.200000000000001        71.200000000000003        2.3751238999856059     
   15.200000000000001        72.000000000000000        2.3844364648061136     
   15.200000000000001        72.799999999999997        2.3960244188890836     
   15.200000000000001        73.600000000000009        2.4082785703398057     
   15.200000000000001        74.400000000000006        2.4221514355035878     
   15.200000000000001        75.200000000000003        2.4355940239238159     
   15.200000000000001        76.000000000000000        2.4442177046539610     
   15.200000000000001        76.800000000000011        2.4513919357966598     
   15.200000000000001        77.600000000000009        2.4581311113390303     
   15.200000000000001        78.400000000000006        2.4676864727057621     
   15.200000000000001        79.200000000000003        2.4727853048043014     
   15.200000000000001        80.000000000000000        2.4717000458716889     
   15.200000000000001        80.800000000000011        2.4753128739724075     
   15.200000000000001        81.600000000000009        2.4763568403173779     
   15.200000000000001        82.400000000000006        2.4763400737179122     
   15.200000000000001        83.200000000000003        2.4718769209049589     
   15.200000000000001        84.000000000000000        2.4649063866182082     
   15.200000000000001        84.800000000000011        2.4613787136861749     
   15.200000000000001        85.600000000000009        2.4586542678160308     
   15.200000000000001        86.400000000000006        2.4587364722056035     
   15.200000000000001        87.200000000000003        2.4609125811929364     
   15.200000000000001        88.000000000000000        2.4625839706567501     
   15.200000000000001        88.800000000000011        2.4575951418493256     
   15.200000000000001        89.600000000000009        2.4575092641887677     
   15.200000000000001        90.400000000000006        2.4583362398217932     
   15.200000000000001        91.200000000000003        2.4602798012076543     
   15.200000000000001        92.000000000000000        2.4606138751967994     
   15.200000000000001        92.800000000000011        2.4555016844169510     
   15.200000000000001        93.600000000000009        2.4507973052149503     
   15.200000000000001        94.400000000000006        2.4434797639349584     
   15.200000000000001        95.200000000000003        2.4333984417234715     
   15.200000000000001        96.000000000000000        2.4229656756403011     
   15.200000000000001        96.800000000000011        2.4135230969544827     
   15.200000000000001        97.600000000000009        2.4035153588274714     
   15.200000000000001        98.400000000000006        2.3934734490868803     
   15.200000000000001        99.200000000000003        2.3829083315866666     
   15.200000000000001        100.00000000000000        2.3737325650126633     
   15.200000000000001        100.80000000000001        2.3660394008219958     
   15.200000000000001        101.60000000000001        2.3596810561663486     
   15.200000000000001        102.40000000000001        2.3555962066684062     

   16.000000000000000       0.80000000000000004        2.3522420517222460     
   16.000000000000000        1.6000000000000001        2.3493132123105513     
   16.000000000000000        2.4000000000000004        2.3482202752101271     
   16.000000000000000        3.2000000000000002        2.3483127570376880     
   16.000000000000000        4.0000000000000000        2.3487201126362836     
   16.000000000000000        4.8000000000000007        2.3502630366344230     
   16.000000000000000        5.6000000000000005        2.3520920099413107     
   16.000000000000000        6.4000000000000004        2.3539320450846790     
   16.000000000000000        7.2000000000000002        2.3546655920972572     
   16.000000000000000        8.0000000000000000        2.3557052663416838     
   16.000000000000000        8.8000000000000007        2.3536110802056358     
   16.000000000000000        9.6000000000000014        2.3489638469768659     
   16.000000000000000        10.400000000000000        2.3440213644399637     
   16.000000000000000        11.200000000000001        2.3354118583542625     
   16.000000000000000        12.000000000000000        2.3239582506764291     
   16.000000000000000        12.800000000000001        2.3087662709029666     
   16.000000000000000        13.600000000000001        2.2934022263368421     
   16.000000000000000        14.400000000000000        2.2753728685062931     
   16.000000000000000        15.200000000000001        2.2566680879203695     
   16.000000000000000        16.000000000000000        2.2361123396828257     
   16.000000000000000        16.800000000000001        2.2175303675260332     
   16.000000000000000        17.600000000000001        2.2012355645275026     
   16.000000000000000        18.400000000000002        2.1868990503492869     
   16.000000000000000        19.200000000000003        2.1732477536255637     
   16.000000000000000        20.000000000000000        2.1682965241974355     
   16.000000000000000        20.800000000000001        2.1656671324887893     
   16.000000000000000        21.600000000000001        2.1682153961838804     
   16.000000000000000        22.400000000000002        2.1755035257032795     
   16.000000000000000        23.200000000000003        2.1865163571722683     
   16.000000000000000        24.000000000000000        2.2005469139111242     
   16.000000000000000        24.800000000000001        2.2174864194592039     
   16.000000000000000        25.600000000000001        2.2362881530032372     
   16.000000000000000        26.400000000000002        2.2562283962857830     
   16.000000000000000        27.200000000000003        2.2755451802088071     
   16.000000000000000        28.000000000000000        2.2933175562675010     
   16.000000000000000        28.800000000000001        2.3079024363725313     
   16.000000000000000        29.600000000000001        2.3234934543970502     
   16.000000000000000        30.400000000000002        2.3337865990300650     
   16.000000000000000        31.200000000000003        2.3418723184997399     
   16.000000000000000        32.000000000000000        2.3480488029066469     
   16.000000000000000        32.800000000000004        2.3509323044188983     
   16.000000000000000        33.600000000000001        2.3522675630045700     
   16.000000000000000        34.399999999999999        2.3519314610668194     
   16.000000000000000        35.200000000000003        2.3508089207166898     
   16.000000000000000        36.000000000000000        2.3486369160518032     
   16.000000000000000        36.800000000000004        2.3465762929315162     
   16.000000000000000        37.600000000000001        2.3455926270590548     
   16.000000000000000        38.400000000000006        2.3441767534351086     
   16.000000000000000        39.200000000000003        2.3439121549733346     
   16.000000000000000        40.000000000000000        2.3464919080041402     
   16.000000000000000        40.800000000000004        2.3505472005725014     
   16.000000000000000        41.600000000000001        2.3550201308630876     
   16.000000000000000        42.400000000000006        2.3615362110885822     
   16.000000000000000        43.200000000000003        2.3696400299945646     
   16.000000000000000        44.000000000000000        2.3800803337601009     
   16.000000000000000        44.800000000000004        2.3915559976800513     
   16.000000000000000        45.600000000000001        2.4032506248395662     
   16.000000000000000        46.400000000000006        2.4156935625448908     
   16.000000000000000        47.200000000000003        2.4281058394047110     
   16.000000000000000        48.000000000000000        2.4377986599538013     
   16.000000000000000        48.800000000000004        2.4495038636176139     
   16.000000000000000        49.600000000000001        2.4574260650107091     
   16.000000000000000        50.400000000000006        2.4615147491529026     
   16.000000000000000        51.200000000000003        2.4636905661010982     
   16.000000000000000        52.000000000000000        2.4616128024076560     
   16.000000000000000        52.800000000000004        2.4580527766531928     
   16.000000000000000        53.600000000000001        2.4506739378200977     
   16.000000000000000        54.400000000000006        2.4412110683921879     
   16.000000000000000        55.200000000000003        2.4311275276334881     
   16.000000000000000        56.000000000000000        2.4208318114430467     
   16.000000000000000        56.800000000000004        2.4095374817807942     
   16.000000000000000        57.600000000000001        2.3984971474272019     
   16.000000000000000        58.400000000000006        2.3892676475526611     
   16.000000000000000        59.200000000000003        2.3790978369381990     
   16.000000000000000        60.000000000000000        2.3702912043879567     
   16.000000000000000        60.800000000000004        2.3633831137073478     
   16.000000000000000        61.600000000000001        2.3570394578777543     
   16.000000000000000        62.400000000000006        2.3537479546240792     
   16.000000000000000        63.200000000000003        2.3505774387235352     
   16.000000000000000        64.000000000000000        2.3478266337946998     
   16.000000000000000        64.799999999999997        2.3480091076626537     
   16.000000000000000        65.600000000000009        2.3479917657045202     
   16.000000000000000        66.400000000000006        2.3486830817912216     
   16.000000000000000        67.200000000000003        2.3498061028100872     
   16.000000000000000        68.000000000000000        2.3529134553465751     
   16.000000000000000        68.799999999999997        2.3563718843021211     
   16.000000000000000        69.600000000000009        2.3605345221491736     
   16.000000000000000        70.400000000000006        2.3655115326990876     
   16.000000000000000        71.200000000000003        2.3724349068140680     
   16.000000000000000        72.000000000000000        2.3806749915950949     
   16.000000000000000        72.799999999999997        2.3902347308796501     
   16.000000000000000        73.600000000000009        2.4011663248960589     
   16.000000000000000        74.400000000000006        2.4132987607878449     
   16.000000000000000        75.200000000000003        2.4248503202066165     
   16.000000000000000        76.000000000000000        2.4341408418653114     
   16.000000000000000        76.800000000000011        2.4432413986279538     
   16.000000000000000        77.600000000000009        2.4491320454831800     
   16.000000000000000        78.400000000000006        2.4567715350521695     
   16.000000000000000        79.200000000000003        2.4606501878223734     
   16.000000000000000        80.000000000000000        2.4630516316858699     
   16.000000000000000        80.800000000000011        2.4653754611082732     
   16.000000000000000        81.600000000000009        2.4634077576878197     
   16.000000000000000        82.400000000000006        2.4625309601575034     
   16.000000000000000        83.200000000000003        2.4609303567568879     
   16.000000000000000        84.000000000000000        2.4607063230431843     
   16.000000000000000        84.800000000000011        2.4579143747436127     
   16.000000000000000        85.600000000000009        2.4597060162086639     
   16.000000000000000        86.400000000000006        2.4659292758761824     
   16.000000000000000        87.200000000000003        2.4736310317004793     
   16.000000000000000        88.000000000000000        2.4767680812412243     
   16.000000000000000        88.800000000000011        2.4708246812339407     
   16.000000000000000        89.600000000000009        2.4559597066775787     
   16.000000000000000        90.400000000000006        2.4564491213464583     
   16.000000000000000        91.200000000000003        2.4595141054947240     
   16.000000000000000        92.000000000000000        2.4563302647246541     
   16.000000000000000        92.800000000000011        2.4529137727194197     
   16.000000000000000        93.600000000000009        2.4576664546556510     
   16.000000000000000        94.400000000000006        2.4553106190349254     
   16.000000000000000        95.200000000000003        2.4463015248458500     
   16.000000000000000        96.000000000000000        2.4348506458701960     
   16.000000000000000        96.800000000000011        2.4228310284125323     
   16.000000000000000        97.600000000000009        2.4122182997736221     
   16.000000000000000        98.400000000000006        2.4012233466251360     
   16.000000000000000        99.200000000000003        2.3899237146104699     
   16.000000000000000        100.00000000000000        2.3788407272859033     
   16.000000000000000        100.80000000000001        2.3709129357230685     
   16.000000000000000        101.60000000000001        2.3626256622537256     
   16.000000000000000        102.40000000000001        2.3553757884568882     

   16.800000000000001       0.80000000000000004        2.3536365699613970     
   16.800000000000001        1.6000000000000001        2.3503419173637585     
   16.800000000000001        2.4000000000000004        2.3487727480342646     
   16.800000000000001        3.2000000000000002        2.3484869874108356     
   16.800000000000001        4.0000000000000000        2.3490611941102562     
   16.800000000000001        4.8000000000000007        2.3501246585171716     
   16.800000000000001        5.6000000000000005        2.3519822274500761     
   16.800000000000001        6.4000000000000004        2.3540655752947863     
   16.800000000000001        7.2000000000000002        2.3548668378678790     
   16.800000000000001        8.0000000000000000        2.3555722164215531     
   16.800000000000001        8.8000000000000007        2.3536278008726366     
   16.800000000000001        9.6000000000000014        2.3497686985593456     
   16.800000000000001        10.400000000000000        2.3428672001688624     
   16.800000000000001        11.200000000000001        2.3337196860556704     
   16.800000000000001        12.000000000000000        2.3214512220509715     
   16.800000000000001        12.800000000000001        2.3071521065989482     
   16.800000000000001        13.600000000000001        2.2900127469317249     
   16.800000000000001        14.400000000000000        2.2715331791586646     
   16.800000000000001        15.200000000000001        2.2514513662874061     
   16.800000000000001        16.000000000000000        2.2308191644396822     
   16.800000000000001        16.800000000000001        2.2115057396510220     
   16.800000000000001        17.600000000000001        2.1939797241053385     
   16.800000000000001        18.400000000000002        2.1793334054971916     
   16.800000000000001        19.200000000000003        2.1675150425542724     
   16.800000000000001        20.000000000000000        2.1605020968403985     
   16.800000000000001        20.800000000000001        2.1600784228842356     
   16.800000000000001        21.600000000000001        2.1609821589257376     
   16.800000000000001        22.400000000000002        2.1683028129729602     
   16.800000000000001        23.200000000000003        2.1796794415266851     
   16.800000000000001        24.000000000000000        2.1946648720189477     
   16.800000000000001        24.800000000000001        2.2123669458644781     
   16.800000000000001        25.600000000000001        2.2319141178837345     
   16.800000000000001        26.400000000000002        2.2518919487528883     
   16.800000000000001        27.200000000000003        2.2713889069342756     
   16.800000000000001        28.000000000000000        2.2901243354950775     
   16.800000000000001        28.800000000000001        2.3064846895630930     
   16.800000000000001        29.600000000000001        2.3208128221615354     
   16.800000000000001        30.400000000000002        2.3320182689506543     
   16.800000000000001        31.200000000000003        2.3407263151208797     
   16.800000000000001        32.000000000000000        2.3466827714956073     
   16.800000000000001        32.800000000000004        2.3500411187436971     
   16.800000000000001        33.600000000000001        2.3508743281784521     
   16.800000000000001        34.399999999999999        2.3514977077893371     
   16.800000000000001        35.200000000000003        2.3499691595070269     
   16.800000000000001        36.000000000000000        2.3474970067316887     
   16.800000000000001        36.800000000000004        2.3458163239346193     
   16.800000000000001        37.600000000000001        2.3457497835672765     
   16.800000000000001        38.400000000000006        2.3425946129631838     
   16.800000000000001        39.200000000000003        2.3419246554468645     
   16.800000000000001        40.000000000000000        2.3449068960006025     
   16.800000000000001        40.800000000000004        2.3471536631903054     
   16.800000000000001        41.600000000000001        2.3515000586875745     
   16.800000000000001        42.400000000000006        2.3570515772251728     
   16.800000000000001        43.200000000000003        2.3639307635553242     
   16.800000000000001        44.000000000000000        2.3726929260171428     
   16.800000000000001        44.800000000000004        2.3828725083403315     
   16.800000000000001        45.600000000000001        2.3935174946050108     
   16.800000000000001        46.400000000000006        2.4043448581529390     
   16.800000000000001        47.200000000000003        2.4145280664844635     
   16.800000000000001        48.000000000000000        2.4250529801414569     
   16.800000000000001        48.800000000000004        2.4334892950807121     
   16.800000000000001        49.600000000000001        2.4401049174502134     
   16.800000000000001        50.400000000000006        2.4437905677010150     
   16.800000000000001        51.200000000000003        2.4443047169775483     
   16.800000000000001        52.000000000000000        2.4436005060180244     
   16.800000000000001        52.800000000000004        2.4399926393451357     
   16.800000000000001        53.600000000000001        2.4343432591446339     
   16.800000000000001        54.400000000000006        2.4263785564622995     
   16.800000000000001        55.200000000000003        2.4171558247351905     
   16.800000000000001        56.000000000000000        2.4067156948307646     
   16.800000000000001        56.800000000000004        2.3966606130344283     
   16.800000000000001        57.600000000000001        2.3871466012408913     
   16.800000000000001        58.400000000000006        2.3778056622540471     
   16.800000000000001        59.200000000000003        2.3688344793557836     
   16.800000000000001        60.000000000000000        2.3619659615345592     
   16.800000000000001        60.800000000000004        2.3564330226823773     
   16.800000000000001        61.600000000000001        2.3524707047771609     
   16.800000000000001        62.400000000000006        2.3476269951514195     
   16.800000000000001        63.200000000000003        2.3468147407668423     
   16.800000000000001        64.000000000000000        2.3459620861613208     
   16.800000000000001        64.799999999999997        2.3462359047653290     
   16.800000000000001        65.600000000000009        2.3469839197091629     
   16.800000000000001        66.400000000000006        2.3480283630170287     
   16.800000000000001        67.200000000000003        2.3492742692272786     
   16.800000000000001        68.000000000000000        2.3522836317199474     
   16.800000000000001        68.799999999999997        2.3553570608771972     
   16.800000000000001        69.600000000000009        2.3591926305848561     
   16.800000000000001        70.400000000000006        2.3638446114821878     
   16.800000000000001        71.200000000000003        2.3695799904430972     
   16.800000000000001        72.000000000000000        2.3770266744819315     
   16.800000000000001        72.799999999999997        2.3845097637363581     
   16.800000000000001        73.600000000000009        2.3936797100014080     
   16.800000000000001        74.400000000000006        2.4038189184802259     
   16.800000000000001        75.200000000000003        2.4137667440197452     
   16.800000000000001        76.000000000000000        2.4258392845466812     
   16.800000000000001        76.800000000000011        2.4349586809398147     
   16.800000000000001        77.600000000000009        2.4416883910289782     
   16.800000000000001        78.400000000000006        2.4474404500152591     
   16.800000000000001        79.200000000000003        2.4531086114886933     
   16.800000000000001        80.000000000000000        2.4562453160343245     
   16.800000000000001        80.800000000000011        2.4569901663250078     
   16.800000000000001        81.600000000000009        2.4558872586746854     
   16.800000000000001        82.400000000000006        2.4547773867752212     
   16.800000000000001        83.200000000000003        2.4539379662686027     
   16.800000000000001        84.000000000000000        2.4535119888764241     
   16.800000000000001        84.800000000000011        2.4542526689985120     
   16.800000000000001        85.600000000000009        2.4611320279590028     
   16.800000000000001        86.400000000000006        2.4730970380164226     
   16.800000000000001        87.200000000000003        2.4286536831342307     
   16.800000000000001        88.000000000000000        2.4334829592742153     
   16.800000000000001        88.800000000000011        2.4764454234944031     
   16.800000000000001        89.600000000000009        2.4702841923906718     
   16.800000000000001        90.400000000000006        2.4740872227096347     
   16.800000000000001        91.200000000000003        2.5101982245246215     
   16.800000000000001        92.000000000000000        2.4509727683276030     
   16.800000000000001        92.800000000000011        2.4636181802214714     
   16.800000000000001        93.600000000000009        2.4649841071997289     
   16.800000000000001        94.400000000000006        2.4680132512443840     
   16.800000000000001        95.200000000000003        2.4588805770088875     
   16.800000000000001        96.000000000000000        2.4456855010587275     
   16.800000000000001        96.800000000000011        2.4328040103680588     
   16.800000000000001        97.600000000000009        2.4204615915429657     
   16.800000000000001        98.400000000000006        2.4080431225408114     
   16.800000000000001        99.200000000000003        2.3953138981431414     
   16.800000000000001        100.00000000000000        2.3837566744314378     
   16.800000000000001        100.80000000000001        2.3733706039657676     
   16.800000000000001        101.60000000000001        2.3652082122124254     
   16.800000000000001        102.40000000000001        2.3590459677063000     

   17.600000000000001       0.80000000000000004        2.3548108513441597     
   17.600000000000001        1.6000000000000001        2.3510527652169930     
   17.600000000000001        2.4000000000000004        2.3491876416881623     
   17.600000000000001        3.2000000000000002        2.3493265901382911     
   17.600000000000001        4.0000000000000000        2.3494544014384560     
   17.600000000000001        4.8000000000000007        2.3507931680884138     
   17.600000000000001        5.6000000000000005        2.3522888474071006     
   17.600000000000001        6.4000000000000004        2.3541070247417482     
   17.600000000000001        7.2000000000000002        2.3552254923525067     
   17.600000000000001        8.0000000000000000        2.3550518146879242     
   17.600000000000001        8.8000000000000007        2.3527744298436786     
   17.600000000000001        9.6000000000000014        2.3484143958556172     
   17.600000000000001        10.400000000000000        2.3414551291106589     
   17.600000000000001        11.200000000000001        2.3323705766804985     
   17.600000000000001        12.000000000000000        2.3206091186035400     
   17.600000000000001        12.800000000000001        2.3063683261974117     
   17.600000000000001        13.600000000000001        2.2887121954195822     
   17.600000000000001        14.400000000000000        2.2700982041003259     
   17.600000000000001        15.200000000000001        2.2494767502089772     
   17.600000000000001        16.000000000000000        2.2294320645943211     
   17.600000000000001        16.800000000000001        2.2096216141244716     
   17.600000000000001        17.600000000000001        2.1916232588003228     
   17.600000000000001        18.400000000000002        2.1762306014303898     
   17.600000000000001        19.200000000000003        2.1660246942837391     
   17.600000000000001        20.000000000000000        2.1588810314187326     
   17.600000000000001        20.800000000000001        2.1559770816004571     
   17.600000000000001        21.600000000000001        2.1585413829621141     
   17.600000000000001        22.400000000000002        2.1657751434928749     
   17.600000000000001        23.200000000000003        2.1781305841814054     
   17.600000000000001        24.000000000000000        2.1941031135405882     
   17.600000000000001        24.800000000000001        2.2112598509280477     
   17.600000000000001        25.600000000000001        2.2308852346966348     
   17.600000000000001        26.400000000000002        2.2498182106055760     
   17.600000000000001        27.200000000000003        2.2715881897349188     
   17.600000000000001        28.000000000000000        2.2902862185541704     
   17.600000000000001        28.800000000000001        2.3058143808786080     
   17.600000000000001        29.600000000000001        2.3204822289863625     
   17.600000000000001        30.400000000000002        2.3318652223708138     
   17.600000000000001        31.200000000000003        2.3406129942644953     
   17.600000000000001        32.000000000000000        2.3468747329215169     
   17.600000000000001        32.800000000000004        2.3503421805675240     
   17.600000000000001        33.600000000000001        2.3515422852900087     
   17.600000000000001        34.399999999999999        2.3513201059697071     
   17.600000000000001        35.200000000000003        2.3499338142619091     
   17.600000000000001        36.000000000000000        2.3475494747227375     
   17.600000000000001        36.800000000000004        2.3461968598464726     
   17.600000000000001        37.600000000000001        2.3434816887028922     
   17.600000000000001        38.400000000000006        2.3420050392446621     
   17.600000000000001        39.200000000000003        2.3411995251009103     
   17.600000000000001        40.000000000000000        2.3428984675728652     
   17.600000000000001        40.800000000000004        2.3450447922843312     
   17.600000000000001        41.600000000000001        2.3483780641500074     
   17.600000000000001        42.400000000000006        2.3528831299213477     
   17.600000000000001        43.200000000000003        2.3598572665131554     
   17.600000000000001        44.000000000000000        2.3664876773671497     
   17.600000000000001        44.800000000000004        2.3752288601782743     
   17.600000000000001        45.600000000000001        2.3842026324292087     
   17.600000000000001        46.400000000000006        2.3928754373174437     
   17.600000000000001        47.200000000000003        2.4022718798418969     
   17.600000000000001        48.000000000000000        2.4104547298241563     
   17.600000000000001        48.800000000000004        2.4175293979762325     
   17.600000000000001        49.600000000000001        2.4243023892249869     
   17.600000000000001        50.400000000000006        2.4267580753950053     
   17.600000000000001        51.200000000000003        2.4267251418664331     
   17.600000000000001        52.000000000000000        2.4270002337186756     
   17.600000000000001        52.800000000000004        2.4220509280401754     
   17.600000000000001        53.600000000000001        2.4163450232118029     
   17.600000000000001        54.400000000000006        2.4091240671322525     
   17.600000000000001        55.200000000000003        2.4006112860631621     
   17.600000000000001        56.000000000000000        2.3913468847736601     
   17.600000000000001        56.800000000000004        2.3806141689597800     
   17.600000000000001        57.600000000000001        2.3728310619688413     
   17.600000000000001        58.400000000000006        2.3639957499233799     
   17.600000000000001        59.200000000000003        2.3569689156800804     
   17.600000000000001        60.000000000000000        2.3516954203198277     
   17.600000000000001        60.800000000000004        2.3459648436629612     
   17.600000000000001        61.600000000000001        2.3445698300413413     
   17.600000000000001        62.400000000000006        2.3458355154778778     
   17.600000000000001        63.200000000000003        2.3418960324266935     
   17.600000000000001        64.000000000000000        2.3424108018936125     
   17.600000000000001        64.799999999999997        2.3438440451571427     
   17.600000000000001        65.600000000000009        2.3446770880457173     
   17.600000000000001        66.400000000000006        2.3469048476949541     
   17.600000000000001        67.200000000000003        2.3490901442424774     
   17.600000000000001        68.000000000000000        2.3518378512182565     
   17.600000000000001        68.799999999999997        2.3544775207522148     
   17.600000000000001        69.600000000000009        2.3580329459387026     
   17.600000000000001        70.400000000000006        2.3609271332518356     
   17.600000000000001        71.200000000000003        2.3676189937727861     
   17.600000000000001        72.000000000000000        2.3698101010173671     
   17.600000000000001        72.799999999999997        2.3780435750210911     
   17.600000000000001        73.600000000000009        2.3863076524164590     
   17.600000000000001        74.400000000000006        2.3957358212244277     
   17.600000000000001        75.200000000000003        2.4030188437854423     
   17.600000000000001        76.000000000000000        2.4123722457666950     
   17.600000000000001        76.800000000000011        2.4205883186751955     
   17.600000000000001        77.600000000000009        2.4288056480213074     
   17.600000000000001        78.400000000000006        2.4343546750796836     
   17.600000000000001        79.200000000000003        2.4401276412239747     
   17.600000000000001        80.000000000000000        2.4437976574024272     
   17.600000000000001        80.800000000000011        2.4459839932579293     
   17.600000000000001        81.600000000000009        2.4458483569694960     
   17.600000000000001        82.400000000000006        2.4457417267513533     
   17.600000000000001        83.200000000000003        2.4451805130209272     
   17.600000000000001        84.000000000000000        2.4484759082375089     
   17.600000000000001        84.800000000000011        2.4514376831208216     
   17.600000000000001        85.600000000000009        2.4610435890379119     
   17.600000000000001        86.400000000000006        2.4790279998943578     
   17.600000000000001        87.200000000000003        2.4423816450093678     
   17.600000000000001        88.000000000000000        2.4529584205747823     
   17.600000000000001        88.800000000000011        2.4452077175247036     
   17.600000000000001        89.600000000000009        2.5098365020359545     
   17.600000000000001        90.400000000000006        2.5050295730098360     
   17.600000000000001        91.200000000000003        2.4969509056015387     
   17.600000000000001        92.000000000000000        2.4989016382839866     
   17.600000000000001        92.800000000000011        2.5114016794186478     
   17.600000000000001        93.600000000000009        2.5129449388245759     
   17.600000000000001        94.400000000000006        2.4876743258765712     
   17.600000000000001        95.200000000000003        2.4741333079773096     
   17.600000000000001        96.000000000000000        2.4569956286499575     
   17.600000000000001        96.800000000000011        2.4415639035275336     
   17.600000000000001        97.600000000000009        2.4277596936521531     
   17.600000000000001        98.400000000000006        2.4141330314454255     
   17.600000000000001        99.200000000000003        2.4011723193938224     
   17.600000000000001        100.00000000000000        2.3875319939739414     
   17.600000000000001        100.80000000000001        2.3777217471050971     
   17.600000000000001        101.60000000000001        2.3675577763999325     
   17.600000000000001        102.40000000000001        2.3605105256539600     

   18.400000000000002       0.80000000000000004        2.3548074843630973     
   18.400000000000002        1.6000000000000001        2.3517719999988973     
   18.400000000000002        2.4000000000000004        2.3495757590624535     
   18.400000000000002        3.2000000000000002        2.3480711993840884     
   18.400000000000002        4.0000000000000000        2.3498105493707193     
   18.400000000000002        4.8000000000000007        2.3509279398225322     
   18.400000000000002        5.6000000000000005        2.3527843552859826     
   18.400000000000002        6.4000000000000004        2.3542793370478869     
   18.400000000000002        7.2000000000000002        2.3549331498612003     
   18.400000000000002        8.0000000000000000        2.3537955801460830     
   18.400000000000002        8.8000000000000007        2.3525577284332040     
   18.400000000000002        9.6000000000000014        2.3482409957529664     
   18.400000000000002        10.400000000000000        2.3422505320496971     
   18.400000000000002        11.200000000000001        2.3334956165608087     
   18.400000000000002        12.000000000000000        2.3210640235284892     
   18.400000000000002        12.800000000000001        2.3059442893077100     
   18.400000000000002        13.600000000000001        2.2889643600603060     
   18.400000000000002        14.400000000000000        2.2700672518557790     
   18.400000000000002        15.200000000000001        2.2523901011113487     
   18.400000000000002        16.000000000000000        2.2288578460280597     
   18.400000000000002        16.800000000000001        2.2113063712213199     
   18.400000000000002        17.600000000000001        2.1947830927336600     
   18.400000000000002        18.400000000000002        2.1795797774804808     
   18.400000000000002        19.200000000000003        2.1676740320326555     
   18.400000000000002        20.000000000000000        2.1591876070132745     
   18.400000000000002        20.800000000000001        2.1595611335106577     
   18.400000000000002        21.600000000000001        2.1625078937320130     
   18.400000000000002        22.400000000000002        2.1690521838613366     
   18.400000000000002        23.200000000000003        2.1806038519801998     
   18.400000000000002        24.000000000000000        2.1956214410954842     
   18.400000000000002        24.800000000000001        2.2138527826540382     
   18.400000000000002        25.600000000000001        2.2320236375904061     
   18.400000000000002        26.400000000000002        2.2528930085601551     
   18.400000000000002        27.200000000000003        2.2723134984965543     
   18.400000000000002        28.000000000000000        2.2894957383521124     
   18.400000000000002        28.800000000000001        2.3072358745228310     
   18.400000000000002        29.600000000000001        2.3221049659890651     
   18.400000000000002        30.400000000000002        2.3323994876974941     
   18.400000000000002        31.200000000000003        2.3410997664493531     
   18.400000000000002        32.000000000000000        2.3471399914681075     
   18.400000000000002        32.800000000000004        2.3510060143552742     
   18.400000000000002        33.600000000000001        2.3522888373241413     
   18.400000000000002        34.399999999999999        2.3519587278176410     
   18.400000000000002        35.200000000000003        2.3501652760764395     
   18.400000000000002        36.000000000000000        2.3477065171146423     
   18.400000000000002        36.800000000000004        2.3448936146689130     
   18.400000000000002        37.600000000000001        2.3430172975919015     
   18.400000000000002        38.400000000000006        2.3410498804657967     
   18.400000000000002        39.200000000000003        2.3415362720812860     
   18.400000000000002        40.000000000000000        2.3420713863487226     
   18.400000000000002        40.800000000000004        2.3436053164119675     
   18.400000000000002        41.600000000000001        2.3462068680586547     
   18.400000000000002        42.400000000000006        2.3498166664597151     
   18.400000000000002        43.200000000000003        2.3555706915308776     
   18.400000000000002        44.000000000000000        2.3616330662760405     
   18.400000000000002        44.800000000000004        2.3685032242322759     
   18.400000000000002        45.600000000000001        2.3758357176064764     
   18.400000000000002        46.400000000000006        2.3836808530362950     
   18.400000000000002        47.200000000000003        2.3907842878299195     
   18.400000000000002        48.000000000000000        2.3973988874540479     
   18.400000000000002        48.800000000000004        2.4037030686633769     
   18.400000000000002        49.600000000000001        2.4078053755064488     
   18.400000000000002        50.400000000000006        2.4098088151308863     
   18.400000000000002        51.200000000000003        2.4101824475353131     
   18.400000000000002        52.000000000000000        2.4086267801668200     
   18.400000000000002        52.800000000000004        2.4036787683775254     
   18.400000000000002        53.600000000000001        2.3971703054767941     
   18.400000000000002        54.400000000000006        2.3909615813958212     
   18.400000000000002        55.200000000000003        2.3790377889338745     
   18.400000000000002        56.000000000000000        2.3732848762969772     
   18.400000000000002        56.800000000000004        2.3648575320440450     
   18.400000000000002        57.600000000000001        2.3558920272369051     
   18.400000000000002        58.400000000000006        2.3479328630938876     
   18.400000000000002        59.200000000000003        2.3425124682320502     
   18.400000000000002        60.000000000000000        2.3383750061532886     
   18.400000000000002        60.800000000000004        2.3365647928787783     
   18.400000000000002        61.600000000000001        2.3346879422883613     
   18.400000000000002        62.400000000000006        2.3344193618294904     
   18.400000000000002        63.200000000000003        2.3352289920131089     
   18.400000000000002        64.000000000000000        2.3380336406263797     
   18.400000000000002        64.799999999999997        2.3392428146924868     
   18.400000000000002        65.600000000000009        2.3419284259231143     
   18.400000000000002        66.400000000000006        2.3451820115892783     
   18.400000000000002        67.200000000000003        2.3478527342166595     
   18.400000000000002        68.000000000000000        2.3505065223117794     
   18.400000000000002        68.799999999999997        2.3533392020267319     
   18.400000000000002        69.600000000000009        2.3566986570910475     
   18.400000000000002        70.400000000000006        2.3591846087275270     
   18.400000000000002        71.200000000000003        2.3635628279605947     
   18.400000000000002        72.000000000000000        2.3678299811187515     
   18.400000000000002        72.799999999999997        2.3732191571815386     
   18.400000000000002        73.600000000000009        2.3792889543961393     
   18.400000000000002        74.400000000000006        2.3852905939513827     
   18.400000000000002        75.200000000000003        2.3923950975713777     
   18.400000000000002        76.000000000000000        2.4012413003907938     
   18.400000000000002        76.800000000000011        2.4063975281605998     
   18.400000000000002        77.600000000000009        2.4127969952087174     
   18.400000000000002        78.400000000000006        2.4194090182369847     
   18.400000000000002        79.200000000000003        2.4233784859422678     
   18.400000000000002        80.000000000000000        2.4276357260869936     
   18.400000000000002        80.800000000000011        2.4314657879327339     
   18.400000000000002        81.600000000000009        2.4332814401365988     
   18.400000000000002        82.400000000000006        2.4354240568425758     
   18.400000000000002        83.200000000000003        2.4386447858564937     
   18.400000000000002        84.000000000000000        2.4421170477130612     
   18.400000000000002        84.800000000000011        2.4471424746141186     
   18.400000000000002        85.600000000000009        2.4584849167394416     
   18.400000000000002        86.400000000000006        2.4790124005739496     
   18.400000000000002        87.200000000000003        2.4505684103322065     
   18.400000000000002        88.000000000000000        2.4727011328926753     
   18.400000000000002        88.800000000000011        2.4990918185464235     
   18.400000000000002        89.600000000000009        2.5032826381371343     
   18.400000000000002        90.400000000000006        2.4968113850530895     
   18.400000000000002        91.200000000000003        2.5067513403462227     
   18.400000000000002        92.000000000000000        2.5111195535148387     
   18.400000000000002        92.800000000000011        2.5030647217491691     
   18.400000000000002        93.600000000000009        2.4892180802814421     
   18.400000000000002        94.400000000000006        2.4961638588864243     
   18.400000000000002        95.200000000000003        2.4893961847764214     
   18.400000000000002        96.000000000000000        2.4687732885295985     
   18.400000000000002        96.800000000000011        2.4496285969137221     
   18.400000000000002        97.600000000000009        2.4348059830277440     
   18.400000000000002        98.400000000000006        2.4187689652644271     
   18.400000000000002        99.200000000000003        2.4027430593915291     
   18.400000000000002        100.00000000000000        2.3906767440713481     
   18.400000000000002        100.80000000000001        2.3789960571225759     
   18.400000000000002        101.60000000000001        2.3709382336287215     
   18.400000000000002        102.40000000000001        2.3621498114054784     

   19.200000000000003       0.80000000000000004        2.3569095062209269     
   19.200000000000003        1.6000000000000001        2.3518931104485152     
   19.200000000000003        2.4000000000000004        2.3499567976022306     
   19.200000000000003        3.2000000000000002        2.3490958615956354     
   19.200000000000003        4.0000000000000000        2.3493896685671216     
   19.200000000000003        4.8000000000000007        2.3497410329205648     
   19.200000000000003        5.6000000000000005        2.3529560150592044     
   19.200000000000003        6.4000000000000004        2.3540891904103680     
   19.200000000000003        7.2000000000000002        2.3544693878924958     
   19.200000000000003        8.0000000000000000        2.3544110555317510     
   19.200000000000003        8.8000000000000007        2.3516431198206376     
   19.200000000000003        9.6000000000000014        2.3497237384365488     
   19.200000000000003        10.400000000000000        2.3431846233996598     
   19.200000000000003        11.200000000000001        2.3335981183238208     
   19.200000000000003        12.000000000000000        2.3233563791571750     
   19.200000000000003        12.800000000000001        2.3092369006989300     
   19.200000000000003        13.600000000000001        2.2913545445923522     
   19.200000000000003        14.400000000000000        2.2736028395740786     
   19.200000000000003        15.200000000000001        2.2545533697550781     
   19.200000000000003        16.000000000000000        2.2361537373101963     
   19.200000000000003        16.800000000000001        2.2172694599245490     
   19.200000000000003        17.600000000000001        2.2002779463979820     
   19.200000000000003        18.400000000000002        2.1862456231054814     
   19.200000000000003        19.200000000000003        2.1758120653160784     
   19.200000000000003        20.000000000000000        2.1692290212575673     
   19.200000000000003        20.800000000000001        2.1668819234800609     
   19.200000000000003        21.600000000000001        2.1673259925255293     
   19.200000000000003        22.400000000000002        2.1766442097268470     
   19.200000000000003        23.200000000000003        2.1874498382979928     
   19.200000000000003        24.000000000000000        2.2032839750573903     
   19.200000000000003        24.800000000000001        2.2205581174403508     
   19.200000000000003        25.600000000000001        2.2372657904599658     
   19.200000000000003        26.400000000000002        2.2578495939090470     
   19.200000000000003        27.200000000000003        2.2767676801487946     
   19.200000000000003        28.000000000000000        2.2946721858186847     
   19.200000000000003        28.800000000000001        2.3106734881430309     
   19.200000000000003        29.600000000000001        2.3234827712393025     
   19.200000000000003        30.400000000000002        2.3338699865238577     
   19.200000000000003        31.200000000000003        2.3425348984127581     
   19.200000000000003        32.000000000000000        2.3488834186355358     
   19.200000000000003        32.800000000000004        2.3506748447023136     
   19.200000000000003        33.600000000000001        2.3537590390873464     
   19.200000000000003        34.399999999999999        2.3515047239153559     
   19.200000000000003        35.200000000000003        2.3500672769226467     
   19.200000000000003        36.000000000000000        2.3485326299446645     
   19.200000000000003        36.800000000000004        2.3462290769735477     
   19.200000000000003        37.600000000000001        2.3436191443309604     
   19.200000000000003        38.400000000000006        2.3419074232062593     
   19.200000000000003        39.200000000000003        2.3421252523380174     
   19.200000000000003        40.000000000000000        2.3420957985834825     
   19.200000000000003        40.800000000000004        2.3431026367293493     
   19.200000000000003        41.600000000000001        2.3457828582662095     
   19.200000000000003        42.400000000000006        2.3481163787027639     
   19.200000000000003        43.200000000000003        2.3530302931958689     
   19.200000000000003        44.000000000000000        2.3573337440799103     
   19.200000000000003        44.800000000000004        2.3633714417358873     
   19.200000000000003        45.600000000000001        2.3697726678976183     
   19.200000000000003        46.400000000000006        2.3760784528157122     
   19.200000000000003        47.200000000000003        2.3814959390286385     
   19.200000000000003        48.000000000000000        2.3867209636999505     
   19.200000000000003        48.800000000000004        2.3928297382311392     
   19.200000000000003        49.600000000000001        2.3936202915292588     
   19.200000000000003        50.400000000000006        2.3944584195661434     
   19.200000000000003        51.200000000000003        2.3934432719649745     
   19.200000000000003        52.000000000000000        2.3920175066660421     
   19.200000000000003        52.800000000000004        2.3856205958570844     
   19.200000000000003        53.600000000000001        2.3791164540865277     
   19.200000000000003        54.400000000000006        2.3710583231194238     
   19.200000000000003        55.200000000000003        2.3631385182561271     
   19.200000000000003        56.000000000000000        2.3541669626191308     
   19.200000000000003        56.800000000000004        2.3454741649175959     
   19.200000000000003        57.600000000000001        2.3370528021996861     
   19.200000000000003        58.400000000000006        2.3326861294907779     
   19.200000000000003        59.200000000000003        2.3263215066621248     
   19.200000000000003        60.000000000000000        2.3236854087683652     
   19.200000000000003        60.800000000000004        2.3227566991084276     
   19.200000000000003        61.600000000000001        2.3226111148491078     
   19.200000000000003        62.400000000000006        2.3250724569381815     
   19.200000000000003        63.200000000000003        2.3271492433770327     
   19.200000000000003        64.000000000000000        2.3304417706338540     
   19.200000000000003        64.799999999999997        2.3342514866842641     
   19.200000000000003        65.600000000000009        2.3388205364800276     
   19.200000000000003        66.400000000000006        2.3419906972467510     
   19.200000000000003        67.200000000000003        2.3458304193041033     
   19.200000000000003        68.000000000000000        2.3476957488408421     
   19.200000000000003        68.799999999999997        2.3524212691371740     
   19.200000000000003        69.600000000000009        2.3551890242963678     
   19.200000000000003        70.400000000000006        2.3581938675035290     
   19.200000000000003        71.200000000000003        2.3611711438365908     
   19.200000000000003        72.000000000000000        2.3645648558550434     
   19.200000000000003        72.799999999999997        2.3680947377830730     
   19.200000000000003        73.600000000000009        2.3731015273998617     
   19.200000000000003        74.400000000000006        2.3781379024554625     
   19.200000000000003        75.200000000000003        2.3829407670404175     
   19.200000000000003        76.000000000000000        2.3881466247614007     
   19.200000000000003        76.800000000000011        2.3937577068923397     
   19.200000000000003        77.600000000000009        2.3997139662952849     
   19.200000000000003        78.400000000000006        2.4021057214187489     
   19.200000000000003        79.200000000000003        2.4098711473736376     
   19.200000000000003        80.000000000000000        2.4127278004877941     
   19.200000000000003        80.800000000000011        2.4166492727758921     
   19.200000000000003        81.600000000000009        2.4212146620928339     
   19.200000000000003        82.400000000000006        2.4247753549865263     
   19.200000000000003        83.200000000000003        2.4291708540001009     
   19.200000000000003        84.000000000000000        2.4338584712474014     
   19.200000000000003        84.800000000000011        2.4397763898222857     
   19.200000000000003        85.600000000000009        2.4539149370349715     
   19.200000000000003        86.400000000000006        2.4752803625930944     
   19.200000000000003        87.200000000000003        2.4498009349254830     
   19.200000000000003        88.000000000000000        2.4779002069436573     
   19.200000000000003        88.800000000000011        2.4989710514537458     
   19.200000000000003        89.600000000000009        2.4920821470330035     
   19.200000000000003        90.400000000000006        2.5174088209076251     
   19.200000000000003        91.200000000000003        2.4920885567533744     
   19.200000000000003        92.000000000000000        2.4998197006946357     
   19.200000000000003        92.800000000000011        2.4961401360618138     
   19.200000000000003        93.600000000000009        2.5182563847547721     
   19.200000000000003        94.400000000000006        2.4980489199102758     
   19.200000000000003        95.200000000000003        2.5001851901776564     
   19.200000000000003        96.000000000000000        2.4785911858759482     
   19.200000000000003        96.800000000000011        2.4561136820935752     
   19.200000000000003        97.600000000000009        2.4383232038773266     
   19.200000000000003        98.400000000000006        2.4221788373695810     
   19.200000000000003        99.200000000000003        2.4067490307172741     
   19.200000000000003        100.00000000000000        2.3925394911413602     
   19.200000000000003        100.80000000000001        2.3803779157491034     
   19.200000000000003        101.60000000000001        2.3708160237772971     
   19.200000000000003        102.40000000000001        2.3635540820528145     

   20.000000000000000       0.80000000000000004        2.3570919617678734     
   20.000000000000000        1.6000000000000001        2.3513194347974693     
   20.000000000000000        2.4000000000000004        2.3502796843621407     
   20.000000000000000        3.2000000000000002        2.3488083444025509     
   20.000000000000000        4.0000000000000000        2.3495722317893470     
   20.000000000000000        4.8000000000000007        2.3503485599397380     
   20.000000000000000        5.6000000000000005        2.3520106036891160     
   20.000000000000000        6.4000000000000004        2.3536996490786191     
   20.000000000000000        7.2000000000000002        2.3546945238574901     
   20.000000000000000        8.0000000000000000        2.3542823738060235     
   20.000000000000000        8.8000000000000007        2.3528258944438840     
   20.000000000000000        9.6000000000000014        2.3498483726208645     
   20.000000000000000        10.400000000000000        2.3444801859429636     
   20.000000000000000        11.200000000000001        2.3330929611058759     
   20.000000000000000        12.000000000000000        2.3253468746175594     
   20.000000000000000        12.800000000000001        2.3114478452341789     
   20.000000000000000        13.600000000000001        2.2958944445138587     
   20.000000000000000        14.400000000000000        2.2791507440080117     
   20.000000000000000        15.200000000000001        2.2612838613238160     
   20.000000000000000        16.000000000000000        2.2430586394664140     
   20.000000000000000        16.800000000000001        2.2255376243816647     
   20.000000000000000        17.600000000000001        2.2102725940112702     
   20.000000000000000        18.400000000000002        2.1965958082889143     
   20.000000000000000        19.200000000000003        2.1867154182888631     
   20.000000000000000        20.000000000000000        2.1805459039955091     
   20.000000000000000        20.800000000000001        2.1793177000449360     
   20.000000000000000        21.600000000000001        2.1821241598194385     
   20.000000000000000        22.400000000000002        2.1886152477337633     
   20.000000000000000        23.200000000000003        2.1992914987245524     
   20.000000000000000        24.000000000000000        2.2133552963769807     
   20.000000000000000        24.800000000000001        2.2289444086193666     
   20.000000000000000        25.600000000000001        2.2470235144741291     
   20.000000000000000        26.400000000000002        2.2653302646085258     
   20.000000000000000        27.200000000000003        2.2832820097502489     
   20.000000000000000        28.000000000000000        2.3001560757092889     
   20.000000000000000        28.800000000000001        2.3148263790213717     
   20.000000000000000        29.600000000000001        2.3269569169831108     
   20.000000000000000        30.400000000000002        2.3367594148139239     
   20.000000000000000        31.200000000000003        2.3431800744377385     
   20.000000000000000        32.000000000000000        2.3487173656312148     
   20.000000000000000        32.800000000000004        2.3518197138934660     
   20.000000000000000        33.600000000000001        2.3539121934014688     
   20.000000000000000        34.399999999999999        2.3529982460482763     
   20.000000000000000        35.200000000000003        2.3518199566082649     
   20.000000000000000        36.000000000000000        2.3503981667266891     
   20.000000000000000        36.800000000000004        2.3487842421445420     
   20.000000000000000        37.600000000000001        2.3461708365654768     
   20.000000000000000        38.400000000000006        2.3445204517431169     
   20.000000000000000        39.200000000000003        2.3438061927256149     
   20.000000000000000        40.000000000000000        2.3435338967473602     
   20.000000000000000        40.800000000000004        2.3442882407700640     
   20.000000000000000        41.600000000000001        2.3459031011664240     
   20.000000000000000        42.400000000000006        2.3471589947728053     
   20.000000000000000        43.200000000000003        2.3519935887328431     
   20.000000000000000        44.000000000000000        2.3559308820255507     
   20.000000000000000        44.800000000000004        2.3607192524088578     
   20.000000000000000        45.600000000000001        2.3645363820309266     
   20.000000000000000        46.400000000000006        2.3692639657358061     
   20.000000000000000        47.200000000000003        2.3752256644662952     
   20.000000000000000        48.000000000000000        2.3778931953656097     
   20.000000000000000        48.800000000000004        2.3812279901062912     
   20.000000000000000        49.600000000000001        2.3816014844645976     
   20.000000000000000        50.400000000000006        2.3804004542630723     
   20.000000000000000        51.200000000000003        2.3762799119978344     
   20.000000000000000        52.000000000000000        2.3733546821642912     
   20.000000000000000        52.800000000000004        2.3675981961020836     
   20.000000000000000        53.600000000000001        2.3596631039541722     
   20.000000000000000        54.400000000000006        2.3523061717848748     
   20.000000000000000        55.200000000000003        2.3429677065717458     
   20.000000000000000        56.000000000000000        2.3335535222483728     
   20.000000000000000        56.800000000000004        2.3255966055712682     
   20.000000000000000        57.600000000000001        2.3177441046920708     
   20.000000000000000        58.400000000000006        2.3123984802547781     
   20.000000000000000        59.200000000000003        2.3071606584805768     
   20.000000000000000        60.000000000000000        2.3063633611399652     
   20.000000000000000        60.800000000000004        2.3066860092498995     
   20.000000000000000        61.600000000000001        2.3091523771556441     
   20.000000000000000        62.400000000000006        2.3125870126748369     
   20.000000000000000        63.200000000000003        2.3170563376442987     
   20.000000000000000        64.000000000000000        2.3222601921262558     
   20.000000000000000        64.799999999999997        2.3284680705950667     
   20.000000000000000        65.600000000000009        2.3343028876423539     
   20.000000000000000        66.400000000000006        2.3387127188791634     
   20.000000000000000        67.200000000000003        2.3432963409537275     
   20.000000000000000        68.000000000000000        2.3480667401521313     
   20.000000000000000        68.799999999999997        2.3499456442741851     
   20.000000000000000        69.600000000000009        2.3543210385824116     
   20.000000000000000        70.400000000000006        2.3568660254862204     
   20.000000000000000        71.200000000000003        2.3595859605304694     
   20.000000000000000        72.000000000000000        2.3625124847041761     
   20.000000000000000        72.799999999999997        2.3657600549424638     
   20.000000000000000        73.600000000000009        2.3674719985221948     
   20.000000000000000        74.400000000000006        2.3708942901711816     
   20.000000000000000        75.200000000000003        2.3740152406391730     
   20.000000000000000        76.000000000000000        2.3794272537457473     
   20.000000000000000        76.800000000000011        2.3832693878641971     
   20.000000000000000        77.600000000000009        2.3880898160013881     
   20.000000000000000        78.400000000000006        2.3917635209074062     
   20.000000000000000        79.200000000000003        2.3973979187896575     
   20.000000000000000        80.000000000000000        2.4001623282530629     
   20.000000000000000        80.800000000000011        2.4045951025269274     
   20.000000000000000        81.600000000000009        2.4089738425406484     
   20.000000000000000        82.400000000000006        2.4144357060584860     
   20.000000000000000        83.200000000000003        2.4188762600807197     
   20.000000000000000        84.000000000000000        2.4271600343201594     
   20.000000000000000        84.800000000000011        2.4324865367631494     
   20.000000000000000        85.600000000000009        2.4478705768929712     
   20.000000000000000        86.400000000000006        2.4689589398062042     
   20.000000000000000        87.200000000000003        2.4413297902253031     
   20.000000000000000        88.000000000000000        2.4726330562474650     
   20.000000000000000        88.800000000000011        2.5105777056631697     
   20.000000000000000        89.600000000000009        2.5071615416596873     
   20.000000000000000        90.400000000000006        2.5160437801441047     
   20.000000000000000        91.200000000000003        2.4954285781444145     
   20.000000000000000        92.000000000000000        2.4976738344067644     
   20.000000000000000        92.800000000000011        2.5219020268101375     
   20.000000000000000        93.600000000000009        2.4978110029554572     
   20.000000000000000        94.400000000000006        2.5143094750223782     
   20.000000000000000        95.200000000000003        2.4954371797184751     
   20.000000000000000        96.000000000000000        2.4832944262557985     
   20.000000000000000        96.800000000000011        2.4581681073149007     
   20.000000000000000        97.600000000000009        2.4408244262185907     
   20.000000000000000        98.400000000000006        2.4247269939903333     
   20.000000000000000        99.200000000000003        2.4080997764390899     
   20.000000000000000        100.00000000000000        2.3934518822139794     
   20.000000000000000        100.80000000000001        2.3802344725685862     
   20.000000000000000        101.60000000000001        2.3708807827802132     
   20.000000000000000        102.40000000000001        2.3623443348799462     

   20.800000000000001       0.80000000000000004        2.3562435812841946     
   20.800000000000001        1.6000000000000001        2.3523120868239613     
   20.800000000000001        2.4000000000000004        2.3497669861492767     
   20.800000000000001        3.2000000000000002        2.3491356337772644     
   20.800000000000001        4.0000000000000000        2.3483334668507316     
   20.800000000000001        4.8000000000000007        2.3501321094583929     
   20.800000000000001        5.6000000000000005        2.3514626963292926     
   20.800000000000001        6.4000000000000004        2.3527564253223314     
   20.800000000000001        7.2000000000000002        2.3543600511134439     
   20.800000000000001        8.0000000000000000        2.3550271335406108     
   20.800000000000001        8.8000000000000007        2.3531845800918512     
   20.800000000000001        9.6000000000000014        2.3507654771879243     
   20.800000000000001        10.400000000000000        2.3459183214046542     
   20.800000000000001        11.200000000000001        2.3385022120878234     
   20.800000000000001        12.000000000000000        2.3288749619321787     
   20.800000000000001        12.800000000000001        2.3165505947396459     
   20.800000000000001        13.600000000000001        2.3019276022272783     
   20.800000000000001        14.400000000000000        2.2866255849938426     
   20.800000000000001        15.200000000000001        2.2701059311002010     
   20.800000000000001        16.000000000000000        2.2532600405635739     
   20.800000000000001        16.800000000000001        2.2376360731210054     
   20.800000000000001        17.600000000000001        2.2228318942237819     
   20.800000000000001        18.400000000000002        2.2106543829773595     
   20.800000000000001        19.200000000000003        2.2016237583651339     
   20.800000000000001        20.000000000000000        2.1958656967140788     
   20.800000000000001        20.800000000000001        2.1944414245199320     
   20.800000000000001        21.600000000000001        2.1974583371065095     
   20.800000000000001        22.400000000000002        2.2047276138305820     
   20.800000000000001        23.200000000000003        2.2141847483596520     
   20.800000000000001        24.000000000000000        2.2267095662342031     
   20.800000000000001        24.800000000000001        2.2408253264824709     
   20.800000000000001        25.600000000000001        2.2581150971474724     
   20.800000000000001        26.400000000000002        2.2751044454014244     
   20.800000000000001        27.200000000000003        2.2912949852576325     
   20.800000000000001        28.000000000000000        2.3068340066731294     
   20.800000000000001        28.800000000000001        2.3203616105775811     
   20.800000000000001        29.600000000000001        2.3320583126675793     
   20.800000000000001        30.400000000000002        2.3407585927016576     
   20.800000000000001        31.200000000000003        2.3481221641266266     
   20.800000000000001        32.000000000000000        2.3523459352661384     
   20.800000000000001        32.800000000000004        2.3543191637704259     
   20.800000000000001        33.600000000000001        2.3553541549004344     
   20.800000000000001        34.399999999999999        2.3550923571240778     
   20.800000000000001        35.200000000000003        2.3547689147692679     
   20.800000000000001        36.000000000000000        2.3538303083503114     
   20.800000000000001        36.800000000000004        2.3487057581518305     
   20.800000000000001        37.600000000000001        2.3494446934924884     
   20.800000000000001        38.400000000000006        2.3484483065206114     
   20.800000000000001        39.200000000000003        2.3472399405185533     
   20.800000000000001        40.000000000000000        2.3465046979065076     
   20.800000000000001        40.800000000000004        2.3467786364381036     
   20.800000000000001        41.600000000000001        2.3479825058249051     
   20.800000000000001        42.400000000000006        2.3498344073836694     
   20.800000000000001        43.200000000000003        2.3518145262643784     
   20.800000000000001        44.000000000000000        2.3550233233800855     
   20.800000000000001        44.800000000000004        2.3592929938900822     
   20.800000000000001        45.600000000000001        2.3620155314489542     
   20.800000000000001        46.400000000000006        2.3648823159726127     
   20.800000000000001        47.200000000000003        2.3676227745717608     
   20.800000000000001        48.000000000000000        2.3688741693219972     
   20.800000000000001        48.800000000000004        2.3699892254482973     
   20.800000000000001        49.600000000000001        2.3695625246372893     
   20.800000000000001        50.400000000000006        2.3668212286832619     
   20.800000000000001        51.200000000000003        2.3639846692516975     
   20.800000000000001        52.000000000000000        2.3553820208942806     
   20.800000000000001        52.800000000000004        2.3496476478589381     
   20.800000000000001        53.600000000000001        2.3406995861346664     
   20.800000000000001        54.400000000000006        2.3310934244313604     
   20.800000000000001        55.200000000000003        2.3213709049532731     
   20.800000000000001        56.000000000000000        2.3123895837653730     
   20.800000000000001        56.800000000000004        2.3041658010015458     
   20.800000000000001        57.600000000000001        2.2966508331355548     
   20.800000000000001        58.400000000000006        2.2920673410974408     
   20.800000000000001        59.200000000000003        2.2884876088024924     
   20.800000000000001        60.000000000000000        2.2899235278852936     
   20.800000000000001        60.800000000000004        2.2904731392390034     
   20.800000000000001        61.600000000000001        2.2939576309916134     
   20.800000000000001        62.400000000000006        2.3000489859073574     
   20.800000000000001        63.200000000000003        2.3054955312989711     
   20.800000000000001        64.000000000000000        2.3130399941868069     
   20.800000000000001        64.799999999999997        2.3207983297152039     
   20.800000000000001        65.600000000000009        2.3276124350624219     
   20.800000000000001        66.400000000000006        2.3340329300823925     
   20.800000000000001        67.200000000000003        2.3408643970020977     
   20.800000000000001        68.000000000000000        2.3449952003857262     
   20.800000000000001        68.799999999999997        2.3494344547854444     
   20.800000000000001        69.600000000000009        2.3534016342444533     
   20.800000000000001        70.400000000000006        2.3561764118781978     
   20.800000000000001        71.200000000000003        2.3583561364540855     
   20.800000000000001        72.000000000000000        2.3598792163323186     
   20.800000000000001        72.799999999999997        2.3621229154794037     
   20.800000000000001        73.600000000000009        2.3637292223644435     
   20.800000000000001        74.400000000000006        2.3659548260461585     
   20.800000000000001        75.200000000000003        2.3680651463158102     
   20.800000000000001        76.000000000000000        2.3709232744281161     
   20.800000000000001        76.800000000000011        2.3748459751853286     
   20.800000000000001        77.600000000000009        2.3765378746849373     
   20.800000000000001        78.400000000000006        2.3813379961845760     
   20.800000000000001        79.200000000000003        2.3850429864136591     
   20.800000000000001        80.000000000000000        2.3878263146725378     
   20.800000000000001        80.800000000000011        2.3931889750915496     
   20.800000000000001        81.600000000000009        2.3969222675753277     
   20.800000000000001        82.400000000000006        2.4037348326843642     
   20.800000000000001        83.200000000000003        2.4109509438981780     
   20.800000000000001        84.000000000000000        2.4178269890599804     
   20.800000000000001        84.800000000000011        2.4255187827157725     
   20.800000000000001        85.600000000000009        2.4393085355581321     
   20.800000000000001        86.400000000000006        2.4612219417482342     
   20.800000000000001        87.200000000000003        2.4302179798248527     
   20.800000000000001        88.000000000000000        2.4613651407046033     
   20.800000000000001        88.800000000000011        2.4958207038537799     
   20.800000000000001        89.600000000000009        2.4939962437640304     
   20.800000000000001        90.400000000000006        2.5101263908702278     
   20.800000000000001        91.200000000000003        2.4921627124320955     
   20.800000000000001        92.000000000000000        2.5007097990597216     
   20.800000000000001        92.800000000000011        2.4980776006724690     
   20.800000000000001        93.600000000000009        2.4976994778108375     
   20.800000000000001        94.400000000000006        2.4925057052479818     
   20.800000000000001        95.200000000000003        2.5038651397343337     
   20.800000000000001        96.000000000000000        2.4790482966469760     
   20.800000000000001        96.800000000000011        2.4555121349128313     
   20.800000000000001        97.600000000000009        2.4391530711981906     
   20.800000000000001        98.400000000000006        2.4232843231143932     
   20.800000000000001        99.200000000000003        2.4074356281085652     
   20.800000000000001        100.00000000000000        2.3912583406327319     
   20.800000000000001        100.80000000000001        2.3808866652825631     
   20.800000000000001        101.60000000000001        2.3704312052868066     
   20.800000000000001        102.40000000000001        2.3621294205214749     

   21.600000000000001       0.80000000000000004        2.3566359413284990     
   21.600000000000001        1.6000000000000001        2.3511250281476372     
   21.600000000000001        2.4000000000000004        2.3498204210847549     
   21.600000000000001        3.2000000000000002        2.3477731816149601     
   21.600000000000001        4.0000000000000000        2.3478008210136192     
   21.600000000000001        4.8000000000000007        2.3490576721573095     
   21.600000000000001        5.6000000000000005        2.3509270476555795     
   21.600000000000001        6.4000000000000004        2.3531851108059265     
   21.600000000000001        7.2000000000000002        2.3538924159109542     
   21.600000000000001        8.0000000000000000        2.3545184715035439     
   21.600000000000001        8.8000000000000007        2.3540615285262421     
   21.600000000000001        9.6000000000000014        2.3510819764902391     
   21.600000000000001        10.400000000000000        2.3477271050820385     
   21.600000000000001        11.200000000000001        2.3414833279451353     
   21.600000000000001        12.000000000000000        2.3329488220813270     
   21.600000000000001        12.800000000000001        2.3221870969611911     
   21.600000000000001        13.600000000000001        2.3116469948929841     
   21.600000000000001        14.400000000000000        2.2949368738674734     
   21.600000000000001        15.200000000000001        2.2808715779108337     
   21.600000000000001        16.000000000000000        2.2660346344431459     
   21.600000000000001        16.800000000000001        2.2519408616671908     
   21.600000000000001        17.600000000000001        2.2385794648976667     
   21.600000000000001        18.400000000000002        2.2278079745802475     
   21.600000000000001        19.200000000000003        2.2200723736137400     
   21.600000000000001        20.000000000000000        2.2147748705745247     
   21.600000000000001        20.800000000000001        2.2135624178223496     
   21.600000000000001        21.600000000000001        2.2159375874151626     
   21.600000000000001        22.400000000000002        2.2230258626719888     
   21.600000000000001        23.200000000000003        2.2310240684191660     
   21.600000000000001        24.000000000000000        2.2428545324810645     
   21.600000000000001        24.800000000000001        2.2564644084040837     
   21.600000000000001        25.600000000000001        2.2709540689190826     
   21.600000000000001        26.400000000000002        2.2859827295513870     
   21.600000000000001        27.200000000000003        2.3009529453418995     
   21.600000000000001        28.000000000000000        2.3143823745220646     
   21.600000000000001        28.800000000000001        2.3259262600520043     
   21.600000000000001        29.600000000000001        2.3367173385478597     
   21.600000000000001        30.400000000000002        2.3455979582476014     
   21.600000000000001        31.200000000000003        2.3501655524773213     
   21.600000000000001        32.000000000000000        2.3551585888340059     
   21.600000000000001        32.800000000000004        2.3573769224208680     
   21.600000000000001        33.600000000000001        2.3581273912889422     
   21.600000000000001        34.399999999999999        2.3580769290106227     
   21.600000000000001        35.200000000000003        2.3574797804269858     
   21.600000000000001        36.000000000000000        2.3564634193122340     
   21.600000000000001        36.800000000000004        2.3549610236640190     
   21.600000000000001        37.600000000000001        2.3533880435369481     
   21.600000000000001        38.400000000000006        2.3524159833365768     
   21.600000000000001        39.200000000000003        2.3520617415807084     
   21.600000000000001        40.000000000000000        2.3519003538457661     
   21.600000000000001        40.800000000000004        2.3520406591308869     
   21.600000000000001        41.600000000000001        2.3527012927125499     
   21.600000000000001        42.400000000000006        2.3563219210260322     
   21.600000000000001        43.200000000000003        2.3554195413940535     
   21.600000000000001        44.000000000000000        2.3573513611547066     
   21.600000000000001        44.800000000000004        2.3593868729747585     
   21.600000000000001        45.600000000000001        2.3624162179862118     
   21.600000000000001        46.400000000000006        2.3624070448796934     
   21.600000000000001        47.200000000000003        2.3634730416608516     
   21.600000000000001        48.000000000000000        2.3635135294591620     
   21.600000000000001        48.800000000000004        2.3622729854243634     
   21.600000000000001        49.600000000000001        2.3594887061561827     
   21.600000000000001        50.400000000000006        2.3547454011085294     
   21.600000000000001        51.200000000000003        2.3499474190607095     
   21.600000000000001        52.000000000000000        2.3411562184944317     
   21.600000000000001        52.800000000000004        2.3325400567302088     
   21.600000000000001        53.600000000000001        2.3224529712585169     
   21.600000000000001        54.400000000000006        2.3116609839543600     
   21.600000000000001        55.200000000000003        2.3007581078145565     
   21.600000000000001        56.000000000000000        2.2911758407298333     
   21.600000000000001        56.800000000000004        2.2826679766659108     
   21.600000000000001        57.600000000000001        2.2753599394418256     
   21.600000000000001        58.400000000000006        2.2711386784826648     
   21.600000000000001        59.200000000000003        2.2682642831759599     
   21.600000000000001        60.000000000000000        2.2686742589711173     
   21.600000000000001        60.800000000000004        2.2717288406075262     
   21.600000000000001        61.600000000000001        2.2775711941035146     
   21.600000000000001        62.400000000000006        2.2851925485496061     
   21.600000000000001        63.200000000000003        2.2923676731019316     
   21.600000000000001        64.000000000000000        2.3017014786443402     
   21.600000000000001        64.799999999999997        2.3124503082386050     
   21.600000000000001        65.600000000000009        2.3209945675674786     
   21.600000000000001        66.400000000000006        2.3297201158606873     
   21.600000000000001        67.200000000000003        2.3374191657086865     
   21.600000000000001        68.000000000000000        2.3424706317259512     
   21.600000000000001        68.799999999999997        2.3486490883188313     
   21.600000000000001        69.600000000000009        2.3527290108106187     
   21.600000000000001        70.400000000000006        2.3551785944543870     
   21.600000000000001        71.200000000000003        2.3575979897290940     
   21.600000000000001        72.000000000000000        2.3590864883865521     
   21.600000000000001        72.799999999999997        2.3599733120402719     
   21.600000000000001        73.600000000000009        2.3611279719091773     
   21.600000000000001        74.400000000000006        2.3623582621071608     
   21.600000000000001        75.200000000000003        2.3630595755747321     
   21.600000000000001        76.000000000000000        2.3651276573142588     
   21.600000000000001        76.800000000000011        2.3669604440259495     
   21.600000000000001        77.600000000000009        2.3684275819364555     
   21.600000000000001        78.400000000000006        2.3717986650060214     
   21.600000000000001        79.200000000000003        2.3743098848999318     
   21.600000000000001        80.000000000000000        2.3785302448942613     
   21.600000000000001        80.800000000000011        2.3832471038095573     
   21.600000000000001        81.600000000000009        2.3882167048334781     
   21.600000000000001        82.400000000000006        2.3943748044045230     
   21.600000000000001        83.200000000000003        2.4017238803269882     
   21.600000000000001        84.000000000000000        2.4095448722968791     
   21.600000000000001        84.800000000000011        2.4182839029385090     
   21.600000000000001        85.600000000000009        2.4298578735118452     
   21.600000000000001        86.400000000000006        2.4480659454119236     
   21.600000000000001        87.200000000000003        2.4697339965204170     
   21.600000000000001        88.000000000000000        2.4452616879876867     
   21.600000000000001        88.800000000000011        2.4704481150590207     
   21.600000000000001        89.600000000000009        2.4970745438059203     
   21.600000000000001        90.400000000000006        2.5089193612710683     
   21.600000000000001        91.200000000000003        2.5021183104428104     
   21.600000000000001        92.000000000000000        2.5110933851556219     
   21.600000000000001        92.800000000000011        2.5058024630277371     
   21.600000000000001        93.600000000000009        2.5079728351205959     
   21.600000000000001        94.400000000000006        2.5086851609033953     
   21.600000000000001        95.200000000000003        2.4918005007926043     
   21.600000000000001        96.000000000000000        2.4706195119220671     
   21.600000000000001        96.800000000000011        2.4513772906678968     
   21.600000000000001        97.600000000000009        2.4349329850174337     
   21.600000000000001        98.400000000000006        2.4197438820136603     
   21.600000000000001        99.200000000000003        2.4051397139103750     
   21.600000000000001        100.00000000000000        2.3914830520773052     
   21.600000000000001        100.80000000000001        2.3793256648407217     
   21.600000000000001        101.60000000000001        2.3691192197480322     
   21.600000000000001        102.40000000000001        2.3601906161311654     

   22.400000000000002       0.80000000000000004        2.3540762349809645     
   22.400000000000002        1.6000000000000001        2.3503463701504295     
   22.400000000000002        2.4000000000000004        2.3481228039294737     
   22.400000000000002        3.2000000000000002        2.3469291411001030     
   22.400000000000002        4.0000000000000000        2.3468570240534539     
   22.400000000000002        4.8000000000000007        2.3484891321642625     
   22.400000000000002        5.6000000000000005        2.3498967760285638     
   22.400000000000002        6.4000000000000004        2.3530315324137900     
   22.400000000000002        7.2000000000000002        2.3546721776820565     
   22.400000000000002        8.0000000000000000        2.3545675567752324     
   22.400000000000002        8.8000000000000007        2.3544983861649418     
   22.400000000000002        9.6000000000000014        2.3520928657389901     
   22.400000000000002        10.400000000000000        2.3500832918278838     
   22.400000000000002        11.200000000000001        2.3443006987117139     
   22.400000000000002        12.000000000000000        2.3373935854347025     
   22.400000000000002        12.800000000000001        2.3279925669854018     
   22.400000000000002        13.600000000000001        2.3173330045743126     
   22.400000000000002        14.400000000000000        2.3051819307683297     
   22.400000000000002        15.200000000000001        2.2925720435927990     
   22.400000000000002        16.000000000000000        2.2791155452028424     
   22.400000000000002        16.800000000000001        2.2672019590823118     
   22.400000000000002        17.600000000000001        2.2570880231598904     
   22.400000000000002        18.400000000000002        2.2464795728806384     
   22.400000000000002        19.200000000000003        2.2399024983882927     
   22.400000000000002        20.000000000000000        2.2347964441709314     
   22.400000000000002        20.800000000000001        2.2344970798021948     
   22.400000000000002        21.600000000000001        2.2363734081643694     
   22.400000000000002        22.400000000000002        2.2417057112478003     
   22.400000000000002        23.200000000000003        2.2498732520159601     
   22.400000000000002        24.000000000000000        2.2602405905225682     
   22.400000000000002        24.800000000000001        2.2721185943791808     
   22.400000000000002        25.600000000000001        2.2859942556878354     
   22.400000000000002        26.400000000000002        2.2983765668911302     
   22.400000000000002        27.200000000000003        2.3116089055987281     
   22.400000000000002        28.000000000000000        2.3224359458563102     
   22.400000000000002        28.800000000000001        2.3333425283565461     
   22.400000000000002        29.600000000000001        2.3412996644351387     
   22.400000000000002        30.400000000000002        2.3487488764824542     
   22.400000000000002        31.200000000000003        2.3543256912658546     
   22.400000000000002        32.000000000000000        2.3585041374618356     
   22.400000000000002        32.800000000000004        2.3603942984744988     
   22.400000000000002        33.600000000000001        2.3615436314281495     
   22.400000000000002        34.399999999999999        2.3616985221918605     
   22.400000000000002        35.200000000000003        2.3613234119064646     
   22.400000000000002        36.000000000000000        2.3605831738308503     
   22.400000000000002        36.800000000000004        2.3605157718340024     
   22.400000000000002        37.600000000000001        2.3581069924505922     
   22.400000000000002        38.400000000000006        2.3611119929251827     
   22.400000000000002        39.200000000000003        2.3588995977004275     
   22.400000000000002        40.000000000000000        2.3596705687492423     
   22.400000000000002        40.800000000000004        2.3589825404717648     
   22.400000000000002        41.600000000000001        2.3598863766013651     
   22.400000000000002        42.400000000000006        2.3596635871295684     
   22.400000000000002        43.200000000000003        2.3624618744556027     
   22.400000000000002        44.000000000000000        2.3623008952528375     
   22.400000000000002        44.800000000000004        2.3637466838341061     
   22.400000000000002        45.600000000000001        2.3625633923571683     
   22.400000000000002        46.400000000000006        2.3627331917792351     
   22.400000000000002        47.200000000000003        2.3631094393694054     
   22.400000000000002        48.000000000000000        2.3597294370588862     
   22.400000000000002        48.800000000000004        2.3562933065525731     
   22.400000000000002        49.600000000000001        2.3504612754946019     
   22.400000000000002        50.400000000000006        2.3448818467297539     
   22.400000000000002        51.200000000000003        2.3366136895670189     
   22.400000000000002        52.000000000000000        2.3272312363244558     
   22.400000000000002        52.800000000000004        2.3152876529277218     
   22.400000000000002        53.600000000000001        2.3053703393815694     
   22.400000000000002        54.400000000000006        2.2938295386939513     
   22.400000000000002        55.200000000000003        2.2811725848778730     
   22.400000000000002        56.000000000000000        2.2705571659971251     
   22.400000000000002        56.800000000000004        2.2614093760140261     
   22.400000000000002        57.600000000000001        2.2544697543220615     
   22.400000000000002        58.400000000000006        2.2505284752952970     
   22.400000000000002        59.200000000000003        2.2482011642572348     
   22.400000000000002        60.000000000000000        2.2501065460135834     
   22.400000000000002        60.800000000000004        2.2544658735762684     
   22.400000000000002        61.600000000000001        2.2613551338928004     
   22.400000000000002        62.400000000000006        2.2699338387070163     
   22.400000000000002        63.200000000000003        2.2801209093182395     
   22.400000000000002        64.000000000000000        2.2913311128195777     
   22.400000000000002        64.799999999999997        2.3040154888354176     
   22.400000000000002        65.600000000000009        2.3146264338961546     
   22.400000000000002        66.400000000000006        2.3253513905727776     
   22.400000000000002        67.200000000000003        2.3337095358177309     
   22.400000000000002        68.000000000000000        2.3429784504985678     
   22.400000000000002        68.799999999999997        2.3476806260415040     
   22.400000000000002        69.600000000000009        2.3525898284326132     
   22.400000000000002        70.400000000000006        2.3561216275826071     
   22.400000000000002        71.200000000000003        2.3593816861108818     
   22.400000000000002        72.000000000000000        2.3596100601366543     
   22.400000000000002        72.799999999999997        2.3597919660434514     
   22.400000000000002        73.600000000000009        2.3601158027257045     
   22.400000000000002        74.400000000000006        2.3604434963210239     
   22.400000000000002        75.200000000000003        2.3608273227348628     
   22.400000000000002        76.000000000000000        2.3611722953717229     
   22.400000000000002        76.800000000000011        2.3616227579091644     
   22.400000000000002        77.600000000000009        2.3610439503626419     
   22.400000000000002        78.400000000000006        2.3629906963519902     
   22.400000000000002        79.200000000000003        2.3683109355075231     
   22.400000000000002        80.000000000000000        2.3706628932616720     
   22.400000000000002        80.800000000000011        2.3752626402662389     
   22.400000000000002        81.600000000000009        2.3800368875391005     
   22.400000000000002        82.400000000000006        2.3866361355889354     
   22.400000000000002        83.200000000000003        2.3935947755521112     
   22.400000000000002        84.000000000000000        2.4011606358753315     
   22.400000000000002        84.800000000000011        2.4128622392180330     
   22.400000000000002        85.600000000000009        2.4203202986037153     
   22.400000000000002        86.400000000000006        2.4346117727323184     
   22.400000000000002        87.200000000000003        2.4544840472855665     
   22.400000000000002        88.000000000000000        2.4752608640677534     
   22.400000000000002        88.800000000000011        2.4459089251772332     
   22.400000000000002        89.600000000000009        2.4638000830010758     
   22.400000000000002        90.400000000000006        2.5027657164771644     
   22.400000000000002        91.200000000000003        2.5095609602201496     
   22.400000000000002        92.000000000000000        2.5003673090837997     
   22.400000000000002        92.800000000000011        2.4953692055263756     
   22.400000000000002        93.600000000000009        2.4998558610640531     
   22.400000000000002        94.400000000000006        2.4968357380087021     
   22.400000000000002        95.200000000000003        2.4787776217091109     
   22.400000000000002        96.000000000000000        2.4589556589778927     
   22.400000000000002        96.800000000000011        2.4434910569968706     
   22.400000000000002        97.600000000000009        2.4290340418485865     
   22.400000000000002        98.400000000000006        2.4152778743526917     
   22.400000000000002        99.200000000000003        2.4012701212780292     
   22.400000000000002        100.00000000000000        2.3887895738783445     
   22.400000000000002        100.80000000000001        2.3773376271336253     
   22.400000000000002        101.60000000000001        2.3674156650082137     
   22.400000000000002        102.40000000000001        2.3601255279038549     

   23.200000000000003       0.80000000000000004        2.3528526399753602     
   23.200000000000003        1.6000000000000001        2.3493892857121188     
   23.200000000000003        2.4000000000000004        2.3469506840814351     
   23.200000000000003        3.2000000000000002        2.3476318589741418     
   23.200000000000003        4.0000000000000000        2.3469244804106664     
   23.200000000000003        4.8000000000000007        2.3479961643675531     
   23.200000000000003        5.6000000000000005        2.3487430922756909     
   23.200000000000003        6.4000000000000004        2.3522262394635409     
   23.200000000000003        7.2000000000000002        2.3537371811045968     
   23.200000000000003        8.0000000000000000        2.3545324205173337     
   23.200000000000003        8.8000000000000007        2.3547997830772562     
   23.200000000000003        9.6000000000000014        2.3540978857259773     
   23.200000000000003        10.400000000000000        2.3517857358724727     
   23.200000000000003        11.200000000000001        2.3478327247147956     
   23.200000000000003        12.000000000000000        2.3418016092613110     
   23.200000000000003        12.800000000000001        2.3340994144841112     
   23.200000000000003        13.600000000000001        2.3253723267105055     
   23.200000000000003        14.400000000000000        2.3157146056220252     
   23.200000000000003        15.200000000000001        2.3049618570745096     
   23.200000000000003        16.000000000000000        2.2936311020580726     
   23.200000000000003        16.800000000000001        2.2818853909436667     
   23.200000000000003        17.600000000000001        2.2732513952718154     
   23.200000000000003        18.400000000000002        2.2654321272436291     
   23.200000000000003        19.200000000000003        2.2600519606708764     
   23.200000000000003        20.000000000000000        2.2565641021023204     
   23.200000000000003        20.800000000000001        2.2556451014613730     
   23.200000000000003        21.600000000000001        2.2574598068130443     
   23.200000000000003        22.400000000000002        2.2619947694448261     
   23.200000000000003        23.200000000000003        2.2691204578106210     
   23.200000000000003        24.000000000000000        2.2776801373606590     
   23.200000000000003        24.800000000000001        2.2873829241939485     
   23.200000000000003        25.600000000000001        2.2978189260776976     
   23.200000000000003        26.400000000000002        2.3100389446072955     
   23.200000000000003        27.200000000000003        2.3195414283032645     
   23.200000000000003        28.000000000000000        2.3303108653653228     
   23.200000000000003        28.800000000000001        2.3398916326567680     
   23.200000000000003        29.600000000000001        2.3458503211738231     
   23.200000000000003        30.400000000000002        2.3514259389822336     
   23.200000000000003        31.200000000000003        2.3566245300330610     
   23.200000000000003        32.000000000000000        2.3609967985915592     
   23.200000000000003        32.800000000000004        2.3629037746643786     
   23.200000000000003        33.600000000000001        2.3636952574089434     
   23.200000000000003        34.399999999999999        2.3654667635553643     
   23.200000000000003        35.200000000000003        2.3663967845795622     
   23.200000000000003        36.000000000000000        2.3672592699213073     
   23.200000000000003        36.800000000000004        2.3665816279858052     
   23.200000000000003        37.600000000000001        2.3679763811881749     
   23.200000000000003        38.400000000000006        2.3674519932466604     
   23.200000000000003        39.200000000000003        2.3680467133388818     
   23.200000000000003        40.000000000000000        2.3686288276611820     
   23.200000000000003        40.800000000000004        2.3693909731196778     
   23.200000000000003        41.600000000000001        2.3670306295854306     
   23.200000000000003        42.400000000000006        2.3698475932233012     
   23.200000000000003        43.200000000000003        2.3703051093420808     
   23.200000000000003        44.000000000000000        2.3699582021067527     
   23.200000000000003        44.800000000000004        2.3686019712817377     
   23.200000000000003        45.600000000000001        2.3682051903319721     
   23.200000000000003        46.400000000000006        2.3651339360977106     
   23.200000000000003        47.200000000000003        2.3624059920001250     
   23.200000000000003        48.000000000000000        2.3576897283149933     
   23.200000000000003        48.800000000000004        2.3520934489316869     
   23.200000000000003        49.600000000000001        2.3455936990385844     
   23.200000000000003        50.400000000000006        2.3370912226400304     
   23.200000000000003        51.200000000000003        2.3258797297679741     
   23.200000000000003        52.000000000000000        2.3151031368022297     
   23.200000000000003        52.800000000000004        2.3026908924657437     
   23.200000000000003        53.600000000000001        2.2879693986731771     
   23.200000000000003        54.400000000000006        2.2758873627508098     
   23.200000000000003        55.200000000000003        2.2631417559171862     
   23.200000000000003        56.000000000000000        2.2509688674347768     
   23.200000000000003        56.800000000000004        2.2413842727900755     
   23.200000000000003        57.600000000000001        2.2333263096934051     
   23.200000000000003        58.400000000000006        2.2309984076106133     
   23.200000000000003        59.200000000000003        2.2294007885184928     
   23.200000000000003        60.000000000000000        2.2307758277286931     
   23.200000000000003        60.800000000000004        2.2365389066651504     
   23.200000000000003        61.600000000000001        2.2447502309721865     
   23.200000000000003        62.400000000000006        2.2543335668113693     
   23.200000000000003        63.200000000000003        2.2672860538561364     
   23.200000000000003        64.000000000000000        2.2803400637955424     
   23.200000000000003        64.799999999999997        2.2941955732982331     
   23.200000000000003        65.600000000000009        2.3078547474425766     
   23.200000000000003        66.400000000000006        2.3198723103717107     
   23.200000000000003        67.200000000000003        2.3306967955822637     
   23.200000000000003        68.000000000000000        2.3396891826280060     
   23.200000000000003        68.799999999999997        2.3471408381473466     
   23.200000000000003        69.600000000000009        2.3528673193228697     
   23.200000000000003        70.400000000000006        2.3563503786530453     
   23.200000000000003        71.200000000000003        2.3586485161435999     
   23.200000000000003        72.000000000000000        2.3602171133028085     
   23.200000000000003        72.799999999999997        2.3604817165424281     
   23.200000000000003        73.600000000000009        2.3603434861909900     
   23.200000000000003        74.400000000000006        2.3598394750900358     
   23.200000000000003        75.200000000000003        2.3583460497675861     
   23.200000000000003        76.000000000000000        2.3585302185284278     
   23.200000000000003        76.800000000000011        2.3586696509689964     
   23.200000000000003        77.600000000000009        2.3580564647573103     
   23.200000000000003        78.400000000000006        2.3595203128317093     
   23.200000000000003        79.200000000000003        2.3614691777621779     
   23.200000000000003        80.000000000000000        2.3639256605760366     
   23.200000000000003        80.800000000000011        2.3677147319980021     
   23.200000000000003        81.600000000000009        2.3728148314233479     
   23.200000000000003        82.400000000000006        2.3786174731504706     
   23.200000000000003        83.200000000000003        2.3870456853174806     
   23.200000000000003        84.000000000000000        2.3948976539264444     
   23.200000000000003        84.800000000000011        2.4040963502457187     
   23.200000000000003        85.600000000000009        2.4138279508466276     
   23.200000000000003        86.400000000000006        2.4236548134278606     
   23.200000000000003        87.200000000000003        2.4380314125162492     
   23.200000000000003        88.000000000000000        2.4580527268739845     
   23.200000000000003        88.800000000000011        2.4766452074110186     
   23.200000000000003        89.600000000000009        2.4360021020175475     
   23.200000000000003        90.400000000000006        2.4525737515134707     
   23.200000000000003        91.200000000000003        2.4949678392756045     
   23.200000000000003        92.000000000000000        2.4936285170035690     
   23.200000000000003        92.800000000000011        2.5070018299321353     
   23.200000000000003        93.600000000000009        2.4932293651504240     
   23.200000000000003        94.400000000000006        2.4788775474285369     
   23.200000000000003        95.200000000000003        2.4632064481521043     
   23.200000000000003        96.000000000000000        2.4475025340431742     
   23.200000000000003        96.800000000000011        2.4346071297653884     
   23.200000000000003        97.600000000000009        2.4227475373804190     
   23.200000000000003        98.400000000000006        2.4092310549669143     
   23.200000000000003        99.200000000000003        2.3958314159322995     
   23.200000000000003        100.00000000000000        2.3832922002837202     
   23.200000000000003        100.80000000000001        2.3733492019990923     
   23.200000000000003        101.60000000000001        2.3645347696658572     
   23.200000000000003        102.40000000000001        2.3582711038635717     

   24.000000000000000       0.80000000000000004        2.3519084726159432     
   24.000000000000000        1.6000000000000001        2.3486450684586972     
   24.000000000000000        2.4000000000000004        2.3467404416651361     
   24.000000000000000        3.2000000000000002        2.3462589806256768     
   24.000000000000000        4.0000000000000000        2.3480488587066835     
   24.000000000000000        4.8000000000000007        2.3469814902044694     
   24.000000000000000        5.6000000000000005        2.3495677463828226     
   24.000000000000000        6.4000000000000004        2.3517628242556046     
   24.000000000000000        7.2000000000000002        2.3527296302938194     
   24.000000000000000        8.0000000000000000        2.3538743394188559     
   24.000000000000000        8.8000000000000007        2.3538994247224769     
   24.000000000000000        9.6000000000000014        2.3551882078116426     
   24.000000000000000        10.400000000000000        2.3537789175303030     
   24.000000000000000        11.200000000000001        2.3507732235083649     
   24.000000000000000        12.000000000000000        2.3460384867258890     
   24.000000000000000        12.800000000000001        2.3401776358563908     
   24.000000000000000        13.600000000000001        2.3336205505286509     
   24.000000000000000        14.400000000000000        2.3265005785006676     
   24.000000000000000        15.200000000000001        2.3172514131415221     
   24.000000000000000        16.000000000000000        2.3083057029376235     
   24.000000000000000        16.800000000000001        2.2997680887010170     
   24.000000000000000        17.600000000000001        2.2917449898808573     
   24.000000000000000        18.400000000000002        2.2852501908281933     
   24.000000000000000        19.200000000000003        2.2807121941283612     
   24.000000000000000        20.000000000000000        2.2772646372924603     
   24.000000000000000        20.800000000000001        2.2774848062442881     
   24.000000000000000        21.600000000000001        2.2780274891611549     
   24.000000000000000        22.400000000000002        2.2814724690083805     
   24.000000000000000        23.200000000000003        2.2868619634771750     
   24.000000000000000        24.000000000000000        2.2937358224120459     
   24.000000000000000        24.800000000000001        2.3016015500395435     
   24.000000000000000        25.600000000000001        2.3112465321558040     
   24.000000000000000        26.400000000000002        2.3192076168964451     
   24.000000000000000        27.200000000000003        2.3272592002734545     
   24.000000000000000        28.000000000000000        2.3355089965900735     
   24.000000000000000        28.800000000000001        2.3429799740501744     
   24.000000000000000        29.600000000000001        2.3493841971546532     
   24.000000000000000        30.400000000000002        2.3542313144238616     
   24.000000000000000        31.200000000000003        2.3602604189168961     
   24.000000000000000        32.000000000000000        2.3625668061367127     
   24.000000000000000        32.800000000000004        2.3672089098458589     
   24.000000000000000        33.600000000000001        2.3678178502293448     
   24.000000000000000        34.399999999999999        2.3696503635737023     
   24.000000000000000        35.200000000000003        2.3720245358287353     
   24.000000000000000        36.000000000000000        2.3735262906225429     
   24.000000000000000        36.800000000000004        2.3744232665260712     
   24.000000000000000        37.600000000000001        2.3761858984135396     
   24.000000000000000        38.400000000000006        2.3777088154176673     
   24.000000000000000        39.200000000000003        2.3788387365017529     
   24.000000000000000        40.000000000000000        2.3796522368873072     
   24.000000000000000        40.800000000000004        2.3803369261874159     
   24.000000000000000        41.600000000000001        2.3809005433687331     
   24.000000000000000        42.400000000000006        2.3804781217399071     
   24.000000000000000        43.200000000000003        2.3799090033835766     
   24.000000000000000        44.000000000000000        2.3790659858261765     
   24.000000000000000        44.800000000000004        2.3770296919122389     
   24.000000000000000        45.600000000000001        2.3736847613362753     
   24.000000000000000        46.400000000000006        2.3693628956410437     
   24.000000000000000        47.200000000000003        2.3644637297207849     
   24.000000000000000        48.000000000000000        2.3585308559201312     
   24.000000000000000        48.800000000000004        2.3514581823176277     
   24.000000000000000        49.600000000000001        2.3417734914982309     
   24.000000000000000        50.400000000000006        2.3309412676500560     
   24.000000000000000        51.200000000000003        2.3182435479319659     
   24.000000000000000        52.000000000000000        2.3047226455422933     
   24.000000000000000        52.800000000000004        2.2902695441896506     
   24.000000000000000        53.600000000000001        2.2761694415678675     
   24.000000000000000        54.400000000000006        2.2586092772976833     
   24.000000000000000        55.200000000000003        2.2470167273071158     
   24.000000000000000        56.000000000000000        2.2330107721713115     
   24.000000000000000        56.800000000000004        2.2225551472382512     
   24.000000000000000        57.600000000000001        2.2151719465471018     
   24.000000000000000        58.400000000000006        2.2104528694775336     
   24.000000000000000        59.200000000000003        2.2096528906436310     
   24.000000000000000        60.000000000000000        2.2122028396653430     
   24.000000000000000        60.800000000000004        2.2188351534680342     
   24.000000000000000        61.600000000000001        2.2285689358277310     
   24.000000000000000        62.400000000000006        2.2403779274750746     
   24.000000000000000        63.200000000000003        2.2541143452985888     
   24.000000000000000        64.000000000000000        2.2705241502854272     
   24.000000000000000        64.799999999999997        2.2855632318293471     
   24.000000000000000        65.600000000000009        2.3010303925879945     
   24.000000000000000        66.400000000000006        2.3150130779323095     
   24.000000000000000        67.200000000000003        2.3257391012001394     
   24.000000000000000        68.000000000000000        2.3388708193004231     
   24.000000000000000        68.799999999999997        2.3471493569640267     
   24.000000000000000        69.600000000000009        2.3535866000874739     
   24.000000000000000        70.400000000000006        2.3585273237083002     
   24.000000000000000        71.200000000000003        2.3605266250178323     
   24.000000000000000        72.000000000000000        2.3617551966805608     
   24.000000000000000        72.799999999999997        2.3619590785837490     
   24.000000000000000        73.600000000000009        2.3620916404301577     
   24.000000000000000        74.400000000000006        2.3599288319707274     
   24.000000000000000        75.200000000000003        2.3577485809952328     
   24.000000000000000        76.000000000000000        2.3564033558131943     
   24.000000000000000        76.800000000000011        2.3561249607530232     
   24.000000000000000        77.600000000000009        2.3550802814964169     
   24.000000000000000        78.400000000000006        2.3571890703669727     
   24.000000000000000        79.200000000000003        2.3564184579140277     
   24.000000000000000        80.000000000000000        2.3583077883654937     
   24.000000000000000        80.800000000000011        2.3616535247657562     
   24.000000000000000        81.600000000000009        2.3662148384503499     
   24.000000000000000        82.400000000000006        2.3722208380752088     
   24.000000000000000        83.200000000000003        2.3784845349222521     
   24.000000000000000        84.000000000000000        2.3881820928717383     
   24.000000000000000        84.800000000000011        2.3979393935849980     
   24.000000000000000        85.600000000000009        2.4066028053550861     
   24.000000000000000        86.400000000000006        2.4160724465520214     
   24.000000000000000        87.200000000000003        2.4263357092444062     
   24.000000000000000        88.000000000000000        2.4405549425659210     
   24.000000000000000        88.800000000000011        2.4575802558161794     
   24.000000000000000        89.600000000000009        2.4705341387725106     
   24.000000000000000        90.400000000000006        2.4816107650733494     
   24.000000000000000        91.200000000000003        2.4899768966525673     
   24.000000000000000        92.000000000000000        2.4895329371449644     
   24.000000000000000        92.800000000000011        2.4813703987973295     
   24.000000000000000        93.600000000000009        2.4705994812540264     
   24.000000000000000        94.400000000000006        2.4604498372462031     
   24.000000000000000        95.200000000000003        2.4472880350374391     
   24.000000000000000        96.000000000000000        2.4362855596544897     
   24.000000000000000        96.800000000000011        2.4250705377264947     
   24.000000000000000        97.600000000000009        2.4137921675647642     
   24.000000000000000        98.400000000000006        2.4020087257436260     
   24.000000000000000        99.200000000000003        2.3901151947782466     
   24.000000000000000        100.00000000000000        2.3798667568210230     
   24.000000000000000        100.80000000000001        2.3681098396776310     
   24.000000000000000        101.60000000000001        2.3623073214515165     
   24.000000000000000        102.40000000000001        2.3550635714923467     

   24.800000000000001       0.80000000000000004        2.3500974599106348     
   24.800000000000001        1.6000000000000001        2.3473673293652308     
   24.800000000000001        2.4000000000000004        2.3471163160474560     
   24.800000000000001        3.2000000000000002        2.3456546589232024     
   24.800000000000001        4.0000000000000000        2.3471371237538330     
   24.800000000000001        4.8000000000000007        2.3482757416978326     
   24.800000000000001        5.6000000000000005        2.3498073933550288     
   24.800000000000001        6.4000000000000004        2.3514051628474331     
   24.800000000000001        7.2000000000000002        2.3542707845270043     
   24.800000000000001        8.0000000000000000        2.3548637580158651     
   24.800000000000001        8.8000000000000007        2.3560062014730137     
   24.800000000000001        9.6000000000000014        2.3564051355278002     
   24.800000000000001        10.400000000000000        2.3565684781179979     
   24.800000000000001        11.200000000000001        2.3533286745962072     
   24.800000000000001        12.000000000000000        2.3502139552059309     
   24.800000000000001        12.800000000000001        2.3471878103519530     
   24.800000000000001        13.600000000000001        2.3415339427628519     
   24.800000000000001        14.400000000000000        2.3346767350903708     
   24.800000000000001        15.200000000000001        2.3275061524795495     
   24.800000000000001        16.000000000000000        2.3222098195092009     
   24.800000000000001        16.800000000000001        2.3149076137383497     
   24.800000000000001        17.600000000000001        2.3089418301432678     
   24.800000000000001        18.400000000000002        2.3050189349718821     
   24.800000000000001        19.200000000000003        2.2995263096241616     
   24.800000000000001        20.000000000000000        2.2965780496687875     
   24.800000000000001        20.800000000000001        2.2937203965725619     
   24.800000000000001        21.600000000000001        2.2969233944895540     
   24.800000000000001        22.400000000000002        2.2990565562033423     
   24.800000000000001        23.200000000000003        2.3022631932279971     
   24.800000000000001        24.000000000000000        2.3073769487354197     
   24.800000000000001        24.800000000000001        2.3142837776273169     
   24.800000000000001        25.600000000000001        2.3196182793314621     
   24.800000000000001        26.400000000000002        2.3257205053770735     
   24.800000000000001        27.200000000000003        2.3331215882745830     
   24.800000000000001        28.000000000000000        2.3380606693318242     
   24.800000000000001        28.800000000000001        2.3453213560213695     
   24.800000000000001        29.600000000000001        2.3502162363713257     
   24.800000000000001        30.400000000000002        2.3554928205760870     
   24.800000000000001        31.200000000000003        2.3595487739492529     
   24.800000000000001        32.000000000000000        2.3627805093528287     
   24.800000000000001        32.800000000000004        2.3672971613998164     
   24.800000000000001        33.600000000000001        2.3699953547286325     
   24.800000000000001        34.399999999999999        2.3741859463785433     
   24.800000000000001        35.200000000000003        2.3770627792744747     
   24.800000000000001        36.000000000000000        2.3808205233794464     
   24.800000000000001        36.800000000000004        2.3834729932050860     
   24.800000000000001        37.600000000000001        2.3862342964373231     
   24.800000000000001        38.400000000000006        2.3889655927273985     
   24.800000000000001        39.200000000000003        2.3907838852227443     
   24.800000000000001        40.000000000000000        2.3944743692068937     
   24.800000000000001        40.800000000000004        2.3935564444732411     
   24.800000000000001        41.600000000000001        2.3945234389474614     
   24.800000000000001        42.400000000000006        2.3938748227644200     
   24.800000000000001        43.200000000000003        2.3924242034900440     
   24.800000000000001        44.000000000000000        2.3902265815023962     
   24.800000000000001        44.800000000000004        2.3867956071193763     
   24.800000000000001        45.600000000000001        2.3825390027112423     
   24.800000000000001        46.400000000000006        2.3763211635244219     
   24.800000000000001        47.200000000000003        2.3701519661787303     
   24.800000000000001        48.000000000000000        2.3617714560816605     
   24.800000000000001        48.800000000000004        2.3520074074013739     
   24.800000000000001        49.600000000000001        2.3399365404461503     
   24.800000000000001        50.400000000000006        2.3272984909235443     
   24.800000000000001        51.200000000000003        2.3129844995567916     
   24.800000000000001        52.000000000000000        2.2971314412713739     
   24.800000000000001        52.800000000000004        2.2804297561144913     
   24.800000000000001        53.600000000000001        2.2639962869052255     
   24.800000000000001        54.400000000000006        2.2477707401446132     
   24.800000000000001        55.200000000000003        2.2330265882734612     
   24.800000000000001        56.000000000000000        2.2186014454156715     
   24.800000000000001        56.800000000000004        2.2076667266866163     
   24.800000000000001        57.600000000000001        2.1988205431610761     
   24.800000000000001        58.400000000000006        2.1937561904814382     
   24.800000000000001        59.200000000000003        2.1931622456143756     
   24.800000000000001        60.000000000000000        2.1963914281181327     
   24.800000000000001        60.800000000000004        2.2033339973982047     
   24.800000000000001        61.600000000000001        2.2138033654593863     
   24.800000000000001        62.400000000000006        2.2270619470986341     
   24.800000000000001        63.200000000000003        2.2432472921009023     
   24.800000000000001        64.000000000000000        2.2600039986111109     
   24.800000000000001        64.799999999999997        2.2753712033729996     
   24.800000000000001        65.600000000000009        2.2921458224003932     
   24.800000000000001        66.400000000000006        2.3109370231523134     
   24.800000000000001        67.200000000000003        2.3244312176021751     
   24.800000000000001        68.000000000000000        2.3366898939534586     
   24.800000000000001        68.799999999999997        2.3467236270622971     
   24.800000000000001        69.600000000000009        2.3542257338141135     
   24.800000000000001        70.400000000000006        2.3593598905984643     
   24.800000000000001        71.200000000000003        2.3625060342170103     
   24.800000000000001        72.000000000000000        2.3639910320968776     
   24.800000000000001        72.799999999999997        2.3642566901774122     
   24.800000000000001        73.600000000000009        2.3628118000557667     
   24.800000000000001        74.400000000000006        2.3604361356714452     
   24.800000000000001        75.200000000000003        2.3580394176774262     
   24.800000000000001        76.000000000000000        2.3550245955521349     
   24.800000000000001        76.800000000000011        2.3529387718487689     
   24.800000000000001        77.600000000000009        2.3517029089091066     
   24.800000000000001        78.400000000000006        2.3511472950363106     
   24.800000000000001        79.200000000000003        2.3517957155677127     
   24.800000000000001        80.000000000000000        2.3531051811665433     
   24.800000000000001        80.800000000000011        2.3561433686251214     
   24.800000000000001        81.600000000000009        2.3596007739427298     
   24.800000000000001        82.400000000000006        2.3656892501715121     
   24.800000000000001        83.200000000000003        2.3727150930221503     
   24.800000000000001        84.000000000000000        2.3806330806165952     
   24.800000000000001        84.800000000000011        2.3878770772471274     
   24.800000000000001        85.600000000000009        2.3998345360872504     
   24.800000000000001        86.400000000000006        2.4080480195125040     
   24.800000000000001        87.200000000000003        2.4176067588099532     
   24.800000000000001        88.000000000000000        2.4274654664137536     
   24.800000000000001        88.800000000000011        2.4353029246815998     
   24.800000000000001        89.600000000000009        2.4493543171166077     
   24.800000000000001        90.400000000000006        2.4572341986290844     
   24.800000000000001        91.200000000000003        2.4624731886465474     
   24.800000000000001        92.000000000000000        2.4614779232082205     
   24.800000000000001        92.800000000000011        2.4583385123091599     
   24.800000000000001        93.600000000000009        2.4520531761020359     
   24.800000000000001        94.400000000000006        2.4436486107870068     
   24.800000000000001        95.200000000000003        2.4338474380816644     
   24.800000000000001        96.000000000000000        2.4251035438001525     
   24.800000000000001        96.800000000000011        2.4157774334112716     
   24.800000000000001        97.600000000000009        2.4046498313685905     
   24.800000000000001        98.400000000000006        2.3940080808406528     
   24.800000000000001        99.200000000000003        2.3833400423406892     
   24.800000000000001        100.00000000000000        2.3755339866850149     
   24.800000000000001        100.80000000000001        2.3660874302696886     
   24.800000000000001        101.60000000000001        2.3590648732476613     
   24.800000000000001        102.40000000000001        2.3546844228051902     

   25.600000000000001       0.80000000000000004        2.3486374757103521     
   25.600000000000001        1.6000000000000001        2.3465120725604960     
   25.600000000000001        2.4000000000000004        2.3452960187544116     
   25.600000000000001        3.2000000000000002        2.3447975556117022     
   25.600000000000001        4.0000000000000000        2.3464608693601727     
   25.600000000000001        4.8000000000000007        2.3449920341453994     
   25.600000000000001        5.6000000000000005        2.3499372088856254     
   25.600000000000001        6.4000000000000004        2.3518020744256907     
   25.600000000000001        7.2000000000000002        2.3536211054667895     
   25.600000000000001        8.0000000000000000        2.3557625067031203     
   25.600000000000001        8.8000000000000007        2.3564475216033229     
   25.600000000000001        9.6000000000000014        2.3572302092782440     
   25.600000000000001        10.400000000000000        2.3569842424995415     
   25.600000000000001        11.200000000000001        2.3555777515390321     
   25.600000000000001        12.000000000000000        2.3544546178201093     
   25.600000000000001        12.800000000000001        2.3543143231120345     
   25.600000000000001        13.600000000000001        2.3483310742597556     
   25.600000000000001        14.400000000000000        2.3442971651045483     
   25.600000000000001        15.200000000000001        2.3400149427769472     
   25.600000000000001        16.000000000000000        2.3337872773421378     
   25.600000000000001        16.800000000000001        2.3297342159170942     
   25.600000000000001        17.600000000000001        2.3246349928298593     
   25.600000000000001        18.400000000000002        2.3204226831258037     
   25.600000000000001        19.200000000000003        2.3168220747436234     
   25.600000000000001        20.000000000000000        2.3162699188320364     
   25.600000000000001        20.800000000000001        2.3131065659643713     
   25.600000000000001        21.600000000000001        2.3133791333622638     
   25.600000000000001        22.400000000000002        2.3131059810141323     
   25.600000000000001        23.200000000000003        2.3158384814600237     
   25.600000000000001        24.000000000000000        2.3186297675100036     
   25.600000000000001        24.800000000000001        2.3224805201484919     
   25.600000000000001        25.600000000000001        2.3271611896379940     
   25.600000000000001        26.400000000000002        2.3306979955652634     
   25.600000000000001        27.200000000000003        2.3353026497419838     
   25.600000000000001        28.000000000000000        2.3409969808676370     
   25.600000000000001        28.800000000000001        2.3451162906885448     
   25.600000000000001        29.600000000000001        2.3499405024084803     
   25.600000000000001        30.400000000000002        2.3544617350035035     
   25.600000000000001        31.200000000000003        2.3588373505695470     
   25.600000000000001        32.000000000000000        2.3630571119452219     
   25.600000000000001        32.800000000000004        2.3683960456784656     
   25.600000000000001        33.600000000000001        2.3735502989054296     
   25.600000000000001        34.399999999999999        2.3773122366416728     
   25.600000000000001        35.200000000000003        2.3834135776979442     
   25.600000000000001        36.000000000000000        2.3880399550353832     
   25.600000000000001        36.800000000000004        2.3926168026952506     
   25.600000000000001        37.600000000000001        2.3970490596529901     
   25.600000000000001        38.400000000000006        2.4019636384064587     
   25.600000000000001        39.200000000000003        2.4041012689278096     
   25.600000000000001        40.000000000000000        2.4080204138455090     
   25.600000000000001        40.800000000000004        2.4085277206908065     
   25.600000000000001        41.600000000000001        2.4073066628348099     
   25.600000000000001        42.400000000000006        2.4078818538073796     
   25.600000000000001        43.200000000000003        2.4066723398116907     
   25.600000000000001        44.000000000000000        2.4029498997753138     
   25.600000000000001        44.800000000000004        2.3983738263483190     
   25.600000000000001        45.600000000000001        2.3927266555706481     
   25.600000000000001        46.400000000000006        2.3853449882653779     
   25.600000000000001        47.200000000000003        2.3768055500795229     
   25.600000000000001        48.000000000000000        2.3669032896403537     
   25.600000000000001        48.800000000000004        2.3549346767911681     
   25.600000000000001        49.600000000000001        2.3411715276742240     
   25.600000000000001        50.400000000000006        2.3267636410543204     
   25.600000000000001        51.200000000000003        2.3107945847939106     
   25.600000000000001        52.000000000000000        2.2915849846770455     
   25.600000000000001        52.800000000000004        2.2743086779832575     
   25.600000000000001        53.600000000000001        2.2551861101388666     
   25.600000000000001        54.400000000000006        2.2368524664302063     
   25.600000000000001        55.200000000000003        2.2210289680654602     
   25.600000000000001        56.000000000000000        2.2062319800702190     
   25.600000000000001        56.800000000000004        2.1931297812064576     
   25.600000000000001        57.600000000000001        2.1852878264156703     
   25.600000000000001        58.400000000000006        2.1803833268094781     
   25.600000000000001        59.200000000000003        2.1792326515036633     
   25.600000000000001        60.000000000000000        2.1832041388619898     
   25.600000000000001        60.800000000000004        2.1899690330440129     
   25.600000000000001        61.600000000000001        2.2010295288002495     
   25.600000000000001        62.400000000000006        2.2152215186882698     
   25.600000000000001        63.200000000000003        2.2321544890715956     
   25.600000000000001        64.000000000000000        2.2486426547400318     
   25.600000000000001        64.799999999999997        2.2700848668562643     
   25.600000000000001        65.600000000000009        2.2892618205014914     
   25.600000000000001        66.400000000000006        2.3061809123583927     
   25.600000000000001        67.200000000000003        2.3217097639652438     
   25.600000000000001        68.000000000000000        2.3352795165611044     
   25.600000000000001        68.799999999999997        2.3464410352251139     
   25.600000000000001        69.600000000000009        2.3547412802368526     
   25.600000000000001        70.400000000000006        2.3615474340495930     
   25.600000000000001        71.200000000000003        2.3651659458867984     
   25.600000000000001        72.000000000000000        2.3658400932833894     
   25.600000000000001        72.799999999999997        2.3650194865285252     
   25.600000000000001        73.600000000000009        2.3635258446156064     
   25.600000000000001        74.400000000000006        2.3621880544835512     
   25.600000000000001        75.200000000000003        2.3586304233590378     
   25.600000000000001        76.000000000000000        2.3543720074381103     
   25.600000000000001        76.800000000000011        2.3514538690534139     
   25.600000000000001        77.600000000000009        2.3479903809040295     
   25.600000000000001        78.400000000000006        2.3473519757405210     
   25.600000000000001        79.200000000000003        2.3472436686753451     
   25.600000000000001        80.000000000000000        2.3480690640077242     
   25.600000000000001        80.800000000000011        2.3501844318715643     
   25.600000000000001        81.600000000000009        2.3539765530298076     
   25.600000000000001        82.400000000000006        2.3596560350858722     
   25.600000000000001        83.200000000000003        2.3653985450335044     
   25.600000000000001        84.000000000000000        2.3727666736997173     
   25.600000000000001        84.800000000000011        2.3818583685316250     
   25.600000000000001        85.600000000000009        2.3899756035314019     
   25.600000000000001        86.400000000000006        2.4008447857522928     
   25.600000000000001        87.200000000000003        2.4087686495567140     
   25.600000000000001        88.000000000000000        2.4177396898053334     
   25.600000000000001        88.800000000000011        2.4251669842247896     
   25.600000000000001        89.600000000000009        2.4312597743892015     
   25.600000000000001        90.400000000000006        2.4371101476651464     
   25.600000000000001        91.200000000000003        2.4412072925785009     
   25.600000000000001        92.000000000000000        2.4425719180623910     
   25.600000000000001        92.800000000000011        2.4408210652574569     
   25.600000000000001        93.600000000000009        2.4352743041279412     
   25.600000000000001        94.400000000000006        2.4315370262751776     
   25.600000000000001        95.200000000000003        2.4222044497159190     
   25.600000000000001        96.000000000000000        2.4130667659110179     
   25.600000000000001        96.800000000000011        2.4047380329484485     
   25.600000000000001        97.600000000000009        2.3962898598065938     
   25.600000000000001        98.400000000000006        2.3856028333335657     
   25.600000000000001        99.200000000000003        2.3764181079067814     
   25.600000000000001        100.00000000000000        2.3686490237319631     
   25.600000000000001        100.80000000000001        2.3616942298491823     
   25.600000000000001        101.60000000000001        2.3556790093771789     
   25.600000000000001        102.40000000000001        2.3517920309950529     

   26.400000000000002       0.80000000000000004        2.3474718757437847     
   26.400000000000002        1.6000000000000001        2.3455265655064506     
   26.400000000000002        2.4000000000000004        2.3444827336540599     
   26.400000000000002        3.2000000000000002        2.3452199870237558     
   26.400000000000002        4.0000000000000000        2.3460889004791254     
   26.400000000000002        4.8000000000000007        2.3483291337861063     
   26.400000000000002        5.6000000000000005        2.3497593330298434     
   26.400000000000002        6.4000000000000004        2.3518342449422898     
   26.400000000000002        7.2000000000000002        2.3532624545118743     
   26.400000000000002        8.0000000000000000        2.3558001465931682     
   26.400000000000002        8.8000000000000007        2.3573694667290721     
   26.400000000000002        9.6000000000000014        2.3589234425569745     
   26.400000000000002        10.400000000000000        2.3579840138232280     
   26.400000000000002        11.200000000000001        2.3582534656099909     
   26.400000000000002        12.000000000000000        2.3574549890813734     
   26.400000000000002        12.800000000000001        2.3566713790035454     
   26.400000000000002        13.600000000000001        2.3550446419276989     
   26.400000000000002        14.400000000000000        2.3522690675745208     
   26.400000000000002        15.200000000000001        2.3503007045906967     
   26.400000000000002        16.000000000000000        2.3440020677851501     
   26.400000000000002        16.800000000000001        2.3419702105207714     
   26.400000000000002        17.600000000000001        2.3379058120422096     
   26.400000000000002        18.400000000000002        2.3346407115976269     
   26.400000000000002        19.200000000000003        2.3311774052894694     
   26.400000000000002        20.000000000000000        2.3290672387981801     
   26.400000000000002        20.800000000000001        2.3270652316603542     
   26.400000000000002        21.600000000000001        2.3242700910725280     
   26.400000000000002        22.400000000000002        2.3247249843235100     
   26.400000000000002        23.200000000000003        2.3248250473231487     
   26.400000000000002        24.000000000000000        2.3257055539368521     
   26.400000000000002        24.800000000000001        2.3272837485714239     
   26.400000000000002        25.600000000000001        2.3302609899866500     
   26.400000000000002        26.400000000000002        2.3315495566694322     
   26.400000000000002        27.200000000000003        2.3351807087967451     
   26.400000000000002        28.000000000000000        2.3374863861783974     
   26.400000000000002        28.800000000000001        2.3416044020996645     
   26.400000000000002        29.600000000000001        2.3457074494470902     
   26.400000000000002        30.400000000000002        2.3504992655091512     
   26.400000000000002        31.200000000000003        2.3556204055202676     
   26.400000000000002        32.000000000000000        2.3614749013819778     
   26.400000000000002        32.800000000000004        2.3678107421105916     
   26.400000000000002        33.600000000000001        2.3745339766022098     
   26.400000000000002        34.399999999999999        2.3816376755417719     
   26.400000000000002        35.200000000000003        2.3885967260762708     
   26.400000000000002        36.000000000000000        2.3948578542312062     
   26.400000000000002        36.800000000000004        2.4021259555455119     
   26.400000000000002        37.600000000000001        2.4104531715394253     
   26.400000000000002        38.400000000000006        2.4148363379686857     
   26.400000000000002        39.200000000000003        2.4194945340158283     
   26.400000000000002        40.000000000000000        2.4229432236056927     
   26.400000000000002        40.800000000000004        2.4248415146954998     
   26.400000000000002        41.600000000000001        2.4257877673648989     
   26.400000000000002        42.400000000000006        2.4243184568916365     
   26.400000000000002        43.200000000000003        2.4217849012580230     
   26.400000000000002        44.000000000000000        2.4164971055205910     
   26.400000000000002        44.800000000000004        2.4115522774201272     
   26.400000000000002        45.600000000000001        2.4044617844458167     
   26.400000000000002        46.400000000000006        2.3962476213146386     
   26.400000000000002        47.200000000000003        2.3857055790809083     
   26.400000000000002        48.000000000000000        2.3731426395120554     
   26.400000000000002        48.800000000000004        2.3591433183705237     
   26.400000000000002        49.600000000000001        2.3438896264055704     
   26.400000000000002        50.400000000000006        2.3272286788105951     
   26.400000000000002        51.200000000000003        2.3091046852746810     
   26.400000000000002        52.000000000000000        2.2908278489632012     
   26.400000000000002        52.800000000000004        2.2706382818725057     
   26.400000000000002        53.600000000000001        2.2502007266734489     
   26.400000000000002        54.400000000000006        2.2321901260076280     
   26.400000000000002        55.200000000000003        2.2130573727047431     
   26.400000000000002        56.000000000000000        2.1974923751998863     
   26.400000000000002        56.800000000000004        2.1838360154876955     
   26.400000000000002        57.600000000000001        2.1743920506864569     
   26.400000000000002        58.400000000000006        2.1698835389508351     
   26.400000000000002        59.200000000000003        2.1684996234391205     
   26.400000000000002        60.000000000000000        2.1727681655020552     
   26.400000000000002        60.800000000000004        2.1793765036134256     
   26.400000000000002        61.600000000000001        2.1901777433304690     
   26.400000000000002        62.400000000000006        2.2054002581041496     
   26.400000000000002        63.200000000000003        2.2229226261305035     
   26.400000000000002        64.000000000000000        2.2437343915305670     
   26.400000000000002        64.799999999999997        2.2622091680396590     
   26.400000000000002        65.600000000000009        2.2827994325537260     
   26.400000000000002        66.400000000000006        2.2993794607851692     
   26.400000000000002        67.200000000000003        2.3207791566498721     
   26.400000000000002        68.000000000000000        2.3337741187639076     
   26.400000000000002        68.799999999999997        2.3460133008403061     
   26.400000000000002        69.600000000000009        2.3575325805069545     
   26.400000000000002        70.400000000000006        2.3615106425211203     
   26.400000000000002        71.200000000000003        2.3654718539968340     
   26.400000000000002        72.000000000000000        2.3671077524715565     
   26.400000000000002        72.799999999999997        2.3665252733146525     
   26.400000000000002        73.600000000000009        2.3644077795890590     
   26.400000000000002        74.400000000000006        2.3606001615614312     
   26.400000000000002        75.200000000000003        2.3566971905884442     
   26.400000000000002        76.000000000000000        2.3525591541885755     
   26.400000000000002        76.800000000000011        2.3500199866697629     
   26.400000000000002        77.600000000000009        2.3451750099148345     
   26.400000000000002        78.400000000000006        2.3427082495265692     
   26.400000000000002        79.200000000000003        2.3417779421016442     
   26.400000000000002        80.000000000000000        2.3416982097102617     
   26.400000000000002        80.800000000000011        2.3432736567960619     
   26.400000000000002        81.600000000000009        2.3458565901664414     
   26.400000000000002        82.400000000000006        2.3500404702992719     
   26.400000000000002        83.200000000000003        2.3576216712898890     
   26.400000000000002        84.000000000000000        2.3635418755364843     
   26.400000000000002        84.800000000000011        2.3730194578085904     
   26.400000000000002        85.600000000000009        2.3811805209432899     
   26.400000000000002        86.400000000000006        2.3902341629297110     
   26.400000000000002        87.200000000000003        2.3991722135459934     
   26.400000000000002        88.000000000000000        2.4069791706913732     
   26.400000000000002        88.800000000000011        2.4138905989712227     
   26.400000000000002        89.600000000000009        2.4192554984249912     
   26.400000000000002        90.400000000000006        2.4238939371348556     
   26.400000000000002        91.200000000000003        2.4271712776999808     
   26.400000000000002        92.000000000000000        2.4275882983072736     
   26.400000000000002        92.800000000000011        2.4264957755032213     
   26.400000000000002        93.600000000000009        2.4215693082472596     
   26.400000000000002        94.400000000000006        2.4167652557780919     
   26.400000000000002        95.200000000000003        2.4107361075368661     
   26.400000000000002        96.000000000000000        2.4018744049157750     
   26.400000000000002        96.800000000000011        2.3941193350833618     
   26.400000000000002        97.600000000000009        2.3840938951759858     
   26.400000000000002        98.400000000000006        2.3778567952368541     
   26.400000000000002        99.200000000000003        2.3708794396670192     
   26.400000000000002        100.00000000000000        2.3637836273465602     
   26.400000000000002        100.80000000000001        2.3583199967198802     
   26.400000000000002        101.60000000000001        2.3524097703418358     
   26.400000000000002        102.40000000000001        2.3496106031821817     

   27.200000000000003       0.80000000000000004        2.3463962465092347     
   27.200000000000003        1.6000000000000001        2.3442558006072849     
   27.200000000000003        2.4000000000000004        2.3466666145097559     
   27.200000000000003        3.2000000000000002        2.3458317700297160     
   27.200000000000003        4.0000000000000000        2.3468025916540163     
   27.200000000000003        4.8000000000000007        2.3472773664221309     
   27.200000000000003        5.6000000000000005        2.3496273625954460     
   27.200000000000003        6.4000000000000004        2.3524098364082024     
   27.200000000000003        7.2000000000000002        2.3546459908498831     
   27.200000000000003        8.0000000000000000        2.3566013201930267     
   27.200000000000003        8.8000000000000007        2.3583863662185895     
   27.200000000000003        9.6000000000000014        2.3594470250132238     
   27.200000000000003        10.400000000000000        2.3606128426855784     
   27.200000000000003        11.200000000000001        2.3610128371854535     
   27.200000000000003        12.000000000000000        2.3612004188888718     
   27.200000000000003        12.800000000000001        2.3612084256075905     
   27.200000000000003        13.600000000000001        2.3605128618244255     
   27.200000000000003        14.400000000000000        2.3591840430112678     
   27.200000000000003        15.200000000000001        2.3572498888927043     
   27.200000000000003        16.000000000000000        2.3548742143145813     
   27.200000000000003        16.800000000000001        2.3524525007804096     
   27.200000000000003        17.600000000000001        2.3495334409700837     
   27.200000000000003        18.400000000000002        2.3476447087256780     
   27.200000000000003        19.200000000000003        2.3437398503953570     
   27.200000000000003        20.000000000000000        2.3415944823591222     
   27.200000000000003        20.800000000000001        2.3376961231999549     
   27.200000000000003        21.600000000000001        2.3350126803326381     
   27.200000000000003        22.400000000000002        2.3326005858220911     
   27.200000000000003        23.200000000000003        2.3302434976386892     
   27.200000000000003        24.000000000000000        2.3289117508541910     
   27.200000000000003        24.800000000000001        2.3284931790601395     
   27.200000000000003        25.600000000000001        2.3273781676029186     
   27.200000000000003        26.400000000000002        2.3285317256692997     
   27.200000000000003        27.200000000000003        2.3298617377330966     
   27.200000000000003        28.000000000000000        2.3320457396328589     
   27.200000000000003        28.800000000000001        2.3347603409313833     
   27.200000000000003        29.600000000000001        2.3385597292085829     
   27.200000000000003        30.400000000000002        2.3431966352066902     
   27.200000000000003        31.200000000000003        2.3498216367990907     
   27.200000000000003        32.000000000000000        2.3574623567913440     
   27.200000000000003        32.800000000000004        2.3656637882949485     
   27.200000000000003        33.600000000000001        2.3748904248059293     
   27.200000000000003        34.399999999999999        2.3844525736980233     
   27.200000000000003        35.200000000000003        2.3932658793991362     
   27.200000000000003        36.000000000000000        2.4030638114799880     
   27.200000000000003        36.800000000000004        2.4127229345928076     
   27.200000000000003        37.600000000000001        2.4218007403032340     
   27.200000000000003        38.400000000000006        2.4299232366411694     
   27.200000000000003        39.200000000000003        2.4367097732194005     
   27.200000000000003        40.000000000000000        2.4412006583468351     
   27.200000000000003        40.800000000000004        2.4435272936753805     
   27.200000000000003        41.600000000000001        2.4430981157725498     
   27.200000000000003        42.400000000000006        2.4427333783408987     
   27.200000000000003        43.200000000000003        2.4385379556573947     
   27.200000000000003        44.000000000000000        2.4329828086987484     
   27.200000000000003        44.800000000000004        2.4262304186352321     
   27.200000000000003        45.600000000000001        2.4172111471643718     
   27.200000000000003        46.400000000000006        2.4061246935125089     
   27.200000000000003        47.200000000000003        2.3951209030012777     
   27.200000000000003        48.000000000000000        2.3804346288262841     
   27.200000000000003        48.800000000000004        2.3655661051887624     
   27.200000000000003        49.600000000000001        2.3480370921800420     
   27.200000000000003        50.400000000000006        2.3299340666339123     
   27.200000000000003        51.200000000000003        2.3106344904825411     
   27.200000000000003        52.000000000000000        2.2882022490475782     
   27.200000000000003        52.800000000000004        2.2695142210083405     
   27.200000000000003        53.600000000000001        2.2479646754567089     
   27.200000000000003        54.400000000000006        2.2266932855015780     
   27.200000000000003        55.200000000000003        2.2089780707850042     
   27.200000000000003        56.000000000000000        2.1924483380962738     
   27.200000000000003        56.800000000000004        2.1787974202709601     
   27.200000000000003        57.600000000000001        2.1683995002024918     
   27.200000000000003        58.400000000000006        2.1621408915393636     
   27.200000000000003        59.200000000000003        2.1597779402528827     
   27.200000000000003        60.000000000000000        2.1642014950226267     
   27.200000000000003        60.800000000000004        2.1716042007865166     
   27.200000000000003        61.600000000000001        2.1815836328449389     
   27.200000000000003        62.400000000000006        2.1983207009996493     
   27.200000000000003        63.200000000000003        2.2160865700081724     
   27.200000000000003        64.000000000000000        2.2350695982749311     
   27.200000000000003        64.799999999999997        2.2567685219341325     
   27.200000000000003        65.600000000000009        2.2768510169362588     
   27.200000000000003        66.400000000000006        2.2980117138424800     
   27.200000000000003        67.200000000000003        2.3162860241672929     
   27.200000000000003        68.000000000000000        2.3313930648625849     
   27.200000000000003        68.799999999999997        2.3449489109813029     
   27.200000000000003        69.600000000000009        2.3535987355116128     
   27.200000000000003        70.400000000000006        2.3620529447109795     
   27.200000000000003        71.200000000000003        2.3661670866976459     
   27.200000000000003        72.000000000000000        2.3679720351628282     
   27.200000000000003        72.799999999999997        2.3670387760436644     
   27.200000000000003        73.600000000000009        2.3642125665814553     
   27.200000000000003        74.400000000000006        2.3599361453034793     
   27.200000000000003        75.200000000000003        2.3548754194651447     
   27.200000000000003        76.000000000000000        2.3498259482890962     
   27.200000000000003        76.800000000000011        2.3445124424064030     
   27.200000000000003        77.600000000000009        2.3400044073995585     
   27.200000000000003        78.400000000000006        2.3365355612902734     
   27.200000000000003        79.200000000000003        2.3342568610287224     
   27.200000000000003        80.000000000000000        2.3343663539671833     
   27.200000000000003        80.800000000000011        2.3356483052804662     
   27.200000000000003        81.600000000000009        2.3382792964523658     
   27.200000000000003        82.400000000000006        2.3427610916997885     
   27.200000000000003        83.200000000000003        2.3480775825986475     
   27.200000000000003        84.000000000000000        2.3548598353851444     
   27.200000000000003        84.800000000000011        2.3629360146041782     
   27.200000000000003        85.600000000000009        2.3713964764233277     
   27.200000000000003        86.400000000000006        2.3803165810600597     
   27.200000000000003        87.200000000000003        2.3881607415998967     
   27.200000000000003        88.000000000000000        2.3964589236503349     
   27.200000000000003        88.800000000000011        2.4020706300979793     
   27.200000000000003        89.600000000000009        2.4070074570321824     
   27.200000000000003        90.400000000000006        2.4110055749521750     
   27.200000000000003        91.200000000000003        2.4136862820447180     
   27.200000000000003        92.000000000000000        2.4132781033079729     
   27.200000000000003        92.800000000000011        2.4115627790318075     
   27.200000000000003        93.600000000000009        2.4083410004642989     
   27.200000000000003        94.400000000000006        2.4038047052834126     
   27.200000000000003        95.200000000000003        2.3978648423451525     
   27.200000000000003        96.000000000000000        2.3911643417537767     
   27.200000000000003        96.800000000000011        2.3842716935867245     
   27.200000000000003        97.600000000000009        2.3771182447144521     
   27.200000000000003        98.400000000000006        2.3706908695178730     
   27.200000000000003        99.200000000000003        2.3648205075160726     
   27.200000000000003        100.00000000000000        2.3590042512049103     
   27.200000000000003        100.80000000000001        2.3544421390450614     
   27.200000000000003        101.60000000000001        2.3499632700402344     
   27.200000000000003        102.40000000000001        2.3479432669591498     

   28.000000000000000       0.80000000000000004        2.3458969171117108     
   28.000000000000000        1.6000000000000001        2.3454699923023665     
   28.000000000000000        2.4000000000000004        2.3455969868681303     
   28.000000000000000        3.2000000000000002        2.3464527280168053     
   28.000000000000000        4.0000000000000000        2.3477569155864177     
   28.000000000000000        4.8000000000000007        2.3495797244600456     
   28.000000000000000        5.6000000000000005        2.3519384078496297     
   28.000000000000000        6.4000000000000004        2.3532918467052433     
   28.000000000000000        7.2000000000000002        2.3550950614679436     
   28.000000000000000        8.0000000000000000        2.3570327461888443     
   28.000000000000000        8.8000000000000007        2.3586654900475370     
   28.000000000000000        9.6000000000000014        2.3603951585724658     
   28.000000000000000        10.400000000000000        2.3618884661267594     
   28.000000000000000        11.200000000000001        2.3630480569453325     
   28.000000000000000        12.000000000000000        2.3638454978867616     
   28.000000000000000        12.800000000000001        2.3656843218533936     
   28.000000000000000        13.600000000000001        2.3655015476589876     
   28.000000000000000        14.400000000000000        2.3647605731919965     
   28.000000000000000        15.200000000000001        2.3636444672127324     
   28.000000000000000        16.000000000000000        2.3624912113266432     
   28.000000000000000        16.800000000000001        2.3608996684991927     
   28.000000000000000        17.600000000000001        2.3578299413249080     
   28.000000000000000        18.400000000000002        2.3559268776592885     
   28.000000000000000        19.200000000000003        2.3512976779647130     
   28.000000000000000        20.000000000000000        2.3487003371362176     
   28.000000000000000        20.800000000000001        2.3445932186777898     
   28.000000000000000        21.600000000000001        2.3405999972423959     
   28.000000000000000        22.400000000000002        2.3364583037218516     
   28.000000000000000        23.200000000000003        2.3315690571555279     
   28.000000000000000        24.000000000000000        2.3279221115536486     
   28.000000000000000        24.800000000000001        2.3251204282704019     
   28.000000000000000        25.600000000000001        2.3228734373305224     
   28.000000000000000        26.400000000000002        2.3215248906910526     
   28.000000000000000        27.200000000000003        2.3214050408771105     
   28.000000000000000        28.000000000000000        2.3229970846654808     
   28.000000000000000        28.800000000000001        2.3243937023138677     
   28.000000000000000        29.600000000000001        2.3284142956439915     
   28.000000000000000        30.400000000000002        2.3341396366786049     
   28.000000000000000        31.200000000000003        2.3423395511329752     
   28.000000000000000        32.000000000000000        2.3506870382551495     
   28.000000000000000        32.800000000000004        2.3616501516896959     
   28.000000000000000        33.600000000000001        2.3721255412287445     
   28.000000000000000        34.399999999999999        2.3835818293038398     
   28.000000000000000        35.200000000000003        2.3968654053298364     
   28.000000000000000        36.000000000000000        2.4093373397887135     
   28.000000000000000        36.800000000000004        2.4218516420250427     
   28.000000000000000        37.600000000000001        2.4343942885269385     
   28.000000000000000        38.400000000000006        2.4441961436747608     
   28.000000000000000        39.200000000000003        2.4529472758319790     
   28.000000000000000        40.000000000000000        2.4598498671904636     
   28.000000000000000        40.800000000000004        2.4635057733752679     
   28.000000000000000        41.600000000000001        2.4642789925949673     
   28.000000000000000        42.400000000000006        2.4623908971914501     
   28.000000000000000        43.200000000000003        2.4575802513816427     
   28.000000000000000        44.000000000000000        2.4509712101656453     
   28.000000000000000        44.800000000000004        2.4400406602294593     
   28.000000000000000        45.600000000000001        2.4304506072131060     
   28.000000000000000        46.400000000000006        2.4188237599061728     
   28.000000000000000        47.200000000000003        2.4051387334722478     
   28.000000000000000        48.000000000000000        2.3906448029084668     
   28.000000000000000        48.800000000000004        2.3724418216602783     
   28.000000000000000        49.600000000000001        2.3542715208775404     
   28.000000000000000        50.400000000000006        2.3347887958174671     
   28.000000000000000        51.200000000000003        2.3144355307828088     
   28.000000000000000        52.000000000000000        2.2919390998380762     
   28.000000000000000        52.800000000000004        2.2709596338582525     
   28.000000000000000        53.600000000000001        2.2492162226634518     
   28.000000000000000        54.400000000000006        2.2287961639490752     
   28.000000000000000        55.200000000000003        2.2097392503047977     
   28.000000000000000        56.000000000000000        2.1919801187077881     
   28.000000000000000        56.800000000000004        2.1772485764600900     
   28.000000000000000        57.600000000000001        2.1659527175780657     
   28.000000000000000        58.400000000000006        2.1592351909506271     
   28.000000000000000        59.200000000000003        2.1562198209418879     
   28.000000000000000        60.000000000000000        2.1593345593624780     
   28.000000000000000        60.800000000000004        2.1661303984579425     
   28.000000000000000        61.600000000000001        2.1774335214576301     
   28.000000000000000        62.400000000000006        2.1935860298791248     
   28.000000000000000        63.200000000000003        2.2102110642563808     
   28.000000000000000        64.000000000000000        2.2299571636026783     
   28.000000000000000        64.799999999999997        2.2508631810397821     
   28.000000000000000        65.600000000000009        2.2723835783848028     
   28.000000000000000        66.400000000000006        2.2935122730496276     
   28.000000000000000        67.200000000000003        2.3122849158221981     
   28.000000000000000        68.000000000000000        2.3283015201449131     
   28.000000000000000        68.799999999999997        2.3427401929447926     
   28.000000000000000        69.600000000000009        2.3538322086203318     
   28.000000000000000        70.400000000000006        2.3613105467294053     
   28.000000000000000        71.200000000000003        2.3658112628799461     
   28.000000000000000        72.000000000000000        2.3669409970866893     
   28.000000000000000        72.799999999999997        2.3656973578285796     
   28.000000000000000        73.600000000000009        2.3623770734428309     
   28.000000000000000        74.400000000000006        2.3567475067307231     
   28.000000000000000        75.200000000000003        2.3511843300610109     
   28.000000000000000        76.000000000000000        2.3449801639022501     
   28.000000000000000        76.800000000000011        2.3382401777512647     
   28.000000000000000        77.600000000000009        2.3318008407847750     
   28.000000000000000        78.400000000000006        2.3301757729794637     
   28.000000000000000        79.200000000000003        2.3257599451737416     
   28.000000000000000        80.000000000000000        2.3255627857560133     
   28.000000000000000        80.800000000000011        2.3250600898449543     
   28.000000000000000        81.600000000000009        2.3280834174280680     
   28.000000000000000        82.400000000000006        2.3320254257079829     
   28.000000000000000        83.200000000000003        2.3375809598142796     
   28.000000000000000        84.000000000000000        2.3438403782914183     
   28.000000000000000        84.800000000000011        2.3519079929110296     
   28.000000000000000        85.600000000000009        2.3607376528339703     
   28.000000000000000        86.400000000000006        2.3696148361052591     
   28.000000000000000        87.200000000000003        2.3775429702829771     
   28.000000000000000        88.000000000000000        2.3846269513133667     
   28.000000000000000        88.800000000000011        2.3903594663061249     
   28.000000000000000        89.600000000000009        2.3950240081009659     
   28.000000000000000        90.400000000000006        2.3988790338265993     
   28.000000000000000        91.200000000000003        2.3999784875101406     
   28.000000000000000        92.000000000000000        2.4002562076337366     
   28.000000000000000        92.800000000000011        2.3986396691256995     
   28.000000000000000        93.600000000000009        2.3958003431218708     
   28.000000000000000        94.400000000000006        2.3903357658922664     
   28.000000000000000        95.200000000000003        2.3868125902803072     
   28.000000000000000        96.000000000000000        2.3810827222885895     
   28.000000000000000        96.800000000000011        2.3756136026745271     
   28.000000000000000        97.600000000000009        2.3695382313228364     
   28.000000000000000        98.400000000000006        2.3640370832898157     
   28.000000000000000        99.200000000000003        2.3590109548085607     
   28.000000000000000        100.00000000000000        2.3551373120003700     
   28.000000000000000        100.80000000000001        2.3513584846013167     
   28.000000000000000        101.60000000000001        2.3486872360174131     
   28.000000000000000        102.40000000000001        2.3470409697993944     

   28.800000000000001       0.80000000000000004        2.3451766912857899     
   28.800000000000001        1.6000000000000001        2.3447870726545452     
   28.800000000000001        2.4000000000000004        2.3469356402586392     
   28.800000000000001        3.2000000000000002        2.3472444289003755     
   28.800000000000001        4.0000000000000000        2.3487955894431041     
   28.800000000000001        4.8000000000000007        2.3505569651904161     
   28.800000000000001        5.6000000000000005        2.3524512783529050     
   28.800000000000001        6.4000000000000004        2.3540843028355263     
   28.800000000000001        7.2000000000000002        2.3560048587803997     
   28.800000000000001        8.0000000000000000        2.3574572218601184     
   28.800000000000001        8.8000000000000007        2.3595863512189013     
   28.800000000000001        9.6000000000000014        2.3626942477789581     
   28.800000000000001        10.400000000000000        2.3617734815842821     
   28.800000000000001        11.200000000000001        2.3664479966068441     
   28.800000000000001        12.000000000000000        2.3662743929751486     
   28.800000000000001        12.800000000000001        2.3666566481718534     
   28.800000000000001        13.600000000000001        2.3698478970406134     
   28.800000000000001        14.400000000000000        2.3681076509249150     
   28.800000000000001        15.200000000000001        2.3683402796743303     
   28.800000000000001        16.000000000000000        2.3679031108417865     
   28.800000000000001        16.800000000000001        2.3667138467426705     
   28.800000000000001        17.600000000000001        2.3645642722886042     
   28.800000000000001        18.400000000000002        2.3618961881319800     
   28.800000000000001        19.200000000000003        2.3587430779665617     
   28.800000000000001        20.000000000000000        2.3535146814208558     
   28.800000000000001        20.800000000000001        2.3480022796340654     
   28.800000000000001        21.600000000000001        2.3425975674526809     
   28.800000000000001        22.400000000000002        2.3356771524484947     
   28.800000000000001        23.200000000000003        2.3294833074944084     
   28.800000000000001        24.000000000000000        2.3231683674417360     
   28.800000000000001        24.800000000000001        2.3177985999035942     
   28.800000000000001        25.600000000000001        2.3125420105301342     
   28.800000000000001        26.400000000000002        2.3100960824383030     
   28.800000000000001        27.200000000000003        2.3086779384076554     
   28.800000000000001        28.000000000000000        2.3085012050649554     
   28.800000000000001        28.800000000000001        2.3103415405149024     
   28.800000000000001        29.600000000000001        2.3148649433957402     
   28.800000000000001        30.400000000000002        2.3219283114930311     
   28.800000000000001        31.200000000000003        2.3315274394579277     
   28.800000000000001        32.000000000000000        2.3399048413024333     
   28.800000000000001        32.800000000000004        2.3548508127647154     
   28.800000000000001        33.600000000000001        2.3681770115577701     
   28.800000000000001        34.399999999999999        2.3833478245527022     
   28.800000000000001        35.200000000000003        2.3992953253865523     
   28.800000000000001        36.000000000000000        2.4156749474779753     
   28.800000000000001        36.800000000000004        2.4309945696180533     
   28.800000000000001        37.600000000000001        2.4428286705647486     
   28.800000000000001        38.400000000000006        2.4509762646088031     
   28.800000000000001        39.200000000000003        2.4607820676863263     
   28.800000000000001        40.000000000000000        2.4735317126317415     
   28.800000000000001        40.800000000000004        2.4791783984581999     
   28.800000000000001        41.600000000000001        2.4810572741305545     
   28.800000000000001        42.400000000000006        2.4807930527921989     
   28.800000000000001        43.200000000000003        2.4782033172384961     
   28.800000000000001        44.000000000000000        2.4687579609461130     
   28.800000000000001        44.800000000000004        2.4563211002103911     
   28.800000000000001        45.600000000000001        2.4436578672575386     
   28.800000000000001        46.400000000000006        2.4298375542978223     
   28.800000000000001        47.200000000000003        2.4140688968561976     
   28.800000000000001        48.000000000000000        2.3984781107357076     
   28.800000000000001        48.800000000000004        2.3807915740913050     
   28.800000000000001        49.600000000000001        2.3618539664127991     
   28.800000000000001        50.400000000000006        2.3414850642383023     
   28.800000000000001        51.200000000000003        2.3200026870404313     
   28.800000000000001        52.000000000000000        2.2982028003697255     
   28.800000000000001        52.800000000000004        2.2754373261450471     
   28.800000000000001        53.600000000000001        2.2539622059018818     
   28.800000000000001        54.400000000000006        2.2333592670857922     
   28.800000000000001        55.200000000000003        2.2124357660358651     
   28.800000000000001        56.000000000000000        2.1943826122749428     
   28.800000000000001        56.800000000000004        2.1798758130928677     
   28.800000000000001        57.600000000000001        2.1682553516628080     
   28.800000000000001        58.400000000000006        2.1607517888288541     
   28.800000000000001        59.200000000000003        2.1574639646214995     
   28.800000000000001        60.000000000000000        2.1578500047104900     
   28.800000000000001        60.800000000000004        2.1644932353308359     
   28.800000000000001        61.600000000000001        2.1742133319092729     
   28.800000000000001        62.400000000000006        2.1888399920921424     
   28.800000000000001        63.200000000000003        2.2064867948655462     
   28.800000000000001        64.000000000000000        2.2259817899518994     
   28.800000000000001        64.799999999999997        2.2466306814909975     
   28.800000000000001        65.600000000000009        2.2677354978481326     
   28.800000000000001        66.400000000000006        2.2891240687348575     
   28.800000000000001        67.200000000000003        2.3078719647013899     
   28.800000000000001        68.000000000000000        2.3242806777483938     
   28.800000000000001        68.799999999999997        2.3392650564337378     
   28.800000000000001        69.600000000000009        2.3510938226413214     
   28.800000000000001        70.400000000000006        2.3584674650782391     
   28.800000000000001        71.200000000000003        2.3626155899695274     
   28.800000000000001        72.000000000000000        2.3640951537665313     
   28.800000000000001        72.799999999999997        2.3628051195313011     
   28.800000000000001        73.600000000000009        2.3583643621024950     
   28.800000000000001        74.400000000000006        2.3525732662236156     
   28.800000000000001        75.200000000000003        2.3452773084101559     
   28.800000000000001        76.000000000000000        2.3379984312632489     
   28.800000000000001        76.800000000000011        2.3311462880549945     
   28.800000000000001        77.600000000000009        2.3248906931947046     
   28.800000000000001        78.400000000000006        2.3191427664003177     
   28.800000000000001        79.200000000000003        2.3149942362119469     
   28.800000000000001        80.000000000000000        2.3145307494894385     
   28.800000000000001        80.800000000000011        2.3141264735903206     
   28.800000000000001        81.600000000000009        2.3161404457124823     
   28.800000000000001        82.400000000000006        2.3200912143752630     
   28.800000000000001        83.200000000000003        2.3262419014874780     
   28.800000000000001        84.000000000000000        2.3324329666950030     
   28.800000000000001        84.800000000000011        2.3406938863484985     
   28.800000000000001        85.600000000000009        2.3493161085316521     
   28.800000000000001        86.400000000000006        2.3575497323451766     
   28.800000000000001        87.200000000000003        2.3658459675799683     
   28.800000000000001        88.000000000000000        2.3729739081921712     
   28.800000000000001        88.800000000000011        2.3789938239070363     
   28.800000000000001        89.600000000000009        2.3836379282716758     
   28.800000000000001        90.400000000000006        2.3868484621043597     
   28.800000000000001        91.200000000000003        2.3891420939378980     
   28.800000000000001        92.000000000000000        2.3863258424457965     
   28.800000000000001        92.800000000000011        2.3879655259531769     
   28.800000000000001        93.600000000000009        2.3849691369465984     
   28.800000000000001        94.400000000000006        2.3812653156575290     
   28.800000000000001        95.200000000000003        2.3768147377409425     
   28.800000000000001        96.000000000000000        2.3717133574123537     
   28.800000000000001        96.800000000000011        2.3668666235938001     
   28.800000000000001        97.600000000000009        2.3625757917958343     
   28.800000000000001        98.400000000000006        2.3581955694094572     
   28.800000000000001        99.200000000000003        2.3541426450617453     
   28.800000000000001        100.00000000000000        2.3507500146092073     
   28.800000000000001        100.80000000000001        2.3492064163978039     
   28.800000000000001        101.60000000000001        2.3469053565143212     
   28.800000000000001        102.40000000000001        2.3460377774034571     

   29.600000000000001       0.80000000000000004        2.3463638795542368     
   29.600000000000001        1.6000000000000001        2.3455448184113634     
   29.600000000000001        2.4000000000000004        2.3482884184073098     
   29.600000000000001        3.2000000000000002        2.3484137781052090     
   29.600000000000001        4.0000000000000000        2.3497648820124937     
   29.600000000000001        4.8000000000000007        2.3518490107177277     
   29.600000000000001        5.6000000000000005        2.3535609779500892     
   29.600000000000001        6.4000000000000004        2.3551571098733683     
   29.600000000000001        7.2000000000000002        2.3565532976827654     
   29.600000000000001        8.0000000000000000        2.3579386880481179     
   29.600000000000001        8.8000000000000007        2.3595205644506203     
   29.600000000000001        9.6000000000000014        2.3610994428617396     
   29.600000000000001        10.400000000000000        2.3630972091810087     
   29.600000000000001        11.200000000000001        2.3643142290706529     
   29.600000000000001        12.000000000000000        2.3672291912480690     
   29.600000000000001        12.800000000000001        2.3690215184593910     
   29.600000000000001        13.600000000000001        2.3701260691629549     
   29.600000000000001        14.400000000000000        2.3707101317333632     
   29.600000000000001        15.200000000000001        2.3714335627493681     
   29.600000000000001        16.000000000000000        2.3713787738207697     
   29.600000000000001        16.800000000000001        2.3707823273596325     
   29.600000000000001        17.600000000000001        2.3679434947357096     
   29.600000000000001        18.400000000000002        2.3657904262589295     
   29.600000000000001        19.200000000000003        2.3587443003838469     
   29.600000000000001        20.000000000000000        2.3548800278636204     
   29.600000000000001        20.800000000000001        2.3476722946637474     
   29.600000000000001        21.600000000000001        2.3410809164038473     
   29.600000000000001        22.400000000000002        2.3317295895861272     
   29.600000000000001        23.200000000000003        2.3230606165797369     
   29.600000000000001        24.000000000000000        2.3151836828240659     
   29.600000000000001        24.800000000000001        2.3070261673407289     
   29.600000000000001        25.600000000000001        2.2998948796807159     
   29.600000000000001        26.400000000000002        2.2974612904453657     
   29.600000000000001        27.200000000000003        2.2939626168904339     
   29.600000000000001        28.000000000000000        2.2917213226790669     
   29.600000000000001        28.800000000000001        2.2959132505749982     
   29.600000000000001        29.600000000000001        2.2979121320247069     
   29.600000000000001        30.400000000000002        2.3081364955663388     
   29.600000000000001        31.200000000000003        2.3179579607712499     
   29.600000000000001        32.000000000000000        2.3316097661372956     
   29.600000000000001        32.800000000000004        2.3459893345306786     
   29.600000000000001        33.600000000000001        2.3626605270990528     
   29.600000000000001        34.399999999999999        2.3808700352746972     
   29.600000000000001        35.200000000000003        2.3996854693029883     
   29.600000000000001        36.000000000000000        2.4193872737674091     
   29.600000000000001        36.800000000000004        2.4381866769406879     
   29.600000000000001        37.600000000000001        2.4482322608960474     
   29.600000000000001        38.400000000000006        2.4537447025033567     
   29.600000000000001        39.200000000000003        2.4674455446741934     
   29.600000000000001        40.000000000000000        2.5142756785083247     
   29.600000000000001        40.800000000000004        2.5002991667033396     
   29.600000000000001        41.600000000000001        2.5170415728237163     
   29.600000000000001        42.400000000000006        2.4995132276915348     
   29.600000000000001        43.200000000000003        2.4927794354707125     
   29.600000000000001        44.000000000000000        2.4813213862368246     
   29.600000000000001        44.800000000000004        2.4704833420596430     
   29.600000000000001        45.600000000000001        2.4565557176700636     
   29.600000000000001        46.400000000000006        2.4408718681983523     
   29.600000000000001        47.200000000000003        2.4240547664609795     
   29.600000000000001        48.000000000000000        2.4076818248820167     
   29.600000000000001        48.800000000000004        2.3892269886574113     
   29.600000000000001        49.600000000000001        2.3684824333240706     
   29.600000000000001        50.400000000000006        2.3487125852248054     
   29.600000000000001        51.200000000000003        2.3273784273294296     
   29.600000000000001        52.000000000000000        2.3054900868280721     
   29.600000000000001        52.800000000000004        2.2839922862448763     
   29.600000000000001        53.600000000000001        2.2610280525166959     
   29.600000000000001        54.400000000000006        2.2391369037439834     
   29.600000000000001        55.200000000000003        2.2195572263177770     
   29.600000000000001        56.000000000000000        2.2016090780388864     
   29.600000000000001        56.800000000000004        2.1860059639095164     
   29.600000000000001        57.600000000000001        2.1738211155572036     
   29.600000000000001        58.400000000000006        2.1653151020644086     
   29.600000000000001        59.200000000000003        2.1614927943393516     
   29.600000000000001        60.000000000000000        2.1618700098916537     
   29.600000000000001        60.800000000000004        2.1664199033279803     
   29.600000000000001        61.600000000000001        2.1746872695264581     
   29.600000000000001        62.400000000000006        2.1878861898709903     
   29.600000000000001        63.200000000000003        2.2034135854074366     
   29.600000000000001        64.000000000000000        2.2207276399133247     
   29.600000000000001        64.799999999999997        2.2423675691077789     
   29.600000000000001        65.600000000000009        2.2631472020799697     
   29.600000000000001        66.400000000000006        2.2833970357778353     
   29.600000000000001        67.200000000000003        2.3023475375965949     
   29.600000000000001        68.000000000000000        2.3212345971014949     
   29.600000000000001        68.799999999999997        2.3343456313737336     
   29.600000000000001        69.600000000000009        2.3462479589495815     
   29.600000000000001        70.400000000000006        2.3533741342668093     
   29.600000000000001        71.200000000000003        2.3584794106620066     
   29.600000000000001        72.000000000000000        2.3606514670737444     
   29.600000000000001        72.799999999999997        2.3581247636943221     
   29.600000000000001        73.600000000000009        2.3530282266637128     
   29.600000000000001        74.400000000000006        2.3457519605555124     
   29.600000000000001        75.200000000000003        2.3384324236358900     
   29.600000000000001        76.000000000000000        2.3293165721752742     
   29.600000000000001        76.800000000000011        2.3197242170055707     
   29.600000000000001        77.600000000000009        2.3132055849996211     
   29.600000000000001        78.400000000000006        2.3067110093398400     
   29.600000000000001        79.200000000000003        2.3021533356959827     
   29.600000000000001        80.000000000000000        2.2999871386873898     
   29.600000000000001        80.800000000000011        2.3025622719822323     
   29.600000000000001        81.600000000000009        2.3021207715440175     
   29.600000000000001        82.400000000000006        2.3061278719167113     
   29.600000000000001        83.200000000000003        2.3127276464829278     
   29.600000000000001        84.000000000000000        2.3200955801998613     
   29.600000000000001        84.800000000000011        2.3301473486469648     
   29.600000000000001        85.600000000000009        2.3372280347635481     
   29.600000000000001        86.400000000000006        2.3462576587114330     
   29.600000000000001        87.200000000000003        2.3551304860374347     
   29.600000000000001        88.000000000000000        2.3634932888306910     
   29.600000000000001        88.800000000000011        2.3682644313041266     
   29.600000000000001        89.600000000000009        2.3723888845181120     
   29.600000000000001        90.400000000000006        2.3768899263748859     
   29.600000000000001        91.200000000000003        2.3777336701711240     
   29.600000000000001        92.000000000000000        2.3781482447907449     
   29.600000000000001        92.800000000000011        2.3775126680931531     
   29.600000000000001        93.600000000000009        2.3751932027891556     
   29.600000000000001        94.400000000000006        2.3721824981586948     
   29.600000000000001        95.200000000000003        2.3682121731127661     
   29.600000000000001        96.000000000000000        2.3642022868913180     
   29.600000000000001        96.800000000000011        2.3593329207578044     
   29.600000000000001        97.600000000000009        2.3563109546961849     
   29.600000000000001        98.400000000000006        2.3524484899014793     
   29.600000000000001        99.200000000000003        2.3507643801248470     
   29.600000000000001        100.00000000000000        2.3480225739358236     
   29.600000000000001        100.80000000000001        2.3468945778634622     
   29.600000000000001        101.60000000000001        2.3452491413638281     
   29.600000000000001        102.40000000000001        2.3446992686817039     

   30.400000000000002       0.80000000000000004        2.3461951701701782     
   30.400000000000002        1.6000000000000001        2.3474782615150800     
   30.400000000000002        2.4000000000000004        2.3486314172718634     
   30.400000000000002        3.2000000000000002        2.3510859578537056     
   30.400000000000002        4.0000000000000000        2.3513387518076723     
   30.400000000000002        4.8000000000000007        2.3531380973291194     
   30.400000000000002        5.6000000000000005        2.3546513251973145     
   30.400000000000002        6.4000000000000004        2.3558354291531587     
   30.400000000000002        7.2000000000000002        2.3571199077678857     
   30.400000000000002        8.0000000000000000        2.3581044472220181     
   30.400000000000002        8.8000000000000007        2.3595177120700375     
   30.400000000000002        9.6000000000000014        2.3620685786989339     
   30.400000000000002        10.400000000000000        2.3634957446489326     
   30.400000000000002        11.200000000000001        2.3656498496199800     
   30.400000000000002        12.000000000000000        2.3673250504845211     
   30.400000000000002        12.800000000000001        2.3694462650608310     
   30.400000000000002        13.600000000000001        2.3709229517906332     
   30.400000000000002        14.400000000000000        2.3716842940252292     
   30.400000000000002        15.200000000000001        2.3728683478151442     
   30.400000000000002        16.000000000000000        2.3732963534305869     
   30.400000000000002        16.800000000000001        2.3715784657494750     
   30.400000000000002        17.600000000000001        2.3691551724963746     
   30.400000000000002        18.400000000000002        2.3658035278634619     
   30.400000000000002        19.200000000000003        2.3605770336850322     
   30.400000000000002        20.000000000000000        2.3536194279310618     
   30.400000000000002        20.800000000000001        2.3463856077478189     
   30.400000000000002        21.600000000000001        2.3349832356385454     
   30.400000000000002        22.400000000000002        2.3248589672719526     
   30.400000000000002        23.200000000000003        2.3145974981996975     
   30.400000000000002        24.000000000000000        2.3034941325488303     
   30.400000000000002        24.800000000000001        2.2933862995254346     
   30.400000000000002        25.600000000000001        2.2847085288706803     
   30.400000000000002        26.400000000000002        2.2789214300883960     
   30.400000000000002        27.200000000000003        2.2738095843922181     
   30.400000000000002        28.000000000000000        2.2733205294618961     
   30.400000000000002        28.800000000000001        2.2747061607222698     
   30.400000000000002        29.600000000000001        2.2820406626926260     
   30.400000000000002        30.400000000000002        2.2890828870688602     
   30.400000000000002        31.200000000000003        2.3039751024820530     
   30.400000000000002        32.000000000000000        2.3181522787984372     
   30.400000000000002        32.800000000000004        2.3355986600323542     
   30.400000000000002        33.600000000000001        2.3552283987172871     
   30.400000000000002        34.399999999999999        2.3759054369535635     
   30.400000000000002        35.200000000000003        2.3984866989280977     
   30.400000000000002        36.000000000000000        2.4221587423124573     
   30.400000000000002        36.800000000000004        2.4436856516755978     
   30.400000000000002        37.600000000000001        2.4573461525759792     
   30.400000000000002        38.400000000000006        2.4667213995414006     
   30.400000000000002        39.200000000000003        2.5071175631776716     
   30.400000000000002        40.000000000000000        2.4916077484519978     
   30.400000000000002        40.800000000000004        2.5165444216621164     
   30.400000000000002        41.600000000000001        2.4967208473549416     
   30.400000000000002        42.400000000000006        2.5134065964523455     
   30.400000000000002        43.200000000000003        2.5114602915904740     
   30.400000000000002        44.000000000000000        2.5113371967333551     
   30.400000000000002        44.800000000000004        2.4811326591816725     
   30.400000000000002        45.600000000000001        2.4677231594259079     
   30.400000000000002        46.400000000000006        2.4511180647985467     
   30.400000000000002        47.200000000000003        2.4340415881023958     
   30.400000000000002        48.000000000000000        2.4163081762033900     
   30.400000000000002        48.800000000000004        2.3972574055066707     
   30.400000000000002        49.600000000000001        2.3779710071591391     
   30.400000000000002        50.400000000000006        2.3579773769851622     
   30.400000000000002        51.200000000000003        2.3339427256399627     
   30.400000000000002        52.000000000000000        2.3142788031403514     
   30.400000000000002        52.800000000000004        2.2924977107306108     
   30.400000000000002        53.600000000000001        2.2701262159053015     
   30.400000000000002        54.400000000000006        2.2492276492336432     
   30.400000000000002        55.200000000000003        2.2298003909516901     
   30.400000000000002        56.000000000000000        2.2107863913441959     
   30.400000000000002        56.800000000000004        2.1951421958085757     
   30.400000000000002        57.600000000000001        2.1801708490788920     
   30.400000000000002        58.400000000000006        2.1740004646726843     
   30.400000000000002        59.200000000000003        2.1671382129316128     
   30.400000000000002        60.000000000000000        2.1653437422364821     
   30.400000000000002        60.800000000000004        2.1681350685790948     
   30.400000000000002        61.600000000000001        2.1752572007328341     
   30.400000000000002        62.400000000000006        2.1862372079657599     
   30.400000000000002        63.200000000000003        2.2015178020406161     
   30.400000000000002        64.000000000000000        2.2174454986586021     
   30.400000000000002        64.799999999999997        2.2374957553323953     
   30.400000000000002        65.600000000000009        2.2560042090453658     
   30.400000000000002        66.400000000000006        2.2788209187761450     
   30.400000000000002        67.200000000000003        2.2958455933562045     
   30.400000000000002        68.000000000000000        2.3130432395299128     
   30.400000000000002        68.799999999999997        2.3277637651141068     
   30.400000000000002        69.600000000000009        2.3394162608063485     
   30.400000000000002        70.400000000000006        2.3462092459558446     
   30.400000000000002        71.200000000000003        2.3516643745787276     
   30.400000000000002        72.000000000000000        2.3527745503000701     
   30.400000000000002        72.799999999999997        2.3501673473548164     
   30.400000000000002        73.600000000000009        2.3448591528837284     
   30.400000000000002        74.400000000000006        2.3370520870774896     
   30.400000000000002        75.200000000000003        2.3275333832233067     
   30.400000000000002        76.000000000000000        2.3203392769607083     
   30.400000000000002        76.800000000000011        2.3095900586216813     
   30.400000000000002        77.600000000000009        2.2999172905525880     
   30.400000000000002        78.400000000000006        2.2903842544793793     
   30.400000000000002        79.200000000000003        2.2872145937564707     
   30.400000000000002        80.000000000000000        2.2842694342585101     
   30.400000000000002        80.800000000000011        2.2836452272739400     
   30.400000000000002        81.600000000000009        2.2862637996601172     
   30.400000000000002        82.400000000000006        2.2907790185486911     
   30.400000000000002        83.200000000000003        2.2980995893144884     
   30.400000000000002        84.000000000000000        2.3068698320325360     
   30.400000000000002        84.800000000000011        2.3147915763538807     
   30.400000000000002        85.600000000000009        2.3248501070398153     
   30.400000000000002        86.400000000000006        2.3345290142069546     
   30.400000000000002        87.200000000000003        2.3436323973971036     
   30.400000000000002        88.000000000000000        2.3509240561212441     
   30.400000000000002        88.800000000000011        2.3583942870066186     
   30.400000000000002        89.600000000000009        2.3647297607585132     
   30.400000000000002        90.400000000000006        2.3674724474265405     
   30.400000000000002        91.200000000000003        2.3691929514065531     
   30.400000000000002        92.000000000000000        2.3720435005244305     
   30.400000000000002        92.800000000000011        2.3684559942418306     
   30.400000000000002        93.600000000000009        2.3678248110535089     
   30.400000000000002        94.400000000000006        2.3647621758721900     
   30.400000000000002        95.200000000000003        2.3605255031217194     
   30.400000000000002        96.000000000000000        2.3581389265379711     
   30.400000000000002        96.800000000000011        2.3544981880832339     
   30.400000000000002        97.600000000000009        2.3516619021753340     
   30.400000000000002        98.400000000000006        2.3492702660754907     
   30.400000000000002        99.200000000000003        2.3473325557421632     
   30.400000000000002        100.00000000000000        2.3462268723065756     
   30.400000000000002        100.80000000000001        2.3457412117902079     
   30.400000000000002        101.60000000000001        2.3453905989273949     
   30.400000000000002        102.40000000000001        2.3453600009341575     

   31.200000000000003       0.80000000000000004        2.3459233549770278     
   31.200000000000003        1.6000000000000001        2.3487471888147327     
   31.200000000000003        2.4000000000000004        2.3518073870669989     
   31.200000000000003        3.2000000000000002        2.3510301225703332     
   31.200000000000003        4.0000000000000000        2.3536800289217403     
   31.200000000000003        4.8000000000000007        2.3531817707695972     
   31.200000000000003        5.6000000000000005        2.3558822995348327     
   31.200000000000003        6.4000000000000004        2.3561612395699401     
   31.200000000000003        7.2000000000000002        2.3572217878415689     
   31.200000000000003        8.0000000000000000        2.3580476650211044     
   31.200000000000003        8.8000000000000007        2.3590534497908786     
   31.200000000000003        9.6000000000000014        2.3610036139343236     
   31.200000000000003        10.400000000000000        2.3623486912991445     
   31.200000000000003        11.200000000000001        2.3618487507088273     
   31.200000000000003        12.000000000000000        2.3657455884567384     
   31.200000000000003        12.800000000000001        2.3662657489859709     
   31.200000000000003        13.600000000000001        2.3690148455818965     
   31.200000000000003        14.400000000000000        2.3705962336667628     
   31.200000000000003        15.200000000000001        2.3713563796215831     
   31.200000000000003        16.000000000000000        2.3721669583691041     
   31.200000000000003        16.800000000000001        2.3708860613445055     
   31.200000000000003        17.600000000000001        2.3681573257784287     
   31.200000000000003        18.400000000000002        2.3644991419581904     
   31.200000000000003        19.200000000000003        2.3577629323596416     
   31.200000000000003        20.000000000000000        2.3493574590828490     
   31.200000000000003        20.800000000000001        2.3392080494493475     
   31.200000000000003        21.600000000000001        2.3283813291735687     
   31.200000000000003        22.400000000000002        2.3157207866629359     
   31.200000000000003        23.200000000000003        2.3023810982774169     
   31.200000000000003        24.000000000000000        2.2897565345839741     
   31.200000000000003        24.800000000000001        2.2778148896090089     
   31.200000000000003        25.600000000000001        2.2674942629366468     
   31.200000000000003        26.400000000000002        2.2581811561123395     
   31.200000000000003        27.200000000000003        2.2544504529124372     
   31.200000000000003        28.000000000000000        2.2533037898522021     
   31.200000000000003        28.800000000000001        2.2553674240162782     
   31.200000000000003        29.600000000000001        2.2614213992935945     
   31.200000000000003        30.400000000000002        2.2720360681381671     
   31.200000000000003        31.200000000000003        2.2859641213437429     
   31.200000000000003        32.000000000000000        2.3032947663608727     
   31.200000000000003        32.800000000000004        2.3232654591316790     
   31.200000000000003        33.600000000000001        2.3456891930780577     
   31.200000000000003        34.399999999999999        2.3685257230693466     
   31.200000000000003        35.200000000000003        2.3951494515586167     
   31.200000000000003        36.000000000000000        2.4208618340665988     
   31.200000000000003        36.800000000000004        2.4470900803407489     
   31.200000000000003        37.600000000000001        2.4663692872951324     
   31.200000000000003        38.400000000000006        2.5081054987180136     
   31.200000000000003        39.200000000000003        2.4981079483643938     
   31.200000000000003        40.000000000000000        2.5070038621047002     
   31.200000000000003        40.800000000000004        2.4980281088677225     
   31.200000000000003        41.600000000000001        2.5129918385364625     
   31.200000000000003        42.400000000000006        2.4959976956243701     
   31.200000000000003        43.200000000000003        2.5034721752918041     
   31.200000000000003        44.000000000000000        2.5030694762856767     
   31.200000000000003        44.800000000000004        2.5079832453967885     
   31.200000000000003        45.600000000000001        2.4771204734945860     
   31.200000000000003        46.400000000000006        2.4600236284417645     
   31.200000000000003        47.200000000000003        2.4416870297421953     
   31.200000000000003        48.000000000000000        2.4233771081437414     
   31.200000000000003        48.800000000000004        2.4051227691131980     
   31.200000000000003        49.600000000000001        2.3868235687590280     
   31.200000000000003        50.400000000000006        2.3664551583154108     
   31.200000000000003        51.200000000000003        2.3452758443050641     
   31.200000000000003        52.000000000000000        2.3234267935780881     
   31.200000000000003        52.800000000000004        2.3024839359405020     
   31.200000000000003        53.600000000000001        2.2813177477850526     
   31.200000000000003        54.400000000000006        2.2612637516196075     
   31.200000000000003        55.200000000000003        2.2414572647300464     
   31.200000000000003        56.000000000000000        2.2241683943991628     
   31.200000000000003        56.800000000000004        2.2066602258740495     
   31.200000000000003        57.600000000000001        2.1930145418390432     
   31.200000000000003        58.400000000000006        2.1831197698942164     
   31.200000000000003        59.200000000000003        2.1738380229020176     
   31.200000000000003        60.000000000000000        2.1715948024753255     
   31.200000000000003        60.800000000000004        2.1725850058902840     
   31.200000000000003        61.600000000000001        2.1774798414700771     
   31.200000000000003        62.400000000000006        2.1868379672381768     
   31.200000000000003        63.200000000000003        2.1997672297534208     
   31.200000000000003        64.000000000000000        2.2149925013440650     
   31.200000000000003        64.799999999999997        2.2320976951583988     
   31.200000000000003        65.600000000000009        2.2503328889743828     
   31.200000000000003        66.400000000000006        2.2693036431497120     
   31.200000000000003        67.200000000000003        2.2877979503867172     
   31.200000000000003        68.000000000000000        2.3044922840767361     
   31.200000000000003        68.799999999999997        2.3200826041534590     
   31.200000000000003        69.600000000000009        2.3300691314745574     
   31.200000000000003        70.400000000000006        2.3417844647871231     
   31.200000000000003        71.200000000000003        2.3431639133683184     
   31.200000000000003        72.000000000000000        2.3442347672088335     
   31.200000000000003        72.799999999999997        2.3390854221994668     
   31.200000000000003        73.600000000000009        2.3346551485824460     
   31.200000000000003        74.400000000000006        2.3266397653888666     
   31.200000000000003        75.200000000000003        2.3160866763723633     
   31.200000000000003        76.000000000000000        2.3051399864016702     
   31.200000000000003        76.800000000000011        2.2933581978560214     
   31.200000000000003        77.600000000000009        2.2849238539080186     
   31.200000000000003        78.400000000000006        2.2764599134731789     
   31.200000000000003        79.200000000000003        2.2705652128851908     
   31.200000000000003        80.000000000000000        2.2676446824452405     
   31.200000000000003        80.800000000000011        2.2669748803398040     
   31.200000000000003        81.600000000000009        2.2695708705457784     
   31.200000000000003        82.400000000000006        2.2740130124877562     
   31.200000000000003        83.200000000000003        2.2817609818188731     
   31.200000000000003        84.000000000000000        2.2907823388707378     
   31.200000000000003        84.800000000000011        2.3005987184614818     
   31.200000000000003        85.600000000000009        2.3121658835560126     
   31.200000000000003        86.400000000000006        2.3210758962598490     
   31.200000000000003        87.200000000000003        2.3328462851145111     
   31.200000000000003        88.000000000000000        2.3418191855673967     
   31.200000000000003        88.800000000000011        2.3497728271934877     
   31.200000000000003        89.600000000000009        2.3552958187908581     
   31.200000000000003        90.400000000000006        2.3596363067099890     
   31.200000000000003        91.200000000000003        2.3608349564794935     
   31.200000000000003        92.000000000000000        2.3614855497681058     
   31.200000000000003        92.800000000000011        2.3618826581003818     
   31.200000000000003        93.600000000000009        2.3613971207120801     
   31.200000000000003        94.400000000000006        2.3586460610777835     
   31.200000000000003        95.200000000000003        2.3560999894370940     
   31.200000000000003        96.000000000000000        2.3524978616729633     
   31.200000000000003        96.800000000000011        2.3504547830859868     
   31.200000000000003        97.600000000000009        2.3469455648306656     
   31.200000000000003        98.400000000000006        2.3465811549786073     
   31.200000000000003        99.200000000000003        2.3454112742374251     
   31.200000000000003        100.00000000000000        2.3445940228450701     
   31.200000000000003        100.80000000000001        2.3446056854120245     
   31.200000000000003        101.60000000000001        2.3450453553366439     
   31.200000000000003        102.40000000000001        2.3452822424484254     

   32.000000000000000       0.80000000000000004        2.3485396446556535     
   32.000000000000000        1.6000000000000001        2.3489285356522518     
   32.000000000000000        2.4000000000000004        2.3504263992524752     
   32.000000000000000        3.2000000000000002        2.3520070275124194     
   32.000000000000000        4.0000000000000000        2.3536846105482807     
   32.000000000000000        4.8000000000000007        2.3563199298731639     
   32.000000000000000        5.6000000000000005        2.3557128984245592     
   32.000000000000000        6.4000000000000004        2.3562603620659881     
   32.000000000000000        7.2000000000000002        2.3564378411480766     
   32.000000000000000        8.0000000000000000        2.3569787835422185     
   32.000000000000000        8.8000000000000007        2.3570155249727636     
   32.000000000000000        9.6000000000000014        2.3585108967851478     
   32.000000000000000        10.400000000000000        2.3594488215781828     
   32.000000000000000        11.200000000000001        2.3606187464400179     
   32.000000000000000        12.000000000000000        2.3620143682555081     
   32.000000000000000        12.800000000000001        2.3638479880067882     
   32.000000000000000        13.600000000000001        2.3660900052302316     
   32.000000000000000        14.400000000000000        2.3673500989187044     
   32.000000000000000        15.200000000000001        2.3685989041279010     
   32.000000000000000        16.000000000000000        2.3680811006701847     
   32.000000000000000        16.800000000000001        2.3679475931662353     
   32.000000000000000        17.600000000000001        2.3647123752148622     
   32.000000000000000        18.400000000000002        2.3598574530576433     
   32.000000000000000        19.200000000000003        2.3548833205457562     
   32.000000000000000        20.000000000000000        2.3437702773916187     
   32.000000000000000        20.800000000000001        2.3330509451443864     
   32.000000000000000        21.600000000000001        2.3202135847710257     
   32.000000000000000        22.400000000000002        2.3048914349393703     
   32.000000000000000        23.200000000000003        2.2886458857701033     
   32.000000000000000        24.000000000000000        2.2751621043901187     
   32.000000000000000        24.800000000000001        2.2614105896809948     
   32.000000000000000        25.600000000000001        2.2492419136902293     
   32.000000000000000        26.400000000000002        2.2405614675409882     
   32.000000000000000        27.200000000000003        2.2343495634190118     
   32.000000000000000        28.000000000000000        2.2322184083572627     
   32.000000000000000        28.800000000000001        2.2345762853000024     
   32.000000000000000        29.600000000000001        2.2411084261319507     
   32.000000000000000        30.400000000000002        2.2534040333301086     
   32.000000000000000        31.200000000000003        2.2685460328899940     
   32.000000000000000        32.000000000000000        2.2878861839136939     
   32.000000000000000        32.800000000000004        2.3103940384008159     
   32.000000000000000        33.600000000000001        2.3351897025807178     
   32.000000000000000        34.399999999999999        2.3617859631466085     
   32.000000000000000        35.200000000000003        2.3898993561099031     
   32.000000000000000        36.000000000000000        2.4183838336220456     
   32.000000000000000        36.800000000000004        2.4474668913900155     
   32.000000000000000        37.600000000000001        2.4742416843660813     
   32.000000000000000        38.400000000000006        2.4987240623559202     
   32.000000000000000        39.200000000000003        2.5141684550661347     
   32.000000000000000        40.000000000000000        2.4918263920125097     
   32.000000000000000        40.800000000000004        2.5114095787724797     
   32.000000000000000        41.600000000000001        2.4933493133053615     
   32.000000000000000        42.400000000000006        2.5103999779233885     
   32.000000000000000        43.200000000000003        2.4959802162105573     
   32.000000000000000        44.000000000000000        2.4946352079589800     
   32.000000000000000        44.800000000000004        2.5003647021158941     
   32.000000000000000        45.600000000000001        2.4850784480792223     
   32.000000000000000        46.400000000000006        2.4640212770071606     
   32.000000000000000        47.200000000000003        2.4482413888204757     
   32.000000000000000        48.000000000000000        2.4310274275719004     
   32.000000000000000        48.800000000000004        2.4121906945431415     
   32.000000000000000        49.600000000000001        2.3938781507140341     
   32.000000000000000        50.400000000000006        2.3721879048777761     
   32.000000000000000        51.200000000000003        2.3542323197779234     
   32.000000000000000        52.000000000000000        2.3347679376982797     
   32.000000000000000        52.800000000000004        2.3140442686989706     
   32.000000000000000        53.600000000000001        2.2941741907498039     
   32.000000000000000        54.400000000000006        2.2741892596951097     
   32.000000000000000        55.200000000000003        2.2550455292166403     
   32.000000000000000        56.000000000000000        2.2367484557477044
[truncated: 894,528 more chars]
