# Supplementary material for: A first-principles phase field method for quantitatively predicting multi-composition phase separation without thermodynamic empirical parameter
Source: Nat Commun. 2019 Aug 1;10:3451. doi: 10.1038/s41467-019-11248-z (PMC6671953; doi:10.1038/s41467-019-11248-z)
Supplement: Supplementary file 3 — Source Data [file 41467_2019_11248_MOESM3_ESM.zip › supplementary-files/data-files/Fig.6/Fig6-d-Ni60%/out_Ni_10000-60.0%]

  0.80000000000000004       0.80000000000000004        2.8997007600905809     
  0.80000000000000004        1.6000000000000001        2.9004404596341602     
  0.80000000000000004        2.4000000000000004        2.8994527239547732     
  0.80000000000000004        3.2000000000000002        2.8998588794397140     
  0.80000000000000004        4.0000000000000000        2.8992416657318527     
  0.80000000000000004        4.8000000000000007        2.8996710303222684     
  0.80000000000000004        5.6000000000000005        2.9012357128440143     
  0.80000000000000004        6.4000000000000004        2.9002437209870053     
  0.80000000000000004        7.2000000000000002        2.8986462430822422     
  0.80000000000000004        8.0000000000000000        2.8979558761363724     
  0.80000000000000004        8.8000000000000007        2.8968390327470117     
  0.80000000000000004        9.6000000000000014        2.8976616327823193     
  0.80000000000000004        10.400000000000000        2.8993894468960866     
  0.80000000000000004        11.200000000000001        2.9027340755527726     
  0.80000000000000004        12.000000000000000        2.9076828542782547     
  0.80000000000000004        12.800000000000001        2.9139492595089531     
  0.80000000000000004        13.600000000000001        2.9205346016991549     
  0.80000000000000004        14.400000000000000        2.9246817792598847     
  0.80000000000000004        15.200000000000001        2.9253042392258570     
  0.80000000000000004        16.000000000000000        2.9215852668440467     
  0.80000000000000004        16.800000000000001        2.9128841984223435     
  0.80000000000000004        17.600000000000001        2.8994499228880604     
  0.80000000000000004        18.400000000000002        2.8816156104482853     
  0.80000000000000004        19.200000000000003        2.8595963380152796     
  0.80000000000000004        20.000000000000000        2.8363238979060719     
  0.80000000000000004        20.800000000000001        2.8134967208857278     
  0.80000000000000004        21.600000000000001        2.7931929650056455     
  0.80000000000000004        22.400000000000002        2.7779268559389925     
  0.80000000000000004        23.200000000000003        2.7687156382261913     
  0.80000000000000004        24.000000000000000        2.7669003141857087     
  0.80000000000000004        24.800000000000001        2.7699132242427771     
  0.80000000000000004        25.600000000000001        2.7797100930393341     
  0.80000000000000004        26.400000000000002        2.7954986283895371     
  0.80000000000000004        27.200000000000003        2.8153905797932688     
  0.80000000000000004        28.000000000000000        2.8373981915624671     
  0.80000000000000004        28.800000000000001        2.8628284019694075     
  0.80000000000000004        29.600000000000001        2.8833661534773176     
  0.80000000000000004        30.400000000000002        2.9014726705013096     
  0.80000000000000004        31.200000000000003        2.9156848506335251     
  0.80000000000000004        32.000000000000000        2.9244874904666101     
  0.80000000000000004        32.800000000000004        2.9278331895161536     
  0.80000000000000004        33.600000000000001        2.9261431062840004     
  0.80000000000000004        34.399999999999999        2.9204512872350517     
  0.80000000000000004        35.200000000000003        2.9134390740259559     
  0.80000000000000004        36.000000000000000        2.9040033675797980     
  0.80000000000000004        36.800000000000004        2.8998059933182625     
  0.80000000000000004        37.600000000000001        2.8981220436772293     
  0.80000000000000004        38.400000000000006        2.8998945835164283     
  0.80000000000000004        39.200000000000003        2.9043359269048614     
  0.80000000000000004        40.000000000000000        2.9119770222930446     
  0.80000000000000004        40.800000000000004        2.9194311781693236     
  0.80000000000000004        41.600000000000001        2.9261002121690978     
  0.80000000000000004        42.400000000000006        2.9277726410398985     
  0.80000000000000004        43.200000000000003        2.9271604090372909     
  0.80000000000000004        44.000000000000000        2.9162524632197182     
  0.80000000000000004        44.800000000000004        2.9003150698988898     
  0.80000000000000004        45.600000000000001        2.8772416138646775     
  0.80000000000000004        46.400000000000006        2.8511635853494059     
  0.80000000000000004        47.200000000000003        2.8227728070808578     
  0.80000000000000004        48.000000000000000        2.7971602785690366     
  0.80000000000000004        48.800000000000004        2.7747580864240207     
  0.80000000000000004        49.600000000000001        2.7590196608851221     
  0.80000000000000004        50.400000000000006        2.7499099834852241     
  0.80000000000000004        51.200000000000003        2.7465853136007965     
  0.80000000000000004        52.000000000000000        2.7505624582316153     
  0.80000000000000004        52.800000000000004        2.7601510444862742     
  0.80000000000000004        53.600000000000001        2.7766862189766446     
  0.80000000000000004        54.400000000000006        2.7980826931982592     
  0.80000000000000004        55.200000000000003        2.8244507803580583     
  0.80000000000000004        56.000000000000000        2.8526296721416977     
  0.80000000000000004        56.800000000000004        2.8787288308637633     
  0.80000000000000004        57.600000000000001        2.9008096243772048     
  0.80000000000000004        58.400000000000006        2.9160550430623968     
  0.80000000000000004        59.200000000000003        2.9254048954740486     
  0.80000000000000004        60.000000000000000        2.9277855181289265     
  0.80000000000000004        60.800000000000004        2.9265268857838089     
  0.80000000000000004        61.600000000000001        2.9208686804433865     
  0.80000000000000004        62.400000000000006        2.9138680790185543     
  0.80000000000000004        63.200000000000003        2.9065333968725553     
  0.80000000000000004        64.000000000000000        2.9005923823986204     
  0.80000000000000004        64.799999999999997        2.8964793365265802     
  0.80000000000000004        65.600000000000009        2.8948200819630108     
  0.80000000000000004        66.400000000000006        2.8936682668298865     
  0.80000000000000004        67.200000000000003        2.8980011584952239     
  0.80000000000000004        68.000000000000000        2.9019249096796473     
  0.80000000000000004        68.799999999999997        2.9077999304702078     
  0.80000000000000004        69.600000000000009        2.9144719031793596     
  0.80000000000000004        70.400000000000006        2.9209496366290506     
  0.80000000000000004        71.200000000000003        2.9264027664499164     
  0.80000000000000004        72.000000000000000        2.9296361686530958     
  0.80000000000000004        72.799999999999997        2.9302955801607475     
  0.80000000000000004        73.600000000000009        2.9260659274782892     
  0.80000000000000004        74.400000000000006        2.9176891442467126     
  0.80000000000000004        75.200000000000003        2.9056518682849619     
  0.80000000000000004        76.000000000000000        2.8917725496971864     
  0.80000000000000004        76.800000000000011        2.8775605329358203     
  0.80000000000000004        77.600000000000009        2.8644549556048089     
  0.80000000000000004        78.400000000000006        2.8546226846412583     
  0.80000000000000004        79.200000000000003        2.8481955285829379     
  0.80000000000000004        80.000000000000000        2.8453865242385770     
  0.80000000000000004        80.800000000000011        2.8469535597693891     
  0.80000000000000004        81.600000000000009        2.8528937029401802     
  0.80000000000000004        82.400000000000006        2.8628705324183881     
  0.80000000000000004        83.200000000000003        2.8754847876065219     
  0.80000000000000004        84.000000000000000        2.8895381207403772     
  0.80000000000000004        84.800000000000011        2.9032208670965471     
  0.80000000000000004        85.600000000000009        2.9152266097870774     
  0.80000000000000004        86.400000000000006        2.9248517323576038     
  0.80000000000000004        87.200000000000003        2.9274672791405583     
  0.80000000000000004        88.000000000000000        2.9274533273795447     
  0.80000000000000004        88.800000000000011        2.9243258096161480     
  0.80000000000000004        89.600000000000009        2.9194603302165518     
  0.80000000000000004        90.400000000000006        2.9127831852635833     
  0.80000000000000004        91.200000000000003        2.9067538797655947     
  0.80000000000000004        92.000000000000000        2.9015946117245957     
  0.80000000000000004        92.800000000000011        2.8981511025030668     
  0.80000000000000004        93.600000000000009        2.8970170677143030     
  0.80000000000000004        94.400000000000006        2.8956925193637550     
  0.80000000000000004        95.200000000000003        2.8960776809061115     
  0.80000000000000004        96.000000000000000        2.8971817906558037     
  0.80000000000000004        96.800000000000011        2.8985895892280524     
  0.80000000000000004        97.600000000000009        2.8995003522918417     
  0.80000000000000004        98.400000000000006        2.8994217000003477     
  0.80000000000000004        99.200000000000003        2.8999875112431353     
  0.80000000000000004        100.00000000000000        2.8998935699562045     
  0.80000000000000004        100.80000000000001        2.8998902335085348     
  0.80000000000000004        101.60000000000001        2.9004634830230516     
  0.80000000000000004        102.40000000000001        2.9001447649821546     

   1.6000000000000001       0.80000000000000004        2.8987412850009728     
   1.6000000000000001        1.6000000000000001        2.9001332066477916     
   1.6000000000000001        2.4000000000000004        2.9014903951647595     
   1.6000000000000001        3.2000000000000002        2.9006248316159882     
   1.6000000000000001        4.0000000000000000        2.9003896175055766     
   1.6000000000000001        4.8000000000000007        2.9012254509732172     
   1.6000000000000001        5.6000000000000005        2.9002610217077955     
   1.6000000000000001        6.4000000000000004        2.9002572072538224     
   1.6000000000000001        7.2000000000000002        2.8994562498262364     
   1.6000000000000001        8.0000000000000000        2.8984032020177750     
   1.6000000000000001        8.8000000000000007        2.8978204738228848     
   1.6000000000000001        9.6000000000000014        2.8976335596559468     
   1.6000000000000001        10.400000000000000        2.8984729386935166     
   1.6000000000000001        11.200000000000001        2.9011656989673815     
   1.6000000000000001        12.000000000000000        2.9035019291653485     
   1.6000000000000001        12.800000000000001        2.9081921749503326     
   1.6000000000000001        13.600000000000001        2.9135189507336428     
   1.6000000000000001        14.400000000000000        2.9197258290276040     
   1.6000000000000001        15.200000000000001        2.9237185368335035     
   1.6000000000000001        16.000000000000000        2.9255590785221020     
   1.6000000000000001        16.800000000000001        2.9238809112042650     
   1.6000000000000001        17.600000000000001        2.9199291330066659     
   1.6000000000000001        18.400000000000002        2.9127299223494676     
   1.6000000000000001        19.200000000000003        2.9050000642218463     
   1.6000000000000001        20.000000000000000        2.8916219546070669     
   1.6000000000000001        20.800000000000001        2.8814312627443619     
   1.6000000000000001        21.600000000000001        2.8725335893955832     
   1.6000000000000001        22.400000000000002        2.8628580285304341     
   1.6000000000000001        23.200000000000003        2.8547189001221160     
   1.6000000000000001        24.000000000000000        2.8557746541520275     
   1.6000000000000001        24.800000000000001        2.8581192967455471     
   1.6000000000000001        25.600000000000001        2.8637629259908661     
   1.6000000000000001        26.400000000000002        2.8724401352000091     
   1.6000000000000001        27.200000000000003        2.8838368593679964     
   1.6000000000000001        28.000000000000000        2.8953548528380226     
   1.6000000000000001        28.800000000000001        2.9049597881117308     
   1.6000000000000001        29.600000000000001        2.9154047641963983     
   1.6000000000000001        30.400000000000002        2.9217285596368288     
   1.6000000000000001        31.200000000000003        2.9267099811035981     
   1.6000000000000001        32.000000000000000        2.9276625118831396     
   1.6000000000000001        32.800000000000004        2.9244254789797735     
   1.6000000000000001        33.600000000000001        2.9201188247133598     
   1.6000000000000001        34.399999999999999        2.9138323210645312     
   1.6000000000000001        35.200000000000003        2.9057046394785981     
   1.6000000000000001        36.000000000000000        2.9011234457491080     
   1.6000000000000001        36.800000000000004        2.8986175546788839     
   1.6000000000000001        37.600000000000001        2.8994595531811291     
   1.6000000000000001        38.400000000000006        2.9040742452261714     
   1.6000000000000001        39.200000000000003        2.9110353952421200     
   1.6000000000000001        40.000000000000000        2.9177631971490392     
   1.6000000000000001        40.800000000000004        2.9253795380072329     
   1.6000000000000001        41.600000000000001        2.9276902562145084     
   1.6000000000000001        42.400000000000006        2.9229100707026183     
   1.6000000000000001        43.200000000000003        2.9095495627631776     
   1.6000000000000001        44.000000000000000        2.8862128092158446     
   1.6000000000000001        44.800000000000004        2.8531469264520894     
   1.6000000000000001        45.600000000000001        2.8125658229642747     
   1.6000000000000001        46.400000000000006        2.7694948512533073     
   1.6000000000000001        47.200000000000003        2.7262987922067103     
   1.6000000000000001        48.000000000000000        2.6895782244083821     
   1.6000000000000001        48.800000000000004        2.6617970517375471     
   1.6000000000000001        49.600000000000001        2.6429691866107645     
   1.6000000000000001        50.400000000000006        2.6324563587736733     
   1.6000000000000001        51.200000000000003        2.6290295082761719     
   1.6000000000000001        52.000000000000000        2.6328090997826172     
   1.6000000000000001        52.800000000000004        2.6443989103843877     
   1.6000000000000001        53.600000000000001        2.6637291435002846     
   1.6000000000000001        54.400000000000006        2.6915098294360535     
   1.6000000000000001        55.200000000000003        2.7279561439866256     
   1.6000000000000001        56.000000000000000        2.7705988812156916     
   1.6000000000000001        56.800000000000004        2.8145406706670149     
   1.6000000000000001        57.600000000000001        2.8544855984550956     
   1.6000000000000001        58.400000000000006        2.8871683281608314     
   1.6000000000000001        59.200000000000003        2.9091208968754181     
   1.6000000000000001        60.000000000000000        2.9235885074269383     
   1.6000000000000001        60.800000000000004        2.9276488641145320     
   1.6000000000000001        61.600000000000001        2.9258238841567472     
   1.6000000000000001        62.400000000000006        2.9193465144504867     
   1.6000000000000001        63.200000000000003        2.9129167960677025     
   1.6000000000000001        64.000000000000000        2.9058173243595129     
   1.6000000000000001        64.799999999999997        2.8980392824203762     
   1.6000000000000001        65.600000000000009        2.8958991362852742     
   1.6000000000000001        66.400000000000006        2.8959396441713228     
   1.6000000000000001        67.200000000000003        2.8993242519440279     
   1.6000000000000001        68.000000000000000        2.9052814434807273     
   1.6000000000000001        68.799999999999997        2.9116208712251668     
   1.6000000000000001        69.600000000000009        2.9199742564604265     
   1.6000000000000001        70.400000000000006        2.9249837734782158     
   1.6000000000000001        71.200000000000003        2.9287689091189186     
   1.6000000000000001        72.000000000000000        2.9251971525346847     
   1.6000000000000001        72.799999999999997        2.9162813733210942     
   1.6000000000000001        73.600000000000009        2.9005503779722654     
   1.6000000000000001        74.400000000000006        2.8784056841693020     
   1.6000000000000001        75.200000000000003        2.8520863194786101     
   1.6000000000000001        76.000000000000000        2.8261392441365962     
   1.6000000000000001        76.800000000000011        2.7983615506512880     
   1.6000000000000001        77.600000000000009        2.7776656780342317     
   1.6000000000000001        78.400000000000006        2.7612187548897675     
   1.6000000000000001        79.200000000000003        2.7523204223908673     
   1.6000000000000001        80.000000000000000        2.7476312914133527     
   1.6000000000000001        80.800000000000011        2.7497008148980311     
   1.6000000000000001        81.600000000000009        2.7583420648178776     
   1.6000000000000001        82.400000000000006        2.7726821860884963     
   1.6000000000000001        83.200000000000003        2.7922787838945409     
   1.6000000000000001        84.000000000000000        2.8181507384059112     
   1.6000000000000001        84.800000000000011        2.8460343853852823     
   1.6000000000000001        85.600000000000009        2.8720353253899762     
   1.6000000000000001        86.400000000000006        2.8966143718536448     
   1.6000000000000001        87.200000000000003        2.9136636430496781     
   1.6000000000000001        88.000000000000000        2.9227990275315667     
   1.6000000000000001        88.800000000000011        2.9265792657387633     
   1.6000000000000001        89.600000000000009        2.9244324022051766     
   1.6000000000000001        90.400000000000006        2.9190269280434293     
   1.6000000000000001        91.200000000000003        2.9122561230262987     
   1.6000000000000001        92.000000000000000        2.9057225017576584     
   1.6000000000000001        92.800000000000011        2.9004028844590986     
   1.6000000000000001        93.600000000000009        2.8956690831093339     
   1.6000000000000001        94.400000000000006        2.8947302691315779     
   1.6000000000000001        95.200000000000003        2.8966591874409819     
   1.6000000000000001        96.000000000000000        2.8961771133720173     
   1.6000000000000001        96.800000000000011        2.8971786755534286     
   1.6000000000000001        97.600000000000009        2.8979842839289449     
   1.6000000000000001        98.400000000000006        2.8988809612488087     
   1.6000000000000001        99.200000000000003        2.8993467008089158     
   1.6000000000000001        100.00000000000000        2.8999172372337343     
   1.6000000000000001        100.80000000000001        2.8999679560736085     
   1.6000000000000001        101.60000000000001        2.8997411599309992     
   1.6000000000000001        102.40000000000001        2.8999457546675322     

   2.4000000000000004       0.80000000000000004        2.8997019650481080     
   2.4000000000000004        1.6000000000000001        2.8999335513998603     
   2.4000000000000004        2.4000000000000004        2.9002595687206991     
   2.4000000000000004        3.2000000000000002        2.8999136828355909     
   2.4000000000000004        4.0000000000000000        2.8994679232184248     
   2.4000000000000004        4.8000000000000007        2.8998340124614561     
   2.4000000000000004        5.6000000000000005        2.9007627873180031     
   2.4000000000000004        6.4000000000000004        2.9004594216013224     
   2.4000000000000004        7.2000000000000002        2.9000795104583035     
   2.4000000000000004        8.0000000000000000        2.8986237086808395     
   2.4000000000000004        8.8000000000000007        2.8969974159666827     
   2.4000000000000004        9.6000000000000014        2.8978395136954749     
   2.4000000000000004        10.400000000000000        2.8980349105894176     
   2.4000000000000004        11.200000000000001        2.8984619802909810     
   2.4000000000000004        12.000000000000000        2.9001595090462424     
   2.4000000000000004        12.800000000000001        2.9008187471420315     
   2.4000000000000004        13.600000000000001        2.9077540274426448     
   2.4000000000000004        14.400000000000000        2.9126894080188452     
   2.4000000000000004        15.200000000000001        2.9173473867341930     
   2.4000000000000004        16.000000000000000        2.9218409515309380     
   2.4000000000000004        16.800000000000001        2.9243871161792860     
   2.4000000000000004        17.600000000000001        2.9254978815844992     
   2.4000000000000004        18.400000000000002        2.9256603223407693     
   2.4000000000000004        19.200000000000003        2.9230489327516014     
   2.4000000000000004        20.000000000000000        2.9198769459876011     
   2.4000000000000004        20.800000000000001        2.9158976026866452     
   2.4000000000000004        21.600000000000001        2.9127271340467478     
   2.4000000000000004        22.400000000000002        2.9091851582337416     
   2.4000000000000004        23.200000000000003        2.9071545869782511     
   2.4000000000000004        24.000000000000000        2.9064758057016813     
   2.4000000000000004        24.800000000000001        2.9073969764699692     
   2.4000000000000004        25.600000000000001        2.9095956705285109     
   2.4000000000000004        26.400000000000002        2.9121243350473933     
   2.4000000000000004        27.200000000000003        2.9181657050434811     
   2.4000000000000004        28.000000000000000        2.9211030853205466     
   2.4000000000000004        28.800000000000001        2.9257408702388323     
   2.4000000000000004        29.600000000000001        2.9266956196731964     
   2.4000000000000004        30.400000000000002        2.9273077237026390     
   2.4000000000000004        31.200000000000003        2.9270421853669268     
   2.4000000000000004        32.000000000000000        2.9225932008482047     
   2.4000000000000004        32.800000000000004        2.9183984827661944     
   2.4000000000000004        33.600000000000001        2.9124674725595980     
   2.4000000000000004        34.399999999999999        2.9059207561206852     
   2.4000000000000004        35.200000000000003        2.9001680440481370     
   2.4000000000000004        36.000000000000000        2.8977901215701078     
   2.4000000000000004        36.800000000000004        2.8969192255850422     
   2.4000000000000004        37.600000000000001        2.9019814331416689     
   2.4000000000000004        38.400000000000006        2.9090642828064972     
   2.4000000000000004        39.200000000000003        2.9174673857666935     
   2.4000000000000004        40.000000000000000        2.9248178947140602     
   2.4000000000000004        40.800000000000004        2.9276255593524199     
   2.4000000000000004        41.600000000000001        2.9232929954366251     
   2.4000000000000004        42.400000000000006        2.9075704578824291     
   2.4000000000000004        43.200000000000003        2.8797232015358833     
   2.4000000000000004        44.000000000000000        2.8363102581359931     
   2.4000000000000004        44.800000000000004        2.7833715910713983     
   2.4000000000000004        45.600000000000001        2.7249740233251232     
   2.4000000000000004        46.400000000000006        2.6679981002631337     
   2.4000000000000004        47.200000000000003        2.6190407957397737     
   2.4000000000000004        48.000000000000000        2.5805325884529946     
   2.4000000000000004        48.800000000000004        2.5530999033128321     
   2.4000000000000004        49.600000000000001        2.5349710858887886     
   2.4000000000000004        50.400000000000006        2.5255209308802984     
   2.4000000000000004        51.200000000000003        2.5235732378142912     
   2.4000000000000004        52.000000000000000        2.5252364961876399     
   2.4000000000000004        52.800000000000004        2.5342732253072833     
   2.4000000000000004        53.600000000000001        2.5537725767419457     
   2.4000000000000004        54.400000000000006        2.5801944214198902     
   2.4000000000000004        55.200000000000003        2.6175518993483657     
   2.4000000000000004        56.000000000000000        2.6682737527474769     
   2.4000000000000004        56.800000000000004        2.7262973894601688     
   2.4000000000000004        57.600000000000001        2.7854992902361251     
   2.4000000000000004        58.400000000000006        2.8386845126953810     
   2.4000000000000004        59.200000000000003        2.8801965262527220     
   2.4000000000000004        60.000000000000000        2.9077791959980743     
   2.4000000000000004        60.800000000000004        2.9228770837701310     
   2.4000000000000004        61.600000000000001        2.9277525087814467     
   2.4000000000000004        62.400000000000006        2.9245702104091671     
   2.4000000000000004        63.200000000000003        2.9170717480478134     
   2.4000000000000004        64.000000000000000        2.9081048779501182     
   2.4000000000000004        64.799999999999997        2.9004207559293920     
   2.4000000000000004        65.600000000000009        2.8978210572084757     
   2.4000000000000004        66.400000000000006        2.8985629632714764     
   2.4000000000000004        67.200000000000003        2.9033899373993908     
   2.4000000000000004        68.000000000000000        2.9102889424293719     
   2.4000000000000004        68.799999999999997        2.9182270094647338     
   2.4000000000000004        69.600000000000009        2.9245505874260966     
   2.4000000000000004        70.400000000000006        2.9264030738847850     
   2.4000000000000004        71.200000000000003        2.9222303231760747     
   2.4000000000000004        72.000000000000000        2.9086106122652513     
   2.4000000000000004        72.799999999999997        2.8857606494863122     
   2.4000000000000004        73.600000000000009        2.8532664930070424     
   2.4000000000000004        74.400000000000006        2.8134873576792430     
   2.4000000000000004        75.200000000000003        2.7690140596623314     
   2.4000000000000004        76.000000000000000        2.7269540326865176     
   2.4000000000000004        76.800000000000011        2.6913573445686767     
   2.4000000000000004        77.600000000000009        2.6642912042267226     
   2.4000000000000004        78.400000000000006        2.6438309085021818     
   2.4000000000000004        79.200000000000003        2.6334198295462752     
   2.4000000000000004        80.000000000000000        2.6282261361577266     
   2.4000000000000004        80.800000000000011        2.6300095493265419     
   2.4000000000000004        81.600000000000009        2.6387343540119086     
   2.4000000000000004        82.400000000000006        2.6552013167249600     
   2.4000000000000004        83.200000000000003        2.6780729300750052     
   2.4000000000000004        84.000000000000000        2.7126859092739144     
   2.4000000000000004        84.800000000000011        2.7530041211871819     
   2.4000000000000004        85.600000000000009        2.7991393862825320     
   2.4000000000000004        86.400000000000006        2.8431420307373485     
   2.4000000000000004        87.200000000000003        2.8794190682568579     
   2.4000000000000004        88.000000000000000        2.9058413299292547     
   2.4000000000000004        88.800000000000011        2.9203722759105024     
   2.4000000000000004        89.600000000000009        2.9259648257031272     
   2.4000000000000004        90.400000000000006        2.9227098011349262     
   2.4000000000000004        91.200000000000003        2.9183327214593970     
   2.4000000000000004        92.000000000000000        2.9113705087757293     
   2.4000000000000004        92.800000000000011        2.9043031302838167     
   2.4000000000000004        93.600000000000009        2.8983997591899926     
   2.4000000000000004        94.400000000000006        2.8963398050505802     
   2.4000000000000004        95.200000000000003        2.8922003684908462     
   2.4000000000000004        96.000000000000000        2.8951505826764357     
   2.4000000000000004        96.800000000000011        2.8957423030958935     
   2.4000000000000004        97.600000000000009        2.8949377087033374     
   2.4000000000000004        98.400000000000006        2.8987615917587219     
   2.4000000000000004        99.200000000000003        2.8985824282322969     
   2.4000000000000004        100.00000000000000        2.8988937049878598     
   2.4000000000000004        100.80000000000001        2.8997330660902718     
   2.4000000000000004        101.60000000000001        2.8996236824947230     
   2.4000000000000004        102.40000000000001        2.8999423368164448     

   3.2000000000000002       0.80000000000000004        2.8995455546995332     
   3.2000000000000002        1.6000000000000001        2.8992442599569705     
   3.2000000000000002        2.4000000000000004        2.8995916627065035     
   3.2000000000000002        3.2000000000000002        2.8998506951338343     
   3.2000000000000002        4.0000000000000000        2.9003185651789618     
   3.2000000000000002        4.8000000000000007        2.9007128207970041     
   3.2000000000000002        5.6000000000000005        2.8993242468426477     
   3.2000000000000002        6.4000000000000004        2.9009414641930054     
   3.2000000000000002        7.2000000000000002        2.8999744240377590     
   3.2000000000000002        8.0000000000000000        2.8987785101459695     
   3.2000000000000002        8.8000000000000007        2.8992930382521553     
   3.2000000000000002        9.6000000000000014        2.8983684858937870     
   3.2000000000000002        10.400000000000000        2.8979450237476017     
   3.2000000000000002        11.200000000000001        2.8953911191932682     
   3.2000000000000002        12.000000000000000        2.8978436571139148     
   3.2000000000000002        12.800000000000001        2.8990188634964298     
   3.2000000000000002        13.600000000000001        2.9011086775630632     
   3.2000000000000002        14.400000000000000        2.9058323036214526     
   3.2000000000000002        15.200000000000001        2.9106981741766966     
   3.2000000000000002        16.000000000000000        2.9149010639679003     
   3.2000000000000002        16.800000000000001        2.9192438800791769     
   3.2000000000000002        17.600000000000001        2.9230112436013083     
   3.2000000000000002        18.400000000000002        2.9254011166964977     
   3.2000000000000002        19.200000000000003        2.9270737857458244     
   3.2000000000000002        20.000000000000000        2.9276835493958675     
   3.2000000000000002        20.800000000000001        2.9295764665984141     
   3.2000000000000002        21.600000000000001        2.9266660147922927     
   3.2000000000000002        22.400000000000002        2.9264670009231857     
   3.2000000000000002        23.200000000000003        2.9262978839812277     
   3.2000000000000002        24.000000000000000        2.9263377873729306     
   3.2000000000000002        24.800000000000001        2.9260162897325053     
   3.2000000000000002        25.600000000000001        2.9263439554399779     
   3.2000000000000002        26.400000000000002        2.9255616025772073     
   3.2000000000000002        27.200000000000003        2.9291511214083474     
   3.2000000000000002        28.000000000000000        2.9273079052308781     
   3.2000000000000002        28.800000000000001        2.9272333261987020     
   3.2000000000000002        29.600000000000001        2.9256331786524443     
   3.2000000000000002        30.400000000000002        2.9230984295378248     
   3.2000000000000002        31.200000000000003        2.9195527132723003     
   3.2000000000000002        32.000000000000000        2.9148759512690754     
   3.2000000000000002        32.800000000000004        2.9099342256387115     
   3.2000000000000002        33.600000000000001        2.9047673742173976     
   3.2000000000000002        34.399999999999999        2.9001737185060197     
   3.2000000000000002        35.200000000000003        2.8972113445919963     
   3.2000000000000002        36.000000000000000        2.8968026102916844     
   3.2000000000000002        36.800000000000004        2.9003364272727268     
   3.2000000000000002        37.600000000000001        2.9062152358980122     
   3.2000000000000002        38.400000000000006        2.9151794786168193     
   3.2000000000000002        39.200000000000003        2.9233041825770303     
   3.2000000000000002        40.000000000000000        2.9284017311156716     
   3.2000000000000002        40.800000000000004        2.9254160361197616     
   3.2000000000000002        41.600000000000001        2.9109317993556076     
   3.2000000000000002        42.400000000000006        2.8768445488732692     
   3.2000000000000002        43.200000000000003        2.8307490188113853     
   3.2000000000000002        44.000000000000000        2.7686985509798796     
   3.2000000000000002        44.800000000000004        2.6973475277899270     
   3.2000000000000002        45.600000000000001        2.6289095516295991     
   3.2000000000000002        46.400000000000006        2.5739840588246912     
   3.2000000000000002        47.200000000000003        2.5374322939864880     
   3.2000000000000002        48.000000000000000        2.5171515070280219     
   3.2000000000000002        48.800000000000004        2.5030710187865757     
   3.2000000000000002        49.600000000000001        2.5233262421883387     
   3.2000000000000002        50.400000000000006        2.5170368807762991     
   3.2000000000000002        51.200000000000003        2.5146674028981248     
   3.2000000000000002        52.000000000000000        2.5168380631585414     
   3.2000000000000002        52.800000000000004        2.5218450696475379     
   3.2000000000000002        53.600000000000001        2.5010596475255569     
   3.2000000000000002        54.400000000000006        2.5133095223588557     
   3.2000000000000002        55.200000000000003        2.5348243215403090     
   3.2000000000000002        56.000000000000000        2.5734613170848970     
   3.2000000000000002        56.800000000000004        2.6307442606702822     
   3.2000000000000002        57.600000000000001        2.7000938472359057     
   3.2000000000000002        58.400000000000006        2.7702933109907000     
   3.2000000000000002        59.200000000000003        2.8320989510292973     
   3.2000000000000002        60.000000000000000        2.8796001574679382     
   3.2000000000000002        60.800000000000004        2.9101469551315069     
   3.2000000000000002        61.600000000000001        2.9248522148379790     
   3.2000000000000002        62.400000000000006        2.9269845790032036     
   3.2000000000000002        63.200000000000003        2.9221400659844887     
   3.2000000000000002        64.000000000000000        2.9147150079260342     
   3.2000000000000002        64.799999999999997        2.9057301776521922     
   3.2000000000000002        65.600000000000009        2.9018415659308352     
   3.2000000000000002        66.400000000000006        2.9023076981446061     
   3.2000000000000002        67.200000000000003        2.9082048650801742     
   3.2000000000000002        68.000000000000000        2.9164199040109291     
   3.2000000000000002        68.799999999999997        2.9210405272049629     
   3.2000000000000002        69.600000000000009        2.9258346001524700     
   3.2000000000000002        70.400000000000006        2.9214987027165953     
   3.2000000000000002        71.200000000000003        2.9088282032282731     
   3.2000000000000002        72.000000000000000        2.8774117485963666     
   3.2000000000000002        72.799999999999997        2.8355198935387587     
   3.2000000000000002        73.600000000000009        2.7837926159502637     
   3.2000000000000002        74.400000000000006        2.7259128788712803     
   3.2000000000000002        75.200000000000003        2.6678588024253296     
   3.2000000000000002        76.000000000000000        2.6194959918340590     
   3.2000000000000002        76.800000000000011        2.5813081456197606     
   3.2000000000000002        77.600000000000009        2.5548454936201965     
   3.2000000000000002        78.400000000000006        2.5383931779638633     
   3.2000000000000002        79.200000000000003        2.5292960411607410     
   3.2000000000000002        80.000000000000000        2.5269288947022548     
   3.2000000000000002        80.800000000000011        2.5280678877786635     
   3.2000000000000002        81.600000000000009        2.5333414894643784     
   3.2000000000000002        82.400000000000006        2.5456405398246487     
   3.2000000000000002        83.200000000000003        2.5640667008697480     
   3.2000000000000002        84.000000000000000        2.5962826852692902     
   3.2000000000000002        84.800000000000011        2.6409909482786214     
   3.2000000000000002        85.600000000000009        2.7015636795852855     
   3.2000000000000002        86.400000000000006        2.7659158658633491     
   3.2000000000000002        87.200000000000003        2.8255561034297978     
   3.2000000000000002        88.000000000000000        2.8725411895153421     
   3.2000000000000002        88.800000000000011        2.9035685862023319     
   3.2000000000000002        89.600000000000009        2.9217412026069760     
   3.2000000000000002        90.400000000000006        2.9278646341893046     
   3.2000000000000002        91.200000000000003        2.9257427599471395     
   3.2000000000000002        92.000000000000000        2.9184167637711900     
   3.2000000000000002        92.800000000000011        2.9108981513036301     
   3.2000000000000002        93.600000000000009        2.9036028884582628     
   3.2000000000000002        94.400000000000006        2.8987075634740873     
   3.2000000000000002        95.200000000000003        2.8956067615102574     
   3.2000000000000002        96.000000000000000        2.8950383684035188     
   3.2000000000000002        96.800000000000011        2.8950342596271463     
   3.2000000000000002        97.600000000000009        2.8947998068745284     
   3.2000000000000002        98.400000000000006        2.8973568719797687     
   3.2000000000000002        99.200000000000003        2.8964136160802822     
   3.2000000000000002        100.00000000000000        2.8989436684141694     
   3.2000000000000002        100.80000000000001        2.8988585003729481     
   3.2000000000000002        101.60000000000001        2.8997941587255611     
   3.2000000000000002        102.40000000000001        2.8967815933114851     

   4.0000000000000000       0.80000000000000004        2.8986629121307899     
   4.0000000000000000        1.6000000000000001        2.8991765357591457     
   4.0000000000000000        2.4000000000000004        2.8988151561985012     
   4.0000000000000000        3.2000000000000002        2.8994764337448240     
   4.0000000000000000        4.0000000000000000        2.8999788730894163     
   4.0000000000000000        4.8000000000000007        2.9002874959950318     
   4.0000000000000000        5.6000000000000005        2.9009456967396305     
   4.0000000000000000        6.4000000000000004        2.9008782695245112     
   4.0000000000000000        7.2000000000000002        2.9006527157116642     
   4.0000000000000000        8.0000000000000000        2.8998449424079369     
   4.0000000000000000        8.8000000000000007        2.9003989851969392     
   4.0000000000000000        9.6000000000000014        2.8988551414306243     
   4.0000000000000000        10.400000000000000        2.8956944793811528     
   4.0000000000000000        11.200000000000001        2.8973671347010730     
   4.0000000000000000        12.000000000000000        2.8962739989843698     
   4.0000000000000000        12.800000000000001        2.8970226257943583     
   4.0000000000000000        13.600000000000001        2.8995123381603931     
   4.0000000000000000        14.400000000000000        2.9008017573358429     
   4.0000000000000000        15.200000000000001        2.9041367013600210     
   4.0000000000000000        16.000000000000000        2.9069905389048607     
   4.0000000000000000        16.800000000000001        2.9123607755242604     
   4.0000000000000000        17.600000000000001        2.9149471867081944     
   4.0000000000000000        18.400000000000002        2.9195882353252620     
   4.0000000000000000        19.200000000000003        2.9228084338782740     
   4.0000000000000000        20.000000000000000        2.9247414055949514     
   4.0000000000000000        20.800000000000001        2.9258093246669987     
   4.0000000000000000        21.600000000000001        2.9277056912578425     
   4.0000000000000000        22.400000000000002        2.9289198151742517     
   4.0000000000000000        23.200000000000003        2.9287987928597050     
   4.0000000000000000        24.000000000000000        2.9278231438560041     
   4.0000000000000000        24.800000000000001        2.9285473755079359     
   4.0000000000000000        25.600000000000001        2.9267706629168506     
   4.0000000000000000        26.400000000000002        2.9257063401457186     
   4.0000000000000000        27.200000000000003        2.9246153341741601     
   4.0000000000000000        28.000000000000000        2.9243240114251918     
   4.0000000000000000        28.800000000000001        2.9211102134690079     
   4.0000000000000000        29.600000000000001        2.9180289978321681     
   4.0000000000000000        30.400000000000002        2.9155288141054498     
   4.0000000000000000        31.200000000000003        2.9112366328009913     
   4.0000000000000000        32.000000000000000        2.9071039870275159     
   4.0000000000000000        32.800000000000004        2.9031812595666353     
   4.0000000000000000        33.600000000000001        2.8993040799345122     
   4.0000000000000000        34.399999999999999        2.8965462506138668     
   4.0000000000000000        35.200000000000003        2.8953742885186551     
   4.0000000000000000        36.000000000000000        2.8971227635873835     
   4.0000000000000000        36.800000000000004        2.9028680034238441     
   4.0000000000000000        37.600000000000001        2.9107248259103975     
   4.0000000000000000        38.400000000000006        2.9197686686274071     
   4.0000000000000000        39.200000000000003        2.9276990163886341     
   4.0000000000000000        40.000000000000000        2.9285507345167927     
   4.0000000000000000        40.800000000000004        2.9176941727672596     
   4.0000000000000000        41.600000000000001        2.8851398344094683     
   4.0000000000000000        42.400000000000006        2.8360641758034282     
   4.0000000000000000        43.200000000000003        2.7674550299464058     
   4.0000000000000000        44.000000000000000        2.6886141886417003     
   4.0000000000000000        44.800000000000004        2.6062313369296812     
   4.0000000000000000        45.600000000000001        2.5433909226971529     
   4.0000000000000000        46.400000000000006        2.5157401651160658     
   4.0000000000000000        47.200000000000003        2.5289581518126267     
   4.0000000000000000        48.000000000000000        2.5627875335762749     
   4.0000000000000000        48.800000000000004        2.5878474623253624     
   4.0000000000000000        49.600000000000001        2.5947564037607767     
   4.0000000000000000        50.400000000000006        2.5938925518682199     
   4.0000000000000000        51.200000000000003        2.5927876642922834     
   4.0000000000000000        52.000000000000000        2.5911360499641729     
   4.0000000000000000        52.800000000000004        2.5901090281359145     
   4.0000000000000000        53.600000000000001        2.5835036456121556     
   4.0000000000000000        54.400000000000006        2.5619537452058578     
   4.0000000000000000        55.200000000000003        2.5334842060486826     
   4.0000000000000000        56.000000000000000        2.5251140925745412     
   4.0000000000000000        56.800000000000004        2.5517219828429489     
   4.0000000000000000        57.600000000000001        2.6130341414762972     
   4.0000000000000000        58.400000000000006        2.6906683560973912     
   4.0000000000000000        59.200000000000003        2.7697428451053101     
   4.0000000000000000        60.000000000000000        2.8376275427605360     
   4.0000000000000000        60.800000000000004        2.8866144155283222     
   4.0000000000000000        61.600000000000001        2.9152509680884440     
   4.0000000000000000        62.400000000000006        2.9267246751934510     
   4.0000000000000000        63.200000000000003        2.9257124818584397     
   4.0000000000000000        64.000000000000000        2.9183610882180790     
   4.0000000000000000        64.799999999999997        2.9108825172454567     
   4.0000000000000000        65.600000000000009        2.9067428152035926     
   4.0000000000000000        66.400000000000006        2.9083481968001301     
   4.0000000000000000        67.200000000000003        2.9137059613525587     
   4.0000000000000000        68.000000000000000        2.9213911771574894     
   4.0000000000000000        68.799999999999997        2.9268985851036389     
   4.0000000000000000        69.600000000000009        2.9232370668794365     
   4.0000000000000000        70.400000000000006        2.9082483278359135     
   4.0000000000000000        71.200000000000003        2.8793867505479680     
   4.0000000000000000        72.000000000000000        2.8305274380926262     
   4.0000000000000000        72.799999999999997        2.7688044107147607     
   4.0000000000000000        73.600000000000009        2.6993943468491950     
   4.0000000000000000        74.400000000000006        2.6303188608761552     
   4.0000000000000000        75.200000000000003        2.5756429463397379     
   4.0000000000000000        76.000000000000000        2.5382652575908855     
   4.0000000000000000        76.800000000000011        2.5161056009889928     
   4.0000000000000000        77.600000000000009        2.5040525831753504     
   4.0000000000000000        78.400000000000006        2.5123921193928256     
   4.0000000000000000        79.200000000000003        2.5108478503999581     
   4.0000000000000000        80.000000000000000        2.5111320070292349     
   4.0000000000000000        80.800000000000011        2.5073954388899389     
   4.0000000000000000        81.600000000000009        2.5065552938273465     
   4.0000000000000000        82.400000000000006        2.5119183931427091     
   4.0000000000000000        83.200000000000003        2.5015215699677613     
   4.0000000000000000        84.000000000000000        2.5133432742688169     
   4.0000000000000000        84.800000000000011        2.5474585052958081     
   4.0000000000000000        85.600000000000009        2.6046887726504613     
   4.0000000000000000        86.400000000000006        2.6784267030129114     
   4.0000000000000000        87.200000000000003        2.7565366056268346     
   4.0000000000000000        88.000000000000000        2.8256647818651439     
   4.0000000000000000        88.800000000000011        2.8780872872959513     
   4.0000000000000000        89.600000000000009        2.9119228368701284     
   4.0000000000000000        90.400000000000006        2.9298615178095737     
   4.0000000000000000        91.200000000000003        2.9337602648026788     
   4.0000000000000000        92.000000000000000        2.9304375777828722     
   4.0000000000000000        92.800000000000011        2.9212550601912137     
   4.0000000000000000        93.600000000000009        2.9126202966707684     
   4.0000000000000000        94.400000000000006        2.9057792373528355     
   4.0000000000000000        95.200000000000003        2.9007291518783487     
   4.0000000000000000        96.000000000000000        2.8980792308998113     
   4.0000000000000000        96.800000000000011        2.8968743302604021     
   4.0000000000000000        97.600000000000009        2.8968659143409679     
   4.0000000000000000        98.400000000000006        2.8977219485153918     
   4.0000000000000000        99.200000000000003        2.8974796169712844     
   4.0000000000000000        100.00000000000000        2.8977349046889982     
   4.0000000000000000        100.80000000000001        2.8966632981579701     
   4.0000000000000000        101.60000000000001        2.8972809121258130     
   4.0000000000000000        102.40000000000001        2.8989582441647763     

   4.8000000000000007       0.80000000000000004        2.8976664433307104     
   4.8000000000000007        1.6000000000000001        2.8975179199070933     
   4.8000000000000007        2.4000000000000004        2.8983813199080171     
   4.8000000000000007        3.2000000000000002        2.8990554770977157     
   4.8000000000000007        4.0000000000000000        2.8998784003827573     
   4.8000000000000007        4.8000000000000007        2.8988973695195313     
   4.8000000000000007        5.6000000000000005        2.9009414022410991     
   4.8000000000000007        6.4000000000000004        2.9009142734548803     
   4.8000000000000007        7.2000000000000002        2.9007696329310462     
   4.8000000000000007        8.0000000000000000        2.9004565157731816     
   4.8000000000000007        8.8000000000000007        2.8993642135783722     
   4.8000000000000007        9.6000000000000014        2.8985408639317995     
   4.8000000000000007        10.400000000000000        2.8985630022360436     
   4.8000000000000007        11.200000000000001        2.8976697791663022     
   4.8000000000000007        12.000000000000000        2.8963130375173685     
   4.8000000000000007        12.800000000000001        2.8966516917349145     
   4.8000000000000007        13.600000000000001        2.8974471534557966     
   4.8000000000000007        14.400000000000000        2.8984171702646058     
   4.8000000000000007        15.200000000000001        2.9007025917391287     
   4.8000000000000007        16.000000000000000        2.9027073798262899     
   4.8000000000000007        16.800000000000001        2.9062332056678684     
   4.8000000000000007        17.600000000000001        2.9100752687623843     
   4.8000000000000007        18.400000000000002        2.9133669232720161     
   4.8000000000000007        19.200000000000003        2.9157609060543090     
   4.8000000000000007        20.000000000000000        2.9182726825911613     
   4.8000000000000007        20.800000000000001        2.9192177329158691     
   4.8000000000000007        21.600000000000001        2.9210477921655134     
   4.8000000000000007        22.400000000000002        2.9215787058741682     
   4.8000000000000007        23.200000000000003        2.9239588035169803     
   4.8000000000000007        24.000000000000000        2.9221198951347587     
   4.8000000000000007        24.800000000000001        2.9213747230556377     
   4.8000000000000007        25.600000000000001        2.9206001184033532     
   4.8000000000000007        26.400000000000002        2.9186007916987564     
   4.8000000000000007        27.200000000000003        2.9162790180318474     
   4.8000000000000007        28.000000000000000        2.9146156332299955     
   4.8000000000000007        28.800000000000001        2.9126101552384460     
   4.8000000000000007        29.600000000000001        2.9102074753343312     
   4.8000000000000007        30.400000000000002        2.9070829707231263     
   4.8000000000000007        31.200000000000003        2.9037833573625567     
   4.8000000000000007        32.000000000000000        2.9011792379016113     
   4.8000000000000007        32.800000000000004        2.8989131452210768     
   4.8000000000000007        33.600000000000001        2.8961751449659090     
   4.8000000000000007        34.399999999999999        2.8949601825085063     
   4.8000000000000007        35.200000000000003        2.8963884451456581     
   4.8000000000000007        36.000000000000000        2.8995034770001800     
   4.8000000000000007        36.800000000000004        2.9062796218624207     
   4.8000000000000007        37.600000000000001        2.9142829829091523     
   4.8000000000000007        38.400000000000006        2.9249704773382947     
   4.8000000000000007        39.200000000000003        2.9298308418271430     
   4.8000000000000007        40.000000000000000        2.9243020215674491     
   4.8000000000000007        40.800000000000004        2.9000342174289786     
   4.8000000000000007        41.600000000000001        2.8524507940026806     
   4.8000000000000007        42.400000000000006        2.7830064506186671     
   4.8000000000000007        43.200000000000003        2.6963437401935395     
   4.8000000000000007        44.000000000000000        2.6060209417885281     
   4.8000000000000007        44.800000000000004        2.5305860789750922     
   4.8000000000000007        45.600000000000001        2.5101853048840055     
   4.8000000000000007        46.400000000000006        2.5329602462881504     
   4.8000000000000007        47.200000000000003        2.6572365903002710     
   4.8000000000000007        48.000000000000000        2.8120579690908993     
   4.8000000000000007        48.800000000000004        2.8945279232185821     
   4.8000000000000007        49.600000000000001        2.9104622548917258     
   4.8000000000000007        50.400000000000006        2.9094674842852171     
   4.8000000000000007        51.200000000000003        2.9118558443506295     
   4.8000000000000007        52.000000000000000        2.9118719044752495     
   4.8000000000000007        52.800000000000004        2.9060285059916557     
   4.8000000000000007        53.600000000000001        2.8918407110668451     
   4.8000000000000007        54.400000000000006        2.8129995432387815     
   4.8000000000000007        55.200000000000003        2.6614972439556039     
   4.8000000000000007        56.000000000000000        2.5399127417063778     
   4.8000000000000007        56.800000000000004        2.5088460977532216     
   4.8000000000000007        57.600000000000001        2.5430603551283104     
   4.8000000000000007        58.400000000000006        2.6134581823519611     
   4.8000000000000007        59.200000000000003        2.6992323885093121     
   4.8000000000000007        60.000000000000000        2.7845874462697684     
   4.8000000000000007        60.800000000000004        2.8531575216115259     
   4.8000000000000007        61.600000000000001        2.8994849608120958     
   4.8000000000000007        62.400000000000006        2.9214348376097572     
   4.8000000000000007        63.200000000000003        2.9276647709339700     
   4.8000000000000007        64.000000000000000        2.9233991010245166     
   4.8000000000000007        64.799999999999997        2.9168930590805187     
   4.8000000000000007        65.600000000000009        2.9124585413494146     
   4.8000000000000007        66.400000000000006        2.9142299824794993     
   4.8000000000000007        67.200000000000003        2.9192876257594271     
   4.8000000000000007        68.000000000000000        2.9241886567020527     
   4.8000000000000007        68.799999999999997        2.9251188472477465     
   4.8000000000000007        69.600000000000009        2.9139727847089971     
   4.8000000000000007        70.400000000000006        2.8863855602740904     
   4.8000000000000007        71.200000000000003        2.8360615433139467     
   4.8000000000000007        72.000000000000000        2.7693474962419606     
   4.8000000000000007        72.799999999999997        2.6900483641725588     
   4.8000000000000007        73.600000000000009        2.6112988672195216     
   4.8000000000000007        74.400000000000006        2.5481023880418974     
   4.8000000000000007        75.200000000000003        2.5189354438984504     
   4.8000000000000007        76.000000000000000        2.5318710386845051     
   4.8000000000000007        76.800000000000011        2.5628849656158392     
   4.8000000000000007        77.600000000000009        2.5853487484922675     
   4.8000000000000007        78.400000000000006        2.5944108326476858     
   4.8000000000000007        79.200000000000003        2.5944137929831714     
   4.8000000000000007        80.000000000000000        2.5916596352195493     
   4.8000000000000007        80.800000000000011        2.5868241091665172     
   4.8000000000000007        81.600000000000009        2.5816556866934040     
   4.8000000000000007        82.400000000000006        2.5783905178453534     
   4.8000000000000007        83.200000000000003        2.5669475752185749     
   4.8000000000000007        84.000000000000000        2.5494586894002307     
   4.8000000000000007        84.800000000000011        2.5365177748634951     
   4.8000000000000007        85.600000000000009        2.5522369215682823     
   4.8000000000000007        86.400000000000006        2.6064836735512120     
   4.8000000000000007        87.200000000000003        2.6866456794690627     
   4.8000000000000007        88.000000000000000        2.7714711612221805     
   4.8000000000000007        88.800000000000011        2.8434444772734047     
   4.8000000000000007        89.600000000000009        2.8957964569276546     
   4.8000000000000007        90.400000000000006        2.9271960800418193     
   4.8000000000000007        91.200000000000003        2.9407859213444447     
   4.8000000000000007        92.000000000000000        2.9412966721580363     
   4.8000000000000007        92.800000000000011        2.9348808712448107     
   4.8000000000000007        93.600000000000009        2.9252511796155654     
   4.8000000000000007        94.400000000000006        2.9164240837493973     
   4.8000000000000007        95.200000000000003        2.9096692223628557     
   4.8000000000000007        96.000000000000000        2.9062811543706020     
   4.8000000000000007        96.800000000000011        2.9025137822153924     
   4.8000000000000007        97.600000000000009        2.9002343218901578     
   4.8000000000000007        98.400000000000006        2.9004892359460213     
   4.8000000000000007        99.200000000000003        2.8993410654583958     
   4.8000000000000007        100.00000000000000        2.8985705032164875     
   4.8000000000000007        100.80000000000001        2.8971865877106890     
   4.8000000000000007        101.60000000000001        2.8975037435061166     
   4.8000000000000007        102.40000000000001        2.8978411765915917     

   5.6000000000000005       0.80000000000000004        2.8974131281969613     
   5.6000000000000005        1.6000000000000001        2.8972166900353873     
   5.6000000000000005        2.4000000000000004        2.8977046606440222     
   5.6000000000000005        3.2000000000000002        2.8986347293321639     
   5.6000000000000005        4.0000000000000000        2.8997254081098114     
   5.6000000000000005        4.8000000000000007        2.9003075656375827     
   5.6000000000000005        5.6000000000000005        2.9004975447734087     
   5.6000000000000005        6.4000000000000004        2.9007114561459519     
   5.6000000000000005        7.2000000000000002        2.9006033894072525     
   5.6000000000000005        8.0000000000000000        2.9004310824737836     
   5.6000000000000005        8.8000000000000007        2.8996688467998299     
   5.6000000000000005        9.6000000000000014        2.9002028602146241     
   5.6000000000000005        10.400000000000000        2.8991423688077425     
   5.6000000000000005        11.200000000000001        2.8984440082133216     
   5.6000000000000005        12.000000000000000        2.8975043543459829     
   5.6000000000000005        12.800000000000001        2.8971698732040094     
   5.6000000000000005        13.600000000000001        2.8982288878468436     
   5.6000000000000005        14.400000000000000        2.8972338908041069     
   5.6000000000000005        15.200000000000001        2.8996875875791557     
   5.6000000000000005        16.000000000000000        2.9029740631166350     
   5.6000000000000005        16.800000000000001        2.9034386852357104     
   5.6000000000000005        17.600000000000001        2.9072321931007230     
   5.6000000000000005        18.400000000000002        2.9081731537312843     
   5.6000000000000005        19.200000000000003        2.9097536129660879     
   5.6000000000000005        20.000000000000000        2.9124985166201296     
   5.6000000000000005        20.800000000000001        2.9141312996565021     
   5.6000000000000005        21.600000000000001        2.9151095839579084     
   5.6000000000000005        22.400000000000002        2.9168091878015030     
   5.6000000000000005        23.200000000000003        2.9157641474387179     
   5.6000000000000005        24.000000000000000        2.9156486484946593     
   5.6000000000000005        24.800000000000001        2.9146712597487849     
   5.6000000000000005        25.600000000000001        2.9134804738118176     
   5.6000000000000005        26.400000000000002        2.9120448366107849     
   5.6000000000000005        27.200000000000003        2.9095423105722258     
   5.6000000000000005        28.000000000000000        2.9072449576519337     
   5.6000000000000005        28.800000000000001        2.9050877002843523     
   5.6000000000000005        29.600000000000001        2.9037738910235458     
   5.6000000000000005        30.400000000000002        2.9013222052591332     
   5.6000000000000005        31.200000000000003        2.8993053032258045     
   5.6000000000000005        32.000000000000000        2.8971258603306040     
   5.6000000000000005        32.800000000000004        2.8958757833932114     
   5.6000000000000005        33.600000000000001        2.8949517706596453     
   5.6000000000000005        34.399999999999999        2.8948820768533592     
   5.6000000000000005        35.200000000000003        2.8969541821308105     
   5.6000000000000005        36.000000000000000        2.9019934143372685     
   5.6000000000000005        36.800000000000004        2.9100528132266335     
   5.6000000000000005        37.600000000000001        2.9199336347982392     
   5.6000000000000005        38.400000000000006        2.9292339171959316     
   5.6000000000000005        39.200000000000003        2.9291598430997419     
   5.6000000000000005        40.000000000000000        2.9154721218934778     
   5.6000000000000005        40.800000000000004        2.8753291970107351     
   5.6000000000000005        41.600000000000001        2.8117525908255114     
   5.6000000000000005        42.400000000000006        2.7228064904894551     
   5.6000000000000005        43.200000000000003        2.6290661075105883     
   5.6000000000000005        44.000000000000000        2.5431439698820100     
   5.6000000000000005        44.800000000000004        2.5094581952513653     
   5.6000000000000005        45.600000000000001        2.5602886300639955     
   5.6000000000000005        46.400000000000006        2.7389033226404296     
   5.6000000000000005        47.200000000000003        2.9654630196948113     
   5.6000000000000005        48.000000000000000        3.5135593018760094     
   5.6000000000000005        48.800000000000004        3.5072065093222298     
   5.6000000000000005        49.600000000000001        3.5143316765663739     
   5.6000000000000005        50.400000000000006        3.5147766272128322     
   5.6000000000000005        51.200000000000003        3.5091852454041930     
   5.6000000000000005        52.000000000000000        3.5012519102349886     
   5.6000000000000005        52.800000000000004        3.5118028579608409     
   5.6000000000000005        53.600000000000001        3.5033431860567648     
   5.6000000000000005        54.400000000000006        3.5017116212693185     
   5.6000000000000005        55.200000000000003        2.9247258097206461     
   5.6000000000000005        56.000000000000000        2.6771910165535009     
   5.6000000000000005        56.800000000000004        2.5368447078272247     
   5.6000000000000005        57.600000000000001        2.5114912528870241     
   5.6000000000000005        58.400000000000006        2.5543094680966845     
   5.6000000000000005        59.200000000000003        2.6302148237147938     
   5.6000000000000005        60.000000000000000        2.7243207842283645     
   5.6000000000000005        60.800000000000004        2.8111882738908287     
   5.6000000000000005        61.600000000000001        2.8752773078022886     
   5.6000000000000005        62.400000000000006        2.9130107104058522     
   5.6000000000000005        63.200000000000003        2.9283796116163039     
   5.6000000000000005        64.000000000000000        2.9269564875957919     
   5.6000000000000005        64.799999999999997        2.9225945328132852     
   5.6000000000000005        65.600000000000009        2.9191489221631715     
   5.6000000000000005        66.400000000000006        2.9196608818235115     
   5.6000000000000005        67.200000000000003        2.9243652573184744     
   5.6000000000000005        68.000000000000000        2.9278471245984252     
   5.6000000000000005        68.799999999999997        2.9230274321162599     
   5.6000000000000005        69.600000000000009        2.8974469232953664     
   5.6000000000000005        70.400000000000006        2.8500978601102060     
   5.6000000000000005        71.200000000000003        2.7822793225586580     
   5.6000000000000005        72.000000000000000        2.6983635716721110     
   5.6000000000000005        72.799999999999997        2.6105710234224606     
   5.6000000000000005        73.600000000000009        2.5359087426696716     
   5.6000000000000005        74.400000000000006        2.5003674045104227     
   5.6000000000000005        75.200000000000003        2.5354975992690414     
   5.6000000000000005        76.000000000000000        2.6574943739995120     
   5.6000000000000005        76.800000000000011        2.8128519428130478     
   5.6000000000000005        77.600000000000009        2.8956815271285556     
   5.6000000000000005        78.400000000000006        2.9140530586533742     
   5.6000000000000005        79.200000000000003        2.9137485007245179     
   5.6000000000000005        80.000000000000000        2.9088962926712623     
   5.6000000000000005        80.800000000000011        2.9041476637907007     
   5.6000000000000005        81.600000000000009        2.9000362573980554     
   5.6000000000000005        82.400000000000006        2.8962604736177520     
   5.6000000000000005        83.200000000000003        2.8809969352739637     
   5.6000000000000005        84.000000000000000        2.8099253444084988     
   5.6000000000000005        84.800000000000011        2.6797695443736038     
   5.6000000000000005        85.600000000000009        2.5830689064017442     
   5.6000000000000005        86.400000000000006        2.5741605605257196     
   5.6000000000000005        87.200000000000003        2.6306682906368164     
   5.6000000000000005        88.000000000000000        2.7171845590474191     
   5.6000000000000005        88.800000000000011        2.8024789755902813     
   5.6000000000000005        89.600000000000009        2.8739910444212713     
   5.6000000000000005        90.400000000000006        2.9191630716756256     
   5.6000000000000005        91.200000000000003        2.9443704155887880     
   5.6000000000000005        92.000000000000000        2.9526088856540680     
   5.6000000000000005        92.800000000000011        2.9488320095958915     
   5.6000000000000005        93.600000000000009        2.9406781954624561     
   5.6000000000000005        94.400000000000006        2.9301110799191066     
   5.6000000000000005        95.200000000000003        2.9223903718643545     
   5.6000000000000005        96.000000000000000        2.9155226641542202     
   5.6000000000000005        96.800000000000011        2.9116131069762385     
   5.6000000000000005        97.600000000000009        2.9087232037312685     
   5.6000000000000005        98.400000000000006        2.9065200659355743     
   5.6000000000000005        99.200000000000003        2.9040712121119090     
   5.6000000000000005        100.00000000000000        2.8999429312022054     
   5.6000000000000005        100.80000000000001        2.8998623263055427     
   5.6000000000000005        101.60000000000001        2.8981159865871975     
   5.6000000000000005        102.40000000000001        2.8980517593340265     

   6.4000000000000004       0.80000000000000004        2.8983024199541796     
   6.4000000000000004        1.6000000000000001        2.8989210109529009     
   6.4000000000000004        2.4000000000000004        2.8974752922057636     
   6.4000000000000004        3.2000000000000002        2.8980457272348565     
   6.4000000000000004        4.0000000000000000        2.8988376640083917     
   6.4000000000000004        4.8000000000000007        2.8988096455590893     
   6.4000000000000004        5.6000000000000005        2.8993290143762800     
   6.4000000000000004        6.4000000000000004        2.9006691798563251     
   6.4000000000000004        7.2000000000000002        2.9005335493076339     
   6.4000000000000004        8.0000000000000000        2.9001640036870544     
   6.4000000000000004        8.8000000000000007        2.9000835058276628     
   6.4000000000000004        9.6000000000000014        2.8996774586838714     
   6.4000000000000004        10.400000000000000        2.8990180327845763     
   6.4000000000000004        11.200000000000001        2.8993048423322971     
   6.4000000000000004        12.000000000000000        2.8998200365820592     
   6.4000000000000004        12.800000000000001        2.8987216705960903     
   6.4000000000000004        13.600000000000001        2.8988561632289800     
   6.4000000000000004        14.400000000000000        2.8999592454554186     
   6.4000000000000004        15.200000000000001        2.9010124482427120     
   6.4000000000000004        16.000000000000000        2.9022738629118994     
   6.4000000000000004        16.800000000000001        2.9034376036453309     
   6.4000000000000004        17.600000000000001        2.9050613217965644     
   6.4000000000000004        18.400000000000002        2.9064411687930982     
   6.4000000000000004        19.200000000000003        2.9082215263218019     
   6.4000000000000004        20.000000000000000        2.9090576553844958     
   6.4000000000000004        20.800000000000001        2.9100358293763673     
   6.4000000000000004        21.600000000000001        2.9113868711914672     
   6.4000000000000004        22.400000000000002        2.9109969796849375     
   6.4000000000000004        23.200000000000003        2.9113105019000973     
   6.4000000000000004        24.000000000000000        2.9109153739862279     
   6.4000000000000004        24.800000000000001        2.9098885269293961     
   6.4000000000000004        25.600000000000001        2.9085317161815825     
   6.4000000000000004        26.400000000000002        2.9067179975767350     
   6.4000000000000004        27.200000000000003        2.9054081537630405     
   6.4000000000000004        28.000000000000000        2.9028743669939390     
   6.4000000000000004        28.800000000000001        2.9010722510551683     
   6.4000000000000004        29.600000000000001        2.8994790857770445     
   6.4000000000000004        30.400000000000002        2.8981553140503484     
   6.4000000000000004        31.200000000000003        2.8968760138585687     
   6.4000000000000004        32.000000000000000        2.8957218619927794     
   6.4000000000000004        32.800000000000004        2.8930987575891778     
   6.4000000000000004        33.600000000000001        2.8942030521212887     
   6.4000000000000004        34.399999999999999        2.8957081740127673     
   6.4000000000000004        35.200000000000003        2.8986796591543427     
   6.4000000000000004        36.000000000000000        2.9049187177961717     
   6.4000000000000004        36.800000000000004        2.9139326619113848     
   6.4000000000000004        37.600000000000001        2.9244115555021035     
   6.4000000000000004        38.400000000000006        2.9313051949719244     
   6.4000000000000004        39.200000000000003        2.9285773869528535     
   6.4000000000000004        40.000000000000000        2.9036342277911524     
   6.4000000000000004        40.800000000000004        2.8498807033608284     
   6.4000000000000004        41.600000000000001        2.7670306859693077     
   6.4000000000000004        42.400000000000006        2.6655771848415126     
   6.4000000000000004        43.200000000000003        2.5733682460139158     
   6.4000000000000004        44.000000000000000        2.5158637482495911     
   6.4000000000000004        44.800000000000004        2.5342067323963779     
   6.4000000000000004        45.600000000000001        2.7390710726053697     
   6.4000000000000004        46.400000000000006        3.5103210266378180     
   6.4000000000000004        47.200000000000003        3.5036533984268234     
   6.4000000000000004        48.000000000000000        3.5148143145496036     
   6.4000000000000004        48.800000000000004        3.5021881030706532     
   6.4000000000000004        49.600000000000001        3.5030991600400432     
   6.4000000000000004        50.400000000000006        3.5048930766879809     
   6.4000000000000004        51.200000000000003        3.5075077939079931     
   6.4000000000000004        52.000000000000000        3.5030296070925324     
   6.4000000000000004        52.800000000000004        3.5217142975061142     
   6.4000000000000004        53.600000000000001        3.5113624316420102     
   6.4000000000000004        54.400000000000006        3.5135426494373121     
   6.4000000000000004        55.200000000000003        3.4955822210347112     
   6.4000000000000004        56.000000000000000        3.5108313389106152     
   6.4000000000000004        56.800000000000004        2.6804755373611764     
   6.4000000000000004        57.600000000000001        2.5453862442738910     
   6.4000000000000004        58.400000000000006        2.5284367348366352     
   6.4000000000000004        59.200000000000003        2.5731009442353474     
   6.4000000000000004        60.000000000000000        2.6656656190140233     
   6.4000000000000004        60.800000000000004        2.7662143679913860     
   6.4000000000000004        61.600000000000001        2.8482747986985792     
   6.4000000000000004        62.400000000000006        2.8998555792965157     
   6.4000000000000004        63.200000000000003        2.9240380608326921     
   6.4000000000000004        64.000000000000000        2.9300407955756289     
   6.4000000000000004        64.799999999999997        2.9276482405734701     
   6.4000000000000004        65.600000000000009        2.9251429142427723     
   6.4000000000000004        66.400000000000006        2.9260466461488477     
   6.4000000000000004        67.200000000000003        2.9292707345570683     
   6.4000000000000004        68.000000000000000        2.9272989089607262     
   6.4000000000000004        68.799999999999997        2.9123405176310397     
   6.4000000000000004        69.600000000000009        2.8743883694954326     
   6.4000000000000004        70.400000000000006        2.8105544092532790     
   6.4000000000000004        71.200000000000003        2.7234579804757928     
   6.4000000000000004        72.000000000000000        2.6299934947938026     
   6.4000000000000004        72.799999999999997        2.5473566658026181     
   6.4000000000000004        73.600000000000009        2.5009185425042086     
   6.4000000000000004        74.400000000000006        2.5593904488303756     
   6.4000000000000004        75.200000000000003        2.7336831221167053     
   6.4000000000000004        76.000000000000000        2.9643043542743843     
   6.4000000000000004        76.800000000000011        3.5127750105564046     
   6.4000000000000004        77.600000000000009        3.5088920460905140     
   6.4000000000000004        78.400000000000006        3.4985367362157289     
   6.4000000000000004        79.200000000000003        3.5036424710005485     
   6.4000000000000004        80.000000000000000        3.5129342265658914     
   6.4000000000000004        80.800000000000011        3.5073635191123351     
   6.4000000000000004        81.600000000000009        3.5088715632864709     
   6.4000000000000004        82.400000000000006        3.4999371981619554     
   6.4000000000000004        83.200000000000003        3.5064163010215723     
   6.4000000000000004        84.000000000000000        3.5133079692829670     
   6.4000000000000004        84.800000000000011        2.9649692850917826     
   6.4000000000000004        85.600000000000009        2.7127666623245985     
   6.4000000000000004        86.400000000000006        2.5879796088736411     
   6.4000000000000004        87.200000000000003        2.5938754565022912     
   6.4000000000000004        88.000000000000000        2.6651840409886702     
   6.4000000000000004        88.800000000000011        2.7576354367581066     
   6.4000000000000004        89.600000000000009        2.8391009136095309     
   6.4000000000000004        90.400000000000006        2.9026404085522328     
   6.4000000000000004        91.200000000000003        2.9394170188280677     
   6.4000000000000004        92.000000000000000        2.9569722802142016     
   6.4000000000000004        92.800000000000011        2.9595163554203312     
   6.4000000000000004        93.600000000000009        2.9524705663929924     
   6.4000000000000004        94.400000000000006        2.9440797678186152     
   6.4000000000000004        95.200000000000003        2.9350254742458910     
   6.4000000000000004        96.000000000000000        2.9275888539868933     
   6.4000000000000004        96.800000000000011        2.9222974664708641     
   6.4000000000000004        97.600000000000009        2.9185872107084809     
   6.4000000000000004        98.400000000000006        2.9152046258986251     
   6.4000000000000004        99.200000000000003        2.9122127893677745     
   6.4000000000000004        100.00000000000000        2.9081312884874215     
   6.4000000000000004        100.80000000000001        2.9045378925185852     
   6.4000000000000004        101.60000000000001        2.9020349289080873     
   6.4000000000000004        102.40000000000001        2.8998287453381479     

   7.2000000000000002       0.80000000000000004        2.9003853582006247     
   7.2000000000000002        1.6000000000000001        2.8984339689163514     
   7.2000000000000002        2.4000000000000004        2.8980518489284526     
   7.2000000000000002        3.2000000000000002        2.8977595307298887     
   7.2000000000000002        4.0000000000000000        2.8975942213069485     
   7.2000000000000002        4.8000000000000007        2.8987785177196121     
   7.2000000000000002        5.6000000000000005        2.8996239281912186     
   7.2000000000000002        6.4000000000000004        2.8996245905500535     
   7.2000000000000002        7.2000000000000002        2.9006806078525473     
   7.2000000000000002        8.0000000000000000        2.9007417314641488     
   7.2000000000000002        8.8000000000000007        2.8997966117154039     
   7.2000000000000002        9.6000000000000014        2.8996361409294238     
   7.2000000000000002        10.400000000000000        2.8991789606561342     
   7.2000000000000002        11.200000000000001        2.8980720504846218     
   7.2000000000000002        12.000000000000000        2.9000698097195499     
   7.2000000000000002        12.800000000000001        2.9008548004519858     
   7.2000000000000002        13.600000000000001        2.9015553796773155     
   7.2000000000000002        14.400000000000000        2.9036874171961018     
   7.2000000000000002        15.200000000000001        2.9032113817451770     
   7.2000000000000002        16.000000000000000        2.9050343232549691     
   7.2000000000000002        16.800000000000001        2.9045922762040250     
   7.2000000000000002        17.600000000000001        2.9060964168525572     
   7.2000000000000002        18.400000000000002        2.9064011254003908     
   7.2000000000000002        19.200000000000003        2.9068104886381207     
   7.2000000000000002        20.000000000000000        2.9077639992918920     
   7.2000000000000002        20.800000000000001        2.9080571939695834     
   7.2000000000000002        21.600000000000001        2.9080838761471730     
   7.2000000000000002        22.400000000000002        2.9077521791431495     
   7.2000000000000002        23.200000000000003        2.9080298481027649     
   7.2000000000000002        24.000000000000000        2.9082789723041857     
   7.2000000000000002        24.800000000000001        2.9076969126269701     
   7.2000000000000002        25.600000000000001        2.9064806834676560     
   7.2000000000000002        26.400000000000002        2.9041544445540222     
   7.2000000000000002        27.200000000000003        2.9030935037742065     
   7.2000000000000002        28.000000000000000        2.9022966195554267     
   7.2000000000000002        28.800000000000001        2.8998864241848441     
   7.2000000000000002        29.600000000000001        2.8980360785394041     
   7.2000000000000002        30.400000000000002        2.8978538517767172     
   7.2000000000000002        31.200000000000003        2.8968229716824077     
   7.2000000000000002        32.000000000000000        2.8954783634812813     
   7.2000000000000002        32.800000000000004        2.8947589743270772     
   7.2000000000000002        33.600000000000001        2.8944305404256334     
   7.2000000000000002        34.399999999999999        2.8966246053466813     
   7.2000000000000002        35.200000000000003        2.9004153620952118     
   7.2000000000000002        36.000000000000000        2.9072151008472615     
   7.2000000000000002        36.800000000000004        2.9180481420924633     
   7.2000000000000002        37.600000000000001        2.9268045463265251     
   7.2000000000000002        38.400000000000006        2.9323667607066297     
   7.2000000000000002        39.200000000000003        2.9230905276271382     
   7.2000000000000002        40.000000000000000        2.8886771093115708     
   7.2000000000000002        40.800000000000004        2.8216161134457871     
   7.2000000000000002        41.600000000000001        2.7241696603259333     
   7.2000000000000002        42.400000000000006        2.6164648145710601     
   7.2000000000000002        43.200000000000003        2.5362183373058094     
   7.2000000000000002        44.000000000000000        2.5299535826995236     
   7.2000000000000002        44.800000000000004        2.6612937875500116     
   7.2000000000000002        45.600000000000001        2.9715009743635705     
   7.2000000000000002        46.400000000000006        3.5072979397907864     
   7.2000000000000002        47.200000000000003        3.5012272763105625     
   7.2000000000000002        48.000000000000000        3.5062802110182298     
   7.2000000000000002        48.800000000000004        3.5064992288837060     
   7.2000000000000002        49.600000000000001        3.5060536451743842     
   7.2000000000000002        50.400000000000006        3.5125985922949052     
   7.2000000000000002        51.200000000000003        3.5116480093768883     
   7.2000000000000002        52.000000000000000        3.5104463802880499     
   7.2000000000000002        52.800000000000004        3.5042265615157531     
   7.2000000000000002        53.600000000000001        3.5007495889442675     
   7.2000000000000002        54.400000000000006        3.5082579311232944     
   7.2000000000000002        55.200000000000003        3.5174672250718779     
   7.2000000000000002        56.000000000000000        3.5007851985056502     
   7.2000000000000002        56.800000000000004        2.9307859638473857     
   7.2000000000000002        57.600000000000001        2.6694667336148989     
   7.2000000000000002        58.400000000000006        2.5392452718169767     
   7.2000000000000002        59.200000000000003        2.5360815953144367     
   7.2000000000000002        60.000000000000000        2.6155253838182846     
   7.2000000000000002        60.800000000000004        2.7240400675694705     
   7.2000000000000002        61.600000000000001        2.8193889937768359     
   7.2000000000000002        62.400000000000006        2.8866130073501091     
   7.2000000000000002        63.200000000000003        2.9197694988807585     
   7.2000000000000002        64.000000000000000        2.9316042621786620     
   7.2000000000000002        64.799999999999997        2.9319101117575417     
   7.2000000000000002        65.600000000000009        2.9305363498801595     
   7.2000000000000002        66.400000000000006        2.9313906901234126     
   7.2000000000000002        67.200000000000003        2.9311018108956803     
   7.2000000000000002        68.000000000000000        2.9254723392649651     
   7.2000000000000002        68.799999999999997        2.9000583535570534     
   7.2000000000000002        69.600000000000009        2.8478460961221668     
   7.2000000000000002        70.400000000000006        2.7660318012882135     
   7.2000000000000002        71.200000000000003        2.6674706162481701     
   7.2000000000000002        72.000000000000000        2.5746912485501601     
   7.2000000000000002        72.799999999999997        2.5197642290172495     
   7.2000000000000002        73.600000000000009        2.5359859144150234     
   7.2000000000000002        74.400000000000006        2.7356602850294007     
   7.2000000000000002        75.200000000000003        3.5062741859578179     
   7.2000000000000002        76.000000000000000        3.5044976511599142     
   7.2000000000000002        76.800000000000011        3.4997369537897649     
   7.2000000000000002        77.600000000000009        3.5137537307653077     
   7.2000000000000002        78.400000000000006        3.5090885719219305     
   7.2000000000000002        79.200000000000003        3.5202434391059891     
   7.2000000000000002        80.000000000000000        3.4980640953393389     
   7.2000000000000002        80.800000000000011        3.5026693918734715     
   7.2000000000000002        81.600000000000009        3.5069552571467626     
   7.2000000000000002        82.400000000000006        3.5124103707324852     
   7.2000000000000002        83.200000000000003        3.5055427595914739     
   7.2000000000000002        84.000000000000000        3.5019115023369487     
   7.2000000000000002        84.800000000000011        3.4990875648286721     
   7.2000000000000002        85.600000000000009        2.8673744980653462     
   7.2000000000000002        86.400000000000006        2.6212774296259318     
   7.2000000000000002        87.200000000000003        2.5663556838731370     
   7.2000000000000002        88.000000000000000        2.6142032710111627     
   7.2000000000000002        88.800000000000011        2.7017662460912195     
   7.2000000000000002        89.600000000000009        2.7917520035520931     
   7.2000000000000002        90.400000000000006        2.8659730204360159     
   7.2000000000000002        91.200000000000003        2.9161654916526212     
   7.2000000000000002        92.000000000000000        2.9448019786691324     
   7.2000000000000002        92.800000000000011        2.9553165874833462     
   7.2000000000000002        93.600000000000009        2.9537951434156295     
   7.2000000000000002        94.400000000000006        2.9471691476314996     
   7.2000000000000002        95.200000000000003        2.9401570554372469     
   7.2000000000000002        96.000000000000000        2.9339322761007076     
   7.2000000000000002        96.800000000000011        2.9299783947093432     
   7.2000000000000002        97.600000000000009        2.9268787903699534     
   7.2000000000000002        98.400000000000006        2.9247259322313939     
   7.2000000000000002        99.200000000000003        2.9204146716686834     
   7.2000000000000002        100.00000000000000        2.9155066197414707     
   7.2000000000000002        100.80000000000001        2.9114060045148116     
   7.2000000000000002        101.60000000000001        2.9067729384644796     
   7.2000000000000002        102.40000000000001        2.9021569675749244     

   8.0000000000000000       0.80000000000000004        2.9039611810193495     
   8.0000000000000000        1.6000000000000001        2.9002124740827204     
   8.0000000000000000        2.4000000000000004        2.8985093142208713     
   8.0000000000000000        3.2000000000000002        2.8971558139342650     
   8.0000000000000000        4.0000000000000000        2.8987424874246188     
   8.0000000000000000        4.8000000000000007        2.8981829987559560     
   8.0000000000000000        5.6000000000000005        2.8989070156827994     
   8.0000000000000000        6.4000000000000004        2.8996179867930731     
   8.0000000000000000        7.2000000000000002        2.8998698538957326     
   8.0000000000000000        8.0000000000000000        2.8992447345308281     
   8.0000000000000000        8.8000000000000007        2.8991304074252495     
   8.0000000000000000        9.6000000000000014        2.8996859023768038     
   8.0000000000000000        10.400000000000000        2.8996416184704734     
   8.0000000000000000        11.200000000000001        2.9018423261612640     
   8.0000000000000000        12.000000000000000        2.9017964776210632     
   8.0000000000000000        12.800000000000001        2.9044189916908900     
   8.0000000000000000        13.600000000000001        2.9046730056829571     
   8.0000000000000000        14.400000000000000        2.9057852811384746     
   8.0000000000000000        15.200000000000001        2.9052422267217519     
   8.0000000000000000        16.000000000000000        2.9067138417056593     
   8.0000000000000000        16.800000000000001        2.9072607007116384     
   8.0000000000000000        17.600000000000001        2.9062876517044267     
   8.0000000000000000        18.400000000000002        2.9060250087595909     
   8.0000000000000000        19.200000000000003        2.9075071046558127     
   8.0000000000000000        20.000000000000000        2.9051116795212182     
   8.0000000000000000        20.800000000000001        2.9054587637641220     
   8.0000000000000000        21.600000000000001        2.9057667831904412     
   8.0000000000000000        22.400000000000002        2.9080590289169099     
   8.0000000000000000        23.200000000000003        2.9063339009547957     
   8.0000000000000000        24.000000000000000        2.9068111716680352     
   8.0000000000000000        24.800000000000001        2.9067178613794531     
   8.0000000000000000        25.600000000000001        2.9060685791395451     
   8.0000000000000000        26.400000000000002        2.9048464045337168     
   8.0000000000000000        27.200000000000003        2.9041050787897569     
   8.0000000000000000        28.000000000000000        2.9028532996922292     
   8.0000000000000000        28.800000000000001        2.9013472318137317     
   8.0000000000000000        29.600000000000001        2.8996808691007900     
   8.0000000000000000        30.400000000000002        2.8983443226027159     
   8.0000000000000000        31.200000000000003        2.8981373696635337     
   8.0000000000000000        32.000000000000000        2.8963423296149076     
   8.0000000000000000        32.800000000000004        2.8958898452210762     
   8.0000000000000000        33.600000000000001        2.8965907636758397     
   8.0000000000000000        34.399999999999999        2.8977411973475946     
   8.0000000000000000        35.200000000000003        2.9017120603390882     
   8.0000000000000000        36.000000000000000        2.9090335288785596     
   8.0000000000000000        36.800000000000004        2.9188448953204764     
   8.0000000000000000        37.600000000000001        2.9290690214131589     
   8.0000000000000000        38.400000000000006        2.9314195551046693     
   8.0000000000000000        39.200000000000003        2.9161583788995231     
   8.0000000000000000        40.000000000000000        2.8741394815506736     
   8.0000000000000000        40.800000000000004        2.7953165696141236     
   8.0000000000000000        41.600000000000001        2.6889119865305862     
   8.0000000000000000        42.400000000000006        2.5789293762007492     
   8.0000000000000000        43.200000000000003        2.5173273921388932     
   8.0000000000000000        44.000000000000000        2.5646169960450136     
   8.0000000000000000        44.800000000000004        2.8193907478466684     
   8.0000000000000000        45.600000000000001        3.4994609214593448     
   8.0000000000000000        46.400000000000006        3.5041080856710498     
   8.0000000000000000        47.200000000000003        3.5054619808198360     
   8.0000000000000000        48.000000000000000        3.5063719920367209     
   8.0000000000000000        48.800000000000004        3.5111623471667022     
   8.0000000000000000        49.600000000000001        3.5007057503973442     
   8.0000000000000000        50.400000000000006        3.5202252796774354     
   8.0000000000000000        51.200000000000003        3.4982213588638036     
   8.0000000000000000        52.000000000000000        3.5021104147683029     
   8.0000000000000000        52.800000000000004        3.5030473550254531     
   8.0000000000000000        53.600000000000001        3.5061406664375636     
   8.0000000000000000        54.400000000000006        3.5021045462632010     
   8.0000000000000000        55.200000000000003        3.5184655656867188     
   8.0000000000000000        56.000000000000000        3.4994036495819820     
   8.0000000000000000        56.800000000000004        3.5014864752694925     
   8.0000000000000000        57.600000000000001        2.8234556921090257     
   8.0000000000000000        58.400000000000006        2.5687446041765876     
   8.0000000000000000        59.200000000000003        2.5160398600576217     
   8.0000000000000000        60.000000000000000        2.5782642678240220     
   8.0000000000000000        60.800000000000004        2.6871049273003047     
   8.0000000000000000        61.600000000000001        2.7946758628036585     
   8.0000000000000000        62.400000000000006        2.8714664427276588     
   8.0000000000000000        63.200000000000003        2.9151416863812503     
   8.0000000000000000        64.000000000000000        2.9328679836219664     
   8.0000000000000000        64.799999999999997        2.9361600180403160     
   8.0000000000000000        65.600000000000009        2.9345169046863995     
   8.0000000000000000        66.400000000000006        2.9363953720392244     
   8.0000000000000000        67.200000000000003        2.9340389339685298     
   8.0000000000000000        68.000000000000000        2.9221565077393934     
   8.0000000000000000        68.799999999999997        2.8873091161278785     
   8.0000000000000000        69.600000000000009        2.8185924882024640     
   8.0000000000000000        70.400000000000006        2.7234824072452191     
   8.0000000000000000        71.200000000000003        2.6175397718938780     
   8.0000000000000000        72.000000000000000        2.5377828386212382     
   8.0000000000000000        72.799999999999997        2.5326718553308867     
   8.0000000000000000        73.600000000000009        2.6613321962561072     
   8.0000000000000000        74.400000000000006        2.9659227082002704     
   8.0000000000000000        75.200000000000003        3.5002790745304484     
   8.0000000000000000        76.000000000000000        3.5018712508776573     
   8.0000000000000000        76.800000000000011        3.5111314111247314     
   8.0000000000000000        77.600000000000009        3.5056360318481667     
   8.0000000000000000        78.400000000000006        3.5053690019059829     
   8.0000000000000000        79.200000000000003        3.5073786475616333     
   8.0000000000000000        80.000000000000000        3.5116377988844336     
   8.0000000000000000        80.800000000000011        3.5185103363166133     
   8.0000000000000000        81.600000000000009        3.5014705708666485     
   8.0000000000000000        82.400000000000006        3.5172872657133496     
   8.0000000000000000        83.200000000000003        3.5097141176238429     
   8.0000000000000000        84.000000000000000        3.5108511349533353     
   8.0000000000000000        84.800000000000011        3.5071336730837324     
   8.0000000000000000        85.600000000000009        2.9446413286985815     
   8.0000000000000000        86.400000000000006        2.6405093989502735     
   8.0000000000000000        87.200000000000003        2.5407825754433548     
   8.0000000000000000        88.000000000000000        2.5613396272575897     
   8.0000000000000000        88.800000000000011        2.6373387959595793     
   8.0000000000000000        89.600000000000009        2.7267632030786935     
   8.0000000000000000        90.400000000000006        2.8070761368310562     
   8.0000000000000000        91.200000000000003        2.8669101533654020     
   8.0000000000000000        92.000000000000000        2.9048021206902694     
   8.0000000000000000        92.800000000000011        2.9237468078200206     
   8.0000000000000000        93.600000000000009        2.9293975810386605     
   8.0000000000000000        94.400000000000006        2.9302838125040327     
   8.0000000000000000        95.200000000000003        2.9271220704295891     
   8.0000000000000000        96.000000000000000        2.9258148810477116     
   8.0000000000000000        96.800000000000011        2.9265120435897716     
   8.0000000000000000        97.600000000000009        2.9249308993911027     
   8.0000000000000000        98.400000000000006        2.9280395143412781     
   8.0000000000000000        99.200000000000003        2.9266662312939338     
   8.0000000000000000        100.00000000000000        2.9236876784642267     
   8.0000000000000000        100.80000000000001        2.9191375129246055     
   8.0000000000000000        101.60000000000001        2.9133968361906279     
   8.0000000000000000        102.40000000000001        2.9082174649784758     

   8.8000000000000007       0.80000000000000004        2.9086622522208456     
   8.8000000000000007        1.6000000000000001        2.9038171626299727     
   8.8000000000000007        2.4000000000000004        2.9001048315088429     
   8.8000000000000007        3.2000000000000002        2.8982906118103315     
   8.8000000000000007        4.0000000000000000        2.8964148229953697     
   8.8000000000000007        4.8000000000000007        2.8976626747350891     
   8.8000000000000007        5.6000000000000005        2.8988332703780091     
   8.8000000000000007        6.4000000000000004        2.8987420872980678     
   8.8000000000000007        7.2000000000000002        2.9000136817838222     
   8.8000000000000007        8.0000000000000000        2.8995529086192198     
   8.8000000000000007        8.8000000000000007        2.8995640493864254     
   8.8000000000000007        9.6000000000000014        2.9000245978254187     
   8.8000000000000007        10.400000000000000        2.9006485208142552     
   8.8000000000000007        11.200000000000001        2.9020902786092142     
   8.8000000000000007        12.000000000000000        2.9039533274948970     
   8.8000000000000007        12.800000000000001        2.9051542798498047     
   8.8000000000000007        13.600000000000001        2.9061969622832198     
   8.8000000000000007        14.400000000000000        2.9079019809141005     
   8.8000000000000007        15.200000000000001        2.9085790483494112     
   8.8000000000000007        16.000000000000000        2.9082495926185525     
   8.8000000000000007        16.800000000000001        2.9062840458965278     
   8.8000000000000007        17.600000000000001        2.9041988962446119     
   8.8000000000000007        18.400000000000002        2.9029063951714305     
   8.8000000000000007        19.200000000000003        2.9020293853789787     
   8.8000000000000007        20.000000000000000        2.9005612429050598     
   8.8000000000000007        20.800000000000001        2.9002390848157904     
   8.8000000000000007        21.600000000000001        2.9007840842669759     
   8.8000000000000007        22.400000000000002        2.9017737568748929     
   8.8000000000000007        23.200000000000003        2.9024348240124369     
   8.8000000000000007        24.000000000000000        2.9039036511827132     
   8.8000000000000007        24.800000000000001        2.9054613036918613     
   8.8000000000000007        25.600000000000001        2.9060999049846461     
   8.8000000000000007        26.400000000000002        2.9063429384628345     
   8.8000000000000007        27.200000000000003        2.9062535542304526     
   8.8000000000000007        28.000000000000000        2.9051848113811296     
   8.8000000000000007        28.800000000000001        2.9039678193396803     
   8.8000000000000007        29.600000000000001        2.9024395668958611     
   8.8000000000000007        30.400000000000002        2.8999743505829039     
   8.8000000000000007        31.200000000000003        2.8980794486947810     
   8.8000000000000007        32.000000000000000        2.8970832921711884     
   8.8000000000000007        32.800000000000004        2.8958259740743997     
   8.8000000000000007        33.600000000000001        2.8958794182136227     
   8.8000000000000007        34.399999999999999        2.8982776206997327     
   8.8000000000000007        35.200000000000003        2.9025559046484557     
   8.8000000000000007        36.000000000000000        2.9105072989987715     
   8.8000000000000007        36.800000000000004        2.9214290785028041     
   8.8000000000000007        37.600000000000001        2.9306318646387930     
   8.8000000000000007        38.400000000000006        2.9312508986463062     
   8.8000000000000007        39.200000000000003        2.9119762731722876     
   8.8000000000000007        40.000000000000000        2.8615436252664592     
   8.8000000000000007        40.800000000000004        2.7731848612227878     
   8.8000000000000007        41.600000000000001        2.6602829263301895     
   8.8000000000000007        42.400000000000006        2.5539561166514790     
   8.8000000000000007        43.200000000000003        2.5074570454270129     
   8.8000000000000007        44.000000000000000        2.5913264436344177     
   8.8000000000000007        44.800000000000004        2.9035385221978838     
   8.8000000000000007        45.600000000000001        3.4993438443009675     
   8.8000000000000007        46.400000000000006        3.5037924959568905     
   8.8000000000000007        47.200000000000003        3.5078776310127351     
   8.8000000000000007        48.000000000000000        3.5096597086302461     
   8.8000000000000007        48.800000000000004        3.5167982806304297     
   8.8000000000000007        49.600000000000001        3.5049591066885286     
   8.8000000000000007        50.400000000000006        3.5027046059878901     
   8.8000000000000007        51.200000000000003        3.5049072993961903     
   8.8000000000000007        52.000000000000000        3.5056437609405657     
   8.8000000000000007        52.800000000000004        3.5044302492866408     
   8.8000000000000007        53.600000000000001        3.5084182466170781     
   8.8000000000000007        54.400000000000006        3.5032813287495861     
   8.8000000000000007        55.200000000000003        3.4944674185499482     
   8.8000000000000007        56.000000000000000        3.5170974664299197     
   8.8000000000000007        56.800000000000004        3.4932215460748548     
   8.8000000000000007        57.600000000000001        2.9027031075576630     
   8.8000000000000007        58.400000000000006        2.5938749309966607     
   8.8000000000000007        59.200000000000003        2.5075713095121750     
   8.8000000000000007        60.000000000000000        2.5538176046739052     
   8.8000000000000007        60.800000000000004        2.6595561952418172     
   8.8000000000000007        61.600000000000001        2.7723033729446152     
   8.8000000000000007        62.400000000000006        2.8587147725123234     
   8.8000000000000007        63.200000000000003        2.9105789598034120     
   8.8000000000000007        64.000000000000000        2.9329846683400351     
   8.8000000000000007        64.799999999999997        2.9387384016724827     
   8.8000000000000007        65.600000000000009        2.9397459617040806     
   8.8000000000000007        66.400000000000006        2.9391772662510340     
   8.8000000000000007        67.200000000000003        2.9340748931655902     
   8.8000000000000007        68.000000000000000        2.9162904736392230     
   8.8000000000000007        68.799999999999997        2.8707329071253058     
   8.8000000000000007        69.600000000000009        2.7942199643798693     
   8.8000000000000007        70.400000000000006        2.6879198282691754     
   8.8000000000000007        71.200000000000003        2.5798317392865142     
   8.8000000000000007        72.000000000000000        2.5173457228484910     
   8.8000000000000007        72.799999999999997        2.5661556214292127     
   8.8000000000000007        73.600000000000009        2.8167264734989383     
   8.8000000000000007        74.400000000000006        3.5043346307887551     
   8.8000000000000007        75.200000000000003        3.5120333976016651     
   8.8000000000000007        76.000000000000000        3.5008648129339859     
   8.8000000000000007        76.800000000000011        3.5059259711355995     
   8.8000000000000007        77.600000000000009        3.5085957709184634     
   8.8000000000000007        78.400000000000006        3.5056717074172346     
   8.8000000000000007        79.200000000000003        3.5044298357742578     
   8.8000000000000007        80.000000000000000        3.5060216535481237     
   8.8000000000000007        80.800000000000011        3.5131794369282181     
   8.8000000000000007        81.600000000000009        3.5049728312751141     
   8.8000000000000007        82.400000000000006        3.5036498719894933     
   8.8000000000000007        83.200000000000003        3.5034566106783367     
   8.8000000000000007        84.000000000000000        3.5026570678242326     
   8.8000000000000007        84.800000000000011        3.5105120727315069     
   8.8000000000000007        85.600000000000009        2.9537684763315570     
   8.8000000000000007        86.400000000000006        2.6361788161132540     
   8.8000000000000007        87.200000000000003        2.5158208106279525     
   8.8000000000000007        88.000000000000000        2.5130609649471323     
   8.8000000000000007        88.800000000000011        2.5689498424246238     
   8.8000000000000007        89.600000000000009        2.6450674610892824     
   8.8000000000000007        90.400000000000006        2.7219854550287974     
   8.8000000000000007        91.200000000000003        2.7846492055290453     
   8.8000000000000007        92.000000000000000        2.8284504098212420     
   8.8000000000000007        92.800000000000011        2.8549925049814298     
   8.8000000000000007        93.600000000000009        2.8682724569732789     
   8.8000000000000007        94.400000000000006        2.8774835828328231     
   8.8000000000000007        95.200000000000003        2.8842379497100228     
   8.8000000000000007        96.000000000000000        2.8922176804920969     
   8.8000000000000007        96.800000000000011        2.9014083316120916     
   8.8000000000000007        97.600000000000009        2.9119938065219162     
   8.8000000000000007        98.400000000000006        2.9209101783338021     
   8.8000000000000007        99.200000000000003        2.9260611472139679     
   8.8000000000000007        100.00000000000000        2.9275981960758060     
   8.8000000000000007        100.80000000000001        2.9253607984503245     
   8.8000000000000007        101.60000000000001        2.9195504515292283     
   8.8000000000000007        102.40000000000001        2.9134495490398584     

   9.6000000000000014       0.80000000000000004        2.9139787911727564     
   9.6000000000000014        1.6000000000000001        2.9068375247874307     
   9.6000000000000014        2.4000000000000004        2.9025326813352348     
   9.6000000000000014        3.2000000000000002        2.9007263708600872     
   9.6000000000000014        4.0000000000000000        2.8979542069696875     
   9.6000000000000014        4.8000000000000007        2.8969250134460345     
   9.6000000000000014        5.6000000000000005        2.8975620536805624     
   9.6000000000000014        6.4000000000000004        2.8970423985569553     
   9.6000000000000014        7.2000000000000002        2.8990793788496507     
   9.6000000000000014        8.0000000000000000        2.8998076600872222     
   9.6000000000000014        8.8000000000000007        2.9002209187305090     
   9.6000000000000014        9.6000000000000014        2.9012453864946455     
   9.6000000000000014        10.400000000000000        2.9018350801890374     
   9.6000000000000014        11.200000000000001        2.9037400373348010     
   9.6000000000000014        12.000000000000000        2.9054010396598584     
   9.6000000000000014        12.800000000000001        2.9067236247639672     
   9.6000000000000014        13.600000000000001        2.9079733322706205     
   9.6000000000000014        14.400000000000000        2.9087325296345288     
   9.6000000000000014        15.200000000000001        2.9083930991793561     
   9.6000000000000014        16.000000000000000        2.9061100059337766     
   9.6000000000000014        16.800000000000001        2.9029056625749550     
   9.6000000000000014        17.600000000000001        2.8995706171309057     
   9.6000000000000014        18.400000000000002        2.8958144492246563     
   9.6000000000000014        19.200000000000003        2.8916587349625229     
   9.6000000000000014        20.000000000000000        2.8900398839435089     
   9.6000000000000014        20.800000000000001        2.8887331458260310     
   9.6000000000000014        21.600000000000001        2.8888447434194942     
   9.6000000000000014        22.400000000000002        2.8921569353619354     
   9.6000000000000014        23.200000000000003        2.8942141532837633     
   9.6000000000000014        24.000000000000000        2.8977428285904407     
   9.6000000000000014        24.800000000000001        2.9024097868704999     
   9.6000000000000014        25.600000000000001        2.9046132853878084     
   9.6000000000000014        26.400000000000002        2.9058572408796470     
   9.6000000000000014        27.200000000000003        2.9077320979854981     
   9.6000000000000014        28.000000000000000        2.9074853177365130     
   9.6000000000000014        28.800000000000001        2.9052692789733734     
   9.6000000000000014        29.600000000000001        2.9048301963403356     
   9.6000000000000014        30.400000000000002        2.9024414243270074     
   9.6000000000000014        31.200000000000003        2.9012595911547203     
   9.6000000000000014        32.000000000000000        2.8985097755397300     
   9.6000000000000014        32.800000000000004        2.8981766737246808     
   9.6000000000000014        33.600000000000001        2.8970459881102064     
   9.6000000000000014        34.399999999999999        2.8980167733382820     
   9.6000000000000014        35.200000000000003        2.9028533673865469     
   9.6000000000000014        36.000000000000000        2.9113749729139844     
   9.6000000000000014        36.800000000000004        2.9218225953375030     
   9.6000000000000014        37.600000000000001        2.9321122312671464     
   9.6000000000000014        38.400000000000006        2.9307729671033069     
   9.6000000000000014        39.200000000000003        2.9073008363608150     
   9.6000000000000014        40.000000000000000        2.8504915911003610     
   9.6000000000000014        40.800000000000004        2.7582827996037751     
   9.6000000000000014        41.600000000000001        2.6416630657309121     
   9.6000000000000014        42.400000000000006        2.5395491324887924     
   9.6000000000000014        43.200000000000003        2.5082933449475093     
   9.6000000000000014        44.000000000000000        2.6032894359234509     
   9.6000000000000014        44.800000000000004        2.9196532348356863     
   9.6000000000000014        45.600000000000001        3.5025058849442399     
   9.6000000000000014        46.400000000000006        3.5169763295850860     
   9.6000000000000014        47.200000000000003        3.5162400470679946     
   9.6000000000000014        48.000000000000000        3.5140682703954114     
   9.6000000000000014        48.800000000000004        3.4941617004411643     
   9.6000000000000014        49.600000000000001        3.4992432971403336     
   9.6000000000000014        50.400000000000006        3.5051365452095582     
   9.6000000000000014        51.200000000000003        3.5036829521220625     
   9.6000000000000014        52.000000000000000        3.5060334481717801     
   9.6000000000000014        52.800000000000004        3.5049147222654131     
   9.6000000000000014        53.600000000000001        3.5103929733688823     
   9.6000000000000014        54.400000000000006        3.5037661782546010     
   9.6000000000000014        55.200000000000003        3.5125360863626334     
   9.6000000000000014        56.000000000000000        3.5085278157410094     
   9.6000000000000014        56.800000000000004        3.5134300845749320     
   9.6000000000000014        57.600000000000001        2.9154653051884600     
   9.6000000000000014        58.400000000000006        2.6032844112635827     
   9.6000000000000014        59.200000000000003        2.5097318626785743     
   9.6000000000000014        60.000000000000000        2.5395791004690329     
   9.6000000000000014        60.800000000000004        2.6409050412038204     
   9.6000000000000014        61.600000000000001        2.7549219821966604     
   9.6000000000000014        62.400000000000006        2.8487419824083440     
   9.6000000000000014        63.200000000000003        2.9061753445119951     
   9.6000000000000014        64.000000000000000        2.9333289549523252     
   9.6000000000000014        64.799999999999997        2.9418422470229273     
   9.6000000000000014        65.600000000000009        2.9431388810023016     
   9.6000000000000014        66.400000000000006        2.9418461126973856     
   9.6000000000000014        67.200000000000003        2.9355940550136457     
   9.6000000000000014        68.000000000000000        2.9106482727472209     
   9.6000000000000014        68.799999999999997        2.8587884512106063     
   9.6000000000000014        69.600000000000009        2.7718077881778762     
   9.6000000000000014        70.400000000000006        2.6601900450663987     
   9.6000000000000014        71.200000000000003        2.5546410884192405     
   9.6000000000000014        72.000000000000000        2.5079007827129338     
   9.6000000000000014        72.799999999999997        2.5921786701019913     
   9.6000000000000014        73.600000000000009        2.8984127859737749     
   9.6000000000000014        74.400000000000006        3.5019717310133438     
   9.6000000000000014        75.200000000000003        3.5164163318497899     
   9.6000000000000014        76.000000000000000        3.5017127547916345     
   9.6000000000000014        76.800000000000011        3.5021939530500354     
   9.6000000000000014        77.600000000000009        3.5020783472092973     
   9.6000000000000014        78.400000000000006        3.5030491203758380     
   9.6000000000000014        79.200000000000003        3.5021812013023434     
   9.6000000000000014        80.000000000000000        3.5077659909412477     
   9.6000000000000014        80.800000000000011        3.5060488168319797     
   9.6000000000000014        81.600000000000009        3.5058303207800572     
   9.6000000000000014        82.400000000000006        3.5034119096366689     
   9.6000000000000014        83.200000000000003        3.5045821692021337     
   9.6000000000000014        84.000000000000000        3.5011931179315998     
   9.6000000000000014        84.800000000000011        3.5181569255974985     
   9.6000000000000014        85.600000000000009        2.9452524260696893     
   9.6000000000000014        86.400000000000006        2.6224697729643172     
   9.6000000000000014        87.200000000000003        2.5189132263516307     
   9.6000000000000014        88.000000000000000        2.5133202445152691     
   9.6000000000000014        88.800000000000011        2.5141743215338295     
   9.6000000000000014        89.600000000000009        2.5641407865971231     
   9.6000000000000014        90.400000000000006        2.6224539984113906     
   9.6000000000000014        91.200000000000003        2.6778457164291667     
   9.6000000000000014        92.000000000000000        2.7201276783918509     
   9.6000000000000014        92.800000000000011        2.7504807546776622     
   9.6000000000000014        93.600000000000009        2.7716427731535163     
   9.6000000000000014        94.400000000000006        2.7885225331952386     
   9.6000000000000014        95.200000000000003        2.8057584562811133     
   9.6000000000000014        96.000000000000000        2.8250073956454416     
   9.6000000000000014        96.800000000000011        2.8487350281817583     
   9.6000000000000014        97.600000000000009        2.8737175507636432     
   9.6000000000000014        98.400000000000006        2.8957101147625828     
   9.6000000000000014        99.200000000000003        2.9128017211341768     
   9.6000000000000014        100.00000000000000        2.9235618884236700     
   9.6000000000000014        100.80000000000001        2.9274888619381763     
   9.6000000000000014        101.60000000000001        2.9256687866081785     
   9.6000000000000014        102.40000000000001        2.9206164135774912     

   10.400000000000000       0.80000000000000004        2.9187220695958778     
   10.400000000000000        1.6000000000000001        2.9132601818845560     
   10.400000000000000        2.4000000000000004        2.9062140350920780     
   10.400000000000000        3.2000000000000002        2.9008235114269456     
   10.400000000000000        4.0000000000000000        2.8971432199930849     
   10.400000000000000        4.8000000000000007        2.8973506570571721     
   10.400000000000000        5.6000000000000005        2.8964457400916337     
   10.400000000000000        6.4000000000000004        2.8972236252107031     
   10.400000000000000        7.2000000000000002        2.8985806845827282     
   10.400000000000000        8.0000000000000000        2.8986420317751600     
   10.400000000000000        8.8000000000000007        2.9005298315746448     
   10.400000000000000        9.6000000000000014        2.9016118710496017     
   10.400000000000000        10.400000000000000        2.9033673328994318     
   10.400000000000000        11.200000000000001        2.9052732857740211     
   10.400000000000000        12.000000000000000        2.9071746226666124     
   10.400000000000000        12.800000000000001        2.9085541620619968     
   10.400000000000000        13.600000000000001        2.9088045172018075     
   10.400000000000000        14.400000000000000        2.9075572439447024     
   10.400000000000000        15.200000000000001        2.9046621733837368     
   10.400000000000000        16.000000000000000        2.9001614235906152     
   10.400000000000000        16.800000000000001        2.8941109586027007     
   10.400000000000000        17.600000000000001        2.8873822182436149     
   10.400000000000000        18.400000000000002        2.8811299962834411     
   10.400000000000000        19.200000000000003        2.8736862906819387     
   10.400000000000000        20.000000000000000        2.8722020347809694     
   10.400000000000000        20.800000000000001        2.8703264418620655     
   10.400000000000000        21.600000000000001        2.8715358192774914     
   10.400000000000000        22.400000000000002        2.8748402933555917     
   10.400000000000000        23.200000000000003        2.8800291478194668     
   10.400000000000000        24.000000000000000        2.8861959442575063     
   10.400000000000000        24.800000000000001        2.8932174822691872     
   10.400000000000000        25.600000000000001        2.8995900639964187     
   10.400000000000000        26.400000000000002        2.9043044712949460     
   10.400000000000000        27.200000000000003        2.9075576489979005     
   10.400000000000000        28.000000000000000        2.9089312985558005     
   10.400000000000000        28.800000000000001        2.9083571507948416     
   10.400000000000000        29.600000000000001        2.9092537010299955     
   10.400000000000000        30.400000000000002        2.9048393983362581     
   10.400000000000000        31.200000000000003        2.9034313085290608     
   10.400000000000000        32.000000000000000        2.8983883776977439     
   10.400000000000000        32.800000000000004        2.8968272535210517     
   10.400000000000000        33.600000000000001        2.8968004544664292     
   10.400000000000000        34.399999999999999        2.8985768588361518     
   10.400000000000000        35.200000000000003        2.9032659787404786     
   10.400000000000000        36.000000000000000        2.9112458772205372     
   10.400000000000000        36.800000000000004        2.9247589280136799     
   10.400000000000000        37.600000000000001        2.9329627822861570     
   10.400000000000000        38.400000000000006        2.9302337004743846     
   10.400000000000000        39.200000000000003        2.9043019983297365     
   10.400000000000000        40.000000000000000        2.8445275922583129     
   10.400000000000000        40.800000000000004        2.7484540948394920     
   10.400000000000000        41.600000000000001        2.6327957928969647     
   10.400000000000000        42.400000000000006        2.5294684839821664     
   10.400000000000000        43.200000000000003        2.5055137551805093     
   10.400000000000000        44.000000000000000        2.6057845291890755     
   10.400000000000000        44.800000000000004        2.9232588072916221     
   10.400000000000000        45.600000000000001        3.5160102648496805     
   10.400000000000000        46.400000000000006        3.4987596100803393     
   10.400000000000000        47.200000000000003        3.4982463699362722     
   10.400000000000000        48.000000000000000        3.5104643045918498     
   10.400000000000000        48.800000000000004        3.5084971951502082     
   10.400000000000000        49.600000000000001        3.5038040994902362     
   10.400000000000000        50.400000000000006        3.5127301753475679     
   10.400000000000000        51.200000000000003        3.5075009295273354     
   10.400000000000000        52.000000000000000        3.5045174964568009     
   10.400000000000000        52.800000000000004        3.5051504617207065     
   10.400000000000000        53.600000000000001        3.5105061535857938     
   10.400000000000000        54.400000000000006        3.5031772031668296     
   10.400000000000000        55.200000000000003        3.5127657718205492     
   10.400000000000000        56.000000000000000        3.5095276693089801     
   10.400000000000000        56.800000000000004        3.4971096719542576     
   10.400000000000000        57.600000000000001        2.9188449335303153     
   10.400000000000000        58.400000000000006        2.6049059761033924     
   10.400000000000000        59.200000000000003        2.5065849152102841     
   10.400000000000000        60.000000000000000        2.5300779089305987     
   10.400000000000000        60.800000000000004        2.6299418995812465     
   10.400000000000000        61.600000000000001        2.7459128722183541     
   10.400000000000000        62.400000000000006        2.8425383042457240     
   10.400000000000000        63.200000000000003        2.9032145466732024     
   10.400000000000000        64.000000000000000        2.9330186940776271     
   10.400000000000000        64.799999999999997        2.9435973101665116     
   10.400000000000000        65.600000000000009        2.9447878563979613     
   10.400000000000000        66.400000000000006        2.9435690947995838     
   10.400000000000000        67.200000000000003        2.9343453656305232     
   10.400000000000000        68.000000000000000        2.9069704977292345     
   10.400000000000000        68.799999999999997        2.8486766048018426     
   10.400000000000000        69.600000000000009        2.7562044617466595     
   10.400000000000000        70.400000000000006        2.6413821838297507     
   10.400000000000000        71.200000000000003        2.5396483518812527     
   10.400000000000000        72.000000000000000        2.5049148263240797     
   10.400000000000000        72.799999999999997        2.6028104374718235     
   10.400000000000000        73.600000000000009        2.9147358633409470     
   10.400000000000000        74.400000000000006        3.5162987841937849     
   10.400000000000000        75.200000000000003        3.5035461848640095     
   10.400000000000000        76.000000000000000        3.5076746361206963     
   10.400000000000000        76.800000000000011        3.5138467431003098     
   10.400000000000000        77.600000000000009        3.5032432565319938     
   10.400000000000000        78.400000000000006        3.5032349859668397     
   10.400000000000000        79.200000000000003        3.5049114788507905     
   10.400000000000000        80.000000000000000        3.5134565400344546     
   10.400000000000000        80.800000000000011        3.5062650573453515     
   10.400000000000000        81.600000000000009        3.5015999228778432     
   10.400000000000000        82.400000000000006        3.5009326877587621     
   10.400000000000000        83.200000000000003        3.5007582812343347     
   10.400000000000000        84.000000000000000        3.5025391006496567     
   10.400000000000000        84.800000000000011        3.4985686550254291     
   10.400000000000000        85.600000000000009        2.9302534484340961     
   10.400000000000000        86.400000000000006        2.6050299958809258     
   10.400000000000000        87.200000000000003        2.5124285640079629     
   10.400000000000000        88.000000000000000        2.5066908414346529     
   10.400000000000000        88.800000000000011        2.5123952406073351     
   10.400000000000000        89.600000000000009        2.5090981961405019     
   10.400000000000000        90.400000000000006        2.5387745134350141     
   10.400000000000000        91.200000000000003        2.5701449251274577     
   10.400000000000000        92.000000000000000        2.5996675394192272     
   10.400000000000000        92.800000000000011        2.6287201473278285     
   10.400000000000000        93.600000000000009        2.6513871292142799     
   10.400000000000000        94.400000000000006        2.6738266164352233     
   10.400000000000000        95.200000000000003        2.6999726613429860     
   10.400000000000000        96.000000000000000        2.7311161421996717     
   10.400000000000000        96.800000000000011        2.7684526050959755     
   10.400000000000000        97.600000000000009        2.8099405953322121     
   10.400000000000000        98.400000000000006        2.8475052250614548     
   10.400000000000000        99.200000000000003        2.8823583802653521     
   10.400000000000000        100.00000000000000        2.9072722716300046     
   10.400000000000000        100.80000000000001        2.9207915746609423     
   10.400000000000000        101.60000000000001        2.9272262739264612     
   10.400000000000000        102.40000000000001        2.9260607324129579     

   11.200000000000001       0.80000000000000004        2.9256815285459399     
   11.200000000000001        1.6000000000000001        2.9189348299413904     
   11.200000000000001        2.4000000000000004        2.9107728256360241     
   11.200000000000001        3.2000000000000002        2.9044399971451984     
   11.200000000000001        4.0000000000000000        2.9002763562619194     
   11.200000000000001        4.8000000000000007        2.8976579371988169     
   11.200000000000001        5.6000000000000005        2.8964944651902096     
   11.200000000000001        6.4000000000000004        2.8968812528662351     
   11.200000000000001        7.2000000000000002        2.8976445025102295     
   11.200000000000001        8.0000000000000000        2.8993147286093306     
   11.200000000000001        8.8000000000000007        2.9008292625727674     
   11.200000000000001        9.6000000000000014        2.9039978548258665     
   11.200000000000001        10.400000000000000        2.9036962667532897     
   11.200000000000001        11.200000000000001        2.9074171604152146     
   11.200000000000001        12.000000000000000        2.9087336383386524     
   11.200000000000001        12.800000000000001        2.9088655159049321     
   11.200000000000001        13.600000000000001        2.9082228514083650     
   11.200000000000001        14.400000000000000        2.9038685799374782     
   11.200000000000001        15.200000000000001        2.8972856406643590     
   11.200000000000001        16.000000000000000        2.8898788660104806     
   11.200000000000001        16.800000000000001        2.8802190503528902     
   11.200000000000001        17.600000000000001        2.8694357405221815     
   11.200000000000001        18.400000000000002        2.8595018368331147     
   11.200000000000001        19.200000000000003        2.8514365328444411     
   11.200000000000001        20.000000000000000        2.8452902572912353     
   11.200000000000001        20.800000000000001        2.8432098950833025     
   11.200000000000001        21.600000000000001        2.8456416939554630     
   11.200000000000001        22.400000000000002        2.8521556070198648     
   11.200000000000001        23.200000000000003        2.8581123757825155     
   11.200000000000001        24.000000000000000        2.8682362461055422     
   11.200000000000001        24.800000000000001        2.8791473806020571     
   11.200000000000001        25.600000000000001        2.8896149109271305     
   11.200000000000001        26.400000000000002        2.8982414645469152     
   11.200000000000001        27.200000000000003        2.9039718547985380     
   11.200000000000001        28.000000000000000        2.9084285292077530     
   11.200000000000001        28.800000000000001        2.9094340294628558     
   11.200000000000001        29.600000000000001        2.9084650379598345     
   11.200000000000001        30.400000000000002        2.9072337805089807     
   11.200000000000001        31.200000000000003        2.9041741985233309     
   11.200000000000001        32.000000000000000        2.9008161137898769     
   11.200000000000001        32.800000000000004        2.8978893383617850     
   11.200000000000001        33.600000000000001        2.8984391987298541     
   11.200000000000001        34.399999999999999        2.8984514321618411     
   11.200000000000001        35.200000000000003        2.9034001445478590     
   11.200000000000001        36.000000000000000        2.9134027487791174     
   11.200000000000001        36.800000000000004        2.9231614410582307     
   11.200000000000001        37.600000000000001        2.9321130136011959     
   11.200000000000001        38.400000000000006        2.9293008905021578     
   11.200000000000001        39.200000000000003        2.9030921150423152     
   11.200000000000001        40.000000000000000        2.8425509350143354     
   11.200000000000001        40.800000000000004        2.7456668584329527     
   11.200000000000001        41.600000000000001        2.6273268176969089     
   11.200000000000001        42.400000000000006        2.5288170609162686     
   11.200000000000001        43.200000000000003        2.5043761855131965     
   11.200000000000001        44.000000000000000        2.6055974147890546     
   11.200000000000001        44.800000000000004        2.9244557814936805     
   11.200000000000001        45.600000000000001        3.4943146897516093     
   11.200000000000001        46.400000000000006        3.5055034589012828     
   11.200000000000001        47.200000000000003        3.5049157837149965     
   11.200000000000001        48.000000000000000        3.5137795996381409     
   11.200000000000001        48.800000000000004        3.5029948128981214     
   11.200000000000001        49.600000000000001        3.5194570820553985     
   11.200000000000001        50.400000000000006        3.5130199958461881     
   11.200000000000001        51.200000000000003        3.5114184586577344     
   11.200000000000001        52.000000000000000        3.5086722895228450     
   11.200000000000001        52.800000000000004        3.5067334842722131     
   11.200000000000001        53.600000000000001        3.5104687064673232     
   11.200000000000001        54.400000000000006        3.5025602327800049     
   11.200000000000001        55.200000000000003        3.5117280302869807     
   11.200000000000001        56.000000000000000        3.5062642479318793     
   11.200000000000001        56.800000000000004        3.5034816408897500     
   11.200000000000001        57.600000000000001        2.9197557766503199     
   11.200000000000001        58.400000000000006        2.6052128514860216     
   11.200000000000001        59.200000000000003        2.5043573115597413     
   11.200000000000001        60.000000000000000        2.5277538732433396     
   11.200000000000001        60.800000000000004        2.6252112166194350     
   11.200000000000001        61.600000000000001        2.7424735374649707     
   11.200000000000001        62.400000000000006        2.8396028984973634     
   11.200000000000001        63.200000000000003        2.9017568266235698     
   11.200000000000001        64.000000000000000        2.9327131906252859     
   11.200000000000001        64.799999999999997        2.9438935352100901     
   11.200000000000001        65.600000000000009        2.9461696273915789     
   11.200000000000001        66.400000000000006        2.9443537556832591     
   11.200000000000001        67.200000000000003        2.9333949103453056     
   11.200000000000001        68.000000000000000        2.9023250404189911     
   11.200000000000001        68.799999999999997        2.8425436590667292     
   11.200000000000001        69.600000000000009        2.7474004936495882     
   11.200000000000001        70.400000000000006        2.6307135279314684     
   11.200000000000001        71.200000000000003        2.5315479490383872     
   11.200000000000001        72.000000000000000        2.5024423253636776     
   11.200000000000001        72.799999999999997        2.6049730602783692     
   11.200000000000001        73.600000000000009        2.9207614528887738     
   11.200000000000001        74.400000000000006        3.5049598873534848     
   11.200000000000001        75.200000000000003        3.5062671449606784     
   11.200000000000001        76.000000000000000        3.5079184857672301     
   11.200000000000001        76.800000000000011        3.5104315229927949     
   11.200000000000001        77.600000000000009        3.5177287062163312     
   11.200000000000001        78.400000000000006        3.5111068534416270     
   11.200000000000001        79.200000000000003        3.5146963656832906     
   11.200000000000001        80.000000000000000        3.5012663600363165     
   11.200000000000001        80.800000000000011        3.5011790005728924     
   11.200000000000001        81.600000000000009        3.5060475814532972     
   11.200000000000001        82.400000000000006        3.5156388923634827     
   11.200000000000001        83.200000000000003        3.5112215867711503     
   11.200000000000001        84.000000000000000        3.5151277398166871     
   11.200000000000001        84.800000000000011        3.5148627309065041     
   11.200000000000001        85.600000000000009        2.9136921889770528     
   11.200000000000001        86.400000000000006        2.5895979658306221     
   11.200000000000001        87.200000000000003        2.5136494138184844     
   11.200000000000001        88.000000000000000        2.5022435100705809     
   11.200000000000001        88.800000000000011        2.5114703339570235     
   11.200000000000001        89.600000000000009        2.5039856930422455     
   11.200000000000001        90.400000000000006        2.5063779831062796     
   11.200000000000001        91.200000000000003        2.5136299684404002     
   11.200000000000001        92.000000000000000        2.5152160360836908     
   11.200000000000001        92.800000000000011        2.5290922918261249     
   11.200000000000001        93.600000000000009        2.5473388433036428     
   11.200000000000001        94.400000000000006        2.5670072021727219     
   11.200000000000001        95.200000000000003        2.5934025365307587     
   11.200000000000001        96.000000000000000        2.6298065283115553     
   11.200000000000001        96.800000000000011        2.6729358150773224     
   11.200000000000001        97.600000000000009        2.7259222304807373     
   11.200000000000001        98.400000000000006        2.7807496493768928     
   11.200000000000001        99.200000000000003        2.8333740059510597     
   11.200000000000001        100.00000000000000        2.8759999808664030     
   11.200000000000001        100.80000000000001        2.9058786084315660     
   11.200000000000001        101.60000000000001        2.9225288494499986     
   11.200000000000001        102.40000000000001        2.9277187990962910     

   12.000000000000000       0.80000000000000004        2.9285185209625357     
   12.000000000000000        1.6000000000000001        2.9244086736443387     
   12.000000000000000        2.4000000000000004        2.9155268936547643     
   12.000000000000000        3.2000000000000002        2.9086348358993894     
   12.000000000000000        4.0000000000000000        2.9017679457224550     
   12.000000000000000        4.8000000000000007        2.8963785186482260     
   12.000000000000000        5.6000000000000005        2.8968183102204370     
   12.000000000000000        6.4000000000000004        2.8965955395206961     
   12.000000000000000        7.2000000000000002        2.8976046907138970     
   12.000000000000000        8.0000000000000000        2.8995748064629105     
   12.000000000000000        8.8000000000000007        2.9015247826784680     
   12.000000000000000        9.6000000000000014        2.9040487753998625     
   12.000000000000000        10.400000000000000        2.9059173418472026     
   12.000000000000000        11.200000000000001        2.9084962050699046     
   12.000000000000000        12.000000000000000        2.9089746448022242     
   12.000000000000000        12.800000000000001        2.9082675419948592     
   12.000000000000000        13.600000000000001        2.9056499845024835     
   12.000000000000000        14.400000000000000        2.8974625355773118     
   12.000000000000000        15.200000000000001        2.8876805551072700     
   12.000000000000000        16.000000000000000        2.8756134932155732     
   12.000000000000000        16.800000000000001        2.8618025606343340     
   12.000000000000000        17.600000000000001        2.8457872100967863     
   12.000000000000000        18.400000000000002        2.8282765645594656     
   12.000000000000000        19.200000000000003        2.8182974549014039     
   12.000000000000000        20.000000000000000        2.8104028499734768     
   12.000000000000000        20.800000000000001        2.8087415287530320     
   12.000000000000000        21.600000000000001        2.8104260646421451     
   12.000000000000000        22.400000000000002        2.8182065432331322     
   12.000000000000000        23.200000000000003        2.8301904026193574     
   12.000000000000000        24.000000000000000        2.8436598338122701     
   12.000000000000000        24.800000000000001        2.8601486915001320     
   12.000000000000000        25.600000000000001        2.8753237175752737     
   12.000000000000000        26.400000000000002        2.8873650350677624     
   12.000000000000000        27.200000000000003        2.8987585864833125     
   12.000000000000000        28.000000000000000        2.9065443228904488     
   12.000000000000000        28.800000000000001        2.9065507313704333     
   12.000000000000000        29.600000000000001        2.9094597107979836     
   12.000000000000000        30.400000000000002        2.9083720019695911     
   12.000000000000000        31.200000000000003        2.9049484478399354     
   12.000000000000000        32.000000000000000        2.9021727165481770     
   12.000000000000000        32.800000000000004        2.8981210208647954     
   12.000000000000000        33.600000000000001        2.8977403632407439     
   12.000000000000000        34.399999999999999        2.8988761789868516     
   12.000000000000000        35.200000000000003        2.9031232445532358     
   12.000000000000000        36.000000000000000        2.9118837753855331     
   12.000000000000000        36.800000000000004        2.9228171607982998     
   12.000000000000000        37.600000000000001        2.9314115306253554     
   12.000000000000000        38.400000000000006        2.9288264591225484     
   12.000000000000000        39.200000000000003        2.9037591803481799     
   12.000000000000000        40.000000000000000        2.8461490387007942     
   12.000000000000000        40.800000000000004        2.7483121700824218     
   12.000000000000000        41.600000000000001        2.6303842605675074     
   12.000000000000000        42.400000000000006        2.5317204318523632     
   12.000000000000000        43.200000000000003        2.5055956654204139     
   12.000000000000000        44.000000000000000        2.6063978500389555     
   12.000000000000000        44.800000000000004        2.9243239854522627     
   12.000000000000000        45.600000000000001        3.5170755460237699     
   12.000000000000000        46.400000000000006        3.5068131883726563     
   12.000000000000000        47.200000000000003        3.5028210319826747     
   12.000000000000000        48.000000000000000        3.5040772511827170     
   12.000000000000000        48.800000000000004        3.5115592926374246     
   12.000000000000000        49.600000000000001        3.5046881412797530     
   12.000000000000000        50.400000000000006        3.5040186750180187     
   12.000000000000000        51.200000000000003        3.5026072737392404     
   12.000000000000000        52.000000000000000        3.5142742319444071     
   12.000000000000000        52.800000000000004        3.5066188016172530     
   12.000000000000000        53.600000000000001        3.5095489072088406     
   12.000000000000000        54.400000000000006        3.5030336264220239     
   12.000000000000000        55.200000000000003        3.5105822029380622     
   12.000000000000000        56.000000000000000        3.5029087428645642     
   12.000000000000000        56.800000000000004        3.5080925903825593     
   12.000000000000000        57.600000000000001        2.9192670769560740     
   12.000000000000000        58.400000000000006        2.6065733942555283     
   12.000000000000000        59.200000000000003        2.5057785514230266     
   12.000000000000000        60.000000000000000        2.5305202960073672     
   12.000000000000000        60.800000000000004        2.6285680799176308     
   12.000000000000000        61.600000000000001        2.7457120798903967     
   12.000000000000000        62.400000000000006        2.8415402047367926     
   12.000000000000000        63.200000000000003        2.9025267293843067     
   12.000000000000000        64.000000000000000        2.9327891723128205     
   12.000000000000000        64.799999999999997        2.9432214181817975     
   12.000000000000000        65.600000000000009        2.9465618836334952     
   12.000000000000000        66.400000000000006        2.9437272877145415     
   12.000000000000000        67.200000000000003        2.9324031361752794     
   12.000000000000000        68.000000000000000        2.9017609618192735     
   12.000000000000000        68.799999999999997        2.8399844216781758     
   12.000000000000000        69.600000000000009        2.7433976392221116     
   12.000000000000000        70.400000000000006        2.6271755198854949     
   12.000000000000000        71.200000000000003        2.5310266524889986     
   12.000000000000000        72.000000000000000        2.5013988731931223     
   12.000000000000000        72.799999999999997        2.6051300331801022     
   12.000000000000000        73.600000000000009        2.9198809968676276     
   12.000000000000000        74.400000000000006        3.5091712402369151     
   12.000000000000000        75.200000000000003        3.5081670881417333     
   12.000000000000000        76.000000000000000        3.5026605378634970     
   12.000000000000000        76.800000000000011        3.5051251155360710     
   12.000000000000000        77.600000000000009        3.5107420314862821     
   12.000000000000000        78.400000000000006        3.5074503717847230     
   12.000000000000000        79.200000000000003        3.5098275066306561     
   12.000000000000000        80.000000000000000        3.5194257927626875     
   12.000000000000000        80.800000000000011        3.5095850692442689     
   12.000000000000000        81.600000000000009        3.5006973032903721     
   12.000000000000000        82.400000000000006        3.5100926411345510     
   12.000000000000000        83.200000000000003        3.5034354848460243     
   12.000000000000000        84.000000000000000        3.5056159303133354     
   12.000000000000000        84.800000000000011        3.5023580722041245     
   12.000000000000000        85.600000000000009        2.8944409824717146     
   12.000000000000000        86.400000000000006        2.5691646736939200     
   12.000000000000000        87.200000000000003        2.4986231665331378     
   12.000000000000000        88.000000000000000        2.5041046898726922     
   12.000000000000000        88.800000000000011        2.5009110690630720     
   12.000000000000000        89.600000000000009        2.5094651006704196     
   12.000000000000000        90.400000000000006        2.5055929709965765     
   12.000000000000000        91.200000000000003        2.5103021510501788     
   12.000000000000000        92.000000000000000        2.5017527128993273     
   12.000000000000000        92.800000000000011        2.5022184339177516     
   12.000000000000000        93.600000000000009        2.5096849694830929     
   12.000000000000000        94.400000000000006        2.5211353069629716     
   12.000000000000000        95.200000000000003        2.5359460072998625     
   12.000000000000000        96.000000000000000        2.5539006704105556     
   12.000000000000000        96.800000000000011        2.5843541607009843     
   12.000000000000000        97.600000000000009        2.6336838439160517     
   12.000000000000000        98.400000000000006        2.6982310341779003     
   12.000000000000000        99.200000000000003        2.7668487136599182     
   12.000000000000000        100.00000000000000        2.8283008909616085     
   12.000000000000000        100.80000000000001        2.8777358810107549     
   12.000000000000000        101.60000000000001        2.9092314629114244     
   12.000000000000000        102.40000000000001        2.9249100630612963     

   12.800000000000001       0.80000000000000004        2.9270564563275241     
   12.800000000000001        1.6000000000000001        2.9269693165448438     
   12.800000000000001        2.4000000000000004        2.9199750807923626     
   12.800000000000001        3.2000000000000002        2.9115442786002661     
   12.800000000000001        4.0000000000000000        2.9043431859750721     
   12.800000000000001        4.8000000000000007        2.9000916260536256     
   12.800000000000001        5.6000000000000005        2.8974407338807131     
   12.800000000000001        6.4000000000000004        2.8965679797489181     
   12.800000000000001        7.2000000000000002        2.8973519963894074     
   12.800000000000001        8.0000000000000000        2.8997393950690675     
   12.800000000000001        8.8000000000000007        2.9020431388103907     
   12.800000000000001        9.6000000000000014        2.9038888534062166     
   12.800000000000001        10.400000000000000        2.9061017511380554     
   12.800000000000001        11.200000000000001        2.9089944186092915     
   12.800000000000001        12.000000000000000        2.9089151595469902     
   12.800000000000001        12.800000000000001        2.9059205385878877     
   12.800000000000001        13.600000000000001        2.9004168203255580     
   12.800000000000001        14.400000000000000        2.8898725480679381     
   12.800000000000001        15.200000000000001        2.8752923367718970     
   12.800000000000001        16.000000000000000        2.8575515583597690     
   12.800000000000001        16.800000000000001        2.8368617042632582     
   12.800000000000001        17.600000000000001        2.8151000379342386     
   12.800000000000001        18.400000000000002        2.7956908069186541     
   12.800000000000001        19.200000000000003        2.7794230001892530     
   12.800000000000001        20.000000000000000        2.7695605501689697     
   12.800000000000001        20.800000000000001        2.7665086489316071     
   12.800000000000001        21.600000000000001        2.7693521023597065     
   12.800000000000001        22.400000000000002        2.7800998027315171     
   12.800000000000001        23.200000000000003        2.7960028399119050     
   12.800000000000001        24.000000000000000        2.8150580054062280     
   12.800000000000001        24.800000000000001        2.8360883328942545     
   12.800000000000001        25.600000000000001        2.8572698123332185     
   12.800000000000001        26.400000000000002        2.8760812133420468     
   12.800000000000001        27.200000000000003        2.8908079494535319     
   12.800000000000001        28.000000000000000        2.9008759113174456     
   12.800000000000001        28.800000000000001        2.9064938862901837     
   12.800000000000001        29.600000000000001        2.9091076564038922     
   12.800000000000001        30.400000000000002        2.9081041014833708     
   12.800000000000001        31.200000000000003        2.9058908428081525     
   12.800000000000001        32.000000000000000        2.9034929749230685     
   12.800000000000001        32.800000000000004        2.9010761945575227     
   12.800000000000001        33.600000000000001        2.8983408238463810     
   12.800000000000001        34.399999999999999        2.8989657396193520     
   12.800000000000001        35.200000000000003        2.9035052809046373     
   12.800000000000001        36.000000000000000        2.9107963182732517     
   12.800000000000001        36.800000000000004        2.9212259724790419     
   12.800000000000001        37.600000000000001        2.9292623520951877     
   12.800000000000001        38.400000000000006        2.9282516150268609     
   12.800000000000001        39.200000000000003        2.9061189096707154     
   12.800000000000001        40.000000000000000        2.8491447039674083     
   12.800000000000001        40.800000000000004        2.7590262190262402     
   12.800000000000001        41.600000000000001        2.6410541859836392     
   12.800000000000001        42.400000000000006        2.5393819230452954     
   12.800000000000001        43.200000000000003        2.5085906940705875     
   12.800000000000001        44.000000000000000        2.6062428233040538     
   12.800000000000001        44.800000000000004        2.9257600452903367     
   12.800000000000001        45.600000000000001        3.5124669277886880     
   12.800000000000001        46.400000000000006        3.5019293226522605     
   12.800000000000001        47.200000000000003        3.5051812601390631     
   12.800000000000001        48.000000000000000        3.5054453982139560     
   12.800000000000001        48.800000000000004        3.5107621481355458     
   12.800000000000001        49.600000000000001        3.5055377062671771     
   12.800000000000001        50.400000000000006        3.5065274703009517     
   12.800000000000001        51.200000000000003        3.5047877071797777     
   12.800000000000001        52.000000000000000        3.5027484085234062     
   12.800000000000001        52.800000000000004        3.5176336456929693     
   12.800000000000001        53.600000000000001        3.5146812318489045     
   12.800000000000001        54.400000000000006        3.5045151208450669     
   12.800000000000001        55.200000000000003        3.5054347334992908     
   12.800000000000001        56.000000000000000        3.5206398299995962     
   12.800000000000001        56.800000000000004        3.5077434498721840     
   12.800000000000001        57.600000000000001        2.9166978988174539     
   12.800000000000001        58.400000000000006        2.6054724992426999     
   12.800000000000001        59.200000000000003        2.5032710405903118     
   12.800000000000001        60.000000000000000        2.5380053109647029     
   12.800000000000001        60.800000000000004        2.6400051264428805     
   12.800000000000001        61.600000000000001        2.7557160774602165     
   12.800000000000001        62.400000000000006        2.8470692763734249     
   12.800000000000001        63.200000000000003        2.9049589397560069     
   12.800000000000001        64.000000000000000        2.9331767204964327     
   12.800000000000001        64.799999999999997        2.9425939849167326     
   12.800000000000001        65.600000000000009        2.9443428297031460     
   12.800000000000001        66.400000000000006        2.9424032637136164     
   12.800000000000001        67.200000000000003        2.9320403269113702     
   12.800000000000001        68.000000000000000        2.9023512780601046     
   12.800000000000001        68.799999999999997        2.8420933015225978     
   12.800000000000001        69.600000000000009        2.7462772481492221     
   12.800000000000001        70.400000000000006        2.6310476377757768     
   12.800000000000001        71.200000000000003        2.5323263829135980     
   12.800000000000001        72.000000000000000        2.5025939935925017     
   12.800000000000001        72.799999999999997        2.6049583085057937     
   12.800000000000001        73.600000000000009        2.9198081755451435     
   12.800000000000001        74.400000000000006        3.5137210280418518     
   12.800000000000001        75.200000000000003        3.5009819623483969     
   12.800000000000001        76.000000000000000        3.5033552339087226     
   12.800000000000001        76.800000000000011        3.5040597450615394     
   12.800000000000001        77.600000000000009        3.5087179224159049     
   12.800000000000001        78.400000000000006        3.5058567146285657     
   12.800000000000001        79.200000000000003        3.5063207289287925     
   12.800000000000001        80.000000000000000        3.5110173079427978     
   12.800000000000001        80.800000000000011        3.4994402086412340     
   12.800000000000001        81.600000000000009        3.5069761859361335     
   12.800000000000001        82.400000000000006        3.5132830229016019     
   12.800000000000001        83.200000000000003        3.5046534098356430     
   12.800000000000001        84.000000000000000        3.5053878054958587     
   12.800000000000001        84.800000000000011        3.5154116205996848     
   12.800000000000001        85.600000000000009        2.8741975654415781     
   12.800000000000001        86.400000000000006        2.5448171750175281     
   12.800000000000001        87.200000000000003        2.5235861493224778     
   12.800000000000001        88.000000000000000        2.5139513570511949     
   12.800000000000001        88.800000000000011        2.5195717734580327     
   12.800000000000001        89.600000000000009        2.5003671267281318     
   12.800000000000001        90.400000000000006        2.5297906684671809     
   12.800000000000001        91.200000000000003        2.5673488791419534     
   12.800000000000001        92.000000000000000        2.5921954495489583     
   12.800000000000001        92.800000000000011        2.6048363569808344     
   12.800000000000001        93.600000000000009        2.6114579374262679     
   12.800000000000001        94.400000000000006        2.6093313069496156     
   12.800000000000001        95.200000000000003        2.5851610111550634     
   12.800000000000001        96.000000000000000        2.5491105723811454     
   12.800000000000001        96.800000000000011        2.5303939325818696     
   12.800000000000001        97.600000000000009        2.5512802672967068     
   12.800000000000001        98.400000000000006        2.6111674079323532     
   12.800000000000001        99.200000000000003        2.6885909451083241     
   12.800000000000001        100.00000000000000        2.7689126420554926     
   12.800000000000001        100.80000000000001        2.8378520272260035     
   12.800000000000001        101.60000000000001        2.8866815223855711     
   12.800000000000001        102.40000000000001        2.9158896142391248     

   13.600000000000001       0.80000000000000004        2.9236972374778465     
   13.600000000000001        1.6000000000000001        2.9280756385718054     
   13.600000000000001        2.4000000000000004        2.9249077640909520     
   13.600000000000001        3.2000000000000002        2.9157746658529597     
   13.600000000000001        4.0000000000000000        2.9087120652557110     
   13.600000000000001        4.8000000000000007        2.9018318315887455     
   13.600000000000001        5.6000000000000005        2.8980461121858285     
   13.600000000000001        6.4000000000000004        2.8967549885695667     
   13.600000000000001        7.2000000000000002        2.8975687080214003     
   13.600000000000001        8.0000000000000000        2.8999370990421123     
   13.600000000000001        8.8000000000000007        2.9000419429274200     
   13.600000000000001        9.6000000000000014        2.9054131759498127     
   13.600000000000001        10.400000000000000        2.9076886945335048     
   13.600000000000001        11.200000000000001        2.9096358112592222     
   13.600000000000001        12.000000000000000        2.9076902671330056     
   13.600000000000001        12.800000000000001        2.9045203005753200     
   13.600000000000001        13.600000000000001        2.8935257350965440     
   13.600000000000001        14.400000000000000        2.8797869814746702     
   13.600000000000001        15.200000000000001        2.8605275684807534     
   13.600000000000001        16.000000000000000        2.8371680797795729     
   13.600000000000001        16.800000000000001        2.8091015548290912     
   13.600000000000001        17.600000000000001        2.7827425107228532     
   13.600000000000001        18.400000000000002        2.7569291234317967     
   13.600000000000001        19.200000000000003        2.7374136506345352     
   13.600000000000001        20.000000000000000        2.7249202677902389     
   13.600000000000001        20.800000000000001        2.7203599907922325     
   13.600000000000001        21.600000000000001        2.7251243747080469     
   13.600000000000001        22.400000000000002        2.7361479597133895     
   13.600000000000001        23.200000000000003        2.7583766625409702     
   13.600000000000001        24.000000000000000        2.7834604508959351     
   13.600000000000001        24.800000000000001        2.8094642082589631     
   13.600000000000001        25.600000000000001        2.8358271491505689     
   13.600000000000001        26.400000000000002        2.8605594545967321     
   13.600000000000001        27.200000000000003        2.8811623614712198     
   13.600000000000001        28.000000000000000        2.8961900534876164     
   13.600000000000001        28.800000000000001        2.9038773748410018     
   13.600000000000001        29.600000000000001        2.9087161718065899     
   13.600000000000001        30.400000000000002        2.9087495920773994     
   13.600000000000001        31.200000000000003        2.9080140076935446     
   13.600000000000001        32.000000000000000        2.9042398835028527     
   13.600000000000001        32.800000000000004        2.9009776101245608     
   13.600000000000001        33.600000000000001        2.8982938586377576     
   13.600000000000001        34.399999999999999        2.8992584461501005     
   13.600000000000001        35.200000000000003        2.9016819153216233     
   13.600000000000001        36.000000000000000        2.9086166244286322     
   13.600000000000001        36.800000000000004        2.9214846163363011     
   13.600000000000001        37.600000000000001        2.9289828736028847     
   13.600000000000001        38.400000000000006        2.9290956843841265     
   13.600000000000001        39.200000000000003        2.9098015879767765     
   13.600000000000001        40.000000000000000        2.8599325926150896     
   13.600000000000001        40.800000000000004        2.7721895900377236     
   13.600000000000001        41.600000000000001        2.6592105818706528     
   13.600000000000001        42.400000000000006        2.5532543841112716     
   13.600000000000001        43.200000000000003        2.5083838184875238     
   13.600000000000001        44.000000000000000        2.5984459087975065     
   13.600000000000001        44.800000000000004        2.9143944326525744     
   13.600000000000001        45.600000000000001        3.4964203189524565     
   13.600000000000001        46.400000000000006        3.5036446748655097     
   13.600000000000001        47.200000000000003        3.5021624145820907     
   13.600000000000001        48.000000000000000        3.5036924664130189     
   13.600000000000001        48.800000000000004        3.5095053514199370     
   13.600000000000001        49.600000000000001        3.5046151903826153     
   13.600000000000001        50.400000000000006        3.5053937375506079     
   13.600000000000001        51.200000000000003        3.5053776032628878     
   13.600000000000001        52.000000000000000        3.5004784693905657     
   13.600000000000001        52.800000000000004        3.5074949365167813     
   13.600000000000001        53.600000000000001        3.5075586862004755     
   13.600000000000001        54.400000000000006        3.5026644341343882     
   13.600000000000001        55.200000000000003        3.4997562535301170     
   13.600000000000001        56.000000000000000        3.5109120650883470     
   13.600000000000001        56.800000000000004        3.5044703817784146     
   13.600000000000001        57.600000000000001        2.9031790532806139     
   13.600000000000001        58.400000000000006        2.5984342262066216     
   13.600000000000001        59.200000000000003        2.5078280410780378     
   13.600000000000001        60.000000000000000        2.5539256562865247     
   13.600000000000001        60.800000000000004        2.6589749198023114     
   13.600000000000001        61.600000000000001        2.7705600533646964     
   13.600000000000001        62.400000000000006        2.8575463137578314     
   13.600000000000001        63.200000000000003        2.9099095120219185     
   13.600000000000001        64.000000000000000        2.9333604236146091     
   13.600000000000001        64.799999999999997        2.9422963703843861     
   13.600000000000001        65.600000000000009        2.9420568363925144     
   13.600000000000001        66.400000000000006        2.9404913634798109     
   13.600000000000001        67.200000000000003        2.9317123133473553     
   13.600000000000001        68.000000000000000        2.9045379287478186     
   13.600000000000001        68.799999999999997        2.8473394597889978     
   13.600000000000001        69.600000000000009        2.7554448007316594     
   13.600000000000001        70.400000000000006        2.6414331127294650     
   13.600000000000001        71.200000000000003        2.5415715152942964     
   13.600000000000001        72.000000000000000        2.5040813911015527     
   13.600000000000001        72.799999999999997        2.6015640935029820     
   13.600000000000001        73.600000000000009        2.9171955139465218     
   13.600000000000001        74.400000000000006        3.4970678486733573     
   13.600000000000001        75.200000000000003        3.5111497450671552     
   13.600000000000001        76.000000000000000        3.5058476062214785     
   13.600000000000001        76.800000000000011        3.5058384662975981     
   13.600000000000001        77.600000000000009        3.5036700381239356     
   13.600000000000001        78.400000000000006        3.5040066191492407     
   13.600000000000001        79.200000000000003        3.5041682855564238     
   13.600000000000001        80.000000000000000        3.5064687391847986     
   13.600000000000001        80.800000000000011        3.5145917267206923     
   13.600000000000001        81.600000000000009        3.4989550826731470     
   13.600000000000001        82.400000000000006        3.5021868133043501     
   13.600000000000001        83.200000000000003        3.5124487135111799     
   13.600000000000001        84.000000000000000        3.5088004645247270     
   13.600000000000001        84.800000000000011        3.5004560227019867     
   13.600000000000001        85.600000000000009        2.8463630649461424     
   13.600000000000001        86.400000000000006        2.5198756359876278     
   13.600000000000001        87.200000000000003        2.5077377161305741     
   13.600000000000001        88.000000000000000        2.5125205154763472     
   13.600000000000001        88.800000000000011        2.5146811296912901     
   13.600000000000001        89.600000000000009        2.6276173875421156     
   13.600000000000001        90.400000000000006        2.7881268312942988     
   13.600000000000001        91.200000000000003        2.8768114331819552     
   13.600000000000001        92.000000000000000        2.9059298529622315     
   13.600000000000001        92.800000000000011        2.9219883381996001     
   13.600000000000001        93.600000000000009        2.9286427875538998     
   13.600000000000001        94.400000000000006        2.9154948361096515     
   13.600000000000001        95.200000000000003        2.8352722525116398     
   13.600000000000001        96.000000000000000        2.6851982149040312     
   13.600000000000001        96.800000000000011        2.5577967086488811     
   13.600000000000001        97.600000000000009        2.5105250332526650     
   13.600000000000001        98.400000000000006        2.5341221875197504     
   13.600000000000001        99.200000000000003        2.6079271718781207     
   13.600000000000001        100.00000000000000        2.6993197005363427     
   13.600000000000001        100.80000000000001        2.7868169900037945     
   13.600000000000001        101.60000000000001        2.8556353602253473     
   13.600000000000001        102.40000000000001        2.9013570312825241     

   14.400000000000000       0.80000000000000004        2.9160393658554331     
   14.400000000000000        1.6000000000000001        2.9284711858701078     
   14.400000000000000        2.4000000000000004        2.9271760579644024     
   14.400000000000000        3.2000000000000002        2.9177739218533443     
   14.400000000000000        4.0000000000000000        2.9105396207587844     
   14.400000000000000        4.8000000000000007        2.9031716220964321     
   14.400000000000000        5.6000000000000005        2.8988472187134193     
   14.400000000000000        6.4000000000000004        2.8968412319362242     
   14.400000000000000        7.2000000000000002        2.8979034622029172     
   14.400000000000000        8.0000000000000000        2.9008827562282251     
   14.400000000000000        8.8000000000000007        2.9035373660178960     
   14.400000000000000        9.6000000000000014        2.9061306733653343     
   14.400000000000000        10.400000000000000        2.9088943645414380     
   14.400000000000000        11.200000000000001        2.9090453806138874     
   14.400000000000000        12.000000000000000        2.9078970544261202     
   14.400000000000000        12.800000000000001        2.8994926068519593     
   14.400000000000000        13.600000000000001        2.8871552451541471     
   14.400000000000000        14.400000000000000        2.8691543585073860     
   14.400000000000000        15.200000000000001        2.8447411176155946     
   14.400000000000000        16.000000000000000        2.8154895304569290     
   14.400000000000000        16.800000000000001        2.7825395079192905     
   14.400000000000000        17.600000000000001        2.7500319556536024     
   14.400000000000000        18.400000000000002        2.7199638163379136     
   14.400000000000000        19.200000000000003        2.6959685302670064     
   14.400000000000000        20.000000000000000        2.6808585286517732     
   14.400000000000000        20.800000000000001        2.6761889762698750     
   14.400000000000000        21.600000000000001        2.6795687834553066     
   14.400000000000000        22.400000000000002        2.6964924079463288     
   14.400000000000000        23.200000000000003        2.7187263054035959     
   14.400000000000000        24.000000000000000        2.7498662049600471     
   14.400000000000000        24.800000000000001        2.7822639765352495     
   14.400000000000000        25.600000000000001        2.8149580253413511     
   14.400000000000000        26.400000000000002        2.8443833165774528     
   14.400000000000000        27.200000000000003        2.8681589454947378     
   14.400000000000000        28.000000000000000        2.8886370556596002     
   14.400000000000000        28.800000000000001        2.9006631198117088     
   14.400000000000000        29.600000000000001        2.9069171024477147     
   14.400000000000000        30.400000000000002        2.9088186033577368     
   14.400000000000000        31.200000000000003        2.9061392351238604     
   14.400000000000000        32.000000000000000        2.9041812853642139     
   14.400000000000000        32.800000000000004        2.9013864102334059     
   14.400000000000000        33.600000000000001        2.8980918095096109     
   14.400000000000000        34.399999999999999        2.8973423306272665     
   14.400000000000000        35.200000000000003        2.8998183851702826     
   14.400000000000000        36.000000000000000        2.9089132151446284     
   14.400000000000000        36.800000000000004        2.9162749970712953     
   14.400000000000000        37.600000000000001        2.9265806066695474     
   14.400000000000000        38.400000000000006        2.9296673798196866     
   14.400000000000000        39.200000000000003        2.9143520158094725     
   14.400000000000000        40.000000000000000        2.8716247245713205     
   14.400000000000000        40.800000000000004        2.7926634809049631     
   14.400000000000000        41.600000000000001        2.6859217004633100     
   14.400000000000000        42.400000000000006        2.5779258495384618     
   14.400000000000000        43.200000000000003        2.5187682352761875     
   14.400000000000000        44.000000000000000        2.5787732972411983     
   14.400000000000000        44.800000000000004        2.8424967178368790     
   14.400000000000000        45.600000000000001        3.5161716205630094     
   14.400000000000000        46.400000000000006        3.5004535917194533     
   14.400000000000000        47.200000000000003        3.5082554900701157     
   14.400000000000000        48.000000000000000        3.5162741464968525     
   14.400000000000000        48.800000000000004        3.5075059493247176     
   14.400000000000000        49.600000000000001        3.5049295660585056     
   14.400000000000000        50.400000000000006        3.5048856174921563     
   14.400000000000000        51.200000000000003        3.5005804102600044     
   14.400000000000000        52.000000000000000        3.5132710755773910     
   14.400000000000000        52.800000000000004        3.5025997307879759     
   14.400000000000000        53.600000000000001        3.5037318277420360     
   14.400000000000000        54.400000000000006        3.5066237999942338     
   14.400000000000000        55.200000000000003        3.5149780910855473     
   14.400000000000000        56.000000000000000        3.4973959410169635     
   14.400000000000000        56.800000000000004        3.5124122049178874     
   14.400000000000000        57.600000000000001        2.8288684386253018     
   14.400000000000000        58.400000000000006        2.5781123870765614     
   14.400000000000000        59.200000000000003        2.5213508259061070     
   14.400000000000000        60.000000000000000        2.5806410291266122     
   14.400000000000000        60.800000000000004        2.6868472238699090     
   14.400000000000000        61.600000000000001        2.7931736686974791     
   14.400000000000000        62.400000000000006        2.8709791539364224     
   14.400000000000000        63.200000000000003        2.9167477195796332     
   14.400000000000000        64.000000000000000        2.9347561638948445     
   14.400000000000000        64.799999999999997        2.9392265034387544     
   14.400000000000000        65.600000000000009        2.9368893953995494     
   14.400000000000000        66.400000000000006        2.9389093982413255     
   14.400000000000000        67.200000000000003        2.9314565945249478     
   14.400000000000000        68.000000000000000        2.9083969422328715     
   14.400000000000000        68.799999999999997        2.8569413043148866     
   14.400000000000000        69.600000000000009        2.7713729298687482     
   14.400000000000000        70.400000000000006        2.6599406484134795     
   14.400000000000000        71.200000000000003        2.5549791066880236     
   14.400000000000000        72.000000000000000        2.5063671522032180     
   14.400000000000000        72.799999999999997        2.5886926387919242     
   14.400000000000000        73.600000000000009        2.8975730926452816     
   14.400000000000000        74.400000000000006        3.5097035448472638     
   14.400000000000000        75.200000000000003        3.5112214291737471     
   14.400000000000000        76.000000000000000        3.5031531648339609     
   14.400000000000000        76.800000000000011        3.5040759724722030     
   14.400000000000000        77.600000000000009        3.5044771597379767     
   14.400000000000000        78.400000000000006        3.5076422067126063     
   14.400000000000000        79.200000000000003        3.5025783833134079     
   14.400000000000000        80.000000000000000        3.5054151105992100     
   14.400000000000000        80.800000000000011        3.5109130735216247     
   14.400000000000000        81.600000000000009        3.5187366935871682     
   14.400000000000000        82.400000000000006        3.5005299615551806     
   14.400000000000000        83.200000000000003        3.4994348112648401     
   14.400000000000000        84.000000000000000        3.4968304824177467     
   14.400000000000000        84.800000000000011        3.5150407482507453     
   14.400000000000000        85.600000000000009        2.7579621699750736     
   14.400000000000000        86.400000000000006        2.5070975083084064     
   14.400000000000000        87.200000000000003        2.5163537352486220     
   14.400000000000000        88.000000000000000        2.5049433004131876     
   14.400000000000000        88.800000000000011        2.6501493818624819     
   14.400000000000000        89.600000000000009        2.9210742394676803     
   14.400000000000000        90.400000000000006        3.5070311707288950     
   14.400000000000000        91.200000000000003        3.5060264443883113     
   14.400000000000000        92.000000000000000        3.5182430561540174     
   14.400000000000000        92.800000000000011        3.4942158500109581     
   14.400000000000000        93.600000000000009        3.4945006606502438     
   14.400000000000000        94.400000000000006        3.4979103426396740     
   14.400000000000000        95.200000000000003        3.5028929482985247     
   14.400000000000000        96.000000000000000        2.9938428593236113     
   14.400000000000000        96.800000000000011        2.7744797067719476     
   14.400000000000000        97.600000000000009        2.5830434276912126     
   14.400000000000000        98.400000000000006        2.5005294196880494     
   14.400000000000000        99.200000000000003        2.5410628461236437     
   14.400000000000000        100.00000000000000        2.6293279295058132     
   14.400000000000000        100.80000000000001        2.7303756058758175     
   14.400000000000000        101.60000000000001        2.8167614230214597     
   14.400000000000000        102.40000000000001        2.8799052058723813     

   15.200000000000001       0.80000000000000004        2.9048051186963404     
   15.200000000000001        1.6000000000000001        2.9267668696568130     
   15.200000000000001        2.4000000000000004        2.9292486753911957     
   15.200000000000001        3.2000000000000002        2.9225411607442906     
   15.200000000000001        4.0000000000000000        2.9127248800537022     
   15.200000000000001        4.8000000000000007        2.9049626535155211     
   15.200000000000001        5.6000000000000005        2.8993465975618680     
   15.200000000000001        6.4000000000000004        2.8975037419211138     
   15.200000000000001        7.2000000000000002        2.8979392273961930     
   15.200000000000001        8.0000000000000000        2.9010176170174948     
   15.200000000000001        8.8000000000000007        2.9030384812310288     
   15.200000000000001        9.6000000000000014        2.9057037458188830     
   15.200000000000001        10.400000000000000        2.9094348319772858     
   15.200000000000001        11.200000000000001        2.9092320744277655     
   15.200000000000001        12.000000000000000        2.9052987460925355     
   15.200000000000001        12.800000000000001        2.8963603173557919     
   15.200000000000001        13.600000000000001        2.8811465015321849     
   15.200000000000001        14.400000000000000        2.8582902260587497     
   15.200000000000001        15.200000000000001        2.8297122573980644     
   15.200000000000001        16.000000000000000        2.7946553561279095     
   15.200000000000001        16.800000000000001        2.7577270372031828     
   15.200000000000001        17.600000000000001        2.7204786681253053     
   15.200000000000001        18.400000000000002        2.6858085492014845     
   15.200000000000001        19.200000000000003        2.6583281146501800     
   15.200000000000001        20.000000000000000        2.6407608239013247     
   15.200000000000001        20.800000000000001        2.6346727781291204     
   15.200000000000001        21.600000000000001        2.6400940010923248     
   15.200000000000001        22.400000000000002        2.6589129629604593     
   15.200000000000001        23.200000000000003        2.6839396369717585     
   15.200000000000001        24.000000000000000        2.7216640420825287     
   15.200000000000001        24.800000000000001        2.7562753201279935     
   15.200000000000001        25.600000000000001        2.7953589048280878     
   15.200000000000001        26.400000000000002        2.8302618596904785     
   15.200000000000001        27.200000000000003        2.8599609134812636     
   15.200000000000001        28.000000000000000        2.8819078357958192     
   15.200000000000001        28.800000000000001        2.8966734063926971     
   15.200000000000001        29.600000000000001        2.9054325567033423     
   15.200000000000001        30.400000000000002        2.9084568404581437     
   15.200000000000001        31.200000000000003        2.9081852746780177     
   15.200000000000001        32.000000000000000        2.9032601269349212     
   15.200000000000001        32.800000000000004        2.9012066931805114     
   15.200000000000001        33.600000000000001        2.8978172019913120     
   15.200000000000001        34.399999999999999        2.8964293435451691     
   15.200000000000001        35.200000000000003        2.8982055617035951     
   15.200000000000001        36.000000000000000        2.9040675219530727     
   15.200000000000001        36.800000000000004        2.9118669035533116     
   15.200000000000001        37.600000000000001        2.9233994461230353     
   15.200000000000001        38.400000000000006        2.9301628457886113     
   15.200000000000001        39.200000000000003        2.9185698421524306     
   15.200000000000001        40.000000000000000        2.8857052786093589     
   15.200000000000001        40.800000000000004        2.8158441288615266     
   15.200000000000001        41.600000000000001        2.7210053392796438     
   15.200000000000001        42.400000000000006        2.6171821100923567     
   15.200000000000001        43.200000000000003        2.5417894044740250     
   15.200000000000001        44.000000000000000        2.5518216729593197     
   15.200000000000001        44.800000000000004        2.7013786566808666     
   15.200000000000001        45.600000000000001        2.9811140205479099     
   15.200000000000001        46.400000000000006        3.5030833586729275     
   15.200000000000001        47.200000000000003        3.5215138206732250     
   15.200000000000001        48.000000000000000        3.5124646508245458     
   15.200000000000001        48.800000000000004        3.5054133149917592     
   15.200000000000001        49.600000000000001        3.5045596962645460     
   15.200000000000001        50.400000000000006        3.5037901916041725     
   15.200000000000001        51.200000000000003        3.5009166239498670     
   15.200000000000001        52.000000000000000        3.5151884059701115     
   15.200000000000001        52.800000000000004        3.5034560400990791     
   15.200000000000001        53.600000000000001        3.5006904807600256     
   15.200000000000001        54.400000000000006        3.5126909996405749     
   15.200000000000001        55.200000000000003        3.4969976326092747     
   15.200000000000001        56.000000000000000        3.5117074845483316     
   15.200000000000001        56.800000000000004        2.9229601672445735     
   15.200000000000001        57.600000000000001        2.6855250700586160     
   15.200000000000001        58.400000000000006        2.5521358141884276     
   15.200000000000001        59.200000000000003        2.5439043403499140     
   15.200000000000001        60.000000000000000        2.6205910482991581     
   15.200000000000001        60.800000000000004        2.7251545667589339     
   15.200000000000001        61.600000000000001        2.8201614528323806     
   15.200000000000001        62.400000000000006        2.8866004024043863     
   15.200000000000001        63.200000000000003        2.9220947022605785     
   15.200000000000001        64.000000000000000        2.9361778356553194     
   15.200000000000001        64.799999999999997        2.9363413678157566     
   15.200000000000001        65.600000000000009        2.9358525734195391     
   15.200000000000001        66.400000000000006        2.9360504600311721     
   15.200000000000001        67.200000000000003        2.9320892653191426     
   15.200000000000001        68.000000000000000        2.9131709258831533     
   15.200000000000001        68.799999999999997        2.8718166011675526     
   15.200000000000001        69.600000000000009        2.7937005378630571     
   15.200000000000001        70.400000000000006        2.6879087381388160     
   15.200000000000001        71.200000000000003        2.5818496494586687     
   15.200000000000001        72.000000000000000        2.5144268764727378     
   15.200000000000001        72.799999999999997        2.5589596920354829     
   15.200000000000001        73.600000000000009        2.8139158974071612     
   15.200000000000001        74.400000000000006        3.5106531566436989     
   15.200000000000001        75.200000000000003        3.4978655777041574     
   15.200000000000001        76.000000000000000        3.5077095377498320     
   15.200000000000001        76.800000000000011        3.5091406860066190     
   15.200000000000001        77.600000000000009        3.5040977567612011     
   15.200000000000001        78.400000000000006        3.5068529204434253     
   15.200000000000001        79.200000000000003        3.5052778888377389     
   15.200000000000001        80.000000000000000        3.5120298628702948     
   15.200000000000001        80.800000000000011        3.5158501159498914     
   15.200000000000001        81.600000000000009        3.4938397894372302     
   15.200000000000001        82.400000000000006        3.5043302679170454     
   15.200000000000001        83.200000000000003        3.5166750386373691     
   15.200000000000001        84.000000000000000        3.5054785611163291     
   15.200000000000001        84.800000000000011        2.9061155817158530     
   15.200000000000001        85.600000000000009        2.6049600424355117     
   15.200000000000001        86.400000000000006        2.5021662050592997     
   15.200000000000001        87.200000000000003        2.5013970597853001     
   15.200000000000001        88.000000000000000        2.6445713376716502     
   15.200000000000001        88.800000000000011        2.9311827149862304     
   15.200000000000001        89.600000000000009        3.4999096956996074     
   15.200000000000001        90.400000000000006        3.5168271498768537     
   15.200000000000001        91.200000000000003        3.4987783452512642     
   15.200000000000001        92.000000000000000        3.5037510105228642     
   15.200000000000001        92.800000000000011        3.5071362264181651     
   15.200000000000001        93.600000000000009        3.5163793419302851     
   15.200000000000001        94.400000000000006        3.5103594827908564     
   15.200000000000001        95.200000000000003        3.5140312917643057     
   15.200000000000001        96.000000000000000        3.5035650451576923     
   15.200000000000001        96.800000000000011        3.5038430042985009     
   15.200000000000001        97.600000000000009        2.7617368932453927     
   15.200000000000001        98.400000000000006        2.5347265361669580     
   15.200000000000001        99.200000000000003        2.5105497492371303     
   15.200000000000001        100.00000000000000        2.5718381907429628     
   15.200000000000001        100.80000000000001        2.6725517059025079     
   15.200000000000001        101.60000000000001        2.7738097365270367     
   15.200000000000001        102.40000000000001        2.8548383849493799     

   16.000000000000000       0.80000000000000004        2.8934767563235049     
   16.000000000000000        1.6000000000000001        2.9207784752210753     
   16.000000000000000        2.4000000000000004        2.9304723154733621     
   16.000000000000000        3.2000000000000002        2.9260526945035497     
   16.000000000000000        4.0000000000000000        2.9151035304593091     
   16.000000000000000        4.8000000000000007        2.9064273694428922     
   16.000000000000000        5.6000000000000005        2.9005197330579717     
   16.000000000000000        6.4000000000000004        2.8956497356041822     
   16.000000000000000        7.2000000000000002        2.8980807767220007     
   16.000000000000000        8.0000000000000000        2.9004867888252734     
   16.000000000000000        8.8000000000000007        2.9036111450047168     
   16.000000000000000        9.6000000000000014        2.9067588864229963     
   16.000000000000000        10.400000000000000        2.9094196612340726     
   16.000000000000000        11.200000000000001        2.9077295810304662     
   16.000000000000000        12.000000000000000        2.9048383381861540     
   16.000000000000000        12.800000000000001        2.8937705186204838     
   16.000000000000000        13.600000000000001        2.8762175979992244     
   16.000000000000000        14.400000000000000        2.8505777947236859     
   16.000000000000000        15.200000000000001        2.8175807051530399     
   16.000000000000000        16.000000000000000        2.7791217210490826     
   16.000000000000000        16.800000000000001        2.7372086513215308     
   16.000000000000000        17.600000000000001        2.6963101823316489     
   16.000000000000000        18.400000000000002        2.6585035450730916     
   16.000000000000000        19.200000000000003        2.6280521358630033     
   16.000000000000000        20.000000000000000        2.6083106042352298     
   16.000000000000000        20.800000000000001        2.6017401556592668     
   16.000000000000000        21.600000000000001        2.6087742500029401     
   16.000000000000000        22.400000000000002        2.6259788635755186     
   16.000000000000000        23.200000000000003        2.6588955310820594     
   16.000000000000000        24.000000000000000        2.6958562838743383     
   16.000000000000000        24.800000000000001        2.7375993401056435     
   16.000000000000000        25.600000000000001        2.7803524394794454     
   16.000000000000000        26.400000000000002        2.8184157750505467     
   16.000000000000000        27.200000000000003        2.8511122351873777     
   16.000000000000000        28.000000000000000        2.8764210776680907     
   16.000000000000000        28.800000000000001        2.8938728278877872     
   16.000000000000000        29.600000000000001        2.9047120975760956     
   16.000000000000000        30.400000000000002        2.9081353183207632     
   16.000000000000000        31.200000000000003        2.9076624282611960     
   16.000000000000000        32.000000000000000        2.9046180662415249     
   16.000000000000000        32.800000000000004        2.9010322069470051     
   16.000000000000000        33.600000000000001        2.8963271132953179     
   16.000000000000000        34.399999999999999        2.8964617139510516     
   16.000000000000000        35.200000000000003        2.8971590222875894     
   16.000000000000000        36.000000000000000        2.9020804576193817     
   16.000000000000000        36.800000000000004        2.9091221550148907     
   16.000000000000000        37.600000000000001        2.9215912389519021     
   16.000000000000000        38.400000000000006        2.9292233446743174     
   16.000000000000000        39.200000000000003        2.9256061535842162     
   16.000000000000000        40.000000000000000        2.9014485959021985     
   16.000000000000000        40.800000000000004        2.8497473461962106     
   16.000000000000000        41.600000000000001        2.7655363257671439     
   16.000000000000000        42.400000000000006        2.6691017877076342     
   16.000000000000000        43.200000000000003        2.5825992313012329     
   16.000000000000000        44.000000000000000        2.5459152094471098     
   16.000000000000000        44.800000000000004        2.5843138799143364     
   16.000000000000000        45.600000000000001        2.7260262427506858     
   16.000000000000000        46.400000000000006        2.9724064222526159     
   16.000000000000000        47.200000000000003        3.4993335632460889     
   16.000000000000000        48.000000000000000        3.5044246760953226     
   16.000000000000000        48.800000000000004        3.5041309260263169     
   16.000000000000000        49.600000000000001        3.5028389533068727     
   16.000000000000000        50.400000000000006        3.4993189024609070     
   16.000000000000000        51.200000000000003        3.5018597382566110     
   16.000000000000000        52.000000000000000        3.5032734926961195     
   16.000000000000000        52.800000000000004        3.5112104699844728     
   16.000000000000000        53.600000000000001        3.5134915871171200     
   16.000000000000000        54.400000000000006        3.5169123122391599     
   16.000000000000000        55.200000000000003        3.5102624354965530     
   16.000000000000000        56.000000000000000        3.4961112923372761     
   16.000000000000000        56.800000000000004        2.6722001580040051     
   16.000000000000000        57.600000000000001        2.5661028809849609     
   16.000000000000000        58.400000000000006        2.5435385154637649     
   16.000000000000000        59.200000000000003        2.5842984536345788     
   16.000000000000000        60.000000000000000        2.6720775455628138     
   16.000000000000000        60.800000000000004        2.7699909782163372     
   16.000000000000000        61.600000000000001        2.8497497188575118     
   16.000000000000000        62.400000000000006        2.9023134786179994     
   16.000000000000000        63.200000000000003        2.9280468312901351     
   16.000000000000000        64.000000000000000        2.9340382277782160     
   16.000000000000000        64.799999999999997        2.9339424157513365     
   16.000000000000000        65.600000000000009        2.9328248355511217     
   16.000000000000000        66.400000000000006        2.9314367416365799     
   16.000000000000000        67.200000000000003        2.9313932923665442     
   16.000000000000000        68.000000000000000        2.9188184206255254     
   16.000000000000000        68.799999999999997        2.8845565463276621     
   16.000000000000000        69.600000000000009        2.8191781950163808     
   16.000000000000000        70.400000000000006        2.7235897677761738     
   16.000000000000000        71.200000000000003        2.6163505285515463     
   16.000000000000000        72.000000000000000        2.5315426476475942     
   16.000000000000000        72.799999999999997        2.5230071268071530     
   16.000000000000000        73.600000000000009        2.6652324305564816     
   16.000000000000000        74.400000000000006        2.9822517613223907     
   16.000000000000000        75.200000000000003        3.5134782438967473     
   16.000000000000000        76.000000000000000        3.5113789675047071     
   16.000000000000000        76.800000000000011        3.5036018940224016     
   16.000000000000000        77.600000000000009        3.5111199040936252     
   16.000000000000000        78.400000000000006        3.5024640707691113     
   16.000000000000000        79.200000000000003        3.5111357193671484     
   16.000000000000000        80.000000000000000        3.5055207762074230     
   16.000000000000000        80.800000000000011        3.5040181621840909     
   16.000000000000000        81.600000000000009        3.5196854191368012     
   16.000000000000000        82.400000000000006        3.5127569337124416     
   16.000000000000000        83.200000000000003        3.5101208202110552     
   16.000000000000000        84.000000000000000        2.9233142500997551     
   16.000000000000000        84.800000000000011        2.6392407556963451     
   16.000000000000000        85.600000000000009        2.5083620594654672     
   16.000000000000000        86.400000000000006        2.5076491500071754     
   16.000000000000000        87.200000000000003        2.6141278991945360     
   16.000000000000000        88.000000000000000        2.9144355621482712     
   16.000000000000000        88.800000000000011        3.4995872531748762     
   16.000000000000000        89.600000000000009        3.5096742651177153     
   16.000000000000000        90.400000000000006        3.5101811928298710     
   16.000000000000000        91.200000000000003        3.5063328439571917     
   16.000000000000000        92.000000000000000        3.5059823436929767     
   16.000000000000000        92.800000000000011        3.5034696660685407     
   16.000000000000000        93.600000000000009        3.5107853042432939     
   16.000000000000000        94.400000000000006        3.5028303931708229     
   16.000000000000000        95.200000000000003        3.5159522732423247     
   16.000000000000000        96.000000000000000        3.5085570741314660     
   16.000000000000000        96.800000000000011        3.5038595221642184     
   16.000000000000000        97.600000000000009        2.9746709996500131     
   16.000000000000000        98.400000000000006        2.6529954655172627     
   16.000000000000000        99.200000000000003        2.5159484383367405     
   16.000000000000000        100.00000000000000        2.5318399358831059     
   16.000000000000000        100.80000000000001        2.6240940222649005     
   16.000000000000000        101.60000000000001        2.7309590816826419     
   16.000000000000000        102.40000000000001        2.8274873863929870     

   16.800000000000001       0.80000000000000004        2.8772603798120500     
   16.800000000000001        1.6000000000000001        2.9176727359857786     
   16.800000000000001        2.4000000000000004        2.9308780693727638     
   16.800000000000001        3.2000000000000002        2.9277751319475711     
   16.800000000000001        4.0000000000000000        2.9173079090988048     
   16.800000000000001        4.8000000000000007        2.9095453471858992     
   16.800000000000001        5.6000000000000005        2.9010840971202678     
   16.800000000000001        6.4000000000000004        2.8980804392814030     
   16.800000000000001        7.2000000000000002        2.8982383223490440     
   16.800000000000001        8.0000000000000000        2.8997131823070212     
   16.800000000000001        8.8000000000000007        2.9042290931229005     
   16.800000000000001        9.6000000000000014        2.9073603115776891     
   16.800000000000001        10.400000000000000        2.9085801454478277     
   16.800000000000001        11.200000000000001        2.9090117246088645     
   16.800000000000001        12.000000000000000        2.9033523896955269     
   16.800000000000001        12.800000000000001        2.8916507429878853     
   16.800000000000001        13.600000000000001        2.8726776193509767     
   16.800000000000001        14.400000000000000        2.8440392665351744     
   16.800000000000001        15.200000000000001        2.8101221217781993     
   16.800000000000001        16.000000000000000        2.7686307039966538     
   16.800000000000001        16.800000000000001        2.7242907046294835     
   16.800000000000001        17.600000000000001        2.6804061008074958     
   16.800000000000001        18.400000000000002        2.6401862390935298     
   16.800000000000001        19.200000000000003        2.6089463071897980     
   16.800000000000001        20.000000000000000        2.5858881623111074     
   16.800000000000001        20.800000000000001        2.5801834268374710     
   16.800000000000001        21.600000000000001        2.5894810480399411     
   16.800000000000001        22.400000000000002        2.6087693314670450     
   16.800000000000001        23.200000000000003        2.6409061043400812     
   16.800000000000001        24.000000000000000        2.6806162490281791     
   16.800000000000001        24.800000000000001        2.7240720443293367     
   16.800000000000001        25.600000000000001        2.7693583336160494     
   16.800000000000001        26.400000000000002        2.8104549343026948     
   16.800000000000001        27.200000000000003        2.8454748760971289     
   16.800000000000001        28.000000000000000        2.8724644957165819     
   16.800000000000001        28.800000000000001        2.8913162827660384     
   16.800000000000001        29.600000000000001        2.9021490071178273     
   16.800000000000001        30.400000000000002        2.9069100933945835     
   16.800000000000001        31.200000000000003        2.9070123535041210     
   16.800000000000001        32.000000000000000        2.9046312258074569     
   16.800000000000001        32.800000000000004        2.9012065959711331     
   16.800000000000001        33.600000000000001        2.8971422683737109     
   16.800000000000001        34.399999999999999        2.8963828488915113     
   16.800000000000001        35.200000000000003        2.8973955755040617     
   16.800000000000001        36.000000000000000        2.9020492920690395     
   16.800000000000001        36.800000000000004        2.9104622676316603     
   16.800000000000001        37.600000000000001        2.9211378638214596     
   16.800000000000001        38.400000000000006        2.9308757292211092     
   16.800000000000001        39.200000000000003        2.9329424764420513     
   16.800000000000001        40.000000000000000        2.9180331107306827     
   16.800000000000001        40.800000000000004        2.8789524686728551     
   16.800000000000001        41.600000000000001        2.8138328763697777     
   16.800000000000001        42.400000000000006        2.7293288715126045     
   16.800000000000001        43.200000000000003        2.6398365735742555     
   16.800000000000001        44.000000000000000        2.5747358732790429     
   16.800000000000001        44.800000000000004        2.5452401012889747     
   16.800000000000001        45.600000000000001        2.5705842502222196     
   16.800000000000001        46.400000000000006        2.6872424345515356     
   16.800000000000001        47.200000000000003        2.9244673512183539     
   16.800000000000001        48.000000000000000        3.4976364379573073     
   16.800000000000001        48.800000000000004        3.5000544874072017     
   16.800000000000001        49.600000000000001        3.4981130416016155     
   16.800000000000001        50.400000000000006        3.5181085398412431     
   16.800000000000001        51.200000000000003        3.5079208837338944     
   16.800000000000001        52.000000000000000        3.4994249830026445     
   16.800000000000001        52.800000000000004        3.5160999944710118     
   16.800000000000001        53.600000000000001        3.4932676988643769     
   16.800000000000001        54.400000000000006        3.5030461685055312     
   16.800000000000001        55.200000000000003        2.9054874873627368     
   16.800000000000001        56.000000000000000        2.6586297697723356     
   16.800000000000001        56.800000000000004        2.5442935263970052     
   16.800000000000001        57.600000000000001        2.5319376637399889     
   16.800000000000001        58.400000000000006        2.5709918586958187     
   16.800000000000001        59.200000000000003        2.6425678929333811     
   16.800000000000001        60.000000000000000        2.7319808083794466     
   16.800000000000001        60.800000000000004        2.8160160543332622     
   16.800000000000001        61.600000000000001        2.8806249194387124     
   16.800000000000001        62.400000000000006        2.9181518093359315     
   16.800000000000001        63.200000000000003        2.9319651966911264     
   16.800000000000001        64.000000000000000        2.9337360328236128     
   16.800000000000001        64.799999999999997        2.9296727111527558     
   16.800000000000001        65.600000000000009        2.9271726985221367     
   16.800000000000001        66.400000000000006        2.9283665201727724     
   16.800000000000001        67.200000000000003        2.9296365902054609     
   16.800000000000001        68.000000000000000        2.9231650412937600     
   16.800000000000001        68.799999999999997        2.8991828747205886     
   16.800000000000001        69.600000000000009        2.8473003172730325     
   16.800000000000001        70.400000000000006        2.7655705268823039     
   16.800000000000001        71.200000000000003        2.6650352492329916     
   16.800000000000001        72.000000000000000        2.5668265299009239     
   16.800000000000001        72.799999999999997        2.5079123907071836     
   16.800000000000001        73.600000000000009        2.5419043343916985     
   16.800000000000001        74.400000000000006        2.7571514126273193     
   16.800000000000001        75.200000000000003        3.5078457043448652     
   16.800000000000001        76.000000000000000        3.5096290118132361     
   16.800000000000001        76.800000000000011        3.5152914998498508     
   16.800000000000001        77.600000000000009        3.5158117525007997     
   16.800000000000001        78.400000000000006        3.4959555591961884     
   16.800000000000001        79.200000000000003        3.5040528104780111     
   16.800000000000001        80.000000000000000        3.5027304627633904     
   16.800000000000001        80.800000000000011        3.5012106072562412     
   16.800000000000001        81.600000000000009        3.5053359611775172     
   16.800000000000001        82.400000000000006        3.4966420637741353     
   16.800000000000001        83.200000000000003        2.9281548230800092     
   16.800000000000001        84.000000000000000        2.6443205840421937     
   16.800000000000001        84.800000000000011        2.5044606426588651     
   16.800000000000001        85.600000000000009        2.5059689882980454     
   16.800000000000001        86.400000000000006        2.5227581812811009     
   16.800000000000001        87.200000000000003        2.7938208269410443     
   16.800000000000001        88.000000000000000        3.5035351282844811     
   16.800000000000001        88.800000000000011        3.5021198794422350     
   16.800000000000001        89.600000000000009        3.5122781163048775     
   16.800000000000001        90.400000000000006        3.5022736480019185     
   16.800000000000001        91.200000000000003        3.5162532178645791     
   16.800000000000001        92.000000000000000        3.5116585237907132     
   16.800000000000001        92.800000000000011        3.5097198749513980     
   16.800000000000001        93.600000000000009        3.5107867113788624     
   16.800000000000001        94.400000000000006        3.5107436578543685     
   16.800000000000001        95.200000000000003        3.5088573778150378     
   16.800000000000001        96.000000000000000        3.5039625138301527     
   16.800000000000001        96.800000000000011        3.5119796517813828     
   16.800000000000001        97.600000000000009        3.5071121362046482     
   16.800000000000001        98.400000000000006        2.8018792648487771     
   16.800000000000001        99.200000000000003        2.5484573748986792     
   16.800000000000001        100.00000000000000        2.5099051954142357     
   16.800000000000001        100.80000000000001        2.5824199999039070     
   16.800000000000001        101.60000000000001        2.6961511855503582     
   16.800000000000001        102.40000000000001        2.8020806238194376     

   17.600000000000001       0.80000000000000004        2.8662101954414339     
   17.600000000000001        1.6000000000000001        2.9123630105328591     
   17.600000000000001        2.4000000000000004        2.9302050792171919     
   17.600000000000001        3.2000000000000002        2.9289123427432324     
   17.600000000000001        4.0000000000000000        2.9189861031169952     
   17.600000000000001        4.8000000000000007        2.9088470419227885     
   17.600000000000001        5.6000000000000005        2.9019626477425646     
   17.600000000000001        6.4000000000000004        2.8991842846147939     
   17.600000000000001        7.2000000000000002        2.8984630477675108     
   17.600000000000001        8.0000000000000000        2.9009920893053631     
   17.600000000000001        8.8000000000000007        2.9041837568897080     
   17.600000000000001        9.6000000000000014        2.9075032897500228     
   17.600000000000001        10.400000000000000        2.9090236923888071     
   17.600000000000001        11.200000000000001        2.9083459538659886     
   17.600000000000001        12.000000000000000        2.9038922433783911     
   17.600000000000001        12.800000000000001        2.8907836258618174     
   17.600000000000001        13.600000000000001        2.8712253330671973     
   17.600000000000001        14.400000000000000        2.8434297300694302     
   17.600000000000001        15.200000000000001        2.8076840334940636     
   17.600000000000001        16.000000000000000        2.7649078232165940     
   17.600000000000001        16.800000000000001        2.7220661524893042     
   17.600000000000001        17.600000000000001        2.6746048792445345     
   17.600000000000001        18.400000000000002        2.6339040448674691     
   17.600000000000001        19.200000000000003        2.6030766142444151     
   17.600000000000001        20.000000000000000        2.5810382242166550     
   17.600000000000001        20.800000000000001        2.5745831190389614     
   17.600000000000001        21.600000000000001        2.5806728451558087     
   17.600000000000001        22.400000000000002        2.6031114571627483     
   17.600000000000001        23.200000000000003        2.6346211448471966     
   17.600000000000001        24.000000000000000        2.6761633747712903     
   17.600000000000001        24.800000000000001        2.7202094743469756     
   17.600000000000001        25.600000000000001        2.7652006379297811     
   17.600000000000001        26.400000000000002        2.8073931946081814     
   17.600000000000001        27.200000000000003        2.8431015839972300     
   17.600000000000001        28.000000000000000        2.8706910862593777     
   17.600000000000001        28.800000000000001        2.8896889947793998     
   17.600000000000001        29.600000000000001        2.9012775626014320     
   17.600000000000001        30.400000000000002        2.9062300663762892     
   17.600000000000001        31.200000000000003        2.9066809963334741     
   17.600000000000001        32.000000000000000        2.9045988391023800     
   17.600000000000001        32.800000000000004        2.9013817291990565     
   17.600000000000001        33.600000000000001        2.8995450879164166     
   17.600000000000001        34.399999999999999        2.8982880523791397     
   17.600000000000001        35.200000000000003        2.8999215521424353     
   17.600000000000001        36.000000000000000        2.9045955653990028     
   17.600000000000001        36.800000000000004        2.9125056294221721     
   17.600000000000001        37.600000000000001        2.9227435644111623     
   17.600000000000001        38.400000000000006        2.9340130569389400     
   17.600000000000001        39.200000000000003        2.9407945414674042     
   17.600000000000001        40.000000000000000        2.9342821377789905     
   17.600000000000001        40.800000000000004        2.9098379439710871     
   17.600000000000001        41.600000000000001        2.8624804575596303     
   17.600000000000001        42.400000000000006        2.7949504779918146     
   17.600000000000001        43.200000000000003        2.7176375755575433     
   17.600000000000001        44.000000000000000        2.6403301615882913     
   17.600000000000001        44.800000000000004        2.5747984728577933     
   17.600000000000001        45.600000000000001        2.5304626538219073     
   17.600000000000001        46.400000000000006        2.5329832820600746     
   17.600000000000001        47.200000000000003        2.6234555007036944     
   17.600000000000001        48.000000000000000        2.7562826826024871     
   17.600000000000001        48.800000000000004        2.8293193922491704     
   17.600000000000001        49.600000000000001        2.8485765705162045     
   17.600000000000001        50.400000000000006        2.8597465535899955     
   17.600000000000001        51.200000000000003        2.8702652633741903     
   17.600000000000001        52.000000000000000        2.8791707525666284     
   17.600000000000001        52.800000000000004        2.8822032158694517     
   17.600000000000001        53.600000000000001        2.8698555559722356     
   17.600000000000001        54.400000000000006        2.8007566728570432     
   17.600000000000001        55.200000000000003        2.6585984843986648     
   17.600000000000001        56.000000000000000        2.5489880637467133     
   17.600000000000001        56.800000000000004        2.5263038807382991     
   17.600000000000001        57.600000000000001        2.5624359691360161     
   17.600000000000001        58.400000000000006        2.6284192244063376     
   17.600000000000001        59.200000000000003        2.7115921914297827     
   17.600000000000001        60.000000000000000        2.7922791018380737     
   17.600000000000001        60.800000000000004        2.8592405001391548     
   17.600000000000001        61.600000000000001        2.9054776497768828     
   17.600000000000001        62.400000000000006        2.9263278163448172     
   17.600000000000001        63.200000000000003        2.9358028418753612     
   17.600000000000001        64.000000000000000        2.9317851378699440     
   17.600000000000001        64.799999999999997        2.9260160659201908     
   17.600000000000001        65.600000000000009        2.9231882491350407     
   17.600000000000001        66.400000000000006        2.9250304936779612     
   17.600000000000001        67.200000000000003        2.9290170755316232     
   17.600000000000001        68.000000000000000        2.9279113614136936     
   17.600000000000001        68.799999999999997        2.9125733782691161     
   17.600000000000001        69.600000000000009        2.8741030045542595     
   17.600000000000001        70.400000000000006        2.8100816788148562     
   17.600000000000001        71.200000000000003        2.7219689916799932     
   17.600000000000001        72.000000000000000        2.6219376571139601     
   17.600000000000001        72.799999999999997        2.5341059415365725     
   17.600000000000001        73.600000000000009        2.5130519812506851     
   17.600000000000001        74.400000000000006        2.5628438105306981     
   17.600000000000001        75.200000000000003        2.7701771963291706     
   17.600000000000001        76.000000000000000        3.4958875836768062     
   17.600000000000001        76.800000000000011        3.4932799620236876     
   17.600000000000001        77.600000000000009        3.5132020633336078     
   17.600000000000001        78.400000000000006        3.5093371111773766     
   17.600000000000001        79.200000000000003        3.5024327828408408     
   17.600000000000001        80.000000000000000        3.5107668506296785     
   17.600000000000001        80.800000000000011        3.5102981628596410     
   17.600000000000001        81.600000000000009        3.5054477632767544     
   17.600000000000001        82.400000000000006        2.9195592261635044     
   17.600000000000001        83.200000000000003        2.6449681464791897     
   17.600000000000001        84.000000000000000        2.5138180244222363     
   17.600000000000001        84.800000000000011        2.5130419299510094     
   17.600000000000001        85.600000000000009        2.5077630031298122     
   17.600000000000001        86.400000000000006        2.6396286045589901     
   17.600000000000001        87.200000000000003        2.9923054522416264     
   17.600000000000001        88.000000000000000        3.5007878497884359     
   17.600000000000001        88.800000000000011        3.5097932232372901     
   17.600000000000001        89.600000000000009        3.5076531889639289     
   17.600000000000001        90.400000000000006        3.4995966923825068     
   17.600000000000001        91.200000000000003        3.5146980987020346     
   17.600000000000001        92.000000000000000        3.5072212775889042     
   17.600000000000001        92.800000000000011        3.5042208872979081     
   17.600000000000001        93.600000000000009        3.5060167383776433     
   17.600000000000001        94.400000000000006        3.5080857249116146     
   17.600000000000001        95.200000000000003        3.5083495215379958     
   17.600000000000001        96.000000000000000        3.5067663426957285     
   17.600000000000001        96.800000000000011        3.5189496045617989     
   17.600000000000001        97.600000000000009        3.5000486275091958     
   17.600000000000001        98.400000000000006        2.8826916576391235     
   17.600000000000001        99.200000000000003        2.5753772443754648     
   17.600000000000001        100.00000000000000        2.5142681655102797     
   17.600000000000001        100.80000000000001        2.5569967348001565     
   17.600000000000001        101.60000000000001        2.6683076464735982     
   17.600000000000001        102.40000000000001        2.7810451179517708     

   18.400000000000002       0.80000000000000004        2.8572658357074192     
   18.400000000000002        1.6000000000000001        2.9089778239054644     
   18.400000000000002        2.4000000000000004        2.9302054489243998     
   18.400000000000002        3.2000000000000002        2.9295968572140638     
   18.400000000000002        4.0000000000000000        2.9204562882634333     
   18.400000000000002        4.8000000000000007        2.9101132858820189     
   18.400000000000002        5.6000000000000005        2.9027068293854761     
   18.400000000000002        6.4000000000000004        2.8984935047023135     
   18.400000000000002        7.2000000000000002        2.8984591951866987     
   18.400000000000002        8.0000000000000000        2.9002948940425570     
   18.400000000000002        8.8000000000000007        2.9035886435892646     
   18.400000000000002        9.6000000000000014        2.9070363281867952     
   18.400000000000002        10.400000000000000        2.9096437733822555     
   18.400000000000002        11.200000000000001        2.9081965102453049     
   18.400000000000002        12.000000000000000        2.9028355800706849     
   18.400000000000002        12.800000000000001        2.8917092635305339     
   18.400000000000002        13.600000000000001        2.8728131231707152     
   18.400000000000002        14.400000000000000        2.8449571039343815     
   18.400000000000002        15.200000000000001        2.8099258133504366     
   18.400000000000002        16.000000000000000        2.7688897237787367     
   18.400000000000002        16.800000000000001        2.7243372358009812     
   18.400000000000002        17.600000000000001        2.6803323714094449     
   18.400000000000002        18.400000000000002        2.6398835309022508     
   18.400000000000002        19.200000000000003        2.6082088329139337     
   18.400000000000002        20.000000000000000        2.5885165765315037     
   18.400000000000002        20.800000000000001        2.5813292596480699     
   18.400000000000002        21.600000000000001        2.5875724904889910     
   18.400000000000002        22.400000000000002        2.6077217923355640     
   18.400000000000002        23.200000000000003        2.6406845163386667     
   18.400000000000002        24.000000000000000        2.6803959684945808     
   18.400000000000002        24.800000000000001        2.7244888357863353     
   18.400000000000002        25.600000000000001        2.7697270025484997     
   18.400000000000002        26.400000000000002        2.8096933666493231     
   18.400000000000002        27.200000000000003        2.8446742004661534     
   18.400000000000002        28.000000000000000        2.8712448781802253     
   18.400000000000002        28.800000000000001        2.8893150294838534     
   18.400000000000002        29.600000000000001        2.9008680007172041     
   18.400000000000002        30.400000000000002        2.9060706642816565     
   18.400000000000002        31.200000000000003        2.9069575906370564     
   18.400000000000002        32.000000000000000        2.9060554552357880     
   18.400000000000002        32.800000000000004        2.9045775986299778     
   18.400000000000002        33.600000000000001        2.9029400582596545     
   18.400000000000002        34.399999999999999        2.9032570020140693     
   18.400000000000002        35.200000000000003        2.9054242895361200     
   18.400000000000002        36.000000000000000        2.9095273759244158     
   18.400000000000002        36.800000000000004        2.9169392621660628     
   18.400000000000002        37.600000000000001        2.9273563079031391     
   18.400000000000002        38.400000000000006        2.9388077714783858     
   18.400000000000002        39.200000000000003        2.9482189761763351     
   18.400000000000002        40.000000000000000        2.9497297082138587     
   18.400000000000002        40.800000000000004        2.9364597703609281     
   18.400000000000002        41.600000000000001        2.9055044948226123     
   18.400000000000002        42.400000000000006        2.8569776902019317     
   18.400000000000002        43.200000000000003        2.7948636435063401     
   18.400000000000002        44.000000000000000        2.7251218391705527     
   18.400000000000002        44.800000000000004        2.6504308588595458     
   18.400000000000002        45.600000000000001        2.5790424210289866     
   18.400000000000002        46.400000000000006        2.5241330552366614     
   18.400000000000002        47.200000000000003        2.5086104504314610     
   18.400000000000002        48.000000000000000        2.5086494250109510     
   18.400000000000002        48.800000000000004        2.5200787015962560     
   18.400000000000002        49.600000000000001        2.5321533587758021     
   18.400000000000002        50.400000000000006        2.5445180601031665     
   18.400000000000002        51.200000000000003        2.5562618178566194     
   18.400000000000002        52.000000000000000        2.5644016835985588     
   18.400000000000002        52.800000000000004        2.5676392085540960     
   18.400000000000002        53.600000000000001        2.5648236305496921     
   18.400000000000002        54.400000000000006        2.5495328137929092     
   18.400000000000002        55.200000000000003        2.5312642803342333     
   18.400000000000002        56.000000000000000        2.5334227605358244     
   18.400000000000002        56.800000000000004        2.5683246630874086     
   18.400000000000002        57.600000000000001        2.6293852424903039     
   18.400000000000002        58.400000000000006        2.7053897710008772     
   18.400000000000002        59.200000000000003        2.7801150794952170     
   18.400000000000002        60.000000000000000        2.8445152584555693     
   18.400000000000002        60.800000000000004        2.8924825870622453     
   18.400000000000002        61.600000000000001        2.9220282211730200     
   18.400000000000002        62.400000000000006        2.9349821436689476     
   18.400000000000002        63.200000000000003        2.9343510996477131     
   18.400000000000002        64.000000000000000        2.9285563092635942     
   18.400000000000002        64.799999999999997        2.9222303238057221     
   18.400000000000002        65.600000000000009        2.9200685255828969     
   18.400000000000002        66.400000000000006        2.9214052019184762     
   18.400000000000002        67.200000000000003        2.9268605924751814     
   18.400000000000002        68.000000000000000        2.9288061788137090     
   18.400000000000002        68.799999999999997        2.9222997480865911     
   18.400000000000002        69.600000000000009        2.8981523454968343     
   18.400000000000002        70.400000000000006        2.8513638229620644     
   18.400000000000002        71.200000000000003        2.7804428068952007     
   18.400000000000002        72.000000000000000        2.6916737901688133     
   18.400000000000002        72.799999999999997        2.5973241126223710     
   18.400000000000002        73.600000000000009        2.5220725007060691     
   18.400000000000002        74.400000000000006        2.5030759557338769     
   18.400000000000002        75.200000000000003        2.5202864893313710     
   18.400000000000002        76.000000000000000        2.6559593092654805     
   18.400000000000002        76.800000000000011        2.7965407086537226     
   18.400000000000002        77.600000000000009        2.8758772137228830     
   18.400000000000002        78.400000000000006        2.9087896293419582     
   18.400000000000002        79.200000000000003        2.9111706062709910     
   18.400000000000002        80.000000000000000        2.8993114776904161     
   18.400000000000002        80.800000000000011        2.8708589080588007     
   18.400000000000002        81.600000000000009        2.7796600686985098     
   18.400000000000002        82.400000000000006        2.6191616857885442     
   18.400000000000002        83.200000000000003        2.5018045636786312     
   18.400000000000002        84.000000000000000        2.5154748516967671     
   18.400000000000002        84.800000000000011        2.5047363293562541     
   18.400000000000002        85.600000000000009        2.5110611306922035     
   18.400000000000002        86.400000000000006        2.7817343471652549     
   18.400000000000002        87.200000000000003        3.5034116715417207     
   18.400000000000002        88.000000000000000        3.5166644506654015     
   18.400000000000002        88.800000000000011        3.5076353533748321     
   18.400000000000002        89.600000000000009        3.5049359286800197     
   18.400000000000002        90.400000000000006        3.4989082401939613     
   18.400000000000002        91.200000000000003        3.5191479792790545     
   18.400000000000002        92.000000000000000        3.5097970899945152     
   18.400000000000002        92.800000000000011        3.5056167279254042     
   18.400000000000002        93.600000000000009        3.5041829487598313     
   18.400000000000002        94.400000000000006        3.5042508722617356     
   18.400000000000002        95.200000000000003        3.5045929754531122     
   18.400000000000002        96.000000000000000        3.5089783701434003     
   18.400000000000002        96.800000000000011        3.4978231127269073     
   18.400000000000002        97.600000000000009        3.5092696722479837     
   18.400000000000002        98.400000000000006        2.8977099389105803     
   18.400000000000002        99.200000000000003        2.5875368844972417     
   18.400000000000002        100.00000000000000        2.5106653147840623     
   18.400000000000002        100.80000000000001        2.5419139825557977     
   18.400000000000002        101.60000000000001        2.6487925693787977     
   18.400000000000002        102.40000000000001        2.7651996562423493     

   19.200000000000003       0.80000000000000004        2.8488536243393141     
   19.200000000000003        1.6000000000000001        2.9061646465451254     
   19.200000000000003        2.4000000000000004        2.9292696043525650     
   19.200000000000003        3.2000000000000002        2.9295247928809847     
   19.200000000000003        4.0000000000000000        2.9211670921847372     
   19.200000000000003        4.8000000000000007        2.9108164194924737     
   19.200000000000003        5.6000000000000005        2.9024232748771595     
   19.200000000000003        6.4000000000000004        2.8989721884539708     
   19.200000000000003        7.2000000000000002        2.8985199065411340     
   19.200000000000003        8.0000000000000000        2.8997142096484501     
   19.200000000000003        8.8000000000000007        2.9033179766445358     
   19.200000000000003        9.6000000000000014        2.9067200849907371     
   19.200000000000003        10.400000000000000        2.9089653102680906     
   19.200000000000003        11.200000000000001        2.9085125200812554     
   19.200000000000003        12.000000000000000        2.9038256684115304     
   19.200000000000003        12.800000000000001        2.8921442676332521     
   19.200000000000003        13.600000000000001        2.8760304025282522     
   19.200000000000003        14.400000000000000        2.8504752274451577     
   19.200000000000003        15.200000000000001        2.8169678857041682     
   19.200000000000003        16.000000000000000        2.7793673371498682     
   19.200000000000003        16.800000000000001        2.7377655265984036     
   19.200000000000003        17.600000000000001        2.6954433031420879     
   19.200000000000003        18.400000000000002        2.6578357708822100     
   19.200000000000003        19.200000000000003        2.6285229515542308     
   19.200000000000003        20.000000000000000        2.6089758934259657     
   19.200000000000003        20.800000000000001        2.6022088172906099     
   19.200000000000003        21.600000000000001        2.6087973068874186     
   19.200000000000003        22.400000000000002        2.6279205895076605     
   19.200000000000003        23.200000000000003        2.6581982145484542     
   19.200000000000003        24.000000000000000        2.6959263011301191     
   19.200000000000003        24.800000000000001        2.7361593238500901     
   19.200000000000003        25.600000000000001        2.7792935721721657     
   19.200000000000003        26.400000000000002        2.8169140272250970     
   19.200000000000003        27.200000000000003        2.8491367890590937     
   19.200000000000003        28.000000000000000        2.8741914355817868     
   19.200000000000003        28.800000000000001        2.8907033089079519     
   19.200000000000003        29.600000000000001        2.9015245025029368     
   19.200000000000003        30.400000000000002        2.9066010589536946     
   19.200000000000003        31.200000000000003        2.9084757024065087     
   19.200000000000003        32.000000000000000        2.9087538717900934     
   19.200000000000003        32.800000000000004        2.9082832346169867     
   19.200000000000003        33.600000000000001        2.9087173152942825     
   19.200000000000003        34.399999999999999        2.9105512878409203     
   19.200000000000003        35.200000000000003        2.9141588308511914     
   19.200000000000003        36.000000000000000        2.9166451308474404     
   19.200000000000003        36.800000000000004        2.9240094385772677     
   19.200000000000003        37.600000000000001        2.9330195561475771     
   19.200000000000003        38.400000000000006        2.9432400231953975     
   19.200000000000003        39.200000000000003        2.9532005775483188     
   19.200000000000003        40.000000000000000        2.9580942740007550     
   19.200000000000003        40.800000000000004        2.9541579450073732     
   19.200000000000003        41.600000000000001        2.9408110607534441     
   19.200000000000003        42.400000000000006        2.9066531000488620     
   19.200000000000003        43.200000000000003        2.8630914777068091     
   19.200000000000003        44.000000000000000        2.8094445461508717     
   19.200000000000003        44.800000000000004        2.7460074151485188     
   19.200000000000003        45.600000000000001        2.6769439825994583     
   19.200000000000003        46.400000000000006        2.6079910653879472     
   19.200000000000003        47.200000000000003        2.5500089674899820     
   19.200000000000003        48.000000000000000        2.5095803367833214     
   19.200000000000003        48.800000000000004        2.5177718105985649     
   19.200000000000003        49.600000000000001        2.5098197432864175     
   19.200000000000003        50.400000000000006        2.5090771603927160     
   19.200000000000003        51.200000000000003        2.5131894795695886     
   19.200000000000003        52.000000000000000        2.5061760752511550     
   19.200000000000003        52.800000000000004        2.5088910570989014     
   19.200000000000003        53.600000000000001        2.5132241774428947     
   19.200000000000003        54.400000000000006        2.5121313919009429     
   19.200000000000003        55.200000000000003        2.5399259216014740     
   19.200000000000003        56.000000000000000        2.5855811744479276     
   19.200000000000003        56.800000000000004        2.6433190810809108     
   19.200000000000003        57.600000000000001        2.7118988119961318     
   19.200000000000003        58.400000000000006        2.7779373886147285     
   19.200000000000003        59.200000000000003        2.8357653502359903     
   19.200000000000003        60.000000000000000        2.8814674262265494     
   19.200000000000003        60.800000000000004        2.9118893059353912     
   19.200000000000003        61.600000000000001        2.9279734928694592     
   19.200000000000003        62.400000000000006        2.9332728233070511     
   19.200000000000003        63.200000000000003        2.9302113402029768     
   19.200000000000003        64.000000000000000        2.9218612222714633     
   19.200000000000003        64.799999999999997        2.9176479939027566     
   19.200000000000003        65.600000000000009        2.9158556659680861     
   19.200000000000003        66.400000000000006        2.9180706170468218     
   19.200000000000003        67.200000000000003        2.9226064528407734     
   19.200000000000003        68.000000000000000        2.9279935405365141     
   19.200000000000003        68.799999999999997        2.9292538335626714     
   19.200000000000003        69.600000000000009        2.9172844107205633     
   19.200000000000003        70.400000000000006        2.8858968147963178     
   19.200000000000003        71.200000000000003        2.8349453433894203     
   19.200000000000003        72.000000000000000        2.7633692156795506     
   19.200000000000003        72.799999999999997        2.6801434708418936     
   19.200000000000003        73.600000000000009        2.5967863625996217     
   19.200000000000003        74.400000000000006        2.5278548650454513     
   19.200000000000003        75.200000000000003        2.5035577283282748     
   19.200000000000003        76.000000000000000        2.5242140103545325     
   19.200000000000003        76.800000000000011        2.5416012197687916     
   19.200000000000003        77.600000000000009        2.5854871943078219     
   19.200000000000003        78.400000000000006        2.5995721356018979     
   19.200000000000003        79.200000000000003        2.5965381653691182     
   19.200000000000003        80.000000000000000        2.5841247962384672     
   19.200000000000003        80.800000000000011        2.5578610241793021     
   19.200000000000003        81.600000000000009        2.5195887700426245     
   19.200000000000003        82.400000000000006        2.5166798166834146     
   19.200000000000003        83.200000000000003        2.5201702225141998     
   19.200000000000003        84.000000000000000        2.5167960204107054     
   19.200000000000003        84.800000000000011        2.5176668342496549     
   19.200000000000003        85.600000000000009        2.5420109381003746     
   19.200000000000003        86.400000000000006        2.8649919772518748     
   19.200000000000003        87.200000000000003        3.5068769340392216     
   19.200000000000003        88.000000000000000        3.5052531282889037     
   19.200000000000003        88.800000000000011        3.5087565353536632     
   19.200000000000003        89.600000000000009        3.5027539425332237     
   19.200000000000003        90.400000000000006        3.5146108641028189     
   19.200000000000003        91.200000000000003        3.4946917209275710     
   19.200000000000003        92.000000000000000        3.5105738140537901     
   19.200000000000003        92.800000000000011        3.5046487951583525     
   19.200000000000003        93.600000000000009        3.5009980269283565     
   19.200000000000003        94.400000000000006        3.4968122796950900     
   19.200000000000003        95.200000000000003        3.5007037454583529     
   19.200000000000003        96.000000000000000        3.5104777831522904     
   19.200000000000003        96.800000000000011        3.5032377230961602     
   19.200000000000003        97.600000000000009        3.5153934640869826     
   19.200000000000003        98.400000000000006        2.9007266818273791     
   19.200000000000003        99.200000000000003        2.5891603162150210     
   19.200000000000003        100.00000000000000        2.5041612314807118     
   19.200000000000003        100.80000000000001        2.5341037727778262     
   19.200000000000003        101.60000000000001        2.6378425877817557     
   19.200000000000003        102.40000000000001        2.7556666545555348     

   20.000000000000000       0.80000000000000004        2.8481052170432477     
   20.000000000000000        1.6000000000000001        2.9057209544125127     
   20.000000000000000        2.4000000000000004        2.9290129266633378     
   20.000000000000000        3.2000000000000002        2.9310665737558010     
   20.000000000000000        4.0000000000000000        2.9214056308517709     
   20.000000000000000        4.8000000000000007        2.9110809881852422     
   20.000000000000000        5.6000000000000005        2.9030711093973403     
   20.000000000000000        6.4000000000000004        2.8988979340738830     
   20.000000000000000        7.2000000000000002        2.8980985116100402     
   20.000000000000000        8.0000000000000000        2.9001894646140429     
   20.000000000000000        8.8000000000000007        2.9023654235361591     
   20.000000000000000        9.6000000000000014        2.9057438538844806     
   20.000000000000000        10.400000000000000        2.9094202437211298     
   20.000000000000000        11.200000000000001        2.9083669273841544     
   20.000000000000000        12.000000000000000        2.9060533882433379     
   20.000000000000000        12.800000000000001        2.8993660757255446     
   20.000000000000000        13.600000000000001        2.8802453805904693     
   20.000000000000000        14.400000000000000        2.8589682721502188     
   20.000000000000000        15.200000000000001        2.8298036131223125     
   20.000000000000000        16.000000000000000        2.7954761117531071     
   20.000000000000000        16.800000000000001        2.7582300283357846     
   20.000000000000000        17.600000000000001        2.7201079649773821     
   20.000000000000000        18.400000000000002        2.6853566212784563     
   20.000000000000000        19.200000000000003        2.6576230584189608     
   20.000000000000000        20.000000000000000        2.6387157541426007     
   20.000000000000000        20.800000000000001        2.6339481162050546     
   20.000000000000000        21.600000000000001        2.6397539145039288     
   20.000000000000000        22.400000000000002        2.6595483078507525     
   20.000000000000000        23.200000000000003        2.6857737365788594     
   20.000000000000000        24.000000000000000        2.7191213646717469     
   20.000000000000000        24.800000000000001        2.7571522259280723     
   20.000000000000000        25.600000000000001        2.7942100016780205     
   20.000000000000000        26.400000000000002        2.8279778655944585     
   20.000000000000000        27.200000000000003        2.8564345113225214     
   20.000000000000000        28.000000000000000        2.8796977545130624     
   20.000000000000000        28.800000000000001        2.8930567413871189     
   20.000000000000000        29.600000000000001        2.9021351374202879     
   20.000000000000000        30.400000000000002        2.9080229469768533     
   20.000000000000000        31.200000000000003        2.9112120535990442     
   20.000000000000000        32.000000000000000        2.9129152150500577     
   20.000000000000000        32.800000000000004        2.9140203426549736     
   20.000000000000000        33.600000000000001        2.9160741955250677     
   20.000000000000000        34.399999999999999        2.9181876869502585     
   20.000000000000000        35.200000000000003        2.9200525223783633     
   20.000000000000000        36.000000000000000        2.9240788324661851     
   20.000000000000000        36.800000000000004        2.9279895886215113     
   20.000000000000000        37.600000000000001        2.9340071214194112     
   20.000000000000000        38.400000000000006        2.9415056726063180     
   20.000000000000000        39.200000000000003        2.9484738483369570     
   20.000000000000000        40.000000000000000        2.9542568496909505     
   20.000000000000000        40.800000000000004        2.9564349285743723     
   20.000000000000000        41.600000000000001        2.9491913859159498     
   20.000000000000000        42.400000000000006        2.9343536562469934     
   20.000000000000000        43.200000000000003        2.9067973380555836     
   20.000000000000000        44.000000000000000        2.8750356532842605     
   20.000000000000000        44.800000000000004        2.8290614187489296     
   20.000000000000000        45.600000000000001        2.7779180622563913     
   20.000000000000000        46.400000000000006        2.7208829930414731     
   20.000000000000000        47.200000000000003        2.6650314757229876     
   20.000000000000000        48.000000000000000        2.6176728698920302     
   20.000000000000000        48.800000000000004        2.5846783504772062     
   20.000000000000000        49.600000000000001        2.5641839017840562     
   20.000000000000000        50.400000000000006        2.5520212370625428     
   20.000000000000000        51.200000000000003        2.5471410258959839     
   20.000000000000000        52.000000000000000        2.5478242074830937     
   20.000000000000000        52.800000000000004        2.5531587329768586     
   20.000000000000000        53.600000000000001        2.5665662098480464     
   20.000000000000000        54.400000000000006        2.5906655304111390     
   20.000000000000000        55.200000000000003        2.6283256457323794     
   20.000000000000000        56.000000000000000        2.6774360556151651     
   20.000000000000000        56.800000000000004        2.7310803613607195     
   20.000000000000000        57.600000000000001        2.7854015487388168     
   20.000000000000000        58.400000000000006        2.8322725536036626     
   20.000000000000000        59.200000000000003        2.8704948193706539     
   20.000000000000000        60.000000000000000        2.8982374472307377     
   20.000000000000000        60.800000000000004        2.9154242456374404     
   20.000000000000000        61.600000000000001        2.9220475407191611     
   20.000000000000000        62.400000000000006        2.9235235473756820     
   20.000000000000000        63.200000000000003        2.9200699042299672     
   20.000000000000000        64.000000000000000        2.9150589151508997     
   20.000000000000000        64.799999999999997        2.9090691277946732     
   20.000000000000000        65.600000000000009        2.9118273353012412     
   20.000000000000000        66.400000000000006        2.9141337996979462     
   20.000000000000000        67.200000000000003        2.9206103771570837     
   20.000000000000000        68.000000000000000        2.9273511885294279     
   20.000000000000000        68.799999999999997        2.9315861741343436     
   20.000000000000000        69.600000000000009        2.9273067289544805     
   20.000000000000000        70.400000000000006        2.9103363453621296     
   20.000000000000000        71.200000000000003        2.8772543649033446     
   20.000000000000000        72.000000000000000        2.8268411226597423     
   20.000000000000000        72.799999999999997        2.7626803075408848     
   20.000000000000000        73.600000000000009        2.6917231475453702     
   20.000000000000000        74.400000000000006        2.6229455890599604     
   20.000000000000000        75.200000000000003        2.5682645647381399     
   20.000000000000000        76.000000000000000        2.5345904933971792     
   20.000000000000000        76.800000000000011        2.5233293636999301     
   20.000000000000000        77.600000000000009        2.5167834264743116     
   20.000000000000000        78.400000000000006        2.5070087617540722     
   20.000000000000000        79.200000000000003        2.5011462838099083     
   20.000000000000000        80.000000000000000        2.5003034279106533     
   20.000000000000000        80.800000000000011        2.5125188642211462     
   20.000000000000000        81.600000000000009        2.5056304278183066     
   20.000000000000000        82.400000000000006        2.5082782784357152     
   20.000000000000000        83.200000000000003        2.4994583904533223     
   20.000000000000000        84.000000000000000        2.4965825268024657     
   20.000000000000000        84.800000000000011        2.5088011936592225     
   20.000000000000000        85.600000000000009        2.5717811542821503     
   20.000000000000000        86.400000000000006        2.8967101223372151     
   20.000000000000000        87.200000000000003        3.5058931071194981     
   20.000000000000000        88.000000000000000        3.5038807558560463     
   20.000000000000000        88.800000000000011        3.5115549931440704     
   20.000000000000000        89.600000000000009        3.5020905441772912     
   20.000000000000000        90.400000000000006        3.5070425000552516     
   20.000000000000000        91.200000000000003        3.5168859253082694     
   20.000000000000000        92.000000000000000        3.5071032912800302     
   20.000000000000000        92.800000000000011        3.5014411329310113     
   20.000000000000000        93.600000000000009        3.5162094486446795     
   20.000000000000000        94.400000000000006        3.5109410160800758     
   20.000000000000000        95.200000000000003        3.5186325447938760     
   20.000000000000000        96.000000000000000        3.5052976011967738     
   20.000000000000000        96.800000000000011        3.5014072094247553     
   20.000000000000000        97.600000000000009        3.4980473453347161     
   20.000000000000000        98.400000000000006        2.9009438567668542     
   20.000000000000000        99.200000000000003        2.5876490831446164     
   20.000000000000000        100.00000000000000        2.5033506360596163     
   20.000000000000000        100.80000000000001        2.5317959390547258     
   20.000000000000000        101.60000000000001        2.6311466030886383     
   20.000000000000000        102.40000000000001        2.7539881295948607     

   20.800000000000001       0.80000000000000004        2.8505671093721738     
   20.800000000000001        1.6000000000000001        2.9070366155721827     
   20.800000000000001        2.4000000000000004        2.9294822318440890     
   20.800000000000001        3.2000000000000002        2.9293287219050876     
   20.800000000000001        4.0000000000000000        2.9214421460967901     
   20.800000000000001        4.8000000000000007        2.9110406195926553     
   20.800000000000001        5.6000000000000005        2.9030357658022110     
   20.800000000000001        6.4000000000000004        2.8981022139628498     
   20.800000000000001        7.2000000000000002        2.8977558437633286     
   20.800000000000001        8.0000000000000000        2.8992310505176531     
   20.800000000000001        8.8000000000000007        2.9018492926607942     
   20.800000000000001        9.6000000000000014        2.9052197117602687     
   20.800000000000001        10.400000000000000        2.9081104254293271     
   20.800000000000001        11.200000000000001        2.9091841624542938     
   20.800000000000001        12.000000000000000        2.9063130377397082     
   20.800000000000001        12.800000000000001        2.9004513311639979     
   20.800000000000001        13.600000000000001        2.8876252636373687     
   20.800000000000001        14.400000000000000        2.8693624610582478     
   20.800000000000001        15.200000000000001        2.8449332078847953     
   20.800000000000001        16.000000000000000        2.8149680427559929     
   20.800000000000001        16.800000000000001        2.7828295934341027     
   20.800000000000001        17.600000000000001        2.7491138467273952     
   20.800000000000001        18.400000000000002        2.7177870778724422     
   20.800000000000001        19.200000000000003        2.6949643796282063     
   20.800000000000001        20.000000000000000        2.6831776745644378     
   20.800000000000001        20.800000000000001        2.6750601337224649     
   20.800000000000001        21.600000000000001        2.6801849845015497     
   20.800000000000001        22.400000000000002        2.6940688183216905     
   20.800000000000001        23.200000000000003        2.7190571611753755     
   20.800000000000001        24.000000000000000        2.7505636454696076     
   20.800000000000001        24.800000000000001        2.7814200845705588     
   20.800000000000001        25.600000000000001        2.8129163144786156     
   20.800000000000001        26.400000000000002        2.8407850370504222     
   20.800000000000001        27.200000000000003        2.8639724660991752     
   20.800000000000001        28.000000000000000        2.8844551627388983     
   20.800000000000001        28.800000000000001        2.8975020988143920     
   20.800000000000001        29.600000000000001        2.9049958995807836     
   20.800000000000001        30.400000000000002        2.9112286484667438     
   20.800000000000001        31.200000000000003        2.9154410741860310     
   20.800000000000001        32.000000000000000        2.9186180455102182     
   20.800000000000001        32.800000000000004        2.9219051044456306     
   20.800000000000001        33.600000000000001        2.9233408858647878     
   20.800000000000001        34.399999999999999        2.9241352867936956     
   20.800000000000001        35.200000000000003        2.9250407798311944     
   20.800000000000001        36.000000000000000        2.9243590406003901     
   20.800000000000001        36.800000000000004        2.9235056967426085     
   20.800000000000001        37.600000000000001        2.9229185579719532     
   20.800000000000001        38.400000000000006        2.9244108213707172     
   20.800000000000001        39.200000000000003        2.9255306029322785     
   20.800000000000001        40.000000000000000        2.9286914891118636     
   20.800000000000001        40.800000000000004        2.9316767135836725     
   20.800000000000001        41.600000000000001        2.9296663988473224     
   20.800000000000001        42.400000000000006        2.9259172172567376     
   20.800000000000001        43.200000000000003        2.9166247683700308     
   20.800000000000001        44.000000000000000        2.8999472450823269     
   20.800000000000001        44.800000000000004        2.8781292709155655     
   20.800000000000001        45.600000000000001        2.8505749638042257     
   20.800000000000001        46.400000000000006        2.8171920955543222     
   20.800000000000001        47.200000000000003        2.7809945664910818     
   20.800000000000001        48.000000000000000        2.7447956728882819     
   20.800000000000001        48.800000000000004        2.7151402303465719     
   20.800000000000001        49.600000000000001        2.6916541488915486     
   20.800000000000001        50.400000000000006        2.6755702732148032     
   20.800000000000001        51.200000000000003        2.6679286989583826     
   20.800000000000001        52.000000000000000        2.6643271648365103     
   20.800000000000001        52.800000000000004        2.6682412011193621     
   20.800000000000001        53.600000000000001        2.6815570556607802     
   20.800000000000001        54.400000000000006        2.7031423078179486     
   20.800000000000001        55.200000000000003        2.7328260076297757     
   20.800000000000001        56.000000000000000        2.7662381211592479     
   20.800000000000001        56.800000000000004        2.8012529209530910     
   20.800000000000001        57.600000000000001        2.8333562340607163     
   20.800000000000001        58.400000000000006        2.8603824475333606     
   20.800000000000001        59.200000000000003        2.8801342968545134     
   20.800000000000001        60.000000000000000        2.8945707760798483     
   20.800000000000001        60.800000000000004        2.9025452976805828     
   20.800000000000001        61.600000000000001        2.9065606035865699     
   20.800000000000001        62.400000000000006        2.9076376203586118     
   20.800000000000001        63.200000000000003        2.9053649836058337     
   20.800000000000001        64.000000000000000        2.9037027884434812     
   20.800000000000001        64.799999999999997        2.9031199301362580     
   20.800000000000001        65.600000000000009        2.9060371847413040     
   20.800000000000001        66.400000000000006        2.9110708272112165     
   20.800000000000001        67.200000000000003        2.9173341365579306     
   20.800000000000001        68.000000000000000        2.9253019449650450     
   20.800000000000001        68.799999999999997        2.9303494907906256     
   20.800000000000001        69.600000000000009        2.9316905238085309     
   20.800000000000001        70.400000000000006        2.9248372470400859     
   20.800000000000001        71.200000000000003        2.9067788052916770     
   20.800000000000001        72.000000000000000        2.8754894439906291     
   20.800000000000001        72.799999999999997        2.8318351865932163     
   20.800000000000001        73.600000000000009        2.7790446579541008     
   20.800000000000001        74.400000000000006        2.7218224456685038     
   20.800000000000001        75.200000000000003        2.6728491251264832     
   20.800000000000001        76.000000000000000        2.6259171996750323     
   20.800000000000001        76.800000000000011        2.5940056858854259     
   20.800000000000001        77.600000000000009        2.5660323304948065     
   20.800000000000001        78.400000000000006        2.5462587886986512     
   20.800000000000001        79.200000000000003        2.5291268452248974     
   20.800000000000001        80.000000000000000        2.5148056354450925     
   20.800000000000001        80.800000000000011        2.5077448041141013     
   20.800000000000001        81.600000000000009        2.5135159614793028     
   20.800000000000001        82.400000000000006        2.5072253393925243     
   20.800000000000001        83.200000000000003        2.5120334060816463     
   20.800000000000001        84.000000000000000        2.5039500505218397     
   20.800000000000001        84.800000000000011        2.5112195786891207     
   20.800000000000001        85.600000000000009        2.5930104161079881     
   20.800000000000001        86.400000000000006        2.9175038552910504     
   20.800000000000001        87.200000000000003        3.5172670641624544     
   20.800000000000001        88.000000000000000        3.5088457697548283     
   20.800000000000001        88.800000000000011        3.5172529564009740     
   20.800000000000001        89.600000000000009        3.5015305603071090     
   20.800000000000001        90.400000000000006        3.5059613651984978     
   20.800000000000001        91.200000000000003        3.5163757826291882     
   20.800000000000001        92.000000000000000        3.5099655071500480     
   20.800000000000001        92.800000000000011        3.4996836397679139     
   20.800000000000001        93.600000000000009        3.5163040805032062     
   20.800000000000001        94.400000000000006        3.5065181379818267     
   20.800000000000001        95.200000000000003        3.5096536603538562     
   20.800000000000001        96.000000000000000        3.4991837744500267     
   20.800000000000001        96.800000000000011        3.5157267601404407     
   20.800000000000001        97.600000000000009        3.5084589622521580     
   20.800000000000001        98.400000000000006        2.8967799039967157     
   20.800000000000001        99.200000000000003        2.5869304728098537     
   20.800000000000001        100.00000000000000        2.5048651800858970     
   20.800000000000001        100.80000000000001        2.5343458301814392     
   20.800000000000001        101.60000000000001        2.6374274623921332     
   20.800000000000001        102.40000000000001        2.7567568094180386     

   21.600000000000001       0.80000000000000004        2.8566055613440455     
   21.600000000000001        1.6000000000000001        2.9086963067610245     
   21.600000000000001        2.4000000000000004        2.9300915743884746     
   21.600000000000001        3.2000000000000002        2.9297685124567212     
   21.600000000000001        4.0000000000000000        2.9204713658810788     
   21.600000000000001        4.8000000000000007        2.9101516857366971     
   21.600000000000001        5.6000000000000005        2.9032953516288464     
   21.600000000000001        6.4000000000000004        2.8980864770450498     
   21.600000000000001        7.2000000000000002        2.8977893104630050     
   21.600000000000001        8.0000000000000000        2.8985889413811514     
   21.600000000000001        8.8000000000000007        2.9012155695515371     
   21.600000000000001        9.6000000000000014        2.9046266291435372     
   21.600000000000001        10.400000000000000        2.9078147550843458     
   21.600000000000001        11.200000000000001        2.9100516823186493     
   21.600000000000001        12.000000000000000        2.9069748900905150     
   21.600000000000001        12.800000000000001        2.9045660902232364     
   21.600000000000001        13.600000000000001        2.8943917603179701     
   21.600000000000001        14.400000000000000        2.8801218682132550     
   21.600000000000001        15.200000000000001        2.8601361221089086     
   21.600000000000001        16.000000000000000        2.8363064109030502     
   21.600000000000001        16.800000000000001        2.8102438255981301     
   21.600000000000001        17.600000000000001        2.7819775635326303     
   21.600000000000001        18.400000000000002        2.7571348847683370     
   21.600000000000001        19.200000000000003        2.7390658394357748     
   21.600000000000001        20.000000000000000        2.7239731815850385     
   21.600000000000001        20.800000000000001        2.7194489635106338     
   21.600000000000001        21.600000000000001        2.7238291846392095     
   21.600000000000001        22.400000000000002        2.7373235269985274     
   21.600000000000001        23.200000000000003        2.7571658603979809     
   21.600000000000001        24.000000000000000        2.7816859856558880     
   21.600000000000001        24.800000000000001        2.8072954685854992     
   21.600000000000001        25.600000000000001        2.8335115368500499     
   21.600000000000001        26.400000000000002        2.8578687873610078     
   21.600000000000001        27.200000000000003        2.8755952600219765     
   21.600000000000001        28.000000000000000        2.8915559752131021     
   21.600000000000001        28.800000000000001        2.9026874831103116     
   21.600000000000001        29.600000000000001        2.9102239636427809     
   21.600000000000001        30.400000000000002        2.9165820204001101     
   21.600000000000001        31.200000000000003        2.9224037142952106     
   21.600000000000001        32.000000000000000        2.9254241561994543     
   21.600000000000001        32.800000000000004        2.9271019578586928     
   21.600000000000001        33.600000000000001        2.9275264361186464     
   21.600000000000001        34.399999999999999        2.9247128989721070     
   21.600000000000001        35.200000000000003        2.9189610145416154     
   21.600000000000001        36.000000000000000        2.9112200322214306     
   21.600000000000001        36.800000000000004        2.9009919541485552     
   21.600000000000001        37.600000000000001        2.8898024842157346     
   21.600000000000001        38.400000000000006        2.8800043442586691     
   21.600000000000001        39.200000000000003        2.8736843100028628     
   21.600000000000001        40.000000000000000        2.8705842697198851     
   21.600000000000001        40.800000000000004        2.8702397008345524     
   21.600000000000001        41.600000000000001        2.8730627884840407     
   21.600000000000001        42.400000000000006        2.8762549214433610     
   21.600000000000001        43.200000000000003        2.8784872295788753     
   21.600000000000001        44.000000000000000        2.8794452532356409     
   21.600000000000001        44.800000000000004        2.8781902225530418     
   21.600000000000001        45.600000000000001        2.8756309467200190     
   21.600000000000001        46.400000000000006        2.8677812716042088     
   21.600000000000001        47.200000000000003        2.8566276943016939     
   21.600000000000001        48.000000000000000        2.8417737582672480     
   21.600000000000001        48.800000000000004        2.8284944620855654     
   21.600000000000001        49.600000000000001        2.8145956608184046     
   21.600000000000001        50.400000000000006        2.8029296613434833     
   21.600000000000001        51.200000000000003        2.7932054229319840     
   21.600000000000001        52.000000000000000        2.7889528684241496     
   21.600000000000001        52.800000000000004        2.7878653436966552     
   21.600000000000001        53.600000000000001        2.7936143305920527     
   21.600000000000001        54.400000000000006        2.7970574839419498     
   21.600000000000001        55.200000000000003        2.8121513191106318     
   21.600000000000001        56.000000000000000        2.8249953039107423     
   21.600000000000001        56.800000000000004        2.8378491196589288     
   21.600000000000001        57.600000000000001        2.8502185932467654     
   21.600000000000001        58.400000000000006        2.8589128956940977     
   21.600000000000001        59.200000000000003        2.8662163712896263     
   21.600000000000001        60.000000000000000        2.8718707230605465     
   21.600000000000001        60.800000000000004        2.8760073929425545     
   21.600000000000001        61.600000000000001        2.8797430811135118     
   21.600000000000001        62.400000000000006        2.8817179023910411     
   21.600000000000001        63.200000000000003        2.8856939382919182     
   21.600000000000001        64.000000000000000        2.8901999247025540     
   21.600000000000001        64.799999999999997        2.8934904087115116     
   21.600000000000001        65.600000000000009        2.9004205173387798     
   21.600000000000001        66.400000000000006        2.9064556473795093     
   21.600000000000001        67.200000000000003        2.9134810890535379     
   21.600000000000001        68.000000000000000        2.9201658406999842     
   21.600000000000001        68.799999999999997        2.9270045258409874     
   21.600000000000001        69.600000000000009        2.9308069757257833     
   21.600000000000001        70.400000000000006        2.9303813257559450     
   21.600000000000001        71.200000000000003        2.9239927588498817     
   21.600000000000001        72.000000000000000        2.9074808757080119     
   21.600000000000001        72.799999999999997        2.8836215075182201     
   21.600000000000001        73.600000000000009        2.8481874507952858     
   21.600000000000001        74.400000000000006        2.8089358417507335     
   21.600000000000001        75.200000000000003        2.7687725949733033     
   21.600000000000001        76.000000000000000        2.7332223304101784     
   21.600000000000001        76.800000000000011        2.7002856670343061     
   21.600000000000001        77.600000000000009        2.6747298315271997     
   21.600000000000001        78.400000000000006        2.6534695062695084     
   21.600000000000001        79.200000000000003        2.6290523596240529     
   21.600000000000001        80.000000000000000        2.6022928462403252     
   21.600000000000001        80.800000000000011        2.5709287685957292     
   21.600000000000001        81.600000000000009        2.5366892502364444     
   21.600000000000001        82.400000000000006        2.5066723853052069     
   21.600000000000001        83.200000000000003        2.5166748338999096     
   21.600000000000001        84.000000000000000        2.5118378562792993     
   21.600000000000001        84.800000000000011        2.5152350767935761     
   21.600000000000001        85.600000000000009        2.6109788495849631     
   21.600000000000001        86.400000000000006        2.9345384802426393     
   21.600000000000001        87.200000000000003        3.5011149494867886     
   21.600000000000001        88.000000000000000        3.5049062551665777     
   21.600000000000001        88.800000000000011        3.5038282014451254     
   21.600000000000001        89.600000000000009        3.5055671461390778     
   21.600000000000001        90.400000000000006        3.5101511742030524     
   21.600000000000001        91.200000000000003        3.4960204277936007     
   21.600000000000001        92.000000000000000        3.5114167328460333     
   21.600000000000001        92.800000000000011        3.5058958213556077     
   21.600000000000001        93.600000000000009        3.4975895154160148     
   21.600000000000001        94.400000000000006        3.5113203227763869     
   21.600000000000001        95.200000000000003        3.5060935052284177     
   21.600000000000001        96.000000000000000        3.5142135583543834     
   21.600000000000001        96.800000000000011        3.5037883113285839     
   21.600000000000001        97.600000000000009        3.5177659706609301     
   21.600000000000001        98.400000000000006        2.8913200619513995     
   21.600000000000001        99.200000000000003        2.5842050358973485     
   21.600000000000001        100.00000000000000        2.5071584550887551     
   21.600000000000001        100.80000000000001        2.5442061526022921     
   21.600000000000001        101.60000000000001        2.6496903388702631     
   21.600000000000001        102.40000000000001        2.7653222860050639     

   22.400000000000002       0.80000000000000004        2.8672078534888539     
   22.400000000000002        1.6000000000000001        2.9134246415458191     
   22.400000000000002        2.4000000000000004        2.9315033355163380     
   22.400000000000002        3.2000000000000002        2.9287857218735009     
   22.400000000000002        4.0000000000000000        2.9211499659369307     
   22.400000000000002        4.8000000000000007        2.9095587145440374     
   22.400000000000002        5.6000000000000005        2.9019851367597060     
   22.400000000000002        6.4000000000000004        2.8982985948163908     
   22.400000000000002        7.2000000000000002        2.8973506937946834     
   22.400000000000002        8.0000000000000000        2.8978991834690908     
   22.400000000000002        8.8000000000000007        2.9005554068031651     
   22.400000000000002        9.6000000000000014        2.9036028990798202     
   22.400000000000002        10.400000000000000        2.9072635027872291     
   22.400000000000002        11.200000000000001        2.9088793964203283     
   22.400000000000002        12.000000000000000        2.9092010739412997     
   22.400000000000002        12.800000000000001        2.9062260730811196     
   22.400000000000002        13.600000000000001        2.8999473705996475     
   22.400000000000002        14.400000000000000        2.8894390483504906     
   22.400000000000002        15.200000000000001        2.8747093696829866     
   22.400000000000002        16.000000000000000        2.8567965923241920     
   22.400000000000002        16.800000000000001        2.8356574690153242     
   22.400000000000002        17.600000000000001        2.8134094316666509     
   22.400000000000002        18.400000000000002        2.7948863115179843     
   22.400000000000002        19.200000000000003        2.7785993288539257     
   22.400000000000002        20.000000000000000        2.7697074623668101     
   22.400000000000002        20.800000000000001        2.7653396054339758     
   22.400000000000002        21.600000000000001        2.7686724301611241     
   22.400000000000002        22.400000000000002        2.7792808655843788     
   22.400000000000002        23.200000000000003        2.7932822028017674     
   22.400000000000002        24.000000000000000        2.8141039856328174     
   22.400000000000002        24.800000000000001        2.8354885514826305     
   22.400000000000002        25.600000000000001        2.8544384924737458     
   22.400000000000002        26.400000000000002        2.8717219177754822     
   22.400000000000002        27.200000000000003        2.8871839596256277     
   22.400000000000002        28.000000000000000        2.8995887049112792     
   22.400000000000002        28.800000000000001        2.9084624184061374     
   22.400000000000002        29.600000000000001        2.9158489074684675     
   22.400000000000002        30.400000000000002        2.9219469312258166     
   22.400000000000002        31.200000000000003        2.9271273042527404     
   22.400000000000002        32.000000000000000        2.9297669997169984     
   22.400000000000002        32.800000000000004        2.9290764426265223     
   22.400000000000002        33.600000000000001        2.9246574209698770     
   22.400000000000002        34.399999999999999        2.9142014896671071     
   22.400000000000002        35.200000000000003        2.8991997663048932     
   22.400000000000002        36.000000000000000        2.8767912934889166     
   22.400000000000002        36.800000000000004        2.8513441003178630     
   22.400000000000002        37.600000000000001        2.8255861145207897     
   22.400000000000002        38.400000000000006        2.8031623077171433     
   22.400000000000002        39.200000000000003        2.7845723980008907     
   22.400000000000002        40.000000000000000        2.7733573622657532     
   22.400000000000002        40.800000000000004        2.7702046643363243     
   22.400000000000002        41.600000000000001        2.7721531587626043     
   22.400000000000002        42.400000000000006        2.7793552326694626     
   22.400000000000002        43.200000000000003        2.7923739040305158     
   22.400000000000002        44.000000000000000        2.8051094352536943     
   22.400000000000002        44.800000000000004        2.8231448021853334     
   22.400000000000002        45.600000000000001        2.8403696154538554     
   22.400000000000002        46.400000000000006        2.8617963473935606     
   22.400000000000002        47.200000000000003        2.8780798790741811     
   22.400000000000002        48.000000000000000        2.8889945768337140     
   22.400000000000002        48.800000000000004        2.8969236267180092     
   22.400000000000002        49.600000000000001        2.8967867364098896     
   22.400000000000002        50.400000000000006        2.8937220085548101     
   22.400000000000002        51.200000000000003        2.8893130458497462     
   22.400000000000002        52.000000000000000        2.8823825012156203     
   22.400000000000002        52.800000000000004        2.8745480787230138     
   22.400000000000002        53.600000000000001        2.8675842516461629     
   22.400000000000002        54.400000000000006        2.8600954434398047     
   22.400000000000002        55.200000000000003        2.8537202842328497     
   22.400000000000002        56.000000000000000        2.8472663635205495     
   22.400000000000002        56.800000000000004        2.8418720390093495     
   22.400000000000002        57.600000000000001        2.8372541911765050     
   22.400000000000002        58.400000000000006        2.8340632329180901     
   22.400000000000002        59.200000000000003        2.8332864671394229     
   22.400000000000002        60.000000000000000        2.8347023916739449     
   22.400000000000002        60.800000000000004        2.8380665817723298     
   22.400000000000002        61.600000000000001        2.8435822313767907     
   22.400000000000002        62.400000000000006        2.8518624962805390     
   22.400000000000002        63.200000000000003        2.8612952061854258     
   22.400000000000002        64.000000000000000        2.8725186316098612     
   22.400000000000002        64.799999999999997        2.8829587048028791     
   22.400000000000002        65.600000000000009        2.8926457979121634     
   22.400000000000002        66.400000000000006        2.9002321009488745     
   22.400000000000002        67.200000000000003        2.9087712121628613     
   22.400000000000002        68.000000000000000        2.9152379392180996     
   22.400000000000002        68.799999999999997        2.9214290669891394     
   22.400000000000002        69.600000000000009        2.9263400631223409     
   22.400000000000002        70.400000000000006        2.9294037466210554     
   22.400000000000002        71.200000000000003        2.9292717091995049     
   22.400000000000002        72.000000000000000        2.9234072890150391     
   22.400000000000002        72.799999999999997        2.9132189897028455     
   22.400000000000002        73.600000000000009        2.8951235690306119     
   22.400000000000002        74.400000000000006        2.8736923340202600     
   22.400000000000002        75.200000000000003        2.8486563804190652     
   22.400000000000002        76.000000000000000        2.8253392480861170     
   22.400000000000002        76.800000000000011        2.8052730321853443     
   22.400000000000002        77.600000000000009        2.7886348751490915     
   22.400000000000002        78.400000000000006        2.7721050753044638     
   22.400000000000002        79.200000000000003        2.7511159396976743     
   22.400000000000002        80.000000000000000        2.7197360103371104     
   22.400000000000002        80.800000000000011        2.6781617995521012     
   22.400000000000002        81.600000000000009        2.6250013545821318     
   22.400000000000002        82.400000000000006        2.5666923408073790     
   22.400000000000002        83.200000000000003        2.5131058656879648     
   22.400000000000002        84.000000000000000        2.5159033243214965     
   22.400000000000002        84.800000000000011        2.5055443058651554     
   22.400000000000002        85.600000000000009        2.6263683107676363     
   22.400000000000002        86.400000000000006        2.9470728876573107     
   22.400000000000002        87.200000000000003        3.5170070419074086     
   22.400000000000002        88.000000000000000        3.5070756690391627     
   22.400000000000002        88.800000000000011        3.5071927281822188     
   22.400000000000002        89.600000000000009        3.5084289860667326     
   22.400000000000002        90.400000000000006        3.5153967501303662     
   22.400000000000002        91.200000000000003        3.5028371192916139     
   22.400000000000002        92.000000000000000        3.5176443623452505     
   22.400000000000002        92.800000000000011        3.5110283802590829     
   22.400000000000002        93.600000000000009        3.5043502532813315     
   22.400000000000002        94.400000000000006        3.5173036976256955     
   22.400000000000002        95.200000000000003        3.5059799527077766     
   22.400000000000002        96.000000000000000        3.5051885382846986     
   22.400000000000002        96.800000000000011        3.5156800177816585     
   22.400000000000002        97.600000000000009        3.5006124954062603     
   22.400000000000002        98.400000000000006        2.8763036414089145     
   22.400000000000002        99.200000000000003        2.5748767677816584     
   22.400000000000002        100.00000000000000        2.5023077830746518     
   22.400000000000002        100.80000000000001        2.5582790044942278     
   22.400000000000002        101.60000000000001        2.6685641652575076     
   22.400000000000002        102.40000000000001        2.7816254497405777     

   23.200000000000003       0.80000000000000004        2.8783441281957907     
   23.200000000000003        1.6000000000000001        2.9183718881034681     
   23.200000000000003        2.4000000000000004        2.9305431134761557     
   23.200000000000003        3.2000000000000002        2.9288644216900872     
   23.200000000000003        4.0000000000000000        2.9169153611095640     
   23.200000000000003        4.8000000000000007        2.9080403865820830     
   23.200000000000003        5.6000000000000005        2.9013858846930178     
   23.200000000000003        6.4000000000000004        2.8975071009581068     
   23.200000000000003        7.2000000000000002        2.8962832285420794     
   23.200000000000003        8.0000000000000000        2.8994400228888915     
   23.200000000000003        8.8000000000000007        2.9000243516488915     
   23.200000000000003        9.6000000000000014        2.9025498707137829     
   23.200000000000003        10.400000000000000        2.9063065408665167     
   23.200000000000003        11.200000000000001        2.9076836646667168     
   23.200000000000003        12.000000000000000        2.9088793874656065     
   23.200000000000003        12.800000000000001        2.9081215992992409     
   23.200000000000003        13.600000000000001        2.9045796551889032     
   23.200000000000003        14.400000000000000        2.8980992615628050     
   23.200000000000003        15.200000000000001        2.8872190137211078     
   23.200000000000003        16.000000000000000        2.8750214608821048     
   23.200000000000003        16.800000000000001        2.8600357849154734     
   23.200000000000003        17.600000000000001        2.8443678949862803     
   23.200000000000003        18.400000000000002        2.8298553513258806     
   23.200000000000003        19.200000000000003        2.8181964543197653     
   23.200000000000003        20.000000000000000        2.8104598992855281     
   23.200000000000003        20.800000000000001        2.8074251941394031     
   23.200000000000003        21.600000000000001        2.8099250583862418     
   23.200000000000003        22.400000000000002        2.8181205831438549     
   23.200000000000003        23.200000000000003        2.8284073361701125     
   23.200000000000003        24.000000000000000        2.8438956431511939     
   23.200000000000003        24.800000000000001        2.8584759201696737     
   23.200000000000003        25.600000000000001        2.8728843525262251     
   23.200000000000003        26.400000000000002        2.8859797230646689     
   23.200000000000003        27.200000000000003        2.8973013702451338     
   23.200000000000003        28.000000000000000        2.9069969278263565     
   23.200000000000003        28.800000000000001        2.9151006995583399     
   23.200000000000003        29.600000000000001        2.9214894183780706     
   23.200000000000003        30.400000000000002        2.9286265004334373     
   23.200000000000003        31.200000000000003        2.9316292856624262     
   23.200000000000003        32.000000000000000        2.9303831740181407     
   23.200000000000003        32.800000000000004        2.9236732399411460     
   23.200000000000003        33.600000000000001        2.9095947077899704     
   23.200000000000003        34.399999999999999        2.8879670871184286     
   23.200000000000003        35.200000000000003        2.8545161147248135     
   23.200000000000003        36.000000000000000        2.8154318171515107     
   23.200000000000003        36.800000000000004        2.7718503972044428     
   23.200000000000003        37.600000000000001        2.7300796842374759     
   23.200000000000003        38.400000000000006        2.6945911972053191     
   23.200000000000003        39.200000000000003        2.6679744156760203     
   23.200000000000003        40.000000000000000        2.6515517882444377     
   23.200000000000003        40.800000000000004        2.6448190539998788     
   23.200000000000003        41.600000000000001        2.6457786698710821     
   23.200000000000003        42.400000000000006        2.6540478059036383     
   23.200000000000003        43.200000000000003        2.6702642333144202     
   23.200000000000003        44.000000000000000        2.6928430522953222     
   23.200000000000003        44.800000000000004        2.7214266155036664     
   23.200000000000003        45.600000000000001        2.7578483101585931     
   23.200000000000003        46.400000000000006        2.7984703244237230     
   23.200000000000003        47.200000000000003        2.8408776546089856     
   23.200000000000003        48.000000000000000        2.8786126253078979     
   23.200000000000003        48.800000000000004        2.9077298799101423     
   23.200000000000003        49.600000000000001        2.9304306461696439     
   23.200000000000003        50.400000000000006        2.9400571898224728     
   23.200000000000003        51.200000000000003        2.9417345737036005     
   23.200000000000003        52.000000000000000        2.9331261446083321     
   23.200000000000003        52.800000000000004        2.9204806712572888     
   23.200000000000003        53.600000000000001        2.9024587722150357     
   23.200000000000003        54.400000000000006        2.8806830096930152     
   23.200000000000003        55.200000000000003        2.8598853339121457     
   23.200000000000003        56.000000000000000        2.8384472164324541     
   23.200000000000003        56.800000000000004        2.8194149001549471     
   23.200000000000003        57.600000000000001        2.8066396504303976     
   23.200000000000003        58.400000000000006        2.7924115697854299     
   23.200000000000003        59.200000000000003        2.7865574042413224     
   23.200000000000003        60.000000000000000        2.7865457371380900     
   23.200000000000003        60.800000000000004        2.7918199735784843     
   23.200000000000003        61.600000000000001        2.8045544734261467     
   23.200000000000003        62.400000000000006        2.8171257715069964     
   23.200000000000003        63.200000000000003        2.8340296202275082     
   23.200000000000003        64.000000000000000        2.8531945233270588     
   23.200000000000003        64.799999999999997        2.8690885526595427     
   23.200000000000003        65.600000000000009        2.8851495661065201     
   23.200000000000003        66.400000000000006        2.8956695465912627     
   23.200000000000003        67.200000000000003        2.9044123398179984     
   23.200000000000003        68.000000000000000        2.9108375849199923     
   23.200000000000003        68.799999999999997        2.9159935350695632     
   23.200000000000003        69.600000000000009        2.9214449923632748     
   23.200000000000003        70.400000000000006        2.9242626578119832     
   23.200000000000003        71.200000000000003        2.9275078865787241     
   23.200000000000003        72.000000000000000        2.9283864773061814     
   23.200000000000003        72.799999999999997        2.9255260228637079     
   23.200000000000003        73.600000000000009        2.9189591682491023     
   23.200000000000003        74.400000000000006        2.9095406734399312     
   23.200000000000003        75.200000000000003        2.9008348226189455     
   23.200000000000003        76.000000000000000        2.8912570856075956     
   23.200000000000003        76.800000000000011        2.8836696615559916     
   23.200000000000003        77.600000000000009        2.8775795203264267     
   23.200000000000003        78.400000000000006        2.8700609626116669     
   23.200000000000003        79.200000000000003        2.8558845224595673     
   23.200000000000003        80.000000000000000        2.8294007740913623     
   23.200000000000003        80.800000000000011        2.7860586318070055     
   23.200000000000003        81.600000000000009        2.7250871550774463     
   23.200000000000003        82.400000000000006        2.6505715200480537     
   23.200000000000003        83.200000000000003        2.5733496930243605     
   23.200000000000003        84.000000000000000        2.5152934046999396     
   23.200000000000003        84.800000000000011        2.5151746408360003     
   23.200000000000003        85.600000000000009        2.6369501242247573     
   23.200000000000003        86.400000000000006        2.9521159574815434     
   23.200000000000003        87.200000000000003        3.4962767777813606     
   23.200000000000003        88.000000000000000        3.5067323792913512     
   23.200000000000003        88.800000000000011        3.5070864254229099     
   23.200000000000003        89.600000000000009        3.5100140367331321     
   23.200000000000003        90.400000000000006        3.4970397078449786     
   23.200000000000003        91.200000000000003        3.5148394533634844     
   23.200000000000003        92.000000000000000        3.5089907619190219     
   23.200000000000003        92.800000000000011        3.5040190979887766     
   23.200000000000003        93.600000000000009        3.5204324277849945     
   23.200000000000003        94.400000000000006        3.4972892171573813     
   23.200000000000003        95.200000000000003        3.5009450501467669     
   23.200000000000003        96.000000000000000        3.5013224052167962     
   23.200000000000003        96.800000000000011        3.5147061624177165     
   23.200000000000003        97.600000000000009        3.5106335213040945     
   23.200000000000003        98.400000000000006        2.7988308214826461     
   23.200000000000003        99.200000000000003        2.5509262924584228     
   23.200000000000003        100.00000000000000        2.5088751922690000     
   23.200000000000003        100.80000000000001        2.5824329051252111     
   23.200000000000003        101.60000000000001        2.6964217616681982     
   23.200000000000003        102.40000000000001        2.8028783480574506     

   24.000000000000000       0.80000000000000004        2.8920081458719231     
   24.000000000000000        1.6000000000000001        2.9232622244797248     
   24.000000000000000        2.4000000000000004        2.9303585622528945     
   24.000000000000000        3.2000000000000002        2.9255603187254584     
   24.000000000000000        4.0000000000000000        2.9158357276658218     
   24.000000000000000        4.8000000000000007        2.9069788030882227     
   24.000000000000000        5.6000000000000005        2.9006801632417885     
   24.000000000000000        6.4000000000000004        2.8973065487740532     
   24.000000000000000        7.2000000000000002        2.8952968705368600     
   24.000000000000000        8.0000000000000000        2.8968116792582972     
   24.000000000000000        8.8000000000000007        2.8995764545201186     
   24.000000000000000        9.6000000000000014        2.9008760799085538     
   24.000000000000000        10.400000000000000        2.9054901225872687     
   24.000000000000000        11.200000000000001        2.9065801015289163     
   24.000000000000000        12.000000000000000        2.9082898120249001     
   24.000000000000000        12.800000000000001        2.9087081395915302     
   24.000000000000000        13.600000000000001        2.9077089089485368     
   24.000000000000000        14.400000000000000        2.9036597012853651     
   24.000000000000000        15.200000000000001        2.8978135564976499     
   24.000000000000000        16.000000000000000        2.8894710807919028     
   24.000000000000000        16.800000000000001        2.8795730343083599     
   24.000000000000000        17.600000000000001        2.8693361433747975     
   24.000000000000000        18.400000000000002        2.8592378783932197     
   24.000000000000000        19.200000000000003        2.8502604144485320     
   24.000000000000000        20.000000000000000        2.8437858907035078     
   24.000000000000000        20.800000000000001        2.8434763376447050     
   24.000000000000000        21.600000000000001        2.8455811261653672     
   24.000000000000000        22.400000000000002        2.8511529201280523     
   24.000000000000000        23.200000000000003        2.8616211541212886     
   24.000000000000000        24.000000000000000        2.8694956689545599     
   24.000000000000000        24.800000000000001        2.8793687134421271     
   24.000000000000000        25.600000000000001        2.8889603776666295     
   24.000000000000000        26.400000000000002        2.8980988949271747     
   24.000000000000000        27.200000000000003        2.9067066065639753     
   24.000000000000000        28.000000000000000        2.9147930479660507     
   24.000000000000000        28.800000000000001        2.9233998130468404     
   24.000000000000000        29.600000000000001        2.9292922038328371     
   24.000000000000000        30.400000000000002        2.9349282858653956     
   24.000000000000000        31.200000000000003        2.9338616979810848     
   24.000000000000000        32.000000000000000        2.9276600078393065     
   24.000000000000000        32.800000000000004        2.9094613824773075     
   24.000000000000000        33.600000000000001        2.8800338144763509     
   24.000000000000000        34.399999999999999        2.8391698847884563     
   24.000000000000000        35.200000000000003        2.7871401561081175     
   24.000000000000000        36.000000000000000        2.7285811083843785     
   24.000000000000000        36.800000000000004        2.6698175476910824     
   24.000000000000000        37.600000000000001        2.6184750497624214     
   24.000000000000000        38.400000000000006        2.5804267546091362     
   24.000000000000000        39.200000000000003        2.5570271738786312     
   24.000000000000000        40.000000000000000        2.5434573123903377     
   24.000000000000000        40.800000000000004        2.5373571664942300     
   24.000000000000000        41.600000000000001        2.5371158916998420     
   24.000000000000000        42.400000000000006        2.5439777989526569     
   24.000000000000000        43.200000000000003        2.5543596810891729     
   24.000000000000000        44.000000000000000        2.5720187358224269     
   24.000000000000000        44.800000000000004        2.6004074147673322     
   24.000000000000000        45.600000000000001        2.6449600494386898     
   24.000000000000000        46.400000000000006        2.6986621872081638     
   24.000000000000000        47.200000000000003        2.7598814053315746     
   24.000000000000000        48.000000000000000        2.8208641846714309     
   24.000000000000000        48.800000000000004        2.8744443773258905     
   24.000000000000000        49.600000000000001        2.9177354736371091     
   24.000000000000000        50.400000000000006        2.9422231245168620     
   24.000000000000000        51.200000000000003        2.9539737889085704     
   24.000000000000000        52.000000000000000        2.9498376853007322     
   24.000000000000000        52.800000000000004        2.9336765156535116     
   24.000000000000000        53.600000000000001        2.9078757389335634     
   24.000000000000000        54.400000000000006        2.8761958462564330     
   24.000000000000000        55.200000000000003        2.8438138822538894     
   24.000000000000000        56.000000000000000        2.8098351703072764     
   24.000000000000000        56.800000000000004        2.7812753913129487     
   24.000000000000000        57.600000000000001        2.7575964817649345     
   24.000000000000000        58.400000000000006        2.7414060772724418     
   24.000000000000000        59.200000000000003        2.7337839562813362     
   24.000000000000000        60.000000000000000        2.7344692688055230     
   24.000000000000000        60.800000000000004        2.7446285515907176     
   24.000000000000000        61.600000000000001        2.7596862778061917     
   24.000000000000000        62.400000000000006        2.7810386310178021     
   24.000000000000000        63.200000000000003        2.8054384154382666     
   24.000000000000000        64.000000000000000        2.8309810379207727     
   24.000000000000000        64.799999999999997        2.8558541000491915     
   24.000000000000000        65.600000000000009        2.8746575449301055     
   24.000000000000000        66.400000000000006        2.8896951237378921     
   24.000000000000000        67.200000000000003        2.9000702418368522     
   24.000000000000000        68.000000000000000        2.9068635479025104     
   24.000000000000000        68.799999999999997        2.9108365568725296     
   24.000000000000000        69.600000000000009        2.9144967690577448     
   24.000000000000000        70.400000000000006        2.9178907811280346     
   24.000000000000000        71.200000000000003        2.9211207521985196     
   24.000000000000000        72.000000000000000        2.9240328539615881     
   24.000000000000000        72.799999999999997        2.9255283989159389     
   24.000000000000000        73.600000000000009        2.9262971087283156     
   24.000000000000000        74.400000000000006        2.9263407738507219     
   24.000000000000000        75.200000000000003        2.9254426830390852     
   24.000000000000000        76.000000000000000        2.9256319982481966     
   24.000000000000000        76.800000000000011        2.9273610708147371     
   24.000000000000000        77.600000000000009        2.9297279267649055     
   24.000000000000000        78.400000000000006        2.9307319455274117     
   24.000000000000000        79.200000000000003        2.9249744417372514     
   24.000000000000000        80.000000000000000        2.9064983660984609     
   24.000000000000000        80.800000000000011        2.8690314154185530     
   24.000000000000000        81.600000000000009        2.8112828356536959     
   24.000000000000000        82.400000000000006        2.7333031538301831     
   24.000000000000000        83.200000000000003        2.6438964146324664     
   24.000000000000000        84.000000000000000        2.5644567406030068     
   24.000000000000000        84.800000000000011        2.5385586969359539     
   24.000000000000000        85.600000000000009        2.6330318303898768     
   24.000000000000000        86.400000000000006        2.9376289619330263     
   24.000000000000000        87.200000000000003        3.5000251236069766     
   24.000000000000000        88.000000000000000        3.5046811772511539     
   24.000000000000000        88.800000000000011        3.5079928778347949     
   24.000000000000000        89.600000000000009        3.5160157464494541     
   24.000000000000000        90.400000000000006        3.5098886226470349     
   24.000000000000000        91.200000000000003        3.5083714797617498     
   24.000000000000000        92.000000000000000        3.5054328539268722     
   24.000000000000000        92.800000000000011        3.4967345935585534     
   24.000000000000000        93.600000000000009        3.5094174695478499     
   24.000000000000000        94.400000000000006        3.5121076990412985     
   24.000000000000000        95.200000000000003        3.5040117575677643     
   24.000000000000000        96.000000000000000        3.5076853124029332     
   24.000000000000000        96.800000000000011        3.4980854820890595     
   24.000000000000000        97.600000000000009        2.9217278083810334     
   24.000000000000000        98.400000000000006        2.6499051712116519     
   24.000000000000000        99.200000000000003        2.5247177195243884     
   24.000000000000000        100.00000000000000        2.5313093667372302     
   24.000000000000000        100.80000000000001        2.6201774064194794     
   24.000000000000000        101.60000000000001        2.7330643050389050     
   24.000000000000000        102.40000000000001        2.8301235093204231     

   24.800000000000001       0.80000000000000004        2.9053654554000317     
   24.800000000000001        1.6000000000000001        2.9272557168010684     
   24.800000000000001        2.4000000000000004        2.9301635106963566     
   24.800000000000001        3.2000000000000002        2.9232303114951512     
   24.800000000000001        4.0000000000000000        2.9135455808159656     
   24.800000000000001        4.8000000000000007        2.9051962203964661     
   24.800000000000001        5.6000000000000005        2.8997832396204841     
   24.800000000000001        6.4000000000000004        2.8972785558302037     
   24.800000000000001        7.2000000000000002        2.8965585766331992     
   24.800000000000001        8.0000000000000000        2.8974537334210395     
   24.800000000000001        8.8000000000000007        2.8994274521744203     
   24.800000000000001        9.6000000000000014        2.9007747098460039     
   24.800000000000001        10.400000000000000        2.9042823443760200     
   24.800000000000001        11.200000000000001        2.9054178235182699     
   24.800000000000001        12.000000000000000        2.9070334187200877     
   24.800000000000001        12.800000000000001        2.9088839910470350     
   24.800000000000001        13.600000000000001        2.9095291648091108     
   24.800000000000001        14.400000000000000        2.9075802318882089     
   24.800000000000001        15.200000000000001        2.9043572973437870     
   24.800000000000001        16.000000000000000        2.8993886071952257     
   24.800000000000001        16.800000000000001        2.8952277506781097     
   24.800000000000001        17.600000000000001        2.8853224801475692     
   24.800000000000001        18.400000000000002        2.8806076687487976     
   24.800000000000001        19.200000000000003        2.8755588783833570     
   24.800000000000001        20.000000000000000        2.8711409764977476     
   24.800000000000001        20.800000000000001        2.8718522604871271     
   24.800000000000001        21.600000000000001        2.8735719514651672     
   24.800000000000001        22.400000000000002        2.8777620116356757     
   24.800000000000001        23.200000000000003        2.8833977425095516     
   24.800000000000001        24.000000000000000        2.8896233217850389     
   24.800000000000001        24.800000000000001        2.8949728482003891     
   24.800000000000001        25.600000000000001        2.9015429857815240     
   24.800000000000001        26.400000000000002        2.9079086899224800     
   24.800000000000001        27.200000000000003        2.9145803261732368     
   24.800000000000001        28.000000000000000        2.9218795713712034     
   24.800000000000001        28.800000000000001        2.9297251416936612     
   24.800000000000001        29.600000000000001        2.9359808723458940     
   24.800000000000001        30.400000000000002        2.9377316061200749     
   24.800000000000001        31.200000000000003        2.9318456956063446     
   24.800000000000001        32.000000000000000        2.9133867561045435     
   24.800000000000001        32.800000000000004        2.8808772301767611     
   24.800000000000001        33.600000000000001        2.8339529790503297     
   24.800000000000001        34.399999999999999        2.7723379817264657     
   24.800000000000001        35.200000000000003        2.7022004670749191     
   24.800000000000001        36.000000000000000        2.6317552889921387     
   24.800000000000001        36.800000000000004        2.5713168457805877     
   24.800000000000001        37.600000000000001        2.5290200257532907     
   24.800000000000001        38.400000000000006        2.5070139885530569     
   24.800000000000001        39.200000000000003        2.5042330129960151     
   24.800000000000001        40.000000000000000        2.5100022719868296     
   24.800000000000001        40.800000000000004        2.5072967696866439     
   24.800000000000001        41.600000000000001        2.5067598768820121     
   24.800000000000001        42.400000000000006        2.5076699502471063     
   24.800000000000001        43.200000000000003        2.5107126552460315     
   24.800000000000001        44.000000000000000        2.5083081398450253     
   24.800000000000001        44.800000000000004        2.5209933270001872     
   24.800000000000001        45.600000000000001        2.5491388476914434     
   24.800000000000001        46.400000000000006        2.5974389702218033     
   24.800000000000001        47.200000000000003        2.6594889096415346     
   24.800000000000001        48.000000000000000        2.7334462636355790     
   24.800000000000001        48.800000000000004        2.8058227969214244     
   24.800000000000001        49.600000000000001        2.8680089618520888     
   24.800000000000001        50.400000000000006        2.9130258167828562     
   24.800000000000001        51.200000000000003        2.9375923799802188     
   24.800000000000001        52.000000000000000        2.9401784629171805     
   24.800000000000001        52.800000000000004        2.9253576073085137     
   24.800000000000001        53.600000000000001        2.8955410647449580     
   24.800000000000001        54.400000000000006        2.8556004365990417     
   24.800000000000001        55.200000000000003        2.8137481628224417     
   24.800000000000001        56.000000000000000        2.7728320171451624     
   24.800000000000001        56.800000000000004        2.7367305610091797     
   24.800000000000001        57.600000000000001        2.7088601015435643     
   24.800000000000001        58.400000000000006        2.6892568759270046     
   24.800000000000001        59.200000000000003        2.6807641975166376     
   24.800000000000001        60.000000000000000        2.6821933062196681     
   24.800000000000001        60.800000000000004        2.6964553475279414     
   24.800000000000001        61.600000000000001        2.7187441115510942     
   24.800000000000001        62.400000000000006        2.7475960684070992     
   24.800000000000001        63.200000000000003        2.7788400127784252     
   24.800000000000001        64.000000000000000        2.8134040134899614     
   24.800000000000001        64.799999999999997        2.8412803344523976     
   24.800000000000001        65.600000000000009        2.8661812945383378     
   24.800000000000001        66.400000000000006        2.8845074331815876     
   24.800000000000001        67.200000000000003        2.8967112563870221     
   24.800000000000001        68.000000000000000        2.9033960377533661     
   24.800000000000001        68.799999999999997        2.9079398815693076     
   24.800000000000001        69.600000000000009        2.9096045140653799     
   24.800000000000001        70.400000000000006        2.9107462885028679     
   24.800000000000001        71.200000000000003        2.9139504553415936     
   24.800000000000001        72.000000000000000        2.9163382234616582     
   24.800000000000001        72.799999999999997        2.9175878697031137     
   24.800000000000001        73.600000000000009        2.9219683334238091     
   24.800000000000001        74.400000000000006        2.9250342874437276     
   24.800000000000001        75.200000000000003        2.9295360008622038     
   24.800000000000001        76.000000000000000        2.9347982979800231     
   24.800000000000001        76.800000000000011        2.9422215431339982     
   24.800000000000001        77.600000000000009        2.9495502996597609     
   24.800000000000001        78.400000000000006        2.9567834436292193     
   24.800000000000001        79.200000000000003        2.9567204805296892     
   24.800000000000001        80.000000000000000        2.9469103356753714     
   24.800000000000001        80.800000000000011        2.9195856536427729     
   24.800000000000001        81.600000000000009        2.8714359806559404     
   24.800000000000001        82.400000000000006        2.8003426429796190     
   24.800000000000001        83.200000000000003        2.7073541658578675     
   24.800000000000001        84.000000000000000        2.6163150247618385     
   24.800000000000001        84.800000000000011        2.5619497516288661     
   24.800000000000001        85.600000000000009        2.6100837212037495     
   24.800000000000001        86.400000000000006        2.8548012003225893     
   24.800000000000001        87.200000000000003        3.5054461186695787     
   24.800000000000001        88.000000000000000        3.5145264256632185     
   24.800000000000001        88.800000000000011        3.5066449577503360     
   24.800000000000001        89.600000000000009        3.5014099350247645     
   24.800000000000001        90.400000000000006        3.5031127858680757     
   24.800000000000001        91.200000000000003        3.5046226843516592     
   24.800000000000001        92.000000000000000        3.4996589567899505     
   24.800000000000001        92.800000000000011        3.5213489970403526     
   24.800000000000001        93.600000000000009        3.5089886500105569     
   24.800000000000001        94.400000000000006        3.5135721818221217     
   24.800000000000001        95.200000000000003        3.5076230415185039     
   24.800000000000001        96.000000000000000        3.5170541765314915     
   24.800000000000001        96.800000000000011        3.4978466381683271     
   24.800000000000001        97.600000000000009        2.6859496587977190     
   24.800000000000001        98.400000000000006        2.5326586958379642     
   24.800000000000001        99.200000000000003        2.5195430967342740     
   24.800000000000001        100.00000000000000        2.5740300182639855     
   24.800000000000001        100.80000000000001        2.6726205471233606     
   24.800000000000001        101.60000000000001        2.7745422883096786     
   24.800000000000001        102.40000000000001        2.8562462393619477     

   25.600000000000001       0.80000000000000004        2.9160261813753796     
   25.600000000000001        1.6000000000000001        2.9293035651509722     
   25.600000000000001        2.4000000000000004        2.9243817837516959     
   25.600000000000001        3.2000000000000002        2.9199370026837808     
   25.600000000000001        4.0000000000000000        2.9104161550908896     
   25.600000000000001        4.8000000000000007        2.9032804410792825     
   25.600000000000001        5.6000000000000005        2.8988059387921319     
   25.600000000000001        6.4000000000000004        2.8972818320737934     
   25.600000000000001        7.2000000000000002        2.8972505369175368     
   25.600000000000001        8.0000000000000000        2.8975199137307750     
   25.600000000000001        8.8000000000000007        2.8990644567137487     
   25.600000000000001        9.6000000000000014        2.9004748558480618     
   25.600000000000001        10.400000000000000        2.9022337014975865     
   25.600000000000001        11.200000000000001        2.9034820204525609     
   25.600000000000001        12.000000000000000        2.9063197593803625     
   25.600000000000001        12.800000000000001        2.9071781301639268     
   25.600000000000001        13.600000000000001        2.9084476971342190     
   25.600000000000001        14.400000000000000        2.9084846192946330     
   25.600000000000001        15.200000000000001        2.9074186582149952     
   25.600000000000001        16.000000000000000        2.9063496905039488     
   25.600000000000001        16.800000000000001        2.9024833124304328     
   25.600000000000001        17.600000000000001        2.8993479741258104     
   25.600000000000001        18.400000000000002        2.8961320324214128     
   25.600000000000001        19.200000000000003        2.8931038465591019     
   25.600000000000001        20.000000000000000        2.8921768529157643     
   25.600000000000001        20.800000000000001        2.8924591521937595     
   25.600000000000001        21.600000000000001        2.8938126286082344     
   25.600000000000001        22.400000000000002        2.8947196983103818     
   25.600000000000001        23.200000000000003        2.9002584761364147     
   25.600000000000001        24.000000000000000        2.9036924677440279     
   25.600000000000001        24.800000000000001        2.9066565806513758     
   25.600000000000001        25.600000000000001        2.9125576490042104     
   25.600000000000001        26.400000000000002        2.9127210877496528     
   25.600000000000001        27.200000000000003        2.9223881590186545     
   25.600000000000001        28.000000000000000        2.9275221562298057     
   25.600000000000001        28.800000000000001        2.9363502914811339     
   25.600000000000001        29.600000000000001        2.9408985607027369     
   25.600000000000001        30.400000000000002        2.9383278876984567     
   25.600000000000001        31.200000000000003        2.9233304805120195     
   25.600000000000001        32.000000000000000        2.8906909003305721     
   25.600000000000001        32.800000000000004        2.8391273648303148     
   25.600000000000001        33.600000000000001        2.7725851885947357     
   25.600000000000001        34.399999999999999        2.6944333076442848     
   25.600000000000001        35.200000000000003        2.6160687188583061     
   25.600000000000001        36.000000000000000        2.5524024943899453     
   25.600000000000001        36.800000000000004        2.5198001157719987     
   25.600000000000001        37.600000000000001        2.5233081731340756     
   25.600000000000001        38.400000000000006        2.5477602441196292     
   25.600000000000001        39.200000000000003        2.5715513398421077     
   25.600000000000001        40.000000000000000        2.5777565714724342     
   25.600000000000001        40.800000000000004        2.5817990985977493     
   25.600000000000001        41.600000000000001        2.5828217840405920     
   25.600000000000001        42.400000000000006        2.5839132336574422     
   25.600000000000001        43.200000000000003        2.5809090621743493     
   25.600000000000001        44.000000000000000        2.5771238831439955     
   25.600000000000001        44.800000000000004        2.5555503680325273     
   25.600000000000001        45.600000000000001        2.5320701892038362     
   25.600000000000001        46.400000000000006        2.5308067645348742     
   25.600000000000001        47.200000000000003        2.5682675008528171     
   25.600000000000001        48.000000000000000        2.6369463871534760     
   25.600000000000001        48.800000000000004        2.7190119235536887     
   25.600000000000001        49.600000000000001        2.7977001448390966     
   25.600000000000001        50.400000000000006        2.8593124844056304     
   25.600000000000001        51.200000000000003        2.9016644025373304     
   25.600000000000001        52.000000000000000        2.9174103912390064     
   25.600000000000001        52.800000000000004        2.9067374322096744     
   25.600000000000001        53.600000000000001        2.8790331686884527     
   25.600000000000001        54.400000000000006        2.8335302567445551     
   25.600000000000001        55.200000000000003        2.7881603144318174     
   25.600000000000001        56.000000000000000        2.7364724126352749     
   25.600000000000001        56.800000000000004        2.6952759522130596     
   25.600000000000001        57.600000000000001        2.6632058811698882     
   25.600000000000001        58.400000000000006        2.6423006308223886     
   25.600000000000001        59.200000000000003        2.6341625382129146     
   25.600000000000001        60.000000000000000        2.6402829801502326     
   25.600000000000001        60.800000000000004        2.6576936235431172     
   25.600000000000001        61.600000000000001        2.6824027348464980     
   25.600000000000001        62.400000000000006        2.7174479715692965     
   25.600000000000001        63.200000000000003        2.7569505246367689     
   25.600000000000001        64.000000000000000        2.7931312198468410     
   25.600000000000001        64.799999999999997        2.8280467027468799     
   25.600000000000001        65.600000000000009        2.8596279583757691     
   25.600000000000001        66.400000000000006        2.8796049306824023     
   25.600000000000001        67.200000000000003        2.8947471092539954     
   25.600000000000001        68.000000000000000        2.9036501597592994     
   25.600000000000001        68.799999999999997        2.9059424376488772     
   25.600000000000001        69.600000000000009        2.9070925946160480     
   25.600000000000001        70.400000000000006        2.9070369260145457     
   25.600000000000001        71.200000000000003        2.9069892253323797     
   25.600000000000001        72.000000000000000        2.9090636920979240     
   25.600000000000001        72.799999999999997        2.9110524030971319     
   25.600000000000001        73.600000000000009        2.9157419656504757     
   25.600000000000001        74.400000000000006        2.9178485118382436     
   25.600000000000001        75.200000000000003        2.9232701964236991     
   25.600000000000001        76.000000000000000        2.9294317359605988     
   25.600000000000001        76.800000000000011        2.9386031638344772     
   25.600000000000001        77.600000000000009        2.9484000456167818     
   25.600000000000001        78.400000000000006        2.9581181242374281     
   25.600000000000001        79.200000000000003        2.9639058383509633     
   25.600000000000001        80.000000000000000        2.9618616286180153     
   25.600000000000001        80.800000000000011        2.9428219992984190     
   25.600000000000001        81.600000000000009        2.9078669892313034     
   25.600000000000001        82.400000000000006        2.8476109089684987     
   25.600000000000001        83.200000000000003        2.7647280426222220     
   25.600000000000001        84.000000000000000        2.6681788738631926     
   25.600000000000001        84.800000000000011        2.5891769046876960     
   25.600000000000001        85.600000000000009        2.5773834355853862     
   25.600000000000001        86.400000000000006        2.6992586507831935     
   25.600000000000001        87.200000000000003        2.9537955109583298     
   25.600000000000001        88.000000000000000        3.5068701526482386     
   25.600000000000001        88.800000000000011        3.5115391452507017     
   25.600000000000001        89.600000000000009        3.5127810478899257     
   25.600000000000001        90.400000000000006        3.4979408021943974     
   25.600000000000001        91.200000000000003        3.5077669049971845     
   25.600000000000001        92.000000000000000        3.5135140760760799     
   25.600000000000001        92.800000000000011        3.4982303469720875     
   25.600000000000001        93.600000000000009        3.4970949663207520     
   25.600000000000001        94.400000000000006        3.5008374840626582     
   25.600000000000001        95.200000000000003        3.5031580633434127     
   25.600000000000001        96.000000000000000        2.9408618517280916     
   25.600000000000001        96.800000000000011        2.6966631413961912     
   25.600000000000001        97.600000000000009        2.5437744969631817     
   25.600000000000001        98.400000000000006        2.5075450182233427     
   25.600000000000001        99.200000000000003        2.5525551570566587     
   25.600000000000001        100.00000000000000        2.6333042497258079     
   25.600000000000001        100.80000000000001        2.7317873216713431     
   25.600000000000001        101.60000000000001        2.8179185965846081     
   25.600000000000001        102.40000000000001        2.8806849873623173     

   26.400000000000002       0.80000000000000004        2.9236441696628450     
   26.400000000000002        1.6000000000000001        2.9291887827073575     
   26.400000000000002        2.4000000000000004        2.9246057529794585     
   26.400000000000002        3.2000000000000002        2.9161925585595814     
   26.400000000000002        4.0000000000000000        2.9078317365958517     
   26.400000000000002        4.8000000000000007        2.9015410196828744     
   26.400000000000002        5.6000000000000005        2.8983840087841792     
   26.400000000000002        6.4000000000000004        2.8972728531919225     
   26.400000000000002        7.2000000000000002        2.8971118634861512     
   26.400000000000002        8.0000000000000000        2.8983389192133466     
   26.400000000000002        8.8000000000000007        2.8984380718854039     
   26.400000000000002        9.6000000000000014        2.8998190827851160     
   26.400000000000002        10.400000000000000        2.9013112702860320     
   26.400000000000002        11.200000000000001        2.9017208933619396     
   26.400000000000002        12.000000000000000        2.9032503376411993     
   26.400000000000002        12.800000000000001        2.9048912112177501     
   26.400000000000002        13.600000000000001        2.9064438088622344     
   26.400000000000002        14.400000000000000        2.9075456370188060     
   26.400000000000002        15.200000000000001        2.9077272436274053     
   26.400000000000002        16.000000000000000        2.9074720867880339     
   26.400000000000002        16.800000000000001        2.9071005001939239     
   26.400000000000002        17.600000000000001        2.9053529162238689     
   26.400000000000002        18.400000000000002        2.9055487276730512     
   26.400000000000002        19.200000000000003        2.9046036281279228     
   26.400000000000002        20.000000000000000        2.9058876271012948     
   26.400000000000002        20.800000000000001        2.9057880203450690     
   26.400000000000002        21.600000000000001        2.9073230882826437     
   26.400000000000002        22.400000000000002        2.9080544428348558     
   26.400000000000002        23.200000000000003        2.9102899328221392     
   26.400000000000002        24.000000000000000        2.9114749646732219     
   26.400000000000002        24.800000000000001        2.9135435133575189     
   26.400000000000002        25.600000000000001        2.9153644393743425     
   26.400000000000002        26.400000000000002        2.9186774768416610     
   26.400000000000002        27.200000000000003        2.9251665867263008     
   26.400000000000002        28.000000000000000        2.9329676630097734     
   26.400000000000002        28.800000000000001        2.9409755013476508     
   26.400000000000002        29.600000000000001        2.9436487065323891     
   26.400000000000002        30.400000000000002        2.9347245945023275     
   26.400000000000002        31.200000000000003        2.9073143696994581     
   26.400000000000002        32.000000000000000        2.8585185159983642     
   26.400000000000002        32.800000000000004        2.7904905530172881     
   26.400000000000002        33.600000000000001        2.7036679136808952     
   26.400000000000002        34.399999999999999        2.6195184933548248     
   26.400000000000002        35.200000000000003        2.5522405842808236     
   26.400000000000002        36.000000000000000        2.5249661942164510     
   26.400000000000002        36.800000000000004        2.5596091161188368     
   26.400000000000002        37.600000000000001        2.6728687324971880     
   26.400000000000002        38.400000000000006        2.8113701008161494     
   26.400000000000002        39.200000000000003        2.8823179233385807     
   26.400000000000002        40.000000000000000        2.8938658561675412     
   26.400000000000002        40.800000000000004        2.8955580100998271     
   26.400000000000002        41.600000000000001        2.8971932628682096     
   26.400000000000002        42.400000000000006        2.8986557750154778     
   26.400000000000002        43.200000000000003        2.8966359124448586     
   26.400000000000002        44.000000000000000        2.8822160375728889     
   26.400000000000002        44.800000000000004        2.8015409293778957     
   26.400000000000002        45.600000000000001        2.6510649314366965     
   26.400000000000002        46.400000000000006        2.5351304654208433     
   26.400000000000002        47.200000000000003        2.5117858073636481     
   26.400000000000002        48.000000000000000        2.5552931903559921     
   26.400000000000002        48.800000000000004        2.6322089860002000     
   26.400000000000002        49.600000000000001        2.7180116800210099     
   26.400000000000002        50.400000000000006        2.7978601550133373     
   26.400000000000002        51.200000000000003        2.8559071265448868     
   26.400000000000002        52.000000000000000        2.8858979812004275     
   26.400000000000002        52.800000000000004        2.8847986223674038     
   26.400000000000002        53.600000000000001        2.8586939079846276     
   26.400000000000002        54.400000000000006        2.8127618832762264     
   26.400000000000002        55.200000000000003        2.7600622591364674     
   26.400000000000002        56.000000000000000        2.7082685418309445     
   26.400000000000002        56.800000000000004        2.6629805422468085     
   26.400000000000002        57.600000000000001        2.6279054477889705     
   26.400000000000002        58.400000000000006        2.6062039444540765     
   26.400000000000002        59.200000000000003        2.5986190461156951     
   26.400000000000002        60.000000000000000        2.6064273532032796     
   26.400000000000002        60.800000000000004        2.6256898756694205     
   26.400000000000002        61.600000000000001        2.6578054317949120     
   26.400000000000002        62.400000000000006        2.6958788246114969     
   26.400000000000002        63.200000000000003        2.7386679964209462     
   26.400000000000002        64.000000000000000        2.7811491574674010     
   26.400000000000002        64.799999999999997        2.8210838931383262     
   26.400000000000002        65.600000000000009        2.8529813980910999     
   26.400000000000002        66.400000000000006        2.8767642732560281     
   26.400000000000002        67.200000000000003        2.8931368734395009     
   26.400000000000002        68.000000000000000        2.9014448106175545     
   26.400000000000002        68.799999999999997        2.9065014689995263     
   26.400000000000002        69.600000000000009        2.9070070127597218     
   26.400000000000002        70.400000000000006        2.9060113348946572     
   26.400000000000002        71.200000000000003        2.9049903288206207     
   26.400000000000002        72.000000000000000        2.9044815809900362     
   26.400000000000002        72.799999999999997        2.9052432413177081     
   26.400000000000002        73.600000000000009        2.9070586550509430     
   26.400000000000002        74.400000000000006        2.9100019788831810     
   26.400000000000002        75.200000000000003        2.9146602792156608     
   26.400000000000002        76.000000000000000        2.9207597768419951     
   26.400000000000002        76.800000000000011        2.9284146476464632     
   26.400000000000002        77.600000000000009        2.9383056134657526     
   26.400000000000002        78.400000000000006        2.9481014263418044     
   26.400000000000002        79.200000000000003        2.9573710345079531     
   26.400000000000002        80.000000000000000        2.9594792302858646     
   26.400000000000002        80.800000000000011        2.9519040272320520     
   26.400000000000002        81.600000000000009        2.9282002572771870     
   26.400000000000002        82.400000000000006        2.8818982437194345     
   26.400000000000002        83.200000000000003        2.8133266171834328     
   26.400000000000002        84.000000000000000        2.7240598527046580     
   26.400000000000002        84.800000000000011        2.6314230843418986     
   26.400000000000002        85.600000000000009        2.5695077349883304     
   26.400000000000002        86.400000000000006        2.5755355602331691     
   26.400000000000002        87.200000000000003        2.6750788810336692     
   26.400000000000002        88.000000000000000        2.8109858481153522     
   26.400000000000002        88.800000000000011        2.8852148048682653     
   26.400000000000002        89.600000000000009        2.9054057578826793     
   26.400000000000002        90.400000000000006        2.9173627112617386     
   26.400000000000002        91.200000000000003        2.9236045181171724     
   26.400000000000002        92.000000000000000        2.9270430136057928     
   26.400000000000002        92.800000000000011        2.9312168617662504     
   26.400000000000002        93.600000000000009        2.9299380747305492     
   26.400000000000002        94.400000000000006        2.9138755862781145     
   26.400000000000002        95.200000000000003        2.8340735019196321     
   26.400000000000002        96.000000000000000        2.6807931579225275     
   26.400000000000002        96.800000000000011        2.5540915800440041     
   26.400000000000002        97.600000000000009        2.5162954132431077     
   26.400000000000002        98.400000000000006        2.5464225991459171     
   26.400000000000002        99.200000000000003        2.6160010224675583     
   26.400000000000002        100.00000000000000        2.7024954502246228     
   26.400000000000002        100.80000000000001        2.7875366587784165     
   26.400000000000002        101.60000000000001        2.8572140444840706     
   26.400000000000002        102.40000000000001        2.9017299399627872     

   27.200000000000003       0.80000000000000004        2.9271695992662274     
   27.200000000000003        1.6000000000000001        2.9286697622610340     
   27.200000000000003        2.4000000000000004        2.9205789452358619     
   27.200000000000003        3.2000000000000002        2.9122562808885433     
   27.200000000000003        4.0000000000000000        2.9050111365138442     
   27.200000000000003        4.8000000000000007        2.9001642824684666     
   27.200000000000003        5.6000000000000005        2.8972946985269679     
   27.200000000000003        6.4000000000000004        2.8966428438797824     
   27.200000000000003        7.2000000000000002        2.8973427253869386     
   27.200000000000003        8.0000000000000000        2.8975425259366521     
   27.200000000000003        8.8000000000000007        2.8985298188488366     
   27.200000000000003        9.6000000000000014        2.8996732734790598     
   27.200000000000003        10.400000000000000        2.8996612930213366     
   27.200000000000003        11.200000000000001        2.9009643260465361     
   27.200000000000003        12.000000000000000        2.9005678831738715     
   27.200000000000003        12.800000000000001        2.9028479264795930     
   27.200000000000003        13.600000000000001        2.9041569117347144     
   27.200000000000003        14.400000000000000        2.9054920725625442     
   27.200000000000003        15.200000000000001        2.9065852197560171     
   27.200000000000003        16.000000000000000        2.9073486096112142     
   27.200000000000003        16.800000000000001        2.9084602643438502     
   27.200000000000003        17.600000000000001        2.9091804449707066     
   27.200000000000003        18.400000000000002        2.9096803230742880     
   27.200000000000003        19.200000000000003        2.9111701348706296     
   27.200000000000003        20.000000000000000        2.9113542372676777     
   27.200000000000003        20.800000000000001        2.9129534076882337     
   27.200000000000003        21.600000000000001        2.9143956494471901     
   27.200000000000003        22.400000000000002        2.9154608586104729     
   27.200000000000003        23.200000000000003        2.9158089393286852     
   27.200000000000003        24.000000000000000        2.9158240993124589     
   27.200000000000003        24.800000000000001        2.9159597979381005     
   27.200000000000003        25.600000000000001        2.9165673590295613     
   27.200000000000003        26.400000000000002        2.9192326275236340     
   27.200000000000003        27.200000000000003        2.9254064398165514     
   27.200000000000003        28.000000000000000        2.9347224883432967     
   27.200000000000003        28.800000000000001        2.9417122117678725     
   27.200000000000003        29.600000000000001        2.9415128776567450     
   27.200000000000003        30.400000000000002        2.9239457939250157     
   27.200000000000003        31.200000000000003        2.8840274313808485     
   27.200000000000003        32.000000000000000        2.8174454511377962     
   27.200000000000003        32.800000000000004        2.7304269964257122     
   27.200000000000003        33.600000000000001        2.6377715728096298     
   27.200000000000003        34.399999999999999        2.5641701698167951     
   27.200000000000003        35.200000000000003        2.5359127169796825     
   27.200000000000003        36.000000000000000        2.5734842191896594     
   27.200000000000003        36.800000000000004        2.7104317567566913     
   27.200000000000003        37.600000000000001        2.9588601029753163     
   27.200000000000003        38.400000000000006        3.5021978588455225     
   27.200000000000003        39.200000000000003        3.5064408918183720     
   27.200000000000003        40.000000000000000        3.5111617551525982     
   27.200000000000003        40.800000000000004        3.5099901856133076     
   27.200000000000003        41.600000000000001        3.5107914443353696     
   27.200000000000003        42.400000000000006        3.5048388687487515     
   27.200000000000003        43.200000000000003        3.5027176290448967     
   27.200000000000003        44.000000000000000        3.5144754258198883     
   27.200000000000003        44.800000000000004        3.5039663934938519     
   27.200000000000003        45.600000000000001        2.9430369737941531     
   27.200000000000003        46.400000000000006        2.7139605759309879     
   27.200000000000003        47.200000000000003        2.5584763538657018     
   27.200000000000003        48.000000000000000        2.5151677527735741     
   27.200000000000003        48.800000000000004        2.5664397238703223     
   27.200000000000003        49.600000000000001        2.6437362401452509     
   27.200000000000003        50.400000000000006        2.7299508677318500     
   27.200000000000003        51.200000000000003        2.8055055912267757     
   27.200000000000003        52.000000000000000        2.8517009877750992     
   27.200000000000003        52.800000000000004        2.8608501275432556     
   27.200000000000003        53.600000000000001        2.8432988706656799     
   27.200000000000003        54.400000000000006        2.7995471782567414     
   27.200000000000003        55.200000000000003        2.7455385713735976     
   27.200000000000003        56.000000000000000        2.6924292125907257     
   27.200000000000003        56.800000000000004        2.6429576210333874     
   27.200000000000003        57.600000000000001        2.6068122478595837     
   27.200000000000003        58.400000000000006        2.5845260831075176     
   27.200000000000003        59.200000000000003        2.5774910066945207     
   27.200000000000003        60.000000000000000        2.5855973194551001     
   27.200000000000003        60.800000000000004        2.6079073242472348     
   27.200000000000003        61.600000000000001        2.6417830340481960     
   27.200000000000003        62.400000000000006        2.6847866624365002     
   27.200000000000003        63.200000000000003        2.7288464812745596     
   27.200000000000003        64.000000000000000        2.7741021190926416     
   27.200000000000003        64.799999999999997        2.8154270316568200     
   27.200000000000003        65.600000000000009        2.8502750398164411     
   27.200000000000003        66.400000000000006        2.8761832279675748     
   27.200000000000003        67.200000000000003        2.8941831979477950     
   27.200000000000003        68.000000000000000        2.9043028848482577     
   27.200000000000003        68.799999999999997        2.9081220042553650     
   27.200000000000003        69.600000000000009        2.9076243529038241     
   27.200000000000003        70.400000000000006        2.9069220483344589     
   27.200000000000003        71.200000000000003        2.9047844738542405     
   27.200000000000003        72.000000000000000        2.9032250477809445     
   27.200000000000003        72.799999999999997        2.9028007965838771     
   27.200000000000003        73.600000000000009        2.9035568861056622     
   27.200000000000003        74.400000000000006        2.9055457813749408     
   27.200000000000003        75.200000000000003        2.9080614142534369     
   27.200000000000003        76.000000000000000        2.9118585801592793     
   27.200000000000003        76.800000000000011        2.9178094258440908     
   27.200000000000003        77.600000000000009        2.9255770258201608     
   27.200000000000003        78.400000000000006        2.9350144547603456     
   27.200000000000003        79.200000000000003        2.9438275579626274     
   27.200000000000003        80.000000000000000        2.9519590215922142     
   27.200000000000003        80.800000000000011        2.9503047466492269     
   27.200000000000003        81.600000000000009        2.9360953930286544     
   27.200000000000003        82.400000000000006        2.9060528301006712     
   27.200000000000003        83.200000000000003        2.8560913457767323     
   27.200000000000003        84.000000000000000        2.7824161849743478     
   27.200000000000003        84.800000000000011        2.6938041198691178     
   27.200000000000003        85.600000000000009        2.6090447579397482     
   27.200000000000003        86.400000000000006        2.5524910387467012     
   27.200000000000003        87.200000000000003        2.5382716651934278     
   27.200000000000003        88.000000000000000        2.5550857731354917     
   27.200000000000003        88.800000000000011        2.5772632318780651     
   27.200000000000003        89.600000000000009        2.5934259008551153     
   27.200000000000003        90.400000000000006        2.6002868529594805     
   27.200000000000003        91.200000000000003        2.6070202059605179     
   27.200000000000003        92.000000000000000        2.6118969122697457     
   27.200000000000003        92.800000000000011        2.6148756499925625     
   27.200000000000003        93.600000000000009        2.6154735259729933     
   27.200000000000003        94.400000000000006        2.6062459485576053     
   27.200000000000003        95.200000000000003        2.5844496925040201     
   27.200000000000003        96.000000000000000        2.5540748041319361     
   27.200000000000003        96.800000000000011        2.5399573507422670     
   27.200000000000003        97.600000000000009        2.5605850472419287     
   27.200000000000003        98.400000000000006        2.6172173834951722     
   27.200000000000003        99.200000000000003        2.6930246519615690     
   27.200000000000003        100.00000000000000        2.7715825222618662     
   27.200000000000003        100.80000000000001        2.8387529349790639     
   27.200000000000003        101.60000000000001        2.8877274623120974     
   27.200000000000003        102.40000000000001        2.9166190344430269     

   28.000000000000000       0.80000000000000004        2.9279380487415265     
   28.000000000000000        1.6000000000000001        2.9236006157364369     
   28.000000000000000        2.4000000000000004        2.9161508745646838     
   28.000000000000000        3.2000000000000002        2.9083018261771993     
   28.000000000000000        4.0000000000000000        2.9022773919909541     
   28.000000000000000        4.8000000000000007        2.8980146457443769     
   28.000000000000000        5.6000000000000005        2.8973035625514569     
   28.000000000000000        6.4000000000000004        2.8973684675750686     
   28.000000000000000        7.2000000000000002        2.8972782181294892     
   28.000000000000000        8.0000000000000000        2.8983327196735935     
   28.000000000000000        8.8000000000000007        2.8978996951061093     
   28.000000000000000        9.6000000000000014        2.8990854638139769     
   28.000000000000000        10.400000000000000        2.8991463346772086     
   28.000000000000000        11.200000000000001        2.8994629868748412     
   28.000000000000000        12.000000000000000        2.9001218178722623     
   28.000000000000000        12.800000000000001        2.8999928638658621     
   28.000000000000000        13.600000000000001        2.9021743750624380     
   28.000000000000000        14.400000000000000        2.9034777305809620     
   28.000000000000000        15.200000000000001        2.9043478217476553     
   28.000000000000000        16.000000000000000        2.9058117600406215     
   28.000000000000000        16.800000000000001        2.9060168859892128     
   28.000000000000000        17.600000000000001        2.9094796302581676     
   28.000000000000000        18.400000000000002        2.9110233629617399     
   28.000000000000000        19.200000000000003        2.9127000082336432     
   28.000000000000000        20.000000000000000        2.9145557022825961     
   28.000000000000000        20.800000000000001        2.9154733445791194     
   28.000000000000000        21.600000000000001        2.9166376126087035     
   28.000000000000000        22.400000000000002        2.9179663457805693     
   28.000000000000000        23.200000000000003        2.9141647071640007     
   28.000000000000000        24.000000000000000        2.9148595456286852     
   28.000000000000000        24.800000000000001        2.9122462977827639     
   28.000000000000000        25.600000000000001        2.9122254614885947     
   28.000000000000000        26.400000000000002        2.9150550389615004     
   28.000000000000000        27.200000000000003        2.9213566738510899     
   28.000000000000000        28.000000000000000        2.9301037372592895     
   28.000000000000000        28.800000000000001        2.9366739403073328     
   28.000000000000000        29.600000000000001        2.9325433781022268     
   28.000000000000000        30.400000000000002        2.9070259548394795     
   28.000000000000000        31.200000000000003        2.8531261732818631     
   28.000000000000000        32.000000000000000        2.7696788495472915     
   28.000000000000000        32.800000000000004        2.6722100985798942     
   28.000000000000000        33.600000000000001        2.5835963610793669     
   28.000000000000000        34.399999999999999        2.5421224372435520     
   28.000000000000000        35.200000000000003        2.5839098710453579     
   28.000000000000000        36.000000000000000        2.7243505703071307     
   28.000000000000000        36.800000000000004        3.0709236033818752     
   28.000000000000000        37.600000000000001        3.5044147236850760     
   28.000000000000000        38.400000000000006        3.5172713194370617     
   28.000000000000000        39.200000000000003        3.5007315363594906     
   28.000000000000000        40.000000000000000        3.5095654629088542     
   28.000000000000000        40.800000000000004        3.5059961822471499     
   28.000000000000000        41.600000000000001        3.5027723329561939     
   28.000000000000000        42.400000000000006        3.5025620037451364     
   28.000000000000000        43.200000000000003        3.5066791189774906     
   28.000000000000000        44.000000000000000        3.5110091872568323     
   28.000000000000000        44.800000000000004        3.5051921221293236     
   28.000000000000000        45.600000000000001        3.5166225582341317     
   28.000000000000000        46.400000000000006        3.4907228099041099     
   28.000000000000000        47.200000000000003        2.7233706861764624     
   28.000000000000000        48.000000000000000        2.5491747459987377     
   28.000000000000000        48.800000000000004        2.5391979546344565     
   28.000000000000000        49.600000000000001        2.5857589593268959     
   28.000000000000000        50.400000000000006        2.6681046291501511     
   28.000000000000000        51.200000000000003        2.7557890013343762     
   28.000000000000000        52.000000000000000        2.8188095501111827     
   28.000000000000000        52.800000000000004        2.8442790235522462     
   28.000000000000000        53.600000000000001        2.8329887130277673     
   28.000000000000000        54.400000000000006        2.7946241543528934     
   28.000000000000000        55.200000000000003        2.7416827202040523     
   28.000000000000000        56.000000000000000        2.6873589604207275     
   28.000000000000000        56.800000000000004        2.6381136490412618     
   28.000000000000000        57.600000000000001        2.6002922374612480     
   28.000000000000000        58.400000000000006        2.5786530118462503     
   28.000000000000000        59.200000000000003        2.5720800576733782     
   28.000000000000000        60.000000000000000        2.5811525828830439     
   28.000000000000000        60.800000000000004        2.6043044217595090     
   28.000000000000000        61.600000000000001        2.6389811893651545     
   28.000000000000000        62.400000000000006        2.6814008018022419     
   28.000000000000000        63.200000000000003        2.7276821569946672     
   28.000000000000000        64.000000000000000        2.7733082691119604     
   28.000000000000000        64.799999999999997        2.8161168368743517     
   28.000000000000000        65.600000000000009        2.8526548306526296     
   28.000000000000000        66.400000000000006        2.8784654046052687     
   28.000000000000000        67.200000000000003        2.8964042836684092     
   28.000000000000000        68.000000000000000        2.9065054593158406     
   28.000000000000000        68.799999999999997        2.9111925782921451     
   28.000000000000000        69.600000000000009        2.9118182484005364     
   28.000000000000000        70.400000000000006        2.9098296824157130     
   28.000000000000000        71.200000000000003        2.9081857602127519     
   28.000000000000000        72.000000000000000        2.9052162531797978     
   28.000000000000000        72.799999999999997        2.9037699406457640     
   28.000000000000000        73.600000000000009        2.9043169298601299     
   28.000000000000000        74.400000000000006        2.9035436273625663     
   28.000000000000000        75.200000000000003        2.9043645260345867     
   28.000000000000000        76.000000000000000        2.9043893196106265     
   28.000000000000000        76.800000000000011        2.9089475449280582     
   28.000000000000000        77.600000000000009        2.9142585087296280     
   28.000000000000000        78.400000000000006        2.9208040565603914     
   28.000000000000000        79.200000000000003        2.9312756824763468     
   28.000000000000000        80.000000000000000        2.9354691263278676     
   28.000000000000000        80.800000000000011        2.9400642680496603     
   28.000000000000000        81.600000000000009        2.9373579715778142     
   28.000000000000000        82.400000000000006        2.9218207216564882     
   28.000000000000000        83.200000000000003        2.8899068709873434     
   28.000000000000000        84.000000000000000        2.8378731545210831     
   28.000000000000000        84.800000000000011        2.7674681705524105     
   28.000000000000000        85.600000000000009        2.6872627237668505     
   28.000000000000000        86.400000000000006        2.6120388183872127     
   28.000000000000000        87.200000000000003        2.5546536473851855     
   28.000000000000000        88.000000000000000        2.5213042666107315     
   28.000000000000000        88.800000000000011        2.5063449609222652     
   28.000000000000000        89.600000000000009        2.5032575959654295     
   28.000000000000000        90.400000000000006        2.5019357741353510     
   28.000000000000000        91.200000000000003        2.5021562407995894     
   28.000000000000000        92.000000000000000        2.5049840318917593     
   28.000000000000000        92.800000000000011        2.5063507327320038     
   28.000000000000000        93.600000000000009        2.5073689066398948     
   28.000000000000000        94.400000000000006        2.5143855400431798     
   28.000000000000000        95.200000000000003        2.5255832866244550     
   28.000000000000000        96.000000000000000        2.5440350303774695     
   28.000000000000000        96.800000000000011        2.5816107609631125     
   28.000000000000000        97.600000000000009        2.6339125956808171     
   28.000000000000000        98.400000000000006        2.7004405596959851     
   28.000000000000000        99.200000000000003        2.7702388304457188     
   28.000000000000000        100.00000000000000        2.8315478134917660     
   28.000000000000000        100.80000000000001        2.8792480753347101     
   28.000000000000000        101.60000000000001        2.9095342351903759     
   28.000000000000000        102.40000000000001        2.9249761756402357     

   28.800000000000001       0.80000000000000004        2.9251766840247733     
   28.800000000000001        1.6000000000000001        2.9185891822140348     
   28.800000000000001        2.4000000000000004        2.9111080767818298     
   28.800000000000001        3.2000000000000002        2.9036075429526096     
   28.800000000000001        4.0000000000000000        2.9003100366727095     
   28.800000000000001        4.8000000000000007        2.8973684579868242     
   28.800000000000001        5.6000000000000005        2.8969119927301539     
   28.800000000000001        6.4000000000000004        2.8975913414107866     
   28.800000000000001        7.2000000000000002        2.8983781829597541     
   28.800000000000001        8.0000000000000000        2.8987674842076339     
   28.800000000000001        8.8000000000000007        2.8989752222624716     
   28.800000000000001        9.6000000000000014        2.8985878032644008     
   28.800000000000001        10.400000000000000        2.8991222522470710     
   28.800000000000001        11.200000000000001        2.8993749597664449     
   28.800000000000001        12.000000000000000        2.8987149006361301     
   28.800000000000001        12.800000000000001        2.8992409193171444     
   28.800000000000001        13.600000000000001        2.9000283180947801     
   28.800000000000001        14.400000000000000        2.9005572413302185     
   28.800000000000001        15.200000000000001        2.9020492793189483     
   28.800000000000001        16.000000000000000        2.9035865853148883     
   28.800000000000001        16.800000000000001        2.9047574744473494     
   28.800000000000001        17.600000000000001        2.9086957531711057     
   28.800000000000001        18.400000000000002        2.9092724836311628     
   28.800000000000001        19.200000000000003        2.9107198559207639     
   28.800000000000001        20.000000000000000        2.9146075636867312     
   28.800000000000001        20.800000000000001        2.9154111703943548     
   28.800000000000001        21.600000000000001        2.9155279870308100     
   28.800000000000001        22.400000000000002        2.9137962066790193     
   28.800000000000001        23.200000000000003        2.9106579968493795     
   28.800000000000001        24.000000000000000        2.9067074271241169     
   28.800000000000001        24.800000000000001        2.9031073179025144     
   28.800000000000001        25.600000000000001        2.9021157167754201     
   28.800000000000001        26.400000000000002        2.9040675213402691     
   28.800000000000001        27.200000000000003        2.9116821328689402     
   28.800000000000001        28.000000000000000        2.9203919896455894     
   28.800000000000001        28.800000000000001        2.9252847051739059     
   28.800000000000001        29.600000000000001        2.9165520988938476     
   28.800000000000001        30.400000000000002        2.8815096990026765     
   28.800000000000001        31.200000000000003        2.8169564182109177     
   28.800000000000001        32.000000000000000        2.7218351001631560     
   28.800000000000001        32.800000000000004        2.6189429219023870     
   28.800000000000001        33.600000000000001        2.5450865495620150     
   28.800000000000001        34.399999999999999        2.5519406641927262     
   28.800000000000001        35.200000000000003        2.7071800597956761     
   28.800000000000001        36.000000000000000        2.9816845290416611     
   28.800000000000001        36.800000000000004        3.5082489349829507     
   28.800000000000001        37.600000000000001        3.5017647475852844     
   28.800000000000001        38.400000000000006        3.5060576340462020     
   28.800000000000001        39.200000000000003        3.5026258710622487     
   28.800000000000001        40.000000000000000        3.5114579223968780     
   28.800000000000001        40.800000000000004        3.5063281217412094     
   28.800000000000001        41.600000000000001        3.5039236844104122     
   28.800000000000001        42.400000000000006        3.5116962230042574     
   28.800000000000001        43.200000000000003        3.5038432965174096     
   28.800000000000001        44.000000000000000        3.5026070291963411     
   28.800000000000001        44.800000000000004        3.4997110140193848     
   28.800000000000001        45.600000000000001        3.5179938755139868     
   28.800000000000001        46.400000000000006        3.5123916785098048     
   28.800000000000001        47.200000000000003        2.9611846224213707     
   28.800000000000001        48.000000000000000        2.6754421430805073     
   28.800000000000001        48.800000000000004        2.5500478681995657     
   28.800000000000001        49.600000000000001        2.5484029790012581     
   28.800000000000001        50.400000000000006        2.6171807029383860     
   28.800000000000001        51.200000000000003        2.7127483691212153     
   28.800000000000001        52.000000000000000        2.7903763627472884     
   28.800000000000001        52.800000000000004        2.8302239198947552     
   28.800000000000001        53.600000000000001        2.8300461745843735     
   28.800000000000001        54.400000000000006        2.7984638513759839     
   28.800000000000001        55.200000000000003        2.7489711236353198     
   28.800000000000001        56.000000000000000        2.6953073030550416     
   28.800000000000001        56.800000000000004        2.6471028054145291     
   28.800000000000001        57.600000000000001        2.6102709279188536     
   28.800000000000001        58.400000000000006        2.5884961155010835     
   28.800000000000001        59.200000000000003        2.5824542788218419     
   28.800000000000001        60.000000000000000        2.5912703775269939     
   28.800000000000001        60.800000000000004        2.6140445455988823     
   28.800000000000001        61.600000000000001        2.6479782935627787     
   28.800000000000001        62.400000000000006        2.6892796934503282     
   28.800000000000001        63.200000000000003        2.7342185694934167     
   28.800000000000001        64.000000000000000        2.7783310303530855     
   28.800000000000001        64.799999999999997        2.8201376942105401     
   28.800000000000001        65.600000000000009        2.8544112149144838     
   28.800000000000001        66.400000000000006        2.8812202426586735     
   28.800000000000001        67.200000000000003        2.8992232852228703     
   28.800000000000001        68.000000000000000        2.9096766268821335     
   28.800000000000001        68.799999999999997        2.9147421334492551     
   28.800000000000001        69.600000000000009        2.9180645594526129     
   28.800000000000001        70.400000000000006        2.9141709038227144     
   28.800000000000001        71.200000000000003        2.9109378637565100     
   28.800000000000001        72.000000000000000        2.9091554137883193     
   28.800000000000001        72.799999999999997        2.9066739794199936     
   28.800000000000001        73.600000000000009        2.9052788306004103     
   28.800000000000001        74.400000000000006        2.9041770387468828     
   28.800000000000001        75.200000000000003        2.9030758978589821     
   28.800000000000001        76.000000000000000        2.9016065832823248     
   28.800000000000001        76.800000000000011        2.9013993387518213     
   28.800000000000001        77.600000000000009        2.9027553587990913     
   28.800000000000001        78.400000000000006        2.9063168530958969     
   28.800000000000001        79.200000000000003        2.9130208164716183     
   28.800000000000001        80.000000000000000        2.9221360348245318     
   28.800000000000001        80.800000000000011        2.9273406953366496     
   28.800000000000001        81.600000000000009        2.9310612948737123     
   28.800000000000001        82.400000000000006        2.9276598435513610     
   28.800000000000001        83.200000000000003        2.9115658633081609     
   28.800000000000001        84.000000000000000        2.8825114677364270     
   28.800000000000001        84.800000000000011        2.8366383048855206     
   28.800000000000001        85.600000000000009        2.7774163492480386     
   28.800000000000001        86.400000000000006        2.7122797978358748     
   28.800000000000001        87.200000000000003        2.6514205681054817     
   28.800000000000001        88.000000000000000        2.6036037767307696     
   28.800000000000001        88.800000000000011        2.5713981003575821     
   28.800000000000001        89.600000000000009        2.5504968038509195     
   28.800000000000001        90.400000000000006        2.5379180612954539     
   28.800000000000001        91.200000000000003        2.5317178945352370     
   28.800000000000001        92.000000000000000        2.5301620957212734     
   28.800000000000001        92.800000000000011        2.5317415208587564     
   28.800000000000001        93.600000000000009        2.5389448274460955     
   28.800000000000001        94.400000000000006        2.5550084034939124     
   28.800000000000001        95.200000000000003        2.5816370655323184     
   28.800000000000001        96.000000000000000        2.6188731630432196     
   28.800000000000001        96.800000000000011        2.6673051449259342     
   28.800000000000001        97.600000000000009        2.7239906461090087     
   28.800000000000001        98.400000000000006        2.7818682305548448     
   28.800000000000001        99.200000000000003        2.8358725015686597     
   28.800000000000001        100.00000000000000        2.8779977171930038     
   28.800000000000001        100.80000000000001        2.9068198564463135     
   28.800000000000001        101.60000000000001        2.9229878013568742     
   28.800000000000001        102.40000000000001        2.9279330438792335     

   29.600000000000001       0.80000000000000004        2.9197373537097073     
   29.600000000000001        1.6000000000000001        2.9129197764438257     
   29.600000000000001        2.4000000000000004        2.9064112994659044     
   29.600000000000001        3.2000000000000002        2.9008909584997271     
   29.600000000000001        4.0000000000000000        2.8979843586785066     
   29.600000000000001        4.8000000000000007        2.8971350011155148     
   29.600000000000001        5.6000000000000005        2.8970457631155253     
   29.600000000000001        6.4000000000000004        2.8980756250943891     
   29.600000000000001        7.2000000000000002        2.8986298571605000     
   29.600000000000001        8.0000000000000000        2.8991350564266893     
   29.600000000000001        8.8000000000000007        2.8978508991126288     
   29.600000000000001        9.6000000000000014        2.8991148987356441     
   29.600000000000001        10.400000000000000        2.8990483875684818     
   29.600000000000001        11.200000000000001        2.9000303365865938     
   29.600000000000001        12.000000000000000        2.8992205504920459     
   29.600000000000001        12.800000000000001        2.8992716783458610     
   29.600000000000001        13.600000000000001        2.8989479898164721     
   29.600000000000001        14.400000000000000        2.8989104442486746     
   29.600000000000001        15.200000000000001        2.9007422193150365     
   29.600000000000001        16.000000000000000        2.9012769233095774     
   29.600000000000001        16.800000000000001        2.9040347106588227     
   29.600000000000001        17.600000000000001        2.9064442072372465     
   29.600000000000001        18.400000000000002        2.9088149615075061     
   29.600000000000001        19.200000000000003        2.9116603785050774     
   29.600000000000001        20.000000000000000        2.9134611116044282     
   29.600000000000001        20.800000000000001        2.9123989492175810     
   29.600000000000001        21.600000000000001        2.9111019286749835     
   29.600000000000001        22.400000000000002        2.9074901559417956     
   29.600000000000001        23.200000000000003        2.9018079897091495     
   29.600000000000001        24.000000000000000        2.8951834754910912     
   29.600000000000001        24.800000000000001        2.8890466746031982     
   29.600000000000001        25.600000000000001        2.8858392330100502     
   29.600000000000001        26.400000000000002        2.8874502500793988     
   29.600000000000001        27.200000000000003        2.8943916402804724     
   29.600000000000001        28.000000000000000        2.9016235663330527     
   29.600000000000001        28.800000000000001        2.9043545680560716     
   29.600000000000001        29.600000000000001        2.8902844248003370     
   29.600000000000001        30.400000000000002        2.8495332311546577     
   29.600000000000001        31.200000000000003        2.7744973566329714     
   29.600000000000001        32.000000000000000        2.6733560700827703     
   29.600000000000001        32.800000000000004        2.5735022131762886     
   29.600000000000001        33.600000000000001        2.5205569535500825     
   29.600000000000001        34.399999999999999        2.5815824428279877     
   29.600000000000001        35.200000000000003        2.8459758467688565     
   29.600000000000001        36.000000000000000        3.5019248920361536     
   29.600000000000001        36.800000000000004        3.5034169210013846     
   29.600000000000001        37.600000000000001        3.4996840957167352     
   29.600000000000001        38.400000000000006        3.5111860216067643     
   29.600000000000001        39.200000000000003        3.5056566232580297     
   29.600000000000001        40.000000000000000        3.5162396889122207     
   29.600000000000001        40.800000000000004        3.5088793761030308     
   29.600000000000001        41.600000000000001        3.5043035434629730     
   29.600000000000001        42.400000000000006        3.5110249369555335     
   29.600000000000001        43.200000000000003        3.5043560264205511     
   29.600000000000001        44.000000000000000        3.5055652690102854     
   29.600000000000001        44.800000000000004        3.5028213849957450     
   29.600000000000001        45.600000000000001        3.5040250857548956     
   29.600000000000001        46.400000000000006        3.5070769091624969     
   29.600000000000001        47.200000000000003        3.4957888867314444     
   29.600000000000001        48.000000000000000        2.8324057088979693     
   29.600000000000001        48.800000000000004        2.5804870647138727     
   29.600000000000001        49.600000000000001        2.5267066827151079     
   29.600000000000001        50.400000000000006        2.5811566770349379     
   29.600000000000001        51.200000000000003        2.6792524219933309     
   29.600000000000001        52.000000000000000        2.7678219131114741     
   29.600000000000001        52.800000000000004        2.8209290113733685     
   29.600000000000001        53.600000000000001        2.8326403622062530     
   29.600000000000001        54.400000000000006        2.8096564781898650     
   29.600000000000001        55.200000000000003        2.7650456562973691     
   29.600000000000001        56.000000000000000        2.7146101945801622     
   29.600000000000001        56.800000000000004        2.6690121047710895     
   29.600000000000001        57.600000000000001        2.6338983566109313     
   29.600000000000001        58.400000000000006        2.6123200049880002     
   29.600000000000001        59.200000000000003        2.6070622521679407     
   29.600000000000001        60.000000000000000        2.6142153679236513     
   29.600000000000001        60.800000000000004        2.6354312686481771     
   29.600000000000001        61.600000000000001        2.6672223868664746     
   29.600000000000001        62.400000000000006        2.7050247200174735     
   29.600000000000001        63.200000000000003        2.7462903140753805     
   29.600000000000001        64.000000000000000        2.7878657522756871     
   29.600000000000001        64.799999999999997        2.8260566155626505     
   29.600000000000001        65.600000000000009        2.8585229118015700     
   29.600000000000001        66.400000000000006        2.8841807757966063     
   29.600000000000001        67.200000000000003        2.9018629504083679     
   29.600000000000001        68.000000000000000        2.9125472465057030     
   29.600000000000001        68.799999999999997        2.9178850321270122     
   29.600000000000001        69.600000000000009        2.9177991953660825     
   29.600000000000001        70.400000000000006        2.9184283603953203     
   29.600000000000001        71.200000000000003        2.9161819221637986     
   29.600000000000001        72.000000000000000        2.9135634207187646     
   29.600000000000001        72.799999999999997        2.9103181776165785     
   29.600000000000001        73.600000000000009        2.9079213771459540     
   29.600000000000001        74.400000000000006        2.9049965914307534     
   29.600000000000001        75.200000000000003        2.9012038168754088     
   29.600000000000001        76.000000000000000        2.8968491821684754     
   29.600000000000001        76.800000000000011        2.8930089603920357     
   29.600000000000001        77.600000000000009        2.8914413233630167     
   29.600000000000001        78.400000000000006        2.8937890297472566     
   29.600000000000001        79.200000000000003        2.8972146898007574     
   29.600000000000001        80.000000000000000        2.9007572205243033     
   29.600000000000001        80.800000000000011        2.9098650126020988     
   29.600000000000001        81.600000000000009        2.9172506130028264     
   29.600000000000001        82.400000000000006        2.9226875186508927     
   29.600000000000001        83.200000000000003        2.9208749225508099     
   29.600000000000001        84.000000000000000        2.9098947902073027     
   29.600000000000001        84.800000000000011        2.8873819720978657     
   29.600000000000001        85.600000000000009        2.8532295305632505     
   29.600000000000001        86.400000000000006        2.8109712147721773     
   29.600000000000001        87.200000000000003        2.7650852340730925     
   29.600000000000001        88.000000000000000        2.7214374163024906     
   29.600000000000001        88.800000000000011        2.6861626215592165     
   29.600000000000001        89.600000000000009        2.6592774843965170     
   29.600000000000001        90.400000000000006        2.6404779911016325     
   29.600000000000001        91.200000000000003        2.6312064448865340     
   29.600000000000001        92.000000000000000        2.6270806112659137     
   29.600000000000001        92.800000000000011        2.6293084676729102     
   29.600000000000001        93.600000000000009        2.6410196294795418     
   29.600000000000001        94.400000000000006        2.6583072414482545     
   29.600000000000001        95.200000000000003        2.6862681015650871     
   29.600000000000001        96.000000000000000        2.7224308727661803     
   29.600000000000001        96.800000000000011        2.7643897494629130     
   29.600000000000001        97.600000000000009        2.8074208328176131     
   29.600000000000001        98.400000000000006        2.8499257724647351     
   29.600000000000001        99.200000000000003        2.8847227365744947     
   29.600000000000001        100.00000000000000        2.9089284546584748     
   29.600000000000001        100.80000000000001        2.9224783881476593     
   29.600000000000001        101.60000000000001        2.9273519029994071     
   29.600000000000001        102.40000000000001        2.9256549653024839     

   30.400000000000002       0.80000000000000004        2.9135672463452598     
   30.400000000000002        1.6000000000000001        2.9074002234531959     
   30.400000000000002        2.4000000000000004        2.9021450919385172     
   30.400000000000002        3.2000000000000002        2.8985091415960316     
   30.400000000000002        4.0000000000000000        2.8967371771680268     
   30.400000000000002        4.8000000000000007        2.8968702348801418     
   30.400000000000002        5.6000000000000005        2.8977538988304397     
   30.400000000000002        6.4000000000000004        2.8976929069210136     
   30.400000000000002        7.2000000000000002        2.8977915780601609     
   30.400000000000002        8.0000000000000000        2.9000952272126939     
   30.400000000000002        8.8000000000000007        2.8995747849164419     
   30.400000000000002        9.6000000000000014        2.9002498313131708     
   30.400000000000002        10.400000000000000        2.8998168249791418     
   30.400000000000002        11.200000000000001        2.8996174369261634     
   30.400000000000002        12.000000000000000        2.8986546716925536     
   30.400000000000002        12.800000000000001        2.9000978735906022     
   30.400000000000002        13.600000000000001        2.8990544164411860     
   30.400000000000002        14.400000000000000        2.8999513964652008     
   30.400000000000002        15.200000000000001        2.9007116003000433     
   30.400000000000002        16.000000000000000        2.9019467949657054     
   30.400000000000002        16.800000000000001        2.9032681985293287     
   30.400000000000002        17.600000000000001        2.9062721088542411     
   30.400000000000002        18.400000000000002        2.9083364869495738     
   30.400000000000002        19.200000000000003        2.9102690956979469     
   30.400000000000002        20.000000000000000        2.9095331169986314     
   30.400000000000002        20.800000000000001        2.9089070764482177     
   30.400000000000002        21.600000000000001        2.9062290066775116     
   30.400000000000002        22.400000000000002        2.8984932798871710     
   30.400000000000002        23.200000000000003        2.8889751791862164     
   30.400000000000002        24.000000000000000        2.8789573073758006     
   30.400000000000002        24.800000000000001        2.8691283781625501     
   30.400000000000002        25.600000000000001        2.8632494707416534     
   30.400000000000002        26.400000000000002        2.8621710595324359     
   30.400000000000002        27.200000000000003        2.8674770679653201     
   30.400000000000002        28.000000000000000        2.8742215260403396     
   30.400000000000002        28.800000000000001        2.8746870329234291     
   30.400000000000002        29.600000000000001        2.8575154745735540     
   30.400000000000002        30.400000000000002        2.8113917802508701     
   30.400000000000002        31.200000000000003        2.7317629602721398     
   30.400000000000002        32.000000000000000        2.6296217569527878     
   30.400000000000002        32.800000000000004        2.5374669367132738     
   30.400000000000002        33.600000000000001        2.5051263561906261     
   30.400000000000002        34.399999999999999        2.6003831612091766     
   30.400000000000002        35.200000000000003        2.9147929410507785     
   30.400000000000002        36.000000000000000        3.5144795020142356     
   30.400000000000002        36.800000000000004        3.5094364773107767     
   30.400000000000002        37.600000000000001        3.5030326767505402     
   30.400000000000002        38.400000000000006        3.5170700143234979     
   30.400000000000002        39.200000000000003        3.5151789064577583     
   30.400000000000002        40.000000000000000        3.4968717237424851     
   30.400000000000002        40.800000000000004        3.5121368735173930     
   30.400000000000002        41.600000000000001        3.5012194145836029     
   30.400000000000002        42.400000000000006        3.5098248419212656     
   30.400000000000002        43.200000000000003        3.5047049865123006     
   30.400000000000002        44.000000000000000        3.5080307618299669     
   30.400000000000002        44.800000000000004        3.5050769127144012     
   30.400000000000002        45.600000000000001        3.5064040515459372     
   30.400000000000002        46.400000000000006        3.5074949161067832     
   30.400000000000002        47.200000000000003        3.5007094605094595     
   30.400000000000002        48.000000000000000        2.9139367153876696     
   30.400000000000002        48.800000000000004        2.6037030218126773     
   30.400000000000002        49.600000000000001        2.5142240280312760     
   30.400000000000002        50.400000000000006        2.5557617126511172     
   30.400000000000002        51.200000000000003        2.6544857355175573     
   30.400000000000002        52.000000000000000        2.7516214482381640     
   30.400000000000002        52.800000000000004        2.8164827021852177     
   30.400000000000002        53.600000000000001        2.8399283069931771     
   30.400000000000002        54.400000000000006        2.8266357908599176     
   30.400000000000002        55.200000000000003        2.7890099390768057     
   30.400000000000002        56.000000000000000        2.7434027171106532     
   30.400000000000002        56.800000000000004        2.7009905576158388     
   30.400000000000002        57.600000000000001        2.6675519653217217     
   30.400000000000002        58.400000000000006        2.6471938929319605     
   30.400000000000002        59.200000000000003        2.6402378212485789     
   30.400000000000002        60.000000000000000        2.6465590699332320     
   30.400000000000002        60.800000000000004        2.6648408491649849     
   30.400000000000002        61.600000000000001        2.6920336436449608     
   30.400000000000002        62.400000000000006        2.7255108707612514     
   30.400000000000002        63.200000000000003        2.7612756912986351     
   30.400000000000002        64.000000000000000        2.7986625840446564     
   30.400000000000002        64.799999999999997        2.8312127036772599     
   30.400000000000002        65.600000000000009        2.8630166572635338     
   30.400000000000002        66.400000000000006        2.8847658837611490     
   30.400000000000002        67.200000000000003        2.9015965341027492     
   30.400000000000002        68.000000000000000        2.9124219245809635     
   30.400000000000002        68.799999999999997        2.9178811345594107     
   30.400000000000002        69.600000000000009        2.9207537184232080     
   30.400000000000002        70.400000000000006        2.9208609969817285     
   30.400000000000002        71.200000000000003        2.9195744390792626     
   30.400000000000002        72.000000000000000        2.9173021898288978     
   30.400000000000002        72.799999999999997        2.9144383466660049     
   30.400000000000002        73.600000000000009        2.9092541648852901     
   30.400000000000002        74.400000000000006        2.9035720174141009     
   30.400000000000002        75.200000000000003        2.8978205239746222     
   30.400000000000002        76.000000000000000        2.8890108832209855     
   30.400000000000002        76.800000000000011        2.8815736118565018     
   30.400000000000002        77.600000000000009        2.8758195848792973     
   30.400000000000002        78.400000000000006        2.8724990858361443     
   30.400000000000002        79.200000000000003        2.8730089172042952     
   30.400000000000002        80.000000000000000        2.8761023675258235     
   30.400000000000002        80.800000000000011        2.8838683736931987     
   30.400000000000002        81.600000000000009        2.8947121415960551     
   30.400000000000002        82.400000000000006        2.9053968317385048     
   30.400000000000002        83.200000000000003        2.9147958177112661     
   30.400000000000002        84.000000000000000        2.9180521865594824     
   30.400000000000002        84.800000000000011        2.9137740117024835     
   30.400000000000002        85.600000000000009        2.9014708097787674     
   30.400000000000002        86.400000000000006        2.8807346073224442     
   30.400000000000002        87.200000000000003        2.8537588644956364     
   30.400000000000002        88.000000000000000        2.8252575832550173     
   30.400000000000002        88.800000000000011        2.7984188368440859     
   30.400000000000002        89.600000000000009        2.7751245081278197     
   30.400000000000002        90.400000000000006        2.7586498873584255     
   30.400000000000002        91.200000000000003        2.7481245593057997     
   30.400000000000002        92.000000000000000        2.7431247482176842     
   30.400000000000002        92.800000000000011        2.7448488115499661     
   30.400000000000002        93.600000000000009        2.7536112232841430     
   30.400000000000002        94.400000000000006        2.7691391267063286     
   30.400000000000002        95.200000000000003        2.7906505503981376     
   30.400000000000002        96.000000000000000        2.8168439273253645     
   30.400000000000002        96.800000000000011        2.8458255133828114     
   30.400000000000002        97.600000000000009        2.8728757020830162     
   30.400000000000002        98.400000000000006        2.8964307260118844     
   30.400000000000002        99.200000000000003        2.9146747345053203     
   30.400000000000002        100.00000000000000        2.9244009218961584     
   30.400000000000002        100.80000000000001        2.9278463681395519     
   30.400000000000002        101.60000000000001        2.9250703460581478     
   30.400000000000002        102.40000000000001        2.9196177827492122     

   31.200000000000003       0.80000000000000004        2.9071454936724970     
   31.200000000000003        1.6000000000000001        2.9043014092948454     
   31.200000000000003        2.4000000000000004        2.8981940130050381     
   31.200000000000003        3.2000000000000002        2.8963177760002350     
   31.200000000000003        4.0000000000000000        2.8962687437506962     
   31.200000000000003        4.8000000000000007        2.8966933442443814     
   31.200000000000003        5.6000000000000005        2.8987942661238124     
   31.200000000000003        6.4000000000000004        2.8992855062645653     
   31.200000000000003        7.2000000000000002        2.9000118377190907     
   31.200000000000003        8.0000000000000000        2.9010093608949776     
   31.200000000000003        8.8000000000000007        2.9019622167236472     
   31.200000000000003        9.6000000000000014        2.9028222510009423     
   31.200000000000003        10.400000000000000        2.9022760757925496     
   31.200000000000003        11.200000000000001        2.9004489480613378     
   31.200000000000003        12.000000000000000        2.9013637913431447     
   31.200000000000003        12.800000000000001        2.9016550146157862     
   31.200000000000003        13.600000000000001        2.9026594583207812     
   31.200000000000003        14.400000000000000        2.9009198015913333     
   31.200000000000003        15.200000000000001        2.9017470406982038     
   31.200000000000003        16.000000000000000        2.9028169585038683     
   31.200000000000003        16.800000000000001        2.9055514503112465     
   31.200000000000003        17.600000000000001        2.9072279507117949     
   31.200000000000003        18.400000000000002        2.9072522107686618     
   31.200000000000003        19.200000000000003        2.9093520821970245     
   31.200000000000003        20.000000000000000        2.9081896735148489     
   31.200000000000003        20.800000000000001        2.9041905109808943     
   31.200000000000003        21.600000000000001        2.8966013934901511     
   31.200000000000003        22.400000000000002        2.8860620337134435     
   31.200000000000003        23.200000000000003        2.8729655639000011     
   31.200000000000003        24.000000000000000        2.8574612697015889     
   31.200000000000003        24.800000000000001        2.8435242963341998     
   31.200000000000003        25.600000000000001        2.8335141642472883     
   31.200000000000003        26.400000000000002        2.8299426835701094     
   31.200000000000003        27.200000000000003        2.8328591636242715     
   31.200000000000003        28.000000000000000        2.8387713212389842     
   31.200000000000003        28.800000000000001        2.8375097798037690     
   31.200000000000003        29.600000000000001        2.8178422757831876     
   31.200000000000003        30.400000000000002        2.7685025816110738     
   31.200000000000003        31.200000000000003        2.6886088507510593     
   31.200000000000003        32.000000000000000        2.5915636566631779     
   31.200000000000003        32.800000000000004        2.5125151891983881     
   31.200000000000003        33.600000000000001        2.5111302916542018     
   31.200000000000003        34.399999999999999        2.6042195185233123     
   31.200000000000003        35.200000000000003        2.9247975826948061     
   31.200000000000003        36.000000000000000        3.5107756972743998     
   31.200000000000003        36.800000000000004        3.5045288777815879     
   31.200000000000003        37.600000000000001        3.5027018202230220     
   31.200000000000003        38.400000000000006        3.4993986369886696     
   31.200000000000003        39.200000000000003        3.5002481397895435     
   31.200000000000003        40.000000000000000        3.5053464186663650     
   31.200000000000003        40.800000000000004        3.5170930592527720     
   31.200000000000003        41.600000000000001        3.5073168841063760     
   31.200000000000003        42.400000000000006        3.5151738374069570     
   31.200000000000003        43.200000000000003        3.5086305384324739     
   31.200000000000003        44.000000000000000        3.5088529413409897     
   31.200000000000003        44.800000000000004        3.5083456930606371     
   31.200000000000003        45.600000000000001        3.5044590741781483     
   31.200000000000003        46.400000000000006        3.5066059886566037     
   31.200000000000003        47.200000000000003        3.4984492064022774     
   31.200000000000003        48.000000000000000        2.9296001907080687     
   31.200000000000003        48.800000000000004        2.6109417089158096     
   31.200000000000003        49.600000000000001        2.5075135406773885     
   31.200000000000003        50.400000000000006        2.5402578568452596     
   31.200000000000003        51.200000000000003        2.6385803768142639     
   31.200000000000003        52.000000000000000        2.7431561242917892     
   31.200000000000003        52.800000000000004        2.8181859039483474     
   31.200000000000003        53.600000000000001        2.8525685688738958     
   31.200000000000003        54.400000000000006        2.8460745563111471     
   31.200000000000003        55.200000000000003        2.8176958868149429     
   31.200000000000003        56.000000000000000        2.7771512331126047     
   31.200000000000003        56.800000000000004        2.7384127838994479     
   31.200000000000003        57.600000000000001        2.7077386985913101     
   31.200000000000003        58.400000000000006        2.6880913746772008     
   31.200000000000003        59.200000000000003        2.6805034205432587     
   31.200000000000003        60.000000000000000        2.6839979208345426     
   31.200000000000003        60.800000000000004        2.6963933351764804     
   31.200000000000003        61.600000000000001        2.7187470745319184     
   31.200000000000003        62.400000000000006        2.7464440916900386     
   31.200000000000003        63.200000000000003        2.7759060456182985     
   31.200000000000003        64.000000000000000        2.8066591573165347     
   31.200000000000003        64.799999999999997        2.8348869562897163     
   31.200000000000003        65.600000000000009        2.8601596583749918     
   31.200000000000003        66.400000000000006        2.8807604278223349     
   31.200000000000003        67.200000000000003        2.8964987366788360     
   31.200000000000003        68.000000000000000        2.9070620747790006     
   31.200000000000003        68.799999999999997        2.9147668508119970     
   31.200000000000003        69.600000000000009        2.9208820142608261     
   31.200000000000003        70.400000000000006        2.9205152182482301     
   31.200000000000003        71.200000000000003        2.9208933245983961     
   31.200000000000003        72.000000000000000        2.9193391333854941     
   31.200000000000003        72.799999999999997        2.9151951754123044     
   31.200000000000003        73.600000000000009        2.9083175797446006     
   31.200000000000003        74.400000000000006        2.8987898663297513     
   31.200000000000003        75.200000000000003        2.8893967091658559     
   31.200000000000003        76.000000000000000        2.8756340686111419     
   31.200000000000003        76.800000000000011        2.8646835213062363     
   31.200000000000003        77.600000000000009        2.8535892999777750     
   31.200000000000003        78.400000000000006        2.8452966706455149     
   31.200000000000003        79.200000000000003        2.8419195364167460     
   31.200000000000003        80.000000000000000        2.8441724395292520     
   31.200000000000003        80.800000000000011        2.8501557612185500     
   31.200000000000003        81.600000000000009        2.8644732237156183     
   31.200000000000003        82.400000000000006        2.8782583098360859     
   31.200000000000003        83.200000000000003        2.8919991837742178     
   31.200000000000003        84.000000000000000        2.9078045702905073     
   31.200000000000003        84.800000000000011        2.9171307699955089     
   31.200000000000003        85.600000000000009        2.9208402387248933     
   31.200000000000003        86.400000000000006        2.9178810056139426     
   31.200000000000003        87.200000000000003        2.9079216757816213     
   31.200000000000003        88.000000000000000        2.8972547766310734     
   31.200000000000003        88.800000000000011        2.8788638196940530     
   31.200000000000003        89.600000000000009        2.8646140886830072     
   31.200000000000003        90.400000000000006        2.8521129262443936     
   31.200000000000003        91.200000000000003        2.8431801977281506     
   31.200000000000003        92.000000000000000        2.8397203566987321     
   31.200000000000003        92.800000000000011        2.8402885652690699     
   31.200000000000003        93.600000000000009        2.8463100603191012     
   31.200000000000003        94.400000000000006        2.8553126043202774     
   31.200000000000003        95.200000000000003        2.8683582881711969     
   31.200000000000003        96.000000000000000        2.8831792510252301     
   31.200000000000003        96.800000000000011        2.8985190093053426     
   31.200000000000003        97.600000000000009        2.9114710224216438     
   31.200000000000003        98.400000000000006        2.9204679349724314     
   31.200000000000003        99.200000000000003        2.9264512760417905     
   31.200000000000003        100.00000000000000        2.9274081431940089     
   31.200000000000003        100.80000000000001        2.9241584716279529     
   31.200000000000003        101.60000000000001        2.9198021425734053     
   31.200000000000003        102.40000000000001        2.9138420380304608     

   32.000000000000000       0.80000000000000004        2.9011595795664427     
   32.000000000000000        1.6000000000000001        2.8980693019828823     
   32.000000000000000        2.4000000000000004        2.8964711165059192     
   32.000000000000000        3.2000000000000002        2.8959426430635555     
   32.000000000000000        4.0000000000000000        2.8967418770383420     
   32.000000000000000        4.8000000000000007        2.8982007902941134     
   32.000000000000000        5.6000000000000005        2.8997392205232702     
   32.000000000000000        6.4000000000000004        2.9010380879578745     
   32.000000000000000        7.2000000000000002        2.9023344579160151     
   32.000000000000000        8.0000000000000000        2.9029922054080859     
   32.000000000000000        8.8000000000000007        2.9038503559023776     
   32.000000000000000        9.6000000000000014        2.9042825222623536     
   32.000000000000000        10.400000000000000        2.9041477444713384     
   32.000000000000000        11.200000000000001        2.9038364016748317     
   32.000000000000000        12.000000000000000        2.9039049899031739     
   32.000000000000000        12.800000000000001        2.9046517575959649     
   32.000000000000000        13.600000000000001        2.9028072386479664     
   32.000000000000000        14.400000000000000        2.9042493697832259     
   32.000000000000000        15.200000000000001        2.9038567411154910     
   32.000000000000000        16.000000000000000        2.9054261160121522     
   32.000000000000000        16.800000000000001        2.9070386781835804     
   32.000000000000000        17.600000000000001        2.9086024459069013     
   32.000000000000000        18.400000000000002        2.9096903294507626     
   32.000000000000000        19.200000000000003        2.9088877985072137     
   32.000000000000000        20.000000000000000        2.9059702113871668     
   32.000000000000000        20.800000000000001        2.8986136014665291     
   32.000000000000000        21.600000000000001        2.8875640866596859     
   32.000000000000000        22.400000000000002        2.8736042287013506     
   32.000000000000000        23.200000000000003        2.8528651661001074     
   32.000000000000000        24.000000000000000        2.8324926909539068     
   32.000000000000000        24.800000000000001        2.8127852824076203     
   32.000000000000000        25.600000000000001        2.7991242847169482     
   32.000000000000000        26.400000000000002        2.7931192778434601     
   32.000000000000000        27.200000000000003        2.7932155281477651     
   32.000000000000000        28.000000000000000        2.7981505531257373     
   32.000000000000000        28.800000000000001        2.7943600832226196     
   32.000000000000000        29.600000000000001        2.7739864502418912     
   32.000000000000000        30.400000000000002        2.7247851372317222     
   32.000000000000000        31.200000000000003        2.6471946508513398     
   32.000000000000000        32.000000000000000        2.5615352420908093     
   32.000000000000000        32.800000000000004        2.5159843242396560     
   32.000000000000000        33.600000000000001        2.5106395921662785     
   32.000000000000000        34.399999999999999        2.6011980787954645     
   32.000000000000000        35.200000000000003        2.9245065843439684     
   32.000000000000000        36.000000000000000        3.5055204190720306     
   32.000000000000000        36.800000000000004        3.5036746389472175     
   32.000000000000000        37.600000000000001        3.5039906299131522     
   32.000000000000000        38.400000000000006        3.5104289320293023     
   32.000000000000000        39.200000000000003        3.5051832250173298     
   32.000000000000000        40.000000000000000        3.5087180668664106     
   32.000000000000000        40.800000000000004        3.4974704684493734     
   32.000000000000000        41.600000000000001        3.5181599637336709     
   32.000000000000000        42.400000000000006        3.4987805277945609     
   32.000000000000000        43.200000000000003        3.5142065095713981     
   32.000000000000000        44.000000000000000        3.5177208831214157     
   32.000000000000000        44.800000000000004        3.5160294892158985     
   32.000000000000000        45.600000000000001        3.5070069637342907     
   32.000000000000000        46.400000000000006        3.5107257409945252     
   32.000000000000000        47.200000000000003        3.5017896227250653     
   32.000000000000000        48.000000000000000        2.9315254120336904     
   32.000000000000000        48.800000000000004        2.6116907685750217     
   32.000000000000000        49.600000000000001        2.5077473650977411     
   32.000000000000000        50.400000000000006        2.5339067187936251     
   32.000000000000000        51.200000000000003        2.6316679559913090     
   32.000000000000000        52.000000000000000        2.7412498298414634     
   32.000000000000000        52.800000000000004        2.8237759726082583     
   32.000000000000000        53.600000000000001        2.8656674364131955     
   32.000000000000000        54.400000000000006        2.8682523557151938     
   32.000000000000000        55.200000000000003        2.8473773183733417     
   32.000000000000000        56.000000000000000        2.8122961537515354
[truncated: 894,528 more chars]
