# Supplementary material for: A first-principles phase field method for quantitatively predicting multi-composition phase separation without thermodynamic empirical parameter
Source: Nat Commun. 2019 Aug 1;10:3451. doi: 10.1038/s41467-019-11248-z (PMC6671953; doi:10.1038/s41467-019-11248-z)
Supplement: Supplementary file 3 — Source Data [file 41467_2019_11248_MOESM3_ESM.zip › supplementary-files/data-files/Fig.6/Fig6-d-Ni60%/out_Ni_4000-60.0%]

  0.80000000000000004       0.80000000000000004        2.9001598027649163     
  0.80000000000000004        1.6000000000000001        2.9000673900144731     
  0.80000000000000004        2.4000000000000004        2.8992293941725187     
  0.80000000000000004        3.2000000000000002        2.9001968100740316     
  0.80000000000000004        4.0000000000000000        2.9000032537425371     
  0.80000000000000004        4.8000000000000007        2.8998591657462347     
  0.80000000000000004        5.6000000000000005        2.9006680812553434     
  0.80000000000000004        6.4000000000000004        2.9002486767965632     
  0.80000000000000004        7.2000000000000002        2.9000263107189488     
  0.80000000000000004        8.0000000000000000        2.9004220983422706     
  0.80000000000000004        8.8000000000000007        2.9004331108056891     
  0.80000000000000004        9.6000000000000014        2.8997722716236649     
  0.80000000000000004        10.400000000000000        2.8995350204206636     
  0.80000000000000004        11.200000000000001        2.8987718262577018     
  0.80000000000000004        12.000000000000000        2.8987249288226224     
  0.80000000000000004        12.800000000000001        2.8987746516398101     
  0.80000000000000004        13.600000000000001        2.8983539875859758     
  0.80000000000000004        14.400000000000000        2.9002790759301860     
  0.80000000000000004        15.200000000000001        2.9036999698102623     
  0.80000000000000004        16.000000000000000        2.9085149996948743     
  0.80000000000000004        16.800000000000001        2.9135921919951491     
  0.80000000000000004        17.600000000000001        2.9185137238030165     
  0.80000000000000004        18.400000000000002        2.9222879336503582     
  0.80000000000000004        19.200000000000003        2.9236955764266845     
  0.80000000000000004        20.000000000000000        2.9219814066703438     
  0.80000000000000004        20.800000000000001        2.9170349580136858     
  0.80000000000000004        21.600000000000001        2.9107453921604556     
  0.80000000000000004        22.400000000000002        2.9057910760258872     
  0.80000000000000004        23.200000000000003        2.9012720651261787     
  0.80000000000000004        24.000000000000000        2.8993542979519065     
  0.80000000000000004        24.800000000000001        2.9004727082470096     
  0.80000000000000004        25.600000000000001        2.9051844498595685     
  0.80000000000000004        26.400000000000002        2.9108718467205494     
  0.80000000000000004        27.200000000000003        2.9170678678940707     
  0.80000000000000004        28.000000000000000        2.9221079980214535     
  0.80000000000000004        28.800000000000001        2.9233457999148866     
  0.80000000000000004        29.600000000000001        2.9221288970690606     
  0.80000000000000004        30.400000000000002        2.9184985341803213     
  0.80000000000000004        31.200000000000003        2.9132761364704813     
  0.80000000000000004        32.000000000000000        2.9066957852497368     
  0.80000000000000004        32.800000000000004        2.9038230088533910     
  0.80000000000000004        33.600000000000001        2.9012556273126107     
  0.80000000000000004        34.399999999999999        2.8980736956677773     
  0.80000000000000004        35.200000000000003        2.8982722533794809     
  0.80000000000000004        36.000000000000000        2.9001794104259564     
  0.80000000000000004        36.800000000000004        2.8984670200182006     
  0.80000000000000004        37.600000000000001        2.8995059420262557     
  0.80000000000000004        38.400000000000006        2.8995598235674209     
  0.80000000000000004        39.200000000000003        2.8976443503086577     
  0.80000000000000004        40.000000000000000        2.8976736487088459     
  0.80000000000000004        40.800000000000004        2.8988261084538181     
  0.80000000000000004        41.600000000000001        2.8998534953047539     
  0.80000000000000004        42.400000000000006        2.9027834471025002     
  0.80000000000000004        43.200000000000003        2.9076359185346203     
  0.80000000000000004        44.000000000000000        2.9133278966123584     
  0.80000000000000004        44.800000000000004        2.9186392571297159     
  0.80000000000000004        45.600000000000001        2.9218785682991961     
  0.80000000000000004        46.400000000000006        2.9245396974499429     
  0.80000000000000004        47.200000000000003        2.9225764739793245     
  0.80000000000000004        48.000000000000000        2.9170831213704469     
  0.80000000000000004        48.800000000000004        2.9107114154962521     
  0.80000000000000004        49.600000000000001        2.9053276823993781     
  0.80000000000000004        50.400000000000006        2.9018608132486374     
  0.80000000000000004        51.200000000000003        2.9003913175606422     
  0.80000000000000004        52.000000000000000        2.9012636764443824     
  0.80000000000000004        52.800000000000004        2.9053939149189825     
  0.80000000000000004        53.600000000000001        2.9113298240066028     
  0.80000000000000004        54.400000000000006        2.9175895671081071     
  0.80000000000000004        55.200000000000003        2.9224288879042670     
  0.80000000000000004        56.000000000000000        2.9248016273762976     
  0.80000000000000004        56.800000000000004        2.9224422487876707     
  0.80000000000000004        57.600000000000001        2.9178649338622633     
  0.80000000000000004        58.400000000000006        2.9129687171418253     
  0.80000000000000004        59.200000000000003        2.9081414356270803     
  0.80000000000000004        60.000000000000000        2.9028735948168016     
  0.80000000000000004        60.800000000000004        2.9005839765235484     
  0.80000000000000004        61.600000000000001        2.8974363506139404     
  0.80000000000000004        62.400000000000006        2.8977930939855860     
  0.80000000000000004        63.200000000000003        2.8994634208307106     
  0.80000000000000004        64.000000000000000        2.8995186436806137     
  0.80000000000000004        64.799999999999997        2.9003897226887214     
  0.80000000000000004        65.600000000000009        2.9004375059897147     
  0.80000000000000004        66.400000000000006        2.8991015641222546     
  0.80000000000000004        67.200000000000003        2.8995127584642955     
  0.80000000000000004        68.000000000000000        2.8978862547084701     
  0.80000000000000004        68.799999999999997        2.9003892419130448     
  0.80000000000000004        69.600000000000009        2.8972341649690998     
  0.80000000000000004        70.400000000000006        2.8977955847480343     
  0.80000000000000004        71.200000000000003        2.8990279923038198     
  0.80000000000000004        72.000000000000000        2.9020050419059373     
  0.80000000000000004        72.799999999999997        2.9054136254101768     
  0.80000000000000004        73.600000000000009        2.9101192218177614     
  0.80000000000000004        74.400000000000006        2.9149363691496082     
  0.80000000000000004        75.200000000000003        2.9188903544892462     
  0.80000000000000004        76.000000000000000        2.9216326350754365     
  0.80000000000000004        76.800000000000011        2.9231728919446938     
  0.80000000000000004        77.600000000000009        2.9225671948808896     
  0.80000000000000004        78.400000000000006        2.9223117744726039     
  0.80000000000000004        79.200000000000003        2.9205527895824108     
  0.80000000000000004        80.000000000000000        2.9214074498821132     
  0.80000000000000004        80.800000000000011        2.9202541535953941     
  0.80000000000000004        81.600000000000009        2.9225684592391521     
  0.80000000000000004        82.400000000000006        2.9230479084119043     
  0.80000000000000004        83.200000000000003        2.9230267722040222     
  0.80000000000000004        84.000000000000000        2.9221108523332240     
  0.80000000000000004        84.800000000000011        2.9191391258702768     
  0.80000000000000004        85.600000000000009        2.9153466913202375     
  0.80000000000000004        86.400000000000006        2.9101365667850487     
  0.80000000000000004        87.200000000000003        2.9080621306808836     
  0.80000000000000004        88.000000000000000        2.9018879236135633     
  0.80000000000000004        88.800000000000011        2.8998201291328543     
  0.80000000000000004        89.600000000000009        2.8984311190224976     
  0.80000000000000004        90.400000000000006        2.8997198073363917     
  0.80000000000000004        91.200000000000003        2.8983725838135062     
  0.80000000000000004        92.000000000000000        2.8987780157655703     
  0.80000000000000004        92.800000000000011        2.8995423565043312     
  0.80000000000000004        93.600000000000009        2.8998418331850693     
  0.80000000000000004        94.400000000000006        2.9000136654685353     
  0.80000000000000004        95.200000000000003        2.9002244680827962     
  0.80000000000000004        96.000000000000000        2.9004695828474909     
  0.80000000000000004        96.800000000000011        2.9001538500886488     
  0.80000000000000004        97.600000000000009        2.8983088329866944     
  0.80000000000000004        98.400000000000006        2.8996541674829892     
  0.80000000000000004        99.200000000000003        2.8995333803150554     
  0.80000000000000004        100.00000000000000        2.8997218290397813     
  0.80000000000000004        100.80000000000001        2.8999687756259820     
  0.80000000000000004        101.60000000000001        2.9007129713875530     
  0.80000000000000004        102.40000000000001        2.9008239322055474     

   1.6000000000000001       0.80000000000000004        2.8998143609667930     
   1.6000000000000001        1.6000000000000001        2.9004471171925479     
   1.6000000000000001        2.4000000000000004        2.8996516317735921     
   1.6000000000000001        3.2000000000000002        2.8992378086491524     
   1.6000000000000001        4.0000000000000000        2.9003140510180008     
   1.6000000000000001        4.8000000000000007        2.8999061825869945     
   1.6000000000000001        5.6000000000000005        2.8982106029936707     
   1.6000000000000001        6.4000000000000004        2.9015557665170539     
   1.6000000000000001        7.2000000000000002        2.8999163392207574     
   1.6000000000000001        8.0000000000000000        2.9005629155585368     
   1.6000000000000001        8.8000000000000007        2.9003171983076954     
   1.6000000000000001        9.6000000000000014        2.8989752357283534     
   1.6000000000000001        10.400000000000000        2.8996944697222897     
   1.6000000000000001        11.200000000000001        2.8994927516081481     
   1.6000000000000001        12.000000000000000        2.8991513353915579     
   1.6000000000000001        12.800000000000001        2.8986954931414410     
   1.6000000000000001        13.600000000000001        2.8973818182215747     
   1.6000000000000001        14.400000000000000        2.8985769926025218     
   1.6000000000000001        15.200000000000001        2.9001228406969348     
   1.6000000000000001        16.000000000000000        2.9008026091548094     
   1.6000000000000001        16.800000000000001        2.9065666067220080     
   1.6000000000000001        17.600000000000001        2.9117214554725237     
   1.6000000000000001        18.400000000000002        2.9145404577627545     
   1.6000000000000001        19.200000000000003        2.9189307555323150     
   1.6000000000000001        20.000000000000000        2.9225852908095469     
   1.6000000000000001        20.800000000000001        2.9224314316968845     
   1.6000000000000001        21.600000000000001        2.9238157064554442     
   1.6000000000000001        22.400000000000002        2.9235720343282772     
   1.6000000000000001        23.200000000000003        2.9222103550542720     
   1.6000000000000001        24.000000000000000        2.9215868152372693     
   1.6000000000000001        24.800000000000001        2.9217192544726007     
   1.6000000000000001        25.600000000000001        2.9222459962335434     
   1.6000000000000001        26.400000000000002        2.9228851300347176     
   1.6000000000000001        27.200000000000003        2.9230044103040571     
   1.6000000000000001        28.000000000000000        2.9218094577900819     
   1.6000000000000001        28.800000000000001        2.9187983450715183     
   1.6000000000000001        29.600000000000001        2.9158951971710145     
   1.6000000000000001        30.400000000000002        2.9111048961233088     
   1.6000000000000001        31.200000000000003        2.9063802058509167     
   1.6000000000000001        32.000000000000000        2.9025259225624342     
   1.6000000000000001        32.800000000000004        2.9017282571539886     
   1.6000000000000001        33.600000000000001        2.8983818788516618     
   1.6000000000000001        34.399999999999999        2.8980099704105524     
   1.6000000000000001        35.200000000000003        2.8986899418379766     
   1.6000000000000001        36.000000000000000        2.8996402163114836     
   1.6000000000000001        36.800000000000004        2.8994646093140095     
   1.6000000000000001        37.600000000000001        2.8993145515337280     
   1.6000000000000001        38.400000000000006        2.8988213187429466     
   1.6000000000000001        39.200000000000003        2.8983950571912720     
   1.6000000000000001        40.000000000000000        2.8981783251888342     
   1.6000000000000001        40.800000000000004        2.8999417875657985     
   1.6000000000000001        41.600000000000001        2.9033333862188120     
   1.6000000000000001        42.400000000000006        2.9084695872863988     
   1.6000000000000001        43.200000000000003        2.9148676958068829     
   1.6000000000000001        44.000000000000000        2.9219227312023341     
   1.6000000000000001        44.800000000000004        2.9242598323134001     
   1.6000000000000001        45.600000000000001        2.9225327361124247     
   1.6000000000000001        46.400000000000006        2.9147416599188958     
   1.6000000000000001        47.200000000000003        2.9022426990597894     
   1.6000000000000001        48.000000000000000        2.8860803362157474     
   1.6000000000000001        48.800000000000004        2.8685033830254678     
   1.6000000000000001        49.600000000000001        2.8559473631719494     
   1.6000000000000001        50.400000000000006        2.8470311448386050     
   1.6000000000000001        51.200000000000003        2.8430891263148821     
   1.6000000000000001        52.000000000000000        2.8463544527971618     
   1.6000000000000001        52.800000000000004        2.8561675096752071     
   1.6000000000000001        53.600000000000001        2.8694083289879546     
   1.6000000000000001        54.400000000000006        2.8852809998645133     
   1.6000000000000001        55.200000000000003        2.9015768110017865     
   1.6000000000000001        56.000000000000000        2.9167180236963257     
   1.6000000000000001        56.800000000000004        2.9225891246185403     
   1.6000000000000001        57.600000000000001        2.9237489737341797     
   1.6000000000000001        58.400000000000006        2.9209351801089261     
   1.6000000000000001        59.200000000000003        2.9155958989424047     
   1.6000000000000001        60.000000000000000        2.9098676840620494     
   1.6000000000000001        60.800000000000004        2.9034579765137565     
   1.6000000000000001        61.600000000000001        2.9010883108112449     
   1.6000000000000001        62.400000000000006        2.8979948730207981     
   1.6000000000000001        63.200000000000003        2.8983968784388781     
   1.6000000000000001        64.000000000000000        2.8992345716277210     
   1.6000000000000001        64.799999999999997        2.8981142184955320     
   1.6000000000000001        65.600000000000009        2.9006990763905818     
   1.6000000000000001        66.400000000000006        2.9004268477865365     
   1.6000000000000001        67.200000000000003        2.8991198519699952     
   1.6000000000000001        68.000000000000000        2.8980174615313961     
   1.6000000000000001        68.799999999999997        2.8974937866534920     
   1.6000000000000001        69.600000000000009        2.8981520643435386     
   1.6000000000000001        70.400000000000006        2.8995568875561575     
   1.6000000000000001        71.200000000000003        2.9025879680064488     
   1.6000000000000001        72.000000000000000        2.9077922876882356     
   1.6000000000000001        72.799999999999997        2.9130312398523412     
   1.6000000000000001        73.600000000000009        2.9180392537901496     
   1.6000000000000001        74.400000000000006        2.9224159901638700     
   1.6000000000000001        75.200000000000003        2.9224435204909458     
   1.6000000000000001        76.000000000000000        2.9214253761510620     
   1.6000000000000001        76.800000000000011        2.9170063673392903     
   1.6000000000000001        77.600000000000009        2.9110581196435232     
   1.6000000000000001        78.400000000000006        2.9056189222321014     
   1.6000000000000001        79.200000000000003        2.9007320383736346     
   1.6000000000000001        80.000000000000000        2.8997759475369218     
   1.6000000000000001        80.800000000000011        2.9016387522232345     
   1.6000000000000001        81.600000000000009        2.9070873072900385     
   1.6000000000000001        82.400000000000006        2.9117125244519326     
   1.6000000000000001        83.200000000000003        2.9175190104029274     
   1.6000000000000001        84.000000000000000        2.9216565004848567     
   1.6000000000000001        84.800000000000011        2.9231315312672970     
   1.6000000000000001        85.600000000000009        2.9216307749626331     
   1.6000000000000001        86.400000000000006        2.9182155264781628     
   1.6000000000000001        87.200000000000003        2.9138301983909836     
   1.6000000000000001        88.000000000000000        2.9076908233604390     
   1.6000000000000001        88.800000000000011        2.9036721199429887     
   1.6000000000000001        89.600000000000009        2.9005926964149826     
   1.6000000000000001        90.400000000000006        2.8965543851089932     
   1.6000000000000001        91.200000000000003        2.8995678762764903     
   1.6000000000000001        92.000000000000000        2.8990401099262053     
   1.6000000000000001        92.800000000000011        2.8995994731766430     
   1.6000000000000001        93.600000000000009        2.8993674617095091     
   1.6000000000000001        94.400000000000006        2.8998841478093706     
   1.6000000000000001        95.200000000000003        2.9007834473601251     
   1.6000000000000001        96.000000000000000        2.9009783761592050     
   1.6000000000000001        96.800000000000011        2.9000674769306167     
   1.6000000000000001        97.600000000000009        2.9019161807849314     
   1.6000000000000001        98.400000000000006        2.9000970724778066     
   1.6000000000000001        99.200000000000003        2.8991471264787951     
   1.6000000000000001        100.00000000000000        2.8999048889277730     
   1.6000000000000001        100.80000000000001        2.9002188313859314     
   1.6000000000000001        101.60000000000001        2.9006521126117621     
   1.6000000000000001        102.40000000000001        2.9001171860180657     

   2.4000000000000004       0.80000000000000004        2.8996476623529785     
   2.4000000000000004        1.6000000000000001        2.9000630890143122     
   2.4000000000000004        2.4000000000000004        2.9004082126036916     
   2.4000000000000004        3.2000000000000002        2.9002994960890787     
   2.4000000000000004        4.0000000000000000        2.8991623611162374     
   2.4000000000000004        4.8000000000000007        2.9001966332903342     
   2.4000000000000004        5.6000000000000005        2.9006687851275075     
   2.4000000000000004        6.4000000000000004        2.9007692290687395     
   2.4000000000000004        7.2000000000000002        2.9002614684460557     
   2.4000000000000004        8.0000000000000000        2.9004927987879277     
   2.4000000000000004        8.8000000000000007        2.9000273207822862     
   2.4000000000000004        9.6000000000000014        2.9001615605192432     
   2.4000000000000004        10.400000000000000        2.9001298470977557     
   2.4000000000000004        11.200000000000001        2.8999371394200226     
   2.4000000000000004        12.000000000000000        2.8995263833942344     
   2.4000000000000004        12.800000000000001        2.8988104212762598     
   2.4000000000000004        13.600000000000001        2.8982249565631233     
   2.4000000000000004        14.400000000000000        2.8981015025462389     
   2.4000000000000004        15.200000000000001        2.8985111366604572     
   2.4000000000000004        16.000000000000000        2.8986978553455338     
   2.4000000000000004        16.800000000000001        2.9010049389001824     
   2.4000000000000004        17.600000000000001        2.9040448874007851     
   2.4000000000000004        18.400000000000002        2.9075688704070903     
   2.4000000000000004        19.200000000000003        2.9107670104895238     
   2.4000000000000004        20.000000000000000        2.9150334147384971     
   2.4000000000000004        20.800000000000001        2.9172206378921861     
   2.4000000000000004        21.600000000000001        2.9195477220800119     
   2.4000000000000004        22.400000000000002        2.9205566151759328     
   2.4000000000000004        23.200000000000003        2.9218251172418039     
   2.4000000000000004        24.000000000000000        2.9227664874063524     
   2.4000000000000004        24.800000000000001        2.9219087449434942     
   2.4000000000000004        25.600000000000001        2.9203348268293534     
   2.4000000000000004        26.400000000000002        2.9206355884743767     
   2.4000000000000004        27.200000000000003        2.9161639220704161     
   2.4000000000000004        28.000000000000000        2.9148440733813188     
   2.4000000000000004        28.800000000000001        2.9108566562172786     
   2.4000000000000004        29.600000000000001        2.9072683227818064     
   2.4000000000000004        30.400000000000002        2.9048632177787481     
   2.4000000000000004        31.200000000000003        2.9012995490266289     
   2.4000000000000004        32.000000000000000        2.8993892540757891     
   2.4000000000000004        32.800000000000004        2.8986715943785479     
   2.4000000000000004        33.600000000000001        2.8990963733239461     
   2.4000000000000004        34.399999999999999        2.8975742207093615     
   2.4000000000000004        35.200000000000003        2.8990585892086744     
   2.4000000000000004        36.000000000000000        2.8994309013661366     
   2.4000000000000004        36.800000000000004        2.8997576801027138     
   2.4000000000000004        37.600000000000001        2.8990827416445195     
   2.4000000000000004        38.400000000000006        2.8976675321730769     
   2.4000000000000004        39.200000000000003        2.8988642505509392     
   2.4000000000000004        40.000000000000000        2.8994976807567854     
   2.4000000000000004        40.800000000000004        2.9028501879269193     
   2.4000000000000004        41.600000000000001        2.9085490680461632     
   2.4000000000000004        42.400000000000006        2.9151148656035026     
   2.4000000000000004        43.200000000000003        2.9219801835993202     
   2.4000000000000004        44.000000000000000        2.9257669776707771     
   2.4000000000000004        44.800000000000004        2.9202242880432272     
   2.4000000000000004        45.600000000000001        2.9053628541158121     
   2.4000000000000004        46.400000000000006        2.8807922039419420     
   2.4000000000000004        47.200000000000003        2.8505011193676295     
   2.4000000000000004        48.000000000000000        2.8169752996221566     
   2.4000000000000004        48.800000000000004        2.7901847609583230     
   2.4000000000000004        49.600000000000001        2.7700960871802187     
   2.4000000000000004        50.400000000000006        2.7559476448253588     
   2.4000000000000004        51.200000000000003        2.7521035918417747     
   2.4000000000000004        52.000000000000000        2.7558927046700750     
   2.4000000000000004        52.800000000000004        2.7687105117755095     
   2.4000000000000004        53.600000000000001        2.7898465863789310     
   2.4000000000000004        54.400000000000006        2.8184324064037103     
   2.4000000000000004        55.200000000000003        2.8512921059596366     
   2.4000000000000004        56.000000000000000        2.8825092191928108     
   2.4000000000000004        56.800000000000004        2.9058139747440452     
   2.4000000000000004        57.600000000000001        2.9199342245808730     
   2.4000000000000004        58.400000000000006        2.9252426836659979     
   2.4000000000000004        59.200000000000003        2.9222550065501909     
   2.4000000000000004        60.000000000000000        2.9153058679830606     
   2.4000000000000004        60.800000000000004        2.9088870427080940     
   2.4000000000000004        61.600000000000001        2.9030863505635920     
   2.4000000000000004        62.400000000000006        2.8995469181576898     
   2.4000000000000004        63.200000000000003        2.8989072560391289     
   2.4000000000000004        64.000000000000000        2.8971135290456611     
   2.4000000000000004        64.799999999999997        2.8993804448960732     
   2.4000000000000004        65.600000000000009        2.8996939839482625     
   2.4000000000000004        66.400000000000006        2.8992513683389411     
   2.4000000000000004        67.200000000000003        2.8990233058717654     
   2.4000000000000004        68.000000000000000        2.8983095430171684     
   2.4000000000000004        68.799999999999997        2.8994422451715471     
   2.4000000000000004        69.600000000000009        2.8999337181659097     
   2.4000000000000004        70.400000000000006        2.9031515417148488     
   2.4000000000000004        71.200000000000003        2.9082060443462785     
   2.4000000000000004        72.000000000000000        2.9146510877985699     
   2.4000000000000004        72.799999999999997        2.9207660496780998     
   2.4000000000000004        73.600000000000009        2.9233626833548905     
   2.4000000000000004        74.400000000000006        2.9212979251066864     
   2.4000000000000004        75.200000000000003        2.9140466342239946     
   2.4000000000000004        76.000000000000000        2.9014676625691038     
   2.4000000000000004        76.800000000000011        2.8856213890094189     
   2.4000000000000004        77.600000000000009        2.8693798044637555     
   2.4000000000000004        78.400000000000006        2.8559819940042268     
   2.4000000000000004        79.200000000000003        2.8476209176460947     
   2.4000000000000004        80.000000000000000        2.8452675259590587     
   2.4000000000000004        80.800000000000011        2.8496521985170427     
   2.4000000000000004        81.600000000000009        2.8586497684214507     
   2.4000000000000004        82.400000000000006        2.8730445515001084     
   2.4000000000000004        83.200000000000003        2.8893900199528582     
   2.4000000000000004        84.000000000000000        2.9038363211839742     
   2.4000000000000004        84.800000000000011        2.9158854730715271     
   2.4000000000000004        85.600000000000009        2.9222890738964220     
   2.4000000000000004        86.400000000000006        2.9235240116224701     
   2.4000000000000004        87.200000000000003        2.9204668710995971     
   2.4000000000000004        88.000000000000000        2.9145576111667890     
   2.4000000000000004        88.800000000000011        2.9086852365138349     
   2.4000000000000004        89.600000000000009        2.9036581037332372     
   2.4000000000000004        90.400000000000006        2.9003730153630314     
   2.4000000000000004        91.200000000000003        2.8985636551411496     
   2.4000000000000004        92.000000000000000        2.8982921332560450     
   2.4000000000000004        92.800000000000011        2.8992060925656786     
   2.4000000000000004        93.600000000000009        2.8987714275829988     
   2.4000000000000004        94.400000000000006        2.8996503428987341     
   2.4000000000000004        95.200000000000003        2.8996415739201207     
   2.4000000000000004        96.000000000000000        2.9024000372883374     
   2.4000000000000004        96.800000000000011        2.9012720477017750     
   2.4000000000000004        97.600000000000009        2.8997749428509945     
   2.4000000000000004        98.400000000000006        2.9004961254681607     
   2.4000000000000004        99.200000000000003        2.8988408470339362     
   2.4000000000000004        100.00000000000000        2.8991810139242404     
   2.4000000000000004        100.80000000000001        2.9000853354065637     
   2.4000000000000004        101.60000000000001        2.8973987871499132     
   2.4000000000000004        102.40000000000001        2.8999819564112843     

   3.2000000000000002       0.80000000000000004        2.9000192840755412     
   3.2000000000000002        1.6000000000000001        2.9005324212951664     
   3.2000000000000002        2.4000000000000004        2.9000207713547859     
   3.2000000000000002        3.2000000000000002        2.8998412615631781     
   3.2000000000000002        4.0000000000000000        2.8998469502703186     
   3.2000000000000002        4.8000000000000007        2.8997251349306299     
   3.2000000000000002        5.6000000000000005        2.9006173183119541     
   3.2000000000000002        6.4000000000000004        2.8982913710876854     
   3.2000000000000002        7.2000000000000002        2.9002701905054860     
   3.2000000000000002        8.0000000000000000        2.9001799019086065     
   3.2000000000000002        8.8000000000000007        2.9005492299560025     
   3.2000000000000002        9.6000000000000014        2.9002395157544876     
   3.2000000000000002        10.400000000000000        2.8999344079436278     
   3.2000000000000002        11.200000000000001        2.9006194064141710     
   3.2000000000000002        12.000000000000000        2.9000641857385112     
   3.2000000000000002        12.800000000000001        2.8990445940137182     
   3.2000000000000002        13.600000000000001        2.8997475659210696     
   3.2000000000000002        14.400000000000000        2.8982761845072940     
   3.2000000000000002        15.200000000000001        2.8965883646765005     
   3.2000000000000002        16.000000000000000        2.8993896921032807     
   3.2000000000000002        16.800000000000001        2.8980882946077342     
   3.2000000000000002        17.600000000000001        2.8995340356525325     
   3.2000000000000002        18.400000000000002        2.9016162895546231     
   3.2000000000000002        19.200000000000003        2.9036260141524775     
   3.2000000000000002        20.000000000000000        2.9060062483533624     
   3.2000000000000002        20.800000000000001        2.9074943370495543     
   3.2000000000000002        21.600000000000001        2.9093547627652350     
   3.2000000000000002        22.400000000000002        2.9100153349404030     
   3.2000000000000002        23.200000000000003        2.9124936653462443     
   3.2000000000000002        24.000000000000000        2.9132615998330347     
   3.2000000000000002        24.800000000000001        2.9129871513296131     
   3.2000000000000002        25.600000000000001        2.9113749668375104     
   3.2000000000000002        26.400000000000002        2.9096035151020754     
   3.2000000000000002        27.200000000000003        2.9084562986656364     
   3.2000000000000002        28.000000000000000        2.9053004929525508     
   3.2000000000000002        28.800000000000001        2.9040806469921945     
   3.2000000000000002        29.600000000000001        2.9011409590820283     
   3.2000000000000002        30.400000000000002        2.8997165282619504     
   3.2000000000000002        31.200000000000003        2.8984574203748603     
   3.2000000000000002        32.000000000000000        2.8981020689320061     
   3.2000000000000002        32.800000000000004        2.8983993084275741     
   3.2000000000000002        33.600000000000001        2.8990017742194514     
   3.2000000000000002        34.399999999999999        2.8991921720314764     
   3.2000000000000002        35.200000000000003        2.8992741997807272     
   3.2000000000000002        36.000000000000000        2.8993415815463437     
   3.2000000000000002        36.800000000000004        2.8991275459475179     
   3.2000000000000002        37.600000000000001        2.8984127923507459     
   3.2000000000000002        38.400000000000006        2.8981451424374844     
   3.2000000000000002        39.200000000000003        2.8993825708128713     
   3.2000000000000002        40.000000000000000        2.9024494987479241     
   3.2000000000000002        40.800000000000004        2.9079183149220440     
   3.2000000000000002        41.600000000000001        2.9149988016175037     
   3.2000000000000002        42.400000000000006        2.9217426769527393     
   3.2000000000000002        43.200000000000003        2.9248993337627134     
   3.2000000000000002        44.000000000000000        2.9179678646951657     
   3.2000000000000002        44.800000000000004        2.8973953636596419     
   3.2000000000000002        45.600000000000001        2.8662916347704623     
   3.2000000000000002        46.400000000000006        2.8159182124473072     
   3.2000000000000002        47.200000000000003        2.7650379344963500     
   3.2000000000000002        48.000000000000000        2.7191872146152085     
   3.2000000000000002        48.800000000000004        2.6841195074966429     
   3.2000000000000002        49.600000000000001        2.6617907908390173     
   3.2000000000000002        50.400000000000006        2.6491416695922920     
   3.2000000000000002        51.200000000000003        2.6458450912083062     
   3.2000000000000002        52.000000000000000        2.6495274439529757     
   3.2000000000000002        52.800000000000004        2.6619296121957468     
   3.2000000000000002        53.600000000000001        2.6841790422808507     
   3.2000000000000002        54.400000000000006        2.7179841138561844     
   3.2000000000000002        55.200000000000003        2.7656691521604375     
   3.2000000000000002        56.000000000000000        2.8169671362815110     
   3.2000000000000002        56.800000000000004        2.8641465131106152     
   3.2000000000000002        57.600000000000001        2.8978442389537249     
   3.2000000000000002        58.400000000000006        2.9181893160516141     
   3.2000000000000002        59.200000000000003        2.9243218603085426     
   3.2000000000000002        60.000000000000000        2.9207364668339730     
   3.2000000000000002        60.800000000000004        2.9156067240192338     
   3.2000000000000002        61.600000000000001        2.9081732494890993     
   3.2000000000000002        62.400000000000006        2.9037625762783308     
   3.2000000000000002        63.200000000000003        2.9002952227499419     
   3.2000000000000002        64.000000000000000        2.8987379557947142     
   3.2000000000000002        64.799999999999997        2.8979047127075668     
   3.2000000000000002        65.600000000000009        2.8986617101365275     
   3.2000000000000002        66.400000000000006        2.8985945935821982     
   3.2000000000000002        67.200000000000003        2.8978301497480095     
   3.2000000000000002        68.000000000000000        2.8987507419639336     
   3.2000000000000002        68.799999999999997        2.9001183410063480     
   3.2000000000000002        69.600000000000009        2.9032204349713329     
   3.2000000000000002        70.400000000000006        2.9082032789282968     
   3.2000000000000002        71.200000000000003        2.9162644161925426     
   3.2000000000000002        72.000000000000000        2.9216910732548804     
   3.2000000000000002        72.799999999999997        2.9237647625604422     
   3.2000000000000002        73.600000000000009        2.9195804050276992     
   3.2000000000000002        74.400000000000006        2.9047289357857147     
   3.2000000000000002        75.200000000000003        2.8811251928395607     
   3.2000000000000002        76.000000000000000        2.8507307230212167     
   3.2000000000000002        76.800000000000011        2.8187312793550294     
   3.2000000000000002        77.600000000000009        2.7899582175608031     
   3.2000000000000002        78.400000000000006        2.7698892475990844     
   3.2000000000000002        79.200000000000003        2.7584044313428802     
   3.2000000000000002        80.000000000000000        2.7553457408179969     
   3.2000000000000002        80.800000000000011        2.7607126631154122     
   3.2000000000000002        81.600000000000009        2.7738645164609403     
   3.2000000000000002        82.400000000000006        2.7963507065959963     
   3.2000000000000002        83.200000000000003        2.8247996184551925     
   3.2000000000000002        84.000000000000000        2.8570354846295194     
   3.2000000000000002        84.800000000000011        2.8858507915761487     
   3.2000000000000002        85.600000000000009        2.9072756444528429     
   3.2000000000000002        86.400000000000006        2.9191595603640996     
   3.2000000000000002        87.200000000000003        2.9245327127686829     
   3.2000000000000002        88.000000000000000        2.9209168454608907     
   3.2000000000000002        88.800000000000011        2.9146347424263221     
   3.2000000000000002        89.600000000000009        2.9079163312754699     
   3.2000000000000002        90.400000000000006        2.9027539023419164     
   3.2000000000000002        91.200000000000003        2.8985813132435738     
   3.2000000000000002        92.000000000000000        2.8979089137463578     
   3.2000000000000002        92.800000000000011        2.8978123684489687     
   3.2000000000000002        93.600000000000009        2.8982909527257559     
   3.2000000000000002        94.400000000000006        2.8989780122271944     
   3.2000000000000002        95.200000000000003        2.8992782094624743     
   3.2000000000000002        96.000000000000000        2.8994300407249516     
   3.2000000000000002        96.800000000000011        2.8996858018882796     
   3.2000000000000002        97.600000000000009        2.8996706838376283     
   3.2000000000000002        98.400000000000006        2.9012765048446019     
   3.2000000000000002        99.200000000000003        2.9003206216678219     
   3.2000000000000002        100.00000000000000        2.9001552706340825     
   3.2000000000000002        100.80000000000001        2.9003632057921540     
   3.2000000000000002        101.60000000000001        2.9011340893308879     
   3.2000000000000002        102.40000000000001        2.9011019192302676     

   4.0000000000000000       0.80000000000000004        2.8999428473637074     
   4.0000000000000000        1.6000000000000001        2.8997585665706800     
   4.0000000000000000        2.4000000000000004        2.8998976030425863     
   4.0000000000000000        3.2000000000000002        2.8999026039927389     
   4.0000000000000000        4.0000000000000000        2.8992202629800148     
   4.0000000000000000        4.8000000000000007        2.9004390983052954     
   4.0000000000000000        5.6000000000000005        2.9001131146587773     
   4.0000000000000000        6.4000000000000004        2.9002453027756707     
   4.0000000000000000        7.2000000000000002        2.9002887178033543     
   4.0000000000000000        8.0000000000000000        2.8999237059129732     
   4.0000000000000000        8.8000000000000007        2.8998361779338047     
   4.0000000000000000        9.6000000000000014        2.9001369524177454     
   4.0000000000000000        10.400000000000000        2.9005674149748701     
   4.0000000000000000        11.200000000000001        2.8995196330533695     
   4.0000000000000000        12.000000000000000        2.8996423561536937     
   4.0000000000000000        12.800000000000001        2.8997406210728989     
   4.0000000000000000        13.600000000000001        2.8991742239355753     
   4.0000000000000000        14.400000000000000        2.8990099231158415     
   4.0000000000000000        15.200000000000001        2.8983858691005757     
   4.0000000000000000        16.000000000000000        2.8980622570137871     
   4.0000000000000000        16.800000000000001        2.8974829086468201     
   4.0000000000000000        17.600000000000001        2.8983140532412204     
   4.0000000000000000        18.400000000000002        2.8978400239160309     
   4.0000000000000000        19.200000000000003        2.8986738052254410     
   4.0000000000000000        20.000000000000000        2.8999148180529599     
   4.0000000000000000        20.800000000000001        2.9003255660090779     
   4.0000000000000000        21.600000000000001        2.9019625853050974     
   4.0000000000000000        22.400000000000002        2.9031128823460177     
   4.0000000000000000        23.200000000000003        2.9033270159632778     
   4.0000000000000000        24.000000000000000        2.9027705989857244     
   4.0000000000000000        24.800000000000001        2.9038427705119294     
   4.0000000000000000        25.600000000000001        2.9037574988190995     
   4.0000000000000000        26.400000000000002        2.9033676939234927     
   4.0000000000000000        27.200000000000003        2.9003442098879670     
   4.0000000000000000        28.000000000000000        2.8992843203176650     
   4.0000000000000000        28.800000000000001        2.8995808137468773     
   4.0000000000000000        29.600000000000001        2.8991592242783546     
   4.0000000000000000        30.400000000000002        2.8985011202265918     
   4.0000000000000000        31.200000000000003        2.8974657931142187     
   4.0000000000000000        32.000000000000000        2.8982178261478606     
   4.0000000000000000        32.800000000000004        2.8986638001526934     
   4.0000000000000000        33.600000000000001        2.8990952134431049     
   4.0000000000000000        34.399999999999999        2.8999755569086472     
   4.0000000000000000        35.200000000000003        2.8997482947270785     
   4.0000000000000000        36.000000000000000        2.8988748397097446     
   4.0000000000000000        36.800000000000004        2.8985649795925434     
   4.0000000000000000        37.600000000000001        2.8984489244172806     
   4.0000000000000000        38.400000000000006        2.8987176091120537     
   4.0000000000000000        39.200000000000003        2.9012086717717236     
   4.0000000000000000        40.000000000000000        2.9062511253359689     
   4.0000000000000000        40.800000000000004        2.9134480716973439     
   4.0000000000000000        41.600000000000001        2.9212851973067053     
   4.0000000000000000        42.400000000000006        2.9238560000236307     
   4.0000000000000000        43.200000000000003        2.9179923007103503     
   4.0000000000000000        44.000000000000000        2.8965379356774954     
   4.0000000000000000        44.800000000000004        2.8515575373690516     
   4.0000000000000000        45.600000000000001        2.7927092217618510     
   4.0000000000000000        46.400000000000006        2.7232421309434649     
   4.0000000000000000        47.200000000000003        2.6612122603449135     
   4.0000000000000000        48.000000000000000        2.6190135313754328     
   4.0000000000000000        48.800000000000004        2.5958339741566059     
   4.0000000000000000        49.600000000000001        2.5851894043402108     
   4.0000000000000000        50.400000000000006        2.5841384514106038     
   4.0000000000000000        51.200000000000003        2.5833432342753890     
   4.0000000000000000        52.000000000000000        2.5819795541306632     
   4.0000000000000000        52.800000000000004        2.5871986304693650     
   4.0000000000000000        53.600000000000001        2.5942512270694640     
   4.0000000000000000        54.400000000000006        2.6181812913181610     
   4.0000000000000000        55.200000000000003        2.6617168873903725     
   4.0000000000000000        56.000000000000000        2.7239653175893350     
   4.0000000000000000        56.800000000000004        2.7917698472143964     
   4.0000000000000000        57.600000000000001        2.8536947039299281     
   4.0000000000000000        58.400000000000006        2.8959359508168308     
   4.0000000000000000        59.200000000000003        2.9180175297631514     
   4.0000000000000000        60.000000000000000        2.9244496813322010     
   4.0000000000000000        60.800000000000004        2.9206431992186284     
   4.0000000000000000        61.600000000000001        2.9147901796582678     
   4.0000000000000000        62.400000000000006        2.9060574349566655     
   4.0000000000000000        63.200000000000003        2.9010879469536386     
   4.0000000000000000        64.000000000000000        2.8988614492246074     
   4.0000000000000000        64.799999999999997        2.8971681319902411     
   4.0000000000000000        65.600000000000009        2.8974307168277460     
   4.0000000000000000        66.400000000000006        2.8979304746680783     
   4.0000000000000000        67.200000000000003        2.8977644509158225     
   4.0000000000000000        68.000000000000000        2.8993931719364028     
   4.0000000000000000        68.799999999999997        2.9019854999224037     
   4.0000000000000000        69.600000000000009        2.9078816450833345     
   4.0000000000000000        70.400000000000006        2.9148390479492168     
   4.0000000000000000        71.200000000000003        2.9211668108962643     
   4.0000000000000000        72.000000000000000        2.9245841149884475     
   4.0000000000000000        72.799999999999997        2.9184506663134955     
   4.0000000000000000        73.600000000000009        2.8986828724818401     
   4.0000000000000000        74.400000000000006        2.8637404957884618     
   4.0000000000000000        75.200000000000003        2.8177822562432921     
   4.0000000000000000        76.000000000000000        2.7659641347252739     
   4.0000000000000000        76.800000000000011        2.7199310710393481     
   4.0000000000000000        77.600000000000009        2.6855750586082991     
   4.0000000000000000        78.400000000000006        2.6635823016445439     
   4.0000000000000000        79.200000000000003        2.6531947869547925     
   4.0000000000000000        80.000000000000000        2.6498947530821439     
   4.0000000000000000        80.800000000000011        2.6546255556434879     
   4.0000000000000000        81.600000000000009        2.6667288919840622     
   4.0000000000000000        82.400000000000006        2.6889137664667904     
   4.0000000000000000        83.200000000000003        2.7265890271485929     
   4.0000000000000000        84.000000000000000        2.7729395442718090     
   4.0000000000000000        84.800000000000011        2.8233972194788719     
   4.0000000000000000        85.600000000000009        2.8675467406410915     
   4.0000000000000000        86.400000000000006        2.8991628436052306     
   4.0000000000000000        87.200000000000003        2.9169874552837216     
   4.0000000000000000        88.000000000000000        2.9229038259631683     
   4.0000000000000000        88.800000000000011        2.9199596355169701     
   4.0000000000000000        89.600000000000009        2.9131431544442981     
   4.0000000000000000        90.400000000000006        2.9056031355538297     
   4.0000000000000000        91.200000000000003        2.9009915207330281     
   4.0000000000000000        92.000000000000000        2.8974836046218262     
   4.0000000000000000        92.800000000000011        2.8968489323924760     
   4.0000000000000000        93.600000000000009        2.8964757257458023     
   4.0000000000000000        94.400000000000006        2.8980321191187413     
   4.0000000000000000        95.200000000000003        2.8981888847613244     
   4.0000000000000000        96.000000000000000        2.8988771439605743     
   4.0000000000000000        96.800000000000011        2.8995827936650174     
   4.0000000000000000        97.600000000000009        2.9000102496854132     
   4.0000000000000000        98.400000000000006        2.9009158022921078     
   4.0000000000000000        99.200000000000003        2.9000904611546909     
   4.0000000000000000        100.00000000000000        2.9000752149766509     
   4.0000000000000000        100.80000000000001        2.9007191792540947     
   4.0000000000000000        101.60000000000001        2.9004269107969534     
   4.0000000000000000        102.40000000000001        2.8999685764868794     

   4.8000000000000007       0.80000000000000004        2.8994699568853748     
   4.8000000000000007        1.6000000000000001        2.8995570944697544     
   4.8000000000000007        2.4000000000000004        2.9000012411153482     
   4.8000000000000007        3.2000000000000002        2.9003633039432355     
   4.8000000000000007        4.0000000000000000        2.9000159454732604     
   4.8000000000000007        4.8000000000000007        2.8996912366822798     
   4.8000000000000007        5.6000000000000005        2.9000270450135619     
   4.8000000000000007        6.4000000000000004        2.8999907819074120     
   4.8000000000000007        7.2000000000000002        2.8999360624228472     
   4.8000000000000007        8.0000000000000000        2.8998412246187013     
   4.8000000000000007        8.8000000000000007        2.8999215272172592     
   4.8000000000000007        9.6000000000000014        2.8989627390740869     
   4.8000000000000007        10.400000000000000        2.9005472418200529     
   4.8000000000000007        11.200000000000001        2.9007402475964135     
   4.8000000000000007        12.000000000000000        2.9015628995210432     
   4.8000000000000007        12.800000000000001        2.8999750636645838     
   4.8000000000000007        13.600000000000001        2.8995126522927621     
   4.8000000000000007        14.400000000000000        2.8993335461204208     
   4.8000000000000007        15.200000000000001        2.8997678713664241     
   4.8000000000000007        16.000000000000000        2.8977628836737517     
   4.8000000000000007        16.800000000000001        2.8968416045596381     
   4.8000000000000007        17.600000000000001        2.8977748532454668     
   4.8000000000000007        18.400000000000002        2.8971683025762229     
   4.8000000000000007        19.200000000000003        2.8975359130745515     
   4.8000000000000007        20.000000000000000        2.8974840739760803     
   4.8000000000000007        20.800000000000001        2.8989936631323094     
   4.8000000000000007        21.600000000000001        2.8981494379688901     
   4.8000000000000007        22.400000000000002        2.8982447034410681     
   4.8000000000000007        23.200000000000003        2.8984890668671395     
   4.8000000000000007        24.000000000000000        2.8971259517752257     
   4.8000000000000007        24.800000000000001        2.8987163035610446     
   4.8000000000000007        25.600000000000001        2.8985958448100759     
   4.8000000000000007        26.400000000000002        2.8973577205957302     
   4.8000000000000007        27.200000000000003        2.8975156510727014     
   4.8000000000000007        28.000000000000000        2.8973927003897177     
   4.8000000000000007        28.800000000000001        2.8980165005718641     
   4.8000000000000007        29.600000000000001        2.8985700904407996     
   4.8000000000000007        30.400000000000002        2.8960050369906374     
   4.8000000000000007        31.200000000000003        2.8989004707363959     
   4.8000000000000007        32.000000000000000        2.8996655367193012     
   4.8000000000000007        32.800000000000004        2.8994712619878720     
   4.8000000000000007        33.600000000000001        2.8992272841591129     
   4.8000000000000007        34.399999999999999        2.9010456254160384     
   4.8000000000000007        35.200000000000003        2.8997931479012879     
   4.8000000000000007        36.000000000000000        2.8988129318796010     
   4.8000000000000007        36.800000000000004        2.8991256309856519     
   4.8000000000000007        37.600000000000001        2.8984548844883617     
   4.8000000000000007        38.400000000000006        2.8997161389497457     
   4.8000000000000007        39.200000000000003        2.9038030144135991     
   4.8000000000000007        40.000000000000000        2.9107165375181911     
   4.8000000000000007        40.800000000000004        2.9187639605528570     
   4.8000000000000007        41.600000000000001        2.9247068242766652     
   4.8000000000000007        42.400000000000006        2.9209825221041701     
   4.8000000000000007        43.200000000000003        2.8994906000865757     
   4.8000000000000007        44.000000000000000        2.8534001610513076     
   4.8000000000000007        44.800000000000004        2.7843832269524440     
   4.8000000000000007        45.600000000000001        2.7005344462282328     
   4.8000000000000007        46.400000000000006        2.6238043087958860     
   4.8000000000000007        47.200000000000003        2.5795657702486259     
   4.8000000000000007        48.000000000000000        2.5792538984300188     
   4.8000000000000007        48.800000000000004        2.6073553597436279     
   4.8000000000000007        49.600000000000001        2.6339998471102839     
   4.8000000000000007        50.400000000000006        2.6482621295923714     
   4.8000000000000007        51.200000000000003        2.6519554014995936     
   4.8000000000000007        52.000000000000000        2.6480979520836372     
   4.8000000000000007        52.800000000000004        2.6342081084064799     
   4.8000000000000007        53.600000000000001        2.6073906254519148     
   4.8000000000000007        54.400000000000006        2.5790119760535442     
   4.8000000000000007        55.200000000000003        2.5792560779183114     
   4.8000000000000007        56.000000000000000        2.6237833263047214     
   4.8000000000000007        56.800000000000004        2.6998494585370589     
   4.8000000000000007        57.600000000000001        2.7846509145413663     
   4.8000000000000007        58.400000000000006        2.8540471973175952     
   4.8000000000000007        59.200000000000003        2.8990241011304789     
   4.8000000000000007        60.000000000000000        2.9200670416599985     
   4.8000000000000007        60.800000000000004        2.9238852625894469     
   4.8000000000000007        61.600000000000001        2.9188616485601293     
   4.8000000000000007        62.400000000000006        2.9106391257226920     
   4.8000000000000007        63.200000000000003        2.9034552032550978     
   4.8000000000000007        64.000000000000000        2.8988840302686940     
   4.8000000000000007        64.799999999999997        2.8971560725840608     
   4.8000000000000007        65.600000000000009        2.8966601284183420     
   4.8000000000000007        66.400000000000006        2.8965551679449302     
   4.8000000000000007        67.200000000000003        2.8994058059312837     
   4.8000000000000007        68.000000000000000        2.9015654318991926     
   4.8000000000000007        68.799999999999997        2.9058926750760281     
   4.8000000000000007        69.600000000000009        2.9133798264870912     
   4.8000000000000007        70.400000000000006        2.9212849619035781     
   4.8000000000000007        71.200000000000003        2.9245621057124604     
   4.8000000000000007        72.000000000000000        2.9184547016093516     
   4.8000000000000007        72.799999999999997        2.8963322376646046     
   4.8000000000000007        73.600000000000009        2.8504420952139444     
   4.8000000000000007        74.400000000000006        2.7932356325139951     
   4.8000000000000007        75.200000000000003        2.7235960187895496     
   4.8000000000000007        76.000000000000000        2.6626782638140729     
   4.8000000000000007        76.800000000000011        2.6197328878490023     
   4.8000000000000007        77.600000000000009        2.5975310969708989     
   4.8000000000000007        78.400000000000006        2.5896009192844249     
   4.8000000000000007        79.200000000000003        2.5869026308367520     
   4.8000000000000007        80.000000000000000        2.5860466262019974     
   4.8000000000000007        80.800000000000011        2.5846429665721375     
   4.8000000000000007        81.600000000000009        2.5847866488986222     
   4.8000000000000007        82.400000000000006        2.5925861923870950     
   4.8000000000000007        83.200000000000003        2.6168543043222510     
   4.8000000000000007        84.000000000000000        2.6647041909105562     
   4.8000000000000007        84.800000000000011        2.7288888312025521     
   4.8000000000000007        85.600000000000009        2.7979800354001827     
   4.8000000000000007        86.400000000000006        2.8554807349471027     
   4.8000000000000007        87.200000000000003        2.8942861893823610     
   4.8000000000000007        88.000000000000000        2.9153330376722533     
   4.8000000000000007        88.800000000000011        2.9224568276272156     
   4.8000000000000007        89.600000000000009        2.9178577868439342     
   4.8000000000000007        90.400000000000006        2.9106034069988573     
   4.8000000000000007        91.200000000000003        2.9033898461997834     
   4.8000000000000007        92.000000000000000        2.8976445911576509     
   4.8000000000000007        92.800000000000011        2.8965509778878369     
   4.8000000000000007        93.600000000000009        2.8957494617960520     
   4.8000000000000007        94.400000000000006        2.8961676521453259     
   4.8000000000000007        95.200000000000003        2.8968104681241416     
   4.8000000000000007        96.000000000000000        2.8979462206784352     
   4.8000000000000007        96.800000000000011        2.8986336619672248     
   4.8000000000000007        97.600000000000009        2.8990848599310448     
   4.8000000000000007        98.400000000000006        2.8979573840272632     
   4.8000000000000007        99.200000000000003        2.8995618396690261     
   4.8000000000000007        100.00000000000000        2.8994642001661508     
   4.8000000000000007        100.80000000000001        2.9000572205367070     
   4.8000000000000007        101.60000000000001        2.8986154431728566     
   4.8000000000000007        102.40000000000001        2.8999420475103195     

   5.6000000000000005       0.80000000000000004        2.9019461781777705     
   5.6000000000000005        1.6000000000000001        2.9002965883070035     
   5.6000000000000005        2.4000000000000004        2.9010146336737330     
   5.6000000000000005        3.2000000000000002        2.9007740497479508     
   5.6000000000000005        4.0000000000000000        2.9010012004379346     
   5.6000000000000005        4.8000000000000007        2.8999327129408985     
   5.6000000000000005        5.6000000000000005        2.9008489321123543     
   5.6000000000000005        6.4000000000000004        2.9007987060220688     
   5.6000000000000005        7.2000000000000002        2.9000654433243405     
   5.6000000000000005        8.0000000000000000        2.9000203063540728     
   5.6000000000000005        8.8000000000000007        2.9000438342224499     
   5.6000000000000005        9.6000000000000014        2.9002623318702709     
   5.6000000000000005        10.400000000000000        2.9004750229818677     
   5.6000000000000005        11.200000000000001        2.9002691948491996     
   5.6000000000000005        12.000000000000000        2.8987777747111343     
   5.6000000000000005        12.800000000000001        2.8988027770414564     
   5.6000000000000005        13.600000000000001        2.8993880740961409     
   5.6000000000000005        14.400000000000000        2.9004588174769363     
   5.6000000000000005        15.200000000000001        2.8985076756689065     
   5.6000000000000005        16.000000000000000        2.8981406163393952     
   5.6000000000000005        16.800000000000001        2.8980201717423131     
   5.6000000000000005        17.600000000000001        2.8989905156328390     
   5.6000000000000005        18.400000000000002        2.9000514078375628     
   5.6000000000000005        19.200000000000003        2.8984990147678795     
   5.6000000000000005        20.000000000000000        2.8981598580742047     
   5.6000000000000005        20.800000000000001        2.8980528449359229     
   5.6000000000000005        21.600000000000001        2.8978393098354043     
   5.6000000000000005        22.400000000000002        2.8969207473597591     
   5.6000000000000005        23.200000000000003        2.8975907540649528     
   5.6000000000000005        24.000000000000000        2.8976913358291676     
   5.6000000000000005        24.800000000000001        2.8969928619431791     
   5.6000000000000005        25.600000000000001        2.8972414208817745     
   5.6000000000000005        26.400000000000002        2.8967999432205138     
   5.6000000000000005        27.200000000000003        2.8963244704611690     
   5.6000000000000005        28.000000000000000        2.8978789573427925     
   5.6000000000000005        28.800000000000001        2.8978288861037416     
   5.6000000000000005        29.600000000000001        2.8980100367363888     
   5.6000000000000005        30.400000000000002        2.8998567764333281     
   5.6000000000000005        31.200000000000003        2.8998013760405104     
   5.6000000000000005        32.000000000000000        2.8986234254455554     
   5.6000000000000005        32.800000000000004        2.9007714524028643     
   5.6000000000000005        33.600000000000001        2.8991991650879960     
   5.6000000000000005        34.399999999999999        2.9000813015652098     
   5.6000000000000005        35.200000000000003        2.8999069710723404     
   5.6000000000000005        36.000000000000000        2.8993496577253599     
   5.6000000000000005        36.800000000000004        2.8982239174528575     
   5.6000000000000005        37.600000000000001        2.8978123004830252     
   5.6000000000000005        38.400000000000006        2.9011333231999394     
   5.6000000000000005        39.200000000000003        2.9069154428255182     
   5.6000000000000005        40.000000000000000        2.9157635357027982     
   5.6000000000000005        40.800000000000004        2.9229722645607552     
   5.6000000000000005        41.600000000000001        2.9212043597336148     
   5.6000000000000005        42.400000000000006        2.9073725085689635     
   5.6000000000000005        43.200000000000003        2.8656566698335992     
   5.6000000000000005        44.000000000000000        2.7940297270412815     
   5.6000000000000005        44.800000000000004        2.7018469824019009     
   5.6000000000000005        45.600000000000001        2.6086691625179546     
   5.6000000000000005        46.400000000000006        2.5554525400253874     
   5.6000000000000005        47.200000000000003        2.5746996150748496     
   5.6000000000000005        48.000000000000000        2.6889064463338879     
   5.6000000000000005        48.800000000000004        2.8358691209065854     
   5.6000000000000005        49.600000000000001        2.9159473747483990     
   5.6000000000000005        50.400000000000006        2.9351450747312051     
   5.6000000000000005        51.200000000000003        2.9395013335439741     
   5.6000000000000005        52.000000000000000        2.9342562279054896     
   5.6000000000000005        52.800000000000004        2.9154477754044641     
   5.6000000000000005        53.600000000000001        2.8389412372999718     
   5.6000000000000005        54.400000000000006        2.6876269387767917     
   5.6000000000000005        55.200000000000003        2.5720897226303978     
   5.6000000000000005        56.000000000000000        2.5527004331175780     
   5.6000000000000005        56.800000000000004        2.6077871142370088     
   5.6000000000000005        57.600000000000001        2.7025989427789021     
   5.6000000000000005        58.400000000000006        2.7934153758798015     
   5.6000000000000005        59.200000000000003        2.8655312172111875     
   5.6000000000000005        60.000000000000000        2.9068682963976693     
   5.6000000000000005        60.800000000000004        2.9221368649443278     
   5.6000000000000005        61.600000000000001        2.9222169120632913     
   5.6000000000000005        62.400000000000006        2.9158544367518506     
   5.6000000000000005        63.200000000000003        2.9070133456450997     
   5.6000000000000005        64.000000000000000        2.9003736027357951     
   5.6000000000000005        64.799999999999997        2.8973775637296066     
   5.6000000000000005        65.600000000000009        2.8963030875201703     
   5.6000000000000005        66.400000000000006        2.8952244020953888     
   5.6000000000000005        67.200000000000003        2.8986283387723564     
   5.6000000000000005        68.000000000000000        2.9033509623053373     
   5.6000000000000005        68.799999999999997        2.9107680753023719     
   5.6000000000000005        69.600000000000009        2.9189795705537658     
   5.6000000000000005        70.400000000000006        2.9239521458739821     
   5.6000000000000005        71.200000000000003        2.9199466192621459     
   5.6000000000000005        72.000000000000000        2.8989359843726459     
   5.6000000000000005        72.799999999999997        2.8543042976222508     
   5.6000000000000005        73.600000000000009        2.7844615693627759     
   5.6000000000000005        74.400000000000006        2.7007345490450159     
   5.6000000000000005        75.200000000000003        2.6250589472937209     
   5.6000000000000005        76.000000000000000        2.5808863365697534     
   5.6000000000000005        76.800000000000011        2.5831200511984300     
   5.6000000000000005        77.600000000000009        2.6110375909281505     
   5.6000000000000005        78.400000000000006        2.6382084970045647     
   5.6000000000000005        79.200000000000003        2.6507680084413510     
   5.6000000000000005        80.000000000000000        2.6523443174700199     
   5.6000000000000005        80.800000000000011        2.6428168743860607     
   5.6000000000000005        81.600000000000009        2.6231487126152313     
   5.6000000000000005        82.400000000000006        2.5925520381383280     
   5.6000000000000005        83.200000000000003        2.5650491478262261     
   5.6000000000000005        84.000000000000000        2.5721978773022838     
   5.6000000000000005        84.800000000000011        2.6239219836841747     
   5.6000000000000005        85.600000000000009        2.7040197885643691     
   5.6000000000000005        86.400000000000006        2.7865936170364867     
   5.6000000000000005        87.200000000000003        2.8538298759168037     
   5.6000000000000005        88.000000000000000        2.8967629302083537     
   5.6000000000000005        88.800000000000011        2.9175698939415153     
   5.6000000000000005        89.600000000000009        2.9205510024704542     
   5.6000000000000005        90.400000000000006        2.9159448759192141     
   5.6000000000000005        91.200000000000003        2.9092978431878409     
   5.6000000000000005        92.000000000000000        2.9032663499139630     
   5.6000000000000005        92.800000000000011        2.8988309829276631     
   5.6000000000000005        93.600000000000009        2.8966135478232484     
   5.6000000000000005        94.400000000000006        2.8961421612039291     
   5.6000000000000005        95.200000000000003        2.8973911917409838     
   5.6000000000000005        96.000000000000000        2.8976918888821306     
   5.6000000000000005        96.800000000000011        2.8988014384753775     
   5.6000000000000005        97.600000000000009        2.8981404247418507     
   5.6000000000000005        98.400000000000006        2.8979883207116837     
   5.6000000000000005        99.200000000000003        2.8989824306783114     
   5.6000000000000005        100.00000000000000        2.9007505328071828     
   5.6000000000000005        100.80000000000001        2.8994188639437004     
   5.6000000000000005        101.60000000000001        2.9000317145292582     
   5.6000000000000005        102.40000000000001        2.8999724968233673     

   6.4000000000000004       0.80000000000000004        2.8995513647759701     
   6.4000000000000004        1.6000000000000001        2.8999537566707945     
   6.4000000000000004        2.4000000000000004        2.9001438698771747     
   6.4000000000000004        3.2000000000000002        2.8992440944068232     
   6.4000000000000004        4.0000000000000000        2.9002442312298964     
   6.4000000000000004        4.8000000000000007        2.9001243936780776     
   6.4000000000000004        5.6000000000000005        2.9003076684775224     
   6.4000000000000004        6.4000000000000004        2.9002584393509308     
   6.4000000000000004        7.2000000000000002        2.8984962224959774     
   6.4000000000000004        8.0000000000000000        2.9007583886428985     
   6.4000000000000004        8.8000000000000007        2.9000525035385856     
   6.4000000000000004        9.6000000000000014        2.8999461121271937     
   6.4000000000000004        10.400000000000000        2.8997857994096456     
   6.4000000000000004        11.200000000000001        2.8999567412733231     
   6.4000000000000004        12.000000000000000        2.8999708247368372     
   6.4000000000000004        12.800000000000001        2.8996214712612169     
   6.4000000000000004        13.600000000000001        2.8987773863773998     
   6.4000000000000004        14.400000000000000        2.8988604487992351     
   6.4000000000000004        15.200000000000001        2.8983279000320814     
   6.4000000000000004        16.000000000000000        2.9003729813246704     
   6.4000000000000004        16.800000000000001        2.9008021578880578     
   6.4000000000000004        17.600000000000001        2.9012785225379591     
   6.4000000000000004        18.400000000000002        2.9021387511531218     
   6.4000000000000004        19.200000000000003        2.9007822881955314     
   6.4000000000000004        20.000000000000000        2.9008503927895477     
   6.4000000000000004        20.800000000000001        2.9010065471794384     
   6.4000000000000004        21.600000000000001        2.9008350098552600     
   6.4000000000000004        22.400000000000002        2.8996655186744578     
   6.4000000000000004        23.200000000000003        2.9002501660265092     
   6.4000000000000004        24.000000000000000        2.8996028796302076     
   6.4000000000000004        24.800000000000001        2.8990646968020202     
   6.4000000000000004        25.600000000000001        2.8978840623886919     
   6.4000000000000004        26.400000000000002        2.8982438719036101     
   6.4000000000000004        27.200000000000003        2.8973771283828826     
   6.4000000000000004        28.000000000000000        2.8978792544269085     
   6.4000000000000004        28.800000000000001        2.8983505134409615     
   6.4000000000000004        29.600000000000001        2.8988220450006064     
   6.4000000000000004        30.400000000000002        2.8996816885193928     
   6.4000000000000004        31.200000000000003        2.9003580515876184     
   6.4000000000000004        32.000000000000000        2.9002545018815300     
   6.4000000000000004        32.800000000000004        2.9003805267439464     
   6.4000000000000004        33.600000000000001        2.9007179429603576     
   6.4000000000000004        34.399999999999999        2.9008000862401278     
   6.4000000000000004        35.200000000000003        2.9002237376174378     
   6.4000000000000004        36.000000000000000        2.8989502476162916     
   6.4000000000000004        36.800000000000004        2.8968959198172404     
   6.4000000000000004        37.600000000000001        2.8987651851186023     
   6.4000000000000004        38.400000000000006        2.9029946816874177     
   6.4000000000000004        39.200000000000003        2.9103775389330759     
   6.4000000000000004        40.000000000000000        2.9192139972384945     
   6.4000000000000004        40.800000000000004        2.9216609515465892     
   6.4000000000000004        41.600000000000001        2.9165077909946158     
   6.4000000000000004        42.400000000000006        2.8839647559110810     
   6.4000000000000004        43.200000000000003        2.8197538470381458     
   6.4000000000000004        44.000000000000000        2.7251792599389226     
   6.4000000000000004        44.800000000000004        2.6217393091690719     
   6.4000000000000004        45.600000000000001        2.5511850431796139     
   6.4000000000000004        46.400000000000006        2.5629659092755519     
   6.4000000000000004        47.200000000000003        2.7002866019456055     
   6.4000000000000004        48.000000000000000        2.9582074390824595     
   6.4000000000000004        48.800000000000004        3.5033995454439166     
   6.4000000000000004        49.600000000000001        3.5158150008081779     
   6.4000000000000004        50.400000000000006        3.5101676061605347     
   6.4000000000000004        51.200000000000003        3.5076305328793884     
   6.4000000000000004        52.000000000000000        3.5105883367235395     
   6.4000000000000004        52.800000000000004        3.5130925846539673     
   6.4000000000000004        53.600000000000001        3.4924407374226512     
   6.4000000000000004        54.400000000000006        2.9566922605250214     
   6.4000000000000004        55.200000000000003        2.6977944745955020     
   6.4000000000000004        56.000000000000000        2.5611608098080008     
   6.4000000000000004        56.800000000000004        2.5510950737025753     
   6.4000000000000004        57.600000000000001        2.6224674148764628     
   6.4000000000000004        58.400000000000006        2.7259790233653001     
   6.4000000000000004        59.200000000000003        2.8199385718493888     
   6.4000000000000004        60.000000000000000        2.8815174020993215     
   6.4000000000000004        60.800000000000004        2.9156450976741102     
   6.4000000000000004        61.600000000000001        2.9237317648925942     
   6.4000000000000004        62.400000000000006        2.9196308921216718     
   6.4000000000000004        63.200000000000003        2.9106998584757018     
   6.4000000000000004        64.000000000000000        2.9023871284820419     
   6.4000000000000004        64.799999999999997        2.8984658843283211     
   6.4000000000000004        65.600000000000009        2.8963877838077545     
   6.4000000000000004        66.400000000000006        2.8967368840241607     
   6.4000000000000004        67.200000000000003        2.9004267376061397     
   6.4000000000000004        68.000000000000000        2.9070574619571645     
   6.4000000000000004        68.799999999999997        2.9154726558892956     
   6.4000000000000004        69.600000000000009        2.9224318519056580     
   6.4000000000000004        70.400000000000006        2.9223699842528501     
   6.4000000000000004        71.200000000000003        2.9064048565554659     
   6.4000000000000004        72.000000000000000        2.8650427818802986     
   6.4000000000000004        72.799999999999997        2.7938781709971510     
   6.4000000000000004        73.600000000000009        2.7003508418619875     
   6.4000000000000004        74.400000000000006        2.6090760948458316     
   6.4000000000000004        75.200000000000003        2.5565797361147689     
   6.4000000000000004        76.000000000000000        2.5769432297255999     
   6.4000000000000004        76.800000000000011        2.6920971049949203     
   6.4000000000000004        77.600000000000009        2.8402978718279552     
   6.4000000000000004        78.400000000000006        2.9205650328652917     
   6.4000000000000004        79.200000000000003        2.9395893308088725     
   6.4000000000000004        80.000000000000000        2.9418069257758286     
   6.4000000000000004        80.800000000000011        2.9304275268208664     
   6.4000000000000004        81.600000000000009        2.9037871705195988     
   6.4000000000000004        82.400000000000006        2.8155406047014333     
   6.4000000000000004        83.200000000000003        2.6640880725470941     
   6.4000000000000004        84.000000000000000        2.5593853403956324     
   6.4000000000000004        84.800000000000011        2.5509029856362386     
   6.4000000000000004        85.600000000000009        2.6131330876601027     
   6.4000000000000004        86.400000000000006        2.7053516302871277     
   6.4000000000000004        87.200000000000003        2.7960704135150105     
   6.4000000000000004        88.000000000000000        2.8659465072130321     
   6.4000000000000004        88.800000000000011        2.9076487984252828     
   6.4000000000000004        89.600000000000009        2.9249216524229968     
   6.4000000000000004        90.400000000000006        2.9256124104122248     
   6.4000000000000004        91.200000000000003        2.9190256790463618     
   6.4000000000000004        92.000000000000000        2.9123600454966247     
   6.4000000000000004        92.800000000000011        2.9040365377228539     
   6.4000000000000004        93.600000000000009        2.9021166032969870     
   6.4000000000000004        94.400000000000006        2.9008552525330060     
   6.4000000000000004        95.200000000000003        2.8985657658734310     
   6.4000000000000004        96.000000000000000        2.9007506270689514     
   6.4000000000000004        96.800000000000011        2.8990039065285496     
   6.4000000000000004        97.600000000000009        2.8986825658572855     
   6.4000000000000004        98.400000000000006        2.8987283368492420     
   6.4000000000000004        99.200000000000003        2.8966724596306239     
   6.4000000000000004        100.00000000000000        2.8993346255383861     
   6.4000000000000004        100.80000000000001        2.8986713660309880     
   6.4000000000000004        101.60000000000001        2.8993369643528357     
   6.4000000000000004        102.40000000000001        2.8994607481866352     

   7.2000000000000002       0.80000000000000004        2.8990550434748332     
   7.2000000000000002        1.6000000000000001        2.8995662535176367     
   7.2000000000000002        2.4000000000000004        2.9011970441829695     
   7.2000000000000002        3.2000000000000002        2.9000826357840435     
   7.2000000000000002        4.0000000000000000        2.8998734370828672     
   7.2000000000000002        4.8000000000000007        2.8983656698731433     
   7.2000000000000002        5.6000000000000005        2.8995310702405357     
   7.2000000000000002        6.4000000000000004        2.9001249186179572     
   7.2000000000000002        7.2000000000000002        2.9002533580064203     
   7.2000000000000002        8.0000000000000000        2.9005081858353932     
   7.2000000000000002        8.8000000000000007        2.8999539011451252     
   7.2000000000000002        9.6000000000000014        2.8996481033769594     
   7.2000000000000002        10.400000000000000        2.8994716294229685     
   7.2000000000000002        11.200000000000001        2.8998033825396332     
   7.2000000000000002        12.000000000000000        2.9005019488597799     
   7.2000000000000002        12.800000000000001        2.8995613695191240     
   7.2000000000000002        13.600000000000001        2.8992470821291780     
   7.2000000000000002        14.400000000000000        2.9008445707504560     
   7.2000000000000002        15.200000000000001        2.9011989502418674     
   7.2000000000000002        16.000000000000000        2.9019407937066677     
   7.2000000000000002        16.800000000000001        2.9028676141027856     
   7.2000000000000002        17.600000000000001        2.9035832367870875     
   7.2000000000000002        18.400000000000002        2.9044500766613521     
   7.2000000000000002        19.200000000000003        2.9050885661161083     
   7.2000000000000002        20.000000000000000        2.9053374651079378     
   7.2000000000000002        20.800000000000001        2.9052312908216784     
   7.2000000000000002        21.600000000000001        2.9053686730252357     
   7.2000000000000002        22.400000000000002        2.9038273352226747     
   7.2000000000000002        23.200000000000003        2.9041532835965533     
   7.2000000000000002        24.000000000000000        2.9033412263771350     
   7.2000000000000002        24.800000000000001        2.9022330425029255     
   7.2000000000000002        25.600000000000001        2.9011932783119829     
   7.2000000000000002        26.400000000000002        2.9003211255455121     
   7.2000000000000002        27.200000000000003        2.8997118608159775     
   7.2000000000000002        28.000000000000000        2.8996708176494699     
   7.2000000000000002        28.800000000000001        2.8991039019887639     
   7.2000000000000002        29.600000000000001        2.8989267923167157     
   7.2000000000000002        30.400000000000002        2.8995160956689250     
   7.2000000000000002        31.200000000000003        2.9000704472801004     
   7.2000000000000002        32.000000000000000        2.9004296735094237     
   7.2000000000000002        32.800000000000004        2.9008571276173707     
   7.2000000000000002        33.600000000000001        2.9000617737043983     
   7.2000000000000002        34.399999999999999        2.9000446561700315     
   7.2000000000000002        35.200000000000003        2.8971719316064282     
   7.2000000000000002        36.000000000000000        2.8984369200037472     
   7.2000000000000002        36.800000000000004        2.8981888318006623     
   7.2000000000000002        37.600000000000001        2.9017117915275632     
   7.2000000000000002        38.400000000000006        2.9060596526683846     
   7.2000000000000002        39.200000000000003        2.9134753306339056     
   7.2000000000000002        40.000000000000000        2.9219641172384012     
   7.2000000000000002        40.800000000000004        2.9224701114797220     
   7.2000000000000002        41.600000000000001        2.9037975437890027     
   7.2000000000000002        42.400000000000006        2.8539617788524105     
   7.2000000000000002        43.200000000000003        2.7689851855128076     
   7.2000000000000002        44.000000000000000        2.6619229899776125     
   7.2000000000000002        44.800000000000004        2.5737852075735250     
   7.2000000000000002        45.600000000000001        2.5648732773084197     
   7.2000000000000002        46.400000000000006        2.6927009676801830     
   7.2000000000000002        47.200000000000003        2.9595834792777325     
   7.2000000000000002        48.000000000000000        3.4927072826663199     
   7.2000000000000002        48.800000000000004        3.5045897234699108     
   7.2000000000000002        49.600000000000001        3.5018939236248992     
   7.2000000000000002        50.400000000000006        3.5084184392573898     
   7.2000000000000002        51.200000000000003        3.5066468926820282     
   7.2000000000000002        52.000000000000000        3.5072062378509843     
   7.2000000000000002        52.800000000000004        3.5104052633103979     
   7.2000000000000002        53.600000000000001        3.5159278551807098     
   7.2000000000000002        54.400000000000006        3.5034567079883630     
   7.2000000000000002        55.200000000000003        2.9614406933272472     
   7.2000000000000002        56.000000000000000        2.6908068817906310     
   7.2000000000000002        56.800000000000004        2.5637508925220009     
   7.2000000000000002        57.600000000000001        2.5737720224607417     
   7.2000000000000002        58.400000000000006        2.6617934610757232     
   7.2000000000000002        59.200000000000003        2.7687683353671551     
   7.2000000000000002        60.000000000000000        2.8541766429405242     
   7.2000000000000002        60.800000000000004        2.9026877096272190     
   7.2000000000000002        61.600000000000001        2.9220428283312523     
   7.2000000000000002        62.400000000000006        2.9216948130705314     
   7.2000000000000002        63.200000000000003        2.9138797466035520     
   7.2000000000000002        64.000000000000000        2.9094563388347918     
   7.2000000000000002        64.799999999999997        2.8981490692697593     
   7.2000000000000002        65.600000000000009        2.8958458058217333     
   7.2000000000000002        66.400000000000006        2.8972438076549341     
   7.2000000000000002        67.200000000000003        2.9022945007830434     
   7.2000000000000002        68.000000000000000        2.9107419494143558     
   7.2000000000000002        68.799999999999997        2.9195155239992032     
   7.2000000000000002        69.600000000000009        2.9235601383447669     
   7.2000000000000002        70.400000000000006        2.9157886040285934     
   7.2000000000000002        71.200000000000003        2.8827239275569707     
   7.2000000000000002        72.000000000000000        2.8190270464634963     
   7.2000000000000002        72.799999999999997        2.7247351709791245     
   7.2000000000000002        73.600000000000009        2.6222343318164150     
   7.2000000000000002        74.400000000000006        2.5529740840690152     
   7.2000000000000002        75.200000000000003        2.5655534290086668     
   7.2000000000000002        76.000000000000000        2.7010713048250365     
   7.2000000000000002        76.800000000000011        2.9597973455861655     
   7.2000000000000002        77.600000000000009        3.4925432619551455     
   7.2000000000000002        78.400000000000006        3.5175369309257989     
   7.2000000000000002        79.200000000000003        3.4965404444113770     
   7.2000000000000002        80.000000000000000        3.4992214115037434     
   7.2000000000000002        80.800000000000011        3.5147750731493663     
   7.2000000000000002        81.600000000000009        3.5012645389456698     
   7.2000000000000002        82.400000000000006        3.5130150555696269     
   7.2000000000000002        83.200000000000003        2.9378316353905167     
   7.2000000000000002        84.000000000000000        2.6864491173098561     
   7.2000000000000002        84.800000000000011        2.5624678067693059     
   7.2000000000000002        85.600000000000009        2.5609734128743629     
   7.2000000000000002        86.400000000000006        2.6324698581109560     
   7.2000000000000002        87.200000000000003        2.7337247122469241     
   7.2000000000000002        88.000000000000000        2.8271708578532184     
   7.2000000000000002        88.800000000000011        2.8932778302811824     
   7.2000000000000002        89.600000000000009        2.9259330071335654     
   7.2000000000000002        90.400000000000006        2.9363701530210689     
   7.2000000000000002        91.200000000000003        2.9320087643036201     
   7.2000000000000002        92.000000000000000        2.9242041990213226     
   7.2000000000000002        92.800000000000011        2.9166807253631331     
   7.2000000000000002        93.600000000000009        2.9107082283228274     
   7.2000000000000002        94.400000000000006        2.9084029973615060     
   7.2000000000000002        95.200000000000003        2.9071358367724920     
   7.2000000000000002        96.000000000000000        2.9050520509883082     
   7.2000000000000002        96.800000000000011        2.9030342593068226     
   7.2000000000000002        97.600000000000009        2.9012062072111484     
   7.2000000000000002        98.400000000000006        2.9003932847894092     
   7.2000000000000002        99.200000000000003        2.8989630801474315     
   7.2000000000000002        100.00000000000000        2.8978314213849972     
   7.2000000000000002        100.80000000000001        2.8982081176557273     
   7.2000000000000002        101.60000000000001        2.8985917949610482     
   7.2000000000000002        102.40000000000001        2.8979556901255221     

   8.0000000000000000       0.80000000000000004        2.8996175191543152     
   8.0000000000000000        1.6000000000000001        2.8995975534296394     
   8.0000000000000000        2.4000000000000004        2.8993560609930165     
   8.0000000000000000        3.2000000000000002        2.9003265794610913     
   8.0000000000000000        4.0000000000000000        2.9004107583278294     
   8.0000000000000000        4.8000000000000007        2.9001097055283283     
   8.0000000000000000        5.6000000000000005        2.9001409842759904     
   8.0000000000000000        6.4000000000000004        2.9001883452606769     
   8.0000000000000000        7.2000000000000002        2.9003518280131280     
   8.0000000000000000        8.0000000000000000        2.8988584257693439     
   8.0000000000000000        8.8000000000000007        2.8998405870601047     
   8.0000000000000000        9.6000000000000014        2.8994222812226602     
   8.0000000000000000        10.400000000000000        2.8991240941980805     
   8.0000000000000000        11.200000000000001        2.8997415980641739     
   8.0000000000000000        12.000000000000000        2.8987503726546726     
   8.0000000000000000        12.800000000000001        2.9000888579984321     
   8.0000000000000000        13.600000000000001        2.9007589770274573     
   8.0000000000000000        14.400000000000000        2.9016128649353505     
   8.0000000000000000        15.200000000000001        2.9030586567264822     
   8.0000000000000000        16.000000000000000        2.9059170275777406     
   8.0000000000000000        16.800000000000001        2.9057315236511827     
   8.0000000000000000        17.600000000000001        2.9064219960039313     
   8.0000000000000000        18.400000000000002        2.9080120228649511     
   8.0000000000000000        19.200000000000003        2.9097524131653367     
   8.0000000000000000        20.000000000000000        2.9092373526877902     
   8.0000000000000000        20.800000000000001        2.9092044718755941     
   8.0000000000000000        21.600000000000001        2.9091629656593985     
   8.0000000000000000        22.400000000000002        2.9091056080385886     
   8.0000000000000000        23.200000000000003        2.9085339124578811     
   8.0000000000000000        24.000000000000000        2.9072680349039879     
   8.0000000000000000        24.800000000000001        2.9057965437884770     
   8.0000000000000000        25.600000000000001        2.9046583526079033     
   8.0000000000000000        26.400000000000002        2.9030318073903274     
   8.0000000000000000        27.200000000000003        2.9018914483665945     
   8.0000000000000000        28.000000000000000        2.8992027629302939     
   8.0000000000000000        28.800000000000001        2.9002013307045162     
   8.0000000000000000        29.600000000000001        2.8996392360484982     
   8.0000000000000000        30.400000000000002        2.8994986679961414     
   8.0000000000000000        31.200000000000003        2.8995838610786899     
   8.0000000000000000        32.000000000000000        2.8996225253542245     
   8.0000000000000000        32.800000000000004        2.8999913705597562     
   8.0000000000000000        33.600000000000001        2.9000711176449276     
   8.0000000000000000        34.399999999999999        2.9003995165978136     
   8.0000000000000000        35.200000000000003        2.8989286129131098     
   8.0000000000000000        36.000000000000000        2.8996202740449424     
   8.0000000000000000        36.800000000000004        2.8986317327546032     
   8.0000000000000000        37.600000000000001        2.9018044994832328     
   8.0000000000000000        38.400000000000006        2.9081250634504898     
   8.0000000000000000        39.200000000000003        2.9162460689285972     
   8.0000000000000000        40.000000000000000        2.9230475517894088     
   8.0000000000000000        40.800000000000004        2.9160501436298634     
   8.0000000000000000        41.600000000000001        2.8874675869589437     
   8.0000000000000000        42.400000000000006        2.8224735591972752     
   8.0000000000000000        43.200000000000003        2.7231137945966934     
   8.0000000000000000        44.000000000000000        2.6172057401367055     
   8.0000000000000000        44.800000000000004        2.5702889697708526     
   8.0000000000000000        45.600000000000001        2.6745990047457067     
   8.0000000000000000        46.400000000000006        2.9454781563487540     
   8.0000000000000000        47.200000000000003        3.5053299609762254     
   8.0000000000000000        48.000000000000000        3.5136160594074366     
   8.0000000000000000        48.800000000000004        3.5158303479887256     
   8.0000000000000000        49.600000000000001        3.5019332549785749     
   8.0000000000000000        50.400000000000006        3.5053942482002869     
   8.0000000000000000        51.200000000000003        3.5079574810409357     
   8.0000000000000000        52.000000000000000        3.5078658131736602     
   8.0000000000000000        52.800000000000004        3.5102224739764551     
   8.0000000000000000        53.600000000000001        3.4948425753711065     
   8.0000000000000000        54.400000000000006        3.4982873331396731     
   8.0000000000000000        55.200000000000003        3.5064989951035184     
   8.0000000000000000        56.000000000000000        2.9486359054827167     
   8.0000000000000000        56.800000000000004        2.6743065879047889     
   8.0000000000000000        57.600000000000001        2.5702163234027267     
   8.0000000000000000        58.400000000000006        2.6165137069546809     
   8.0000000000000000        59.200000000000003        2.7222552533808435     
   8.0000000000000000        60.000000000000000        2.8218500002202780     
   8.0000000000000000        60.800000000000004        2.8875011045390289     
   8.0000000000000000        61.600000000000001        2.9164522251131664     
   8.0000000000000000        62.400000000000006        2.9228436614920104     
   8.0000000000000000        63.200000000000003        2.9167779420391362     
   8.0000000000000000        64.000000000000000        2.9071422481310876     
   8.0000000000000000        64.799999999999997        2.8990984401862874     
   8.0000000000000000        65.600000000000009        2.8966115190380712     
   8.0000000000000000        66.400000000000006        2.8986149470288254     
   8.0000000000000000        67.200000000000003        2.9049850443567458     
   8.0000000000000000        68.000000000000000        2.9140283882396782     
   8.0000000000000000        68.799999999999997        2.9219794118842204     
   8.0000000000000000        69.600000000000009        2.9215467929255099     
   8.0000000000000000        70.400000000000006        2.9028960950621734     
   8.0000000000000000        71.200000000000003        2.8532346507311521     
   8.0000000000000000        72.000000000000000        2.7680846231637428     
   8.0000000000000000        72.799999999999997        2.6611473588189321     
   8.0000000000000000        73.600000000000009        2.5739167548720800     
   8.0000000000000000        74.400000000000006        2.5679633332410199     
   8.0000000000000000        75.200000000000003        2.6961914830285987     
   8.0000000000000000        76.000000000000000        2.9593447911865316     
   8.0000000000000000        76.800000000000011        3.5116135419311698     
   8.0000000000000000        77.600000000000009        3.5127476017720318     
   8.0000000000000000        78.400000000000006        3.5053984236759570     
   8.0000000000000000        79.200000000000003        3.5083496892453483     
   8.0000000000000000        80.000000000000000        3.5076573075842261     
   8.0000000000000000        80.800000000000011        3.5072867510146581     
   8.0000000000000000        81.600000000000009        3.5028675762702921     
   8.0000000000000000        82.400000000000006        3.5041067384964761     
   8.0000000000000000        83.200000000000003        3.5134715764433531     
   8.0000000000000000        84.000000000000000        2.9551664648792699     
   8.0000000000000000        84.800000000000011        2.7014628642912486     
   8.0000000000000000        85.600000000000009        2.5833030988040240     
   8.0000000000000000        86.400000000000006        2.5942886243405900     
   8.0000000000000000        87.200000000000003        2.6787651162897297     
   8.0000000000000000        88.000000000000000        2.7843277254381169     
   8.0000000000000000        88.800000000000011        2.8699194212585142     
   8.0000000000000000        89.600000000000009        2.9233237893979225     
   8.0000000000000000        90.400000000000006        2.9442321696115665     
   8.0000000000000000        91.200000000000003        2.9453420496101388     
   8.0000000000000000        92.000000000000000        2.9360702700437433     
   8.0000000000000000        92.800000000000011        2.9275509662941683     
   8.0000000000000000        93.600000000000009        2.9202538053256770     
   8.0000000000000000        94.400000000000006        2.9166040500745343     
   8.0000000000000000        95.200000000000003        2.9138727349378177     
   8.0000000000000000        96.000000000000000        2.9135526864735057     
   8.0000000000000000        96.800000000000011        2.9105490368428946     
   8.0000000000000000        97.600000000000009        2.9075080690586725     
   8.0000000000000000        98.400000000000006        2.9044899444149683     
   8.0000000000000000        99.200000000000003        2.9005802935560729     
   8.0000000000000000        100.00000000000000        2.8984442793038556     
   8.0000000000000000        100.80000000000001        2.8986616825204914     
   8.0000000000000000        101.60000000000001        2.8979920569688602     
   8.0000000000000000        102.40000000000001        2.8990583730922590     

   8.8000000000000007       0.80000000000000004        2.8984924685466789     
   8.8000000000000007        1.6000000000000001        2.8995495035361443     
   8.8000000000000007        2.4000000000000004        2.9002489649598240     
   8.8000000000000007        3.2000000000000002        2.8996404075991493     
   8.8000000000000007        4.0000000000000000        2.8976470928196716     
   8.8000000000000007        4.8000000000000007        2.9003276100663076     
   8.8000000000000007        5.6000000000000005        2.9000005295697697     
   8.8000000000000007        6.4000000000000004        2.8989341484722480     
   8.8000000000000007        7.2000000000000002        2.9004039630649467     
   8.8000000000000007        8.0000000000000000        2.9009589542064202     
   8.8000000000000007        8.8000000000000007        2.8999509096206557     
   8.8000000000000007        9.6000000000000014        2.8985250842140098     
   8.8000000000000007        10.400000000000000        2.8994595969133576     
   8.8000000000000007        11.200000000000001        2.9000302547091388     
   8.8000000000000007        12.000000000000000        2.9005824259067459     
   8.8000000000000007        12.800000000000001        2.8998049873593614     
   8.8000000000000007        13.600000000000001        2.9022393122609764     
   8.8000000000000007        14.400000000000000        2.9036867454242059     
   8.8000000000000007        15.200000000000001        2.9054159365167145     
   8.8000000000000007        16.000000000000000        2.9071804167199331     
   8.8000000000000007        16.800000000000001        2.9083104464398755     
   8.8000000000000007        17.600000000000001        2.9092737557120572     
   8.8000000000000007        18.400000000000002        2.9096607542394111     
   8.8000000000000007        19.200000000000003        2.9092931221284783     
   8.8000000000000007        20.000000000000000        2.9100418249718119     
   8.8000000000000007        20.800000000000001        2.9107657149590218     
   8.8000000000000007        21.600000000000001        2.9102209971253772     
   8.8000000000000007        22.400000000000002        2.9102389948022767     
   8.8000000000000007        23.200000000000003        2.9103436700356697     
   8.8000000000000007        24.000000000000000        2.9098650475003898     
   8.8000000000000007        24.800000000000001        2.9082516101108773     
   8.8000000000000007        25.600000000000001        2.9077256678482497     
   8.8000000000000007        26.400000000000002        2.9051565460351907     
   8.8000000000000007        27.200000000000003        2.9039917564737601     
   8.8000000000000007        28.000000000000000        2.9034012787818195     
   8.8000000000000007        28.800000000000001        2.9021865787529739     
   8.8000000000000007        29.600000000000001        2.9001656890995311     
   8.8000000000000007        30.400000000000002        2.8989967664099163     
   8.8000000000000007        31.200000000000003        2.8990070733939324     
   8.8000000000000007        32.000000000000000        2.8996166735980982     
   8.8000000000000007        32.800000000000004        2.8985254275395618     
   8.8000000000000007        33.600000000000001        2.9003373037614861     
   8.8000000000000007        34.399999999999999        2.8995252067863717     
   8.8000000000000007        35.200000000000003        2.8985791444780018     
   8.8000000000000007        36.000000000000000        2.8979889402175112     
   8.8000000000000007        36.800000000000004        2.8987176884278978     
   8.8000000000000007        37.600000000000001        2.9025593336604150     
   8.8000000000000007        38.400000000000006        2.9094816314171124     
   8.8000000000000007        39.200000000000003        2.9188010481324036     
   8.8000000000000007        40.000000000000000        2.9230903017472518     
   8.8000000000000007        40.800000000000004        2.9111252686054656     
   8.8000000000000007        41.600000000000001        2.8712981510388365     
   8.8000000000000007        42.400000000000006        2.7948184371736859     
   8.8000000000000007        43.200000000000003        2.6881260321158686     
   8.8000000000000007        44.000000000000000        2.5942972731787299     
   8.8000000000000007        44.800000000000004        2.5965345954832140     
   8.8000000000000007        45.600000000000001        2.8225480626147412     
   8.8000000000000007        46.400000000000006        3.5049056977744648     
   8.8000000000000007        47.200000000000003        3.5005748692160714     
   8.8000000000000007        48.000000000000000        3.5061045609823878     
   8.8000000000000007        48.800000000000004        3.5101764820808183     
   8.8000000000000007        49.600000000000001        3.4984387408280870     
   8.8000000000000007        50.400000000000006        3.5080689483817085     
   8.8000000000000007        51.200000000000003        3.5069856743668906     
   8.8000000000000007        52.000000000000000        3.5061359334414304     
   8.8000000000000007        52.800000000000004        3.5063715157712996     
   8.8000000000000007        53.600000000000001        3.5200487201760358     
   8.8000000000000007        54.400000000000006        3.5050053478478342     
   8.8000000000000007        55.200000000000003        3.5092700145758315     
   8.8000000000000007        56.000000000000000        3.4964386428969836     
   8.8000000000000007        56.800000000000004        2.8256903582183042     
   8.8000000000000007        57.600000000000001        2.5985925207031357     
   8.8000000000000007        58.400000000000006        2.5920857444972412     
   8.8000000000000007        59.200000000000003        2.6872437764895749     
   8.8000000000000007        60.000000000000000        2.7932262680591742     
   8.8000000000000007        60.800000000000004        2.8706839704832423     
   8.8000000000000007        61.600000000000001        2.9105640703861972     
   8.8000000000000007        62.400000000000006        2.9255865333833952     
   8.8000000000000007        63.200000000000003        2.9184868321635942     
   8.8000000000000007        64.000000000000000        2.9090932899482564     
   8.8000000000000007        64.799999999999997        2.9002260832631706     
   8.8000000000000007        65.600000000000009        2.8964016256038332     
   8.8000000000000007        66.400000000000006        2.8977062416830175     
   8.8000000000000007        67.200000000000003        2.9076095745460604     
   8.8000000000000007        68.000000000000000        2.9174928775233662     
   8.8000000000000007        68.799999999999997        2.9235111972851340     
   8.8000000000000007        69.600000000000009        2.9169130325992998     
   8.8000000000000007        70.400000000000006        2.8866566077607994     
   8.8000000000000007        71.200000000000003        2.8215778724489176     
   8.8000000000000007        72.000000000000000        2.7218373677022618     
   8.8000000000000007        72.799999999999997        2.6172318653170143     
   8.8000000000000007        73.600000000000009        2.5726319225077430     
   8.8000000000000007        74.400000000000006        2.6789496481163395     
   8.8000000000000007        75.200000000000003        2.9504616644369204     
   8.8000000000000007        76.000000000000000        3.5133042365473210     
   8.8000000000000007        76.800000000000011        3.4993574757272983     
   8.8000000000000007        77.600000000000009        3.5036320730434580     
   8.8000000000000007        78.400000000000006        3.5039634044016630     
   8.8000000000000007        79.200000000000003        3.5046210666938178     
   8.8000000000000007        80.000000000000000        3.5055965083512901     
   8.8000000000000007        80.800000000000011        3.5110801074799753     
   8.8000000000000007        81.600000000000009        3.5077603156522197     
   8.8000000000000007        82.400000000000006        3.5002030687390406     
   8.8000000000000007        83.200000000000003        3.5145223110875285     
   8.8000000000000007        84.000000000000000        3.4992406450461329     
   8.8000000000000007        84.800000000000011        2.9587479851807315     
   8.8000000000000007        85.600000000000009        2.6999959242134381     
   8.8000000000000007        86.400000000000006        2.5984788084477466     
   8.8000000000000007        87.200000000000003        2.6403925699373962     
   8.8000000000000007        88.000000000000000        2.7428571796213150     
   8.8000000000000007        88.800000000000011        2.8439177251520320     
   8.8000000000000007        89.600000000000009        2.9119111318513586     
   8.8000000000000007        90.400000000000006        2.9412873620389806     
   8.8000000000000007        91.200000000000003        2.9461861456225278     
   8.8000000000000007        92.000000000000000        2.9390081336374285     
   8.8000000000000007        92.800000000000011        2.9300524070746992     
   8.8000000000000007        93.600000000000009        2.9242218191589964     
   8.8000000000000007        94.400000000000006        2.9219105869736519     
   8.8000000000000007        95.200000000000003        2.9215042892310095     
   8.8000000000000007        96.000000000000000        2.9208439684817180     
   8.8000000000000007        96.800000000000011        2.9189886882998084     
   8.8000000000000007        97.600000000000009        2.9158653942493404     
   8.8000000000000007        98.400000000000006        2.9108138962285772     
   8.8000000000000007        99.200000000000003        2.9061124329992563     
   8.8000000000000007        100.00000000000000        2.9022311688100100     
   8.8000000000000007        100.80000000000001        2.8997616027702113     
   8.8000000000000007        101.60000000000001        2.8983168231103775     
   8.8000000000000007        102.40000000000001        2.8979246140935078     

   9.6000000000000014       0.80000000000000004        2.8981963975840883     
   9.6000000000000014        1.6000000000000001        2.8989204916352085     
   9.6000000000000014        2.4000000000000004        2.9002136701780881     
   9.6000000000000014        3.2000000000000002        2.9006249665368582     
   9.6000000000000014        4.0000000000000000        2.9005563219647552     
   9.6000000000000014        4.8000000000000007        2.9007108887239177     
   9.6000000000000014        5.6000000000000005        2.9002358686176009     
   9.6000000000000014        6.4000000000000004        2.8998169855021709     
   9.6000000000000014        7.2000000000000002        2.8998457805720435     
   9.6000000000000014        8.0000000000000000        2.8998845450925002     
   9.6000000000000014        8.8000000000000007        2.8995216216321786     
   9.6000000000000014        9.6000000000000014        2.8989486414984960     
   9.6000000000000014        10.400000000000000        2.8994417610774152     
   9.6000000000000014        11.200000000000001        2.9003156317079783     
   9.6000000000000014        12.000000000000000        2.9010399690735365     
   9.6000000000000014        12.800000000000001        2.9022103775617172     
   9.6000000000000014        13.600000000000001        2.9035489425138765     
   9.6000000000000014        14.400000000000000        2.9064678521327725     
   9.6000000000000014        15.200000000000001        2.9077986374077653     
   9.6000000000000014        16.000000000000000        2.9088775766972472     
   9.6000000000000014        16.800000000000001        2.9107423432810990     
   9.6000000000000014        17.600000000000001        2.9081302479240594     
   9.6000000000000014        18.400000000000002        2.9069662441254076     
   9.6000000000000014        19.200000000000003        2.9051927487059608     
   9.6000000000000014        20.000000000000000        2.9050029234884347     
   9.6000000000000014        20.800000000000001        2.9040958892409723     
   9.6000000000000014        21.600000000000001        2.9045204841665306     
   9.6000000000000014        22.400000000000002        2.9046560120937244     
   9.6000000000000014        23.200000000000003        2.9069975626842335     
   9.6000000000000014        24.000000000000000        2.9081910724051454     
   9.6000000000000014        24.800000000000001        2.9095232973766874     
   9.6000000000000014        25.600000000000001        2.9096783846423371     
   9.6000000000000014        26.400000000000002        2.9084924965013816     
   9.6000000000000014        27.200000000000003        2.9066891584716963     
   9.6000000000000014        28.000000000000000        2.9048927192095637     
   9.6000000000000014        28.800000000000001        2.9027121817368848     
   9.6000000000000014        29.600000000000001        2.9008652972306272     
   9.6000000000000014        30.400000000000002        2.8994988453156552     
   9.6000000000000014        31.200000000000003        2.8988714301509049     
   9.6000000000000014        32.000000000000000        2.8991571037297263     
   9.6000000000000014        32.800000000000004        2.8996804985316085     
   9.6000000000000014        33.600000000000001        2.8997052209133005     
   9.6000000000000014        34.399999999999999        2.8992943505630646     
   9.6000000000000014        35.200000000000003        2.8985125378847996     
   9.6000000000000014        36.000000000000000        2.8980043444487191     
   9.6000000000000014        36.800000000000004        2.8976706997623056     
   9.6000000000000014        37.600000000000001        2.9040172102942994     
   9.6000000000000014        38.400000000000006        2.9124582607675382     
   9.6000000000000014        39.200000000000003        2.9203022449944500     
   9.6000000000000014        40.000000000000000        2.9221598804975879     
   9.6000000000000014        40.800000000000004        2.9046420176155805     
   9.6000000000000014        41.600000000000001        2.8568566276478546     
   9.6000000000000014        42.400000000000006        2.7733717817482111     
   9.6000000000000014        43.200000000000003        2.6658846213157377     
   9.6000000000000014        44.000000000000000        2.5864192460649624     
   9.6000000000000014        44.800000000000004        2.6279936105825525     
   9.6000000000000014        45.600000000000001        2.9070661400649920     
   9.6000000000000014        46.400000000000006        3.5141909111161822     
   9.6000000000000014        47.200000000000003        3.5116969171922467     
   9.6000000000000014        48.000000000000000        3.5156319722729230     
   9.6000000000000014        48.800000000000004        3.5161373490038521     
   9.6000000000000014        49.600000000000001        3.5008497215545193     
   9.6000000000000014        50.400000000000006        3.5083570741468213     
   9.6000000000000014        51.200000000000003        3.5069900775561926     
   9.6000000000000014        52.000000000000000        3.5072240923283928     
   9.6000000000000014        52.800000000000004        3.5059071169207550     
   9.6000000000000014        53.600000000000001        3.5163041342264907     
   9.6000000000000014        54.400000000000006        3.5005149778360853     
   9.6000000000000014        55.200000000000003        3.5081454310944373     
   9.6000000000000014        56.000000000000000        3.5071538606778359     
   9.6000000000000014        56.800000000000004        2.9110605225302417     
   9.6000000000000014        57.600000000000001        2.6286479436950883     
   9.6000000000000014        58.400000000000006        2.5875634331991217     
   9.6000000000000014        59.200000000000003        2.6661593811050714     
   9.6000000000000014        60.000000000000000        2.7729014919810533     
   9.6000000000000014        60.800000000000004        2.8570728533226704     
   9.6000000000000014        61.600000000000001        2.9055336893997361     
   9.6000000000000014        62.400000000000006        2.9207268408127036     
   9.6000000000000014        63.200000000000003        2.9196336116530701     
   9.6000000000000014        64.000000000000000        2.9101458134430196     
   9.6000000000000014        64.799999999999997        2.9016065603771377     
   9.6000000000000014        65.600000000000009        2.8980482810160040     
   9.6000000000000014        66.400000000000006        2.9003961535925935     
   9.6000000000000014        67.200000000000003        2.9096609611913813     
   9.6000000000000014        68.000000000000000        2.9188476237673422     
   9.6000000000000014        68.799999999999997        2.9233029094641916     
   9.6000000000000014        69.600000000000009        2.9126324509527848     
   9.6000000000000014        70.400000000000006        2.8700570659671230     
   9.6000000000000014        71.200000000000003        2.7931304781803949     
   9.6000000000000014        72.000000000000000        2.6865892818833133     
   9.6000000000000014        72.799999999999997        2.5945337312087045     
   9.6000000000000014        73.600000000000009        2.6012868215177294     
   9.6000000000000014        74.400000000000006        2.8302826511347501     
   9.6000000000000014        75.200000000000003        3.4984869060954815     
   9.6000000000000014        76.000000000000000        3.5037341087945761     
   9.6000000000000014        76.800000000000011        3.5121975554258777     
   9.6000000000000014        77.600000000000009        3.5092860343577339     
   9.6000000000000014        78.400000000000006        3.5056158001516255     
   9.6000000000000014        79.200000000000003        3.5045953815728677     
   9.6000000000000014        80.000000000000000        3.5057432653005143     
   9.6000000000000014        80.800000000000011        3.5174709732646767     
   9.6000000000000014        81.600000000000009        3.5014136979876795     
   9.6000000000000014        82.400000000000006        3.5035702306246868     
   9.6000000000000014        83.200000000000003        3.5009761660884440     
   9.6000000000000014        84.000000000000000        3.5166011249263947     
   9.6000000000000014        84.800000000000011        3.5158630807990510     
   9.6000000000000014        85.600000000000009        2.8504789948847979     
   9.6000000000000014        86.400000000000006        2.6264071267934748     
   9.6000000000000014        87.200000000000003        2.6141945433452696     
   9.6000000000000014        88.000000000000000        2.6993587120820695     
   9.6000000000000014        88.800000000000011        2.8017801736640813     
   9.6000000000000014        89.600000000000009        2.8767712300538313     
   9.6000000000000014        90.400000000000006        2.9156096973278176     
   9.6000000000000014        91.200000000000003        2.9241812837898937     
   9.6000000000000014        92.000000000000000        2.9183493388815798     
   9.6000000000000014        92.800000000000011        2.9120935655228659     
   9.6000000000000014        93.600000000000009        2.9084090368664377     
   9.6000000000000014        94.400000000000006        2.9104851438728199     
   9.6000000000000014        95.200000000000003        2.9154188218906518     
   9.6000000000000014        96.000000000000000        2.9201176098930346     
   9.6000000000000014        96.800000000000011        2.9231767439356982     
   9.6000000000000014        97.600000000000009        2.9222707504403740     
   9.6000000000000014        98.400000000000006        2.9197381202250110     
   9.6000000000000014        99.200000000000003        2.9130855370269302     
   9.6000000000000014        100.00000000000000        2.9083250236760194     
   9.6000000000000014        100.80000000000001        2.9030722920885434     
   9.6000000000000014        101.60000000000001        2.9002460315167151     
   9.6000000000000014        102.40000000000001        2.8983018464971599     

   10.400000000000000       0.80000000000000004        2.8978614899686987     
   10.400000000000000        1.6000000000000001        2.8982037924816266     
   10.400000000000000        2.4000000000000004        2.8988509679001209     
   10.400000000000000        3.2000000000000002        2.8981721679253547     
   10.400000000000000        4.0000000000000000        2.9005050196010846     
   10.400000000000000        4.8000000000000007        2.8986290266458026     
   10.400000000000000        5.6000000000000005        2.9004532028237366     
   10.400000000000000        6.4000000000000004        2.8999828767069684     
   10.400000000000000        7.2000000000000002        2.9005816961701685     
   10.400000000000000        8.0000000000000000        2.8998883688784121     
   10.400000000000000        8.8000000000000007        2.8991729986246630     
   10.400000000000000        9.6000000000000014        2.8991219666833268     
   10.400000000000000        10.400000000000000        2.8992218871902420     
   10.400000000000000        11.200000000000001        2.8994774706607065     
   10.400000000000000        12.000000000000000        2.9021812616238010     
   10.400000000000000        12.800000000000001        2.9044826453515702     
   10.400000000000000        13.600000000000001        2.9070606842903879     
   10.400000000000000        14.400000000000000        2.9081309583158323     
   10.400000000000000        15.200000000000001        2.9086528557906179     
   10.400000000000000        16.000000000000000        2.9078301039392160     
   10.400000000000000        16.800000000000001        2.9049265394841108     
   10.400000000000000        17.600000000000001        2.8994238750893597     
   10.400000000000000        18.400000000000002        2.8964441871336413     
   10.400000000000000        19.200000000000003        2.8921718218661350     
   10.400000000000000        20.000000000000000        2.8879903393730477     
   10.400000000000000        20.800000000000001        2.8879134764131886     
   10.400000000000000        21.600000000000001        2.8891068934425026     
   10.400000000000000        22.400000000000002        2.8923923511925991     
   10.400000000000000        23.200000000000003        2.8960600991872041     
   10.400000000000000        24.000000000000000        2.9007784523466480     
   10.400000000000000        24.800000000000001        2.9050178708442869     
   10.400000000000000        25.600000000000001        2.9080655174461207     
   10.400000000000000        26.400000000000002        2.9086653318790745     
   10.400000000000000        27.200000000000003        2.9082101568137619     
   10.400000000000000        28.000000000000000        2.9066120507886253     
   10.400000000000000        28.800000000000001        2.9041707090696143     
   10.400000000000000        29.600000000000001        2.9014603551826204     
   10.400000000000000        30.400000000000002        2.9007920651204220     
   10.400000000000000        31.200000000000003        2.8994480487114456     
   10.400000000000000        32.000000000000000        2.8991845909458807     
   10.400000000000000        32.800000000000004        2.8988145598754760     
   10.400000000000000        33.600000000000001        2.8989764537939307     
   10.400000000000000        34.399999999999999        2.8988327710927662     
   10.400000000000000        35.200000000000003        2.8982415984974934     
   10.400000000000000        36.000000000000000        2.8978977183312353     
   10.400000000000000        36.800000000000004        2.8994574979781480     
   10.400000000000000        37.600000000000001        2.9042934590266105     
   10.400000000000000        38.400000000000006        2.9125619636123061     
   10.400000000000000        39.200000000000003        2.9236813244865902     
   10.400000000000000        40.000000000000000        2.9191767194298088     
   10.400000000000000        40.800000000000004        2.9014286966294529     
   10.400000000000000        41.600000000000001        2.8510280725270878     
   10.400000000000000        42.400000000000006        2.7603834381757792     
   10.400000000000000        43.200000000000003        2.6539608215733765     
   10.400000000000000        44.000000000000000        2.5843761897205186     
   10.400000000000000        44.800000000000004        2.6446780306841755     
   10.400000000000000        45.600000000000001        2.9310625415155434     
   10.400000000000000        46.400000000000006        3.5100247444317012     
   10.400000000000000        47.200000000000003        3.5005364792825939     
   10.400000000000000        48.000000000000000        3.5010410095793039     
   10.400000000000000        48.800000000000004        3.4998862811820968     
   10.400000000000000        49.600000000000001        3.5043116005572648     
   10.400000000000000        50.400000000000006        3.5066642645157562     
   10.400000000000000        51.200000000000003        3.5076230699530067     
   10.400000000000000        52.000000000000000        3.5039022357204943     
   10.400000000000000        52.800000000000004        3.5071862855377205     
   10.400000000000000        53.600000000000001        3.5091581290768668     
   10.400000000000000        54.400000000000006        3.5006172972771021     
   10.400000000000000        55.200000000000003        3.5058810186418383     
   10.400000000000000        56.000000000000000        3.5080508588147312     
   10.400000000000000        56.800000000000004        2.9327783218762504     
   10.400000000000000        57.600000000000001        2.6468030659168584     
   10.400000000000000        58.400000000000006        2.5863520834139417     
   10.400000000000000        59.200000000000003        2.6548709626741660     
   10.400000000000000        60.000000000000000        2.7596619689690756     
   10.400000000000000        60.800000000000004        2.8481430002798023     
   10.400000000000000        61.600000000000001        2.9012118315682489     
   10.400000000000000        62.400000000000006        2.9214621694782124     
   10.400000000000000        63.200000000000003        2.9203638623288359     
   10.400000000000000        64.000000000000000        2.9107045381132925     
   10.400000000000000        64.799999999999997        2.9018484294192142     
   10.400000000000000        65.600000000000009        2.8994256991026499     
   10.400000000000000        66.400000000000006        2.9027837333770452     
   10.400000000000000        67.200000000000003        2.9102426350645043     
   10.400000000000000        68.000000000000000        2.9202281076223020     
   10.400000000000000        68.799999999999997        2.9224927428447689     
   10.400000000000000        69.600000000000009        2.9058212232316993     
   10.400000000000000        70.400000000000006        2.8568020406916594     
   10.400000000000000        71.200000000000003        2.7714521213391565     
   10.400000000000000        72.000000000000000        2.6641640397415514     
   10.400000000000000        72.799999999999997        2.5864959186617900     
   10.400000000000000        73.600000000000009        2.6314308864047065     
   10.400000000000000        74.400000000000006        2.9156322929954674     
   10.400000000000000        75.200000000000003        3.5094300447194056     
   10.400000000000000        76.000000000000000        3.5029373642771398     
   10.400000000000000        76.800000000000011        3.5013139519772638     
   10.400000000000000        77.600000000000009        3.5132949407583753     
   10.400000000000000        78.400000000000006        3.5130044895597781     
   10.400000000000000        79.200000000000003        3.5120971196895598     
   10.400000000000000        80.000000000000000        3.5150170762907966     
   10.400000000000000        80.800000000000011        3.4987856484573978     
   10.400000000000000        81.600000000000009        3.5025649000045460     
   10.400000000000000        82.400000000000006        3.5042954451267736     
   10.400000000000000        83.200000000000003        3.5031741015748734     
   10.400000000000000        84.000000000000000        3.5056883033564161     
   10.400000000000000        84.800000000000011        3.5018287684909772     
   10.400000000000000        85.600000000000009        2.9300235524408973     
   10.400000000000000        86.400000000000006        2.6457748689023037     
   10.400000000000000        87.200000000000003        2.5864433945249132     
   10.400000000000000        88.000000000000000        2.6472315140899925     
   10.400000000000000        88.800000000000011        2.7399060667334965     
   10.400000000000000        89.600000000000009        2.8161834476209662     
   10.400000000000000        90.400000000000006        2.8574133265962929     
   10.400000000000000        91.200000000000003        2.8682888784550507     
   10.400000000000000        92.000000000000000        2.8662130269751791     
   10.400000000000000        92.800000000000011        2.8596937578192905     
   10.400000000000000        93.600000000000009        2.8611309661936013     
   10.400000000000000        94.400000000000006        2.8700422013535403     
   10.400000000000000        95.200000000000003        2.8850826131328802     
   10.400000000000000        96.000000000000000        2.9017356716517893     
   10.400000000000000        96.800000000000011        2.9152061422828202     
   10.400000000000000        97.600000000000009        2.9224151211997431     
   10.400000000000000        98.400000000000006        2.9232888394029302     
   10.400000000000000        99.200000000000003        2.9198361854671773     
   10.400000000000000        100.00000000000000        2.9158871101656865     
   10.400000000000000        100.80000000000001        2.9090697885578867     
   10.400000000000000        101.60000000000001        2.9037230566721450     
   10.400000000000000        102.40000000000001        2.8994039527973969     

   11.200000000000001       0.80000000000000004        2.8993240599526833     
   11.200000000000001        1.6000000000000001        2.8981741007404578     
   11.200000000000001        2.4000000000000004        2.8983070005127769     
   11.200000000000001        3.2000000000000002        2.8994015174120338     
   11.200000000000001        4.0000000000000000        2.8998148217041302     
   11.200000000000001        4.8000000000000007        2.9003463292201621     
   11.200000000000001        5.6000000000000005        2.9003681726069712     
   11.200000000000001        6.4000000000000004        2.8999224449243184     
   11.200000000000001        7.2000000000000002        2.8988936375819496     
   11.200000000000001        8.0000000000000000        2.8998721039600301     
   11.200000000000001        8.8000000000000007        2.8992395597687306     
   11.200000000000001        9.6000000000000014        2.8995444823805143     
   11.200000000000001        10.400000000000000        2.9004673946395605     
   11.200000000000001        11.200000000000001        2.9028260812033730     
   11.200000000000001        12.000000000000000        2.9039658222851426     
   11.200000000000001        12.800000000000001        2.9042085810018290     
   11.200000000000001        13.600000000000001        2.9076394123427414     
   11.200000000000001        14.400000000000000        2.9084841007999525     
   11.200000000000001        15.200000000000001        2.9071355864353636     
   11.200000000000001        16.000000000000000        2.9023229618766866     
   11.200000000000001        16.800000000000001        2.8945298013613407     
   11.200000000000001        17.600000000000001        2.8855798654607772     
   11.200000000000001        18.400000000000002        2.8753501678244362     
   11.200000000000001        19.200000000000003        2.8662863961971472     
   11.200000000000001        20.000000000000000        2.8609860614196503     
   11.200000000000001        20.800000000000001        2.8590946505842676     
   11.200000000000001        21.600000000000001        2.8611240643809444     
   11.200000000000001        22.400000000000002        2.8670509231760848     
   11.200000000000001        23.200000000000003        2.8750499362180597     
   11.200000000000001        24.000000000000000        2.8848652389669849     
   11.200000000000001        24.800000000000001        2.8942202620325053     
   11.200000000000001        25.600000000000001        2.9020342921791551     
   11.200000000000001        26.400000000000002        2.9088759805609232     
   11.200000000000001        27.200000000000003        2.9082317395568058     
   11.200000000000001        28.000000000000000        2.9082280977581219     
   11.200000000000001        28.800000000000001        2.9068759922378558     
   11.200000000000001        29.600000000000001        2.9023564300259093     
   11.200000000000001        30.400000000000002        2.9020736080451193     
   11.200000000000001        31.200000000000003        2.9008773733717641     
   11.200000000000001        32.000000000000000        2.8993291725194763     
   11.200000000000001        32.800000000000004        2.8991435108281682     
   11.200000000000001        33.600000000000001        2.8990331631753965     
   11.200000000000001        34.399999999999999        2.8983921304115969     
   11.200000000000001        35.200000000000003        2.8975345177115042     
   11.200000000000001        36.000000000000000        2.8973963064453434     
   11.200000000000001        36.800000000000004        2.9005374985401757     
   11.200000000000001        37.600000000000001        2.9035702847766229     
   11.200000000000001        38.400000000000006        2.9133881050855073     
   11.200000000000001        39.200000000000003        2.9214791118703682     
   11.200000000000001        40.000000000000000        2.9217732514266461     
   11.200000000000001        40.800000000000004        2.9005155572833869     
   11.200000000000001        41.600000000000001        2.8455391271471084     
   11.200000000000001        42.400000000000006        2.7557932609604006     
   11.200000000000001        43.200000000000003        2.6497785297903791     
   11.200000000000001        44.000000000000000        2.5842282479906422     
   11.200000000000001        44.800000000000004        2.6497232436047855     
   11.200000000000001        45.600000000000001        2.9381947163322257     
   11.200000000000001        46.400000000000006        3.5061329709032631     
   11.200000000000001        47.200000000000003        3.5134447383177352     
   11.200000000000001        48.000000000000000        3.4938130240896288     
   11.200000000000001        48.800000000000004        3.5054119158492552     
   11.200000000000001        49.600000000000001        3.5063521940905518     
   11.200000000000001        50.400000000000006        3.5033863048686835     
   11.200000000000001        51.200000000000003        3.5077640973095794     
   11.200000000000001        52.000000000000000        3.5078938141517533     
   11.200000000000001        52.800000000000004        3.5058551373865612     
   11.200000000000001        53.600000000000001        3.5101278451894085     
   11.200000000000001        54.400000000000006        3.5119094385822729     
   11.200000000000001        55.200000000000003        3.5049277225708959     
   11.200000000000001        56.000000000000000        3.5105858768747873     
   11.200000000000001        56.800000000000004        2.9374118399053351     
   11.200000000000001        57.600000000000001        2.6514220717796850     
   11.200000000000001        58.400000000000006        2.5870933967707916     
   11.200000000000001        59.200000000000003        2.6520993977457339     
   11.200000000000001        60.000000000000000        2.7562230712652411     
   11.200000000000001        60.800000000000004        2.8453187455757547     
   11.200000000000001        61.600000000000001        2.8991052054530106     
   11.200000000000001        62.400000000000006        2.9213831561050769     
   11.200000000000001        63.200000000000003        2.9209025480388622     
   11.200000000000001        64.000000000000000        2.9111857883461276     
   11.200000000000001        64.799999999999997        2.9020641864394490     
   11.200000000000001        65.600000000000009        2.8983102930727207     
   11.200000000000001        66.400000000000006        2.9021595120478270     
   11.200000000000001        67.200000000000003        2.9109247753306176     
   11.200000000000001        68.000000000000000        2.9193519008343718     
   11.200000000000001        68.799999999999997        2.9209616428462790     
   11.200000000000001        69.600000000000009        2.9017851993014272     
   11.200000000000001        70.400000000000006        2.8478687973350194     
   11.200000000000001        71.200000000000003        2.7577225446082432     
   11.200000000000001        72.000000000000000        2.6521202775699675     
   11.200000000000001        72.799999999999997        2.5852639302964744     
   11.200000000000001        73.600000000000009        2.6483785618709774     
   11.200000000000001        74.400000000000006        2.9398411628778915     
   11.200000000000001        75.200000000000003        3.5003450224249377     
   11.200000000000001        76.000000000000000        3.5059146286305438     
   11.200000000000001        76.800000000000011        3.5048325539159433     
   11.200000000000001        77.600000000000009        3.5028497497815265     
   11.200000000000001        78.400000000000006        3.5018378594803381     
   11.200000000000001        79.200000000000003        3.4993314344080484     
   11.200000000000001        80.000000000000000        3.5030701779463147     
   11.200000000000001        80.800000000000011        3.5048645493710908     
   11.200000000000001        81.600000000000009        3.5042867479012658     
   11.200000000000001        82.400000000000006        3.5046877524960021     
   11.200000000000001        83.200000000000003        3.5069454206693820     
   11.200000000000001        84.000000000000000        3.5113906150146308     
   11.200000000000001        84.800000000000011        3.5017697224735045     
   11.200000000000001        85.600000000000009        2.9429515082478486     
   11.200000000000001        86.400000000000006        2.6380000095540366     
   11.200000000000001        87.200000000000003        2.5488438362025971     
   11.200000000000001        88.000000000000000        2.5833316327918756     
   11.200000000000001        88.800000000000011        2.6598898600105079     
   11.200000000000001        89.600000000000009        2.7283251182565609     
   11.200000000000001        90.400000000000006        2.7679794362278498     
   11.200000000000001        91.200000000000003        2.7808138828309850     
   11.200000000000001        92.000000000000000        2.7783261042048628     
   11.200000000000001        92.800000000000011        2.7720507362015385     
   11.200000000000001        93.600000000000009        2.7779830071574891     
   11.200000000000001        94.400000000000006        2.7925687599855658     
   11.200000000000001        95.200000000000003        2.8203234587410253     
   11.200000000000001        96.000000000000000        2.8520071194137437     
   11.200000000000001        96.800000000000011        2.8835631989724684     
   11.200000000000001        97.600000000000009        2.9068317383773343     
   11.200000000000001        98.400000000000006        2.9219945600049000     
   11.200000000000001        99.200000000000003        2.9239869303376280     
   11.200000000000001        100.00000000000000        2.9218780986863790     
   11.200000000000001        100.80000000000001        2.9147241556748780     
   11.200000000000001        101.60000000000001        2.9087945533102926     
   11.200000000000001        102.40000000000001        2.9029486420798141     

   12.000000000000000       0.80000000000000004        2.9023063435174592     
   12.000000000000000        1.6000000000000001        2.8992931017415917     
   12.000000000000000        2.4000000000000004        2.8982867758390913     
   12.000000000000000        3.2000000000000002        2.8981312857830357     
   12.000000000000000        4.0000000000000000        2.8990843349920654     
   12.000000000000000        4.8000000000000007        2.8998347222392393     
   12.000000000000000        5.6000000000000005        2.9004172936416013     
   12.000000000000000        6.4000000000000004        2.9002060524432967     
   12.000000000000000        7.2000000000000002        2.8990925105893703     
   12.000000000000000        8.0000000000000000        2.8992854800563026     
   12.000000000000000        8.8000000000000007        2.8995282885544458     
   12.000000000000000        9.6000000000000014        2.8986241523682184     
   12.000000000000000        10.400000000000000        2.9007713441665879     
   12.000000000000000        11.200000000000001        2.9031009071156633     
   12.000000000000000        12.000000000000000        2.9057782759928594     
   12.000000000000000        12.800000000000001        2.9084020076066159     
   12.000000000000000        13.600000000000001        2.9102047516079832     
   12.000000000000000        14.400000000000000        2.9069182935809472     
   12.000000000000000        15.200000000000001        2.9009894635218587     
   12.000000000000000        16.000000000000000        2.8914728352913932     
   12.000000000000000        16.800000000000001        2.8751699127628889     
   12.000000000000000        17.600000000000001        2.8598043337649361     
   12.000000000000000        18.400000000000002        2.8435975151825006     
   12.000000000000000        19.200000000000003        2.8297702680739540     
   12.000000000000000        20.000000000000000        2.8199696504513896     
   12.000000000000000        20.800000000000001        2.8177416539286195     
   12.000000000000000        21.600000000000001        2.8205727451625271     
   12.000000000000000        22.400000000000002        2.8293966452742882     
   12.000000000000000        23.200000000000003        2.8429809279336613     
   12.000000000000000        24.000000000000000        2.8600918837893889     
   12.000000000000000        24.800000000000001        2.8756390220433210     
   12.000000000000000        25.600000000000001        2.8909831285269041     
   12.000000000000000        26.400000000000002        2.9000426907328833     
   12.000000000000000        27.200000000000003        2.9063122998037572     
   12.000000000000000        28.000000000000000        2.9087790126212418     
   12.000000000000000        28.800000000000001        2.9082882475585770     
   12.000000000000000        29.600000000000001        2.9057831151533886     
   12.000000000000000        30.400000000000002        2.9035347863821506     
   12.000000000000000        31.200000000000003        2.9002350967211465     
   12.000000000000000        32.000000000000000        2.9001183925177747     
   12.000000000000000        32.800000000000004        2.8992929736925404     
   12.000000000000000        33.600000000000001        2.9000331195220554     
   12.000000000000000        34.399999999999999        2.8984501395796114     
   12.000000000000000        35.200000000000003        2.8983755331505092     
   12.000000000000000        36.000000000000000        2.8975645582094325     
   12.000000000000000        36.800000000000004        2.8989128482994215     
   12.000000000000000        37.600000000000001        2.9047068311857780     
   12.000000000000000        38.400000000000006        2.9133226259120564     
   12.000000000000000        39.200000000000003        2.9219466681625179     
   12.000000000000000        40.000000000000000        2.9223331048261767     
   12.000000000000000        40.800000000000004        2.9018766712562791     
   12.000000000000000        41.600000000000001        2.8485004481077434     
   12.000000000000000        42.400000000000006        2.7601695945030289     
   12.000000000000000        43.200000000000003        2.6507043169588864     
   12.000000000000000        44.000000000000000        2.5837948496365764     
   12.000000000000000        44.800000000000004        2.6411626366590006     
   12.000000000000000        45.600000000000001        2.9338241734922983     
   12.000000000000000        46.400000000000006        3.5008844275831805     
   12.000000000000000        47.200000000000003        3.5119455911414765     
   12.000000000000000        48.000000000000000        3.5165939817963827     
   12.000000000000000        48.800000000000004        3.5027835987971550     
   12.000000000000000        49.600000000000001        3.5070243435389967     
   12.000000000000000        50.400000000000006        3.5075445541253640     
   12.000000000000000        51.200000000000003        3.5086946117778739     
   12.000000000000000        52.000000000000000        3.5092717727437925     
   12.000000000000000        52.800000000000004        3.5039358358196120     
   12.000000000000000        53.600000000000001        3.5054433263836167     
   12.000000000000000        54.400000000000006        3.5092721242795846     
   12.000000000000000        55.200000000000003        3.5086560881514703     
   12.000000000000000        56.000000000000000        3.5108992588662491     
   12.000000000000000        56.800000000000004        2.9322959009940304     
   12.000000000000000        57.600000000000001        2.6449565619023430     
   12.000000000000000        58.400000000000006        2.5860225449983663     
   12.000000000000000        59.200000000000003        2.6548447776712529     
   12.000000000000000        60.000000000000000        2.7603057911351994     
   12.000000000000000        60.800000000000004        2.8487352111994881     
   12.000000000000000        61.600000000000001        2.8999586379015407     
   12.000000000000000        62.400000000000006        2.9226954003491086     
   12.000000000000000        63.200000000000003        2.9215009778681500     
   12.000000000000000        64.000000000000000        2.9114296730421896     
   12.000000000000000        64.799999999999997        2.9019900893195838     
   12.000000000000000        65.600000000000009        2.8978713106979850     
   12.000000000000000        66.400000000000006        2.9019827367030611     
   12.000000000000000        67.200000000000003        2.9119757598494327     
   12.000000000000000        68.000000000000000        2.9224092155774599     
   12.000000000000000        68.799999999999997        2.9217328288086941     
   12.000000000000000        69.600000000000009        2.8997909735505614     
   12.000000000000000        70.400000000000006        2.8447750671992402     
   12.000000000000000        71.200000000000003        2.7526565312123554     
   12.000000000000000        72.000000000000000        2.6481306898129851     
   12.000000000000000        72.799999999999997        2.5861100276903528     
   12.000000000000000        73.600000000000009        2.6552713805201180     
   12.000000000000000        74.400000000000006        2.9469339150865044     
   12.000000000000000        75.200000000000003        3.5040059254214899     
   12.000000000000000        76.000000000000000        3.5097763166935407     
   12.000000000000000        76.800000000000011        3.5064718087108351     
   12.000000000000000        77.600000000000009        3.5053958528363873     
   12.000000000000000        78.400000000000006        3.5063944950616430     
   12.000000000000000        79.200000000000003        3.5075767250009275     
   12.000000000000000        80.000000000000000        3.5075294223068627     
   12.000000000000000        80.800000000000011        3.5064050536041798     
   12.000000000000000        81.600000000000009        3.5043922215849506     
   12.000000000000000        82.400000000000006        3.5046763163307606     
   12.000000000000000        83.200000000000003        3.5069698251354620     
   12.000000000000000        84.000000000000000        3.5118281521258403     
   12.000000000000000        84.800000000000011        3.5001497924509986     
   12.000000000000000        85.600000000000009        2.9332410356382161     
   12.000000000000000        86.400000000000006        2.6168098344555508     
   12.000000000000000        87.200000000000003        2.5114891490074904     
   12.000000000000000        88.000000000000000        2.5230072969476467     
   12.000000000000000        88.800000000000011        2.5766594922315673     
   12.000000000000000        89.600000000000009        2.6311493758936311     
   12.000000000000000        90.400000000000006        2.6703423327699549     
   12.000000000000000        91.200000000000003        2.6835794138874887     
   12.000000000000000        92.000000000000000        2.6801126186493414     
   12.000000000000000        92.800000000000011        2.6717766469160642     
   12.000000000000000        93.600000000000009        2.6711616787294470     
   12.000000000000000        94.400000000000006        2.6865382154350010     
   12.000000000000000        95.200000000000003        2.7201496780034868     
   12.000000000000000        96.000000000000000        2.7674699986735716     
   12.000000000000000        96.800000000000011        2.8198884899516798     
   12.000000000000000        97.600000000000009        2.8657809272583443     
   12.000000000000000        98.400000000000006        2.8996454244381349     
   12.000000000000000        99.200000000000003        2.9184938743035205     
   12.000000000000000        100.00000000000000        2.9245838432628162     
   12.000000000000000        100.80000000000001        2.9206928293018448     
   12.000000000000000        101.60000000000001        2.9147423666813825     
   12.000000000000000        102.40000000000001        2.9074333633328111     

   12.800000000000001       0.80000000000000004        2.9062838212357383     
   12.800000000000001        1.6000000000000001        2.9011159426425235     
   12.800000000000001        2.4000000000000004        2.9011108615928745     
   12.800000000000001        3.2000000000000002        2.8980723622729481     
   12.800000000000001        4.0000000000000000        2.8961649471599862     
   12.800000000000001        4.8000000000000007        2.8992462398802736     
   12.800000000000001        5.6000000000000005        2.9001446195837910     
   12.800000000000001        6.4000000000000004        2.9001397084927225     
   12.800000000000001        7.2000000000000002        2.8992888417467966     
   12.800000000000001        8.0000000000000000        2.8995599824409553     
   12.800000000000001        8.8000000000000007        2.8989735851408862     
   12.800000000000001        9.6000000000000014        2.9010704451330063     
   12.800000000000001        10.400000000000000        2.9016538907274620     
   12.800000000000001        11.200000000000001        2.9045304383229733     
   12.800000000000001        12.000000000000000        2.9074754483463656     
   12.800000000000001        12.800000000000001        2.9092491543274517     
   12.800000000000001        13.600000000000001        2.9080994878792148     
   12.800000000000001        14.400000000000000        2.9021758202857244     
   12.800000000000001        15.200000000000001        2.8901993805878226     
   12.800000000000001        16.000000000000000        2.8713224044916208     
   12.800000000000001        16.800000000000001        2.8490143103850425     
   12.800000000000001        17.600000000000001        2.8253734856909434     
   12.800000000000001        18.400000000000002        2.8027903841580581     
   12.800000000000001        19.200000000000003        2.7839221815264708     
   12.800000000000001        20.000000000000000        2.7706243833016746     
   12.800000000000001        20.800000000000001        2.7667296329654008     
   12.800000000000001        21.600000000000001        2.7710614350222307     
   12.800000000000001        22.400000000000002        2.7828387489204749     
   12.800000000000001        23.200000000000003        2.8014859290269460     
   12.800000000000001        24.000000000000000        2.8249622646319659     
   12.800000000000001        24.800000000000001        2.8498211591316482     
   12.800000000000001        25.600000000000001        2.8724066213895809     
   12.800000000000001        26.400000000000002        2.8902773495923979     
   12.800000000000001        27.200000000000003        2.9024213014681521     
   12.800000000000001        28.000000000000000        2.9081083757756012     
   12.800000000000001        28.800000000000001        2.9094033879085894     
   12.800000000000001        29.600000000000001        2.9074501795647985     
   12.800000000000001        30.400000000000002        2.9056178898290983     
   12.800000000000001        31.200000000000003        2.9012760720768651     
   12.800000000000001        32.000000000000000        2.9011091752062259     
   12.800000000000001        32.800000000000004        2.8989470967435165     
   12.800000000000001        33.600000000000001        2.8988977040494306     
   12.800000000000001        34.399999999999999        2.8989058851648850     
   12.800000000000001        35.200000000000003        2.8979955298669866     
   12.800000000000001        36.000000000000000        2.8975254220862627     
   12.800000000000001        36.800000000000004        2.8988791930485380     
   12.800000000000001        37.600000000000001        2.9035880761851338     
   12.800000000000001        38.400000000000006        2.9128783876154580     
   12.800000000000001        39.200000000000003        2.9206687641579321     
   12.800000000000001        40.000000000000000        2.9245746942885011     
   12.800000000000001        40.800000000000004        2.9058826546291439     
   12.800000000000001        41.600000000000001        2.8580974899249831     
   12.800000000000001        42.400000000000006        2.7712851663026101     
   12.800000000000001        43.200000000000003        2.6633226133691279     
   12.800000000000001        44.000000000000000        2.5836846439176253     
   12.800000000000001        44.800000000000004        2.6277555363355654     
   12.800000000000001        45.600000000000001        2.9126241424765511     
   12.800000000000001        46.400000000000006        3.5061097436897368     
   12.800000000000001        47.200000000000003        3.5055084704451369     
   12.800000000000001        48.000000000000000        3.5085132301385946     
   12.800000000000001        48.800000000000004        3.4997631711417347     
   12.800000000000001        49.600000000000001        3.5051051289228115     
   12.800000000000001        50.400000000000006        3.5061632441009452     
   12.800000000000001        51.200000000000003        3.5054542599160174     
   12.800000000000001        52.000000000000000        3.4987847359677984     
   12.800000000000001        52.800000000000004        3.5143620213299087     
   12.800000000000001        53.600000000000001        3.5088216466911981     
   12.800000000000001        54.400000000000006        3.5092206825919261     
   12.800000000000001        55.200000000000003        3.5058141477094455     
   12.800000000000001        56.000000000000000        3.4966752429054311     
   12.800000000000001        56.800000000000004        2.9076638045980974     
   12.800000000000001        57.600000000000001        2.6257663034653667     
   12.800000000000001        58.400000000000006        2.5857799734675515     
   12.800000000000001        59.200000000000003        2.6655569460219186     
   12.800000000000001        60.000000000000000        2.7728794268293537     
   12.800000000000001        60.800000000000004        2.8580281028150454     
   12.800000000000001        61.600000000000001        2.9060361315673444     
   12.800000000000001        62.400000000000006        2.9230640490632473     
   12.800000000000001        63.200000000000003        2.9207671035536151     
   12.800000000000001        64.000000000000000        2.9107542032807947     
   12.800000000000001        64.799999999999997        2.9013497861685194     
   12.800000000000001        65.600000000000009        2.8977647471084156     
   12.800000000000001        66.400000000000006        2.9020276203866033     
   12.800000000000001        67.200000000000003        2.9111875125919204     
   12.800000000000001        68.000000000000000        2.9210812122498981     
   12.800000000000001        68.799999999999997        2.9226865850357409     
   12.800000000000001        69.600000000000009        2.9018607318877332     
   12.800000000000001        70.400000000000006        2.8486689807969126     
   12.800000000000001        71.200000000000003        2.7566191639328483     
   12.800000000000001        72.000000000000000        2.6509682331939151     
   12.800000000000001        72.799999999999997        2.5868504364020795     
   12.800000000000001        73.600000000000009        2.6544845456234074     
   12.800000000000001        74.400000000000006        2.9445868803501090     
   12.800000000000001        75.200000000000003        3.5004854314358758     
   12.800000000000001        76.000000000000000        3.5075212661268815     
   12.800000000000001        76.800000000000011        3.5059579213951877     
   12.800000000000001        77.600000000000009        3.5050480973369353     
   12.800000000000001        78.400000000000006        3.5061526870660824     
   12.800000000000001        79.200000000000003        3.5075643946251218     
   12.800000000000001        80.000000000000000        3.5075746483462380     
   12.800000000000001        80.800000000000011        3.5063969043259542     
   12.800000000000001        81.600000000000009        3.5044254950651177     
   12.800000000000001        82.400000000000006        3.5048089682680361     
   12.800000000000001        83.200000000000003        3.5074444658148334     
   12.800000000000001        84.000000000000000        3.5129663696702473     
   12.800000000000001        84.800000000000011        3.5069996605630727     
   12.800000000000001        85.600000000000009        2.9020982364218479     
   12.800000000000001        86.400000000000006        2.5839533096241434     
   12.800000000000001        87.200000000000003        2.5072840427904981     
   12.800000000000001        88.000000000000000        2.5070651347227049     
   12.800000000000001        88.800000000000011        2.5165606903250981     
   12.800000000000001        89.600000000000009        2.5619488256149787     
   12.800000000000001        90.400000000000006        2.6076954286682965     
   12.800000000000001        91.200000000000003        2.6292353679266482     
   12.800000000000001        92.000000000000000        2.6268427336329201     
   12.800000000000001        92.800000000000011        2.6123514403316359     
   12.800000000000001        93.600000000000009        2.5969490653948024     
   12.800000000000001        94.400000000000006        2.5948899964568297     
   12.800000000000001        95.200000000000003        2.6150742585425828     
   12.800000000000001        96.000000000000000        2.6603326615699427     
   12.800000000000001        96.800000000000011        2.7243232298680966     
   12.800000000000001        97.600000000000009        2.7967505189095752     
   12.800000000000001        98.400000000000006        2.8545508329821945     
   12.800000000000001        99.200000000000003        2.8966858990232791     
   12.800000000000001        100.00000000000000        2.9197365914478359     
   12.800000000000001        100.80000000000001        2.9237992678769613     
   12.800000000000001        101.60000000000001        2.9203105693357765     
   12.800000000000001        102.40000000000001        2.9140430332406981     

   13.600000000000001       0.80000000000000004        2.9108206101378080     
   13.600000000000001        1.6000000000000001        2.9037883835617997     
   13.600000000000001        2.4000000000000004        2.8993640338165294     
   13.600000000000001        3.2000000000000002        2.8978467930927057     
   13.600000000000001        4.0000000000000000        2.8983599846692387     
   13.600000000000001        4.8000000000000007        2.8995719329563672     
   13.600000000000001        5.6000000000000005        2.9001558089695014     
   13.600000000000001        6.4000000000000004        2.8998001059211655     
   13.600000000000001        7.2000000000000002        2.8987760750805611     
   13.600000000000001        8.0000000000000000        2.8982428898565171     
   13.600000000000001        8.8000000000000007        2.9003765338603196     
   13.600000000000001        9.6000000000000014        2.9005547121557278     
   13.600000000000001        10.400000000000000        2.9036610173460895     
   13.600000000000001        11.200000000000001        2.9063162524337596     
   13.600000000000001        12.000000000000000        2.9085463962868774     
   13.600000000000001        12.800000000000001        2.9091580533265247     
   13.600000000000001        13.600000000000001        2.9053903591840884     
   13.600000000000001        14.400000000000000        2.8935405156742826     
   13.600000000000001        15.200000000000001        2.8754122161493649     
   13.600000000000001        16.000000000000000        2.8491969733673592     
   13.600000000000001        16.800000000000001        2.8178661755396108     
   13.600000000000001        17.600000000000001        2.7864418089114795     
   13.600000000000001        18.400000000000002        2.7557008410165165     
   13.600000000000001        19.200000000000003        2.7311999821699104     
   13.600000000000001        20.000000000000000        2.7158451602333193     
   13.600000000000001        20.800000000000001        2.7095511431347772     
   13.600000000000001        21.600000000000001        2.7159781598062227     
   13.600000000000001        22.400000000000002        2.7308499199582426     
   13.600000000000001        23.200000000000003        2.7548682670151550     
   13.600000000000001        24.000000000000000        2.7875830202272027     
   13.600000000000001        24.800000000000001        2.8191166505659173     
   13.600000000000001        25.600000000000001        2.8501851402311882     
   13.600000000000001        26.400000000000002        2.8759004141596405     
   13.600000000000001        27.200000000000003        2.8948223391716996     
   13.600000000000001        28.000000000000000        2.9054939881057775     
   13.600000000000001        28.800000000000001        2.9096909364758421     
   13.600000000000001        29.600000000000001        2.9076130054396820     
   13.600000000000001        30.400000000000002        2.9051382300884434     
   13.600000000000001        31.200000000000003        2.9034721598938669     
   13.600000000000001        32.000000000000000        2.8997829748631170     
   13.600000000000001        32.800000000000004        2.8995665629490959     
   13.600000000000001        33.600000000000001        2.8994673459089673     
   13.600000000000001        34.399999999999999        2.8990864848137075     
   13.600000000000001        35.200000000000003        2.8983339339438650     
   13.600000000000001        36.000000000000000        2.9001295888989640     
   13.600000000000001        36.800000000000004        2.8992376982498107     
   13.600000000000001        37.600000000000001        2.9023187357103830     
   13.600000000000001        38.400000000000006        2.9124123686674817     
   13.600000000000001        39.200000000000003        2.9187999413280354     
   13.600000000000001        40.000000000000000        2.9237533503991697     
   13.600000000000001        40.800000000000004        2.9121776779739750     
   13.600000000000001        41.600000000000001        2.8711976781757373     
   13.600000000000001        42.400000000000006        2.7921411020631783     
   13.600000000000001        43.200000000000003        2.6862972174062145     
   13.600000000000001        44.000000000000000        2.5941181524515349     
   13.600000000000001        44.800000000000004        2.6007125902625794     
   13.600000000000001        45.600000000000001        2.8289166392934337     
   13.600000000000001        46.400000000000006        3.4959232717281927     
   13.600000000000001        47.200000000000003        3.5151865784247929     
   13.600000000000001        48.000000000000000        3.5181865364307625     
   13.600000000000001        48.800000000000004        3.4986175239459265     
   13.600000000000001        49.600000000000001        3.5026686476762459     
   13.600000000000001        50.400000000000006        3.5047611625686677     
   13.600000000000001        51.200000000000003        3.5031071577338802     
   13.600000000000001        52.000000000000000        3.4955952295821824     
   13.600000000000001        52.800000000000004        3.5105523056807089     
   13.600000000000001        53.600000000000001        3.5065762933055886     
   13.600000000000001        54.400000000000006        3.5069323833317845     
   13.600000000000001        55.200000000000003        3.4993293012629469     
   13.600000000000001        56.000000000000000        3.5147340993595657     
   13.600000000000001        56.800000000000004        2.8196315087220345     
   13.600000000000001        57.600000000000001        2.5941526413033893     
   13.600000000000001        58.400000000000006        2.5918617488103930     
   13.600000000000001        59.200000000000003        2.6862967773357505     
   13.600000000000001        60.000000000000000        2.7938654211344973     
   13.600000000000001        60.800000000000004        2.8710318252501232     
   13.600000000000001        61.600000000000001        2.9110981492437822     
   13.600000000000001        62.400000000000006        2.9228284591145770     
   13.600000000000001        63.200000000000003        2.9175226939560042     
   13.600000000000001        64.000000000000000        2.9091729171255194     
   13.600000000000001        64.799999999999997        2.9004993078151000     
   13.600000000000001        65.600000000000009        2.8978716752040210     
   13.600000000000001        66.400000000000006        2.9013125114686460     
   13.600000000000001        67.200000000000003        2.9106241907767165     
   13.600000000000001        68.000000000000000        2.9206716974054343     
   13.600000000000001        68.799999999999997        2.9236946539677486     
   13.600000000000001        69.600000000000009        2.9050519236535277     
   13.600000000000001        70.400000000000006        2.8547118729537044     
   13.600000000000001        71.200000000000003        2.7679644852840664     
   13.600000000000001        72.000000000000000        2.6619938312432416     
   13.600000000000001        72.799999999999997        2.5890197369226420     
   13.600000000000001        73.600000000000009        2.6401444273237922     
   13.600000000000001        74.400000000000006        2.9250681931827178     
   13.600000000000001        75.200000000000003        3.5022862946038362     
   13.600000000000001        76.000000000000000        3.5060898398176401     
   13.600000000000001        76.800000000000011        3.5046893970662532     
   13.600000000000001        77.600000000000009        3.5041827576343745     
   13.600000000000001        78.400000000000006        3.5059342498446382     
   13.600000000000001        79.200000000000003        3.5087429176048306     
   13.600000000000001        80.000000000000000        3.5068764335571809     
   13.600000000000001        80.800000000000011        3.5054600520209940     
   13.600000000000001        81.600000000000009        3.5046917371356887     
   13.600000000000001        82.400000000000006        3.5054029953915422     
   13.600000000000001        83.200000000000003        3.5074567990557410     
   13.600000000000001        84.000000000000000        3.5047915814374386     
   13.600000000000001        84.800000000000011        3.5023795784923668     
   13.600000000000001        85.600000000000009        2.8078736031656106     
   13.600000000000001        86.400000000000006        2.5396385425106467     
   13.600000000000001        87.200000000000003        2.5028521738940395     
   13.600000000000001        88.000000000000000        2.5065526899984532     
   13.600000000000001        88.800000000000011        2.5071608748054279     
   13.600000000000001        89.600000000000009        2.5721658569240904     
   13.600000000000001        90.400000000000006        2.6504387676224122     
   13.600000000000001        91.200000000000003        2.6943636414327452     
   13.600000000000001        92.000000000000000        2.6975124090819023     
   13.600000000000001        92.800000000000011        2.6758106064311447     
   13.600000000000001        93.600000000000009        2.6430837878080697     
   13.600000000000001        94.400000000000006        2.6025186094538815     
   13.600000000000001        95.200000000000003        2.5706859865678222     
   13.600000000000001        96.000000000000000        2.5736431730688882     
   13.600000000000001        96.800000000000011        2.6227410528283932     
   13.600000000000001        97.600000000000009        2.7019099244619347     
   13.600000000000001        98.400000000000006        2.7859079270742817     
   13.600000000000001        99.200000000000003        2.8533359869325841     
   13.600000000000001        100.00000000000000        2.8981401481835825     
   13.600000000000001        100.80000000000001        2.9189392391978357     
   13.600000000000001        101.60000000000001        2.9222506047887928     
   13.600000000000001        102.40000000000001        2.9188753891760104     

   14.400000000000000       0.80000000000000004        2.9155416026325445     
   14.400000000000000        1.6000000000000001        2.9068144747488329     
   14.400000000000000        2.4000000000000004        2.9018048391036420     
   14.400000000000000        3.2000000000000002        2.8986483357796002     
   14.400000000000000        4.0000000000000000        2.9011036143988864     
   14.400000000000000        4.8000000000000007        2.8992033991677570     
   14.400000000000000        5.6000000000000005        2.8998521398645054     
   14.400000000000000        6.4000000000000004        2.8999093843371266     
   14.400000000000000        7.2000000000000002        2.8994264505719038     
   14.400000000000000        8.0000000000000000        2.8983605271601118     
   14.400000000000000        8.8000000000000007        2.8981188127951669     
   14.400000000000000        9.6000000000000014        2.9018034745797774     
   14.400000000000000        10.400000000000000        2.9039194629383394     
   14.400000000000000        11.200000000000001        2.9065939277271049     
   14.400000000000000        12.000000000000000        2.9093239793924730     
   14.400000000000000        12.800000000000001        2.9083713047241169     
   14.400000000000000        13.600000000000001        2.9007011426107074     
   14.400000000000000        14.400000000000000        2.8849420584028809     
   14.400000000000000        15.200000000000001        2.8599625864261160     
   14.400000000000000        16.000000000000000        2.8255604118038540     
   14.400000000000000        16.800000000000001        2.7862039459275505     
   14.400000000000000        17.600000000000001        2.7456808535333375     
   14.400000000000000        18.400000000000002        2.7082651850781425     
   14.400000000000000        19.200000000000003        2.6795307459685413     
   14.400000000000000        20.000000000000000        2.6611200638877062     
   14.400000000000000        20.800000000000001        2.6544871942154438     
   14.400000000000000        21.600000000000001        2.6608908584446849     
   14.400000000000000        22.400000000000002        2.6791298551506229     
   14.400000000000000        23.200000000000003        2.7082947496229464     
   14.400000000000000        24.000000000000000        2.7444544479591992     
   14.400000000000000        24.800000000000001        2.7861955302445689     
   14.400000000000000        25.600000000000001        2.8254284849610793     
   14.400000000000000        26.400000000000002        2.8593122460252602     
   14.400000000000000        27.200000000000003        2.8840649188015717     
   14.400000000000000        28.000000000000000        2.9011309049061231     
   14.400000000000000        28.800000000000001        2.9086036029252669     
   14.400000000000000        29.600000000000001        2.9100070445165409     
   14.400000000000000        30.400000000000002        2.9074050129098477     
   14.400000000000000        31.200000000000003        2.9030557698574335     
   14.400000000000000        32.000000000000000        2.9001034129037686     
   14.400000000000000        32.800000000000004        2.9007670207192047     
   14.400000000000000        33.600000000000001        2.8995468795262282     
   14.400000000000000        34.399999999999999        2.8995537314224107     
   14.400000000000000        35.200000000000003        2.8988660076505131     
   14.400000000000000        36.000000000000000        2.8973363130480978     
   14.400000000000000        36.800000000000004        2.8988736594478732     
   14.400000000000000        37.600000000000001        2.9016041289644612     
   14.400000000000000        38.400000000000006        2.9071527830258148     
   14.400000000000000        39.200000000000003        2.9171713891442201     
   14.400000000000000        40.000000000000000        2.9234316244022502     
   14.400000000000000        40.800000000000004        2.9180859634491720     
   14.400000000000000        41.600000000000001        2.8891702216338611     
   14.400000000000000        42.400000000000006        2.8217453271657260     
   14.400000000000000        43.200000000000003        2.7229868314221481     
   14.400000000000000        44.000000000000000        2.6194487842371563     
   14.400000000000000        44.800000000000004        2.5748955351373715     
   14.400000000000000        45.600000000000001        2.6787368155118179     
   14.400000000000000        46.400000000000006        2.9465242967632648     
   14.400000000000000        47.200000000000003        3.4978211097731338     
   14.400000000000000        48.000000000000000        3.5033973043075450     
   14.400000000000000        48.800000000000004        3.5190993527944130     
   14.400000000000000        49.600000000000001        3.4987983456718443     
   14.400000000000000        50.400000000000006        3.5037779464483094     
   14.400000000000000        51.200000000000003        3.5003897468179206     
   14.400000000000000        52.000000000000000        3.5168520867039983     
   14.400000000000000        52.800000000000004        3.5054515436125602     
   14.400000000000000        53.600000000000001        3.5050748902711364     
   14.400000000000000        54.400000000000006        3.5007592574131112     
   14.400000000000000        55.200000000000003        3.5064839628282862     
   14.400000000000000        56.000000000000000        2.9424057474533170     
   14.400000000000000        56.800000000000004        2.6697145889486409     
   14.400000000000000        57.600000000000001        2.5665745445274220     
   14.400000000000000        58.400000000000006        2.6150343975852652     
   14.400000000000000        59.200000000000003        2.7215563573666244     
   14.400000000000000        60.000000000000000        2.8218710399772458     
   14.400000000000000        60.800000000000004        2.8862697912369844     
   14.400000000000000        61.600000000000001        2.9162195179802093     
   14.400000000000000        62.400000000000006        2.9226193689080429     
   14.400000000000000        63.200000000000003        2.9159514494074168     
   14.400000000000000        64.000000000000000        2.9072595803072336     
   14.400000000000000        64.799999999999997        2.8990065096222102     
   14.400000000000000        65.600000000000009        2.8947519030867923     
   14.400000000000000        66.400000000000006        2.9007197545786760     
   14.400000000000000        67.200000000000003        2.9074710651648035     
   14.400000000000000        68.000000000000000        2.9194342618437097     
   14.400000000000000        68.799999999999997        2.9224055591721596     
   14.400000000000000        69.600000000000009        2.9119969736646669     
   14.400000000000000        70.400000000000006        2.8694267052847975     
   14.400000000000000        71.200000000000003        2.7888310169566526     
   14.400000000000000        72.000000000000000        2.6837488023555225     
   14.400000000000000        72.799999999999997        2.5992893298708859     
   14.400000000000000        73.600000000000009        2.6130298603659807     
   14.400000000000000        74.400000000000006        2.8425919855358535     
   14.400000000000000        75.200000000000003        3.5021399001607367     
   14.400000000000000        76.000000000000000        3.5165438409540180     
   14.400000000000000        76.800000000000011        3.5038534175856482     
   14.400000000000000        77.600000000000009        3.5038453821417193     
   14.400000000000000        78.400000000000006        3.5087232947499793     
   14.400000000000000        79.200000000000003        3.5131573081155913     
   14.400000000000000        80.000000000000000        3.5164161775466565     
   14.400000000000000        80.800000000000011        3.5099627998370795     
   14.400000000000000        81.600000000000009        3.5083707265448258     
   14.400000000000000        82.400000000000006        3.5070620485854742     
   14.400000000000000        83.200000000000003        3.5110290493819423     
   14.400000000000000        84.000000000000000        3.5062035468244619     
   14.400000000000000        84.800000000000011        2.9462663446037225     
   14.400000000000000        85.600000000000009        2.6418330502914014     
   14.400000000000000        86.400000000000006        2.5133389834437625     
   14.400000000000000        87.200000000000003        2.5013731766645226     
   14.400000000000000        88.000000000000000        2.5025225069583290     
   14.400000000000000        88.800000000000011        2.5594115499573431     
   14.400000000000000        89.600000000000009        2.7149302153237964     
   14.400000000000000        90.400000000000006        2.8856090671628061     
   14.400000000000000        91.200000000000003        2.9669452758974582     
   14.400000000000000        92.000000000000000        2.9728706726115548     
   14.400000000000000        92.800000000000011        2.9556589998132843     
   14.400000000000000        93.600000000000009        2.9217090137368316     
   14.400000000000000        94.400000000000006        2.8286852395446234     
   14.400000000000000        95.200000000000003        2.6744781039779895     
   14.400000000000000        96.000000000000000        2.5670195358249468     
   14.400000000000000        96.800000000000011        2.5537268207758732     
   14.400000000000000        97.600000000000009        2.6110428548604996     
   14.400000000000000        98.400000000000006        2.7011354180781981     
   14.400000000000000        99.200000000000003        2.7936568300925648     
   14.400000000000000        100.00000000000000        2.8632330354269304     
   14.400000000000000        100.80000000000001        2.9052494564057993     
   14.400000000000000        101.60000000000001        2.9221479566228581     
   14.400000000000000        102.40000000000001        2.9229909526950402     

   15.200000000000001       0.80000000000000004        2.9196627224324243     
   15.200000000000001        1.6000000000000001        2.9101385652399392     
   15.200000000000001        2.4000000000000004        2.9034112937900090     
   15.200000000000001        3.2000000000000002        2.8985009504331338     
   15.200000000000001        4.0000000000000000        2.8981751413401904     
   15.200000000000001        4.8000000000000007        2.8978952453595399     
   15.200000000000001        5.6000000000000005        2.8998629330617320     
   15.200000000000001        6.4000000000000004        2.8997310950741615     
   15.200000000000001        7.2000000000000002        2.8999822043740524     
   15.200000000000001        8.0000000000000000        2.8998202460215250     
   15.200000000000001        8.8000000000000007        2.9000708192287261     
   15.200000000000001        9.6000000000000014        2.9018785057725802     
   15.200000000000001        10.400000000000000        2.9048201276719023     
   15.200000000000001        11.200000000000001        2.9079034850139291     
   15.200000000000001        12.000000000000000        2.9097029285341258     
   15.200000000000001        12.800000000000001        2.9070832481917992     
   15.200000000000001        13.600000000000001        2.8963978216845345     
   15.200000000000001        14.400000000000000        2.8754058706983416     
   15.200000000000001        15.200000000000001        2.8433729529856007     
   15.200000000000001        16.000000000000000        2.8027809297961124     
   15.200000000000001        16.800000000000001        2.7557592508064066     
   15.200000000000001        17.600000000000001        2.7090090995590730     
   15.200000000000001        18.400000000000002        2.6667465498270126     
   15.200000000000001        19.200000000000003        2.6341459958776423     
   15.200000000000001        20.000000000000000        2.6141965625462928     
   15.200000000000001        20.800000000000001        2.6064231965513662     
   15.200000000000001        21.600000000000001        2.6131757284936010     
   15.200000000000001        22.400000000000002        2.6336093252834858     
   15.200000000000001        23.200000000000003        2.6662019447641412     
   15.200000000000001        24.000000000000000        2.7081791916624907     
   15.200000000000001        24.800000000000001        2.7550737605979267     
   15.200000000000001        25.600000000000001        2.8019994354113220     
   15.200000000000001        26.400000000000002        2.8432998952533532     
   15.200000000000001        27.200000000000003        2.8754995218723698     
   15.200000000000001        28.000000000000000        2.8963693829427637     
   15.200000000000001        28.800000000000001        2.9069561764463798     
   15.200000000000001        29.600000000000001        2.9101877776610308     
   15.200000000000001        30.400000000000002        2.9081724611239284     
   15.200000000000001        31.200000000000003        2.9043944408184967     
   15.200000000000001        32.000000000000000        2.9015650726752922     
   15.200000000000001        32.800000000000004        2.9006658071981279     
   15.200000000000001        33.600000000000001        2.8986979847466530     
   15.200000000000001        34.399999999999999        2.8993399531028610     
   15.200000000000001        35.200000000000003        2.8985488198250287     
   15.200000000000001        36.000000000000000        2.8972172038052246     
   15.200000000000001        36.800000000000004        2.8989778070351955     
   15.200000000000001        37.600000000000001        2.9003485702212273     
   15.200000000000001        38.400000000000006        2.9060344034913999     
   15.200000000000001        39.200000000000003        2.9143022318641258     
   15.200000000000001        40.000000000000000        2.9226234303786565     
   15.200000000000001        40.800000000000004        2.9216954507326172     
   15.200000000000001        41.600000000000001        2.9031011416077237     
   15.200000000000001        42.400000000000006        2.8532846117252859     
   15.200000000000001        43.200000000000003        2.7704502890042053     
   15.200000000000001        44.000000000000000        2.6658827922769017     
   15.200000000000001        44.800000000000004        2.5796978913206967     
   15.200000000000001        45.600000000000001        2.5673385380964331     
   15.200000000000001        46.400000000000006        2.6867794870244550     
   15.200000000000001        47.200000000000003        2.9475127922639146     
   15.200000000000001        48.000000000000000        3.4963979994975354     
   15.200000000000001        48.800000000000004        3.5156193770451400     
   15.200000000000001        49.600000000000001        3.5056615823428960     
   15.200000000000001        50.400000000000006        3.5024073253893913     
   15.200000000000001        51.200000000000003        3.4991829717200176     
   15.200000000000001        52.000000000000000        3.5154118597150510     
   15.200000000000001        52.800000000000004        3.5098076545933461     
   15.200000000000001        53.600000000000001        3.5027700721507142     
   15.200000000000001        54.400000000000006        3.5154793869906298     
   15.200000000000001        55.200000000000003        2.9544263215585467     
   15.200000000000001        56.000000000000000        2.6886527118633619     
   15.200000000000001        56.800000000000004        2.5597710253599009     
   15.200000000000001        57.600000000000001        2.5714094873904996     
   15.200000000000001        58.400000000000006        2.6610980778856450     
   15.200000000000001        59.200000000000003        2.7691998779922224     
   15.200000000000001        60.000000000000000        2.8547494922359693     
   15.200000000000001        60.800000000000004        2.9030203803316601     
   15.200000000000001        61.600000000000001        2.9210290868149302     
   15.200000000000001        62.400000000000006        2.9208951156751986     
   15.200000000000001        63.200000000000003        2.9131057356326338     
   15.200000000000001        64.000000000000000        2.9010725739159646     
   15.200000000000001        64.799999999999997        2.8978042670569133     
   15.200000000000001        65.600000000000009        2.8963645466331500     
   15.200000000000001        66.400000000000006        2.8992007205819492     
   15.200000000000001        67.200000000000003        2.9058041113951458     
   15.200000000000001        68.000000000000000        2.9173652901843070     
   15.200000000000001        68.799999999999997        2.9247690071025518     
   15.200000000000001        69.600000000000009        2.9181715082045008     
   15.200000000000001        70.400000000000006        2.8856765824733692     
   15.200000000000001        71.200000000000003        2.8157706655343588     
   15.200000000000001        72.000000000000000        2.7187723044945877     
   15.200000000000001        72.799999999999997        2.6197222943404346     
   15.200000000000001        73.600000000000009        2.5831221641804802     
   15.200000000000001        74.400000000000006        2.6942093304651906     
   15.200000000000001        75.200000000000003        2.9603972807980363     
   15.200000000000001        76.000000000000000        3.5077463018026336     
   15.200000000000001        76.800000000000011        3.5035554379234277     
   15.200000000000001        77.600000000000009        3.5092219422558997     
   15.200000000000001        78.400000000000006        3.5138573345287272     
   15.200000000000001        79.200000000000003        3.5016652763006499     
   15.200000000000001        80.000000000000000        3.5002018871109537     
   15.200000000000001        80.800000000000011        3.5179638818440901     
   15.200000000000001        81.600000000000009        3.5149714795738167     
   15.200000000000001        82.400000000000006        3.5067143337641240     
   15.200000000000001        83.200000000000003        3.5124591121353981     
   15.200000000000001        84.000000000000000        2.9658713493755520     
   15.200000000000001        84.800000000000011        2.6756716351267515     
   15.200000000000001        85.600000000000009        2.5017490985556163     
   15.200000000000001        86.400000000000006        2.5182151248859728     
   15.200000000000001        87.200000000000003        2.5047228178608338     
   15.200000000000001        88.000000000000000        2.5400898463846917     
   15.200000000000001        88.800000000000011        2.7152123548828513     
   15.200000000000001        89.600000000000009        2.9900160766364539     
   15.200000000000001        90.400000000000006        3.5024505361864633     
   15.200000000000001        91.200000000000003        3.5123721899686240     
   15.200000000000001        92.000000000000000        3.5179792481408376     
   15.200000000000001        92.800000000000011        3.5011725954617274     
   15.200000000000001        93.600000000000009        3.5038450141597846     
   15.200000000000001        94.400000000000006        3.5038035669472554     
   15.200000000000001        95.200000000000003        2.9496326758301135     
   15.200000000000001        96.000000000000000        2.6977941191933521     
   15.200000000000001        96.800000000000011        2.5672938820113158     
   15.200000000000001        97.600000000000009        2.5592829646507216     
   15.200000000000001        98.400000000000006        2.6266853952691394     
   15.200000000000001        99.200000000000003        2.7248688997965336     
   15.200000000000001        100.00000000000000        2.8164751470171896     
   15.200000000000001        100.80000000000001        2.8813126351164096     
   15.200000000000001        101.60000000000001        2.9152721981184260     
   15.200000000000001        102.40000000000001        2.9240131598314050     

   16.000000000000000       0.80000000000000004        2.9225887398591581     
   16.000000000000000        1.6000000000000001        2.9143567559761392     
   16.000000000000000        2.4000000000000004        2.9066359607733361     
   16.000000000000000        3.2000000000000002        2.8999800541447112     
   16.000000000000000        4.0000000000000000        2.8978154781556822     
   16.000000000000000        4.8000000000000007        2.8975526349243488     
   16.000000000000000        5.6000000000000005        2.8983203772229955     
   16.000000000000000        6.4000000000000004        2.8992361111052394     
   16.000000000000000        7.2000000000000002        2.8997848786494496     
   16.000000000000000        8.0000000000000000        2.8999232070404930     
   16.000000000000000        8.8000000000000007        2.9003423458668638     
   16.000000000000000        9.6000000000000014        2.9020475645123014     
   16.000000000000000        10.400000000000000        2.9057925866878196     
   16.000000000000000        11.200000000000001        2.9078520669065111     
   16.000000000000000        12.000000000000000        2.9097464130840840     
   16.000000000000000        12.800000000000001        2.9049612604173336     
   16.000000000000000        13.600000000000001        2.8922642896072972     
   16.000000000000000        14.400000000000000        2.8669662987657238     
   16.000000000000000        15.200000000000001        2.8281465471574614     
   16.000000000000000        16.000000000000000        2.7828618558938447     
   16.000000000000000        16.800000000000001        2.7308868306676639     
   16.000000000000000        17.600000000000001        2.6795941645095978     
   16.000000000000000        18.400000000000002        2.6339746607552943     
   16.000000000000000        19.200000000000003        2.5980006469852381     
   16.000000000000000        20.000000000000000        2.5771273236795929     
   16.000000000000000        20.800000000000001        2.5697257399908491     
   16.000000000000000        21.600000000000001        2.5769279860632346     
   16.000000000000000        22.400000000000002        2.5987407792907624     
   16.000000000000000        23.200000000000003        2.6334508850150207     
   16.000000000000000        24.000000000000000        2.6787559320199423     
   16.000000000000000        24.800000000000001        2.7307212086163117     
   16.000000000000000        25.600000000000001        2.7834074944674372     
   16.000000000000000        26.400000000000002        2.8312821315468120     
   16.000000000000000        27.200000000000003        2.8668952680712283     
   16.000000000000000        28.000000000000000        2.8931871381801519     
   16.000000000000000        28.800000000000001        2.9046887820491061     
   16.000000000000000        29.600000000000001        2.9095537135126341     
   16.000000000000000        30.400000000000002        2.9085402583560263     
   16.000000000000000        31.200000000000003        2.9055024794454587     
   16.000000000000000        32.000000000000000        2.9020966443722624     
   16.000000000000000        32.800000000000004        2.8999496220718144     
   16.000000000000000        33.600000000000001        2.8996515090927799     
   16.000000000000000        34.399999999999999        2.8993304365660051     
   16.000000000000000        35.200000000000003        2.8993814240313780     
   16.000000000000000        36.000000000000000        2.8980270780254229     
   16.000000000000000        36.800000000000004        2.8976559916412863     
   16.000000000000000        37.600000000000001        2.8987499549399272     
   16.000000000000000        38.400000000000006        2.9021061189607793     
   16.000000000000000        39.200000000000003        2.9108015954093993     
   16.000000000000000        40.000000000000000        2.9184633977021113     
   16.000000000000000        40.800000000000004        2.9243489879673263     
   16.000000000000000        41.600000000000001        2.9140594424045720     
   16.000000000000000        42.400000000000006        2.8822217438468836     
   16.000000000000000        43.200000000000003        2.8208127692580502     
   16.000000000000000        44.000000000000000        2.7298915160813952     
   16.000000000000000        44.800000000000004        2.6294059923043012     
   16.000000000000000        45.600000000000001        2.5546575071619420     
   16.000000000000000        46.400000000000006        2.5533307459056993     
   16.000000000000000        47.200000000000003        2.6753987986066412     
   16.000000000000000        48.000000000000000        2.9312966022219684     
   16.000000000000000        48.800000000000004        3.4981740463290936     
   16.000000000000000        49.600000000000001        3.5050245035231087     
   16.000000000000000        50.400000000000006        3.5063306330590067     
   16.000000000000000        51.200000000000003        3.5102370090473469     
   16.000000000000000        52.000000000000000        3.5013867135711032     
   16.000000000000000        52.800000000000004        3.5136761144299529     
   16.000000000000000        53.600000000000001        3.4970894704660522     
   16.000000000000000        54.400000000000006        2.9540361027269584     
   16.000000000000000        55.200000000000003        2.6959872686165367     
   16.000000000000000        56.000000000000000        2.5608249971775745     
   16.000000000000000        56.800000000000004        2.5505534147365250     
   16.000000000000000        57.600000000000001        2.6218586187955415     
   16.000000000000000        58.400000000000006        2.7259646594449380     
   16.000000000000000        59.200000000000003        2.8207327265273325     
   16.000000000000000        60.000000000000000        2.8834768550857413     
   16.000000000000000        60.800000000000004        2.9156714635568983     
   16.000000000000000        61.600000000000001        2.9235117254703660     
   16.000000000000000        62.400000000000006        2.9187174660679549     
   16.000000000000000        63.200000000000003        2.9106886292864300     
   16.000000000000000        64.000000000000000        2.9017453020797723     
   16.000000000000000        64.799999999999997        2.8970062779211063     
   16.000000000000000        65.600000000000009        2.8955675041872855     
   16.000000000000000        66.400000000000006        2.8978875401835542     
   16.000000000000000        67.200000000000003        2.9041997501934369     
   16.000000000000000        68.000000000000000        2.9140631837240107     
   16.000000000000000        68.799999999999997        2.9228886726527952     
   16.000000000000000        69.600000000000009        2.9215032467841699     
   16.000000000000000        70.400000000000006        2.9019894138211786     
   16.000000000000000        71.200000000000003        2.8502942040311630     
   16.000000000000000        72.000000000000000        2.7647824911286825     
   16.000000000000000        72.799999999999997        2.6618658233252548     
   16.000000000000000        73.600000000000009        2.5824262422910791     
   16.000000000000000        74.400000000000006        2.5795403826449887     
   16.000000000000000        75.200000000000003        2.7069448470859601     
   16.000000000000000        76.000000000000000        2.9652180327203710     
   16.000000000000000        76.800000000000011        3.5007580599967980     
   16.000000000000000        77.600000000000009        3.5090174709360964     
   16.000000000000000        78.400000000000006        3.5026334367286833     
   16.000000000000000        79.200000000000003        3.5052486721178076     
   16.000000000000000        80.000000000000000        3.5089488429693287     
   16.000000000000000        80.800000000000011        3.5056512874468684     
   16.000000000000000        81.600000000000009        3.5039348846057696     
   16.000000000000000        82.400000000000006        3.4988830831586881     
   16.000000000000000        83.200000000000003        2.9806688929793581     
   16.000000000000000        84.000000000000000        2.6937133560048880     
   16.000000000000000        84.800000000000011        2.5134330125121500     
   16.000000000000000        85.600000000000009        2.5150378328612302     
   16.000000000000000        86.400000000000006        2.5150038200169824     
   16.000000000000000        87.200000000000003        2.5174483554074580     
   16.000000000000000        88.000000000000000        2.6959442471512629     
   16.000000000000000        88.800000000000011        2.9821953583814325     
   16.000000000000000        89.600000000000009        3.5021695656406737     
   16.000000000000000        90.400000000000006        3.5070124938459406     
   16.000000000000000        91.200000000000003        3.5010315168661399     
   16.000000000000000        92.000000000000000        3.5099873199441385     
   16.000000000000000        92.800000000000011        3.5005674285740094     
   16.000000000000000        93.600000000000009        3.5210624788554683     
   16.000000000000000        94.400000000000006        3.5133219525096404     
   16.000000000000000        95.200000000000003        3.4975033243487275     
   16.000000000000000        96.000000000000000        2.9641666391578259     
   16.000000000000000        96.800000000000011        2.7050248521915510     
   16.000000000000000        97.600000000000009        2.5804976711791237     
   16.000000000000000        98.400000000000006        2.5843898626878850     
   16.000000000000000        99.200000000000003        2.6617729928973999     
   16.000000000000000        100.00000000000000        2.7662140761461567     
   16.000000000000000        100.80000000000001        2.8503409673413911     
   16.000000000000000        101.60000000000001        2.9024763121214545     
   16.000000000000000        102.40000000000001        2.9205652507526749     

   16.800000000000001       0.80000000000000004        2.9237883735527705     
   16.800000000000001        1.6000000000000001        2.9173433203284374     
   16.800000000000001        2.4000000000000004        2.9083864519354643     
   16.800000000000001        3.2000000000000002        2.8996445449813333     
   16.800000000000001        4.0000000000000000        2.8981665604562057     
   16.800000000000001        4.8000000000000007        2.8974599821675078     
   16.800000000000001        5.6000000000000005        2.8985136681066566     
   16.800000000000001        6.4000000000000004        2.8985523026935898     
   16.800000000000001        7.2000000000000002        2.8994655741984818     
   16.800000000000001        8.0000000000000000        2.8994922191031676     
   16.800000000000001        8.8000000000000007        2.9002209228960587     
   16.800000000000001        9.6000000000000014        2.9026152407526711     
   16.800000000000001        10.400000000000000        2.9061132491125519     
   16.800000000000001        11.200000000000001        2.9088790672622986     
   16.800000000000001        12.000000000000000        2.9084469333653789     
   16.800000000000001        12.800000000000001        2.9041595928389583     
   16.800000000000001        13.600000000000001        2.8892686021034706     
   16.800000000000001        14.400000000000000        2.8615311794208611     
   16.800000000000001        15.200000000000001        2.8205601600115591     
   16.800000000000001        16.000000000000000        2.7724893281733256     
   16.800000000000001        16.800000000000001        2.7146404788053538     
   16.800000000000001        17.600000000000001        2.6613352969054587     
   16.800000000000001        18.400000000000002        2.6121603424049553     
   16.800000000000001        19.200000000000003        2.5766434889128251     
   16.800000000000001        20.000000000000000        2.5542945452892503     
   16.800000000000001        20.800000000000001        2.5465745898736398     
   16.800000000000001        21.600000000000001        2.5545522231272995     
   16.800000000000001        22.400000000000002        2.5768044916758170     
   16.800000000000001        23.200000000000003        2.6142888587988575     
   16.800000000000001        24.000000000000000        2.6602570728919690     
   16.800000000000001        24.800000000000001        2.7149339614036290     
   16.800000000000001        25.600000000000001        2.7705190498674446     
   16.800000000000001        26.400000000000002        2.8207731243647012     
   16.800000000000001        27.200000000000003        2.8612250784769460     
   16.800000000000001        28.000000000000000        2.8885045001438625     
   16.800000000000001        28.800000000000001        2.9042761539848692     
   16.800000000000001        29.600000000000001        2.9098716704824152     
   16.800000000000001        30.400000000000002        2.9088336138428392     
   16.800000000000001        31.200000000000003        2.9059038885723889     
   16.800000000000001        32.000000000000000        2.9026996994677874     
   16.800000000000001        32.800000000000004        2.9003972002051035     
   16.800000000000001        33.600000000000001        2.8993926612505745     
   16.800000000000001        34.399999999999999        2.8991713388892681     
   16.800000000000001        35.200000000000003        2.8985787390501985     
   16.800000000000001        36.000000000000000        2.8977252606715629     
   16.800000000000001        36.800000000000004        2.8966973229764208     
   16.800000000000001        37.600000000000001        2.8965401674258793     
   16.800000000000001        38.400000000000006        2.8991299715651468     
   16.800000000000001        39.200000000000003        2.9054895757989603     
   16.800000000000001        40.000000000000000        2.9129699631948678     
   16.800000000000001        40.800000000000004        2.9196949493523685     
   16.800000000000001        41.600000000000001        2.9202626036218575     
   16.800000000000001        42.400000000000006        2.9059422808155673     
   16.800000000000001        43.200000000000003        2.8653235138486073     
   16.800000000000001        44.000000000000000        2.7975550141029055     
   16.800000000000001        44.800000000000004        2.7071283245244793     
   16.800000000000001        45.600000000000001        2.6131922448009530     
   16.800000000000001        46.400000000000006        2.5489290031153029     
   16.800000000000001        47.200000000000003        2.5522761487097418     
   16.800000000000001        48.000000000000000        2.6568365677911365     
   16.800000000000001        48.800000000000004        2.8090268213771212     
   16.800000000000001        49.600000000000001        2.8991414000778311     
   16.800000000000001        50.400000000000006        2.9258785779665848     
   16.800000000000001        51.200000000000003        2.9389208336187820     
   16.800000000000001        52.000000000000000        2.9356353441290550     
   16.800000000000001        52.800000000000004        2.9174826739639874     
   16.800000000000001        53.600000000000001        2.8369275789407564     
   16.800000000000001        54.400000000000006        2.6890232694177016     
   16.800000000000001        55.200000000000003        2.5746967935292742     
   16.800000000000001        56.000000000000000        2.5573055255201780     
   16.800000000000001        56.800000000000004        2.6109923222407923     
   16.800000000000001        57.600000000000001        2.7036264884493364     
   16.800000000000001        58.400000000000006        2.7962421191784892     
   16.800000000000001        59.200000000000003        2.8686405927522558     
   16.800000000000001        60.000000000000000        2.9091308899921100     
   16.800000000000001        60.800000000000004        2.9244594394053460     
   16.800000000000001        61.600000000000001        2.9240072020776804     
   16.800000000000001        62.400000000000006        2.9160557330743693     
   16.800000000000001        63.200000000000003        2.9090369100579512     
   16.800000000000001        64.000000000000000        2.8991384650498073     
   16.800000000000001        64.799999999999997        2.8969058703007016     
   16.800000000000001        65.600000000000009        2.8952576632962357     
   16.800000000000001        66.400000000000006        2.8970938964236499     
   16.800000000000001        67.200000000000003        2.9019990767535955     
   16.800000000000001        68.000000000000000        2.9109804128652694     
   16.800000000000001        68.799999999999997        2.9187839233154036     
   16.800000000000001        69.600000000000009        2.9242338597297857     
   16.800000000000001        70.400000000000006        2.9149583077965353     
   16.800000000000001        71.200000000000003        2.8810870954530774     
   16.800000000000001        72.000000000000000        2.8158486684925599     
   16.800000000000001        72.799999999999997        2.7243735780086222     
   16.800000000000001        73.600000000000009        2.6250561336488891     
   16.800000000000001        74.400000000000006        2.5570444034185318     
   16.800000000000001        75.200000000000003        2.5686702089740963     
   16.800000000000001        76.000000000000000        2.6988354121057703     
   16.800000000000001        76.800000000000011        2.9558594932813702     
   16.800000000000001        77.600000000000009        3.4998377953648530     
   16.800000000000001        78.400000000000006        3.4963874780134301     
   16.800000000000001        79.200000000000003        3.5158713177344514     
   16.800000000000001        80.000000000000000        3.5130579405509939     
   16.800000000000001        80.800000000000011        3.5052247029239196     
   16.800000000000001        81.600000000000009        3.5044718690550680     
   16.800000000000001        82.400000000000006        2.9898512946434739     
   16.800000000000001        83.200000000000003        2.7151994876206915     
   16.800000000000001        84.000000000000000        2.5335593224614272     
   16.800000000000001        84.800000000000011        2.5019675944422883     
   16.800000000000001        85.600000000000009        2.5125797007122506     
   16.800000000000001        86.400000000000006        2.5011670426510446     
   16.800000000000001        87.200000000000003        2.6768888666265407     
   16.800000000000001        88.000000000000000        2.9663810594861157     
   16.800000000000001        88.800000000000011        3.5092583411649421     
   16.800000000000001        89.600000000000009        3.4973023947810553     
   16.800000000000001        90.400000000000006        3.5127172486819220     
   16.800000000000001        91.200000000000003        3.5018931240086557     
   16.800000000000001        92.000000000000000        3.5187309323943343     
   16.800000000000001        92.800000000000011        3.5119271208815888     
   16.800000000000001        93.600000000000009        3.5057019278120203     
   16.800000000000001        94.400000000000006        3.5062011271384614     
   16.800000000000001        95.200000000000003        3.5055557793427892     
   16.800000000000001        96.000000000000000        3.4988425208778664     
   16.800000000000001        96.800000000000011        2.9607688602320423     
   16.800000000000001        97.600000000000009        2.6939230342217440     
   16.800000000000001        98.400000000000006        2.5843254264986748     
   16.800000000000001        99.200000000000003        2.6214407076868533     
   16.800000000000001        100.00000000000000        2.7198096231932443     
   16.800000000000001        100.80000000000001        2.8182018484512987     
   16.800000000000001        101.60000000000001        2.8858231115092758     
   16.800000000000001        102.40000000000001        2.9177736744682501     

   17.600000000000001       0.80000000000000004        2.9236777084601822     
   17.600000000000001        1.6000000000000001        2.9193563650709140     
   17.600000000000001        2.4000000000000004        2.9105327475086753     
   17.600000000000001        3.2000000000000002        2.9029153070248714     
   17.600000000000001        4.0000000000000000        2.8986666136783281     
   17.600000000000001        4.8000000000000007        2.8979726933269601     
   17.600000000000001        5.6000000000000005        2.8985344096776080     
   17.600000000000001        6.4000000000000004        2.8990322123745278     
   17.600000000000001        7.2000000000000002        2.8993134160975034     
   17.600000000000001        8.0000000000000000        2.8994161466730284     
   17.600000000000001        8.8000000000000007        2.9002267777599351     
   17.600000000000001        9.6000000000000014        2.9027995180675186     
   17.600000000000001        10.400000000000000        2.9057502687056695     
   17.600000000000001        11.200000000000001        2.9091243397618616     
   17.600000000000001        12.000000000000000        2.9092525777342662     
   17.600000000000001        12.800000000000001        2.9032282162417609     
   17.600000000000001        13.600000000000001        2.8879022680577600     
   17.600000000000001        14.400000000000000        2.8602356355263869     
   17.600000000000001        15.200000000000001        2.8177986550531045     
   17.600000000000001        16.000000000000000        2.7656138338140810     
   17.600000000000001        16.800000000000001        2.7093938394501813     
   17.600000000000001        17.600000000000001        2.6570124906832269     
   17.600000000000001        18.400000000000002        2.6055604098751401     
   17.600000000000001        19.200000000000003        2.5696213406695603     
   17.600000000000001        20.000000000000000        2.5464861712732931     
   17.600000000000001        20.800000000000001        2.5402242272734270     
   17.600000000000001        21.600000000000001        2.5466918201375801     
   17.600000000000001        22.400000000000002        2.5684870754487772     
   17.600000000000001        23.200000000000003        2.6054689275617799     
   17.600000000000001        24.000000000000000        2.6546506260782636     
   17.600000000000001        24.800000000000001        2.7116992465358964     
   17.600000000000001        25.600000000000001        2.7661177186944408     
   17.600000000000001        26.400000000000002        2.8178519652807479     
   17.600000000000001        27.200000000000003        2.8594225751953566     
   17.600000000000001        28.000000000000000        2.8883695367705693     
   17.600000000000001        28.800000000000001        2.9036056425740946     
   17.600000000000001        29.600000000000001        2.9096421191811741     
   17.600000000000001        30.400000000000002        2.9089247178649669     
   17.600000000000001        31.200000000000003        2.9057248485090867     
   17.600000000000001        32.000000000000000        2.9028514740114710     
   17.600000000000001        32.800000000000004        2.9012824228819505     
   17.600000000000001        33.600000000000001        2.8993090857521291     
   17.600000000000001        34.399999999999999        2.8988579896513080     
   17.600000000000001        35.200000000000003        2.8981911183963791     
   17.600000000000001        36.000000000000000        2.8974100398228244     
   17.600000000000001        36.800000000000004        2.8966020335359244     
   17.600000000000001        37.600000000000001        2.8959320367646941     
   17.600000000000001        38.400000000000006        2.8975421076093775     
   17.600000000000001        39.200000000000003        2.9018154741423339     
   17.600000000000001        40.000000000000000        2.9073727155042333     
   17.600000000000001        40.800000000000004        2.9157969685082392     
   17.600000000000001        41.600000000000001        2.9209217803605361     
   17.600000000000001        42.400000000000006        2.9177280795997760     
   17.600000000000001        43.200000000000003        2.8982028395760371     
   17.600000000000001        44.000000000000000        2.8554822377928559     
   17.600000000000001        44.800000000000004        2.7894219207978033     
   17.600000000000001        45.600000000000001        2.7071367070642736     
   17.600000000000001        46.400000000000006        2.6259531279292081     
   17.600000000000001        47.200000000000003        2.5700696702577357     
   17.600000000000001        48.000000000000000        2.5589465947144383     
   17.600000000000001        48.800000000000004        2.5847869370066960     
   17.600000000000001        49.600000000000001        2.6168243484015146     
   17.600000000000001        50.400000000000006        2.6386833754086432     
   17.600000000000001        51.200000000000003        2.6488269393208697     
   17.600000000000001        52.000000000000000        2.6505500955140788     
   17.600000000000001        52.800000000000004        2.6365872902116330     
   17.600000000000001        53.600000000000001        2.6098027898668623     
   17.600000000000001        54.400000000000006        2.5830644109204086     
   17.600000000000001        55.200000000000003        2.5846938617636712     
   17.600000000000001        56.000000000000000        2.6294066819323256     
   17.600000000000001        56.800000000000004        2.7066515871212622     
   17.600000000000001        57.600000000000001        2.7912791608160141     
   17.600000000000001        58.400000000000006        2.8608734622858423     
   17.600000000000001        59.200000000000003        2.9055628847512316     
   17.600000000000001        60.000000000000000        2.9262098865241106     
   17.600000000000001        60.800000000000004        2.9294207557965977     
   17.600000000000001        61.600000000000001        2.9231865845202178     
   17.600000000000001        62.400000000000006        2.9141268092470791     
   17.600000000000001        63.200000000000003        2.9069958211538873     
   17.600000000000001        64.000000000000000        2.8996312429337538     
   17.600000000000001        64.799999999999997        2.8969633303054176     
   17.600000000000001        65.600000000000009        2.8963283446345618     
   17.600000000000001        66.400000000000006        2.8971046732703258     
   17.600000000000001        67.200000000000003        2.9005473251326204     
   17.600000000000001        68.000000000000000        2.9065193080363976     
   17.600000000000001        68.799999999999997        2.9151609405414494     
   17.600000000000001        69.600000000000009        2.9226527217056373     
   17.600000000000001        70.400000000000006        2.9223923301851724     
   17.600000000000001        71.200000000000003        2.9053138073689957     
   17.600000000000001        72.000000000000000        2.8631844110413245     
   17.600000000000001        72.799999999999997        2.7911861415470054     
   17.600000000000001        73.600000000000009        2.7000328459125309     
   17.600000000000001        74.400000000000006        2.6094931859612189     
   17.600000000000001        75.200000000000003        2.5536285470059181     
   17.600000000000001        76.000000000000000        2.5688598033821739     
   17.600000000000001        76.800000000000011        2.6819716811463485     
   17.600000000000001        77.600000000000009        2.8371382613385951     
   17.600000000000001        78.400000000000006        2.9292366084069763     
   17.600000000000001        79.200000000000003        2.9614713605761112     
   17.600000000000001        80.000000000000000        2.9776320266041649     
   17.600000000000001        80.800000000000011        2.9706778273278873     
   17.600000000000001        81.600000000000009        2.8873509529129224     
   17.600000000000001        82.400000000000006        2.7136230704610056     
   17.600000000000001        83.200000000000003        2.5526912585217363     
   17.600000000000001        84.000000000000000        2.5152539401653624     
   17.600000000000001        84.800000000000011        2.5169231420137117     
   17.600000000000001        85.600000000000009        2.5245417027376278     
   17.600000000000001        86.400000000000006        2.6387339612938265     
   17.600000000000001        87.200000000000003        2.9456511878143212     
   17.600000000000001        88.000000000000000        3.4992386238757280     
   17.600000000000001        88.800000000000011        3.5182236201462596     
   17.600000000000001        89.600000000000009        3.5001395693124011     
   17.600000000000001        90.400000000000006        3.5200757180200317     
   17.600000000000001        91.200000000000003        3.5130279362881098     
   17.600000000000001        92.000000000000000        3.5082059033028337     
   17.600000000000001        92.800000000000011        3.5047926334984876     
   17.600000000000001        93.600000000000009        3.5067626820009523     
   17.600000000000001        94.400000000000006        3.5075635895129476     
   17.600000000000001        95.200000000000003        3.5079454113102830     
   17.600000000000001        96.000000000000000        3.5177850659015952     
   17.600000000000001        96.800000000000011        3.4982544139183194     
   17.600000000000001        97.600000000000009        2.8417048282093051     
   17.600000000000001        98.400000000000006        2.6125201597070573     
   17.600000000000001        99.200000000000003        2.5991413740595788     
   17.600000000000001        100.00000000000000        2.6843165290278983     
   17.600000000000001        100.80000000000001        2.7897204689904904     
   17.600000000000001        101.60000000000001        2.8698866755384866     
   17.600000000000001        102.40000000000001        2.9116802129982076     

   18.400000000000002       0.80000000000000004        2.9229247472767605     
   18.400000000000002        1.6000000000000001        2.9207521990119183     
   18.400000000000002        2.4000000000000004        2.9109075877657200     
   18.400000000000002        3.2000000000000002        2.9040558577764046     
   18.400000000000002        4.0000000000000000        2.8993172999332759     
   18.400000000000002        4.8000000000000007        2.8969795937778455     
   18.400000000000002        5.6000000000000005        2.8981541460671703     
   18.400000000000002        6.4000000000000004        2.8990509735378813     
   18.400000000000002        7.2000000000000002        2.8989362784843018     
   18.400000000000002        8.0000000000000000        2.8997069876639343     
   18.400000000000002        8.8000000000000007        2.9005230220369835     
   18.400000000000002        9.6000000000000014        2.9028018758363272     
   18.400000000000002        10.400000000000000        2.9055477049727561     
   18.400000000000002        11.200000000000001        2.9091033462038052     
   18.400000000000002        12.000000000000000        2.9112137119758095     
   18.400000000000002        12.800000000000001        2.9033083650849538     
   18.400000000000002        13.600000000000001        2.8881322924753179     
   18.400000000000002        14.400000000000000        2.8628009451084844     
   18.400000000000002        15.200000000000001        2.8207147847394931     
   18.400000000000002        16.000000000000000        2.7682767366473695     
   18.400000000000002        16.800000000000001        2.7153348294657023     
   18.400000000000002        17.600000000000001        2.6605664817730936     
   18.400000000000002        18.400000000000002        2.6129206689316304     
   18.400000000000002        19.200000000000003        2.5763374239623373     
   18.400000000000002        20.000000000000000        2.5538169826555039     
   18.400000000000002        20.800000000000001        2.5463611333323293     
   18.400000000000002        21.600000000000001        2.5540136285821382     
   18.400000000000002        22.400000000000002        2.5767298731412493     
   18.400000000000002        23.200000000000003        2.6128382303100532     
   18.400000000000002        24.000000000000000        2.6601188887002176     
   18.400000000000002        24.800000000000001        2.7142698964674130     
   18.400000000000002        25.600000000000001        2.7702473196424018     
   18.400000000000002        26.400000000000002        2.8209904654689919     
   18.400000000000002        27.200000000000003        2.8608104257968860     
   18.400000000000002        28.000000000000000        2.8893540570046601     
   18.400000000000002        28.800000000000001        2.9043457114244298     
   18.400000000000002        29.600000000000001        2.9095566091664615     
   18.400000000000002        30.400000000000002        2.9087755395301969     
   18.400000000000002        31.200000000000003        2.9054440732272018     
   18.400000000000002        32.000000000000000        2.9016993983881019     
   18.400000000000002        32.800000000000004        2.8998644867568517     
   18.400000000000002        33.600000000000001        2.8975675816163058     
   18.400000000000002        34.399999999999999        2.8981837703732105     
   18.400000000000002        35.200000000000003        2.8978199581690949     
   18.400000000000002        36.000000000000000        2.8971058557848939     
   18.400000000000002        36.800000000000004        2.8982669968595816     
   18.400000000000002        37.600000000000001        2.8964540785422788     
   18.400000000000002        38.400000000000006        2.8971545636878235     
   18.400000000000002        39.200000000000003        2.8989474727772504     
   18.400000000000002        40.000000000000000        2.9065818626496012     
   18.400000000000002        40.800000000000004        2.9123323611442951     
   18.400000000000002        41.600000000000001        2.9195877436492172     
   18.400000000000002        42.400000000000006        2.9225815399260728     
   18.400000000000002        43.200000000000003        2.9171575742576783     
   18.400000000000002        44.000000000000000        2.8965701339242491     
   18.400000000000002        44.800000000000004        2.8568991834315889     
   18.400000000000002        45.600000000000001        2.7991611847473195     
   18.400000000000002        46.400000000000006        2.7304410426353023     
   18.400000000000002        47.200000000000003        2.6641938495371571     
   18.400000000000002        48.000000000000000        2.6154104329101737     
   18.400000000000002        48.800000000000004        2.5901835719950266     
   18.400000000000002        49.600000000000001        2.5822060318340476     
   18.400000000000002        50.400000000000006        2.5829492373576124     
   18.400000000000002        51.200000000000003        2.5854424953314545     
   18.400000000000002        52.000000000000000        2.5869147459919803     
   18.400000000000002        52.800000000000004        2.5907185263530792     
   18.400000000000002        53.600000000000001        2.6003987642444821     
   18.400000000000002        54.400000000000006        2.6243392483979546     
   18.400000000000002        55.200000000000003        2.6691976753511542     
   18.400000000000002        56.000000000000000        2.7323162004355921     
   18.400000000000002        56.800000000000004        2.8015400622465525     
   18.400000000000002        57.600000000000001        2.8616195419647097     
   18.400000000000002        58.400000000000006        2.9059521513603861     
   18.400000000000002        59.200000000000003        2.9281347210639153     
   18.400000000000002        60.000000000000000        2.9335259102230631     
   18.400000000000002        60.800000000000004        2.9295165616246948     
   18.400000000000002        61.600000000000001        2.9213011967713376     
   18.400000000000002        62.400000000000006        2.9132776956538073     
   18.400000000000002        63.200000000000003        2.9075709876299798     
   18.400000000000002        64.000000000000000        2.9025840699860206     
   18.400000000000002        64.799999999999997        2.8987656158351673     
   18.400000000000002        65.600000000000009        2.8985968460046907     
   18.400000000000002        66.400000000000006        2.8979624483731721     
   18.400000000000002        67.200000000000003        2.8993868170551753     
   18.400000000000002        68.000000000000000        2.9021860597690661     
   18.400000000000002        68.799999999999997        2.9105103638565102     
   18.400000000000002        69.600000000000009        2.9177151399178709     
   18.400000000000002        70.400000000000006        2.9239158756754247     
   18.400000000000002        71.200000000000003        2.9196397749347209     
   18.400000000000002        72.000000000000000        2.8976979546809032     
   18.400000000000002        72.799999999999997        2.8536040297629315     
   18.400000000000002        73.600000000000009        2.7840667689478460     
   18.400000000000002        74.400000000000006        2.6999797988515200     
   18.400000000000002        75.200000000000003        2.6211972530484648     
   18.400000000000002        76.000000000000000        2.5740366723024288     
   18.400000000000002        76.800000000000011        2.5732999018471254     
   18.400000000000002        77.600000000000009        2.6067021562272190     
   18.400000000000002        78.400000000000006        2.6470951463710306     
   18.400000000000002        79.200000000000003        2.6802124175223199     
   18.400000000000002        80.000000000000000        2.7000083094497018     
   18.400000000000002        80.800000000000011        2.6958712452722735     
   18.400000000000002        81.600000000000009        2.6504497326454426     
   18.400000000000002        82.400000000000006        2.5691382469768302     
   18.400000000000002        83.200000000000003        2.5205389782825134     
   18.400000000000002        84.000000000000000        2.5043542557776504     
   18.400000000000002        84.800000000000011        2.5016773883211183     
   18.400000000000002        85.600000000000009        2.5326942986099290     
   18.400000000000002        86.400000000000006        2.8063186489793610     
   18.400000000000002        87.200000000000003        3.5025796782629803     
   18.400000000000002        88.000000000000000        3.5176851977765091     
   18.400000000000002        88.800000000000011        3.5002784472962873     
   18.400000000000002        89.600000000000009        3.5167927217473038     
   18.400000000000002        90.400000000000006        3.5082014249678046     
   18.400000000000002        91.200000000000003        3.5051716300267111     
   18.400000000000002        92.000000000000000        3.5045207752629657     
   18.400000000000002        92.800000000000011        3.5061604929356287     
   18.400000000000002        93.600000000000009        3.5072217936468437     
   18.400000000000002        94.400000000000006        3.5066254758466648     
   18.400000000000002        95.200000000000003        3.5058458900694336     
   18.400000000000002        96.000000000000000        3.5041286639577476     
   18.400000000000002        96.800000000000011        3.5106245940626311     
   18.400000000000002        97.600000000000009        2.9213240190000342     
   18.400000000000002        98.400000000000006        2.6395462057920809     
   18.400000000000002        99.200000000000003        2.5897893465418362     
   18.400000000000002        100.00000000000000        2.6627388099966995     
   18.400000000000002        100.80000000000001        2.7692494573983710     
   18.400000000000002        101.60000000000001        2.8562440792345538     
   18.400000000000002        102.40000000000001        2.9067596870883095     

   19.200000000000003       0.80000000000000004        2.9220890304966809     
   19.200000000000003        1.6000000000000001        2.9214611014191805     
   19.200000000000003        2.4000000000000004        2.9130654623059131     
   19.200000000000003        3.2000000000000002        2.9049554278836704     
   19.200000000000003        4.0000000000000000        2.8995379025956538     
   19.200000000000003        4.8000000000000007        2.8978475922007747     
   19.200000000000003        5.6000000000000005        2.8977984245053028     
   19.200000000000003        6.4000000000000004        2.8982871704121242     
   19.200000000000003        7.2000000000000002        2.8988135623596265     
   19.200000000000003        8.0000000000000000        2.8993277498453933     
   19.200000000000003        8.8000000000000007        2.9002064393803031     
   19.200000000000003        9.6000000000000014        2.9023136037027379     
   19.200000000000003        10.400000000000000        2.9055372453923050     
   19.200000000000003        11.200000000000001        2.9086734222013741     
   19.200000000000003        12.000000000000000        2.9094454100474012     
   19.200000000000003        12.800000000000001        2.9045228630719948     
   19.200000000000003        13.600000000000001        2.8908619818236803     
   19.200000000000003        14.400000000000000        2.8665089854930210     
   19.200000000000003        15.200000000000001        2.8298832129771441     
   19.200000000000003        16.000000000000000        2.7827620414190948     
   19.200000000000003        16.800000000000001        2.7312103272807202     
   19.200000000000003        17.600000000000001        2.6781042685135370     
   19.200000000000003        18.400000000000002        2.6334483688086534     
   19.200000000000003        19.200000000000003        2.5978510939060246     
   19.200000000000003        20.000000000000000        2.5761918506537262     
   19.200000000000003        20.800000000000001        2.5692290343691440     
   19.200000000000003        21.600000000000001        2.5777958574558473     
   19.200000000000003        22.400000000000002        2.5984427259700089     
   19.200000000000003        23.200000000000003        2.6334524296173538     
   19.200000000000003        24.000000000000000        2.6803356633960012     
   19.200000000000003        24.800000000000001        2.7305819774322275     
   19.200000000000003        25.600000000000001        2.7826574916468001     
   19.200000000000003        26.400000000000002        2.8299383576266908     
   19.200000000000003        27.200000000000003        2.8669851663973391     
   19.200000000000003        28.000000000000000        2.8918993312154817     
   19.200000000000003        28.800000000000001        2.9051459452175084     
   19.200000000000003        29.600000000000001        2.9112747764453752     
   19.200000000000003        30.400000000000002        2.9093457108049483     
   19.200000000000003        31.200000000000003        2.9049344028594786     
   19.200000000000003        32.000000000000000        2.9012931415377508     
   19.200000000000003        32.800000000000004        2.8989832946760146     
   19.200000000000003        33.600000000000001        2.8971843955420469     
   19.200000000000003        34.399999999999999        2.8976524396718317     
   19.200000000000003        35.200000000000003        2.8977957239276124     
   19.200000000000003        36.000000000000000        2.8964759767258759     
   19.200000000000003        36.800000000000004        2.8983896968374943     
   19.200000000000003        37.600000000000001        2.8988114626225392     
   19.200000000000003        38.400000000000006        2.8997199316878390     
   19.200000000000003        39.200000000000003        2.9012200698557415     
   19.200000000000003        40.000000000000000        2.9052284518772860     
   19.200000000000003        40.800000000000004        2.9103708899573530     
   19.200000000000003        41.600000000000001        2.9195543648154154     
   19.200000000000003        42.400000000000006        2.9248176559329599     
   19.200000000000003        43.200000000000003        2.9273859531501092     
   19.200000000000003        44.000000000000000        2.9210293372846627     
   19.200000000000003        44.800000000000004        2.9021942476375324     
   19.200000000000003        45.600000000000001        2.8686447956804173     
   19.200000000000003        46.400000000000006        2.8239775184947185     
   19.200000000000003        47.200000000000003        2.7729680036851847     
   19.200000000000003        48.000000000000000        2.7253279991461832     
   19.200000000000003        48.800000000000004        2.6890259568308581     
   19.200000000000003        49.600000000000001        2.6662809647531476     
   19.200000000000003        50.400000000000006        2.6533678009078132     
   19.200000000000003        51.200000000000003        2.6504752195200005     
   19.200000000000003        52.000000000000000        2.6545485933041251     
   19.200000000000003        52.800000000000004        2.6673401694755090     
   19.200000000000003        53.600000000000001        2.6913337322930819     
   19.200000000000003        54.400000000000006        2.7278799255323372     
   19.200000000000003        55.200000000000003        2.7752781381470482     
   19.200000000000003        56.000000000000000        2.8265522031754124     
   19.200000000000003        56.800000000000004        2.8747716639946659     
   19.200000000000003        57.600000000000001        2.9091246675911813     
   19.200000000000003        58.400000000000006        2.9273726405389793     
   19.200000000000003        59.200000000000003        2.9342423189713216     
   19.200000000000003        60.000000000000000        2.9321939461303610     
   19.200000000000003        60.800000000000004        2.9248710334341101     
   19.200000000000003        61.600000000000001        2.9177947696997024     
   19.200000000000003        62.400000000000006        2.9117992061562683     
   19.200000000000003        63.200000000000003        2.9083195327323361     
   19.200000000000003        64.000000000000000        2.9060407370440715     
   19.200000000000003        64.799999999999997        2.9041074790668517     
   19.200000000000003        65.600000000000009        2.9014302604390885     
   19.200000000000003        66.400000000000006        2.8993717692785723     
   19.200000000000003        67.200000000000003        2.8997058313835082     
   19.200000000000003        68.000000000000000        2.9013160297516478     
   19.200000000000003        68.799999999999997        2.9054851431908126     
   19.200000000000003        69.600000000000009        2.9131854626581304     
   19.200000000000003        70.400000000000006        2.9193022760550713     
   19.200000000000003        71.200000000000003        2.9245257957789157     
   19.200000000000003        72.000000000000000        2.9186886787482624     
   19.200000000000003        72.799999999999997        2.8964941303623091     
   19.200000000000003        73.600000000000009        2.8540757605978446     
   19.200000000000003        74.400000000000006        2.7928197054092476     
   19.200000000000003        75.200000000000003        2.7240624605879309     
   19.200000000000003        76.000000000000000        2.6602803178607513     
   19.200000000000003        76.800000000000011        2.6158398893786337     
   19.200000000000003        77.600000000000009        2.5970601071276680     
   19.200000000000003        78.400000000000006        2.5983800219774640     
   19.200000000000003        79.200000000000003        2.6132199542909991     
   19.200000000000003        80.000000000000000        2.6273534085417687     
   19.200000000000003        80.800000000000011        2.6304324323267791     
   19.200000000000003        81.600000000000009        2.6072240637165409     
   19.200000000000003        82.400000000000006        2.5608602465822194     
   19.200000000000003        83.200000000000003        2.5115766593259394     
   19.200000000000003        84.000000000000000        2.5091594260878112     
   19.200000000000003        84.800000000000011        2.5101137693947839     
   19.200000000000003        85.600000000000009        2.5832857911105629     
   19.200000000000003        86.400000000000006        2.8998475047250665     
   19.200000000000003        87.200000000000003        3.5126559549343401     
   19.200000000000003        88.000000000000000        3.5053248025886652     
   19.200000000000003        88.800000000000011        3.5002526479784120     
   19.200000000000003        89.600000000000009        3.5133752606114443     
   19.200000000000003        90.400000000000006        3.5047961614244225     
   19.200000000000003        91.200000000000003        3.5053940692570484     
   19.200000000000003        92.000000000000000        3.5046583861052873     
   19.200000000000003        92.800000000000011        3.5076434086627835     
   19.200000000000003        93.600000000000009        3.5087422855843982     
   19.200000000000003        94.400000000000006        3.5079430671681568     
   19.200000000000003        95.200000000000003        3.5075712127903973     
   19.200000000000003        96.000000000000000        3.5055730385272739     
   19.200000000000003        96.800000000000011        3.5090633000663809     
   19.200000000000003        97.600000000000009        2.9379175931711554     
   19.200000000000003        98.400000000000006        2.6514916050471564     
   19.200000000000003        99.200000000000003        2.5848632442785360     
   19.200000000000003        100.00000000000000        2.6513791249542007     
   19.200000000000003        100.80000000000001        2.7572577851423552     
   19.200000000000003        101.60000000000001        2.8478175043362546     
   19.200000000000003        102.40000000000001        2.9017398905113425     

   20.000000000000000       0.80000000000000004        2.9218851487610307     
   20.000000000000000        1.6000000000000001        2.9219839901048550     
   20.000000000000000        2.4000000000000004        2.9149223069688901     
   20.000000000000000        3.2000000000000002        2.9045597509962602     
   20.000000000000000        4.0000000000000000        2.8992738756089214     
   20.000000000000000        4.8000000000000007        2.8972532113196032     
   20.000000000000000        5.6000000000000005        2.8983692261272234     
   20.000000000000000        6.4000000000000004        2.8987081472854466     
   20.000000000000000        7.2000000000000002        2.8991102008097136     
   20.000000000000000        8.0000000000000000        2.8993200257684197     
   20.000000000000000        8.8000000000000007        2.9001416942289899     
   20.000000000000000        9.6000000000000014        2.9018834720913254     
   20.000000000000000        10.400000000000000        2.9049595068569971     
   20.000000000000000        11.200000000000001        2.9079714763205256     
   20.000000000000000        12.000000000000000        2.9098605375379289     
   20.000000000000000        12.800000000000001        2.9069681438197756     
   20.000000000000000        13.600000000000001        2.8961941669326521     
   20.000000000000000        14.400000000000000        2.8759529807126709     
   20.000000000000000        15.200000000000001        2.8435255995122888     
   20.000000000000000        16.000000000000000        2.8020821319946827     
   20.000000000000000        16.800000000000001        2.7555601875990217     
   20.000000000000000        17.600000000000001        2.7092087236792857     
   20.000000000000000        18.400000000000002        2.6664807517301088     
   20.000000000000000        19.200000000000003        2.6328853219351713     
   20.000000000000000        20.000000000000000        2.6129076037666636     
   20.000000000000000        20.800000000000001        2.6061954362284312     
   20.000000000000000        21.600000000000001        2.6132171380933427     
   20.000000000000000        22.400000000000002        2.6337566494802043     
   20.000000000000000        23.200000000000003        2.6657423161428389     
   20.000000000000000        24.000000000000000        2.7082145229441044     
   20.000000000000000        24.800000000000001        2.7556591187650739     
   20.000000000000000        25.600000000000001        2.8017006085282632     
   20.000000000000000        26.400000000000002        2.8432042203827752     
   20.000000000000000        27.200000000000003        2.8752323234752359     
   20.000000000000000        28.000000000000000        2.8959834350860305     
   20.000000000000000        28.800000000000001        2.9067258053312526     
   20.000000000000000        29.600000000000001        2.9096146466385102     
   20.000000000000000        30.400000000000002        2.9075321652782353     
   20.000000000000000        31.200000000000003        2.9042753454640309     
   20.000000000000000        32.000000000000000        2.9005010861766056     
   20.000000000000000        32.800000000000004        2.8978276650745665     
   20.000000000000000        33.600000000000001        2.8971324026054641     
   20.000000000000000        34.399999999999999        2.8982192648877452     
   20.000000000000000        35.200000000000003        2.9003867390278195     
   20.000000000000000        36.000000000000000        2.9036393347144913     
   20.000000000000000        36.800000000000004        2.9024158403953852     
   20.000000000000000        37.600000000000001        2.9040156461028603     
   20.000000000000000        38.400000000000006        2.9064707491270081     
   20.000000000000000        39.200000000000003        2.9089558915249838     
   20.000000000000000        40.000000000000000        2.9118023773583652     
   20.000000000000000        40.800000000000004        2.9163462722937838     
   20.000000000000000        41.600000000000001        2.9220027545674068     
   20.000000000000000        42.400000000000006        2.9274428151470189     
   20.000000000000000        43.200000000000003        2.9339921339921111     
   20.000000000000000        44.000000000000000        2.9342951141215581     
   20.000000000000000        44.800000000000004        2.9283659559509956     
   20.000000000000000        45.600000000000001        2.9132744714491143     
   20.000000000000000        46.400000000000006        2.8891501824779886     
   20.000000000000000        47.200000000000003        2.8580929709800369     
   20.000000000000000        48.000000000000000        2.8251347207327475     
   20.000000000000000        48.800000000000004        2.7945445455569606     
   20.000000000000000        49.600000000000001        2.7735346043604947     
   20.000000000000000        50.400000000000006        2.7596348361203433     
   20.000000000000000        51.200000000000003        2.7564954629136031     
   20.000000000000000        52.000000000000000        2.7614055545454370     
   20.000000000000000        52.800000000000004        2.7759181402485140     
   20.000000000000000        53.600000000000001        2.7991563307521012     
   20.000000000000000        54.400000000000006        2.8285883561581424     
   20.000000000000000        55.200000000000003        2.8606016610248974     
   20.000000000000000        56.000000000000000        2.8902359220532716     
   20.000000000000000        56.800000000000004        2.9125381335315286     
   20.000000000000000        57.600000000000001        2.9248993482963699     
   20.000000000000000        58.400000000000006        2.9274663069584297     
   20.000000000000000        59.200000000000003        2.9244977940699304     
   20.000000000000000        60.000000000000000        2.9195852930769779     
   20.000000000000000        60.800000000000004        2.9140050901053347     
   20.000000000000000        61.600000000000001        2.9105158364314367     
   20.000000000000000        62.400000000000006        2.9084334821541944     
   20.000000000000000        63.200000000000003        2.9053147669031798     
   20.000000000000000        64.000000000000000        2.9080319105504477     
   20.000000000000000        64.799999999999997        2.9069746664301710     
   20.000000000000000        65.600000000000009        2.9049355524607390     
   20.000000000000000        66.400000000000006        2.9031743169336983     
   20.000000000000000        67.200000000000003        2.9002575696698436     
   20.000000000000000        68.000000000000000        2.8998006975474100     
   20.000000000000000        68.799999999999997        2.9023589192320536     
   20.000000000000000        69.600000000000009        2.9077955706513205     
   20.000000000000000        70.400000000000006        2.9134207063759754     
   20.000000000000000        71.200000000000003        2.9216416601762889     
   20.000000000000000        72.000000000000000        2.9248633963687403     
   20.000000000000000        72.799999999999997        2.9192988871282948     
   20.000000000000000        73.600000000000009        2.8993790683528360     
   20.000000000000000        74.400000000000006        2.8646247186409624     
   20.000000000000000        75.200000000000003        2.8189620135815101     
   20.000000000000000        76.000000000000000        2.7656332419405869     
   20.000000000000000        76.800000000000011        2.7195071685513961     
   20.000000000000000        77.600000000000009        2.6876850776179548     
   20.000000000000000        78.400000000000006        2.6716614779193768     
   20.000000000000000        79.200000000000003        2.6717738678567700     
   20.000000000000000        80.000000000000000        2.6798595693734533     
   20.000000000000000        80.800000000000011        2.6820917943685760     
   20.000000000000000        81.600000000000009        2.6681684073207648     
   20.000000000000000        82.400000000000006        2.6301375343612503     
   20.000000000000000        83.200000000000003        2.5758669906819720     
   20.000000000000000        84.000000000000000        2.5224701684971480     
   20.000000000000000        84.800000000000011        2.5107409715982349     
   20.000000000000000        85.600000000000009        2.6161280565780847     
   20.000000000000000        86.400000000000006        2.9307351317290138     
   20.000000000000000        87.200000000000003        3.5077307008238758     
   20.000000000000000        88.000000000000000        3.5066837613869732     
   20.000000000000000        88.800000000000011        3.5005940105799755     
   20.000000000000000        89.600000000000009        3.5105459070759828     
   20.000000000000000        90.400000000000006        3.5049038269479711     
   20.000000000000000        91.200000000000003        3.5040822701596488     
   20.000000000000000        92.000000000000000        3.5058520497911556     
   20.000000000000000        92.800000000000011        3.5060281060914771     
   20.000000000000000        93.600000000000009        3.5091299662338082     
   20.000000000000000        94.400000000000006        3.5079176819785305     
   20.000000000000000        95.200000000000003        3.5062934874697711     
   20.000000000000000        96.000000000000000        3.5061770523491802     
   20.000000000000000        96.800000000000011        3.5147142975852428     
   20.000000000000000        97.600000000000009        2.9403263781522830     
   20.000000000000000        98.400000000000006        2.6515444095903544     
   20.000000000000000        99.200000000000003        2.5863872397439280     
   20.000000000000000        100.00000000000000        2.6482661877077227     
   20.000000000000000        100.80000000000001        2.7545632061460310     
   20.000000000000000        101.60000000000001        2.8452365498269243     
   20.000000000000000        102.40000000000001        2.9003942334043784     

   20.800000000000001       0.80000000000000004        2.9222766543013141     
   20.800000000000001        1.6000000000000001        2.9219672561468935     
   20.800000000000001        2.4000000000000004        2.9126639196463397     
   20.800000000000001        3.2000000000000002        2.9042296832877263     
   20.800000000000001        4.0000000000000000        2.8993558584248986     
   20.800000000000001        4.8000000000000007        2.8979226997157745     
   20.800000000000001        5.6000000000000005        2.8979691820269369     
   20.800000000000001        6.4000000000000004        2.8991507729475132     
   20.800000000000001        7.2000000000000002        2.8993048789940339     
   20.800000000000001        8.0000000000000000        2.8993423854161584     
   20.800000000000001        8.8000000000000007        2.8998983478883109     
   20.800000000000001        9.6000000000000014        2.9016420059522989     
   20.800000000000001        10.400000000000000        2.9039111429623978     
   20.800000000000001        11.200000000000001        2.9048671596635125     
   20.800000000000001        12.000000000000000        2.9096207182114791     
   20.800000000000001        12.800000000000001        2.9087683807131941     
   20.800000000000001        13.600000000000001        2.9020908738684734     
   20.800000000000001        14.400000000000000        2.8843295619228364     
   20.800000000000001        15.200000000000001        2.8599771014083384     
   20.800000000000001        16.000000000000000        2.8250056921414082     
   20.800000000000001        16.800000000000001        2.7860361197337089     
   20.800000000000001        17.600000000000001        2.7456428603536724     
   20.800000000000001        18.400000000000002        2.7083010885465781     
   20.800000000000001        19.200000000000003        2.6797298377980461     
   20.800000000000001        20.000000000000000        2.6607485834730964     
   20.800000000000001        20.800000000000001        2.6546532855899456     
   20.800000000000001        21.600000000000001        2.6610410037479366     
   20.800000000000001        22.400000000000002        2.6799146142532715     
   20.800000000000001        23.200000000000003        2.7082400264766053     
   20.800000000000001        24.000000000000000        2.7458694327413742     
   20.800000000000001        24.800000000000001        2.7859072341173090     
   20.800000000000001        25.600000000000001        2.8247289147011294     
   20.800000000000001        26.400000000000002        2.8594075276901396     
   20.800000000000001        27.200000000000003        2.8850808787683042     
   20.800000000000001        28.000000000000000        2.9005124780914695     
   20.800000000000001        28.800000000000001        2.9083975886560811     
   20.800000000000001        29.600000000000001        2.9093162621181583     
   20.800000000000001        30.400000000000002        2.9053408165439767     
   20.800000000000001        31.200000000000003        2.9026723889259736     
   20.800000000000001        32.000000000000000        2.9010465207356990     
   20.800000000000001        32.800000000000004        2.8979289897552056     
   20.800000000000001        33.600000000000001        2.8978926765646507     
   20.800000000000001        34.399999999999999        2.9006429301045249     
   20.800000000000001        35.200000000000003        2.9039232034296729     
   20.800000000000001        36.000000000000000        2.9073184769333458     
   20.800000000000001        36.800000000000004        2.9109863063928576     
   20.800000000000001        37.600000000000001        2.9140665872093998     
   20.800000000000001        38.400000000000006        2.9165516115476824     
   20.800000000000001        39.200000000000003        2.9179461872467720     
   20.800000000000001        40.000000000000000        2.9204646349432593     
   20.800000000000001        40.800000000000004        2.9217252448009745     
   20.800000000000001        41.600000000000001        2.9256842560128646     
   20.800000000000001        42.400000000000006        2.9304653962451042     
   20.800000000000001        43.200000000000003        2.9359500486547470     
   20.800000000000001        44.000000000000000        2.9400907152400375     
   20.800000000000001        44.800000000000004        2.9406456394858136     
   20.800000000000001        45.600000000000001        2.9366125916477896     
   20.800000000000001        46.400000000000006        2.9263633723229829     
   20.800000000000001        47.200000000000003        2.9094589705464617     
   20.800000000000001        48.000000000000000        2.8918062387957089     
   20.800000000000001        48.800000000000004        2.8740966690297300     
   20.800000000000001        49.600000000000001        2.8579849177160992     
   20.800000000000001        50.400000000000006        2.8496230681014079     
   20.800000000000001        51.200000000000003        2.8479514294828157     
   20.800000000000001        52.000000000000000        2.8530321240002765     
   20.800000000000001        52.800000000000004        2.8638526511217504     
   20.800000000000001        53.600000000000001        2.8798010742166360     
   20.800000000000001        54.400000000000006        2.8936958047842691     
   20.800000000000001        55.200000000000003        2.9071413594932647     
   20.800000000000001        56.000000000000000        2.9155358581822792     
   20.800000000000001        56.800000000000004        2.9188713095453553     
   20.800000000000001        57.600000000000001        2.9158878020246326     
   20.800000000000001        58.400000000000006        2.9096441230962249     
   20.800000000000001        59.200000000000003        2.9026137800093754     
   20.800000000000001        60.000000000000000        2.8972190350759988     
   20.800000000000001        60.800000000000004        2.8955490798843457     
   20.800000000000001        61.600000000000001        2.8970544230463640     
   20.800000000000001        62.400000000000006        2.9001805502015903     
   20.800000000000001        63.200000000000003        2.9040857449226802     
   20.800000000000001        64.000000000000000        2.9073821598428449     
   20.800000000000001        64.799999999999997        2.9086974549225690     
   20.800000000000001        65.600000000000009        2.9079126771883228     
   20.800000000000001        66.400000000000006        2.9056979206417477     
   20.800000000000001        67.200000000000003        2.9029706346049107     
   20.800000000000001        68.000000000000000        2.9009594816113369     
   20.800000000000001        68.799999999999997        2.9007386966095434     
   20.800000000000001        69.600000000000009        2.9019243372528258     
   20.800000000000001        70.400000000000006        2.9078643738658014     
   20.800000000000001        71.200000000000003        2.9142756128981682     
   20.800000000000001        72.000000000000000        2.9220282560316835     
   20.800000000000001        72.799999999999997        2.9250059836501938     
   20.800000000000001        73.600000000000009        2.9212055198026134     
   20.800000000000001        74.400000000000006        2.9065999021253797     
   20.800000000000001        75.200000000000003        2.8833202325180451     
   20.800000000000001        76.000000000000000        2.8506470998907467     
   20.800000000000001        76.800000000000011        2.8179218207186101     
   20.800000000000001        77.600000000000009        2.7916225296455486     
   20.800000000000001        78.400000000000006        2.7756806799189144     
   20.800000000000001        79.200000000000003        2.7723720920271218     
   20.800000000000001        80.000000000000000        2.7768280398777074     
   20.800000000000001        80.800000000000011        2.7796602366551841     
   20.800000000000001        81.600000000000009        2.7676371630036791     
   20.800000000000001        82.400000000000006        2.7271221613248038     
   20.800000000000001        83.200000000000003        2.6602469359058776     
   20.800000000000001        84.000000000000000        2.5843754960498710     
   20.800000000000001        84.800000000000011        2.5490442611763782     
   20.800000000000001        85.600000000000009        2.6368599036536464     
   20.800000000000001        86.400000000000006        2.9371153423555389     
   20.800000000000001        87.200000000000003        3.5077575014485438     
   20.800000000000001        88.000000000000000        3.5035571077300252     
   20.800000000000001        88.800000000000011        3.5011837847121687     
   20.800000000000001        89.600000000000009        3.5107561966881149     
   20.800000000000001        90.400000000000006        3.5046559766440963     
   20.800000000000001        91.200000000000003        3.5050763616529483     
   20.800000000000001        92.000000000000000        3.5047107742333483     
   20.800000000000001        92.800000000000011        3.5051107771285279     
   20.800000000000001        93.600000000000009        3.5107483199180920     
   20.800000000000001        94.400000000000006        3.5056500730394471     
   20.800000000000001        95.200000000000003        3.5059670400584140     
   20.800000000000001        96.000000000000000        3.5055149558325698     
   20.800000000000001        96.800000000000011        3.5015953921238090     
   20.800000000000001        97.600000000000009        2.9320673847031817     
   20.800000000000001        98.400000000000006        2.6421970649334852     
   20.800000000000001        99.200000000000003        2.5827357295827977     
   20.800000000000001        100.00000000000000        2.6543093821863990     
   20.800000000000001        100.80000000000001        2.7595241621120001     
   20.800000000000001        101.60000000000001        2.8483694671378506     
   20.800000000000001        102.40000000000001        2.9018356065412436     

   21.600000000000001       0.80000000000000004        2.9215798103261927     
   21.600000000000001        1.6000000000000001        2.9212209985235225     
   21.600000000000001        2.4000000000000004        2.9115548789013213     
   21.600000000000001        3.2000000000000002        2.9035396160890325     
   21.600000000000001        4.0000000000000000        2.8994080650411891     
   21.600000000000001        4.8000000000000007        2.8981754583233941     
   21.600000000000001        5.6000000000000005        2.8988003625560470     
   21.600000000000001        6.4000000000000004        2.8999677021307027     
   21.600000000000001        7.2000000000000002        2.8991126098171716     
   21.600000000000001        8.0000000000000000        2.8991540656520045     
   21.600000000000001        8.8000000000000007        2.9005830848170704     
   21.600000000000001        9.6000000000000014        2.9015048968261556     
   21.600000000000001        10.400000000000000        2.9033706621809090     
   21.600000000000001        11.200000000000001        2.9061743079453248     
   21.600000000000001        12.000000000000000        2.9083998772056390     
   21.600000000000001        12.800000000000001        2.9090796470776024     
   21.600000000000001        13.600000000000001        2.9049816043145209     
   21.600000000000001        14.400000000000000        2.8959659067587702     
   21.600000000000001        15.200000000000001        2.8756560016191290     
   21.600000000000001        16.000000000000000        2.8500475936699203     
   21.600000000000001        16.800000000000001        2.8187149990430194     
   21.600000000000001        17.600000000000001        2.7863853407910955     
   21.600000000000001        18.400000000000002        2.7552720139883800     
   21.600000000000001        19.200000000000003        2.7306199050172406     
   21.600000000000001        20.000000000000000        2.7159274632271706     
   21.600000000000001        20.800000000000001        2.7094197066728398     
   21.600000000000001        21.600000000000001        2.7154815892606341     
   21.600000000000001        22.400000000000002        2.7311116341616595     
   21.600000000000001        23.200000000000003        2.7550720122116190     
   21.600000000000001        24.000000000000000        2.7858467770811521     
   21.600000000000001        24.800000000000001        2.8186942537895829     
   21.600000000000001        25.600000000000001        2.8493516645458214     
   21.600000000000001        26.400000000000002        2.8757683157892133     
   21.600000000000001        27.200000000000003        2.8948989059002872     
   21.600000000000001        28.000000000000000        2.9045154106381155     
   21.600000000000001        28.800000000000001        2.9082273062527975     
   21.600000000000001        29.600000000000001        2.9074943576194103     
   21.600000000000001        30.400000000000002        2.9042678555976780     
   21.600000000000001        31.200000000000003        2.9004822448878063     
   21.600000000000001        32.000000000000000        2.8994260204294382     
   21.600000000000001        32.800000000000004        2.8998013387043957     
   21.600000000000001        33.600000000000001        2.9002312049257912     
   21.600000000000001        34.399999999999999        2.9071528207324220     
   21.600000000000001        35.200000000000003        2.9106399483306458     
   21.600000000000001        36.000000000000000        2.9150138105974412     
   21.600000000000001        36.800000000000004        2.9195101310789653     
   21.600000000000001        37.600000000000001        2.9224991089935228     
   21.600000000000001        38.400000000000006        2.9213338186888991     
   21.600000000000001        39.200000000000003        2.9221819735180894     
   21.600000000000001        40.000000000000000        2.9211540493976345     
   21.600000000000001        40.800000000000004        2.9192033803738777     
   21.600000000000001        41.600000000000001        2.9217790449737566     
   21.600000000000001        42.400000000000006        2.9255753989275726     
   21.600000000000001        43.200000000000003        2.9297455486263053     
   21.600000000000001        44.000000000000000        2.9369062025005621     
   21.600000000000001        44.800000000000004        2.9405208784673866     
   21.600000000000001        45.600000000000001        2.9440780674688769     
   21.600000000000001        46.400000000000006        2.9445947619297543     
   21.600000000000001        47.200000000000003        2.9341948650126293     
   21.600000000000001        48.000000000000000        2.9269293613394942     
   21.600000000000001        48.800000000000004        2.9189792580146454     
   21.600000000000001        49.600000000000001        2.9097914653505588     
   21.600000000000001        50.400000000000006        2.9052914745569161     
   21.600000000000001        51.200000000000003        2.9050007615433073     
   21.600000000000001        52.000000000000000        2.9075353365451835     
   21.600000000000001        52.800000000000004        2.9141087132888774     
   21.600000000000001        53.600000000000001        2.9175235134099480     
   21.600000000000001        54.400000000000006        2.9192635332726589     
   21.600000000000001        55.200000000000003        2.9160656685094777     
   21.600000000000001        56.000000000000000        2.9086209429083634     
   21.600000000000001        56.800000000000004        2.8974947724761675     
   21.600000000000001        57.600000000000001        2.8855682275323811     
   21.600000000000001        58.400000000000006        2.8746764829691784     
   21.600000000000001        59.200000000000003        2.8666488706620119     
   21.600000000000001        60.000000000000000        2.8635867027025332     
   21.600000000000001        60.800000000000004        2.8684849498890541     
   21.600000000000001        61.600000000000001        2.8742490488578123     
   21.600000000000001        62.400000000000006        2.8834756347689261     
   21.600000000000001        63.200000000000003        2.8939260042945651     
   21.600000000000001        64.000000000000000        2.9017144031336777     
   21.600000000000001        64.799999999999997        2.9070780581779481     
   21.600000000000001        65.600000000000009        2.9089697638908389     
   21.600000000000001        66.400000000000006        2.9078914785085592     
   21.600000000000001        67.200000000000003        2.9052767018275985     
   21.600000000000001        68.000000000000000        2.9024105196536514     
   21.600000000000001        68.799999999999997        2.9000911311408086     
   21.600000000000001        69.600000000000009        2.8998391060290793     
   21.600000000000001        70.400000000000006        2.9032230177741933     
   21.600000000000001        71.200000000000003        2.9078009787735022     
   21.600000000000001        72.000000000000000        2.9148656353946474     
   21.600000000000001        72.799999999999997        2.9216156745238884     
   21.600000000000001        73.600000000000009        2.9214987729079600     
   21.600000000000001        74.400000000000006        2.9239883879982012     
   21.600000000000001        75.200000000000003        2.9146072663410614     
   21.600000000000001        76.000000000000000        2.9006023009283339     
   21.600000000000001        76.800000000000011        2.8839998826194311     
   21.600000000000001        77.600000000000009        2.8694177606274729     
   21.600000000000001        78.400000000000006        2.8596669062119284     
   21.600000000000001        79.200000000000003        2.8599233975383327     
   21.600000000000001        80.000000000000000        2.8643294887506272     
   21.600000000000001        80.800000000000011        2.8670780677370438     
   21.600000000000001        81.600000000000009        2.8557923580326343     
   21.600000000000001        82.400000000000006        2.8165421176729812     
   21.600000000000001        83.200000000000003        2.7424910952602350     
   21.600000000000001        84.000000000000000        2.6484531785024692     
   21.600000000000001        84.800000000000011        2.5848951070683346     
   21.600000000000001        85.600000000000009        2.6398204934298146     
   21.600000000000001        86.400000000000006        2.9230942876373391     
   21.600000000000001        87.200000000000003        3.5144019149802190     
   21.600000000000001        88.000000000000000        3.5009045745480472     
   21.600000000000001        88.800000000000011        3.4999077031853805     
   21.600000000000001        89.600000000000009        3.5122174885252986     
   21.600000000000001        90.400000000000006        3.5055731859204440     
   21.600000000000001        91.200000000000003        3.5046531028678065     
   21.600000000000001        92.000000000000000        3.5051456905171987     
   21.600000000000001        92.800000000000011        3.5037736130326049     
   21.600000000000001        93.600000000000009        3.5029163467861677     
   21.600000000000001        94.400000000000006        3.5042951682087145     
   21.600000000000001        95.200000000000003        3.5056094458784774     
   21.600000000000001        96.000000000000000        3.5072599954166153     
   21.600000000000001        96.800000000000011        3.4985350952247147     
   21.600000000000001        97.600000000000009        2.9086623660104109     
   21.600000000000001        98.400000000000006        2.6227374291713197     
   21.600000000000001        99.200000000000003        2.5825216411019438     
   21.600000000000001        100.00000000000000        2.6643106803966150     
   21.600000000000001        100.80000000000001        2.7735982300159034     
   21.600000000000001        101.60000000000001        2.8589637637523753     
   21.600000000000001        102.40000000000001        2.9064161451745152     

   22.400000000000002       0.80000000000000004        2.9247518013274800     
   22.400000000000002        1.6000000000000001        2.9187899795193211     
   22.400000000000002        2.4000000000000004        2.9101158885349503     
   22.400000000000002        3.2000000000000002        2.9027894139716235     
   22.400000000000002        4.0000000000000000        2.8971056014225285     
   22.400000000000002        4.8000000000000007        2.8991477915092729     
   22.400000000000002        5.6000000000000005        2.8994493619276285     
   22.400000000000002        6.4000000000000004        2.8989444983950463     
   22.400000000000002        7.2000000000000002        2.8990018366895711     
   22.400000000000002        8.0000000000000000        2.8994685515623408     
   22.400000000000002        8.8000000000000007        2.9011719026539580     
   22.400000000000002        9.6000000000000014        2.9001718535989847     
   22.400000000000002        10.400000000000000        2.9019418969897570     
   22.400000000000002        11.200000000000001        2.9041332179313808     
   22.400000000000002        12.000000000000000        2.9069375437451415     
   22.400000000000002        12.800000000000001        2.9088742624328927     
   22.400000000000002        13.600000000000001        2.9079195610036579     
   22.400000000000002        14.400000000000000        2.9025960300408635     
   22.400000000000002        15.200000000000001        2.8894329868837345     
   22.400000000000002        16.000000000000000        2.8716370532988393     
   22.400000000000002        16.800000000000001        2.8496774808890764     
   22.400000000000002        17.600000000000001        2.8252028252264383     
   22.400000000000002        18.400000000000002        2.8018664823852113     
   22.400000000000002        19.200000000000003        2.7832065272238764     
   22.400000000000002        20.000000000000000        2.7709440505324565     
   22.400000000000002        20.800000000000001        2.7665895433161203     
   22.400000000000002        21.600000000000001        2.7697701047923409     
   22.400000000000002        22.400000000000002        2.7831505811916397     
   22.400000000000002        23.200000000000003        2.8019811187446679     
   22.400000000000002        24.000000000000000        2.8253273737253775     
   22.400000000000002        24.800000000000001        2.8498217799319696     
   22.400000000000002        25.600000000000001        2.8722397695500703     
   22.400000000000002        26.400000000000002        2.8896564299965362     
   22.400000000000002        27.200000000000003        2.9022037495656798     
   22.400000000000002        28.000000000000000        2.9069354612998315     
   22.400000000000002        28.800000000000001        2.9088981669136040     
   22.400000000000002        29.600000000000001        2.9051891859279930     
   22.400000000000002        30.400000000000002        2.9022799703515383     
   22.400000000000002        31.200000000000003        2.9005951720436509     
   22.400000000000002        32.000000000000000        2.9002711427537444     
   22.400000000000002        32.800000000000004        2.9025140685665529     
   22.400000000000002        33.600000000000001        2.9059302386078931     
   22.400000000000002        34.399999999999999        2.9131285000031997     
   22.400000000000002        35.200000000000003        2.9185068268957246     
   22.400000000000002        36.000000000000000        2.9221586925342704     
   22.400000000000002        36.800000000000004        2.9236866120338765     
   22.400000000000002        37.600000000000001        2.9223046922514948     
   22.400000000000002        38.400000000000006        2.9177569764983460     
   22.400000000000002        39.200000000000003        2.9107181344029671     
   22.400000000000002        40.000000000000000        2.9044242477623934     
   22.400000000000002        40.800000000000004        2.8997952167394452     
   22.400000000000002        41.600000000000001        2.8985126489739628     
   22.400000000000002        42.400000000000006        2.9013795078877118     
   22.400000000000002        43.200000000000003        2.9071269881555759     
   22.400000000000002        44.000000000000000        2.9176158625612012     
   22.400000000000002        44.800000000000004        2.9272780382505146     
   22.400000000000002        45.600000000000001        2.9366106208734779     
   22.400000000000002        46.400000000000006        2.9409799959062588     
   22.400000000000002        47.200000000000003        2.9432458012372971     
   22.400000000000002        48.000000000000000        2.9412528459618832     
   22.400000000000002        48.800000000000004        2.9374952770018816     
   22.400000000000002        49.600000000000001        2.9334127187102039     
   22.400000000000002        50.400000000000006        2.9313034132507769     
   22.400000000000002        51.200000000000003        2.9302552897852672     
   22.400000000000002        52.000000000000000        2.9295127362399507     
   22.400000000000002        52.800000000000004        2.9278498454272643     
   22.400000000000002        53.600000000000001        2.9233076683164363     
   22.400000000000002        54.400000000000006        2.9121106622646629     
   22.400000000000002        55.200000000000003        2.8975760566057951     
   22.400000000000002        56.000000000000000        2.8786287242717421     
   22.400000000000002        56.800000000000004        2.8587526396287557     
   22.400000000000002        57.600000000000001        2.8407612116717913     
   22.400000000000002        58.400000000000006        2.8276899246867711     
   22.400000000000002        59.200000000000003        2.8200513784505317     
   22.400000000000002        60.000000000000000        2.8205477382685120     
   22.400000000000002        60.800000000000004        2.8282092787307072     
   22.400000000000002        61.600000000000001        2.8415853222149177     
   22.400000000000002        62.400000000000006        2.8580472447923420     
   22.400000000000002        63.200000000000003        2.8753117049751986     
   22.400000000000002        64.000000000000000        2.8900705353839427     
   22.400000000000002        64.799999999999997        2.9011007827254254     
   22.400000000000002        65.600000000000009        2.9058162635833518     
   22.400000000000002        66.400000000000006        2.9082794637418332     
   22.400000000000002        67.200000000000003        2.9061665280924984     
   22.400000000000002        68.000000000000000        2.9046547299177932     
   22.400000000000002        68.799999999999997        2.9010713534786738     
   22.400000000000002        69.600000000000009        2.9015315577615786     
   22.400000000000002        70.400000000000006        2.8989074866329907     
   22.400000000000002        71.200000000000003        2.9021319556084144     
   22.400000000000002        72.000000000000000        2.9082519158939677     
   22.400000000000002        72.799999999999997        2.9127919977566736     
   22.400000000000002        73.600000000000009        2.9193381747612239     
   22.400000000000002        74.400000000000006        2.9229816881787674     
   22.400000000000002        75.200000000000003        2.9232804719606853     
   22.400000000000002        76.000000000000000        2.9200073281821135     
   22.400000000000002        76.800000000000011        2.9143680088741584     
   22.400000000000002        77.600000000000009        2.9093706472281271     
   22.400000000000002        78.400000000000006        2.9084211784206251     
   22.400000000000002        79.200000000000003        2.9111424340468801     
   22.400000000000002        80.000000000000000        2.9193694651789439     
   22.400000000000002        80.800000000000011        2.9230754734561799     
   22.400000000000002        81.600000000000009        2.9140056347400085     
   22.400000000000002        82.400000000000006        2.8782043720660888     
   22.400000000000002        83.200000000000003        2.8044569568522291     
   22.400000000000002        84.000000000000000        2.7007921997830691     
   22.400000000000002        84.800000000000011        2.6113752473159306     
   22.400000000000002        85.600000000000009        2.6187110920764289     
   22.400000000000002        86.400000000000006        2.8414975733749332     
   22.400000000000002        87.200000000000003        3.5041294740107976     
   22.400000000000002        88.000000000000000        3.5180470768534868     
   22.400000000000002        88.800000000000011        3.4998369980509771     
   22.400000000000002        89.600000000000009        3.5176048099961728     
   22.400000000000002        90.400000000000006        3.5085970655567480     
   22.400000000000002        91.200000000000003        3.5066608834890967     
   22.400000000000002        92.000000000000000        3.5019666501232019     
   22.400000000000002        92.800000000000011        3.5035336143617566     
   22.400000000000002        93.600000000000009        3.5049788880323303     
   22.400000000000002        94.400000000000006        3.5033093257414163     
   22.400000000000002        95.200000000000003        3.5019825797068118     
   22.400000000000002        96.000000000000000        3.5088702863145333     
   22.400000000000002        96.800000000000011        3.5017921537502112     
   22.400000000000002        97.600000000000009        2.8199547052715324     
   22.400000000000002        98.400000000000006        2.5917764262633041     
   22.400000000000002        99.200000000000003        2.5904962498909292     
   22.400000000000002        100.00000000000000        2.6877690416003173     
   22.400000000000002        100.80000000000001        2.7954637010277739     
   22.400000000000002        101.60000000000001        2.8724328059094226     
   22.400000000000002        102.40000000000001        2.9121338591666945     

   23.200000000000003       0.80000000000000004        2.9228626197943610     
   23.200000000000003        1.6000000000000001        2.9163562288133553     
   23.200000000000003        2.4000000000000004        2.9082396008154925     
   23.200000000000003        3.2000000000000002        2.9016308717207413     
   23.200000000000003        4.0000000000000000        2.8983926206726189     
   23.200000000000003        4.8000000000000007        2.8979338154133063     
   23.200000000000003        5.6000000000000005        2.8988506866975112     
   23.200000000000003        6.4000000000000004        2.8992667597911348     
   23.200000000000003        7.2000000000000002        2.8996199281496979     
   23.200000000000003        8.0000000000000000        2.8984889305736368     
   23.200000000000003        8.8000000000000007        2.8987488700963864     
   23.200000000000003        9.6000000000000014        2.8989274361645627     
   23.200000000000003        10.400000000000000        2.9010634158801758     
   23.200000000000003        11.200000000000001        2.9028149338345521     
   23.200000000000003        12.000000000000000        2.9047755351710340     
   23.200000000000003        12.800000000000001        2.9079234158133285     
   23.200000000000003        13.600000000000001        2.9082386848892052     
   23.200000000000003        14.400000000000000        2.9074916019314609     
   23.200000000000003        15.200000000000001        2.9007859407532899     
   23.200000000000003        16.000000000000000        2.8901528109286114     
   23.200000000000003        16.800000000000001        2.8756943438539513     
   23.200000000000003        17.600000000000001        2.8604967014988723     
   23.200000000000003        18.400000000000002        2.8434999932115459     
   23.200000000000003        19.200000000000003        2.8290843401592571     
   23.200000000000003        20.000000000000000        2.8213082243814380     
   23.200000000000003        20.800000000000001        2.8176325177950692     
   23.200000000000003        21.600000000000001        2.8209376671492756     
   23.200000000000003        22.400000000000002        2.8298810707059889     
   23.200000000000003        23.200000000000003        2.8432256582345081     
   23.200000000000003        24.000000000000000        2.8594756174307685     
   23.200000000000003        24.800000000000001        2.8754972716522476     
   23.200000000000003        25.600000000000001        2.8891742983923514     
   23.200000000000003        26.400000000000002        2.9003785954898733     
   23.200000000000003        27.200000000000003        2.9061554887766410     
   23.200000000000003        28.000000000000000        2.9080691295769783     
   23.200000000000003        28.800000000000001        2.9055158377936179     
   23.200000000000003        29.600000000000001        2.9025857464949301     
   23.200000000000003        30.400000000000002        2.9003685700997126     
   23.200000000000003        31.200000000000003        2.9001758680696565     
   23.200000000000003        32.000000000000000        2.9028902734600810     
   23.200000000000003        32.800000000000004        2.9079068684201403     
   23.200000000000003        33.600000000000001        2.9143345018357807     
   23.200000000000003        34.399999999999999        2.9193792437613366     
   23.200000000000003        35.200000000000003        2.9235284433307474     
   23.200000000000003        36.000000000000000        2.9220401756505514     
   23.200000000000003        36.800000000000004        2.9148441177663513     
   23.200000000000003        37.600000000000001        2.9022378484822156     
   23.200000000000003        38.400000000000006        2.8854812614161274     
   23.200000000000003        39.200000000000003        2.8681511010053753     
   23.200000000000003        40.000000000000000        2.8549486587626025     
   23.200000000000003        40.800000000000004        2.8457988558302829     
   23.200000000000003        41.600000000000001        2.8428295631511347     
   23.200000000000003        42.400000000000006        2.8452717211830816     
   23.200000000000003        43.200000000000003        2.8557451168092403     
   23.200000000000003        44.000000000000000        2.8706775587965727     
   23.200000000000003        44.800000000000004        2.8894809673094497     
   23.200000000000003        45.600000000000001        2.9085140290766156     
   23.200000000000003        46.400000000000006        2.9250145277347421     
   23.200000000000003        47.200000000000003        2.9362794255639959     
   23.200000000000003        48.000000000000000        2.9417005382336945     
   23.200000000000003        48.800000000000004        2.9427909416075795     
   23.200000000000003        49.600000000000001        2.9403869315704925     
   23.200000000000003        50.400000000000006        2.9373834170846638     
   23.200000000000003        51.200000000000003        2.9340633541475150     
   23.200000000000003        52.000000000000000        2.9293783448013726     
   23.200000000000003        52.800000000000004        2.9209087236827300     
   23.200000000000003        53.600000000000001        2.9070655410442781     
   23.200000000000003        54.400000000000006        2.8877815885555416     
   23.200000000000003        55.200000000000003        2.8632664666837271     
   23.200000000000003        56.000000000000000        2.8355430244130138     
   23.200000000000003        56.800000000000004        2.8092610111454479     
   23.200000000000003        57.600000000000001        2.7871934138091317     
   23.200000000000003        58.400000000000006        2.7706910981638395     
   23.200000000000003        59.200000000000003        2.7654701660337433     
   23.200000000000003        60.000000000000000        2.7702782251086129     
   23.200000000000003        60.800000000000004        2.7812911857972078     
   23.200000000000003        61.600000000000001        2.8008761097888564     
   23.200000000000003        62.400000000000006        2.8222335028700303     
   23.200000000000003        63.200000000000003        2.8490520831121176     
   23.200000000000003        64.000000000000000        2.8722345236727591     
   23.200000000000003        64.799999999999997        2.8905030766896846     
   23.200000000000003        65.600000000000009        2.9020838569582987     
   23.200000000000003        66.400000000000006        2.9094485104133319     
   23.200000000000003        67.200000000000003        2.9081201595311401     
   23.200000000000003        68.000000000000000        2.9065233099204946     
   23.200000000000003        68.799999999999997        2.9031588408775142     
   23.200000000000003        69.600000000000009        2.9000276759093899     
   23.200000000000003        70.400000000000006        2.8984081679707971     
   23.200000000000003        71.200000000000003        2.8997041821649034     
   23.200000000000003        72.000000000000000        2.9013802901763417     
   23.200000000000003        72.799999999999997        2.9056805494505911     
   23.200000000000003        73.600000000000009        2.9098021735886821     
   23.200000000000003        74.400000000000006        2.9154644606938387     
   23.200000000000003        75.200000000000003        2.9191036228298914     
   23.200000000000003        76.000000000000000        2.9212469325398209     
   23.200000000000003        76.800000000000011        2.9205815998516886     
   23.200000000000003        77.600000000000009        2.9208697657091438     
   23.200000000000003        78.400000000000006        2.9234456856493387     
   23.200000000000003        79.200000000000003        2.9296534801835805     
   23.200000000000003        80.000000000000000        2.9386738383430213     
   23.200000000000003        80.800000000000011        2.9457449261547390     
   23.200000000000003        81.600000000000009        2.9403554735820725     
   23.200000000000003        82.400000000000006        2.9109900924370371     
   23.200000000000003        83.200000000000003        2.8435942122870754     
   23.200000000000003        84.000000000000000        2.7437597433288405     
   23.200000000000003        84.800000000000011        2.6365817569375980     
   23.200000000000003        85.600000000000009        2.5893589202862097     
   23.200000000000003        86.400000000000006        2.6909527500695503     
   23.200000000000003        87.200000000000003        2.9587505392285247     
   23.200000000000003        88.000000000000000        3.5023547623828075     
   23.200000000000003        88.800000000000011        3.4968622452968345     
   23.200000000000003        89.600000000000009        3.5031003872772790     
   23.200000000000003        90.400000000000006        3.5125220721226698     
   23.200000000000003        91.200000000000003        3.5116660020438251     
   23.200000000000003        92.000000000000000        3.5168495954424563     
   23.200000000000003        92.800000000000011        3.5050318540989158     
   23.200000000000003        93.600000000000009        3.5072686175805363     
   23.200000000000003        94.400000000000006        3.5100758270461969     
   23.200000000000003        95.200000000000003        3.5047632638902519     
   23.200000000000003        96.000000000000000        3.5098216382748073     
   23.200000000000003        96.800000000000011        2.9427891185766977     
   23.200000000000003        97.600000000000009        2.6707684787372217     
   23.200000000000003        98.400000000000006        2.5642768702042300     
   23.200000000000003        99.200000000000003        2.6162890174165203     
   23.200000000000003        100.00000000000000        2.7235191873460205     
   23.200000000000003        100.80000000000001        2.8238545372005910     
   23.200000000000003        101.60000000000001        2.8892829429210654     
   23.200000000000003        102.40000000000001        2.9185126249568731     

   24.000000000000000       0.80000000000000004        2.9225301514704674     
   24.000000000000000        1.6000000000000001        2.9145131544327536     
   24.000000000000000        2.4000000000000004        2.9056747138122003     
   24.000000000000000        3.2000000000000002        2.9002494881020975     
   24.000000000000000        4.0000000000000000        2.8984884401046083     
   24.000000000000000        4.8000000000000007        2.8974265434266320     
   24.000000000000000        5.6000000000000005        2.8979000770930985     
   24.000000000000000        6.4000000000000004        2.8997737286070850     
   24.000000000000000        7.2000000000000002        2.9001171921015669     
   24.000000000000000        8.0000000000000000        2.9000706822752167     
   24.000000000000000        8.8000000000000007        2.8975126648329477     
   24.000000000000000        9.6000000000000014        2.8998556119250507     
   24.000000000000000        10.400000000000000        2.9003671421757753     
   24.000000000000000        11.200000000000001        2.9018930672656431     
   24.000000000000000        12.000000000000000        2.9038290297653377     
   24.000000000000000        12.800000000000001        2.9062900565244316     
   24.000000000000000        13.600000000000001        2.9090916666272952     
   24.000000000000000        14.400000000000000        2.9075917936604116     
   24.000000000000000        15.200000000000001        2.9075211987779621     
   24.000000000000000        16.000000000000000        2.9028367253512108     
   24.000000000000000        16.800000000000001        2.8946475903923021     
   24.000000000000000        17.600000000000001        2.8853656577250479     
   24.000000000000000        18.400000000000002        2.8752820205726750     
   24.000000000000000        19.200000000000003        2.8662384427166736     
   24.000000000000000        20.000000000000000        2.8615801184318075     
   24.000000000000000        20.800000000000001        2.8589579614575191     
   24.000000000000000        21.600000000000001        2.8606973081476346     
   24.000000000000000        22.400000000000002        2.8665159372468638     
   24.000000000000000        23.200000000000003        2.8751332575547601     
   24.000000000000000        24.000000000000000        2.8843591116530836     
   24.000000000000000        24.800000000000001        2.8936946064051869     
   24.000000000000000        25.600000000000001        2.9014187455171574     
   24.000000000000000        26.400000000000002        2.9056661295594752     
   24.000000000000000        27.200000000000003        2.9076209257976795     
   24.000000000000000        28.000000000000000        2.9055440988402750     
   24.000000000000000        28.800000000000001        2.9056511934999985     
   24.000000000000000        29.600000000000001        2.9012485695423229     
   24.000000000000000        30.400000000000002        2.9000635180485674     
   24.000000000000000        31.200000000000003        2.9021203119226144     
   24.000000000000000        32.000000000000000        2.9071679540362658     
   24.000000000000000        32.800000000000004        2.9140184976221817     
   24.000000000000000        33.600000000000001        2.9200727371016741     
   24.000000000000000        34.399999999999999        2.9238729303502620     
   24.000000000000000        35.200000000000003        2.9191819628480276     
   24.000000000000000        36.000000000000000        2.9054141800132740     
   24.000000000000000        36.800000000000004        2.8822295031590981     
   24.000000000000000        37.600000000000001        2.8516480633487458     
   24.000000000000000        38.400000000000006        2.8186322532177726     
   24.000000000000000        39.200000000000003        2.7895319021366793     
   24.000000000000000        40.000000000000000        2.7698502812413475     
   24.000000000000000        40.800000000000004        2.7549488928311638     
   24.000000000000000        41.600000000000001        2.7506119678176471     
   24.000000000000000        42.400000000000006        2.7543985869166083     
   24.000000000000000        43.200000000000003        2.7660430216006673     
   24.000000000000000        44.000000000000000        2.7883515508159409     
   24.000000000000000        44.800000000000004        2.8177401637518003     
   24.000000000000000        45.600000000000001        2.8512385780504470     
   24.000000000000000        46.400000000000006        2.8842466188620413     
   24.000000000000000        47.200000000000003        2.9111199052119927     
   24.000000000000000        48.000000000000000        2.9288167243007615     
   24.000000000000000        48.800000000000004        2.9372681103060385     
   24.000000000000000        49.600000000000001        2.9393433116444667     
   24.000000000000000        50.400000000000006        2.9367473501809576     
   24.000000000000000        51.200000000000003        2.9316405873254849     
   24.000000000000000        52.000000000000000        2.9204811441911427     
   24.000000000000000        52.800000000000004        2.9057341636190657     
   24.000000000000000        53.600000000000001        2.8843924208016030     
   24.000000000000000        54.400000000000006        2.8561416512275843     
   24.000000000000000        55.200000000000003        2.8234124981309003     
   24.000000000000000        56.000000000000000        2.7897633055369768     
   24.000000000000000        56.800000000000004        2.7565227779796402     
   24.000000000000000        57.600000000000001        2.7306888223782990     
   24.000000000000000        58.400000000000006        2.7140912561670771     
   24.000000000000000        59.200000000000003        2.7080661506450436     
   24.000000000000000        60.000000000000000        2.7134507930199607     
   24.000000000000000        60.800000000000004        2.7288860438178038     
   24.000000000000000        61.600000000000001        2.7547063766519946     
   24.000000000000000        62.400000000000006        2.7852225621124367     
   24.000000000000000        63.200000000000003        2.8172508984270026     
   24.000000000000000        64.000000000000000        2.8498695614089176     
   24.000000000000000        64.799999999999997        2.8759711974330933     
   24.000000000000000        65.600000000000009        2.8935594180392368     
   24.000000000000000        66.400000000000006        2.9048029604493695     
   24.000000000000000        67.200000000000003        2.9088024804519406     
   24.000000000000000        68.000000000000000        2.9083287457990612     
   24.000000000000000        68.799999999999997        2.9053651041589612     
   24.000000000000000        69.600000000000009        2.9019233849939563     
   24.000000000000000        70.400000000000006        2.8992522299912040     
   24.000000000000000        71.200000000000003        2.8981868301166456     
   24.000000000000000        72.000000000000000        2.8983632218370428     
   24.000000000000000        72.799999999999997        2.9002271688096299     
   24.000000000000000        73.600000000000009        2.9034704531183264     
   24.000000000000000        74.400000000000006        2.9064088035807516     
   24.000000000000000        75.200000000000003        2.9112093394006591     
   24.000000000000000        76.000000000000000        2.9125537082671622     
   24.000000000000000        76.800000000000011        2.9142815315967279     
   24.000000000000000        77.600000000000009        2.9167370831398536     
   24.000000000000000        78.400000000000006        2.9205690473964601     
   24.000000000000000        79.200000000000003        2.9265828668296514     
   24.000000000000000        80.000000000000000        2.9357172188450913     
   24.000000000000000        80.800000000000011        2.9440836045004377     
   24.000000000000000        81.600000000000009        2.9434266904246078     
   24.000000000000000        82.400000000000006        2.9232256646256882     
   24.000000000000000        83.200000000000003        2.8724145001676757     
   24.000000000000000        84.000000000000000        2.7843579506397016     
   24.000000000000000        84.800000000000011        2.6745162946944427     
   24.000000000000000        85.600000000000009        2.5858281212343406     
   24.000000000000000        86.400000000000006        2.5758205174051936     
   24.000000000000000        87.200000000000003        2.7030762361805181     
   24.000000000000000        88.000000000000000        2.9658389838331409     
   24.000000000000000        88.800000000000011        3.5154154687279524     
   24.000000000000000        89.600000000000009        3.5019855606462320     
   24.000000000000000        90.400000000000006        3.5024898698510420     
   24.000000000000000        91.200000000000003        3.5167696729309994     
   24.000000000000000        92.000000000000000        3.4959876317236955     
   24.000000000000000        92.800000000000011        3.5094415641157233     
   24.000000000000000        93.600000000000009        3.5079692898206432     
   24.000000000000000        94.400000000000006        3.4980341543612368     
   24.000000000000000        95.200000000000003        3.5113837937746291     
   24.000000000000000        96.000000000000000        2.9577045954326313     
   24.000000000000000        96.800000000000011        2.6902064994140189     
   24.000000000000000        97.600000000000009        2.5622402638630075     
   24.000000000000000        98.400000000000006        2.5724044505700876     
   24.000000000000000        99.200000000000003        2.6624700618320745     
   24.000000000000000        100.00000000000000        2.7705296325255566     
   24.000000000000000        100.80000000000001        2.8543929270247848     
   24.000000000000000        101.60000000000001        2.9040627793089202     
   24.000000000000000        102.40000000000001        2.9224241564331521     

   24.800000000000001       0.80000000000000004        2.9188959331229505     
   24.800000000000001        1.6000000000000001        2.9105466922091656     
   24.800000000000001        2.4000000000000004        2.9028352357609384     
   24.800000000000001        3.2000000000000002        2.8992491300933763     
   24.800000000000001        4.0000000000000000        2.8979099642543535     
   24.800000000000001        4.8000000000000007        2.8978820119414457     
   24.800000000000001        5.6000000000000005        2.8989304479713267     
   24.800000000000001        6.4000000000000004        2.8998111282389414     
   24.800000000000001        7.2000000000000002        2.9001268268656077     
   24.800000000000001        8.0000000000000000        2.9000133136720958     
   24.800000000000001        8.8000000000000007        2.8999625318384630     
   24.800000000000001        9.6000000000000014        2.8997638959998002     
   24.800000000000001        10.400000000000000        2.8998271534607607     
   24.800000000000001        11.200000000000001        2.9009179164072232     
   24.800000000000001        12.000000000000000        2.9021200019161970     
   24.800000000000001        12.800000000000001        2.9040385056439604     
   24.800000000000001        13.600000000000001        2.9069278919424377     
   24.800000000000001        14.400000000000000        2.9086938110417102     
   24.800000000000001        15.200000000000001        2.9087720771546937     
   24.800000000000001        16.000000000000000        2.9076205849583254     
   24.800000000000001        16.800000000000001        2.9055851463154907     
   24.800000000000001        17.600000000000001        2.9006819301653000     
   24.800000000000001        18.400000000000002        2.8968318716511265     
   24.800000000000001        19.200000000000003        2.8883078716495665     
   24.800000000000001        20.000000000000000        2.8894675832305561     
   24.800000000000001        20.800000000000001        2.8874108522134594     
   24.800000000000001        21.600000000000001        2.8890946826132073     
   24.800000000000001        22.400000000000002        2.8912240791643979     
   24.800000000000001        23.200000000000003        2.8962844285965739     
   24.800000000000001        24.000000000000000        2.9021031760342035     
   24.800000000000001        24.800000000000001        2.9039311062504050     
   24.800000000000001        25.600000000000001        2.9079102541937898     
   24.800000000000001        26.400000000000002        2.9085324126139565     
   24.800000000000001        27.200000000000003        2.9081039444268679     
   24.800000000000001        28.000000000000000        2.9057284385682958     
   24.800000000000001        28.800000000000001        2.9022770118877146     
   24.800000000000001        29.600000000000001        2.9015861737578468     
   24.800000000000001        30.400000000000002        2.9021507696228190     
   24.800000000000001        31.200000000000003        2.9061878916011916     
   24.800000000000001        32.000000000000000        2.9131893602294312     
   24.800000000000001        32.800000000000004        2.9189682478916188     
   24.800000000000001        33.600000000000001        2.9229583960985517     
   24.800000000000001        34.399999999999999        2.9176295127511360     
   24.800000000000001        35.200000000000003        2.8977938245390797     
   24.800000000000001        36.000000000000000        2.8635667378727647     
   24.800000000000001        36.800000000000004        2.8174436709579389     
   24.800000000000001        37.600000000000001        2.7668353206946428     
   24.800000000000001        38.400000000000006        2.7200490266516884     
   24.800000000000001        39.200000000000003        2.6842611458951424     
   24.800000000000001        40.000000000000000        2.6606731348444259     
   24.800000000000001        40.800000000000004        2.6487200124173658     
   24.800000000000001        41.600000000000001        2.6449151266215640     
   24.800000000000001        42.400000000000006        2.6480630714293372     
   24.800000000000001        43.200000000000003        2.6600588782183059     
   24.800000000000001        44.000000000000000        2.6814780419822815     
   24.800000000000001        44.800000000000004        2.7168869939945748     
   24.800000000000001        45.600000000000001        2.7633106585617040     
   24.800000000000001        46.400000000000006        2.8149591225711896     
   24.800000000000001        47.200000000000003        2.8631880117201511     
   24.800000000000001        48.000000000000000        2.9008041350400449     
   24.800000000000001        48.800000000000004        2.9240011943105029     
   24.800000000000001        49.600000000000001        2.9347782839758261     
   24.800000000000001        50.400000000000006        2.9356091695784619     
   24.800000000000001        51.200000000000003        2.9280627581960710     
   24.800000000000001        52.000000000000000        2.9128544056864070     
   24.800000000000001        52.800000000000004        2.8907285135429559     
   24.800000000000001        53.600000000000001        2.8618364261049329     
   24.800000000000001        54.400000000000006        2.8250984335782459     
   24.800000000000001        55.200000000000003        2.7853269831520091     
   24.800000000000001        56.000000000000000        2.7433943294876264     
   24.800000000000001        56.800000000000004        2.7068902312770926     
   24.800000000000001        57.600000000000001        2.6777865829042762     
   24.800000000000001        58.400000000000006        2.6589672976837626     
   24.800000000000001        59.200000000000003        2.6527249752798845     
   24.800000000000001        60.000000000000000        2.6594346141902410     
   24.800000000000001        60.800000000000004        2.6782816144654520     
   24.800000000000001        61.600000000000001        2.7077176314782827     
   24.800000000000001        62.400000000000006        2.7458575041800040     
   24.800000000000001        63.200000000000003        2.7853143017066491     
   24.800000000000001        64.000000000000000        2.8258677967182373     
   24.800000000000001        64.799999999999997        2.8593215923626758     
   24.800000000000001        65.600000000000009        2.8847892059314080     
   24.800000000000001        66.400000000000006        2.9006052692974178     
   24.800000000000001        67.200000000000003        2.9075328821175686     
   24.800000000000001        68.000000000000000        2.9091637917183224     
   24.800000000000001        68.799999999999997        2.9064961827275129     
   24.800000000000001        69.600000000000009        2.9030263090547517     
   24.800000000000001        70.400000000000006        2.9001690090521381     
   24.800000000000001        71.200000000000003        2.8980814758550206     
   24.800000000000001        72.000000000000000        2.8971238552852299     
   24.800000000000001        72.799999999999997        2.8975714566536461     
   24.800000000000001        73.600000000000009        2.8986211654240734     
   24.800000000000001        74.400000000000006        2.8998740538287175     
   24.800000000000001        75.200000000000003        2.9026599448180335     
   24.800000000000001        76.000000000000000        2.9040804634334378     
   24.800000000000001        76.800000000000011        2.9054119482854737     
   24.800000000000001        77.600000000000009        2.9071952600255466     
   24.800000000000001        78.400000000000006        2.9106658454080780     
   24.800000000000001        79.200000000000003        2.9163961899414619     
   24.800000000000001        80.000000000000000        2.9236649651593991     
   24.800000000000001        80.800000000000011        2.9306393239767274     
   24.800000000000001        81.600000000000009        2.9358891678181847     
   24.800000000000001        82.400000000000006        2.9257311294110915     
   24.800000000000001        83.200000000000003        2.8922719396502088     
   24.800000000000001        84.000000000000000        2.8259233016680558     
   24.800000000000001        84.800000000000011        2.7295362666920040     
   24.800000000000001        85.600000000000009        2.6255647046134798     
   24.800000000000001        86.400000000000006        2.5560636650640607     
   24.800000000000001        87.200000000000003        2.5684467071834374     
   24.800000000000001        88.000000000000000        2.7043317302580152     
   24.800000000000001        88.800000000000011        2.9605370416369725     
   24.800000000000001        89.600000000000009        3.4995282915248351     
   24.800000000000001        90.400000000000006        3.5089289200729135     
   24.800000000000001        91.200000000000003        3.5146407469717316     
   24.800000000000001        92.000000000000000        3.5094447965631042     
   24.800000000000001        92.800000000000011        3.4999326361847958     
   24.800000000000001        93.600000000000009        3.5096142281293443     
   24.800000000000001        94.400000000000006        3.5096628823489970     
   24.800000000000001        95.200000000000003        2.9569757103112786     
   24.800000000000001        96.000000000000000        2.7003690850108542     
   24.800000000000001        96.800000000000011        2.5636453853842069     
   24.800000000000001        97.600000000000009        2.5527067188403967     
   24.800000000000001        98.400000000000006        2.6239936863834616     
   24.800000000000001        99.200000000000003        2.7269061307769467     
   24.800000000000001        100.00000000000000        2.8210263455317151     
   24.800000000000001        100.80000000000001        2.8867861488339259     
   24.800000000000001        101.60000000000001        2.9159786385531761     
   24.800000000000001        102.40000000000001        2.9235294892358010     

   25.600000000000001       0.80000000000000004        2.9147932954531321     
   25.600000000000001        1.6000000000000001        2.9062977290803000     
   25.600000000000001        2.4000000000000004        2.9011283335923763     
   25.600000000000001        3.2000000000000002        2.8982659376800788     
   25.600000000000001        4.0000000000000000        2.8984657574543240     
   25.600000000000001        4.8000000000000007        2.8984853281241696     
   25.600000000000001        5.6000000000000005        2.8978006824605678     
   25.600000000000001        6.4000000000000004        2.8996196561185648     
   25.600000000000001        7.2000000000000002        2.8995439253164688     
   25.600000000000001        8.0000000000000000        2.8988400046741427     
   25.600000000000001        8.8000000000000007        2.8996385708440453     
   25.600000000000001        9.6000000000000014        2.8995620516840144     
   25.600000000000001        10.400000000000000        2.8994144869282166     
   25.600000000000001        11.200000000000001        2.8997897031316748     
   25.600000000000001        12.000000000000000        2.9011294202162317     
   25.600000000000001        12.800000000000001        2.9019148344150039     
   25.600000000000001        13.600000000000001        2.9040918219250056     
   25.600000000000001        14.400000000000000        2.9056573981577505     
   25.600000000000001        15.200000000000001        2.9082378409325562     
   25.600000000000001        16.000000000000000        2.9090811389359525     
   25.600000000000001        16.800000000000001        2.9098074939193013     
   25.600000000000001        17.600000000000001        2.9087687244311207     
   25.600000000000001        18.400000000000002        2.9071411051647833     
   25.600000000000001        19.200000000000003        2.9054207344140615     
   25.600000000000001        20.000000000000000        2.9042233024334134     
   25.600000000000001        20.800000000000001        2.9028968665889594     
   25.600000000000001        21.600000000000001        2.9016128762804709     
   25.600000000000001        22.400000000000002        2.9050199904828604     
   25.600000000000001        23.200000000000003        2.9073070663183218     
   25.600000000000001        24.000000000000000        2.9089730870311388     
   25.600000000000001        24.800000000000001        2.9106733230513009     
   25.600000000000001        25.600000000000001        2.9115571429207661     
   25.600000000000001        26.400000000000002        2.9097143495469662     
   25.600000000000001        27.200000000000003        2.9076657646393418     
   25.600000000000001        28.000000000000000        2.9046279841528246     
   25.600000000000001        28.800000000000001        2.9048642377582574     
   25.600000000000001        29.600000000000001        2.9038358189121589     
   25.600000000000001        30.400000000000002        2.9071317161614156     
   25.600000000000001        31.200000000000003        2.9132107456520089     
   25.600000000000001        32.000000000000000        2.9202418568002524     
   25.600000000000001        32.800000000000004        2.9238863694458073     
   25.600000000000001        33.600000000000001        2.9184553555854249     
   25.600000000000001        34.399999999999999        2.8965212639767048     
   25.600000000000001        35.200000000000003        2.8537734136297952     
   25.600000000000001        36.000000000000000        2.7934504952157511     
   25.600000000000001        36.800000000000004        2.7247805690168025     
   25.600000000000001        37.600000000000001        2.6627895132563371     
   25.600000000000001        38.400000000000006        2.6197301857858650     
   25.600000000000001        39.200000000000003        2.5948524287395691     
   25.600000000000001        40.000000000000000        2.5862415841682176     
   25.600000000000001        40.800000000000004        2.5835969352201325     
   25.600000000000001        41.600000000000001        2.5826274845802413     
   25.600000000000001        42.400000000000006        2.5823479536560363     
   25.600000000000001        43.200000000000003        2.5850328669873059     
   25.600000000000001        44.000000000000000        2.5937138004173814     
   25.600000000000001        44.800000000000004        2.6158385442654111     
   25.600000000000001        45.600000000000001        2.6593442095070148     
   25.600000000000001        46.400000000000006        2.7205368149791100     
   25.600000000000001        47.200000000000003        2.7906768904018895     
   25.600000000000001        48.000000000000000        2.8515906781162288     
   25.600000000000001        48.800000000000004        2.8997435625904715     
   25.600000000000001        49.600000000000001        2.9255984918616105     
   25.600000000000001        50.400000000000006        2.9335422063524486     
   25.600000000000001        51.200000000000003        2.9271489284608876     
   25.600000000000001        52.000000000000000        2.9098318618167225     
   25.600000000000001        52.800000000000004        2.8803260604070902     
   25.600000000000001        53.600000000000001        2.8433297054018993     
   25.600000000000001        54.400000000000006        2.7992881641503908     
   25.600000000000001        55.200000000000003        2.7516362864916490     
   25.600000000000001        56.000000000000000        2.7061080646876654     
   25.600000000000001        56.800000000000004        2.6642954307626217     
   25.600000000000001        57.600000000000001        2.6319759404931200     
   25.600000000000001        58.400000000000006        2.6116725655613737     
   25.600000000000001        59.200000000000003        2.6045580026892141     
   25.600000000000001        60.000000000000000        2.6123635526213129     
   25.600000000000001        60.800000000000004        2.6345563131869567     
   25.600000000000001        61.600000000000001        2.6659017042375006     
   25.600000000000001        62.400000000000006        2.7078301570470704     
   25.600000000000001        63.200000000000003        2.7546048337492599     
   25.600000000000001        64.000000000000000        2.8012226859777298     
   25.600000000000001        64.799999999999997        2.8424237479711700     
   25.600000000000001        65.600000000000009        2.8742131299104505     
   25.600000000000001        66.400000000000006        2.8947595930278518     
   25.600000000000001        67.200000000000003        2.9072809808214348     
   25.600000000000001        68.000000000000000        2.9114306074551668     
   25.600000000000001        68.799999999999997        2.9060862092717770     
   25.600000000000001        69.600000000000009        2.9035057268869529     
   25.600000000000001        70.400000000000006        2.9005573688016137     
   25.600000000000001        71.200000000000003        2.8982729758495260     
   25.600000000000001        72.000000000000000        2.8964443615388649     
   25.600000000000001        72.799999999999997        2.8963985011653075     
   25.600000000000001        73.600000000000009        2.8967761584554843     
   25.600000000000001        74.400000000000006        2.8977920609524923     
   25.600000000000001        75.200000000000003        2.8976407443680228     
   25.600000000000001        76.000000000000000        2.9009183873746158     
   25.600000000000001        76.800000000000011        2.8994740075375880     
   25.600000000000001        77.600000000000009        2.8991424707011011     
   25.600000000000001        78.400000000000006        2.9008365860742766     
   25.600000000000001        79.200000000000003        2.9058098744457577     
   25.600000000000001        80.000000000000000        2.9118247584892312     
   25.600000000000001        80.800000000000011        2.9195117091719274     
   25.600000000000001        81.600000000000009        2.9260652522031791     
   25.600000000000001        82.400000000000006        2.9254318860717947     
   25.600000000000001        83.200000000000003        2.9082428234955358     
   25.600000000000001        84.000000000000000        2.8662886242198784     
   25.600000000000001        84.800000000000011        2.7933607779062930     
   25.600000000000001        85.600000000000009        2.6993010838665419     
   25.600000000000001        86.400000000000006        2.6087934316595431     
   25.600000000000001        87.200000000000003        2.5551653434400072     
   25.600000000000001        88.000000000000000        2.5778174414037083     
   25.600000000000001        88.800000000000011        2.6917099066495696     
   25.600000000000001        89.600000000000009        2.8403396142081392     
   25.600000000000001        90.400000000000006        2.9204901373460537     
   25.600000000000001        91.200000000000003        2.9385630500066382     
   25.600000000000001        92.000000000000000        2.9456989117213102     
   25.600000000000001        92.800000000000011        2.9414707079633553     
   25.600000000000001        93.600000000000009        2.9207430436347623     
   25.600000000000001        94.400000000000006        2.8391170267293444     
   25.600000000000001        95.200000000000003        2.6911887832320369     
   25.600000000000001        96.000000000000000        2.5765432073163237     
   25.600000000000001        96.800000000000011        2.5575251066426956     
   25.600000000000001        97.600000000000009        2.6113616712048859     
   25.600000000000001        98.400000000000006        2.7023342027289057     
   25.600000000000001        99.200000000000003        2.7953528604399711     
   25.600000000000001        100.00000000000000        2.8677728620955971     
   25.600000000000001        100.80000000000001        2.9077398377319335     
   25.600000000000001        101.60000000000001        2.9235458259386937     
   25.600000000000001        102.40000000000001        2.9218738162949656     

   26.400000000000002       0.80000000000000004        2.9098842409887204     
   26.400000000000002        1.6000000000000001        2.9036467991998949     
   26.400000000000002        2.4000000000000004        2.8997038844832916     
   26.400000000000002        3.2000000000000002        2.8984910211795385     
   26.400000000000002        4.0000000000000000        2.8982826665404331     
   26.400000000000002        4.8000000000000007        2.8992887012626780     
   26.400000000000002        5.6000000000000005        2.8999062973654861     
   26.400000000000002        6.4000000000000004        2.8996803747987028     
   26.400000000000002        7.2000000000000002        2.9028306410815463     
   26.400000000000002        8.0000000000000000        2.8996388360380059     
   26.400000000000002        8.8000000000000007        2.8997799606240511     
   26.400000000000002        9.6000000000000014        2.8991533623067793     
   26.400000000000002        10.400000000000000        2.8992114420907602     
   26.400000000000002        11.200000000000001        2.8989901217534211     
   26.400000000000002        12.000000000000000        2.9014868655349786     
   26.400000000000002        12.800000000000001        2.9001903390337676     
   26.400000000000002        13.600000000000001        2.9019955670844051     
   26.400000000000002        14.400000000000000        2.9038082326746535     
   26.400000000000002        15.200000000000001        2.9064947519201585     
   26.400000000000002        16.000000000000000        2.9076006487226285     
   26.400000000000002        16.800000000000001        2.9087231119152896     
   26.400000000000002        17.600000000000001        2.9092339409253727     
   26.400000000000002        18.400000000000002        2.9095897261642900     
   26.400000000000002        19.200000000000003        2.9094411326251746     
   26.400000000000002        20.000000000000000        2.9083193463479060     
   26.400000000000002        20.800000000000001        2.9083382898851515     
   26.400000000000002        21.600000000000001        2.9093915642653467     
   26.400000000000002        22.400000000000002        2.9103324273494429     
   26.400000000000002        23.200000000000003        2.9123609414780205     
   26.400000000000002        24.000000000000000        2.9108752135990597     
   26.400000000000002        24.800000000000001        2.9131479284274282     
   26.400000000000002        25.600000000000001        2.9140418513984163     
   26.400000000000002        26.400000000000002        2.9093700666328393     
   26.400000000000002        27.200000000000003        2.9076594456312659     
   26.400000000000002        28.000000000000000        2.9059737071094727     
   26.400000000000002        28.800000000000001        2.9055414989055821     
   26.400000000000002        29.600000000000001        2.9080003684900850     
   26.400000000000002        30.400000000000002        2.9127291204035433     
   26.400000000000002        31.200000000000003        2.9231723349655945     
   26.400000000000002        32.000000000000000        2.9259485881225964     
   26.400000000000002        32.800000000000004        2.9219262024623633     
   26.400000000000002        33.600000000000001        2.9006607921572263     
   26.400000000000002        34.399999999999999        2.8566120347441157     
   26.400000000000002        35.200000000000003        2.7862864101452312     
   26.400000000000002        36.000000000000000        2.7029624626810267     
   26.400000000000002        36.800000000000004        2.6249023956977466     
   26.400000000000002        37.600000000000001        2.5804486970165690     
   26.400000000000002        38.400000000000006        2.5799096860157622     
   26.400000000000002        39.200000000000003        2.6077309865321006     
   26.400000000000002        40.000000000000000        2.6355097477238991     
   26.400000000000002        40.800000000000004        2.6484412021065413     
   26.400000000000002        41.600000000000001        2.6518693166775464     
   26.400000000000002        42.400000000000006        2.6486063739733847     
   26.400000000000002        43.200000000000003        2.6348599544274003     
   26.400000000000002        44.000000000000000        2.6069683298073287     
   26.400000000000002        44.800000000000004        2.5769529964034215     
   26.400000000000002        45.600000000000001        2.5762760195932461     
   26.400000000000002        46.400000000000006        2.6206713004477544     
   26.400000000000002        47.200000000000003        2.6979390810113180     
   26.400000000000002        48.000000000000000        2.7874517346225569     
   26.400000000000002        48.800000000000004        2.8577357466549795     
   26.400000000000002        49.600000000000001        2.9059877431585810     
   26.400000000000002        50.400000000000006        2.9279878294447910     
   26.400000000000002        51.200000000000003        2.9270055725384529     
   26.400000000000002        52.000000000000000        2.9082733048184166     
   26.400000000000002        52.800000000000004        2.8752458260610050     
   26.400000000000002        53.600000000000001        2.8310526138997396     
   26.400000000000002        54.400000000000006        2.7801224154537025     
   26.400000000000002        55.200000000000003        2.7272495154635861     
   26.400000000000002        56.000000000000000        2.6757121117270959     
   26.400000000000002        56.800000000000004        2.6307034833165037     
   26.400000000000002        57.600000000000001        2.5971697026245870     
   26.400000000000002        58.400000000000006        2.5751910313445090     
   26.400000000000002        59.200000000000003        2.5688102496271714     
   26.400000000000002        60.000000000000000        2.5761383555688546     
   26.400000000000002        60.800000000000004        2.5990998995462742     
   26.400000000000002        61.600000000000001        2.6316656564614496     
   26.400000000000002        62.400000000000006        2.6787004657255742     
   26.400000000000002        63.200000000000003        2.7307562574427537     
   26.400000000000002        64.000000000000000        2.7822322436189952     
   26.400000000000002        64.799999999999997        2.8302417430831865     
   26.400000000000002        65.600000000000009        2.8658496131151128     
   26.400000000000002        66.400000000000006        2.8905125663220121     
   26.400000000000002        67.200000000000003        2.9040354960813368     
   26.400000000000002        68.000000000000000        2.9076226763906790     
   26.400000000000002        68.799999999999997        2.9070478460486533     
   26.400000000000002        69.600000000000009        2.9043487497432516     
   26.400000000000002        70.400000000000006        2.9011840344315445     
   26.400000000000002        71.200000000000003        2.8987030422655806     
   26.400000000000002        72.000000000000000        2.8961025936352245     
   26.400000000000002        72.799999999999997        2.8963976203081128     
   26.400000000000002        73.600000000000009        2.8974411649593934     
   26.400000000000002        74.400000000000006        2.8974783560726354     
   26.400000000000002        75.200000000000003        2.8986236486336918     
   26.400000000000002        76.000000000000000        2.8981862112819199     
   26.400000000000002        76.800000000000011        2.8984262171871715     
   26.400000000000002        77.600000000000009        2.8992177176681437     
   26.400000000000002        78.400000000000006        2.8995578714007690     
   26.400000000000002        79.200000000000003        2.9015816696222894     
   26.400000000000002        80.000000000000000        2.9057159753934085     
   26.400000000000002        80.800000000000011        2.9130531854976551     
   26.400000000000002        81.600000000000009        2.9188984984371258     
   26.400000000000002        82.400000000000006        2.9264751305180172     
   26.400000000000002        83.200000000000003        2.9192230246613513     
   26.400000000000002        84.000000000000000        2.8984004318462055     
   26.400000000000002        84.800000000000011        2.8522363471276209     
   26.400000000000002        85.600000000000009        2.7822709034205988     
   26.400000000000002        86.400000000000006        2.6987432605715616     
   26.400000000000002        87.200000000000003        2.6233575861065428     
   26.400000000000002        88.000000000000000        2.5807162246127953     
   26.400000000000002        88.800000000000011        2.5837100908906052     
   26.400000000000002        89.600000000000009        2.6105595076273040     
   26.400000000000002        90.400000000000006        2.6380229523066241     
   26.400000000000002        91.200000000000003        2.6525107679061142     
   26.400000000000002        92.000000000000000        2.6557283565094902     
   26.400000000000002        92.800000000000011        2.6514614323615091     
   26.400000000000002        93.600000000000009        2.6379848425292343     
   26.400000000000002        94.400000000000006        2.6116389854647299     
   26.400000000000002        95.200000000000003        2.5828383952928133     
   26.400000000000002        96.000000000000000        2.5825529026342724     
   26.400000000000002        96.800000000000011        2.6263030631359916     
   26.400000000000002        97.600000000000009        2.7025775498856985     
   26.400000000000002        98.400000000000006        2.7864480070484801     
   26.400000000000002        99.200000000000003        2.8558547957274070     
   26.400000000000002        100.00000000000000        2.9006095469125861     
   26.400000000000002        100.80000000000001        2.9205992572317623     
   26.400000000000002        101.60000000000001        2.9238231661412506     
   26.400000000000002        102.40000000000001        2.9184449262807752     

   27.200000000000003       0.80000000000000004        2.9058504201762951     
   27.200000000000003        1.6000000000000001        2.9005321629355709     
   27.200000000000003        2.4000000000000004        2.8987914011016436     
   27.200000000000003        3.2000000000000002        2.8973663993797056     
   27.200000000000003        4.0000000000000000        2.8985309581721665     
   27.200000000000003        4.8000000000000007        2.9002028363895254     
   27.200000000000003        5.6000000000000005        2.9010229060228765     
   27.200000000000003        6.4000000000000004        2.9011727077067628     
   27.200000000000003        7.2000000000000002        2.8995056630699643     
   27.200000000000003        8.0000000000000000        2.9000499490325895     
   27.200000000000003        8.8000000000000007        2.8997129099667327     
   27.200000000000003        9.6000000000000014        2.8990323678138732     
   27.200000000000003        10.400000000000000        2.8993977386479330     
   27.200000000000003        11.200000000000001        2.8993140499005334     
   27.200000000000003        12.000000000000000        2.8988422728501311     
   27.200000000000003        12.800000000000001        2.8995979760523571     
   27.200000000000003        13.600000000000001        2.9006304652828279     
   27.200000000000003        14.400000000000000        2.9021599835981009     
   27.200000000000003        15.200000000000001        2.9037152416173031     
   27.200000000000003        16.000000000000000        2.9047638755584022     
   27.200000000000003        16.800000000000001        2.9052377483886112     
   27.200000000000003        17.600000000000001        2.9062409201015713     
   27.200000000000003        18.400000000000002        2.9070580095180425     
   27.200000000000003        19.200000000000003        2.9076748181722007     
   27.200000000000003        20.000000000000000        2.9081662693852239     
   27.200000000000003        20.800000000000001        2.9100916411845206     
   27.200000000000003        21.600000000000001        2.9108689095077427     
   27.200000000000003        22.400000000000002        2.9114052864914330     
   27.200000000000003        23.200000000000003        2.9128068787760206     
   27.200000000000003        24.000000000000000        2.9133378643023269     
   27.200000000000003        24.800000000000001        2.9128315334752615     
   27.200000000000003        25.600000000000001        2.9118630410509097     
   27.200000000000003        26.400000000000002        2.9092467366220673     
   27.200000000000003        27.200000000000003        2.9074811955089652     
   27.200000000000003        28.000000000000000        2.9079401746756051     
   27.200000000000003        28.800000000000001        2.9095105970699491     
   27.200000000000003        29.600000000000001        2.9179642513210680     
   27.200000000000003        30.400000000000002        2.9216898202776962     
   27.200000000000003        31.200000000000003        2.9284912599208068     
   27.200000000000003        32.000000000000000        2.9275845469186748     
   27.200000000000003        32.800000000000004        2.9122266735506015     
   27.200000000000003        33.600000000000001        2.8695008919434724     
   27.200000000000003        34.399999999999999        2.7977012560541583     
   27.200000000000003        35.200000000000003        2.7036558810409179     
   27.200000000000003        36.000000000000000        2.6100663696353572     
   27.200000000000003        36.800000000000004        2.5553813830496965     
   27.200000000000003        37.600000000000001        2.5734736416984267     
   27.200000000000003        38.400000000000006        2.6863087507463348     
   27.200000000000003        39.200000000000003        2.8342993981386875     
   27.200000000000003        40.000000000000000        2.9169864538616994     
   27.200000000000003        40.800000000000004        2.9373096216430628     
   27.200000000000003        41.600000000000001        2.9413543731056966     
   27.200000000000003        42.400000000000006        2.9370620293997791     
   27.200000000000003        43.200000000000003        2.9165120451873165     
   27.200000000000003        44.000000000000000        2.8338351535120676     
   27.200000000000003        44.800000000000004        2.6874368779510118     
   27.200000000000003        45.600000000000001        2.5717411663444900     
   27.200000000000003        46.400000000000006        2.5522839919237659     
   27.200000000000003        47.200000000000003        2.6070288094310721     
   27.200000000000003        48.000000000000000        2.7021494512306172     
   27.200000000000003        48.800000000000004        2.7981440429721034     
   27.200000000000003        49.600000000000001        2.8721299680074281     
   27.200000000000003        50.400000000000006        2.9145748944539367     
   27.200000000000003        51.200000000000003        2.9252879402972320     
   27.200000000000003        52.000000000000000        2.9100918300493959     
   27.200000000000003        52.800000000000004        2.8749659185265601     
   27.200000000000003        53.600000000000001        2.8263559108366252     
   27.200000000000003        54.400000000000006        2.7705844785615521     
   27.200000000000003        55.200000000000003        2.7122320764505674     
   27.200000000000003        56.000000000000000        2.6578062532572355     
   27.200000000000003        56.800000000000004        2.6111301248198768     
   27.200000000000003        57.600000000000001        2.5753772536801485     
   27.200000000000003        58.400000000000006        2.5532296361869555     
   27.200000000000003        59.200000000000003        2.5463758391191975     
   27.200000000000003        60.000000000000000        2.5537253895825729     
   27.200000000000003        60.800000000000004        2.5774219805379519     
   27.200000000000003        61.600000000000001        2.6130169779371455     
   27.200000000000003        62.400000000000006        2.6609348722836392     
   27.200000000000003        63.200000000000003        2.7151903296362740     
   27.200000000000003        64.000000000000000        2.7704872180619255     
   27.200000000000003        64.799999999999997        2.8211859647164426     
   27.200000000000003        65.600000000000009        2.8614683903379095     
   27.200000000000003        66.400000000000006        2.8887971654864248     
   27.200000000000003        67.200000000000003        2.9045422122605586     
   27.200000000000003        68.000000000000000        2.9090577270436513     
   27.200000000000003        68.799999999999997        2.9098387712500324     
   27.200000000000003        69.600000000000009        2.9048663333519258     
   27.200000000000003        70.400000000000006        2.9010681684530244     
   27.200000000000003        71.200000000000003        2.8983896277298316     
   27.200000000000003        72.000000000000000        2.8971756764894248     
   27.200000000000003        72.799999999999997        2.8976636084982532     
   27.200000000000003        73.600000000000009        2.8989996616752864     
   27.200000000000003        74.400000000000006        2.8993987675317463     
   27.200000000000003        75.200000000000003        2.9006189053910529     
   27.200000000000003        76.000000000000000        2.9010433475364277     
   27.200000000000003        76.800000000000011        2.9024419216704156     
   27.200000000000003        77.600000000000009        2.9017851372074932     
   27.200000000000003        78.400000000000006        2.9016734958638075     
   27.200000000000003        79.200000000000003        2.9024475624191406     
   27.200000000000003        80.000000000000000        2.9037395572966416     
   27.200000000000003        80.800000000000011        2.9081949264208657     
   27.200000000000003        81.600000000000009        2.9155246668336994     
   27.200000000000003        82.400000000000006        2.9224396810317130     
   27.200000000000003        83.200000000000003        2.9263996509971815     
   27.200000000000003        84.000000000000000        2.9192581558255659     
   27.200000000000003        84.800000000000011        2.8960471016729192     
   27.200000000000003        85.600000000000009        2.8524739027585722     
   27.200000000000003        86.400000000000006        2.7911868656516372     
   27.200000000000003        87.200000000000003        2.7226662538704143     
   27.200000000000003        88.000000000000000        2.6614224347466573     
   27.200000000000003        88.800000000000011        2.6188593395941391     
   27.200000000000003        89.600000000000009        2.5963402557208872     
   27.200000000000003        90.400000000000006        2.5862714518555721     
   27.200000000000003        91.200000000000003        2.5837039315616281     
   27.200000000000003        92.000000000000000        2.5841862613147755     
   27.200000000000003        92.800000000000011        2.5850644940707181     
   27.200000000000003        93.600000000000009        2.5882617807334007     
   27.200000000000003        94.400000000000006        2.5968898959927951     
   27.200000000000003        95.200000000000003        2.6200543226809390     
   27.200000000000003        96.000000000000000        2.6629739508073800     
   27.200000000000003        96.800000000000011        2.7245501631501128     
   27.200000000000003        97.600000000000009        2.7933660884924691     
   27.200000000000003        98.400000000000006        2.8536016149949246     
   27.200000000000003        99.200000000000003        2.8968896255035039     
   27.200000000000003        100.00000000000000        2.9190450166374253     
   27.200000000000003        100.80000000000001        2.9246408835704250     
   27.200000000000003        101.60000000000001        2.9207142512030990     
   27.200000000000003        102.40000000000001        2.9134282319849421     

   28.000000000000000       0.80000000000000004        2.8999183207280606     
   28.000000000000000        1.6000000000000001        2.8993241208580978     
   28.000000000000000        2.4000000000000004        2.8981350447219354     
   28.000000000000000        3.2000000000000002        2.8985438150158078     
   28.000000000000000        4.0000000000000000        2.8986825456241414     
   28.000000000000000        4.8000000000000007        2.9017402018422729     
   28.000000000000000        5.6000000000000005        2.9000172955741279     
   28.000000000000000        6.4000000000000004        2.9001201030735362     
   28.000000000000000        7.2000000000000002        2.9000166331235437     
   28.000000000000000        8.0000000000000000        2.9001349444163722     
   28.000000000000000        8.8000000000000007        2.8998067407403072     
   28.000000000000000        9.6000000000000014        2.9000290485464744     
   28.000000000000000        10.400000000000000        2.8999743478349553     
   28.000000000000000        11.200000000000001        2.8999397652424865     
   28.000000000000000        12.000000000000000        2.8997243517035081     
   28.000000000000000        12.800000000000001        2.8984414549621764     
   28.000000000000000        13.600000000000001        2.8995942423041816     
   28.000000000000000        14.400000000000000        2.8997963463838534     
   28.000000000000000        15.200000000000001        2.9015165129866127     
   28.000000000000000        16.000000000000000        2.9015441226314000     
   28.000000000000000        16.800000000000001        2.9021381195596776     
   28.000000000000000        17.600000000000001        2.9028479226505137     
   28.000000000000000        18.400000000000002        2.9036276614608596     
   28.000000000000000        19.200000000000003        2.9058158237242182     
   28.000000000000000        20.000000000000000        2.9071196856069608     
   28.000000000000000        20.800000000000001        2.9073860777183111     
   28.000000000000000        21.600000000000001        2.9088196865967366     
   28.000000000000000        22.400000000000002        2.9115482201306304     
   28.000000000000000        23.200000000000003        2.9109449935569054     
   28.000000000000000        24.000000000000000        2.9116070556281208     
   28.000000000000000        24.800000000000001        2.9115098653975249     
   28.000000000000000        25.600000000000001        2.9095861190424626     
   28.000000000000000        26.400000000000002        2.9090406415364045     
   28.000000000000000        27.200000000000003        2.9081810139770594     
   28.000000000000000        28.000000000000000        2.9085540608911007     
   28.000000000000000        28.800000000000001        2.9122013112999503     
   28.000000000000000        29.600000000000001        2.9193064802318225     
   28.000000000000000        30.400000000000002        2.9286871482599510     
   28.000000000000000        31.200000000000003        2.9327594547073410     
   28.000000000000000        32.000000000000000        2.9244252420345207     
   28.000000000000000        32.800000000000004        2.8919878197645157     
   28.000000000000000        33.600000000000001        2.8283406871531160     
   28.000000000000000        34.399999999999999        2.7315398146236571     
   28.000000000000000        35.200000000000003        2.6257363741196547     
   28.000000000000000        36.000000000000000        2.5511251719286281     
   28.000000000000000        36.800000000000004        2.5599381452673518     
   28.000000000000000        37.600000000000001        2.6964178586886747     
   28.000000000000000        38.400000000000006        2.9535605666697715     
   28.000000000000000        39.200000000000003        3.5159870705337233     
   28.000000000000000        40.000000000000000        3.5061716329290777     
   28.000000000000000        40.800000000000004        3.5107929689525874     
   28.000000000000000        41.600000000000001        3.5037058829315408     
   28.000000000000000        42.400000000000006        3.5181060195251543     
   28.000000000000000        43.200000000000003        3.5022060865936897     
   28.000000000000000        44.000000000000000        3.5148851520310145     
   28.000000000000000        44.800000000000004        2.9538608624435709     
   28.000000000000000        45.600000000000001        2.6971101066300318     
   28.000000000000000        46.400000000000006        2.5601151116354854     
   28.000000000000000        47.200000000000003        2.5503365156005664     
   28.000000000000000        48.000000000000000        2.6229552430253529     
   28.000000000000000        48.800000000000004        2.7295374214530508     
   28.000000000000000        49.600000000000001        2.8272873659039925     
   28.000000000000000        50.400000000000006        2.8922490648169150     
   28.000000000000000        51.200000000000003        2.9185302691887807     
   28.000000000000000        52.000000000000000        2.9111201546860532     
   28.000000000000000        52.800000000000004        2.8777514903804056     
   28.000000000000000        53.600000000000001        2.8274603291889187     
   28.000000000000000        54.400000000000006        2.7686338599655791     
   28.000000000000000        55.200000000000003        2.7081111434179310     
   28.000000000000000        56.000000000000000        2.6519810852826939     
   28.000000000000000        56.800000000000004        2.6036212502606428     
   28.000000000000000        57.600000000000001        2.5677535460850471     
   28.000000000000000        58.400000000000006        2.5463655266449576     
   28.000000000000000        59.200000000000003        2.5391049401874883     
   28.000000000000000        60.000000000000000        2.5467614534743421     
   28.000000000000000        60.800000000000004        2.5679823131997730     
   28.000000000000000        61.600000000000001        2.6076622150605844     
   28.000000000000000        62.400000000000006        2.6548311300995042     
   28.000000000000000        63.200000000000003        2.7122578923961878     
   28.000000000000000        64.000000000000000        2.7680648847842222     
   28.000000000000000        64.799999999999997        2.8209330765775484     
   28.000000000000000        65.600000000000009        2.8613673811573181     
   28.000000000000000        66.400000000000006        2.8904185173961894     
   28.000000000000000        67.200000000000003        2.9044064610567868     
   28.000000000000000        68.000000000000000        2.9106945975987051     
   28.000000000000000        68.799999999999997        2.9100624041878955     
   28.000000000000000        69.600000000000009        2.9056692234905608     
   28.000000000000000        70.400000000000006        2.9014326371042150     
   28.000000000000000        71.200000000000003        2.8993740262502117     
   28.000000000000000        72.000000000000000        2.8989231385031973     
   28.000000000000000        72.799999999999997        2.8983237746701769     
   28.000000000000000        73.600000000000009        2.9004601168023023     
   28.000000000000000        74.400000000000006        2.9018988541894388     
   28.000000000000000        75.200000000000003        2.9038178797990595     
   28.000000000000000        76.000000000000000        2.9031783679389576     
   28.000000000000000        76.800000000000011        2.9057380271242557     
   28.000000000000000        77.600000000000009        2.9057669455983639     
   28.000000000000000        78.400000000000006        2.9059785089072370     
   28.000000000000000        79.200000000000003        2.9057446093675701     
   28.000000000000000        80.000000000000000        2.9066267472202507     
   28.000000000000000        80.800000000000011        2.9094196588168710     
   28.000000000000000        81.600000000000009        2.9135737795897323     
   28.000000000000000        82.400000000000006        2.9208923092561143     
   28.000000000000000        83.200000000000003        2.9271111878841864     
   28.000000000000000        84.000000000000000        2.9291936731796149     
   28.000000000000000        84.800000000000011        2.9219632906298814     
   28.000000000000000        85.600000000000009        2.9006802514154932     
   28.000000000000000        86.400000000000006        2.8642456047440947     
   28.000000000000000        87.200000000000003        2.8161690746123189     
   28.000000000000000        88.000000000000000        2.7650081961731550     
   28.000000000000000        88.800000000000011        2.7194457593114114     
   28.000000000000000        89.600000000000009        2.6842574396303625     
   28.000000000000000        90.400000000000006        2.6610697254930340     
   28.000000000000000        91.200000000000003        2.6488705604638252     
   28.000000000000000        92.000000000000000        2.6448786289976449     
   28.000000000000000        92.800000000000011        2.6493606084689092     
   28.000000000000000        93.600000000000009        2.6617040708975064     
   28.000000000000000        94.400000000000006        2.6838915224245570     
   28.000000000000000        95.200000000000003        2.7202281075727619     
   28.000000000000000        96.000000000000000        2.7658428521330678     
   28.000000000000000        96.800000000000011        2.8159794356223053     
   28.000000000000000        97.600000000000009        2.8655307916137147     
   28.000000000000000        98.400000000000006        2.8985130108760093     
   28.000000000000000        99.200000000000003        2.9186779375779608     
   28.000000000000000        100.00000000000000        2.9247592818200467     
   28.000000000000000        100.80000000000001        2.9216381251286396     
   28.000000000000000        101.60000000000001        2.9147422554170994     
   28.000000000000000        102.40000000000001        2.9080137174143363     

   28.800000000000001       0.80000000000000004        2.9005353520031596     
   28.800000000000001        1.6000000000000001        2.8984991393988904     
   28.800000000000001        2.4000000000000004        2.8984726077168381     
   28.800000000000001        3.2000000000000002        2.8988727689279683     
   28.800000000000001        4.0000000000000000        2.8997341096143083     
   28.800000000000001        4.8000000000000007        2.9001650386573474     
   28.800000000000001        5.6000000000000005        2.9001434415020482     
   28.800000000000001        6.4000000000000004        2.8999132582892440     
   28.800000000000001        7.2000000000000002        2.9005075669700542     
   28.800000000000001        8.0000000000000000        2.9000355155075730     
   28.800000000000001        8.8000000000000007        2.8994667823282154     
   28.800000000000001        9.6000000000000014        2.9000424220601113     
   28.800000000000001        10.400000000000000        2.8993658372731890     
   28.800000000000001        11.200000000000001        2.8997362344928428     
   28.800000000000001        12.000000000000000        2.8998412846220503     
   28.800000000000001        12.800000000000001        2.8990238931574872     
   28.800000000000001        13.600000000000001        2.8991544028878620     
   28.800000000000001        14.400000000000000        2.8994018930215724     
   28.800000000000001        15.200000000000001        2.8998869661120676     
   28.800000000000001        16.000000000000000        2.8993591159929659     
   28.800000000000001        16.800000000000001        2.8998138779488190     
   28.800000000000001        17.600000000000001        2.9003766951820689     
   28.800000000000001        18.400000000000002        2.9015909471324912     
   28.800000000000001        19.200000000000003        2.9030675285338434     
   28.800000000000001        20.000000000000000        2.9048448144282517     
   28.800000000000001        20.800000000000001        2.9061939491246496     
   28.800000000000001        21.600000000000001        2.9088074087054472     
   28.800000000000001        22.400000000000002        2.9107887205933247     
   28.800000000000001        23.200000000000003        2.9112881959881283     
   28.800000000000001        24.000000000000000        2.9098567343492796     
   28.800000000000001        24.800000000000001        2.9094464661339261     
   28.800000000000001        25.600000000000001        2.9056013632722153     
   28.800000000000001        26.400000000000002        2.9032362001666927     
   28.800000000000001        27.200000000000003        2.9021916667975565     
   28.800000000000001        28.000000000000000        2.9032830691560827     
   28.800000000000001        28.800000000000001        2.9092038975187280     
   28.800000000000001        29.600000000000001        2.9188552886049499     
   28.800000000000001        30.400000000000002        2.9276231025647905     
   28.800000000000001        31.200000000000003        2.9292656631810772     
   28.800000000000001        32.000000000000000        2.9133720868614650     
   28.800000000000001        32.800000000000004        2.8652755647731176     
   28.800000000000001        33.600000000000001        2.7800365462393146     
   28.800000000000001        34.399999999999999        2.6687274470053302     
   28.800000000000001        35.200000000000003        2.5760573225982442     
   28.800000000000001        36.000000000000000        2.5606487471882495     
   28.800000000000001        36.800000000000004        2.6878474394502709     
   28.800000000000001        37.600000000000001        2.9557132954387710     
   28.800000000000001        38.400000000000006        3.4995684329972794     
   28.800000000000001        39.200000000000003        3.5014084985838685     
   28.800000000000001        40.000000000000000        3.5060086407738082     
   28.800000000000001        40.800000000000004        3.5079353126014916     
   28.800000000000001        41.600000000000001        3.5095111912899535     
   28.800000000000001        42.400000000000006        3.5076221822873408     
   28.800000000000001        43.200000000000003        3.5078644041937506     
   28.800000000000001        44.000000000000000        3.5013181085075060     
   28.800000000000001        44.800000000000004        3.5029565586621603     
   28.800000000000001        45.600000000000001        2.9574710494488974     
   28.800000000000001        46.400000000000006        2.6910285528097644     
   28.800000000000001        47.200000000000003        2.5641263547677235     
   28.800000000000001        48.000000000000000        2.5748298139262724     
   28.800000000000001        48.800000000000004        2.6662316572639417     
   28.800000000000001        49.600000000000001        2.7770323083989750     
   28.800000000000001        50.400000000000006        2.8629822879365583     
   28.800000000000001        51.200000000000003        2.9065265529295998     
   28.800000000000001        52.000000000000000        2.9102627518977164     
   28.800000000000001        52.800000000000004        2.8831781834732890     
   28.800000000000001        53.600000000000001        2.8348898767936848     
   28.800000000000001        54.400000000000006        2.7760971472329845     
   28.800000000000001        55.200000000000003        2.7149970696014081     
   28.800000000000001        56.000000000000000        2.6580424370950468     
   28.800000000000001        56.800000000000004        2.6108793814249109     
   28.800000000000001        57.600000000000001        2.5772229922495673     
   28.800000000000001        58.400000000000006        2.5539534962155503     
   28.800000000000001        59.200000000000003        2.5482222780816612     
   28.800000000000001        60.000000000000000        2.5566780673678422     
   28.800000000000001        60.800000000000004        2.5802991790673544     
   28.800000000000001        61.600000000000001        2.6172985444947181     
   28.800000000000001        62.400000000000006        2.6655835736907876     
   28.800000000000001        63.200000000000003        2.7205984906083587     
   28.800000000000001        64.000000000000000        2.7765391563389596     
   28.800000000000001        64.799999999999997        2.8271119844718355     
   28.800000000000001        65.600000000000009        2.8673614004920394     
   28.800000000000001        66.400000000000006        2.8936080778767330     
   28.800000000000001        67.200000000000003        2.9088783183774409     
   28.800000000000001        68.000000000000000        2.9137434812777223     
   28.800000000000001        68.799999999999997        2.9121556642636128     
   28.800000000000001        69.600000000000009        2.9069879158018486     
   28.800000000000001        70.400000000000006        2.9029245545227442     
   28.800000000000001        71.200000000000003        2.9013152958710426     
   28.800000000000001        72.000000000000000        2.9002610354728553     
   28.800000000000001        72.799999999999997        2.9008803719767973     
   28.800000000000001        73.600000000000009        2.9026594012515718     
   28.800000000000001        74.400000000000006        2.9047650697788066     
   28.800000000000001        75.200000000000003        2.9068407802332938     
   28.800000000000001        76.000000000000000        2.9088966824810614     
   28.800000000000001        76.800000000000011        2.9091423057728854     
   28.800000000000001        77.600000000000009        2.9087976297140394     
   28.800000000000001        78.400000000000006        2.9081599900681430     
   28.800000000000001        79.200000000000003        2.9079139878874001     
   28.800000000000001        80.000000000000000        2.9060411007483795     
   28.800000000000001        80.800000000000011        2.9100048990197651     
   28.800000000000001        81.600000000000009        2.9130271721473187     
   28.800000000000001        82.400000000000006        2.9178207557768330     
   28.800000000000001        83.200000000000003        2.9243839221945964     
   28.800000000000001        84.000000000000000        2.9309997490353634     
   28.800000000000001        84.800000000000011        2.9315305619022229     
   28.800000000000001        85.600000000000009        2.9254001708639654     
   28.800000000000001        86.400000000000006        2.9089847684073749     
   28.800000000000001        87.200000000000003        2.8840690069095007     
   28.800000000000001        88.000000000000000        2.8512238238525134     
   28.800000000000001        88.800000000000011        2.8182069553272648     
   28.800000000000001        89.600000000000009        2.7891868332102487     
   28.800000000000001        90.400000000000006        2.7677137704427492     
   28.800000000000001        91.200000000000003        2.7540931722896858     
   28.800000000000001        92.000000000000000        2.7507977726743076     
   28.800000000000001        92.800000000000011        2.7555381202088975     
   28.800000000000001        93.600000000000009        2.7684569485015342     
   28.800000000000001        94.400000000000006        2.7903806894005552     
   28.800000000000001        95.200000000000003        2.8181243172867312     
   28.800000000000001        96.000000000000000        2.8501650074097178     
   28.800000000000001        96.800000000000011        2.8809034291816080     
   28.800000000000001        97.600000000000009        2.9045474267898195     
   28.800000000000001        98.400000000000006        2.9199243361220093     
   28.800000000000001        99.200000000000003        2.9238885032596724     
   28.800000000000001        100.00000000000000        2.9213028918460058     
   28.800000000000001        100.80000000000001        2.9156764126371666     
   28.800000000000001        101.60000000000001        2.9081928214333757     
   28.800000000000001        102.40000000000001        2.9038317890967917     

   29.600000000000001       0.80000000000000004        2.8980334774779672     
   29.600000000000001        1.6000000000000001        2.8980687583857079     
   29.600000000000001        2.4000000000000004        2.8984884564460951     
   29.600000000000001        3.2000000000000002        2.8994063522663751     
   29.600000000000001        4.0000000000000000        2.9003203829057815     
   29.600000000000001        4.8000000000000007        2.9005021629153909     
   29.600000000000001        5.6000000000000005        2.9001874979590037     
   29.600000000000001        6.4000000000000004        2.9002634922447821     
   29.600000000000001        7.2000000000000002        2.8998540175344174     
   29.600000000000001        8.0000000000000000        2.8999571913797908     
   29.600000000000001        8.8000000000000007        2.8993682984317046     
   29.600000000000001        9.6000000000000014        2.9003279231403463     
   29.600000000000001        10.400000000000000        2.8993143135845236     
   29.600000000000001        11.200000000000001        2.8995727968447471     
   29.600000000000001        12.000000000000000        2.8986490226887844     
   29.600000000000001        12.800000000000001        2.8989408863774244     
   29.600000000000001        13.600000000000001        2.8987684893824364     
   29.600000000000001        14.400000000000000        2.8984741841668589     
   29.600000000000001        15.200000000000001        2.8982715026366694     
   29.600000000000001        16.000000000000000        2.8985730875663340     
   29.600000000000001        16.800000000000001        2.8982396178795780     
   29.600000000000001        17.600000000000001        2.8990448170151017     
   29.600000000000001        18.400000000000002        2.9004083263868878     
   29.600000000000001        19.200000000000003        2.9022384076767906     
   29.600000000000001        20.000000000000000        2.9044928347265424     
   29.600000000000001        20.800000000000001        2.9061287378296914     
   29.600000000000001        21.600000000000001        2.9088995144156962     
   29.600000000000001        22.400000000000002        2.9097380376250679     
   29.600000000000001        23.200000000000003        2.9075969168287994     
   29.600000000000001        24.000000000000000        2.9051949570430495     
   29.600000000000001        24.800000000000001        2.8998650881448924     
   29.600000000000001        25.600000000000001        2.8937861027312808     
   29.600000000000001        26.400000000000002        2.8893542485444823     
   29.600000000000001        27.200000000000003        2.8870901321654241     
   29.600000000000001        28.000000000000000        2.8887135045843864     
   29.600000000000001        28.800000000000001        2.8965309787524021     
   29.600000000000001        29.600000000000001        2.9105955954905105     
   29.600000000000001        30.400000000000002        2.9191780569604684     
   29.600000000000001        31.200000000000003        2.9185515626368925     
   29.600000000000001        32.000000000000000        2.8938905306531590     
   29.600000000000001        32.800000000000004        2.8325863238118760     
   29.600000000000001        33.600000000000001        2.7333472152806673     
   29.600000000000001        34.399999999999999        2.6245929845022080     
   29.600000000000001        35.200000000000003        2.5720067065832302     
   29.600000000000001        36.000000000000000        2.6713338142410614     
   29.600000000000001        36.800000000000004        2.9418635332531591     
   29.600000000000001        37.600000000000001        3.5013239161515806     
   29.600000000000001        38.400000000000006        3.5208546254286119     
   29.600000000000001        39.200000000000003        3.5038848182501581     
   29.600000000000001        40.000000000000000        3.5071287277903829     
   29.600000000000001        40.800000000000004        3.5087717490905912     
   29.600000000000001        41.600000000000001        3.5105091208293864     
   29.600000000000001        42.400000000000006        3.5092095748689909     
   29.600000000000001        43.200000000000003        3.5094193384499857     
   29.600000000000001        44.000000000000000        3.5045305127178641     
   29.600000000000001        44.800000000000004        3.5161734309500567     
   29.600000000000001        45.600000000000001        3.5073084222276343     
   29.600000000000001        46.400000000000006        2.9487352879769464     
   29.600000000000001        47.200000000000003        2.6756992813412710     
   29.600000000000001        48.000000000000000        2.5719061726498662     
   29.600000000000001        48.800000000000004        2.6216564941238798     
   29.600000000000001        49.600000000000001        2.7306500904002573     
   29.600000000000001        50.400000000000006        2.8314150429910669     
   29.600000000000001        51.200000000000003        2.8922726540883881     
   29.600000000000001        52.000000000000000        2.9093879232214794     
   29.600000000000001        52.800000000000004        2.8901397852565021     
   29.600000000000001        53.600000000000001        2.8472178542577931     
   29.600000000000001        54.400000000000006        2.7915140128243014     
   29.600000000000001        55.200000000000003        2.7320435376930430     
   29.600000000000001        56.000000000000000        2.6762572872059796     
   29.600000000000001        56.800000000000004        2.6308664308740579     
   29.600000000000001        57.600000000000001        2.5973891816499837     
   29.600000000000001        58.400000000000006        2.5779338379013210     
   29.600000000000001        59.200000000000003        2.5726366178313076     
   29.600000000000001        60.000000000000000        2.5820243487116703     
   29.600000000000001        60.800000000000004        2.6050638897566576     
   29.600000000000001        61.600000000000001        2.6411491986888205     
   29.600000000000001        62.400000000000006        2.6872900205504133     
   29.600000000000001        63.200000000000003        2.7393495584640108     
   29.600000000000001        64.000000000000000        2.7921100558372096     
   29.600000000000001        64.799999999999997        2.8394020684005707     
   29.600000000000001        65.600000000000009        2.8763439223446379     
   29.600000000000001        66.400000000000006        2.9006251014566256     
   29.600000000000001        67.200000000000003        2.9131708615883354     
   29.600000000000001        68.000000000000000        2.9168753639507683     
   29.600000000000001        68.799999999999997        2.9136768511713438     
   29.600000000000001        69.600000000000009        2.9090215585345107     
   29.600000000000001        70.400000000000006        2.9049927860123139     
   29.600000000000001        71.200000000000003        2.9030317126358307     
   29.600000000000001        72.000000000000000        2.9026368029372667     
   29.600000000000001        72.799999999999997        2.9030706737720147     
   29.600000000000001        73.600000000000009        2.9049428367949881     
   29.600000000000001        74.400000000000006        2.9077315332148852     
   29.600000000000001        75.200000000000003        2.9086961564220353     
   29.600000000000001        76.000000000000000        2.9092295856016102     
   29.600000000000001        76.800000000000011        2.9085396734410804     
   29.600000000000001        77.600000000000009        2.9068446466845712     
   29.600000000000001        78.400000000000006        2.9046434017331539     
   29.600000000000001        79.200000000000003        2.9028004003881702     
   29.600000000000001        80.000000000000000        2.9022328061980791     
   29.600000000000001        80.800000000000011        2.9032436774460484     
   29.600000000000001        81.600000000000009        2.9043484373439612     
   29.600000000000001        82.400000000000006        2.9126676937520188     
   29.600000000000001        83.200000000000003        2.9171339881475911     
   29.600000000000001        84.000000000000000        2.9247201846466564     
   29.600000000000001        84.800000000000011        2.9305640586270538     
   29.600000000000001        85.600000000000009        2.9322728819554542     
   29.600000000000001        86.400000000000006        2.9285238831276978     
   29.600000000000001        87.200000000000003        2.9192319955025110     
   29.600000000000001        88.000000000000000        2.9041590347329898     
   29.600000000000001        88.800000000000011        2.8859989441224121     
   29.600000000000001        89.600000000000009        2.8685179326149819     
   29.600000000000001        90.400000000000006        2.8544567539445147     
   29.600000000000001        91.200000000000003        2.8457318621086514     
   29.600000000000001        92.000000000000000        2.8434713446200202     
   29.600000000000001        92.800000000000011        2.8469440840741731     
   29.600000000000001        93.600000000000009        2.8555368496263642     
   29.600000000000001        94.400000000000006        2.8679942361661377     
   29.600000000000001        95.200000000000003        2.8858497812496742     
   29.600000000000001        96.000000000000000        2.9020642529855398     
   29.600000000000001        96.800000000000011        2.9152600843862202     
   29.600000000000001        97.600000000000009        2.9224027973313413     
   29.600000000000001        98.400000000000006        2.9240341934517429     
   29.600000000000001        99.200000000000003        2.9206932348404644     
   29.600000000000001        100.00000000000000        2.9143833591148236     
   29.600000000000001        100.80000000000001        2.9089555067723163     
   29.600000000000001        101.60000000000001        2.9038283511951986     
   29.600000000000001        102.40000000000001        2.9003952570420877     

   30.400000000000002       0.80000000000000004        2.8977634464338435     
   30.400000000000002        1.6000000000000001        2.8979267300440839     
   30.400000000000002        2.4000000000000004        2.8992758928055529     
   30.400000000000002        3.2000000000000002        2.8986545498344571     
   30.400000000000002        4.0000000000000000        2.9002274894435702     
   30.400000000000002        4.8000000000000007        2.9002843850951305     
   30.400000000000002        5.6000000000000005        2.8991098050281869     
   30.400000000000002        6.4000000000000004        2.9000056774778256     
   30.400000000000002        7.2000000000000002        2.8998326453976744     
   30.400000000000002        8.0000000000000000        2.8996063676321215     
   30.400000000000002        8.8000000000000007        2.8992873379178419     
   30.400000000000002        9.6000000000000014        2.8994511524555895     
   30.400000000000002        10.400000000000000        2.8993444031416171     
   30.400000000000002        11.200000000000001        2.8975675433878760     
   30.400000000000002        12.000000000000000        2.8990319715681974     
   30.400000000000002        12.800000000000001        2.8992134828352700     
   30.400000000000002        13.600000000000001        2.8987649938290327     
   30.400000000000002        14.400000000000000        2.8985945660031200     
   30.400000000000002        15.200000000000001        2.8983143225400392     
   30.400000000000002        16.000000000000000        2.8977895263965374     
   30.400000000000002        16.800000000000001        2.8977186039751990     
   30.400000000000002        17.600000000000001        2.8994963133670826     
   30.400000000000002        18.400000000000002        2.9006696422429781     
   30.400000000000002        19.200000000000003        2.9014545927175539     
   30.400000000000002        20.000000000000000        2.9060785697550493     
   30.400000000000002        20.800000000000001        2.9077378123216566     
   30.400000000000002        21.600000000000001        2.9080335192455800     
   30.400000000000002        22.400000000000002        2.9063288301854580     
   30.400000000000002        23.200000000000003        2.9018941515773777     
   30.400000000000002        24.000000000000000        2.8938286508555899     
   30.400000000000002        24.800000000000001        2.8839474042284716     
   30.400000000000002        25.600000000000001        2.8723452098894389     
   30.400000000000002        26.400000000000002        2.8645878970351828     
   30.400000000000002        27.200000000000003        2.8595398267571897     
   30.400000000000002        28.000000000000000        2.8621413939494667     
   30.400000000000002        28.800000000000001        2.8709827776689516     
   30.400000000000002        29.600000000000001        2.8854585053864992     
   30.400000000000002        30.400000000000002        2.8974945470559277     
   30.400000000000002        31.200000000000003        2.8970826239363032     
   30.400000000000002        32.000000000000000        2.8656033629792210     
   30.400000000000002        32.800000000000004        2.7981391159086866     
   30.400000000000002        33.600000000000001        2.6956485734644753     
   30.400000000000002        34.399999999999999        2.6004210457207244     
   30.400000000000002        35.200000000000003        2.6000814917258874     
   30.400000000000002        36.000000000000000        2.8222339062283912     
   30.400000000000002        36.800000000000004        3.5043529550357748     
   30.400000000000002        37.600000000000001        3.5085196614089251     
   30.400000000000002        38.400000000000006        3.5051959436648983     
   30.400000000000002        39.200000000000003        3.5052282150899479     
   30.400000000000002        40.000000000000000        3.5063817424260884     
   30.400000000000002        40.800000000000004        3.5067505129527836     
   30.400000000000002        41.600000000000001        3.5054506873545095     
   30.400000000000002        42.400000000000006        3.5041446385798594     
   30.400000000000002        43.200000000000003        3.5009128300811456     
   30.400000000000002        44.000000000000000        3.5072383404967407     
   30.400000000000002        44.800000000000004        3.5088390288535130     
   30.400000000000002        45.600000000000001        3.4991281484463208     
   30.400000000000002        46.400000000000006        3.4992932092450539     
   30.400000000000002        47.200000000000003        2.8273168035751342     
   30.400000000000002        48.000000000000000        2.5987767771236152     
   30.400000000000002        48.800000000000004        2.5982039977389872     
   30.400000000000002        49.600000000000001        2.6950824299560878     
   30.400000000000002        50.400000000000006        2.8030360304675699     
   30.400000000000002        51.200000000000003        2.8776329198760493     
   30.400000000000002        52.000000000000000        2.9076193787613511     
   30.400000000000002        52.800000000000004        2.8987063339658747     
   30.400000000000002        53.600000000000001        2.8631607171829820     
   30.400000000000002        54.400000000000006        2.8119724159819754     
   30.400000000000002        55.200000000000003        2.7575846261339301     
   30.400000000000002        56.000000000000000        2.7063619003564638     
   30.400000000000002        56.800000000000004        2.6650732604483021     
   30.400000000000002        57.600000000000001        2.6350476919357564     
   30.400000000000002        58.400000000000006        2.6158730407943311     
   30.400000000000002        59.200000000000003        2.6108392064606960     
   30.400000000000002        60.000000000000000        2.6205738022547429     
   30.400000000000002        60.800000000000004        2.6424180572212754     
   30.400000000000002        61.600000000000001        2.6747192164740969     
   30.400000000000002        62.400000000000006        2.7182332138261334     
   30.400000000000002        63.200000000000003        2.7649758210558564     
   30.400000000000002        64.000000000000000        2.8116318743651565     
   30.400000000000002        64.799999999999997        2.8533149998049288     
   30.400000000000002        65.600000000000009        2.8852449663901276     
   30.400000000000002        66.400000000000006        2.9064476194025031     
   30.400000000000002        67.200000000000003        2.9159429945804485     
   30.400000000000002        68.000000000000000        2.9185038465418258     
   30.400000000000002        68.799999999999997        2.9158284140059698     
   30.400000000000002        69.600000000000009        2.9102227470863329     
   30.400000000000002        70.400000000000006        2.9078342291407355     
   30.400000000000002        71.200000000000003        2.9062972295769862     
   30.400000000000002        72.000000000000000        2.9061219150951025     
   30.400000000000002        72.799999999999997        2.9067497951754651     
   30.400000000000002        73.600000000000009        2.9091751028540789     
   30.400000000000002        74.400000000000006        2.9078358157312620     
   30.400000000000002        75.200000000000003        2.9070097314860184     
   30.400000000000002        76.000000000000000        2.9048518062203681     
   30.400000000000002        76.800000000000011        2.9011696563425007     
   30.400000000000002        77.600000000000009        2.8964468874766873     
   30.400000000000002        78.400000000000006        2.8919105290673057     
   30.400000000000002        79.200000000000003        2.8883347572165077     
   30.400000000000002        80.000000000000000        2.8867698308660437     
   30.400000000000002        80.800000000000011        2.8873528015336651     
   30.400000000000002        81.600000000000009        2.8906350061744028     
   30.400000000000002        82.400000000000006        2.8961255900831331     
   30.400000000000002        83.200000000000003        2.9030158404420812     
   30.400000000000002        84.000000000000000        2.9133828019860259     
   30.400000000000002        84.800000000000011        2.9220505263172658     
   30.400000000000002        85.600000000000009        2.9276249495792297     
   30.400000000000002        86.400000000000006        2.9316551431035083     
   30.400000000000002        87.200000000000003        2.9307640829389094     
   30.400000000000002        88.000000000000000        2.9250278169596351     
   30.400000000000002        88.800000000000011        2.9197394424486975     
   30.400000000000002        89.600000000000009        2.9117113574273716     
   30.400000000000002        90.400000000000006        2.9055619966134389     
   30.400000000000002        91.200000000000003        2.9007004721809988     
   30.400000000000002        92.000000000000000        2.9013128493548050     
   30.400000000000002        92.800000000000011        2.9015417226896947     
   30.400000000000002        93.600000000000009        2.9053963341274818     
   30.400000000000002        94.400000000000006        2.9109934001595312     
   30.400000000000002        95.200000000000003        2.9163987430221519     
   30.400000000000002        96.000000000000000        2.9223674570658220     
   30.400000000000002        96.800000000000011        2.9241260919952166     
   30.400000000000002        97.600000000000009        2.9237686980279474     
   30.400000000000002        98.400000000000006        2.9176782606305389     
   30.400000000000002        99.200000000000003        2.9133429648694014     
   30.400000000000002        100.00000000000000        2.9078983841106898     
   30.400000000000002        100.80000000000001        2.9032050797953293     
   30.400000000000002        101.60000000000001        2.8992969622753386     
   30.400000000000002        102.40000000000001        2.8979322731912389     

   31.200000000000003       0.80000000000000004        2.8979947924386780     
   31.200000000000003        1.6000000000000001        2.8987874051016136     
   31.200000000000003        2.4000000000000004        2.8993328247815802     
   31.200000000000003        3.2000000000000002        2.8998123170819103     
   31.200000000000003        4.0000000000000000        2.9004895211641757     
   31.200000000000003        4.8000000000000007        2.8997386851767883     
   31.200000000000003        5.6000000000000005        2.9014751248535227     
   31.200000000000003        6.4000000000000004        2.8996113592393673     
   31.200000000000003        7.2000000000000002        2.8982350431741293     
   31.200000000000003        8.0000000000000000        2.8996658720355271     
   31.200000000000003        8.8000000000000007        2.9001134954874010     
   31.200000000000003        9.6000000000000014        2.9002281563671102     
   31.200000000000003        10.400000000000000        2.8994785106676999     
   31.200000000000003        11.200000000000001        2.8993493281991776     
   31.200000000000003        12.000000000000000        2.8992971755721753     
   31.200000000000003        12.800000000000001        2.8981990386807119     
   31.200000000000003        13.600000000000001        2.8993014755171731     
   31.200000000000003        14.400000000000000        2.8988046289667828     
   31.200000000000003        15.200000000000001        2.8981459384220480     
   31.200000000000003        16.000000000000000        2.8970062101367464     
   31.200000000000003        16.800000000000001        2.8978070614130003     
   31.200000000000003        17.600000000000001        2.8993551333232643     
   31.200000000000003        18.400000000000002        2.9024723209501584     
   31.200000000000003        19.200000000000003        2.9045464759152280     
   31.200000000000003        20.000000000000000        2.9072209621179734     
   31.200000000000003        20.800000000000001        2.9087141221542061     
   31.200000000000003        21.600000000000001        2.9081080394471366     
   31.200000000000003        22.400000000000002        2.8996402271895114     
   31.200000000000003        23.200000000000003        2.8897509143847957     
   31.200000000000003        24.000000000000000        2.8753078252784983     
   31.200000000000003        24.800000000000001        2.8583881954676174     
   31.200000000000003        25.600000000000001        2.8412340266526694     
   31.200000000000003        26.400000000000002        2.8273946385365463     
   31.200000000000003        27.200000000000003        2.8196974069954206     
   31.200000000000003        28.000000000000000        2.8208066241126297     
   31.200000000000003        28.800000000000001        2.8329664014809093     
   31.200000000000003        29.600000000000001        2.8505050232415043     
   31.200000000000003        30.400000000000002        2.8662086119296331     
   31.200000000000003        31.200000000000003        2.8658413159251497     
   31.200000000000003        32.000000000000000        2.8343659222573665     
   31.200000000000003        32.800000000000004        2.7639027749580376     
   31.200000000000003        33.600000000000001        2.6659703082194302     
   31.200000000000003        34.399999999999999        2.5899879139325077     
   31.200000000000003        35.200000000000003        2.6301749578711693     
   31.200000000000003        36.000000000000000        2.9082676229937441     
   31.200000000000003        36.800000000000004        3.5186620571765443     
   31.200000000000003        37.600000000000001        3.5042145321546356     
   31.200000000000003        38.400000000000006        3.5055170425831461     
   31.200000000000003        39.200000000000003        3.5029252844025960     
   31.200000000000003        40.000000000000000        3.5011073397764716     
   31.200000000000003        40.800000000000004        3.5018139962595174     
   31.200000000000003        41.600000000000001        3.5035070141831048     
   31.200000000000003        42.400000000000006        3.5059477185735028     
   31.200000000000003        43.200000000000003        3.5039781167135939     
   31.200000000000003        44.000000000000000        3.5146577605031539     
   31.200000000000003        44.800000000000004        3.5113022467807240     
   31.200000000000003        45.600000000000001        3.5137264854727284     
   31.200000000000003        46.400000000000006        3.4993181027880187     
   31.200000000000003        47.200000000000003        2.9128276667930080     
   31.200000000000003        48.000000000000000        2.6308927166728808     
   31.200000000000003        48.800000000000004        2.5901621583816801     
   31.200000000000003        49.600000000000001        2.6721498382536044     
   31.200000000000003        50.400000000000006        2.7843699352884972     
   31.200000000000003        51.200000000000003        2.8649520266234862     
   31.200000000000003        52.000000000000000        2.9072787819076917     
   31.200000000000003        52.800000000000004        2.9074749051192894     
   31.200000000000003        53.600000000000001        2.8782331178957277     
   31.200000000000003        54.400000000000006        2.8383361185667466     
   31.200000000000003        55.200000000000003        2.7892944762967589     
   31.200000000000003        56.000000000000000        2.7442858199657003     
   31.200000000000003        56.800000000000004        2.7077705269483365     
   31.200000000000003        57.600000000000001        2.6815231903209065     
   31.200000000000003        58.400000000000006        2.6669530836765767     
   31.200000000000003        59.200000000000003        2.6628385425914436     
   31.200000000000003        60.000000000000000        2.6697069806304357     
   31.200000000000003        60.800000000000004        2.6890542364190360     
   31.200000000000003        61.600000000000001        2.7170611923234302     
   31.200000000000003        62.400000000000006        2.7522943636982178     
   31.200000000000003        63.200000000000003        2.7904545068402347     
   31.200000000000003        64.000000000000000        2.8296972185347724     
   31.200000000000003        64.799999999999997        2.8633351586333133     
   31.200000000000003        65.600000000000009        2.8888659553956519     
   31.200000000000003        66.400000000000006        2.9060173122233688     
   31.200000000000003        67.200000000000003        2.9155158790940212     
   31.200000000000003        68.000000000000000        2.9161840925769087     
   31.200000000000003        68.799999999999997        2.9156640807033352     
   31.200000000000003        69.600000000000009        2.9129438670916086     
   31.200000000000003        70.400000000000006        2.9103256697756281     
   31.200000000000003        71.200000000000003        2.9099361309521901     
   31.200000000000003        72.000000000000000        2.9095859907231860     
   31.200000000000003        72.799999999999997        2.9098197607172893     
   31.200000000000003        73.600000000000009        2.9093410679259106     
   31.200000000000003        74.400000000000006        2.9064370112401554     
   31.200000000000003        75.200000000000003        2.9010307005551339     
   31.200000000000003        76.000000000000000        2.8936179851815389     
   31.200000000000003        76.800000000000011        2.8849718247059459     
   31.200000000000003        77.600000000000009        2.8753027727427529     
   31.200000000000003        78.400000000000006        2.8668324125477449     
   31.200000000000003        79.200000000000003        2.8600655359258420     
   31.200000000000003        80.000000000000000        2.8585020268222343     
   31.200000000000003        80.800000000000011        2.8591894728051557     
   31.200000000000003        81.600000000000009        2.8654802723119195     
   31.200000000000003        82.400000000000006        2.8733940330485894     
   31.200000000000003        83.200000000000003        2.8844778374113034     
   31.200000000000003        84.000000000000000        2.8968573712478700     
   31.200000000000003        84.800000000000011        2.9081836500830027     
   31.200000000000003        85.600000000000009        2.9178713060001282     
   31.200000000000003        86.400000000000006        2.9257480319046607     
   31.200000000000003        87.200000000000003        2.9277831830961865     
   31.200000000000003        88.000000000000000        2.9297326175683343     
   31.200000000000003        88.800000000000011        2.9277352812669677     
   31.200000000000003        89.600000000000009        2.9254068588458400     
   31.200000000000003        90.400000000000006        2.9211366686001252     
   31.200000000000003        91.200000000000003        2.9222617140885245     
   31.200000000000003        92.000000000000000        2.9186435904553911     
   31.200000000000003        92.800000000000011        2.9223151444422841     
   31.200000000000003        93.600000000000009        2.9236915660444631     
   31.200000000000003        94.400000000000006        2.9235549524631481     
   31.200000000000003        95.200000000000003        2.9243929285601347     
   31.200000000000003        96.000000000000000        2.9228669808096122     
   31.200000000000003        96.800000000000011        2.9197384767757981     
   31.200000000000003        97.600000000000009        2.9154973531656574     
   31.200000000000003        98.400000000000006        2.9107909087170922     
   31.200000000000003        99.200000000000003        2.9061473385137839     
   31.200000000000003        100.00000000000000        2.9024411972799871     
   31.200000000000003        100.80000000000001        2.8989222289749605     
   31.200000000000003        101.60000000000001        2.8983636181853729     
   31.200000000000003        102.40000000000001        2.9000767187935419     

   32.000000000000000       0.80000000000000004        2.8992507999918775     
   32.000000000000000        1.6000000000000001        2.9002068741388682     
   32.000000000000000        2.4000000000000004        2.8998891243662515     
   32.000000000000000        3.2000000000000002        2.9005151932752611     
   32.000000000000000        4.0000000000000000        2.9002596537858549     
   32.000000000000000        4.8000000000000007        2.9000267796787611     
   32.000000000000000        5.6000000000000005        2.8993445336287893     
   32.000000000000000        6.4000000000000004        2.8981294245984612     
   32.000000000000000        7.2000000000000002        2.8987986784082818     
   32.000000000000000        8.0000000000000000        2.8994790861041095     
   32.000000000000000        8.8000000000000007        2.8994558365523191     
   32.000000000000000        9.6000000000000014        2.9001328095985652     
   32.000000000000000        10.400000000000000        2.8983500953367094     
   32.000000000000000        11.200000000000001        2.8999596879398202     
   32.000000000000000        12.000000000000000        2.9018071215171166     
   32.000000000000000        12.800000000000001        2.9004404389451812     
   32.000000000000000        13.600000000000001        2.9003585292075180     
   32.000000000000000        14.400000000000000        2.8999561725885847     
   32.000000000000000        15.200000000000001        2.8984578100356910     
   32.000000000000000        16.000000000000000        2.8983828650782431     
   32.000000000000000        16.800000000000001        2.8982203066351717     
   32.000000000000000        17.600000000000001        2.9006345182218127     
   32.000000000000000        18.400000000000002        2.9016125039955587     
   32.000000000000000        19.200000000000003        2.9055920019015473     
   32.000000000000000        20.000000000000000        2.9083509270539531     
   32.000000000000000        20.800000000000001        2.9075904723911896     
   32.000000000000000        21.600000000000001        2.9015103374843041     
   32.000000000000000        22.400000000000002        2.8895229171798125     
   32.000000000000000        23.200000000000003        2.8720438156195862     
   32.000000000000000        24.000000000000000        2.8495137973950131     
   32.000000000000000        24.800000000000001        2.8250393449553948     
   32.000000000000000        25.600000000000001        2.8006314869698419     
   32.000000000000000        26.400000000000002        2.7805891732401355     
   32.000000000000000        27.200000000000003        2.7698680636274715     
   32.000000000000000        28.000000000000000        2.7704806522995344     
   32.000000000000000        28.800000000000001        2.7834556172161142     
   32.000000000000000        29.600000000000001        2.8046049532503581     
   32.000000000000000        30.400000000000002        2.8243235837934475     
   32.000000000000000        31.200000000000003        2.8273969301512394     
   32.000000000000000        32.000000000000000        2.7997797085155818     
   32.000000000000000        32.800000000000004        2.7320787591491364     
   32.000000000000000        33.600000000000001        2.6430193243333089     
   32.000000000000000        34.399999999999999        2.5842638704062693     
   32.000000000000000        35.200000000000003        2.6481706181365272     
   32.000000000000000        36.000000000000000        2.9353524175227812     
   32.000000000000000        36.800000000000004        3.5046385906277364     
   32.000000000000000        37.600000000000001        3.5060825562689661     
   32.000000000000000        38.400000000000006        3.5062076734310850     
   32.000000000000000        39.200000000000003        3.5014683803120388     
   32.000000000000000        40.000000000000000        3.5161742355474974     
   32.000000000000000        40.800000000000004        3.5151810615444981     
   32.000000000000000        41.600000000000001        3.4996434952236877     
   32.000000000000000        42.400000000000006        3.5043885947497744     
   32.000000000000000        43.200000000000003        3.5062398109554334     
   32.000000000000000        44.000000000000000        3.5014050685851501     
   32.000000000000000        44.800000000000004        3.4942358160947764     
   32.000000000000000        45.600000000000001        3.5174871178474509     
   32.000000000000000        46.400000000000006        3.5074121910962246     
   32.000000000000000        47.200000000000003        2.9370020605369267     
   32.000000000000000        48.000000000000000        2.6483246140891694     
   32.000000000000000        48.800000000000004        2.5895138768121084     
   32.000000000000000        49.600000000000001        2.6599347361478656     
   32.000000000000000        50.400000000000006        2.7666652428254936     
   32.000000000000000        51.200000000000003        2.8562339727127064     
   32.000000000000000        52.000000000000000        2.9054479446087531     
   32.000000000000000        52.800000000000004        2.9158447627151021     
   32.000000000000000        53.600000000000001        2.8962041584431275     
   32.000000000000000        54.400000000000006        2.8629102447210499     
   32.000000000000000        55.200000000000003        2.8244159941893225     
   32.000000000000000        56.000000000000000        2.7874915788225683
[truncated: 894,528 more chars]
