# Supplementary material for: A first-principles phase field method for quantitatively predicting multi-composition phase separation without thermodynamic empirical parameter
Source: Nat Commun. 2019 Aug 1;10:3451. doi: 10.1038/s41467-019-11248-z (PMC6671953; doi:10.1038/s41467-019-11248-z)
Supplement: Supplementary file 3 — Source Data [file 41467_2019_11248_MOESM3_ESM.zip › supplementary-files/data-files/Fig.6/Fig6-d-Ni60%/out_Ni_60000-60.0%]

  0.80000000000000004       0.80000000000000004        2.9461249387943980     
  0.80000000000000004        1.6000000000000001        2.9482593626780864     
  0.80000000000000004        2.4000000000000004        2.9513034272574235     
  0.80000000000000004        3.2000000000000002        2.9548670458008170     
  0.80000000000000004        4.0000000000000000        2.9553267213945635     
  0.80000000000000004        4.8000000000000007        2.9510403270431698     
  0.80000000000000004        5.6000000000000005        2.9399981817495986     
  0.80000000000000004        6.4000000000000004        2.9164217608420731     
  0.80000000000000004        7.2000000000000002        2.8774614801110663     
  0.80000000000000004        8.0000000000000000        2.8213936376731694     
  0.80000000000000004        8.8000000000000007        2.7482976021974257     
  0.80000000000000004        9.6000000000000014        2.6671825590985359     
  0.80000000000000004        10.400000000000000        2.5874926459914582     
  0.80000000000000004        11.200000000000001        2.5236705064512606     
  0.80000000000000004        12.000000000000000        2.5176572555575443     
  0.80000000000000004        12.800000000000001        2.5061959534431035     
  0.80000000000000004        13.600000000000001        2.5120005130771657     
  0.80000000000000004        14.400000000000000        2.5149641477653883     
  0.80000000000000004        15.200000000000001        2.5572019891790498     
  0.80000000000000004        16.000000000000000        2.5981593313905078     
  0.80000000000000004        16.800000000000001        2.6204024269027970     
  0.80000000000000004        17.600000000000001        2.6297384615675794     
  0.80000000000000004        18.400000000000002        2.6314683410217512     
  0.80000000000000004        19.200000000000003        2.6271979196696971     
  0.80000000000000004        20.000000000000000        2.6201684984870615     
  0.80000000000000004        20.800000000000001        2.6106512265096846     
  0.80000000000000004        21.600000000000001        2.5983070852072365     
  0.80000000000000004        22.400000000000002        2.5829530470558200     
  0.80000000000000004        23.200000000000003        2.5665668564276363     
  0.80000000000000004        24.000000000000000        2.5504300030325573     
  0.80000000000000004        24.800000000000001        2.5399925330087290     
  0.80000000000000004        25.600000000000001        2.5286860692844750     
  0.80000000000000004        26.400000000000002        2.5175487519300472     
  0.80000000000000004        27.200000000000003        2.5042234430439700     
  0.80000000000000004        28.000000000000000        2.5000189316392030     
  0.80000000000000004        28.800000000000001        2.5010759941351437     
  0.80000000000000004        29.600000000000001        2.5142829951974792     
  0.80000000000000004        30.400000000000002        2.5006660438907100     
  0.80000000000000004        31.200000000000003        2.5022009732126649     
  0.80000000000000004        32.000000000000000        2.5047083203086511     
  0.80000000000000004        32.800000000000004        2.5046266011240963     
  0.80000000000000004        33.600000000000001        2.5051313010927991     
  0.80000000000000004        34.399999999999999        2.5079225819914526     
  0.80000000000000004        35.200000000000003        2.5175738379582855     
  0.80000000000000004        36.000000000000000        2.5168781356453733     
  0.80000000000000004        36.800000000000004        2.7376429537953819     
  0.80000000000000004        37.600000000000001        3.4924756807323938     
  0.80000000000000004        38.400000000000006        3.5004513982251266     
  0.80000000000000004        39.200000000000003        3.5020505011898559     
  0.80000000000000004        40.000000000000000        3.5021755709144848     
  0.80000000000000004        40.800000000000004        2.9119805758253317     
  0.80000000000000004        41.600000000000001        2.6409739016456988     
  0.80000000000000004        42.400000000000006        2.5129474544450545     
  0.80000000000000004        43.200000000000003        2.5045103675460898     
  0.80000000000000004        44.000000000000000        2.5097752139232732     
  0.80000000000000004        44.800000000000004        2.5074079142662153     
  0.80000000000000004        45.600000000000001        2.5077031969145747     
  0.80000000000000004        46.400000000000006        2.5085817560439407     
  0.80000000000000004        47.200000000000003        2.5160121372204620     
  0.80000000000000004        48.000000000000000        2.4953512539162261     
  0.80000000000000004        48.800000000000004        2.5020411173449850     
  0.80000000000000004        49.600000000000001        2.5038422870985153     
  0.80000000000000004        50.400000000000006        2.5037466602157865     
  0.80000000000000004        51.200000000000003        2.5056787440330344     
  0.80000000000000004        52.000000000000000        2.5081281038956913     
  0.80000000000000004        52.800000000000004        2.5065343463599135     
  0.80000000000000004        53.600000000000001        2.5048818148656049     
  0.80000000000000004        54.400000000000006        2.5045927214888590     
  0.80000000000000004        55.200000000000003        2.5054523558589983     
  0.80000000000000004        56.000000000000000        2.5041469739389282     
  0.80000000000000004        56.800000000000004        2.5041982705737702     
  0.80000000000000004        57.600000000000001        2.5036705010671212     
  0.80000000000000004        58.400000000000006        2.5019016009047945     
  0.80000000000000004        59.200000000000003        2.5015858438599916     
  0.80000000000000004        60.000000000000000        2.5106888426215916     
  0.80000000000000004        60.800000000000004        2.5088043444831287     
  0.80000000000000004        61.600000000000001        2.5076626280585770     
  0.80000000000000004        62.400000000000006        2.5058534379316506     
  0.80000000000000004        63.200000000000003        2.5057953912558424     
  0.80000000000000004        64.000000000000000        2.5106841313020958     
  0.80000000000000004        64.799999999999997        2.5143068335820646     
  0.80000000000000004        65.600000000000009        2.5120185260050341     
  0.80000000000000004        66.400000000000006        2.5169334419912026     
  0.80000000000000004        67.200000000000003        2.4968249534392557     
  0.80000000000000004        68.000000000000000        2.5110488300682134     
  0.80000000000000004        68.799999999999997        2.5008674005119249     
  0.80000000000000004        69.600000000000009        2.5037450904489966     
  0.80000000000000004        70.400000000000006        2.5019324342423910     
  0.80000000000000004        71.200000000000003        2.5017915415322531     
  0.80000000000000004        72.000000000000000        2.5128881546684818     
  0.80000000000000004        72.799999999999997        2.5167933985055901     
  0.80000000000000004        73.600000000000009        2.5129736302659307     
  0.80000000000000004        74.400000000000006        2.5503448152345638     
  0.80000000000000004        75.200000000000003        2.5727869983863489     
  0.80000000000000004        76.000000000000000        2.5857852101911747     
  0.80000000000000004        76.800000000000011        2.5973065008576968     
  0.80000000000000004        77.600000000000009        2.6079543377335153     
  0.80000000000000004        78.400000000000006        2.6177622828453386     
  0.80000000000000004        79.200000000000003        2.6266146599568976     
  0.80000000000000004        80.000000000000000        2.6365951390806037     
  0.80000000000000004        80.800000000000011        2.6450623479318032     
  0.80000000000000004        81.600000000000009        2.6523042877179877     
  0.80000000000000004        82.400000000000006        2.6586486038668902     
  0.80000000000000004        83.200000000000003        2.6644928793943063     
  0.80000000000000004        84.000000000000000        2.6644447067056478     
  0.80000000000000004        84.800000000000011        2.6463284028164882     
  0.80000000000000004        85.600000000000009        2.6010197793613150     
  0.80000000000000004        86.400000000000006        2.5428186252748586     
  0.80000000000000004        87.200000000000003        2.5174780101605077     
  0.80000000000000004        88.000000000000000        2.5051237576698928     
  0.80000000000000004        88.800000000000011        2.5133704372057779     
  0.80000000000000004        89.600000000000009        2.5077537211464671     
  0.80000000000000004        90.400000000000006        2.5260743412270572     
  0.80000000000000004        91.200000000000003        2.5576064592495147     
  0.80000000000000004        92.000000000000000        2.6008417738240595     
  0.80000000000000004        92.800000000000011        2.6544247057110564     
  0.80000000000000004        93.600000000000009        2.7112112042563243     
  0.80000000000000004        94.400000000000006        2.7656769589261248     
  0.80000000000000004        95.200000000000003        2.8156128551379851     
  0.80000000000000004        96.000000000000000        2.8575009770500701     
  0.80000000000000004        96.800000000000011        2.8908076030782759     
  0.80000000000000004        97.600000000000009        2.9152406028069575     
  0.80000000000000004        98.400000000000006        2.9295008485279959     
  0.80000000000000004        99.200000000000003        2.9407195004114022     
  0.80000000000000004        100.00000000000000        2.9446641577859896     
  0.80000000000000004        100.80000000000001        2.9461044951682309     
  0.80000000000000004        101.60000000000001        2.9446883286546477     
  0.80000000000000004        102.40000000000001        2.9460587809952652     

   1.6000000000000001       0.80000000000000004        2.9483004912161141     
   1.6000000000000001        1.6000000000000001        2.9513775517467358     
   1.6000000000000001        2.4000000000000004        2.9554184483642136     
   1.6000000000000001        3.2000000000000002        2.9594180384266782     
   1.6000000000000001        4.0000000000000000        2.9599937222789694     
   1.6000000000000001        4.8000000000000007        2.9588077711579626     
   1.6000000000000001        5.6000000000000005        2.9510839275543597     
   1.6000000000000001        6.4000000000000004        2.9337143946176156     
   1.6000000000000001        7.2000000000000002        2.9032060011381380     
   1.6000000000000001        8.0000000000000000        2.8575576411689387     
   1.6000000000000001        8.8000000000000007        2.7968134543622045     
   1.6000000000000001        9.6000000000000014        2.7239801543406150     
   1.6000000000000001        10.400000000000000        2.6461016363961742     
   1.6000000000000001        11.200000000000001        2.5742955036951094     
   1.6000000000000001        12.000000000000000        2.5203824517103590     
   1.6000000000000001        12.800000000000001        2.5178399040320363     
   1.6000000000000001        13.600000000000001        2.5079017817858200     
   1.6000000000000001        14.400000000000000        2.5044805350747894     
   1.6000000000000001        15.200000000000001        2.5090829366268319     
   1.6000000000000001        16.000000000000000        2.5174423315153738     
   1.6000000000000001        16.800000000000001        2.5226016228642467     
   1.6000000000000001        17.600000000000001        2.5046048101468452     
   1.6000000000000001        18.400000000000002        2.5097286313356268     
   1.6000000000000001        19.200000000000003        2.5071067056129048     
   1.6000000000000001        20.000000000000000        2.5060046304003714     
   1.6000000000000001        20.800000000000001        2.5030900043930742     
   1.6000000000000001        21.600000000000001        2.5012288088387318     
   1.6000000000000001        22.400000000000002        2.5021114665974324     
   1.6000000000000001        23.200000000000003        2.5173845358185556     
   1.6000000000000001        24.000000000000000        2.5169069628818281     
   1.6000000000000001        24.800000000000001        2.5071468588889236     
   1.6000000000000001        25.600000000000001        2.5036349516668808     
   1.6000000000000001        26.400000000000002        2.4997816524247947     
   1.6000000000000001        27.200000000000003        2.5223964251240796     
   1.6000000000000001        28.000000000000000        2.5130263241283304     
   1.6000000000000001        28.800000000000001        2.5084307983594800     
   1.6000000000000001        29.600000000000001        2.5035066356454196     
   1.6000000000000001        30.400000000000002        2.5028567009528597     
   1.6000000000000001        31.200000000000003        2.5063916157644641     
   1.6000000000000001        32.000000000000000        2.5094927664331839     
   1.6000000000000001        32.800000000000004        2.5121199378208545     
   1.6000000000000001        33.600000000000001        2.5129216841663928     
   1.6000000000000001        34.399999999999999        2.5178489915561491     
   1.6000000000000001        35.200000000000003        2.4942123226275128     
   1.6000000000000001        36.000000000000000        2.5000470809042881     
   1.6000000000000001        36.800000000000004        2.5636387693935787     
   1.6000000000000001        37.600000000000001        2.7338723706989496     
   1.6000000000000001        38.400000000000006        2.8268306840230890     
   1.6000000000000001        39.200000000000003        2.8313887673710743     
   1.6000000000000001        40.000000000000000        2.7579658535861551     
   1.6000000000000001        40.800000000000004        2.6057465637581521     
   1.6000000000000001        41.600000000000001        2.5096374196606419     
   1.6000000000000001        42.400000000000006        2.5114707728267147     
   1.6000000000000001        43.200000000000003        2.5012281112990227     
   1.6000000000000001        44.000000000000000        2.5144634227418594     
   1.6000000000000001        44.800000000000004        2.5005104721705007     
   1.6000000000000001        45.600000000000001        2.5133206751775772     
   1.6000000000000001        46.400000000000006        2.5025665570561646     
   1.6000000000000001        47.200000000000003        2.5101164084359202     
   1.6000000000000001        48.000000000000000        2.5148226474239634     
   1.6000000000000001        48.800000000000004        2.5155640180710206     
   1.6000000000000001        49.600000000000001        2.5157869729207172     
   1.6000000000000001        50.400000000000006        2.5159248465374637     
   1.6000000000000001        51.200000000000003        2.5141525006594674     
   1.6000000000000001        52.000000000000000        2.5147413506305356     
   1.6000000000000001        52.800000000000004        2.5143786231338878     
   1.6000000000000001        53.600000000000001        2.5136383165196214     
   1.6000000000000001        54.400000000000006        2.5131771854512794     
   1.6000000000000001        55.200000000000003        2.5128425416798708     
   1.6000000000000001        56.000000000000000        2.5135701463615416     
   1.6000000000000001        56.800000000000004        2.5137189359355272     
   1.6000000000000001        57.600000000000001        2.5146773270864058     
   1.6000000000000001        58.400000000000006        2.5112703173748772     
   1.6000000000000001        59.200000000000003        2.5075896018704915     
   1.6000000000000001        60.000000000000000        2.5081723129408355     
   1.6000000000000001        60.800000000000004        2.5057592886502293     
   1.6000000000000001        61.600000000000001        2.5111687707820605     
   1.6000000000000001        62.400000000000006        2.5129575867410487     
   1.6000000000000001        63.200000000000003        2.5098055068608263     
   1.6000000000000001        64.000000000000000        2.5105260302522949     
   1.6000000000000001        64.799999999999997        2.5132182109612642     
   1.6000000000000001        65.600000000000009        2.5143379730002624     
   1.6000000000000001        66.400000000000006        2.5076405861060653     
   1.6000000000000001        67.200000000000003        2.5175694192688662     
   1.6000000000000001        68.000000000000000        2.5044685057975746     
   1.6000000000000001        68.799999999999997        2.5032802765693267     
   1.6000000000000001        69.600000000000009        2.5034213338046949     
   1.6000000000000001        70.400000000000006        2.5028043706752849     
   1.6000000000000001        71.200000000000003        2.5150436071615192     
   1.6000000000000001        72.000000000000000        2.5217855982166246     
   1.6000000000000001        72.799999999999997        2.6429532141222936     
   1.6000000000000001        73.600000000000009        2.7856965199208967     
   1.6000000000000001        74.400000000000006        2.8691342322723057     
   1.6000000000000001        75.200000000000003        2.8927596641997249     
   1.6000000000000001        76.000000000000000        2.9064405239316029     
   1.6000000000000001        76.800000000000011        2.9159519049078142     
   1.6000000000000001        77.600000000000009        2.9268467032366674     
   1.6000000000000001        78.400000000000006        2.9381375126758269     
   1.6000000000000001        79.200000000000003        2.9489851205577677     
   1.6000000000000001        80.000000000000000        2.9568987095044652     
   1.6000000000000001        80.800000000000011        2.9637922534086099     
   1.6000000000000001        81.600000000000009        2.9725414160988821     
   1.6000000000000001        82.400000000000006        2.9808169748250992     
   1.6000000000000001        83.200000000000003        2.9889041628330921     
   1.6000000000000001        84.000000000000000        2.9899144256952677     
   1.6000000000000001        84.800000000000011        2.9681652538961374     
   1.6000000000000001        85.600000000000009        2.8654926731204178     
   1.6000000000000001        86.400000000000006        2.6808862882236291     
   1.6000000000000001        87.200000000000003        2.5346425154536179     
   1.6000000000000001        88.000000000000000        2.5060593080408475     
   1.6000000000000001        88.800000000000011        2.5096977758165080     
   1.6000000000000001        89.600000000000009        2.5023569080199177     
   1.6000000000000001        90.400000000000006        2.5090026908181247     
   1.6000000000000001        91.200000000000003        2.5176435113353373     
   1.6000000000000001        92.000000000000000        2.5428390251145894     
   1.6000000000000001        92.800000000000011        2.5854071838722494     
   1.6000000000000001        93.600000000000009        2.6382738023268297     
   1.6000000000000001        94.400000000000006        2.6930078880119459     
   1.6000000000000001        95.200000000000003        2.7478243736330610     
   1.6000000000000001        96.000000000000000        2.7976045204288478     
   1.6000000000000001        96.800000000000011        2.8402846234858767     
   1.6000000000000001        97.600000000000009        2.8738352686668907     
   1.6000000000000001        98.400000000000006        2.8987431432550768     
   1.6000000000000001        99.200000000000003        2.9178401032585684     
   1.6000000000000001        100.00000000000000        2.9297214461144305     
   1.6000000000000001        100.80000000000001        2.9374998149662197     
   1.6000000000000001        101.60000000000001        2.9430472793735549     
   1.6000000000000001        102.40000000000001        2.9458945444886915     

   2.4000000000000004       0.80000000000000004        2.9432103161732126     
   2.4000000000000004        1.6000000000000001        2.9496590720144056     
   2.4000000000000004        2.4000000000000004        2.9558039867711199     
   2.4000000000000004        3.2000000000000002        2.9594377186046694     
   2.4000000000000004        4.0000000000000000        2.9647278375393045     
   2.4000000000000004        4.8000000000000007        2.9650440691171536     
   2.4000000000000004        5.6000000000000005        2.9610185533741857     
   2.4000000000000004        6.4000000000000004        2.9471493057012563     
   2.4000000000000004        7.2000000000000002        2.9260666993742501     
   2.4000000000000004        8.0000000000000000        2.8894406144187483     
   2.4000000000000004        8.8000000000000007        2.8416316893038691     
   2.4000000000000004        9.6000000000000014        2.7802656343847700     
   2.4000000000000004        10.400000000000000        2.7101659472559252     
   2.4000000000000004        11.200000000000001        2.6388691815250063     
   2.4000000000000004        12.000000000000000        2.5756087478129883     
   2.4000000000000004        12.800000000000001        2.5250445802848898     
   2.4000000000000004        13.600000000000001        2.5235303418008943     
   2.4000000000000004        14.400000000000000        2.5124201117881775     
   2.4000000000000004        15.200000000000001        2.5041547532048880     
   2.4000000000000004        16.000000000000000        2.5007212731247837     
   2.4000000000000004        16.800000000000001        2.5014090302992407     
   2.4000000000000004        17.600000000000001        2.5113341396229760     
   2.4000000000000004        18.400000000000002        2.5023583613575249     
   2.4000000000000004        19.200000000000003        2.5033529268886885     
   2.4000000000000004        20.000000000000000        2.5006111742334034     
   2.4000000000000004        20.800000000000001        2.5050199792602887     
   2.4000000000000004        21.600000000000001        2.5081354879879312     
   2.4000000000000004        22.400000000000002        2.5170254900054045     
   2.4000000000000004        23.200000000000003        2.5068498529553134     
   2.4000000000000004        24.000000000000000        2.5041151736077554     
   2.4000000000000004        24.800000000000001        2.5035744650392666     
   2.4000000000000004        25.600000000000001        2.5059098389421388     
   2.4000000000000004        26.400000000000002        2.5099678835922981     
   2.4000000000000004        27.200000000000003        2.4973483821365501     
   2.4000000000000004        28.000000000000000        2.5156320716842053     
   2.4000000000000004        28.800000000000001        2.5078450074802801     
   2.4000000000000004        29.600000000000001        2.5070974471231273     
   2.4000000000000004        30.400000000000002        2.5104348527129172     
   2.4000000000000004        31.200000000000003        2.5210767571493933     
   2.4000000000000004        32.000000000000000        2.5010560474749259     
   2.4000000000000004        32.800000000000004        2.5041482833919360     
   2.4000000000000004        33.600000000000001        2.5016235520331529     
   2.4000000000000004        34.399999999999999        2.5005719832758162     
   2.4000000000000004        35.200000000000003        2.4996832380446783     
   2.4000000000000004        36.000000000000000        2.5194998791438450     
   2.4000000000000004        36.800000000000004        2.4939158633220364     
   2.4000000000000004        37.600000000000001        2.5166252672740637     
   2.4000000000000004        38.400000000000006        2.5255429841785904     
   2.4000000000000004        39.200000000000003        2.5017972842676195     
   2.4000000000000004        40.000000000000000        2.5036359011508971     
   2.4000000000000004        40.800000000000004        2.5016085329015687     
   2.4000000000000004        41.600000000000001        2.5086599005815176     
   2.4000000000000004        42.400000000000006        2.5009365785613280     
   2.4000000000000004        43.200000000000003        2.5174736458696363     
   2.4000000000000004        44.000000000000000        2.5032166007438437     
   2.4000000000000004        44.800000000000004        2.6027664434116828     
   2.4000000000000004        45.600000000000001        2.7522048094034712     
   2.4000000000000004        46.400000000000006        2.8309396758118561     
   2.4000000000000004        47.200000000000003        2.8451134683808723     
   2.4000000000000004        48.000000000000000        2.8464707468290658     
   2.4000000000000004        48.800000000000004        2.8458194230377263     
   2.4000000000000004        49.600000000000001        2.8447865545535578     
   2.4000000000000004        50.400000000000006        2.8461528437527726     
   2.4000000000000004        51.200000000000003        2.8453007661504928     
   2.4000000000000004        52.000000000000000        2.8431359750326441     
   2.4000000000000004        52.800000000000004        2.8411750037941674     
   2.4000000000000004        53.600000000000001        2.8410647711941248     
   2.4000000000000004        54.400000000000006        2.8412800097606592     
   2.4000000000000004        55.200000000000003        2.8403571070203242     
   2.4000000000000004        56.000000000000000        2.8371908846532863     
   2.4000000000000004        56.800000000000004        2.8371471799927694     
   2.4000000000000004        57.600000000000001        2.8355243258684979     
   2.4000000000000004        58.400000000000006        2.8196214205841486     
   2.4000000000000004        59.200000000000003        2.7210731387318430     
   2.4000000000000004        60.000000000000000        2.5470875748421191     
   2.4000000000000004        60.800000000000004        2.5190171876632168     
   2.4000000000000004        61.600000000000001        2.5043841489354302     
   2.4000000000000004        62.400000000000006        2.5059209258618438     
   2.4000000000000004        63.200000000000003        2.5056238710291359     
   2.4000000000000004        64.000000000000000        2.5058180360323115     
   2.4000000000000004        64.799999999999997        2.5082321154289779     
   2.4000000000000004        65.600000000000009        2.5104846172897592     
   2.4000000000000004        66.400000000000006        2.5079042704328636     
   2.4000000000000004        67.200000000000003        2.5146455255095881     
   2.4000000000000004        68.000000000000000        2.5015293596069843     
   2.4000000000000004        68.799999999999997        2.5066640898418453     
   2.4000000000000004        69.600000000000009        2.5024245284636844     
   2.4000000000000004        70.400000000000006        2.5101383900968131     
   2.4000000000000004        71.200000000000003        2.5682679767642136     
   2.4000000000000004        72.000000000000000        2.7729892650005050     
   2.4000000000000004        72.799999999999997        2.9905879849748920     
   2.4000000000000004        73.600000000000009        3.5059237745611798     
   2.4000000000000004        74.400000000000006        3.5051441505158607     
   2.4000000000000004        75.200000000000003        3.5072609468731817     
   2.4000000000000004        76.000000000000000        3.5005132039678877     
   2.4000000000000004        76.800000000000011        3.5184098939757908     
   2.4000000000000004        77.600000000000009        3.4989255797726924     
   2.4000000000000004        78.400000000000006        3.5173864139978135     
   2.4000000000000004        79.200000000000003        3.4971098970118226     
   2.4000000000000004        80.000000000000000        3.5117256381119444     
   2.4000000000000004        80.800000000000011        3.5118268452470724     
   2.4000000000000004        81.600000000000009        3.5124789477547949     
   2.4000000000000004        82.400000000000006        3.5069092081536000     
   2.4000000000000004        83.200000000000003        3.5047260362576078     
   2.4000000000000004        84.000000000000000        3.5019783958392057     
   2.4000000000000004        84.800000000000011        3.4949824863523324     
   2.4000000000000004        85.600000000000009        3.5096790457596416     
   2.4000000000000004        86.400000000000006        2.8495062363878283     
   2.4000000000000004        87.200000000000003        2.5830569210046233     
   2.4000000000000004        88.000000000000000        2.5115974919727426     
   2.4000000000000004        88.800000000000011        2.5060697673471304     
   2.4000000000000004        89.600000000000009        2.5020779496044905     
   2.4000000000000004        90.400000000000006        2.5055940558702821     
   2.4000000000000004        91.200000000000003        2.5066409724061787     
   2.4000000000000004        92.000000000000000        2.5152489411239882     
   2.4000000000000004        92.800000000000011        2.5349725927926716     
   2.4000000000000004        93.600000000000009        2.5709535883907240     
   2.4000000000000004        94.400000000000006        2.6181140719132197     
   2.4000000000000004        95.200000000000003        2.6717994616319762     
   2.4000000000000004        96.000000000000000        2.7252839861171161     
   2.4000000000000004        96.800000000000011        2.7740866522038750     
   2.4000000000000004        97.600000000000009        2.8161782178534382     
   2.4000000000000004        98.400000000000006        2.8510687168009103     
   2.4000000000000004        99.200000000000003        2.8794609462698380     
   2.4000000000000004        100.00000000000000        2.8998224046239884     
   2.4000000000000004        100.80000000000001        2.9156759432874648     
   2.4000000000000004        101.60000000000001        2.9274632608783038     
   2.4000000000000004        102.40000000000001        2.9365549299663023     

   3.2000000000000002       0.80000000000000004        2.9279730292755954     
   3.2000000000000002        1.6000000000000001        2.9398282906253286     
   3.2000000000000002        2.4000000000000004        2.9501497411842936     
   3.2000000000000002        3.2000000000000002        2.9573660691614516     
   3.2000000000000002        4.0000000000000000        2.9655286401281487     
   3.2000000000000002        4.8000000000000007        2.9691023461578174     
   3.2000000000000002        5.6000000000000005        2.9672789501890309     
   3.2000000000000002        6.4000000000000004        2.9607839191851344     
   3.2000000000000002        7.2000000000000002        2.9452607843067011     
   3.2000000000000002        8.0000000000000000        2.9195879772821156     
   3.2000000000000002        8.8000000000000007        2.8825525967807115     
   3.2000000000000002        9.6000000000000014        2.8325723515539587     
   3.2000000000000002        10.400000000000000        2.7734731008983378     
   3.2000000000000002        11.200000000000001        2.7090286455429426     
   3.2000000000000002        12.000000000000000        2.6454163471479268     
   3.2000000000000002        12.800000000000001        2.5874979452640314     
   3.2000000000000002        13.600000000000001        2.5419614435810942     
   3.2000000000000002        14.400000000000000        2.5113436886451335     
   3.2000000000000002        15.200000000000001        2.5213047467226244     
   3.2000000000000002        16.000000000000000        2.5107328966788560     
   3.2000000000000002        16.800000000000001        2.5147919221103687     
   3.2000000000000002        17.600000000000001        2.5198183052843652     
   3.2000000000000002        18.400000000000002        2.5020875465202495     
   3.2000000000000002        19.200000000000003        2.5112292453735239     
   3.2000000000000002        20.000000000000000        2.5066451685779088     
   3.2000000000000002        20.800000000000001        2.5100754749259542     
   3.2000000000000002        21.600000000000001        2.5127323231441010     
   3.2000000000000002        22.400000000000002        2.5241102408566500     
   3.2000000000000002        23.200000000000003        2.5133454815272507     
   3.2000000000000002        24.000000000000000        2.5158946657542556     
   3.2000000000000002        24.800000000000001        2.5144825300315796     
   3.2000000000000002        25.600000000000001        2.5115375771708757     
   3.2000000000000002        26.400000000000002        2.5209268477289255     
   3.2000000000000002        27.200000000000003        2.5073968567211224     
   3.2000000000000002        28.000000000000000        2.5244772178919890     
   3.2000000000000002        28.800000000000001        2.5139185481673212     
   3.2000000000000002        29.600000000000001        2.5105987316944369     
   3.2000000000000002        30.400000000000002        2.5240670546139725     
   3.2000000000000002        31.200000000000003        2.5188340056445386     
   3.2000000000000002        32.000000000000000        2.5347182915865201     
   3.2000000000000002        32.800000000000004        2.5344770959931076     
   3.2000000000000002        33.600000000000001        2.5197890387774371     
   3.2000000000000002        34.399999999999999        2.5230331965698496     
   3.2000000000000002        35.200000000000003        2.5038579252822699     
   3.2000000000000002        36.000000000000000        2.5177713607379228     
   3.2000000000000002        36.800000000000004        2.5124206538954548     
   3.2000000000000002        37.600000000000001        2.5063912979232801     
   3.2000000000000002        38.400000000000006        2.5059970217907956     
   3.2000000000000002        39.200000000000003        2.5080793279639217     
   3.2000000000000002        40.000000000000000        2.5094711435517372     
   3.2000000000000002        40.800000000000004        2.5070491655065221     
   3.2000000000000002        41.600000000000001        2.5050189648579524     
   3.2000000000000002        42.400000000000006        2.5162530007308144     
   3.2000000000000002        43.200000000000003        2.5042305857501295     
   3.2000000000000002        44.000000000000000        2.6410098846227257     
   3.2000000000000002        44.800000000000004        2.9095962953246701     
   3.2000000000000002        45.600000000000001        3.5039435503190646     
   3.2000000000000002        46.400000000000006        3.5097369687495252     
   3.2000000000000002        47.200000000000003        3.5031322646321961     
   3.2000000000000002        48.000000000000000        3.5036899362638034     
   3.2000000000000002        48.800000000000004        3.5139265850086048     
   3.2000000000000002        49.600000000000001        3.5085433014644365     
   3.2000000000000002        50.400000000000006        3.5016598188393315     
   3.2000000000000002        51.200000000000003        3.5062622438550095     
   3.2000000000000002        52.000000000000000        3.5074339819765403     
   3.2000000000000002        52.800000000000004        3.5114720951459226     
   3.2000000000000002        53.600000000000001        3.5108351152881956     
   3.2000000000000002        54.400000000000006        3.5057415282163262     
   3.2000000000000002        55.200000000000003        3.5089987040857680     
   3.2000000000000002        56.000000000000000        3.5134183804261419     
   3.2000000000000002        56.800000000000004        3.5021750065287369     
   3.2000000000000002        57.600000000000001        3.5067121942039208     
   3.2000000000000002        58.400000000000006        3.5031558781092151     
   3.2000000000000002        59.200000000000003        3.4980794210988453     
   3.2000000000000002        60.000000000000000        2.7193852565883279     
   3.2000000000000002        60.800000000000004        2.5175177546991820     
   3.2000000000000002        61.600000000000001        2.5030960849065562     
   3.2000000000000002        62.400000000000006        2.5037594589693373     
   3.2000000000000002        63.200000000000003        2.5046939849680525     
   3.2000000000000002        64.000000000000000        2.5043128238292951     
   3.2000000000000002        64.799999999999997        2.5065377685502139     
   3.2000000000000002        65.600000000000009        2.5096752176376245     
   3.2000000000000002        66.400000000000006        2.5132326372595348     
   3.2000000000000002        67.200000000000003        2.5025152420650394     
   3.2000000000000002        68.000000000000000        2.5055797021638084     
   3.2000000000000002        68.799999999999997        2.5065648761160859     
   3.2000000000000002        69.600000000000009        2.5026660728178358     
   3.2000000000000002        70.400000000000006        2.5165592892287307     
   3.2000000000000002        71.200000000000003        2.7253403023450429     
   3.2000000000000002        72.000000000000000        3.5049068690488432     
   3.2000000000000002        72.799999999999997        3.5119106151272281     
   3.2000000000000002        73.600000000000009        3.5047892382576222     
   3.2000000000000002        74.400000000000006        3.5027444322953967     
   3.2000000000000002        75.200000000000003        3.5076738524323030     
   3.2000000000000002        76.000000000000000        3.5095158504969151     
   3.2000000000000002        76.800000000000011        3.5129842023199958     
   3.2000000000000002        77.600000000000009        3.5057877374365130     
   3.2000000000000002        78.400000000000006        3.5009333391474331     
   3.2000000000000002        79.200000000000003        3.5162680962483153     
   3.2000000000000002        80.000000000000000        3.5062404181577240     
   3.2000000000000002        80.800000000000011        3.5007959734337502     
   3.2000000000000002        81.600000000000009        3.5048565539654164     
   3.2000000000000002        82.400000000000006        3.5127402818054487     
   3.2000000000000002        83.200000000000003        3.5030341588024658     
   3.2000000000000002        84.000000000000000        3.5068539306157067     
   3.2000000000000002        84.800000000000011        3.5090158880880504     
   3.2000000000000002        85.600000000000009        3.5153311569689998     
   3.2000000000000002        86.400000000000006        2.9340513558912225     
   3.2000000000000002        87.200000000000003        2.6143341076413824     
   3.2000000000000002        88.000000000000000        2.5155007304391970     
   3.2000000000000002        88.800000000000011        2.5054892751608389     
   3.2000000000000002        89.600000000000009        2.5042790161819668     
   3.2000000000000002        90.400000000000006        2.5111748549759403     
   3.2000000000000002        91.200000000000003        2.5088153808028841     
   3.2000000000000002        92.000000000000000        2.5060595682989608     
   3.2000000000000002        92.800000000000011        2.5114017824311929     
   3.2000000000000002        93.600000000000009        2.5255544954147187     
   3.2000000000000002        94.400000000000006        2.5561091683568105     
   3.2000000000000002        95.200000000000003        2.5980036708323087     
   3.2000000000000002        96.000000000000000        2.6467890993334344     
   3.2000000000000002        96.800000000000011        2.6996640557191180     
   3.2000000000000002        97.600000000000009        2.7448662811463675     
   3.2000000000000002        98.400000000000006        2.7866985602004779     
   3.2000000000000002        99.200000000000003        2.8233931821404203     
   3.2000000000000002        100.00000000000000        2.8534024123038795     
   3.2000000000000002        100.80000000000001        2.8779773856193489     
   3.2000000000000002        101.60000000000001        2.8973405829810597     
   3.2000000000000002        102.40000000000001        2.9143595577614736     

   4.0000000000000000       0.80000000000000004        2.9008068439591348     
   4.0000000000000000        1.6000000000000001        2.9199647228120122     
   4.0000000000000000        2.4000000000000004        2.9360815252422223     
   4.0000000000000000        3.2000000000000002        2.9502778522777438     
   4.0000000000000000        4.0000000000000000        2.9610687549916914     
   4.0000000000000000        4.8000000000000007        2.9684233403659706     
   4.0000000000000000        5.6000000000000005        2.9713224189416674     
   4.0000000000000000        6.4000000000000004        2.9691381502800160     
   4.0000000000000000        7.2000000000000002        2.9599689504707123     
   4.0000000000000000        8.0000000000000000        2.9426262480699670     
   4.0000000000000000        8.8000000000000007        2.9147538199015979     
   4.0000000000000000        9.6000000000000014        2.8779456058222785     
   4.0000000000000000        10.400000000000000        2.8314163493594182     
   4.0000000000000000        11.200000000000001        2.7773980146039583     
   4.0000000000000000        12.000000000000000        2.7203792019867290     
   4.0000000000000000        12.800000000000001        2.6644939770542515     
   4.0000000000000000        13.600000000000001        2.6139213025490187     
   4.0000000000000000        14.400000000000000        2.5710189691795713     
   4.0000000000000000        15.200000000000001        2.5386833799612853     
   4.0000000000000000        16.000000000000000        2.5163382832318457     
   4.0000000000000000        16.800000000000001        2.5049604925286366     
   4.0000000000000000        17.600000000000001        2.5017163410278322     
   4.0000000000000000        18.400000000000002        2.5080602193195300     
   4.0000000000000000        19.200000000000003        2.5055623864440784     
   4.0000000000000000        20.000000000000000        2.5048772753159736     
   4.0000000000000000        20.800000000000001        2.5051383865891430     
   4.0000000000000000        21.600000000000001        2.5074483654718707     
   4.0000000000000000        22.400000000000002        2.5127306319763330     
   4.0000000000000000        23.200000000000003        2.5065142243622689     
   4.0000000000000000        24.000000000000000        2.5071944123378196     
   4.0000000000000000        24.800000000000001        2.5060737157366759     
   4.0000000000000000        25.600000000000001        2.5048824195704262     
   4.0000000000000000        26.400000000000002        2.5038660610140151     
   4.0000000000000000        27.200000000000003        2.4950886508499668     
   4.0000000000000000        28.000000000000000        2.5102568464625974     
   4.0000000000000000        28.800000000000001        2.5025428251825228     
   4.0000000000000000        29.600000000000001        2.6270988075231672     
   4.0000000000000000        30.400000000000002        2.7747861126923059     
   4.0000000000000000        31.200000000000003        2.8524246745902806     
   4.0000000000000000        32.000000000000000        2.8683976136560365     
   4.0000000000000000        32.800000000000004        2.8670649353084530     
   4.0000000000000000        33.600000000000001        2.8457995641618634     
   4.0000000000000000        34.399999999999999        2.7469475875318414     
   4.0000000000000000        35.200000000000003        2.5724962759790899     
   4.0000000000000000        36.000000000000000        2.5054759922391314     
   4.0000000000000000        36.800000000000004        2.5190780315079970     
   4.0000000000000000        37.600000000000001        2.5097979418849361     
   4.0000000000000000        38.400000000000006        2.5073877016709583     
   4.0000000000000000        39.200000000000003        2.5064344647857739     
   4.0000000000000000        40.000000000000000        2.5044549880399325     
   4.0000000000000000        40.800000000000004        2.5029470102943696     
   4.0000000000000000        41.600000000000001        2.5145356678419559     
   4.0000000000000000        42.400000000000006        2.5180119353415349     
   4.0000000000000000        43.200000000000003        2.6372089626887303     
   4.0000000000000000        44.000000000000000        2.9247680281658246     
   4.0000000000000000        44.800000000000004        3.5012033873233728     
   4.0000000000000000        45.600000000000001        3.4979045106853786     
   4.0000000000000000        46.400000000000006        3.5019508075864443     
   4.0000000000000000        47.200000000000003        3.5038131790544509     
   4.0000000000000000        48.000000000000000        3.5033696085821231     
   4.0000000000000000        48.800000000000004        3.5036548686317879     
   4.0000000000000000        49.600000000000001        3.5040500494921107     
   4.0000000000000000        50.400000000000006        3.5072192447083137     
   4.0000000000000000        51.200000000000003        3.5048258385508522     
   4.0000000000000000        52.000000000000000        3.5153028091988081     
   4.0000000000000000        52.800000000000004        3.5086362394629869     
   4.0000000000000000        53.600000000000001        3.5082578385434791     
   4.0000000000000000        54.400000000000006        3.5077608183673061     
   4.0000000000000000        55.200000000000003        3.5008934071178581     
   4.0000000000000000        56.000000000000000        3.5142329476978054     
   4.0000000000000000        56.800000000000004        3.5103076496790080     
   4.0000000000000000        57.600000000000001        3.5075931758142844     
   4.0000000000000000        58.400000000000006        3.5070203981142143     
   4.0000000000000000        59.200000000000003        3.5058576907512293     
   4.0000000000000000        60.000000000000000        2.8464552775852141     
   4.0000000000000000        60.800000000000004        2.5220651927681050     
   4.0000000000000000        61.600000000000001        2.5071585541311117     
   4.0000000000000000        62.400000000000006        2.5032403524505891     
   4.0000000000000000        63.200000000000003        2.5039075656907408     
   4.0000000000000000        64.000000000000000        2.5045536654239267     
   4.0000000000000000        64.799999999999997        2.5062432764746876     
   4.0000000000000000        65.600000000000009        2.5069587398123776     
   4.0000000000000000        66.400000000000006        2.5063811336229103     
   4.0000000000000000        67.200000000000003        2.5043472757207148     
   4.0000000000000000        68.000000000000000        2.5185060572091720     
   4.0000000000000000        68.799999999999997        2.5131153179038717     
   4.0000000000000000        69.600000000000009        2.5043551166779250     
   4.0000000000000000        70.400000000000006        2.5229225606228214     
   4.0000000000000000        71.200000000000003        2.8069670388454742     
   4.0000000000000000        72.000000000000000        3.5019405678451725     
   4.0000000000000000        72.799999999999997        3.5085417725516050     
   4.0000000000000000        73.600000000000009        3.5112390433185676     
   4.0000000000000000        74.400000000000006        3.5179653944844489     
   4.0000000000000000        75.200000000000003        3.5044344954275330     
   4.0000000000000000        76.000000000000000        3.5096173815771148     
   4.0000000000000000        76.800000000000011        3.5166138603869315     
   4.0000000000000000        77.600000000000009        3.5058627560730620     
   4.0000000000000000        78.400000000000006        3.5014111869481304     
   4.0000000000000000        79.200000000000003        3.5059974342624236     
   4.0000000000000000        80.000000000000000        3.5196622998842857     
   4.0000000000000000        80.800000000000011        3.5117985744896947     
   4.0000000000000000        81.600000000000009        3.5093080749830405     
   4.0000000000000000        82.400000000000006        3.5159468730984136     
   4.0000000000000000        83.200000000000003        3.5028184699830929     
   4.0000000000000000        84.000000000000000        3.5045144028396997     
   4.0000000000000000        84.800000000000011        3.5116977179029099     
   4.0000000000000000        85.600000000000009        3.4957342134384879     
   4.0000000000000000        86.400000000000006        2.9456080715478792     
   4.0000000000000000        87.200000000000003        2.6181004359956854     
   4.0000000000000000        88.000000000000000        2.5122118371938371     
   4.0000000000000000        88.800000000000011        2.5073517000194259     
   4.0000000000000000        89.600000000000009        2.5062245625930610     
   4.0000000000000000        90.400000000000006        2.5071713524901482     
   4.0000000000000000        91.200000000000003        2.5079386268526660     
   4.0000000000000000        92.000000000000000        2.5052340501614903     
   4.0000000000000000        92.800000000000011        2.5034776023252836     
   4.0000000000000000        93.600000000000009        2.5081984323632134     
   4.0000000000000000        94.400000000000006        2.5174155958085755     
   4.0000000000000000        95.200000000000003        2.5410282492606795     
   4.0000000000000000        96.000000000000000        2.5749428519868074     
   4.0000000000000000        96.800000000000011        2.6193547474369292     
   4.0000000000000000        97.600000000000009        2.6658524344058470     
   4.0000000000000000        98.400000000000006        2.7112894363733067     
   4.0000000000000000        99.200000000000003        2.7530398028952132     
   4.0000000000000000        100.00000000000000        2.7910594302189384     
   4.0000000000000000        100.80000000000001        2.8240991595299803     
   4.0000000000000000        101.60000000000001        2.8527615592262605     
   4.0000000000000000        102.40000000000001        2.8788140134484950     

   4.8000000000000007       0.80000000000000004        2.8575325827376346     
   4.8000000000000007        1.6000000000000001        2.8880732633321293     
   4.8000000000000007        2.4000000000000004        2.9123463439969233     
   4.8000000000000007        3.2000000000000002        2.9330503431716832     
   4.8000000000000007        4.0000000000000000        2.9505282255311633     
   4.8000000000000007        4.8000000000000007        2.9621904310032394     
   4.8000000000000007        5.6000000000000005        2.9694796366250418     
   4.8000000000000007        6.4000000000000004        2.9735184417333285     
   4.8000000000000007        7.2000000000000002        2.9695392751907548     
   4.8000000000000007        8.0000000000000000        2.9595340108902319     
   4.8000000000000007        8.8000000000000007        2.9417205373824911     
   4.8000000000000007        9.6000000000000014        2.9146548720084828     
   4.8000000000000007        10.400000000000000        2.8796195938694136     
   4.8000000000000007        11.200000000000001        2.8378882208362466     
   4.8000000000000007        12.000000000000000        2.7905636212626646     
   4.8000000000000007        12.800000000000001        2.7419027937631437     
   4.8000000000000007        13.600000000000001        2.6937044331073592     
   4.8000000000000007        14.400000000000000        2.6488048362521255     
   4.8000000000000007        15.200000000000001        2.6087862426811630     
   4.8000000000000007        16.000000000000000        2.5763215333150531     
   4.8000000000000007        16.800000000000001        2.5500284979832455     
   4.8000000000000007        17.600000000000001        2.5295047302089597     
   4.8000000000000007        18.400000000000002        2.5143249508758934     
   4.8000000000000007        19.200000000000003        2.5082782827490520     
   4.8000000000000007        20.000000000000000        2.5086387247583715     
   4.8000000000000007        20.800000000000001        2.5029319977619102     
   4.8000000000000007        21.600000000000001        2.5118760980274324     
   4.8000000000000007        22.400000000000002        2.5107922247730246     
   4.8000000000000007        23.200000000000003        2.5039368219021880     
   4.8000000000000007        24.000000000000000        2.5060324668326217     
   4.8000000000000007        24.800000000000001        2.5039239922738878     
   4.8000000000000007        25.600000000000001        2.5032001494686709     
   4.8000000000000007        26.400000000000002        2.4963306174824123     
   4.8000000000000007        27.200000000000003        2.5247488947321406     
   4.8000000000000007        28.000000000000000        2.5324158144402418     
   4.8000000000000007        28.800000000000001        2.6890092907443934     
   4.8000000000000007        29.600000000000001        2.9482735985030475     
   4.8000000000000007        30.400000000000002        3.5103116450769387     
   4.8000000000000007        31.200000000000003        3.5093946895076535     
   4.8000000000000007        32.000000000000000        3.5057973076089861     
   4.8000000000000007        32.800000000000004        3.4984273176125562     
   4.8000000000000007        33.600000000000001        3.4988017612289175     
   4.8000000000000007        34.399999999999999        3.4984902022411841     
   4.8000000000000007        35.200000000000003        2.7513394874991288     
   4.8000000000000007        36.000000000000000        2.5069530731939467     
   4.8000000000000007        36.800000000000004        2.5019519019520962     
   4.8000000000000007        37.600000000000001        2.5144876557006315     
   4.8000000000000007        38.400000000000006        2.5085999409514659     
   4.8000000000000007        39.200000000000003        2.5067459838354043     
   4.8000000000000007        40.000000000000000        2.5049731493609837     
   4.8000000000000007        40.800000000000004        2.5011319455086611     
   4.8000000000000007        41.600000000000001        2.5193893764826782     
   4.8000000000000007        42.400000000000006        2.5985307106728230     
   4.8000000000000007        43.200000000000003        2.9081164687761500     
   4.8000000000000007        44.000000000000000        3.5163055247896420     
   4.8000000000000007        44.800000000000004        3.5093102194597536     
   4.8000000000000007        45.600000000000001        3.5186532043716929     
   4.8000000000000007        46.400000000000006        3.4998474986269228     
   4.8000000000000007        47.200000000000003        3.5041062919696992     
   4.8000000000000007        48.000000000000000        3.5051707993139321     
   4.8000000000000007        48.800000000000004        3.5056471262687414     
   4.8000000000000007        49.600000000000001        3.5066027337339563     
   4.8000000000000007        50.400000000000006        3.5080901416842529     
   4.8000000000000007        51.200000000000003        3.5069536415012865     
   4.8000000000000007        52.000000000000000        3.5039309177875531     
   4.8000000000000007        52.800000000000004        3.5043860348646514     
   4.8000000000000007        53.600000000000001        3.5061745123006447     
   4.8000000000000007        54.400000000000006        3.5051472274649864     
   4.8000000000000007        55.200000000000003        3.5010144099523268     
   4.8000000000000007        56.000000000000000        3.5161178607043686     
   4.8000000000000007        56.800000000000004        3.5066015839987394     
   4.8000000000000007        57.600000000000001        3.5062597272584961     
   4.8000000000000007        58.400000000000006        3.5025085105929414     
   4.8000000000000007        59.200000000000003        3.5072536053887968     
   4.8000000000000007        60.000000000000000        2.9814766375769302     
   4.8000000000000007        60.800000000000004        2.6206987119947720     
   4.8000000000000007        61.600000000000001        2.5115965721238980     
   4.8000000000000007        62.400000000000006        2.5060057044186976     
   4.8000000000000007        63.200000000000003        2.5053437983367948     
   4.8000000000000007        64.000000000000000        2.5060603517413318     
   4.8000000000000007        64.799999999999997        2.5092204288579989     
   4.8000000000000007        65.600000000000009        2.5067575774130768     
   4.8000000000000007        66.400000000000006        2.5070794212270648     
   4.8000000000000007        67.200000000000003        2.5050711534785548     
   4.8000000000000007        68.000000000000000        2.5121417378306501     
   4.8000000000000007        68.799999999999997        2.5064860099467805     
   4.8000000000000007        69.600000000000009        2.5148788078194371     
   4.8000000000000007        70.400000000000006        2.5086024908677054     
   4.8000000000000007        71.200000000000003        2.8122747322883881     
   4.8000000000000007        72.000000000000000        3.5107622662157114     
   4.8000000000000007        72.799999999999997        3.5017399571893857     
   4.8000000000000007        73.600000000000009        3.5037737853441113     
   4.8000000000000007        74.400000000000006        3.5129689733801355     
   4.8000000000000007        75.200000000000003        3.5022618753442916     
   4.8000000000000007        76.000000000000000        3.5093328159184032     
   4.8000000000000007        76.800000000000011        3.5167615146225977     
   4.8000000000000007        77.600000000000009        3.5023479130365769     
   4.8000000000000007        78.400000000000006        3.5023745034655112     
   4.8000000000000007        79.200000000000003        3.5013525230009472     
   4.8000000000000007        80.000000000000000        3.5101595821263403     
   4.8000000000000007        80.800000000000011        3.5034051095913563     
   4.8000000000000007        81.600000000000009        3.5045817149103251     
   4.8000000000000007        82.400000000000006        3.5044545559465892     
   4.8000000000000007        83.200000000000003        3.5137452505836388     
   4.8000000000000007        84.000000000000000        3.5058925178374087     
   4.8000000000000007        84.800000000000011        3.5057892404827444     
   4.8000000000000007        85.600000000000009        3.5027418175799840     
   4.8000000000000007        86.400000000000006        2.9342785503836786     
   4.8000000000000007        87.200000000000003        2.6062699790518535     
   4.8000000000000007        88.000000000000000        2.5079844653559293     
   4.8000000000000007        88.800000000000011        2.5026778480395087     
   4.8000000000000007        89.600000000000009        2.5143969019855805     
   4.8000000000000007        90.400000000000006        2.5043438436489494     
   4.8000000000000007        91.200000000000003        2.5079479086669796     
   4.8000000000000007        92.000000000000000        2.5062724868612301     
   4.8000000000000007        92.800000000000011        2.5040785852032408     
   4.8000000000000007        93.600000000000009        2.5048889510153156     
   4.8000000000000007        94.400000000000006        2.5083283431584822     
   4.8000000000000007        95.200000000000003        2.5143575121664941     
   4.8000000000000007        96.000000000000000        2.5263039135226339     
   4.8000000000000007        96.800000000000011        2.5524148666136943     
   4.8000000000000007        97.600000000000009        2.5886770295836468     
   4.8000000000000007        98.400000000000006        2.6306500393059311     
   4.8000000000000007        99.200000000000003        2.6737283860865553     
   4.8000000000000007        100.00000000000000        2.7170154441312016     
   4.8000000000000007        100.80000000000001        2.7563398372186905     
   4.8000000000000007        101.60000000000001        2.7933683253710195     
   4.8000000000000007        102.40000000000001        2.8279280213993463     

   5.6000000000000005       0.80000000000000004        2.8058752535153855     
   5.6000000000000005        1.6000000000000001        2.8431235187909514     
   5.6000000000000005        2.4000000000000004        2.8763296757137824     
   5.6000000000000005        3.2000000000000002        2.9067417353857850     
   5.6000000000000005        4.0000000000000000        2.9316725361711184     
   5.6000000000000005        4.8000000000000007        2.9517045889474391     
   5.6000000000000005        5.6000000000000005        2.9655106466217194     
   5.6000000000000005        6.4000000000000004        2.9749845027359281     
   5.6000000000000005        7.2000000000000002        2.9747585032371422     
   5.6000000000000005        8.0000000000000000        2.9704592349946166     
   5.6000000000000005        8.8000000000000007        2.9601393933743823     
   5.6000000000000005        9.6000000000000014        2.9418676791718466     
   5.6000000000000005        10.400000000000000        2.9176192028559491     
   5.6000000000000005        11.200000000000001        2.8859373743170136     
   5.6000000000000005        12.000000000000000        2.8510472650015219     
   5.6000000000000005        12.800000000000001        2.8109556632419772     
   5.6000000000000005        13.600000000000001        2.7693065118730358     
   5.6000000000000005        14.400000000000000        2.7301585758495697     
   5.6000000000000005        15.200000000000001        2.6914422241040747     
   5.6000000000000005        16.000000000000000        2.6557264271305590     
   5.6000000000000005        16.800000000000001        2.6224259530061609     
   5.6000000000000005        17.600000000000001        2.5909065678150771     
   5.6000000000000005        18.400000000000002        2.5623462513867183     
   5.6000000000000005        19.200000000000003        2.5362931834592572     
   5.6000000000000005        20.000000000000000        2.5183465362739161     
   5.6000000000000005        20.800000000000001        2.5072570809930741     
   5.6000000000000005        21.600000000000001        2.5113774386943111     
   5.6000000000000005        22.400000000000002        2.5096786727668134     
   5.6000000000000005        23.200000000000003        2.5140900226862342     
   5.6000000000000005        24.000000000000000        2.5090638832480665     
   5.6000000000000005        24.800000000000001        2.5076614052818029     
   5.6000000000000005        25.600000000000001        2.5082609773247699     
   5.6000000000000005        26.400000000000002        2.5033065276235860     
   5.6000000000000005        27.200000000000003        2.5404002954542775     
   5.6000000000000005        28.000000000000000        2.7084077148714423     
   5.6000000000000005        28.800000000000001        2.9843673415405956     
   5.6000000000000005        29.600000000000001        3.5086080112325453     
   5.6000000000000005        30.400000000000002        3.4978565359781388     
   5.6000000000000005        31.200000000000003        3.5052086426964415     
   5.6000000000000005        32.000000000000000        3.5146001962949276     
   5.6000000000000005        32.800000000000004        3.5075145077915248     
   5.6000000000000005        33.600000000000001        3.5217883942804944     
   5.6000000000000005        34.399999999999999        3.5011995268184180     
   5.6000000000000005        35.200000000000003        2.8513242690256519     
   5.6000000000000005        36.000000000000000        2.5272565774734743     
   5.6000000000000005        36.800000000000004        2.5014611008024250     
   5.6000000000000005        37.600000000000001        2.5230245505959865     
   5.6000000000000005        38.400000000000006        2.5107225213093973     
   5.6000000000000005        39.200000000000003        2.5079578551774366     
   5.6000000000000005        40.000000000000000        2.5056098350794813     
   5.6000000000000005        40.800000000000004        2.5015571829886594     
   5.6000000000000005        41.600000000000001        2.5231563765700975     
   5.6000000000000005        42.400000000000006        2.7548111311054040     
   5.6000000000000005        43.200000000000003        3.4946919041380946     
   5.6000000000000005        44.000000000000000        3.5085431350268754     
   5.6000000000000005        44.800000000000004        3.5102973417909418     
   5.6000000000000005        45.600000000000001        3.5168785131638289     
   5.6000000000000005        46.400000000000006        3.5002298173150672     
   5.6000000000000005        47.200000000000003        3.5049580059858489     
   5.6000000000000005        48.000000000000000        3.5058182703664036     
   5.6000000000000005        48.800000000000004        3.5106123907146629     
   5.6000000000000005        49.600000000000001        3.5072347751072210     
   5.6000000000000005        50.400000000000006        3.5112232562203194     
   5.6000000000000005        51.200000000000003        3.5060780015461823     
   5.6000000000000005        52.000000000000000        3.5036151176514352     
   5.6000000000000005        52.800000000000004        3.5077121427848024     
   5.6000000000000005        53.600000000000001        3.5063818102861850     
   5.6000000000000005        54.400000000000006        3.5063584031651351     
   5.6000000000000005        55.200000000000003        3.5027469015811068     
   5.6000000000000005        56.000000000000000        3.4954604212167166     
   5.6000000000000005        56.800000000000004        3.5108051775621818     
   5.6000000000000005        57.600000000000001        3.5039288952998437     
   5.6000000000000005        58.400000000000006        3.5032137111654809     
   5.6000000000000005        59.200000000000003        3.5115397798060317     
   5.6000000000000005        60.000000000000000        3.5130949865530208     
   5.6000000000000005        60.800000000000004        2.7473233005147168     
   5.6000000000000005        61.600000000000001        2.5076803517902011     
   5.6000000000000005        62.400000000000006        2.5074093143810150     
   5.6000000000000005        63.200000000000003        2.5075020340100460     
   5.6000000000000005        64.000000000000000        2.5070885643569798     
   5.6000000000000005        64.799999999999997        2.5052697902523184     
   5.6000000000000005        65.600000000000009        2.5060818665790023     
   5.6000000000000005        66.400000000000006        2.5047819548257717     
   5.6000000000000005        67.200000000000003        2.5027921514142153     
   5.6000000000000005        68.000000000000000        2.5093293825846650     
   5.6000000000000005        68.799999999999997        2.5130095593677670     
   5.6000000000000005        69.600000000000009        2.5015420350022275     
   5.6000000000000005        70.400000000000006        2.5017851199749397     
   5.6000000000000005        71.200000000000003        2.8046689539624583     
   5.6000000000000005        72.000000000000000        3.5143950988924546     
   5.6000000000000005        72.799999999999997        3.4980639312481809     
   5.6000000000000005        73.600000000000009        3.5085619834336499     
   5.6000000000000005        74.400000000000006        3.5192291771168689     
   5.6000000000000005        75.200000000000003        3.4998968373447319     
   5.6000000000000005        76.000000000000000        3.5033976939711255     
   5.6000000000000005        76.800000000000011        3.5103135463389470     
   5.6000000000000005        77.600000000000009        3.5121989897186832     
   5.6000000000000005        78.400000000000006        3.5115848865610344     
   5.6000000000000005        79.200000000000003        3.5111050900092602     
   5.6000000000000005        80.000000000000000        3.5136490286955953     
   5.6000000000000005        80.800000000000011        3.5073146222489284     
   5.6000000000000005        81.600000000000009        3.5045706042043481     
   5.6000000000000005        82.400000000000006        3.5028644860023070     
   5.6000000000000005        83.200000000000003        3.5059196225191007     
   5.6000000000000005        84.000000000000000        3.5203302637841363     
   5.6000000000000005        84.800000000000011        3.4995656910473043     
   5.6000000000000005        85.600000000000009        3.5016723827021892     
   5.6000000000000005        86.400000000000006        2.9156020704442152     
   5.6000000000000005        87.200000000000003        2.5862325381217310     
   5.6000000000000005        88.000000000000000        2.5057641220085123     
   5.6000000000000005        88.800000000000011        2.5049169340642847     
   5.6000000000000005        89.600000000000009        2.5023472157152065     
   5.6000000000000005        90.400000000000006        2.5036588515610925     
   5.6000000000000005        91.200000000000003        2.5116251294538978     
   5.6000000000000005        92.000000000000000        2.5066093368853646     
   5.6000000000000005        92.800000000000011        2.5039312043973463     
   5.6000000000000005        93.600000000000009        2.5051115066134062     
   5.6000000000000005        94.400000000000006        2.5062489275296604     
   5.6000000000000005        95.200000000000003        2.5035588256801762     
   5.6000000000000005        96.000000000000000        2.5048747994816809     
   5.6000000000000005        96.800000000000011        2.5113002209004742     
   5.6000000000000005        97.600000000000009        2.5297590468592697     
   5.6000000000000005        98.400000000000006        2.5581202224375277     
   5.6000000000000005        99.200000000000003        2.5953334604671632     
   5.6000000000000005        100.00000000000000        2.6367601404103933     
   5.6000000000000005        100.80000000000001        2.6793801810948854     
   5.6000000000000005        101.60000000000001        2.7221253486173436     
   5.6000000000000005        102.40000000000001        2.7645596416307230     

   6.4000000000000004       0.80000000000000004        2.7393207101352135     
   6.4000000000000004        1.6000000000000001        2.7862655516716170     
   6.4000000000000004        2.4000000000000004        2.8299827666835977     
   6.4000000000000004        3.2000000000000002        2.8677935333941682     
   6.4000000000000004        4.0000000000000000        2.9045562702322525     
   6.4000000000000004        4.8000000000000007        2.9330396036290778     
   6.4000000000000004        5.6000000000000005        2.9535869904436023     
   6.4000000000000004        6.4000000000000004        2.9683566385009774     
   6.4000000000000004        7.2000000000000002        2.9736424320524040     
   6.4000000000000004        8.0000000000000000        2.9758908174255669     
   6.4000000000000004        8.8000000000000007        2.9709469811234190     
   6.4000000000000004        9.6000000000000014        2.9601909025060045     
   6.4000000000000004        10.400000000000000        2.9435397844587472     
   6.4000000000000004        11.200000000000001        2.9220372931417717     
   6.4000000000000004        12.000000000000000        2.8966135339921637     
   6.4000000000000004        12.800000000000001        2.8673370990582678     
   6.4000000000000004        13.600000000000001        2.8360123056765496     
   6.4000000000000004        14.400000000000000        2.8043646245534384     
   6.4000000000000004        15.200000000000001        2.7714149017504286     
   6.4000000000000004        16.000000000000000        2.7392098228835109     
   6.4000000000000004        16.800000000000001        2.7073881260908843     
   6.4000000000000004        17.600000000000001        2.6747816318776958     
   6.4000000000000004        18.400000000000002        2.6394809164538491     
   6.4000000000000004        19.200000000000003        2.6025052547756249     
   6.4000000000000004        20.000000000000000        2.5648675899367785     
   6.4000000000000004        20.800000000000001        2.5318303663011417     
   6.4000000000000004        21.600000000000001        2.5079144046040871     
   6.4000000000000004        22.400000000000002        2.5089869472194084     
   6.4000000000000004        23.200000000000003        2.5076086304530270     
   6.4000000000000004        24.000000000000000        2.5146470281662143     
   6.4000000000000004        24.800000000000001        2.5125517746790926     
   6.4000000000000004        25.600000000000001        2.5121524105429520     
   6.4000000000000004        26.400000000000002        2.5195751866852789     
   6.4000000000000004        27.200000000000003        2.6865196182428672     
   6.4000000000000004        28.000000000000000        2.9823087528407481     
   6.4000000000000004        28.800000000000001        3.5048290999783878     
   6.4000000000000004        29.600000000000001        3.5067615543806183     
   6.4000000000000004        30.400000000000002        3.5051945002312719     
   6.4000000000000004        31.200000000000003        3.5056068537245415     
   6.4000000000000004        32.000000000000000        3.5152389609370402     
   6.4000000000000004        32.800000000000004        3.5047878578712903     
   6.4000000000000004        33.600000000000001        3.5016697464903546     
   6.4000000000000004        34.399999999999999        3.5111214596239351     
   6.4000000000000004        35.200000000000003        2.8737596574861421     
   6.4000000000000004        36.000000000000000        2.5434475861153891     
   6.4000000000000004        36.800000000000004        2.5025635699663713     
   6.4000000000000004        37.600000000000001        2.5078839788433789     
   6.4000000000000004        38.400000000000006        2.5170892302770733     
   6.4000000000000004        39.200000000000003        2.5081172644179008     
   6.4000000000000004        40.000000000000000        2.5068316938837576     
   6.4000000000000004        40.800000000000004        2.5114162769642325     
   6.4000000000000004        41.600000000000001        2.5063173459479580     
   6.4000000000000004        42.400000000000006        2.8356367974368419     
   6.4000000000000004        43.200000000000003        3.5049364117298256     
   6.4000000000000004        44.000000000000000        3.5049986381781819     
   6.4000000000000004        44.800000000000004        3.5017801458206468     
   6.4000000000000004        45.600000000000001        3.5004428957816072     
   6.4000000000000004        46.400000000000006        3.5049688692855892     
   6.4000000000000004        47.200000000000003        3.5069668880143752     
   6.4000000000000004        48.000000000000000        3.5064026614951951     
   6.4000000000000004        48.800000000000004        3.5073327283316211     
   6.4000000000000004        49.600000000000001        3.5070393788523013     
   6.4000000000000004        50.400000000000006        3.5055293492751893     
   6.4000000000000004        51.200000000000003        3.5037837628243125     
   6.4000000000000004        52.000000000000000        3.5014768575939836     
   6.4000000000000004        52.800000000000004        3.5137282796243148     
   6.4000000000000004        53.600000000000001        3.5076068046609064     
   6.4000000000000004        54.400000000000006        3.5062114489365852     
   6.4000000000000004        55.200000000000003        3.5112570677323474     
   6.4000000000000004        56.000000000000000        3.5081030776562625     
   6.4000000000000004        56.800000000000004        3.5188429504956229     
   6.4000000000000004        57.600000000000001        3.5108492588226365     
   6.4000000000000004        58.400000000000006        3.5061589583215884     
   6.4000000000000004        59.200000000000003        3.5056037671176732     
   6.4000000000000004        60.000000000000000        3.4991988698071328     
   6.4000000000000004        60.800000000000004        2.8157555226275890     
   6.4000000000000004        61.600000000000001        2.5203692677512741     
   6.4000000000000004        62.400000000000006        2.5084422598740130     
   6.4000000000000004        63.200000000000003        2.5088895452554709     
   6.4000000000000004        64.000000000000000        2.5088997587151467     
   6.4000000000000004        64.799999999999997        2.5070707137890871     
   6.4000000000000004        65.600000000000009        2.5054281258739497     
   6.4000000000000004        66.400000000000006        2.5061053087051901     
   6.4000000000000004        67.200000000000003        2.5030610526702364     
   6.4000000000000004        68.000000000000000        2.5067929536849372     
   6.4000000000000004        68.799999999999997        2.5074728412480116     
   6.4000000000000004        69.600000000000009        2.5225326280547646     
   6.4000000000000004        70.400000000000006        2.5009796000670095     
   6.4000000000000004        71.200000000000003        2.8113556240734008     
   6.4000000000000004        72.000000000000000        3.5104385480532634     
   6.4000000000000004        72.799999999999997        3.4978756454468480     
   6.4000000000000004        73.600000000000009        3.5067374502159860     
   6.4000000000000004        74.400000000000006        3.4986968659955382     
   6.4000000000000004        75.200000000000003        3.5047246021199712     
   6.4000000000000004        76.000000000000000        3.5117234393660492     
   6.4000000000000004        76.800000000000011        3.5125989935781750     
   6.4000000000000004        77.600000000000009        3.5066891758393819     
   6.4000000000000004        78.400000000000006        3.5037621215105226     
   6.4000000000000004        79.200000000000003        3.5041201256918471     
   6.4000000000000004        80.000000000000000        3.5081110174229280     
   6.4000000000000004        80.800000000000011        3.5127363638059266     
   6.4000000000000004        81.600000000000009        3.5075144640242595     
   6.4000000000000004        82.400000000000006        3.5027022262931982     
   6.4000000000000004        83.200000000000003        3.5077370937303116     
   6.4000000000000004        84.000000000000000        3.5151265787826977     
   6.4000000000000004        84.800000000000011        3.5090646978813438     
   6.4000000000000004        85.600000000000009        3.5009673739178973     
   6.4000000000000004        86.400000000000006        2.8946427327439896     
   6.4000000000000004        87.200000000000003        2.5666687483284476     
   6.4000000000000004        88.000000000000000        2.5090344440042207     
   6.4000000000000004        88.800000000000011        2.5154064563928973     
   6.4000000000000004        89.600000000000009        2.5037017601370937     
   6.4000000000000004        90.400000000000006        2.5040113575857812     
   6.4000000000000004        91.200000000000003        2.5070209059197142     
   6.4000000000000004        92.000000000000000        2.5052031067719294     
   6.4000000000000004        92.800000000000011        2.5035049657921329     
   6.4000000000000004        93.600000000000009        2.5063257386868303     
   6.4000000000000004        94.400000000000006        2.5076764983496989     
   6.4000000000000004        95.200000000000003        2.5046758888884595     
   6.4000000000000004        96.000000000000000        2.5035168902768099     
   6.4000000000000004        96.800000000000011        2.5063969746899768     
   6.4000000000000004        97.600000000000009        2.5165294422958708     
   6.4000000000000004        98.400000000000006        2.5130049531991365     
   6.4000000000000004        99.200000000000003        2.5359773500857532     
   6.4000000000000004        100.00000000000000        2.5666948114312702     
   6.4000000000000004        100.80000000000001        2.6036578391573251     
   6.4000000000000004        101.60000000000001        2.6459196594392802     
   6.4000000000000004        102.40000000000001        2.6915256280418669     

   7.2000000000000002       0.80000000000000004        2.6673285733211762     
   7.2000000000000002        1.6000000000000001        2.7202365479512736     
   7.2000000000000002        2.4000000000000004        2.7733749757328821     
   7.2000000000000002        3.2000000000000002        2.8240291230985055     
   7.2000000000000002        4.0000000000000000        2.8691806030609550     
   7.2000000000000002        4.8000000000000007        2.9072937166447734     
   7.2000000000000002        5.6000000000000005        2.9366586509591590     
   7.2000000000000002        6.4000000000000004        2.9572613193108706     
   7.2000000000000002        7.2000000000000002        2.9701684488746789     
   7.2000000000000002        8.0000000000000000        2.9763919735528259     
   7.2000000000000002        8.8000000000000007        2.9760233676194603     
   7.2000000000000002        9.6000000000000014        2.9704561865941534     
   7.2000000000000002        10.400000000000000        2.9604159699304091     
   7.2000000000000002        11.200000000000001        2.9449861976162350     
   7.2000000000000002        12.000000000000000        2.9290785033096940     
   7.2000000000000002        12.800000000000001        2.9079182483625035     
   7.2000000000000002        13.600000000000001        2.8852925266116438     
   7.2000000000000002        14.400000000000000        2.8622383918430407     
   7.2000000000000002        15.200000000000001        2.8387983963047092     
   7.2000000000000002        16.000000000000000        2.8140945045070684     
   7.2000000000000002        16.800000000000001        2.7881226380528732     
   7.2000000000000002        17.600000000000001        2.7592073659838849     
   7.2000000000000002        18.400000000000002        2.7279346384981999     
   7.2000000000000002        19.200000000000003        2.6847286631061151     
   7.2000000000000002        20.000000000000000        2.6365435793523746     
   7.2000000000000002        20.800000000000001        2.5855542245863306     
   7.2000000000000002        21.600000000000001        2.5384678418226478     
   7.2000000000000002        22.400000000000002        2.5172833323359107     
   7.2000000000000002        23.200000000000003        2.5075902325039312     
   7.2000000000000002        24.000000000000000        2.5076097740341301     
   7.2000000000000002        24.800000000000001        2.5050328315403458     
   7.2000000000000002        25.600000000000001        2.5045411973116001     
   7.2000000000000002        26.400000000000002        2.5733081685563763     
   7.2000000000000002        27.200000000000003        2.8470389713421609     
   7.2000000000000002        28.000000000000000        3.5146113271843613     
   7.2000000000000002        28.800000000000001        3.5099671865719482     
   7.2000000000000002        29.600000000000001        3.5142001482405947     
   7.2000000000000002        30.400000000000002        3.5074805759164991     
   7.2000000000000002        31.200000000000003        3.4927052885826853     
   7.2000000000000002        32.000000000000000        3.5175697685528462     
   7.2000000000000002        32.800000000000004        3.5066479903542862     
   7.2000000000000002        33.600000000000001        3.5034758165083479     
   7.2000000000000002        34.399999999999999        3.5082587801878948     
   7.2000000000000002        35.200000000000003        2.8810649651562739     
   7.2000000000000002        36.000000000000000        2.5502207018759981     
   7.2000000000000002        36.800000000000004        2.5042730453592967     
   7.2000000000000002        37.600000000000001        2.5077323603811590     
   7.2000000000000002        38.400000000000006        2.5029134830282009     
   7.2000000000000002        39.200000000000003        2.5121116976492663     
   7.2000000000000002        40.000000000000000        2.5061740247029052     
   7.2000000000000002        40.800000000000004        2.5192551417304898     
   7.2000000000000002        41.600000000000001        2.5208538683123498     
   7.2000000000000002        42.400000000000006        2.8543991087090901     
   7.2000000000000002        43.200000000000003        3.5115721573283833     
   7.2000000000000002        44.000000000000000        3.5064346768487487     
   7.2000000000000002        44.800000000000004        3.5052412131942501     
   7.2000000000000002        45.600000000000001        3.5033395920027619     
   7.2000000000000002        46.400000000000006        3.5050401647159197     
   7.2000000000000002        47.200000000000003        3.5054890007310187     
   7.2000000000000002        48.000000000000000        3.5064244269363636     
   7.2000000000000002        48.800000000000004        3.5081874241201030     
   7.2000000000000002        49.600000000000001        3.5060326134587867     
   7.2000000000000002        50.400000000000006        3.5077278630500945     
   7.2000000000000002        51.200000000000003        3.5054991214774822     
   7.2000000000000002        52.000000000000000        3.4983939481599924     
   7.2000000000000002        52.800000000000004        3.5123762038157280     
   7.2000000000000002        53.600000000000001        3.5040817543107012     
   7.2000000000000002        54.400000000000006        3.5057554807915410     
   7.2000000000000002        55.200000000000003        3.5072730438461308     
   7.2000000000000002        56.000000000000000        3.5060617246447499     
   7.2000000000000002        56.800000000000004        3.4989656032106540     
   7.2000000000000002        57.600000000000001        3.5161889816421166     
   7.2000000000000002        58.400000000000006        3.5090065791720488     
   7.2000000000000002        59.200000000000003        3.5066554502014173     
   7.2000000000000002        60.000000000000000        3.5063316358536594     
   7.2000000000000002        60.800000000000004        2.8297944831113875     
   7.2000000000000002        61.600000000000001        2.5087163593588886     
   7.2000000000000002        62.400000000000006        2.5117722725087077     
   7.2000000000000002        63.200000000000003        2.5101403181939670     
   7.2000000000000002        64.000000000000000        2.5086876428944156     
   7.2000000000000002        64.799999999999997        2.5083792554569380     
   7.2000000000000002        65.600000000000009        2.5052459941632663     
   7.2000000000000002        66.400000000000006        2.5045214324551868     
   7.2000000000000002        67.200000000000003        2.5008998074061921     
   7.2000000000000002        68.000000000000000        2.4986551094846918     
   7.2000000000000002        68.799999999999997        2.4980467494107721     
   7.2000000000000002        69.600000000000009        2.5106418368578720     
   7.2000000000000002        70.400000000000006        2.5560608577724770     
   7.2000000000000002        71.200000000000003        2.9198518227276575     
   7.2000000000000002        72.000000000000000        3.5128051955508433     
   7.2000000000000002        72.799999999999997        3.5069922212645830     
   7.2000000000000002        73.600000000000009        3.5158481997689845     
   7.2000000000000002        74.400000000000006        3.5012793325325826     
   7.2000000000000002        75.200000000000003        3.5084501665495034     
   7.2000000000000002        76.000000000000000        3.5143314078146797     
   7.2000000000000002        76.800000000000011        3.5170359810278158     
   7.2000000000000002        77.600000000000009        3.5062159496845546     
   7.2000000000000002        78.400000000000006        3.5061881433549180     
   7.2000000000000002        79.200000000000003        3.5033510259535938     
   7.2000000000000002        80.000000000000000        3.5033499951364058     
   7.2000000000000002        80.800000000000011        3.5082435683526643     
   7.2000000000000002        81.600000000000009        3.5122480644983787     
   7.2000000000000002        82.400000000000006        3.5040987723698334     
   7.2000000000000002        83.200000000000003        3.5108081317708120     
   7.2000000000000002        84.000000000000000        3.5147266463799403     
   7.2000000000000002        84.800000000000011        3.5048437842744034     
   7.2000000000000002        85.600000000000009        3.5004812903084046     
   7.2000000000000002        86.400000000000006        2.8726930866347997     
   7.2000000000000002        87.200000000000003        2.5461936391347599     
   7.2000000000000002        88.000000000000000        2.5023169204696036     
   7.2000000000000002        88.800000000000011        2.5147908648233006     
   7.2000000000000002        89.600000000000009        2.5045455453936620     
   7.2000000000000002        90.400000000000006        2.5108080408297622     
   7.2000000000000002        91.200000000000003        2.5064206209528948     
   7.2000000000000002        92.000000000000000        2.5031862142075059     
   7.2000000000000002        92.800000000000011        2.5041690638007954     
   7.2000000000000002        93.600000000000009        2.5063343743387758     
   7.2000000000000002        94.400000000000006        2.5091498012286815     
   7.2000000000000002        95.200000000000003        2.5080488880077607     
   7.2000000000000002        96.000000000000000        2.5131667662087676     
   7.2000000000000002        96.800000000000011        2.5130704972508360     
   7.2000000000000002        97.600000000000009        2.5154081415878040     
   7.2000000000000002        98.400000000000006        2.5087549922968475     
   7.2000000000000002        99.200000000000003        2.5158490248725749     
   7.2000000000000002        100.00000000000000        2.5209646883861407     
   7.2000000000000002        100.80000000000001        2.5433201963973686     
   7.2000000000000002        101.60000000000001        2.5764008642177654     
   7.2000000000000002        102.40000000000001        2.6177241473534374     

   8.0000000000000000       0.80000000000000004        2.5978348589567117     
   8.0000000000000000        1.6000000000000001        2.6510096174397484     
   8.0000000000000000        2.4000000000000004        2.7095527623109494     
   8.0000000000000000        3.2000000000000002        2.7682566060110503     
   8.0000000000000000        4.0000000000000000        2.8251400324171638     
   8.0000000000000000        4.8000000000000007        2.8735007567555728     
   8.0000000000000000        5.6000000000000005        2.9134942521326046     
   8.0000000000000000        6.4000000000000004        2.9428054886432458     
   8.0000000000000000        7.2000000000000002        2.9621628622369802     
   8.0000000000000000        8.0000000000000000        2.9726108361337795     
   8.0000000000000000        8.8000000000000007        2.9751335429942132     
   8.0000000000000000        9.6000000000000014        2.9748600242087089     
   8.0000000000000000        10.400000000000000        2.9699828111596087     
   8.0000000000000000        11.200000000000001        2.9589262508509306     
   8.0000000000000000        12.000000000000000        2.9462592069838891     
   8.0000000000000000        12.800000000000001        2.9341116401328415     
   8.0000000000000000        13.600000000000001        2.9177042732754934     
   8.0000000000000000        14.400000000000000        2.9033690110765100     
   8.0000000000000000        15.200000000000001        2.8875159238339139     
   8.0000000000000000        16.000000000000000        2.8721334599163892     
   8.0000000000000000        16.800000000000001        2.8545883771652640     
   8.0000000000000000        17.600000000000001        2.8323685537035086     
   8.0000000000000000        18.400000000000002        2.8037020443798673     
   8.0000000000000000        19.200000000000003        2.7652315724715648     
   8.0000000000000000        20.000000000000000        2.7146118618603494     
   8.0000000000000000        20.800000000000001        2.6528546738299887     
   8.0000000000000000        21.600000000000001        2.5873651134423210     
   8.0000000000000000        22.400000000000002        2.5324895321053535     
   8.0000000000000000        23.200000000000003        2.5132713602793602     
   8.0000000000000000        24.000000000000000        2.5067881974760549     
   8.0000000000000000        24.800000000000001        2.5033550574729913     
   8.0000000000000000        25.600000000000001        2.5039242441617087     
   8.0000000000000000        26.400000000000002        2.6030132252331284     
   8.0000000000000000        27.200000000000003        2.9189273638093862     
   8.0000000000000000        28.000000000000000        3.5020128070681333     
   8.0000000000000000        28.800000000000001        3.5078544807268628     
   8.0000000000000000        29.600000000000001        3.5035538748447252     
   8.0000000000000000        30.400000000000002        3.4994667589051462     
   8.0000000000000000        31.200000000000003        3.5161390758380366     
   8.0000000000000000        32.000000000000000        3.5070312606243417     
   8.0000000000000000        32.800000000000004        3.5099241744162040     
   8.0000000000000000        33.600000000000001        3.5071096858894126     
   8.0000000000000000        34.399999999999999        3.5149286019913299     
   8.0000000000000000        35.200000000000003        2.8785703599279975     
   8.0000000000000000        36.000000000000000        2.5470612726429995     
   8.0000000000000000        36.800000000000004        2.4999281642172515     
   8.0000000000000000        37.600000000000001        2.5045682263256284     
   8.0000000000000000        38.400000000000006        2.5068064491855417     
   8.0000000000000000        39.200000000000003        2.5181270331986103     
   8.0000000000000000        40.000000000000000        2.5199619317428712     
   8.0000000000000000        40.800000000000004        2.5029645711027686     
   8.0000000000000000        41.600000000000001        2.5296570880578111     
   8.0000000000000000        42.400000000000006        2.8620205504788707     
   8.0000000000000000        43.200000000000003        3.4986909843948002     
   8.0000000000000000        44.000000000000000        3.5115428444523120     
   8.0000000000000000        44.800000000000004        3.5061195459211492     
   8.0000000000000000        45.600000000000001        3.5062659038578783     
   8.0000000000000000        46.400000000000006        3.5077458479170511     
   8.0000000000000000        47.200000000000003        3.5076018235945909     
   8.0000000000000000        48.000000000000000        3.5059166555590267     
   8.0000000000000000        48.800000000000004        3.5058676829114610     
   8.0000000000000000        49.600000000000001        3.5065535054809533     
   8.0000000000000000        50.400000000000006        3.5076427984104988     
   8.0000000000000000        51.200000000000003        3.5054292803909481     
   8.0000000000000000        52.000000000000000        3.5003535281570386     
   8.0000000000000000        52.800000000000004        3.5148763004815513     
   8.0000000000000000        53.600000000000001        3.5061025291907097     
   8.0000000000000000        54.400000000000006        3.5044720675967072     
   8.0000000000000000        55.200000000000003        3.5038891500164424     
   8.0000000000000000        56.000000000000000        3.5036196700245723     
   8.0000000000000000        56.800000000000004        3.5030170934403926     
   8.0000000000000000        57.600000000000001        3.4964746619165346     
   8.0000000000000000        58.400000000000006        3.5147156908347648     
   8.0000000000000000        59.200000000000003        3.5078605455631857     
   8.0000000000000000        60.000000000000000        3.5152470105113740     
   8.0000000000000000        60.800000000000004        2.8342527900840602     
   8.0000000000000000        61.600000000000001        2.5121211664873662     
   8.0000000000000000        62.400000000000006        2.5114414968326715     
   8.0000000000000000        63.200000000000003        2.5072990255361831     
   8.0000000000000000        64.000000000000000        2.5061850857753787     
   8.0000000000000000        64.799999999999997        2.5053151566874976     
   8.0000000000000000        65.600000000000009        2.5046494086751068     
   8.0000000000000000        66.400000000000006        2.5038746460613162     
   8.0000000000000000        67.200000000000003        2.4991367328347280     
   8.0000000000000000        68.000000000000000        2.5204073137171474     
   8.0000000000000000        68.799999999999997        2.5175631912629584     
   8.0000000000000000        69.600000000000009        2.5142082959558314     
   8.0000000000000000        70.400000000000006        2.6834129933614888     
   8.0000000000000000        71.200000000000003        3.5078749364602451     
   8.0000000000000000        72.000000000000000        3.5033347904512420     
   8.0000000000000000        72.799999999999997        3.5057560160059849     
   8.0000000000000000        73.600000000000009        3.5130726741264402     
   8.0000000000000000        74.400000000000006        3.5003878027273099     
   8.0000000000000000        75.200000000000003        3.5054526890260531     
   8.0000000000000000        76.000000000000000        3.5017601997561667     
   8.0000000000000000        76.800000000000011        3.5039345444370662     
   8.0000000000000000        77.600000000000009        3.5099817559427442     
   8.0000000000000000        78.400000000000006        3.5067153387594945     
   8.0000000000000000        79.200000000000003        3.5037031315072209     
   8.0000000000000000        80.000000000000000        3.5028204609648026     
   8.0000000000000000        80.800000000000011        3.5005953103239729     
   8.0000000000000000        81.600000000000009        3.5020785487448594     
   8.0000000000000000        82.400000000000006        3.5023845223329007     
   8.0000000000000000        83.200000000000003        3.5059831099853445     
   8.0000000000000000        84.000000000000000        3.5038433130702744     
   8.0000000000000000        84.800000000000011        3.5030180047958388     
   8.0000000000000000        85.600000000000009        3.5063001633995619     
   8.0000000000000000        86.400000000000006        2.8515759520318054     
   8.0000000000000000        87.200000000000003        2.5267543720010854     
   8.0000000000000000        88.000000000000000        2.4997980759794793     
   8.0000000000000000        88.800000000000011        2.5016121396043300     
   8.0000000000000000        89.600000000000009        2.5043218126807130     
   8.0000000000000000        90.400000000000006        2.5051491988500683     
   8.0000000000000000        91.200000000000003        2.5131756590102112     
   8.0000000000000000        92.000000000000000        2.5077228537897649     
   8.0000000000000000        92.800000000000011        2.5059151869339429     
   8.0000000000000000        93.600000000000009        2.5055784806533956     
   8.0000000000000000        94.400000000000006        2.5082077471765793     
   8.0000000000000000        95.200000000000003        2.5068591761455696     
   8.0000000000000000        96.000000000000000        2.5094161931219472     
   8.0000000000000000        96.800000000000011        2.5019968282550900     
   8.0000000000000000        97.600000000000009        2.5094330319198774     
   8.0000000000000000        98.400000000000006        2.5061668063503562     
   8.0000000000000000        99.200000000000003        2.5102581819676160     
   8.0000000000000000        100.00000000000000        2.5064018764944769     
   8.0000000000000000        100.80000000000001        2.5097030982150335     
   8.0000000000000000        101.60000000000001        2.5232006626510697     
   8.0000000000000000        102.40000000000001        2.5532398162560490     

   8.8000000000000007       0.80000000000000004        2.5404278973130885     
   8.8000000000000007        1.6000000000000001        2.5866662015990038     
   8.8000000000000007        2.4000000000000004        2.6472410032646221     
   8.8000000000000007        3.2000000000000002        2.7096699714222474     
   8.8000000000000007        4.0000000000000000        2.7745175366498493     
   8.8000000000000007        4.8000000000000007        2.8338795799150276     
   8.8000000000000007        5.6000000000000005        2.8838094613875125     
   8.8000000000000007        6.4000000000000004        2.9219885478047125     
   8.8000000000000007        7.2000000000000002        2.9487824167495007     
   8.8000000000000007        8.0000000000000000        2.9662625387809753     
   8.8000000000000007        8.8000000000000007        2.9730347167231077     
   8.8000000000000007        9.6000000000000014        2.9741683072251051     
   8.8000000000000007        10.400000000000000        2.9705555323510691     
   8.8000000000000007        11.200000000000001        2.9634621995127830     
   8.8000000000000007        12.000000000000000        2.9540858962188117     
   8.8000000000000007        12.800000000000001        2.9441227707858775     
   8.8000000000000007        13.600000000000001        2.9342917436453377     
   8.8000000000000007        14.400000000000000        2.9265330488158119     
   8.8000000000000007        15.200000000000001        2.9167718892712724     
   8.8000000000000007        16.000000000000000        2.9091749995745602     
   8.8000000000000007        16.800000000000001        2.8999885972203470     
   8.8000000000000007        17.600000000000001        2.8857882748868433     
   8.8000000000000007        18.400000000000002        2.8648643304397199     
   8.8000000000000007        19.200000000000003        2.8313761312304071     
   8.8000000000000007        20.000000000000000        2.7820670280120066     
   8.8000000000000007        20.800000000000001        2.7158339851378495     
   8.8000000000000007        21.600000000000001        2.6402860412278115     
   8.8000000000000007        22.400000000000002        2.5661330180807065     
   8.8000000000000007        23.200000000000003        2.5166459767383627     
   8.8000000000000007        24.000000000000000        2.5150786706104991     
   8.8000000000000007        24.800000000000001        2.5080691176408343     
   8.8000000000000007        25.600000000000001        2.5025879508080413     
   8.8000000000000007        26.400000000000002        2.5831809865351643     
   8.8000000000000007        27.200000000000003        2.8562743777023996     
   8.8000000000000007        28.000000000000000        3.4988762911528100     
   8.8000000000000007        28.800000000000001        3.5134065077118728     
   8.8000000000000007        29.600000000000001        3.5056032043469711     
   8.8000000000000007        30.400000000000002        3.5026895961989304     
   8.8000000000000007        31.200000000000003        3.4935207896474711     
   8.8000000000000007        32.000000000000000        3.5134548317711105     
   8.8000000000000007        32.800000000000004        3.5153160266651526     
   8.8000000000000007        33.600000000000001        3.5091470965260592     
   8.8000000000000007        34.399999999999999        3.4939603392546026     
   8.8000000000000007        35.200000000000003        2.8593971827509659     
   8.8000000000000007        36.000000000000000        2.5260868084408070     
   8.8000000000000007        36.800000000000004        2.5234011960506169     
   8.8000000000000007        37.600000000000001        2.5045133734459468     
   8.8000000000000007        38.400000000000006        2.5119752389500087     
   8.8000000000000007        39.200000000000003        2.5018543692050845     
   8.8000000000000007        40.000000000000000        2.5010742533951440     
   8.8000000000000007        40.800000000000004        2.5123394992200643     
   8.8000000000000007        41.600000000000001        2.5348703115785618     
   8.8000000000000007        42.400000000000006        2.8660841641734094     
   8.8000000000000007        43.200000000000003        3.5068545018894479     
   8.8000000000000007        44.000000000000000        3.5090426828067796     
   8.8000000000000007        44.800000000000004        3.5063633163910275     
   8.8000000000000007        45.600000000000001        3.5065410706599009     
   8.8000000000000007        46.400000000000006        3.5077673617166036     
   8.8000000000000007        47.200000000000003        3.5065524681605464     
   8.8000000000000007        48.000000000000000        3.5059763193820834     
   8.8000000000000007        48.800000000000004        3.5067747835165717     
   8.8000000000000007        49.600000000000001        3.5062250268485182     
   8.8000000000000007        50.400000000000006        3.5058725472465091     
   8.8000000000000007        51.200000000000003        3.5058295077940866     
   8.8000000000000007        52.000000000000000        3.5060493058630513     
   8.8000000000000007        52.800000000000004        3.4980916146711625     
   8.8000000000000007        53.600000000000001        3.5154296630662065     
   8.8000000000000007        54.400000000000006        3.5075116649703428     
   8.8000000000000007        55.200000000000003        3.5086115647649292     
   8.8000000000000007        56.000000000000000        3.5139556363858535     
   8.8000000000000007        56.800000000000004        3.5051923854917577     
   8.8000000000000007        57.600000000000001        3.5050012289702281     
   8.8000000000000007        58.400000000000006        3.4969739946209226     
   8.8000000000000007        59.200000000000003        3.5163345818616576     
   8.8000000000000007        60.000000000000000        3.4963169536780554     
   8.8000000000000007        60.800000000000004        2.8388364051521546     
   8.8000000000000007        61.600000000000001        2.5107426253852987     
   8.8000000000000007        62.400000000000006        2.5122948473514253     
   8.8000000000000007        63.200000000000003        2.5087136941913424     
   8.8000000000000007        64.000000000000000        2.5082793597982538     
   8.8000000000000007        64.799999999999997        2.5074046211062235     
   8.8000000000000007        65.600000000000009        2.5063922731774313     
   8.8000000000000007        66.400000000000006        2.5043131413500257     
   8.8000000000000007        67.200000000000003        2.5028733792276978     
   8.8000000000000007        68.000000000000000        2.4918994262186760     
   8.8000000000000007        68.799999999999997        2.5131932429954102     
   8.8000000000000007        69.600000000000009        2.4963192210598351     
   8.8000000000000007        70.400000000000006        2.7686802062807430     
   8.8000000000000007        71.200000000000003        3.4947807792805183     
   8.8000000000000007        72.000000000000000        3.5113721180728157     
   8.8000000000000007        72.799999999999997        3.5205137037943861     
   8.8000000000000007        73.600000000000009        3.4988798090603548     
   8.8000000000000007        74.400000000000006        3.5066094647765542     
   8.8000000000000007        75.200000000000003        3.5070362246791977     
   8.8000000000000007        76.000000000000000        3.5038431322859860     
   8.8000000000000007        76.800000000000011        3.5038677961546076     
   8.8000000000000007        77.600000000000009        3.5049523732230727     
   8.8000000000000007        78.400000000000006        3.5062232717486004     
   8.8000000000000007        79.200000000000003        3.5047924133622490     
   8.8000000000000007        80.000000000000000        3.5017192522333782     
   8.8000000000000007        80.800000000000011        3.5183716882876861     
   8.8000000000000007        81.600000000000009        3.5152392825036953     
   8.8000000000000007        82.400000000000006        3.5115770728554221     
   8.8000000000000007        83.200000000000003        3.5059528304860152     
   8.8000000000000007        84.000000000000000        3.5057625117517190     
   8.8000000000000007        84.800000000000011        3.5022731538575194     
   8.8000000000000007        85.600000000000009        3.5162303408216773     
   8.8000000000000007        86.400000000000006        2.8402876688339820     
   8.8000000000000007        87.200000000000003        2.5146978821168782     
   8.8000000000000007        88.000000000000000        2.5092124134751352     
   8.8000000000000007        88.800000000000011        2.5030033565358392     
   8.8000000000000007        89.600000000000009        2.5051476419767016     
   8.8000000000000007        90.400000000000006        2.5058279872594800     
   8.8000000000000007        91.200000000000003        2.5063955370356461     
   8.8000000000000007        92.000000000000000        2.5184226984192390     
   8.8000000000000007        92.800000000000011        2.5112382313625146     
   8.8000000000000007        93.600000000000009        2.5084565440968971     
   8.8000000000000007        94.400000000000006        2.5055232792118889     
   8.8000000000000007        95.200000000000003        2.5161921980619057     
   8.8000000000000007        96.000000000000000        2.5116679732554377     
   8.8000000000000007        96.800000000000011        2.5209416407656438     
   8.8000000000000007        97.600000000000009        2.5026741323398038     
   8.8000000000000007        98.400000000000006        2.5028665405567740     
   8.8000000000000007        99.200000000000003        2.5031423683333616     
   8.8000000000000007        100.00000000000000        2.5011308864843924     
   8.8000000000000007        100.80000000000001        2.4982136922246125     
   8.8000000000000007        101.60000000000001        2.5246020593964142     
   8.8000000000000007        102.40000000000001        2.5059088717462528     

   9.6000000000000014       0.80000000000000004        2.5037112645304842     
   9.6000000000000014        1.6000000000000001        2.5359699591781832     
   9.6000000000000014        2.4000000000000004        2.5855220862370989     
   9.6000000000000014        3.2000000000000002        2.6497496330535144     
   9.6000000000000014        4.0000000000000000        2.7210226073156960     
   9.6000000000000014        4.8000000000000007        2.7895202608122074     
   9.6000000000000014        5.6000000000000005        2.8484511001143460     
   9.6000000000000014        6.4000000000000004        2.8968408231086360     
   9.6000000000000014        7.2000000000000002        2.9337210433231573     
   9.6000000000000014        8.0000000000000000        2.9554269426156092     
   9.6000000000000014        8.8000000000000007        2.9672908084710810     
   9.6000000000000014        9.6000000000000014        2.9700385810995633     
   9.6000000000000014        10.400000000000000        2.9663276874237123     
   9.6000000000000014        11.200000000000001        2.9609898175418845     
   9.6000000000000014        12.000000000000000        2.9541003225095883     
   9.6000000000000014        12.800000000000001        2.9442797794824878     
   9.6000000000000014        13.600000000000001        2.9377757565980760     
   9.6000000000000014        14.400000000000000        2.9314680506256456     
   9.6000000000000014        15.200000000000001        2.9277048200615003     
   9.6000000000000014        16.000000000000000        2.9259969852926435     
   9.6000000000000014        16.800000000000001        2.9238218540958836     
   9.6000000000000014        17.600000000000001        2.9180076129021018     
   9.6000000000000014        18.400000000000002        2.9038270301055293     
   9.6000000000000014        19.200000000000003        2.8756502483607989     
   9.6000000000000014        20.000000000000000        2.8298638784789816     
   9.6000000000000014        20.800000000000001        2.7645699226929255     
   9.6000000000000014        21.600000000000001        2.6823954815023621     
   9.6000000000000014        22.400000000000002        2.5966204751482334     
   9.6000000000000014        23.200000000000003        2.5324940762659671     
   9.6000000000000014        24.000000000000000        2.5056487767202293     
   9.6000000000000014        24.800000000000001        2.5045769118108567     
   9.6000000000000014        25.600000000000001        2.5011679913499703     
   9.6000000000000014        26.400000000000002        2.5354329687339021     
   9.6000000000000014        27.200000000000003        2.6963394970559298     
   9.6000000000000014        28.000000000000000        2.9732104389556651     
   9.6000000000000014        28.800000000000001        3.5143277711581793     
   9.6000000000000014        29.600000000000001        3.4973541809418771     
   9.6000000000000014        30.400000000000002        3.5017048901550951     
   9.6000000000000014        31.200000000000003        3.5167097307832140     
   9.6000000000000014        32.000000000000000        3.4968363063109904     
   9.6000000000000014        32.800000000000004        3.5022502094353136     
   9.6000000000000014        33.600000000000001        3.5187395477255223     
   9.6000000000000014        34.399999999999999        3.5051394628385637     
   9.6000000000000014        35.200000000000003        2.7619472742036479     
   9.6000000000000014        36.000000000000000        2.5182762128554863     
   9.6000000000000014        36.800000000000004        2.5178059817545790     
   9.6000000000000014        37.600000000000001        2.5054791846401678     
   9.6000000000000014        38.400000000000006        2.5184170124557905     
   9.6000000000000014        39.200000000000003        2.5107099083907030     
   9.6000000000000014        40.000000000000000        2.5100633586523000     
   9.6000000000000014        40.800000000000004        2.5097739623851352     
   9.6000000000000014        41.600000000000001        2.5374493266216507     
   9.6000000000000014        42.400000000000006        2.8678036042082211     
   9.6000000000000014        43.200000000000003        3.5132919739323420     
   9.6000000000000014        44.000000000000000        3.5069533843087615     
   9.6000000000000014        44.800000000000004        3.5057770268288961     
   9.6000000000000014        45.600000000000001        3.5059328833843160     
   9.6000000000000014        46.400000000000006        3.5077390858000230     
   9.6000000000000014        47.200000000000003        3.5070692189168033     
   9.6000000000000014        48.000000000000000        3.5060801651832705     
   9.6000000000000014        48.800000000000004        3.5063825275702638     
   9.6000000000000014        49.600000000000001        3.5067761480575230     
   9.6000000000000014        50.400000000000006        3.5072637801068360     
   9.6000000000000014        51.200000000000003        3.5069607473982232     
   9.6000000000000014        52.000000000000000        3.5075255161190895     
   9.6000000000000014        52.800000000000004        3.5055741104884186     
   9.6000000000000014        53.600000000000001        3.4978727878818985     
   9.6000000000000014        54.400000000000006        3.5153911562286853     
   9.6000000000000014        55.200000000000003        3.5160364779604705     
   9.6000000000000014        56.000000000000000        3.4987984307006945     
   9.6000000000000014        56.800000000000004        3.5070026883722401     
   9.6000000000000014        57.600000000000001        3.5102754984054867     
   9.6000000000000014        58.400000000000006        3.5072871847974283     
   9.6000000000000014        59.200000000000003        3.4999298667520917     
   9.6000000000000014        60.000000000000000        3.5055362538508397     
   9.6000000000000014        60.800000000000004        2.8438923653507433     
   9.6000000000000014        61.600000000000001        2.5105944979849704     
   9.6000000000000014        62.400000000000006        2.5128568354692145     
   9.6000000000000014        63.200000000000003        2.5106363201117810     
   9.6000000000000014        64.000000000000000        2.5115583782990334     
   9.6000000000000014        64.799999999999997        2.5118281703961625     
   9.6000000000000014        65.600000000000009        2.5079787240796567     
   9.6000000000000014        66.400000000000006        2.5083669999259541     
   9.6000000000000014        67.200000000000003        2.5091100922617922     
   9.6000000000000014        68.000000000000000        2.5028194294452071     
   9.6000000000000014        68.799999999999997        2.5241006378132131     
   9.6000000000000014        69.600000000000009        2.5010668378303929     
   9.6000000000000014        70.400000000000006        2.7967389489337595     
   9.6000000000000014        71.200000000000003        3.5085919109990096     
   9.6000000000000014        72.000000000000000        3.4974518684897036     
   9.6000000000000014        72.799999999999997        3.5090509034150070     
   9.6000000000000014        73.600000000000009        3.5037399597132448     
   9.6000000000000014        74.400000000000006        3.5037098275069680     
   9.6000000000000014        75.200000000000003        3.5106161614319444     
   9.6000000000000014        76.000000000000000        3.5028289878700254     
   9.6000000000000014        76.800000000000011        3.5043117157478956     
   9.6000000000000014        77.600000000000009        3.5101257366792415     
   9.6000000000000014        78.400000000000006        3.5044076726256170     
   9.6000000000000014        79.200000000000003        3.5057820629223584     
   9.6000000000000014        80.000000000000000        3.5040497773471899     
   9.6000000000000014        80.800000000000011        3.5005196046458296     
   9.6000000000000014        81.600000000000009        3.5065838574752002     
   9.6000000000000014        82.400000000000006        3.4979876594462231     
   9.6000000000000014        83.200000000000003        3.5161711386151282     
   9.6000000000000014        84.000000000000000        3.5071059414491370     
   9.6000000000000014        84.800000000000011        3.5053371120528363     
   9.6000000000000014        85.600000000000009        3.5076569252063856     
   9.6000000000000014        86.400000000000006        2.8631690137177559     
   9.6000000000000014        87.200000000000003        2.5312009048347983     
   9.6000000000000014        88.000000000000000        2.5007575985911670     
   9.6000000000000014        88.800000000000011        2.5104938276408872     
   9.6000000000000014        89.600000000000009        2.5024982363928769     
   9.6000000000000014        90.400000000000006        2.5049392564288731     
   9.6000000000000014        91.200000000000003        2.5049568800960702     
   9.6000000000000014        92.000000000000000        2.5177918693157637     
   9.6000000000000014        92.800000000000011        2.5142065429308960     
   9.6000000000000014        93.600000000000009        2.5128954917514399     
   9.6000000000000014        94.400000000000006        2.5192981166131232     
   9.6000000000000014        95.200000000000003        2.5175669068033417     
   9.6000000000000014        96.000000000000000        2.5112926992942928     
   9.6000000000000014        96.800000000000011        2.5063129677225136     
   9.6000000000000014        97.600000000000009        2.5232874155280891     
   9.6000000000000014        98.400000000000006        2.5051629727771765     
   9.6000000000000014        99.200000000000003        2.5006906386503003     
   9.6000000000000014        100.00000000000000        2.5208158295900898     
   9.6000000000000014        100.80000000000001        2.5145620924452237     
   9.6000000000000014        101.60000000000001        2.5116006718512320     
   9.6000000000000014        102.40000000000001        2.5074858395079973     

   10.400000000000000       0.80000000000000004        2.5094238006323306     
   10.400000000000000        1.6000000000000001        2.5010553444734609     
   10.400000000000000        2.4000000000000004        2.5379939329270056     
   10.400000000000000        3.2000000000000002        2.5958415062287203     
   10.400000000000000        4.0000000000000000        2.6674884567084716     
   10.400000000000000        4.8000000000000007        2.7427593678072348     
   10.400000000000000        5.6000000000000005        2.8125974248291548     
   10.400000000000000        6.4000000000000004        2.8710035070923650     
   10.400000000000000        7.2000000000000002        2.9143923971990051     
   10.400000000000000        8.0000000000000000        2.9440505198978228     
   10.400000000000000        8.8000000000000007        2.9576305511598568     
   10.400000000000000        9.6000000000000014        2.9637448503612385     
   10.400000000000000        10.400000000000000        2.9613437756506285     
   10.400000000000000        11.200000000000001        2.9549998175475509     
   10.400000000000000        12.000000000000000        2.9463463470331179     
   10.400000000000000        12.800000000000001        2.9370747730484541     
   10.400000000000000        13.600000000000001        2.9295227439015328     
   10.400000000000000        14.400000000000000        2.9267636917867472     
   10.400000000000000        15.200000000000001        2.9241282122375236     
   10.400000000000000        16.000000000000000        2.9255015636549695     
   10.400000000000000        16.800000000000001        2.9271996623225101     
   10.400000000000000        17.600000000000001        2.9273650415987631     
   10.400000000000000        18.400000000000002        2.9174035934650346     
   10.400000000000000        19.200000000000003        2.8974666785515337     
   10.400000000000000        20.000000000000000        2.8561578370877760     
   10.400000000000000        20.800000000000001        2.7913438342459087     
   10.400000000000000        21.600000000000001        2.7066925601537144     
   10.400000000000000        22.400000000000002        2.6152223065390876     
   10.400000000000000        23.200000000000003        2.5402169264413565     
   10.400000000000000        24.000000000000000        2.4998794790131562     
   10.400000000000000        24.800000000000001        2.5236300940217578     
   10.400000000000000        25.600000000000001        2.4985102641015819     
   10.400000000000000        26.400000000000002        2.5067247165322124     
   10.400000000000000        27.200000000000003        2.5450565916583976     
   10.400000000000000        28.000000000000000        2.6793364407223947     
   10.400000000000000        28.800000000000001        2.8315226455156739     
   10.400000000000000        29.600000000000001        2.9117374903860331     
   10.400000000000000        30.400000000000002        2.9262302699460085     
   10.400000000000000        31.200000000000003        2.9242254044758047     
   10.400000000000000        32.000000000000000        2.9177285319698729     
   10.400000000000000        32.800000000000004        2.9040256961827642     
   10.400000000000000        33.600000000000001        2.8709033440742737     
   10.400000000000000        34.399999999999999        2.7653265297446348     
   10.400000000000000        35.200000000000003        2.5883775642975522     
   10.400000000000000        36.000000000000000        2.5004302764318829     
   10.400000000000000        36.800000000000004        2.4962913857371176     
   10.400000000000000        37.600000000000001        2.5242752935899531     
   10.400000000000000        38.400000000000006        2.4998451165059734     
   10.400000000000000        39.200000000000003        2.5035191817804407     
   10.400000000000000        40.000000000000000        2.5011877612556552     
   10.400000000000000        40.800000000000004        2.5104065638085653     
   10.400000000000000        41.600000000000001        2.5402112486399613     
   10.400000000000000        42.400000000000006        2.8713541022045623     
   10.400000000000000        43.200000000000003        3.5026553684227024     
   10.400000000000000        44.000000000000000        3.5087923282355202     
   10.400000000000000        44.800000000000004        3.5058490917161951     
   10.400000000000000        45.600000000000001        3.5058091339243251     
   10.400000000000000        46.400000000000006        3.5084803543129421     
   10.400000000000000        47.200000000000003        3.5107394978073398     
   10.400000000000000        48.000000000000000        3.5083351929088633     
   10.400000000000000        48.800000000000004        3.5056944035355340     
   10.400000000000000        49.600000000000001        3.5054350561693361     
   10.400000000000000        50.400000000000006        3.5064581653304150     
   10.400000000000000        51.200000000000003        3.5081080765822121     
   10.400000000000000        52.000000000000000        3.5079601311540785     
   10.400000000000000        52.800000000000004        3.5073140439809194     
   10.400000000000000        53.600000000000001        3.5049956562825146     
   10.400000000000000        54.400000000000006        3.5008201839909381     
   10.400000000000000        55.200000000000003        3.5028093931288948     
   10.400000000000000        56.000000000000000        3.5089783431426818     
   10.400000000000000        56.800000000000004        3.5164832823749541     
   10.400000000000000        57.600000000000001        3.5014745787743609     
   10.400000000000000        58.400000000000006        3.4989332666732542     
   10.400000000000000        59.200000000000003        3.5175954735823760     
   10.400000000000000        60.000000000000000        3.5013899904066008     
   10.400000000000000        60.800000000000004        2.8494156244824915     
   10.400000000000000        61.600000000000001        2.5148235406317161     
   10.400000000000000        62.400000000000006        2.5083175638714299     
   10.400000000000000        63.200000000000003        2.5169737217068882     
   10.400000000000000        64.000000000000000        2.4981398916709749     
   10.400000000000000        64.799999999999997        2.5244126724782596     
   10.400000000000000        65.600000000000009        2.5154433414180044     
   10.400000000000000        66.400000000000006        2.5136703274489522     
   10.400000000000000        67.200000000000003        2.5151890022072809     
   10.400000000000000        68.000000000000000        2.5068771964063807     
   10.400000000000000        68.799999999999997        2.5011176671400746     
   10.400000000000000        69.600000000000009        2.5029397961352040     
   10.400000000000000        70.400000000000006        2.8136033683618069     
   10.400000000000000        71.200000000000003        3.5020272148691625     
   10.400000000000000        72.000000000000000        3.5165331095604930     
   10.400000000000000        72.799999999999997        3.5019624213236171     
   10.400000000000000        73.600000000000009        3.5122286504372418     
   10.400000000000000        74.400000000000006        3.5032549799923762     
   10.400000000000000        75.200000000000003        3.5063939784242475     
   10.400000000000000        76.000000000000000        3.5090480569991409     
   10.400000000000000        76.800000000000011        3.5125028269759753     
   10.400000000000000        77.600000000000009        3.5056936731740627     
   10.400000000000000        78.400000000000006        3.5051096159394377     
   10.400000000000000        79.200000000000003        3.5055831784564053     
   10.400000000000000        80.000000000000000        3.5085352090658932     
   10.400000000000000        80.800000000000011        3.5033726520341864     
   10.400000000000000        81.600000000000009        3.5006106231459868     
   10.400000000000000        82.400000000000006        3.5171278266835273     
   10.400000000000000        83.200000000000003        3.5099389641658298     
   10.400000000000000        84.000000000000000        3.5102567244285590     
   10.400000000000000        84.800000000000011        3.5108701679992236     
   10.400000000000000        85.600000000000009        3.4993093104616553     
   10.400000000000000        86.400000000000006        2.9886133961158730     
   10.400000000000000        87.200000000000003        2.6377851258828784     
   10.400000000000000        88.000000000000000        2.5196887791254485     
   10.400000000000000        88.800000000000011        2.5135850005270197     
   10.400000000000000        89.600000000000009        2.5009412147261880     
   10.400000000000000        90.400000000000006        2.5058503743442442     
   10.400000000000000        91.200000000000003        2.5087386563690433     
   10.400000000000000        92.000000000000000        2.5000823315406202     
   10.400000000000000        92.800000000000011        2.5002873530812755     
   10.400000000000000        93.600000000000009        2.5018158732427276     
   10.400000000000000        94.400000000000006        2.5176419499914022     
   10.400000000000000        95.200000000000003        2.5076064834700666     
   10.400000000000000        96.000000000000000        2.5130171429325974     
   10.400000000000000        96.800000000000011        2.4984188375989236     
   10.400000000000000        97.600000000000009        2.4990458651388536     
   10.400000000000000        98.400000000000006        2.5106571429235665     
   10.400000000000000        99.200000000000003        2.5130518345295045     
   10.400000000000000        100.00000000000000        2.5103867779802269     
   10.400000000000000        100.80000000000001        2.4993456586422309     
   10.400000000000000        101.60000000000001        2.5203537534853675     
   10.400000000000000        102.40000000000001        2.5053694699556570     

   11.200000000000001       0.80000000000000004        2.5215161047814156     
   11.200000000000001        1.6000000000000001        2.5138462565979816     
   11.200000000000001        2.4000000000000004        2.5047940443728014     
   11.200000000000001        3.2000000000000002        2.5516589138294106     
   11.200000000000001        4.0000000000000000        2.6184651797003169     
   11.200000000000001        4.8000000000000007        2.6964372232843909     
   11.200000000000001        5.6000000000000005        2.7744018880508508     
   11.200000000000001        6.4000000000000004        2.8417299982738213     
   11.200000000000001        7.2000000000000002        2.8951346286918449     
   11.200000000000001        8.0000000000000000        2.9291990514747326     
   11.200000000000001        8.8000000000000007        2.9492089947573601     
   11.200000000000001        9.6000000000000014        2.9565989363454870     
   11.200000000000001        10.400000000000000        2.9548665799365645     
   11.200000000000001        11.200000000000001        2.9471959273213257     
   11.200000000000001        12.000000000000000        2.9366364931997015     
   11.200000000000001        12.800000000000001        2.9255190838803427     
   11.200000000000001        13.600000000000001        2.9165153798257162     
   11.200000000000001        14.400000000000000        2.9114390148782556     
   11.200000000000001        15.200000000000001        2.9099927490767099     
   11.200000000000001        16.000000000000000        2.9120736184319984     
   11.200000000000001        16.800000000000001        2.9158944627642147     
   11.200000000000001        17.600000000000001        2.9189745776490668     
   11.200000000000001        18.400000000000002        2.9156697505757818     
   11.200000000000001        19.200000000000003        2.8974624838250933     
   11.200000000000001        20.000000000000000        2.8590427694390237     
   11.200000000000001        20.800000000000001        2.7972728761851133     
   11.200000000000001        21.600000000000001        2.7111387793159616     
   11.200000000000001        22.400000000000002        2.6179254080199388     
   11.200000000000001        23.200000000000003        2.5375458659619667     
   11.200000000000001        24.000000000000000        2.5223957600263889     
   11.200000000000001        24.800000000000001        2.5098680156358268     
   11.200000000000001        25.600000000000001        2.5152951188275443     
   11.200000000000001        26.400000000000002        2.5103643298056415     
   11.200000000000001        27.200000000000003        2.5227565324017278     
   11.200000000000001        28.000000000000000        2.5061248205771522     
   11.200000000000001        28.800000000000001        2.5492846488736127     
   11.200000000000001        29.600000000000001        2.5811002917147952     
   11.200000000000001        30.400000000000002        2.5922646219359060     
   11.200000000000001        31.200000000000003        2.5914272264478737     
   11.200000000000001        32.000000000000000        2.5867754318093743     
   11.200000000000001        32.800000000000004        2.5760854111654434     
   11.200000000000001        33.600000000000001        2.5486807328954346     
   11.200000000000001        34.399999999999999        2.5085405285725901     
   11.200000000000001        35.200000000000003        2.5020317967724091     
   11.200000000000001        36.000000000000000        2.5104660799335510     
   11.200000000000001        36.800000000000004        2.5031233369355492     
   11.200000000000001        37.600000000000001        2.5032440861221690     
   11.200000000000001        38.400000000000006        2.5140742355611083     
   11.200000000000001        39.200000000000003        2.5137824176130463     
   11.200000000000001        40.000000000000000        2.5091625343869408     
   11.200000000000001        40.800000000000004        2.5160705636309451     
   11.200000000000001        41.600000000000001        2.5448654500534258     
   11.200000000000001        42.400000000000006        2.8741364205434587     
   11.200000000000001        43.200000000000003        3.5123260077210126     
   11.200000000000001        44.000000000000000        3.5146081922273518     
   11.200000000000001        44.800000000000004        3.5152086913993728     
   11.200000000000001        45.600000000000001        3.5124203065801116     
   11.200000000000001        46.400000000000006        3.5177556299451576     
   11.200000000000001        47.200000000000003        3.4932487686202993     
   11.200000000000001        48.000000000000000        3.5172655780932658     
   11.200000000000001        48.800000000000004        3.5129402007051955     
   11.200000000000001        49.600000000000001        3.5117015735569885     
   11.200000000000001        50.400000000000006        3.5108444432240096     
   11.200000000000001        51.200000000000003        3.5091429379917862     
   11.200000000000001        52.000000000000000        3.5077951246580876     
   11.200000000000001        52.800000000000004        3.5068824056102237     
   11.200000000000001        53.600000000000001        3.5077314412454790     
   11.200000000000001        54.400000000000006        3.5105660822380740     
   11.200000000000001        55.200000000000003        3.5170669194953201     
   11.200000000000001        56.000000000000000        3.5009693664939379     
   11.200000000000001        56.800000000000004        3.5071120509763505     
   11.200000000000001        57.600000000000001        3.5098770554620837     
   11.200000000000001        58.400000000000006        3.4954982441088402     
   11.200000000000001        59.200000000000003        3.5120523409596065     
   11.200000000000001        60.000000000000000        3.5148012520160434     
   11.200000000000001        60.800000000000004        2.8585600365895982     
   11.200000000000001        61.600000000000001        2.5267426856094914     
   11.200000000000001        62.400000000000006        2.5146679689593032     
   11.200000000000001        63.200000000000003        2.5196019913013248     
   11.200000000000001        64.000000000000000        2.5049199794704657     
   11.200000000000001        64.799999999999997        2.4971222235924606     
   11.200000000000001        65.600000000000009        2.5163266726676667     
   11.200000000000001        66.400000000000006        2.5052759874594792     
   11.200000000000001        67.200000000000003        2.5058368684676622     
   11.200000000000001        68.000000000000000        2.5130988557731424     
   11.200000000000001        68.799999999999997        2.5109100695141295     
   11.200000000000001        69.600000000000009        2.5053833411317306     
   11.200000000000001        70.400000000000006        2.8273381782612641     
   11.200000000000001        71.200000000000003        3.5001556471043349     
   11.200000000000001        72.000000000000000        3.5148177251963113     
   11.200000000000001        72.799999999999997        3.5002568807440264     
   11.200000000000001        73.600000000000009        3.5064907298198054     
   11.200000000000001        74.400000000000006        3.5059942285009980     
   11.200000000000001        75.200000000000003        3.5089818757557900     
   11.200000000000001        76.000000000000000        3.5131610803985605     
   11.200000000000001        76.800000000000011        3.5154981658662416     
   11.200000000000001        77.600000000000009        3.5054093834804791     
   11.200000000000001        78.400000000000006        3.5039173216619655     
   11.200000000000001        79.200000000000003        3.5038840014710630     
   11.200000000000001        80.000000000000000        3.5028062621462666     
   11.200000000000001        80.800000000000011        3.4967111775855702     
   11.200000000000001        81.600000000000009        3.5170433480680616     
   11.200000000000001        82.400000000000006        3.5066792720677893     
   11.200000000000001        83.200000000000003        3.5039367016137306     
   11.200000000000001        84.000000000000000        3.5046534974832042     
   11.200000000000001        84.800000000000011        3.5055510521956541     
   11.200000000000001        85.600000000000009        3.5028568107233986     
   11.200000000000001        86.400000000000006        3.4997813970591545     
   11.200000000000001        87.200000000000003        2.8903843927627637     
   11.200000000000001        88.000000000000000        2.6089454767559404     
   11.200000000000001        88.800000000000011        2.5095843551227879     
   11.200000000000001        89.600000000000009        2.5188174861584480     
   11.200000000000001        90.400000000000006        2.5198331287126625     
   11.200000000000001        91.200000000000003        2.5094800768968462     
   11.200000000000001        92.000000000000000        2.5132735717509656     
   11.200000000000001        92.800000000000011        2.5201842209539205     
   11.200000000000001        93.600000000000009        2.5174323265299194     
   11.200000000000001        94.400000000000006        2.5386400255445238     
   11.200000000000001        95.200000000000003        2.5622308111041043     
   11.200000000000001        96.000000000000000        2.5845168122989639     
   11.200000000000001        96.800000000000011        2.6042620901075013     
   11.200000000000001        97.600000000000009        2.6189289198059744     
   11.200000000000001        98.400000000000006        2.6296298762525594     
   11.200000000000001        99.200000000000003        2.6383705758505545     
   11.200000000000001        100.00000000000000        2.6406796239703674     
   11.200000000000001        100.80000000000001        2.6269954457100737     
   11.200000000000001        101.60000000000001        2.5859326203547783     
   11.200000000000001        102.40000000000001        2.5284027975004859     

   12.000000000000000       0.80000000000000004        2.5256291374802573     
   12.000000000000000        1.6000000000000001        2.5088900988937115     
   12.000000000000000        2.4000000000000004        2.5157668819980934     
   12.000000000000000        3.2000000000000002        2.5155617102235595     
   12.000000000000000        4.0000000000000000        2.5755185161253698     
   12.000000000000000        4.8000000000000007        2.6542233439176632     
   12.000000000000000        5.6000000000000005        2.7373003432181591     
   12.000000000000000        6.4000000000000004        2.8116958894484245     
   12.000000000000000        7.2000000000000002        2.8724655081777484     
   12.000000000000000        8.0000000000000000        2.9155110355940508     
   12.000000000000000        8.8000000000000007        2.9398978766770796     
   12.000000000000000        9.6000000000000014        2.9500678872231605     
   12.000000000000000        10.400000000000000        2.9486903623875640     
   12.000000000000000        11.200000000000001        2.9395080920032766     
   12.000000000000000        12.000000000000000        2.9264756540867869     
   12.000000000000000        12.800000000000001        2.9124352789240189     
   12.000000000000000        13.600000000000001        2.9009381680757489     
   12.000000000000000        14.400000000000000        2.8920332487535876     
   12.000000000000000        15.200000000000001        2.8893435331005111     
   12.000000000000000        16.000000000000000        2.8901062927795262     
   12.000000000000000        16.800000000000001        2.8941013408291822     
   12.000000000000000        17.600000000000001        2.8981971561927908     
   12.000000000000000        18.400000000000002        2.8957560851357855     
   12.000000000000000        19.200000000000003        2.8804737735485384     
   12.000000000000000        20.000000000000000        2.8446346411068899     
   12.000000000000000        20.800000000000001        2.7823845370181282     
   12.000000000000000        21.600000000000001        2.6967462563317799     
   12.000000000000000        22.400000000000002        2.6062540089550041     
   12.000000000000000        23.200000000000003        2.5280111927178668     
   12.000000000000000        24.000000000000000        2.5148042698109827     
   12.000000000000000        24.800000000000001        2.5045345853143686     
   12.000000000000000        25.600000000000001        2.5088088569246518     
   12.000000000000000        26.400000000000002        2.5052855751102530     
   12.000000000000000        27.200000000000003        2.5070227670019007     
   12.000000000000000        28.000000000000000        2.5140410180892636     
   12.000000000000000        28.800000000000001        2.5024600563223554     
   12.000000000000000        29.600000000000001        2.5084612592136475     
   12.000000000000000        30.400000000000002        2.5119272812426163     
   12.000000000000000        31.200000000000003        2.5104128436074240     
   12.000000000000000        32.000000000000000        2.5035798668195315     
   12.000000000000000        32.800000000000004        2.5013029264501929     
   12.000000000000000        33.600000000000001        2.5165026919658544     
   12.000000000000000        34.399999999999999        2.5029375112941019     
   12.000000000000000        35.200000000000003        2.5143093615774239     
   12.000000000000000        36.000000000000000        2.5132361735997502     
   12.000000000000000        36.800000000000004        2.5035022499798743     
   12.000000000000000        37.600000000000001        2.5114442927981195     
   12.000000000000000        38.400000000000006        2.5071586054288209     
   12.000000000000000        39.200000000000003        2.5045179062915435     
   12.000000000000000        40.000000000000000        2.5011179473573972     
   12.000000000000000        40.800000000000004        2.5078200717711603     
   12.000000000000000        41.600000000000001        2.5494282080636448     
   12.000000000000000        42.400000000000006        2.8760975439533043     
   12.000000000000000        43.200000000000003        3.5024555274688818     
   12.000000000000000        44.000000000000000        3.4989439078011721     
   12.000000000000000        44.800000000000004        3.4984083272560467     
   12.000000000000000        45.600000000000001        3.4987129786094382     
   12.000000000000000        46.400000000000006        3.5011710405156813     
   12.000000000000000        47.200000000000003        3.5029678484451705     
   12.000000000000000        48.000000000000000        3.4994990164029480     
   12.000000000000000        48.800000000000004        3.4987901672414030     
   12.000000000000000        49.600000000000001        3.4974722329822834     
   12.000000000000000        50.400000000000006        3.4962417554825973     
   12.000000000000000        51.200000000000003        3.5169466146502368     
   12.000000000000000        52.000000000000000        3.5136648369271160     
   12.000000000000000        52.800000000000004        3.5135118016569753     
   12.000000000000000        53.600000000000001        3.5197927946408640     
   12.000000000000000        54.400000000000006        3.5025401153936371     
   12.000000000000000        55.200000000000003        3.5095018766199599     
   12.000000000000000        56.000000000000000        3.5037958443732271     
   12.000000000000000        56.800000000000004        3.5054472399141097     
   12.000000000000000        57.600000000000001        3.5053953015947923     
   12.000000000000000        58.400000000000006        3.5161993167313725     
   12.000000000000000        59.200000000000003        3.5069053735265321     
   12.000000000000000        60.000000000000000        3.4947036353147780     
   12.000000000000000        60.800000000000004        2.8690628848822151     
   12.000000000000000        61.600000000000001        2.5369880133942506     
   12.000000000000000        62.400000000000006        2.5027829509350052     
   12.000000000000000        63.200000000000003        2.5023216861047071     
   12.000000000000000        64.000000000000000        2.4993636148864780     
   12.000000000000000        64.799999999999997        2.5210962856095072     
   12.000000000000000        65.600000000000009        2.5088932781385105     
   12.000000000000000        66.400000000000006        2.5059972918909570     
   12.000000000000000        67.200000000000003        2.5059119233234073     
   12.000000000000000        68.000000000000000        2.5043274784385727     
   12.000000000000000        68.799999999999997        2.5036388854480225     
   12.000000000000000        69.600000000000009        2.5114061503305050     
   12.000000000000000        70.400000000000006        2.8407976185030059     
   12.000000000000000        71.200000000000003        3.5054793056487150     
   12.000000000000000        72.000000000000000        3.5135346420292959     
   12.000000000000000        72.799999999999997        3.4963826271597118     
   12.000000000000000        73.600000000000009        3.5016676131435140     
   12.000000000000000        74.400000000000006        3.5003343572455758     
   12.000000000000000        75.200000000000003        3.5100912447451096     
   12.000000000000000        76.000000000000000        3.5049109130143465     
   12.000000000000000        76.800000000000011        3.5061935445746477     
   12.000000000000000        77.600000000000009        3.5072811747702346     
   12.000000000000000        78.400000000000006        3.5027889898483031     
   12.000000000000000        79.200000000000003        3.4960578720241906     
   12.000000000000000        80.000000000000000        3.5176945518932530     
   12.000000000000000        80.800000000000011        3.5094260779379622     
   12.000000000000000        81.600000000000009        3.5070981520731257     
   12.000000000000000        82.400000000000006        3.5151057917707762     
   12.000000000000000        83.200000000000003        3.5096357674640952     
   12.000000000000000        84.000000000000000        3.5046725615512173     
   12.000000000000000        84.800000000000011        3.5015438779305734     
   12.000000000000000        85.600000000000009        3.5091588954266713     
   12.000000000000000        86.400000000000006        3.5142245680529869     
   12.000000000000000        87.200000000000003        3.4988711104928867     
   12.000000000000000        88.000000000000000        2.9465259987539829     
   12.000000000000000        88.800000000000011        2.8047438115913645     
   12.000000000000000        89.600000000000009        2.7740323229846489     
   12.000000000000000        90.400000000000006        2.7753740676114469     
   12.000000000000000        91.200000000000003        2.7865336859274179     
   12.000000000000000        92.000000000000000        2.8012652711285835     
   12.000000000000000        92.800000000000011        2.8205536865759839     
   12.000000000000000        93.600000000000009        2.8447509869729983     
   12.000000000000000        94.400000000000006        2.8668656025629158     
   12.000000000000000        95.200000000000003        2.8895115538882341     
   12.000000000000000        96.000000000000000        2.9102893533063230     
   12.000000000000000        96.800000000000011        2.9285203022421888     
   12.000000000000000        97.600000000000009        2.9416618194583557     
   12.000000000000000        98.400000000000006        2.9536250106935911     
   12.000000000000000        99.200000000000003        2.9591556792977594     
   12.000000000000000        100.00000000000000        2.9614713291359052     
   12.000000000000000        100.80000000000001        2.9447290754107529     
   12.000000000000000        101.60000000000001        2.8499877030970264     
   12.000000000000000        102.40000000000001        2.6710082684645839     

   12.800000000000001       0.80000000000000004        2.5807261523790253     
   12.800000000000001        1.6000000000000001        2.5142026737164818     
   12.800000000000001        2.4000000000000004        2.5037456260075475     
   12.800000000000001        3.2000000000000002        2.5198532794461626     
   12.800000000000001        4.0000000000000000        2.5413168257023560     
   12.800000000000001        4.8000000000000007        2.6165703475761970     
   12.800000000000001        5.6000000000000005        2.7006780852899750     
   12.800000000000001        6.4000000000000004        2.7826491856516902     
   12.800000000000001        7.2000000000000002        2.8514032851431299     
   12.800000000000001        8.0000000000000000        2.9008213597835826     
   12.800000000000001        8.8000000000000007        2.9311142828230752     
   12.800000000000001        9.6000000000000014        2.9442992778722044     
   12.800000000000001        10.400000000000000        2.9434770310083676     
   12.800000000000001        11.200000000000001        2.9329455086877783     
   12.800000000000001        12.000000000000000        2.9175333872634681     
   12.800000000000001        12.800000000000001        2.9005100814658387     
   12.800000000000001        13.600000000000001        2.8851538516643656     
   12.800000000000001        14.400000000000000        2.8735654298898350     
   12.800000000000001        15.200000000000001        2.8668250272331903     
   12.800000000000001        16.000000000000000        2.8646470739711165     
   12.800000000000001        16.800000000000001        2.8674385792544910     
   12.800000000000001        17.600000000000001        2.8699225758027085     
   12.800000000000001        18.400000000000002        2.8660151238475269     
   12.800000000000001        19.200000000000003        2.8517848359852151     
   12.800000000000001        20.000000000000000        2.8159094681174826     
   12.800000000000001        20.800000000000001        2.7542769351117524     
   12.800000000000001        21.600000000000001        2.6719429939844077     
   12.800000000000001        22.400000000000002        2.5807763284774907     
   12.800000000000001        23.200000000000003        2.5119222202621727     
   12.800000000000001        24.000000000000000        2.5088401887309089     
   12.800000000000001        24.800000000000001        2.5040323637555972     
   12.800000000000001        25.600000000000001        2.5050073968593378     
   12.800000000000001        26.400000000000002        2.5212330833901113     
   12.800000000000001        27.200000000000003        2.5320346556586308     
   12.800000000000001        28.000000000000000        2.5670619088418478     
   12.800000000000001        28.800000000000001        2.5860129578640247     
   12.800000000000001        29.600000000000001        2.5913042107160664     
   12.800000000000001        30.400000000000002        2.5926871598451795     
   12.800000000000001        31.200000000000003        2.5893601163412141     
   12.800000000000001        32.000000000000000        2.5858111913685047     
   12.800000000000001        32.800000000000004        2.5747817375570716     
   12.800000000000001        33.600000000000001        2.5497127347118429     
   12.800000000000001        34.399999999999999        2.5090975434819467     
   12.800000000000001        35.200000000000003        2.5175005489922362     
   12.800000000000001        36.000000000000000        2.5181870021356896     
   12.800000000000001        36.800000000000004        2.5072908703400394     
   12.800000000000001        37.600000000000001        2.5078811603631914     
   12.800000000000001        38.400000000000006        2.5082539671853707     
   12.800000000000001        39.200000000000003        2.5059790387198499     
   12.800000000000001        40.000000000000000        2.5025217343315656     
   12.800000000000001        40.800000000000004        2.5093044001090603     
   12.800000000000001        41.600000000000001        2.5521782556267061     
   12.800000000000001        42.400000000000006        2.8791480774741869     
   12.800000000000001        43.200000000000003        3.5123367063879671     
   12.800000000000001        44.000000000000000        3.5070614253503729     
   12.800000000000001        44.800000000000004        3.5048804290257531     
   12.800000000000001        45.600000000000001        3.5058001542424950     
   12.800000000000001        46.400000000000006        3.5062288384719724     
   12.800000000000001        47.200000000000003        3.5065552380940672     
   12.800000000000001        48.000000000000000        3.5067002567283643     
   12.800000000000001        48.800000000000004        3.5065260475531366     
   12.800000000000001        49.600000000000001        3.5080334299493940     
   12.800000000000001        50.400000000000006        3.5046148166274933     
   12.800000000000001        51.200000000000003        3.4995478630254055     
   12.800000000000001        52.000000000000000        3.4995352354017757     
   12.800000000000001        52.800000000000004        3.5018280829065125     
   12.800000000000001        53.600000000000001        3.5083880110526859     
   12.800000000000001        54.400000000000006        3.5019806717834823     
   12.800000000000001        55.200000000000003        3.5081022916654008     
   12.800000000000001        56.000000000000000        3.5053945124577837     
   12.800000000000001        56.800000000000004        3.5065677961776380     
   12.800000000000001        57.600000000000001        3.5040914978554012     
   12.800000000000001        58.400000000000006        3.5155786232366419     
   12.800000000000001        59.200000000000003        3.5097589719443367     
   12.800000000000001        60.000000000000000        3.5062579552790272     
   12.800000000000001        60.800000000000004        2.8817553211266014     
   12.800000000000001        61.600000000000001        2.5490149808003770     
   12.800000000000001        62.400000000000006        2.5132539505094451     
   12.800000000000001        63.200000000000003        2.5060296827960786     
   12.800000000000001        64.000000000000000        2.4961145333591892     
   12.800000000000001        64.799999999999997        2.5122798188101556     
   12.800000000000001        65.600000000000009        2.5057227577954477     
   12.800000000000001        66.400000000000006        2.5037060987945550     
   12.800000000000001        67.200000000000003        2.5046253803543479     
   12.800000000000001        68.000000000000000        2.5047537770986295     
   12.800000000000001        68.799999999999997        2.5124528443573930     
   12.800000000000001        69.600000000000009        2.5218700396276681     
   12.800000000000001        70.400000000000006        2.8552804942307741     
   12.800000000000001        71.200000000000003        3.5022635288308752     
   12.800000000000001        72.000000000000000        3.5059223325116378     
   12.800000000000001        72.799999999999997        3.5112796586270556     
   12.800000000000001        73.600000000000009        3.5151109905434668     
   12.800000000000001        74.400000000000006        3.5005553436584886     
   12.800000000000001        75.200000000000003        3.5140357053600639     
   12.800000000000001        76.000000000000000        3.5066150230669453     
   12.800000000000001        76.800000000000011        3.5039856665344300     
   12.800000000000001        77.600000000000009        3.5028535583444813     
   12.800000000000001        78.400000000000006        3.4992727137695501     
   12.800000000000001        79.200000000000003        3.5172630230868478     
   12.800000000000001        80.000000000000000        3.5113136184451252     
   12.800000000000001        80.800000000000011        3.5030482052870138     
   12.800000000000001        81.600000000000009        3.5089764092187221     
   12.800000000000001        82.400000000000006        3.4957197997182234     
   12.800000000000001        83.200000000000003        3.5146892042002440     
   12.800000000000001        84.000000000000000        3.5008274737655087     
   12.800000000000001        84.800000000000011        3.5139356253839309     
   12.800000000000001        85.600000000000009        3.4999279615234906     
   12.800000000000001        86.400000000000006        3.5171125233718037     
   12.800000000000001        87.200000000000003        3.5039509898041694     
   12.800000000000001        88.000000000000000        3.5090684249174018     
   12.800000000000001        88.800000000000011        3.5031906150470014     
   12.800000000000001        89.600000000000009        3.5034130083079469     
   12.800000000000001        90.400000000000006        3.5029006274954231     
   12.800000000000001        91.200000000000003        3.4968751759330168     
   12.800000000000001        92.000000000000000        3.5163782006532731     
   12.800000000000001        92.800000000000011        3.5018770074592340     
   12.800000000000001        93.600000000000009        3.4983452421121899     
   12.800000000000001        94.400000000000006        3.5075898133633379     
   12.800000000000001        95.200000000000003        3.5166535419663552     
   12.800000000000001        96.000000000000000        3.5115056530917306     
   12.800000000000001        96.800000000000011        3.5102500359988147     
   12.800000000000001        97.600000000000009        3.5079556893095787     
   12.800000000000001        98.400000000000006        3.4982707133104811     
   12.800000000000001        99.200000000000003        3.5163491113760883     
   12.800000000000001        100.00000000000000        3.5126501004120336     
   12.800000000000001        100.80000000000001        3.5053437038771205     
   12.800000000000001        101.60000000000001        3.5145137170239780     
   12.800000000000001        102.40000000000001        2.8476750483926030     

   13.600000000000001       0.80000000000000004        2.6168706609563737     
   13.600000000000001        1.6000000000000001        2.5138391118173073     
   13.600000000000001        2.4000000000000004        2.5226172688011053     
   13.600000000000001        3.2000000000000002        2.5061325030867381     
   13.600000000000001        4.0000000000000000        2.5189747421007067     
   13.600000000000001        4.8000000000000007        2.5860019737991222     
   13.600000000000001        5.6000000000000005        2.6682493269215510     
   13.600000000000001        6.4000000000000004        2.7552339579985876     
   13.600000000000001        7.2000000000000002        2.8303252551801115     
   13.600000000000001        8.0000000000000000        2.8871576957169127     
   13.600000000000001        8.8000000000000007        2.9229260345517707     
   13.600000000000001        9.6000000000000014        2.9391491753790273     
   13.600000000000001        10.400000000000000        2.9391387876651973     
   13.600000000000001        11.200000000000001        2.9276709676525892     
   13.600000000000001        12.000000000000000        2.9104406615304899     
   13.600000000000001        12.800000000000001        2.8902026463946382     
   13.600000000000001        13.600000000000001        2.8712520413557789     
   13.600000000000001        14.400000000000000        2.8553109989119529     
   13.600000000000001        15.200000000000001        2.8445851300345235     
   13.600000000000001        16.000000000000000        2.8389737800993613     
   13.600000000000001        16.800000000000001        2.8389454806130447     
   13.600000000000001        17.600000000000001        2.8397701238555269     
   13.600000000000001        18.400000000000002        2.8354472954644461     
   13.600000000000001        19.200000000000003        2.8173618519192387     
   13.600000000000001        20.000000000000000        2.7823983365800222     
   13.600000000000001        20.800000000000001        2.7211500210322739     
   13.600000000000001        21.600000000000001        2.6410741590161333     
   13.600000000000001        22.400000000000002        2.5571586455675659     
   13.600000000000001        23.200000000000003        2.5250081345485587     
   13.600000000000001        24.000000000000000        2.5097133723686058     
   13.600000000000001        24.800000000000001        2.5139590689738758     
   13.600000000000001        25.600000000000001        2.5240815347933085     
   13.600000000000001        26.400000000000002        2.6534849167634618     
   13.600000000000001        27.200000000000003        2.8096330348491527     
   13.600000000000001        28.000000000000000        2.8923995880689253     
   13.600000000000001        28.800000000000001        2.9129606849522913     
   13.600000000000001        29.600000000000001        2.9204608405005943     
   13.600000000000001        30.400000000000002        2.9225605740072500     
   13.600000000000001        31.200000000000003        2.9211157595947457     
   13.600000000000001        32.000000000000000        2.9145227617088660     
   13.600000000000001        32.800000000000004        2.9040830929354176     
   13.600000000000001        33.600000000000001        2.8747322816772489     
   13.600000000000001        34.399999999999999        2.7684689244464367     
   13.600000000000001        35.200000000000003        2.5896112855156286     
   13.600000000000001        36.000000000000000        2.5023233526258162     
   13.600000000000001        36.800000000000004        2.5089920941448773     
   13.600000000000001        37.600000000000001        2.5103357764837986     
   13.600000000000001        38.400000000000006        2.5083807842446673     
   13.600000000000001        39.200000000000003        2.5060804392818627     
   13.600000000000001        40.000000000000000        2.5027442864551750     
   13.600000000000001        40.800000000000004        2.5098958924470458     
   13.600000000000001        41.600000000000001        2.5530735519937546     
   13.600000000000001        42.400000000000006        2.8797869457754266     
   13.600000000000001        43.200000000000003        3.5030266614207441     
   13.600000000000001        44.000000000000000        3.5083398640471621     
   13.600000000000001        44.800000000000004        3.5057237543667812     
   13.600000000000001        45.600000000000001        3.5046873173927806     
   13.600000000000001        46.400000000000006        3.5056500664032977     
   13.600000000000001        47.200000000000003        3.5055331570105936     
   13.600000000000001        48.000000000000000        3.5064793678688813     
   13.600000000000001        48.800000000000004        3.5060644746252141     
   13.600000000000001        49.600000000000001        3.5057037373132762     
   13.600000000000001        50.400000000000006        3.5043673454237343     
   13.600000000000001        51.200000000000003        3.5060073419375435     
   13.600000000000001        52.000000000000000        3.5082054288049864     
   13.600000000000001        52.800000000000004        3.5169902490681815     
   13.600000000000001        53.600000000000001        3.5069254791673634     
   13.600000000000001        54.400000000000006        3.5046259288300212     
   13.600000000000001        55.200000000000003        3.5076049650808376     
   13.600000000000001        56.000000000000000        3.5052104988686561     
   13.600000000000001        56.800000000000004        3.5039797388985243     
   13.600000000000001        57.600000000000001        3.5096721281002359     
   13.600000000000001        58.400000000000006        3.4967356393716540     
   13.600000000000001        59.200000000000003        3.5180042768836044     
   13.600000000000001        60.000000000000000        3.5007988558839869     
   13.600000000000001        60.800000000000004        2.8932860753012024     
   13.600000000000001        61.600000000000001        2.5620051892307822     
   13.600000000000001        62.400000000000006        2.5160231436856408     
   13.600000000000001        63.200000000000003        2.5059822025554128     
   13.600000000000001        64.000000000000000        2.4992567584737055     
   13.600000000000001        64.799999999999997        2.5186018794227136     
   13.600000000000001        65.600000000000009        2.5077394247111022     
   13.600000000000001        66.400000000000006        2.5057574533703488     
   13.600000000000001        67.200000000000003        2.5052985194322646     
   13.600000000000001        68.000000000000000        2.5079666266939680     
   13.600000000000001        68.799999999999997        2.5128272598917070     
   13.600000000000001        69.600000000000009        2.5363667234528569     
   13.600000000000001        70.400000000000006        2.8699279871623231     
   13.600000000000001        71.200000000000003        3.5120115184682836     
   13.600000000000001        72.000000000000000        3.5053815617630217     
   13.600000000000001        72.799999999999997        3.5058414469330690     
   13.600000000000001        73.600000000000009        3.5122551887042257     
   13.600000000000001        74.400000000000006        3.5074461637191234     
   13.600000000000001        75.200000000000003        3.5019561994757367     
   13.600000000000001        76.000000000000000        3.5114691404172564     
   13.600000000000001        76.800000000000011        3.5145453579701114     
   13.600000000000001        77.600000000000009        3.5124262287739780     
   13.600000000000001        78.400000000000006        3.5079022312781039     
   13.600000000000001        79.200000000000003        3.4977732163087514     
   13.600000000000001        80.000000000000000        3.5128379197793911     
   13.600000000000001        80.800000000000011        3.5038515908637970     
   13.600000000000001        81.600000000000009        3.5110130649356526     
   13.600000000000001        82.400000000000006        3.5010106566053314     
   13.600000000000001        83.200000000000003        3.5149367591394607     
   13.600000000000001        84.000000000000000        3.5011700442540739     
   13.600000000000001        84.800000000000011        3.5132045483918040     
   13.600000000000001        85.600000000000009        3.5009601734666504     
   13.600000000000001        86.400000000000006        3.5146640365770301     
   13.600000000000001        87.200000000000003        3.5089470849565432     
   13.600000000000001        88.000000000000000        3.5046685130919824     
   13.600000000000001        88.800000000000011        3.5029886709380151     
   13.600000000000001        89.600000000000009        3.4996773543980413     
   13.600000000000001        90.400000000000006        3.5172427380379570     
   13.600000000000001        91.200000000000003        3.5049215207522733     
   13.600000000000001        92.000000000000000        3.5041262859343116     
   13.600000000000001        92.800000000000011        3.5105903777789207     
   13.600000000000001        93.600000000000009        3.5069778071568471     
   13.600000000000001        94.400000000000006        3.5034546447905450     
   13.600000000000001        95.200000000000003        3.5042474783939714     
   13.600000000000001        96.000000000000000        3.5123457490129000     
   13.600000000000001        96.800000000000011        3.5064950958821348     
   13.600000000000001        97.600000000000009        3.5085751421406539     
   13.600000000000001        98.400000000000006        3.5086972990375713     
   13.600000000000001        99.200000000000003        3.5093000266097736     
   13.600000000000001        100.00000000000000        3.5112425081798664     
   13.600000000000001        100.80000000000001        3.5004335269685560     
   13.600000000000001        101.60000000000001        3.5045137808734643     
   13.600000000000001        102.40000000000001        2.9400401691817297     

   14.400000000000000       0.80000000000000004        2.6265193029172123     
   14.400000000000000        1.6000000000000001        2.5115157114021853     
   14.400000000000000        2.4000000000000004        2.5154385285616616     
   14.400000000000000        3.2000000000000002        2.5084563235457447     
   14.400000000000000        4.0000000000000000        2.5055115793239655     
   14.400000000000000        4.8000000000000007        2.5592717056921197     
   14.400000000000000        5.6000000000000005        2.6405430348906855     
   14.400000000000000        6.4000000000000004        2.7300241647277135     
   14.400000000000000        7.2000000000000002        2.8109455622942545     
   14.400000000000000        8.0000000000000000        2.8742108620118851     
   14.400000000000000        8.8000000000000007        2.9153635874930348     
   14.400000000000000        9.6000000000000014        2.9346770022242277     
   14.400000000000000        10.400000000000000        2.9359638735981117     
   14.400000000000000        11.200000000000001        2.9245255601752573     
   14.400000000000000        12.000000000000000        2.9052689557585833     
   14.400000000000000        12.800000000000001        2.8824442364351315     
   14.400000000000000        13.600000000000001        2.8604693046079688     
   14.400000000000000        14.400000000000000        2.8405755993749175     
   14.400000000000000        15.200000000000001        2.8253056465451118     
   14.400000000000000        16.000000000000000        2.8171469748852780     
   14.400000000000000        16.800000000000001        2.8130407750265785     
   14.400000000000000        17.600000000000001        2.8110075755673565     
   14.400000000000000        18.400000000000002        2.8058778236895647     
   14.400000000000000        19.200000000000003        2.7861384682015777     
   14.400000000000000        20.000000000000000        2.7483532982219994     
   14.400000000000000        20.800000000000001        2.6872928077742109     
   14.400000000000000        21.600000000000001        2.6107439392768654     
   14.400000000000000        22.400000000000002        2.5360716454046415     
   14.400000000000000        23.200000000000003        2.5200344499585126     
   14.400000000000000        24.000000000000000        2.5123808759608091     
   14.400000000000000        24.800000000000001        2.5057819739102500     
   14.400000000000000        25.600000000000001        2.6619598088434695     
   14.400000000000000        26.400000000000002        2.9479631047511701     
   14.400000000000000        27.200000000000003        3.5045415413363363     
   14.400000000000000        28.000000000000000        3.5120695310527741     
   14.400000000000000        28.800000000000001        3.5039551885870073     
   14.400000000000000        29.600000000000001        3.5049160134073580     
   14.400000000000000        30.400000000000002        3.5017078064644522     
   14.400000000000000        31.200000000000003        3.5021464281217360     
   14.400000000000000        32.000000000000000        3.5150317985365991     
   14.400000000000000        32.800000000000004        3.5136551385423171     
   14.400000000000000        33.600000000000001        3.5010726596845978     
   14.400000000000000        34.399999999999999        3.5133594388925449     
   14.400000000000000        35.200000000000003        2.7689667589332667     
   14.400000000000000        36.000000000000000        2.5131942496723982     
   14.400000000000000        36.800000000000004        2.5092489123216981     
   14.400000000000000        37.600000000000001        2.5065214177216029     
   14.400000000000000        38.400000000000006        2.5063328073601494     
   14.400000000000000        39.200000000000003        2.5048849506470172     
   14.400000000000000        40.000000000000000        2.5013914973111109     
   14.400000000000000        40.800000000000004        2.5072639924430753     
   14.400000000000000        41.600000000000001        2.5501715629991231     
   14.400000000000000        42.400000000000006        2.8763545831975650     
   14.400000000000000        43.200000000000003        3.5061383193918023     
   14.400000000000000        44.000000000000000        3.5104811419477464     
   14.400000000000000        44.800000000000004        3.5059068625026453     
   14.400000000000000        45.600000000000001        3.5043948049660600     
   14.400000000000000        46.400000000000006        3.5053821911310323     
   14.400000000000000        47.200000000000003        3.5063138293030520     
   14.400000000000000        48.000000000000000        3.5073847748140139     
   14.400000000000000        48.800000000000004        3.5067486283092202     
   14.400000000000000        49.600000000000001        3.5058498066466153     
   14.400000000000000        50.400000000000006        3.5056679129538497     
   14.400000000000000        51.200000000000003        3.5056522118668743     
   14.400000000000000        52.000000000000000        3.5112955005258071     
   14.400000000000000        52.800000000000004        3.4994270870908162     
   14.400000000000000        53.600000000000001        3.4977862873080992     
   14.400000000000000        54.400000000000006        3.4982097398307812     
   14.400000000000000        55.200000000000003        3.5028885282752000     
   14.400000000000000        56.000000000000000        3.5050948917133566     
   14.400000000000000        56.800000000000004        3.5047121963551056     
   14.400000000000000        57.600000000000001        3.5114884715895527     
   14.400000000000000        58.400000000000006        3.5039191080571177     
   14.400000000000000        59.200000000000003        3.5014857423843671     
   14.400000000000000        60.000000000000000        3.4995952984788410     
   14.400000000000000        60.800000000000004        2.9063965344964160     
   14.400000000000000        61.600000000000001        2.5746607035342040     
   14.400000000000000        62.400000000000006        2.5014408456956221     
   14.400000000000000        63.200000000000003        2.5122028407794001     
   14.400000000000000        64.000000000000000        2.5099406357971561     
   14.400000000000000        64.799999999999997        2.4962038183704318     
   14.400000000000000        65.600000000000009        2.5174068264088389     
   14.400000000000000        66.400000000000006        2.5122417662495411     
   14.400000000000000        67.200000000000003        2.5131297723419856     
   14.400000000000000        68.000000000000000        2.5166203501259274     
   14.400000000000000        68.799999999999997        2.5017225301704671     
   14.400000000000000        69.600000000000009        2.5516721415129724     
   14.400000000000000        70.400000000000006        2.8852698001818844     
   14.400000000000000        71.200000000000003        3.4985832303238125     
   14.400000000000000        72.000000000000000        3.5052022833796865     
   14.400000000000000        72.799999999999997        3.5040194807935721     
   14.400000000000000        73.600000000000009        3.5057188220611697     
   14.400000000000000        74.400000000000006        3.5087891016810357     
   14.400000000000000        75.200000000000003        3.5017398233869241     
   14.400000000000000        76.000000000000000        3.5049131402385436     
   14.400000000000000        76.800000000000011        3.5080439564834132     
   14.400000000000000        77.600000000000009        3.5140621730982251     
   14.400000000000000        78.400000000000006        3.5091651363834653     
   14.400000000000000        79.200000000000003        3.5028288163025545     
   14.400000000000000        80.000000000000000        3.5147592312119507     
   14.400000000000000        80.800000000000011        3.5036501341491815     
   14.400000000000000        81.600000000000009        3.5093763120301347     
   14.400000000000000        82.400000000000006        3.4978939787327619     
   14.400000000000000        83.200000000000003        3.5086776286268413     
   14.400000000000000        84.000000000000000        3.5020835703433506     
   14.400000000000000        84.800000000000011        3.5132408042553478     
   14.400000000000000        85.600000000000009        3.5021770701911090     
   14.400000000000000        86.400000000000006        3.5098094265902064     
   14.400000000000000        87.200000000000003        3.5075418779654308     
   14.400000000000000        88.000000000000000        3.5047061472299368     
   14.400000000000000        88.800000000000011        3.5072876519564247     
   14.400000000000000        89.600000000000009        3.5043034934255259     
   14.400000000000000        90.400000000000006        3.5110423545974561     
   14.400000000000000        91.200000000000003        3.5018486041074901     
   14.400000000000000        92.000000000000000        3.5095615290143938     
   14.400000000000000        92.800000000000011        3.5061344697232313     
   14.400000000000000        93.600000000000009        3.5058775853504494     
   14.400000000000000        94.400000000000006        3.5059778627828351     
   14.400000000000000        95.200000000000003        3.5049348890504017     
   14.400000000000000        96.000000000000000        3.5052238773716633     
   14.400000000000000        96.800000000000011        3.5142678790632993     
   14.400000000000000        97.600000000000009        3.4983227846495715     
   14.400000000000000        98.400000000000006        3.4994293278928232     
   14.400000000000000        99.200000000000003        3.5020487240440552     
   14.400000000000000        100.00000000000000        3.5045539106542782     
   14.400000000000000        100.80000000000001        3.5055296196218975     
   14.400000000000000        101.60000000000001        3.5177739102257206     
   14.400000000000000        102.40000000000001        2.9521728347154288     

   15.200000000000001       0.80000000000000004        2.6207265831083739     
   15.200000000000001        1.6000000000000001        2.5155294745679129     
   15.200000000000001        2.4000000000000004        2.5168159252606150     
   15.200000000000001        3.2000000000000002        2.5039365161220677     
   15.200000000000001        4.0000000000000000        2.5183680121759493     
   15.200000000000001        4.8000000000000007        2.5387153313996325     
   15.200000000000001        5.6000000000000005        2.6166950879801623     
   15.200000000000001        6.4000000000000004        2.7094734059484975     
   15.200000000000001        7.2000000000000002        2.7929017424752907     
   15.200000000000001        8.0000000000000000        2.8622127178284811     
   15.200000000000001        8.8000000000000007        2.9081783269855026     
   15.200000000000001        9.6000000000000014        2.9310021597405127     
   15.200000000000001        10.400000000000000        2.9346042692867029     
   15.200000000000001        11.200000000000001        2.9234263250781241     
   15.200000000000001        12.000000000000000        2.9033367387924818     
   15.200000000000001        12.800000000000001        2.8785451193885154     
   15.200000000000001        13.600000000000001        2.8514935254125464     
   15.200000000000001        14.400000000000000        2.8300724762766105     
   15.200000000000001        15.200000000000001        2.8122688560958364     
   15.200000000000001        16.000000000000000        2.7985680969241726     
   15.200000000000001        16.800000000000001        2.7933895813315357     
   15.200000000000001        17.600000000000001        2.7879597133138287     
   15.200000000000001        18.400000000000002        2.7772815854183546     
   15.200000000000001        19.200000000000003        2.7576535617186178     
   15.200000000000001        20.000000000000000        2.7178641959491903     
   15.200000000000001        20.800000000000001        2.6586948240667474     
   15.200000000000001        21.600000000000001        2.5864919595302158     
   15.200000000000001        22.400000000000002        2.5245206110924161     
   15.200000000000001        23.200000000000003        2.5066675433079730     
   15.200000000000001        24.000000000000000        2.5005060610553618     
   15.200000000000001        24.800000000000001        2.5541748792841443     
   15.200000000000001        25.600000000000001        2.8239010606029065     
   15.200000000000001        26.400000000000002        3.5050869276966417     
   15.200000000000001        27.200000000000003        3.4996929046110212     
   15.200000000000001        28.000000000000000        3.5113803510974750     
   15.200000000000001        28.800000000000001        3.5124349085661826     
   15.200000000000001        29.600000000000001        3.5112813542970467     
   15.200000000000001        30.400000000000002        3.5072887954557292     
   15.200000000000001        31.200000000000003        3.5072310280867116     
   15.200000000000001        32.000000000000000        3.5042519857038870     
   15.200000000000001        32.800000000000004        3.5026832431315382     
   15.200000000000001        33.600000000000001        3.5035074002296445     
   15.200000000000001        34.399999999999999        3.4950790008612240     
   15.200000000000001        35.200000000000003        2.8658961276958133     
   15.200000000000001        36.000000000000000        2.5380408768386364     
   15.200000000000001        36.800000000000004        2.5114050344577254     
   15.200000000000001        37.600000000000001        2.5064417824326366     
   15.200000000000001        38.400000000000006        2.5085432966520931     
   15.200000000000001        39.200000000000003        2.5056222407418036     
   15.200000000000001        40.000000000000000        2.5027243508682253     
   15.200000000000001        40.800000000000004        2.5047389113275944     
   15.200000000000001        41.600000000000001        2.5378907628552283     
   15.200000000000001        42.400000000000006        2.8604185760986813     
   15.200000000000001        43.200000000000003        3.5027822919849307     
   15.200000000000001        44.000000000000000        3.5177001140370301     
   15.200000000000001        44.800000000000004        3.5154597957338982     
   15.200000000000001        45.600000000000001        3.5136737970012493     
   15.200000000000001        46.400000000000006        3.5102138844887207     
   15.200000000000001        47.200000000000003        3.5045529498349741     
   15.200000000000001        48.000000000000000        3.5089551945166666     
   15.200000000000001        48.800000000000004        3.5101317889023660     
   15.200000000000001        49.600000000000001        3.5065142179163464     
   15.200000000000001        50.400000000000006        3.5060532630810441     
   15.200000000000001        51.200000000000003        3.5088146698979426     
   15.200000000000001        52.000000000000000        3.5169616810886120     
   15.200000000000001        52.800000000000004        3.5124212735641711     
   15.200000000000001        53.600000000000001        3.5128959080566444     
   15.200000000000001        54.400000000000006        3.5141236661457462     
   15.200000000000001        55.200000000000003        3.4952840982053166     
   15.200000000000001        56.000000000000000        3.5031879127659598     
   15.200000000000001        56.800000000000004        3.5080533153504665     
   15.200000000000001        57.600000000000001        3.5148278026578890     
   15.200000000000001        58.400000000000006        3.5064805902846832     
   15.200000000000001        59.200000000000003        3.5048549453963038     
   15.200000000000001        60.000000000000000        3.5000356422163925     
   15.200000000000001        60.800000000000004        2.9161605840043374     
   15.200000000000001        61.600000000000001        2.5849951419636104     
   15.200000000000001        62.400000000000006        2.5181104569430466     
   15.200000000000001        63.200000000000003        2.5011905425420000     
   15.200000000000001        64.000000000000000        2.4997665207509101     
   15.200000000000001        64.799999999999997        2.5206967881706523     
   15.200000000000001        65.600000000000009        2.5089008473151875     
   15.200000000000001        66.400000000000006        2.5048372540426866     
   15.200000000000001        67.200000000000003        2.5064182140253610     
   15.200000000000001        68.000000000000000        2.5019240476149718     
   15.200000000000001        68.799999999999997        2.5064210225952221     
   15.200000000000001        69.600000000000009        2.5678177630065702     
   15.200000000000001        70.400000000000006        2.8986625523916598     
   15.200000000000001        71.200000000000003        3.5059098794802108     
   15.200000000000001        72.000000000000000        3.5053425012795993     
   15.200000000000001        72.799999999999997        3.5052124520448569     
   15.200000000000001        73.600000000000009        3.5046381322881324     
   15.200000000000001        74.400000000000006        3.5056792349858874     
   15.200000000000001        75.200000000000003        3.5094088122918667     
   15.200000000000001        76.000000000000000        3.5040524756790625     
   15.200000000000001        76.800000000000011        3.5054425611454687     
   15.200000000000001        77.600000000000009        3.5046793292435687     
   15.200000000000001        78.400000000000006        3.5110649432963634     
   15.200000000000001        79.200000000000003        3.5022466592625210     
   15.200000000000001        80.000000000000000        3.5136813007702945     
   15.200000000000001        80.800000000000011        3.5035886038311626     
   15.200000000000001        81.600000000000009        3.5041051490054143     
   15.200000000000001        82.400000000000006        3.5186403869899001     
   15.200000000000001        83.200000000000003        3.5104379671798047     
   15.200000000000001        84.000000000000000        3.5057108896811289     
   15.200000000000001        84.800000000000011        3.4987269667408256     
   15.200000000000001        85.600000000000009        3.5144777163247611     
   15.200000000000001        86.400000000000006        3.5063683824838319     
   15.200000000000001        87.200000000000003        3.5042855096814849     
   15.200000000000001        88.000000000000000        3.5062797571695312     
   15.200000000000001        88.800000000000011        3.5032175136058865     
   15.200000000000001        89.600000000000009        3.5111345517474777     
   15.200000000000001        90.400000000000006        3.5002341661647542     
   15.200000000000001        91.200000000000003        3.5116183329535420     
   15.200000000000001        92.000000000000000        3.5112296586995324     
   15.200000000000001        92.800000000000011        3.5034868352060693     
   15.200000000000001        93.600000000000009        3.5045435579441011     
   15.200000000000001        94.400000000000006        3.5042450179277251     
   15.200000000000001        95.200000000000003        3.5039830194718555     
   15.200000000000001        96.000000000000000        3.5029321826418416     
   15.200000000000001        96.800000000000011        3.5059848366906410     
   15.200000000000001        97.600000000000009        3.5172130632234304     
   15.200000000000001        98.400000000000006        3.5112811185198844     
   15.200000000000001        99.200000000000003        3.5112720929844206     
   15.200000000000001        100.00000000000000        3.5116600610623396     
   15.200000000000001        100.80000000000001        3.5130782762184936     
   15.200000000000001        101.60000000000001        3.5113804105132722     
   15.200000000000001        102.40000000000001        2.9481053277961990     

   16.000000000000000       0.80000000000000004        2.6116250062842199     
   16.000000000000000        1.6000000000000001        2.5120896713702505     
   16.000000000000000        2.4000000000000004        2.5009531077293206     
   16.000000000000000        3.2000000000000002        2.5038859513790186     
   16.000000000000000        4.0000000000000000        2.5107738540220601     
   16.000000000000000        4.8000000000000007        2.5237999289846602     
   16.000000000000000        5.6000000000000005        2.5969779428624036     
   16.000000000000000        6.4000000000000004        2.6881922668613729     
   16.000000000000000        7.2000000000000002        2.7771578848052889     
   16.000000000000000        8.0000000000000000        2.8516214659903958     
   16.000000000000000        8.8000000000000007        2.9016675176772897     
   16.000000000000000        9.6000000000000014        2.9272653636626083     
   16.000000000000000        10.400000000000000        2.9339812458457319     
   16.000000000000000        11.200000000000001        2.9236771768989867     
   16.000000000000000        12.000000000000000        2.9027528847432120     
   16.000000000000000        12.800000000000001        2.8752922090404236     
   16.000000000000000        13.600000000000001        2.8488160771746580     
   16.000000000000000        14.400000000000000        2.8236324318242225     
   16.000000000000000        15.200000000000001        2.8033264456730329     
   16.000000000000000        16.000000000000000        2.7869550716167817     
   16.000000000000000        16.800000000000001        2.7768471666778995     
   16.000000000000000        17.600000000000001        2.7695783930607902     
   16.000000000000000        18.400000000000002        2.7585397275321442     
   16.000000000000000        19.200000000000003        2.7342850743772473     
   16.000000000000000        20.000000000000000        2.6972885110018003     
   16.000000000000000        20.800000000000001        2.6390590538118013     
   16.000000000000000        21.600000000000001        2.5711529788908933     
   16.000000000000000        22.400000000000002        2.5165607667135350     
   16.000000000000000        23.200000000000003        2.5050356870339807     
   16.000000000000000        24.000000000000000        2.5075018898464263     
   16.000000000000000        24.800000000000001        2.5888467892468405     
   16.000000000000000        25.600000000000001        2.9084986229618508     
   16.000000000000000        26.400000000000002        3.5024524057893718     
   16.000000000000000        27.200000000000003        3.5115030266119396     
   16.000000000000000        28.000000000000000        3.5065953967519299     
   16.000000000000000        28.800000000000001        3.5044438469733210     
   16.000000000000000        29.600000000000001        3.5073215148121366     
   16.000000000000000        30.400000000000002        3.5062101028325254     
   16.000000000000000        31.200000000000003        3.5059593359793051     
   16.000000000000000        32.000000000000000        3.5072845795947263     
   16.000000000000000        32.800000000000004        3.5075799799125882     
   16.000000000000000        33.600000000000001        3.5055652775844264     
   16.000000000000000        34.399999999999999        3.5072278574016731     
   16.000000000000000        35.200000000000003        2.8714028193874270     
   16.000000000000000        36.000000000000000        2.5413431370112041     
   16.000000000000000        36.800000000000004        2.5117862621617455     
   16.000000000000000        37.600000000000001        2.5055168290939780     
   16.000000000000000        38.400000000000006        2.5075575579486236     
   16.000000000000000        39.200000000000003        2.5072817824454980     
   16.000000000000000        40.000000000000000        2.5059949303140838     
   16.000000000000000        40.800000000000004        2.5058627773220512     
   16.000000000000000        41.600000000000001        2.5153621628298071     
   16.000000000000000        42.400000000000006        2.7830410155928949     
   16.000000000000000        43.200000000000003        3.4936194299178940     
   16.000000000000000        44.000000000000000        3.5106958745113372     
   16.000000000000000        44.800000000000004        3.5009182161201480     
   16.000000000000000        45.600000000000001        3.4974415165897947     
   16.000000000000000        46.400000000000006        3.5164661281486485     
   16.000000000000000        47.200000000000003        3.5130001652004936     
   16.000000000000000        48.000000000000000        3.5165155745438690     
   16.000000000000000        48.800000000000004        3.4969542133537366     
   16.000000000000000        49.600000000000001        3.5161583655683319     
   16.000000000000000        50.400000000000006        3.5122075885436748     
   16.000000000000000        51.200000000000003        3.5176103730972157     
   16.000000000000000        52.000000000000000        3.5073227400059017     
   16.000000000000000        52.800000000000004        3.5068939332341076     
   16.000000000000000        53.600000000000001        3.5055692275537007     
   16.000000000000000        54.400000000000006        3.5055333615608393     
   16.000000000000000        55.200000000000003        3.5142589675793814     
   16.000000000000000        56.000000000000000        3.5004535327878412     
   16.000000000000000        56.800000000000004        3.5066745570481954     
   16.000000000000000        57.600000000000001        3.5011231184034295     
   16.000000000000000        58.400000000000006        3.5194372510799430     
   16.000000000000000        59.200000000000003        3.5142849168118317     
   16.000000000000000        60.000000000000000        3.5118044784864013     
   16.000000000000000        60.800000000000004        2.9203490818690203     
   16.000000000000000        61.600000000000001        2.5927837034990406     
   16.000000000000000        62.400000000000006        2.5059504282352001     
   16.000000000000000        63.200000000000003        2.5035887933114571     
   16.000000000000000        64.000000000000000        2.5022934329893380     
   16.000000000000000        64.799999999999997        2.4946157762714747     
   16.000000000000000        65.600000000000009        2.5151598157028898     
   16.000000000000000        66.400000000000006        2.5087668912263159     
   16.000000000000000        67.200000000000003        2.5077239799705273     
   16.000000000000000        68.000000000000000        2.5076582990830940     
   16.000000000000000        68.799999999999997        2.5173689467654290     
   16.000000000000000        69.600000000000009        2.5805685346900993     
   16.000000000000000        70.400000000000006        2.9125771394199957     
   16.000000000000000        71.200000000000003        3.5119393778167942     
   16.000000000000000        72.000000000000000        3.5057105262387882     
   16.000000000000000        72.799999999999997        3.5046702101888081     
   16.000000000000000        73.600000000000009        3.5044225967398464     
   16.000000000000000        74.400000000000006        3.5040758575831008     
   16.000000000000000        75.200000000000003        3.5054725721293569     
   16.000000000000000        76.000000000000000        3.5053023410602648     
   16.000000000000000        76.800000000000011        3.5026267174666157     
   16.000000000000000        77.600000000000009        3.5011624839063384     
   16.000000000000000        78.400000000000006        3.5030006441295010     
   16.000000000000000        79.200000000000003        3.5050176272944746     
   16.000000000000000        80.000000000000000        3.5109218947295222     
   16.000000000000000        80.800000000000011        3.5008993037679921     
   16.000000000000000        81.600000000000009        3.5027172561656506     
   16.000000000000000        82.400000000000006        3.5140715207336490     
   16.000000000000000        83.200000000000003        3.5059473971328465     
   16.000000000000000        84.000000000000000        3.5073719265515426     
   16.000000000000000        84.800000000000011        3.5011160194828141     
   16.000000000000000        85.600000000000009        3.5148909880640624     
   16.000000000000000        86.400000000000006        3.5054640416830103     
   16.000000000000000        87.200000000000003        3.5037303771833237     
   16.000000000000000        88.000000000000000        3.5037433815480039     
   16.000000000000000        88.800000000000011        3.5050796332400980     
   16.000000000000000        89.600000000000009        3.5077162476141952     
   16.000000000000000        90.400000000000006        3.5203230728193038     
   16.000000000000000        91.200000000000003        3.5056710477172901     
   16.000000000000000        92.000000000000000        3.4972382754711235     
   16.000000000000000        92.800000000000011        3.5201460566746783     
   16.000000000000000        93.600000000000009        3.4980255347204454     
   16.000000000000000        94.400000000000006        3.5024497268013466     
   16.000000000000000        95.200000000000003        3.5022919552441132     
   16.000000000000000        96.000000000000000        3.5018139866992417     
   16.000000000000000        96.800000000000011        3.5037832210355568     
   16.000000000000000        97.600000000000009        3.5125424800880496     
   16.000000000000000        98.400000000000006        3.5061537095258859     
   16.000000000000000        99.200000000000003        3.5062817218680951     
   16.000000000000000        100.00000000000000        3.5043317388039554     
   16.000000000000000        100.80000000000001        3.5085863017924090     
   16.000000000000000        101.60000000000001        3.5083804727175165     
   16.000000000000000        102.40000000000001        2.9369095068396591     

   16.800000000000001       0.80000000000000004        2.5995618976771735     
   16.800000000000001        1.6000000000000001        2.5039840733595686     
   16.800000000000001        2.4000000000000004        2.5173641413096317     
   16.800000000000001        3.2000000000000002        2.5098728954307918     
   16.800000000000001        4.0000000000000000        2.5158352801736386     
   16.800000000000001        4.8000000000000007        2.5142179500353810     
   16.800000000000001        5.6000000000000005        2.5807442987085909     
   16.800000000000001        6.4000000000000004        2.6723656568272802     
   16.800000000000001        7.2000000000000002        2.7643272651827773     
   16.800000000000001        8.0000000000000000        2.8426003760704885     
   16.800000000000001        8.8000000000000007        2.8969478323740598     
   16.800000000000001        9.6000000000000014        2.9267133318614929     
   16.800000000000001        10.400000000000000        2.9337958936861996     
   16.800000000000001        11.200000000000001        2.9242493546981714     
   16.800000000000001        12.000000000000000        2.9029299666193187     
   16.800000000000001        12.800000000000001        2.8760914041470751     
   16.800000000000001        13.600000000000001        2.8470447222491702     
   16.800000000000001        14.400000000000000        2.8202250463292384     
   16.800000000000001        15.200000000000001        2.7970837432557087     
   16.800000000000001        16.000000000000000        2.7790414235973127     
   16.800000000000001        16.800000000000001        2.7666640594936642     
   16.800000000000001        17.600000000000001        2.7569596144618136     
   16.800000000000001        18.400000000000002        2.7450995618999152     
   16.800000000000001        19.200000000000003        2.7232436116112075     
   16.800000000000001        20.000000000000000        2.6860925008187375     
   16.800000000000001        20.800000000000001        2.6331901381706282     
   16.800000000000001        21.600000000000001        2.5671407454137034     
   16.800000000000001        22.400000000000002        2.5148831025896796     
   16.800000000000001        23.200000000000003        2.5036951973413100     
   16.800000000000001        24.000000000000000        2.5085261710364208     
   16.800000000000001        24.800000000000001        2.5947962532549611     
   16.800000000000001        25.600000000000001        2.9153787866358210     
   16.800000000000001        26.400000000000002        3.4943406413719766     
   16.800000000000001        27.200000000000003        3.5093148674544645     
   16.800000000000001        28.000000000000000        3.5053491720195309     
   16.800000000000001        28.800000000000001        3.5070486380890968     
   16.800000000000001        29.600000000000001        3.5076008219142154     
   16.800000000000001        30.400000000000002        3.5072908355206520     
   16.800000000000001        31.200000000000003        3.5069306012612995     
   16.800000000000001        32.000000000000000        3.5061743212365037     
   16.800000000000001        32.800000000000004        3.5055631633441013     
   16.800000000000001        33.600000000000001        3.5071419852596959     
   16.800000000000001        34.399999999999999        3.4987589599737228     
   16.800000000000001        35.200000000000003        2.7968012697065223     
   16.800000000000001        36.000000000000000        2.5178820135842295     
   16.800000000000001        36.800000000000004        2.5077379727163320     
   16.800000000000001        37.600000000000001        2.5065434555616264     
   16.800000000000001        38.400000000000006        2.5044140765555389     
   16.800000000000001        39.200000000000003        2.5042464969297389     
   16.800000000000001        40.000000000000000        2.5046176764324555     
   16.800000000000001        40.800000000000004        2.5026388321909225     
   16.800000000000001        41.600000000000001        2.5021407818353922     
   16.800000000000001        42.400000000000006        2.6318443910266121     
   16.800000000000001        43.200000000000003        2.9341961572623800     
   16.800000000000001        44.000000000000000        3.5152680787610269     
   16.800000000000001        44.800000000000004        3.4989461392550565     
   16.800000000000001        45.600000000000001        3.5082012990666325     
   16.800000000000001        46.400000000000006        3.5044559577668899     
   16.800000000000001        47.200000000000003        3.5021857149608078     
   16.800000000000001        48.000000000000000        3.5117990247640098     
   16.800000000000001        48.800000000000004        3.4970599529129172     
   16.800000000000001        49.600000000000001        3.5042001218754955     
   16.800000000000001        50.400000000000006        3.5042278125513304     
   16.800000000000001        51.200000000000003        3.5093465411938110     
   16.800000000000001        52.000000000000000        3.5061071027166322     
   16.800000000000001        52.800000000000004        3.5044629024895642     
   16.800000000000001        53.600000000000001        3.5057493698001951     
   16.800000000000001        54.400000000000006        3.5065981603269454     
   16.800000000000001        55.200000000000003        3.5162427711122652     
   16.800000000000001        56.000000000000000        3.5002389778629945     
   16.800000000000001        56.800000000000004        3.5065979323762222     
   16.800000000000001        57.600000000000001        3.5065676978769806     
   16.800000000000001        58.400000000000006        3.5038352261674732     
   16.800000000000001        59.200000000000003        3.4974031472092957     
   16.800000000000001        60.000000000000000        3.5107439166100702     
   16.800000000000001        60.800000000000004        2.9099058140099765     
   16.800000000000001        61.600000000000001        2.5890917130154336     
   16.800000000000001        62.400000000000006        2.5039723219044099     
   16.800000000000001        63.200000000000003        2.5037098401648854     
   16.800000000000001        64.000000000000000        2.5026514345591702     
   16.800000000000001        64.799999999999997        2.4940595092546642     
   16.800000000000001        65.600000000000009        2.5138844507619220     
   16.800000000000001        66.400000000000006        2.5076847220268546     
   16.800000000000001        67.200000000000003        2.5052053166762689     
   16.800000000000001        68.000000000000000        2.5032594333267730     
   16.800000000000001        68.799999999999997        2.5092975177811159     
   16.800000000000001        69.600000000000009        2.5928975664606724     
   16.800000000000001        70.400000000000006        2.9280985937431945     
   16.800000000000001        71.200000000000003        3.4972433711563595     
   16.800000000000001        72.000000000000000        3.5112979507075162     
   16.800000000000001        72.799999999999997        3.5066743108527030     
   16.800000000000001        73.600000000000009        3.5058190508697922     
   16.800000000000001        74.400000000000006        3.5040572308649707     
   16.800000000000001        75.200000000000003        3.5027942217589696     
   16.800000000000001        76.000000000000000        3.5055195700809687     
   16.800000000000001        76.800000000000011        3.5059251272845948     
   16.800000000000001        77.600000000000009        3.5049482949198887     
   16.800000000000001        78.400000000000006        3.5045530362282040     
   16.800000000000001        79.200000000000003        3.5049592887096841     
   16.800000000000001        80.000000000000000        3.5057680205967650     
   16.800000000000001        80.800000000000011        3.5170063880710232     
   16.800000000000001        81.600000000000009        3.5008831723545950     
   16.800000000000001        82.400000000000006        3.5133535221498065     
   16.800000000000001        83.200000000000003        3.5050938755439986     
   16.800000000000001        84.000000000000000        3.5059104180721210     
   16.800000000000001        84.800000000000011        3.5025301939832993     
   16.800000000000001        85.600000000000009        3.4957936030946750     
   16.800000000000001        86.400000000000006        3.5122222543833521     
   16.800000000000001        87.200000000000003        3.5055608932340863     
   16.800000000000001        88.000000000000000        3.5039755386094420     
   16.800000000000001        88.800000000000011        3.5068525913324859     
   16.800000000000001        89.600000000000009        3.5128526329353904     
   16.800000000000001        90.400000000000006        3.4970370520429030     
   16.800000000000001        91.200000000000003        3.5041295397527814     
   16.800000000000001        92.000000000000000        3.5145712299779825     
   16.800000000000001        92.800000000000011        3.5077871450245466     
   16.800000000000001        93.600000000000009        3.5060187926491477     
   16.800000000000001        94.400000000000006        3.5050320006009725     
   16.800000000000001        95.200000000000003        3.5036301797008327     
   16.800000000000001        96.000000000000000        3.5030430926825393     
   16.800000000000001        96.800000000000011        3.5032743734587268     
   16.800000000000001        97.600000000000009        3.5107260826046782     
   16.800000000000001        98.400000000000006        3.5047566015964655     
   16.800000000000001        99.200000000000003        3.5047975830525195     
   16.800000000000001        100.00000000000000        3.5029731134774340     
   16.800000000000001        100.80000000000001        3.5043368603338187     
   16.800000000000001        101.60000000000001        3.4992020254567704     
   16.800000000000001        102.40000000000001        2.9265863644713521     

   17.600000000000001       0.80000000000000004        2.5853463842888011     
   17.600000000000001        1.6000000000000001        2.5025932830407918     
   17.600000000000001        2.4000000000000004        2.5134055684743264     
   17.600000000000001        3.2000000000000002        2.5042096166043062     
   17.600000000000001        4.0000000000000000        2.5034024970818627     
   17.600000000000001        4.8000000000000007        2.5103958753946163     
   17.600000000000001        5.6000000000000005        2.5691571858245852     
   17.600000000000001        6.4000000000000004        2.6596236403004059     
   17.600000000000001        7.2000000000000002        2.7542525872142081     
   17.600000000000001        8.0000000000000000        2.8349722963439996     
   17.600000000000001        8.8000000000000007        2.8923273764591189     
   17.600000000000001        9.6000000000000014        2.9243656263664564     
   17.600000000000001        10.400000000000000        2.9333680491124032     
   17.600000000000001        11.200000000000001        2.9250702445641172     
   17.600000000000001        12.000000000000000        2.9047536843346360     
   17.600000000000001        12.800000000000001        2.8779039546830352     
   17.600000000000001        13.600000000000001        2.8478192949141627     
   17.600000000000001        14.400000000000000        2.8199898866534028     
   17.600000000000001        15.200000000000001        2.7951809885439443     
   17.600000000000001        16.000000000000000        2.7764897425572488     
   17.600000000000001        16.800000000000001        2.7625060668985033     
   17.600000000000001        17.600000000000001        2.7517138835232759     
   17.600000000000001        18.400000000000002        2.7394749141132877     
   17.600000000000001        19.200000000000003        2.7210743663763832     
   17.600000000000001        20.000000000000000        2.6872989617155865     
   17.600000000000001        20.800000000000001        2.6364428408864820     
   17.600000000000001        21.600000000000001        2.5758092247865290     
   17.600000000000001        22.400000000000002        2.5235387259001687     
   17.600000000000001        23.200000000000003        2.5103642802834432     
   17.600000000000001        24.000000000000000        2.5084763061438289     
   17.600000000000001        24.800000000000001        2.5716817911024332     
   17.600000000000001        25.600000000000001        2.8450046123011523     
   17.600000000000001        26.400000000000002        3.5136938931372388     
   17.600000000000001        27.200000000000003        3.5036045397322724     
   17.600000000000001        28.000000000000000        3.5129481805243481     
   17.600000000000001        28.800000000000001        3.5128694918030909     
   17.600000000000001        29.600000000000001        3.5110527321072000     
   17.600000000000001        30.400000000000002        3.5092101183736166     
   17.600000000000001        31.200000000000003        3.5081937867177149     
   17.600000000000001        32.000000000000000        3.5083031252907664     
   17.600000000000001        32.800000000000004        3.5085249753462251     
   17.600000000000001        33.600000000000001        3.5075076723084542     
   17.600000000000001        34.399999999999999        2.9535131379172861     
   17.600000000000001        35.200000000000003        2.6455278039281960     
   17.600000000000001        36.000000000000000        2.5072153164091984     
   17.600000000000001        36.800000000000004        2.5065101793923312     
   17.600000000000001        37.600000000000001        2.5042785569197683     
   17.600000000000001        38.400000000000006        2.5153385668734525     
   17.600000000000001        39.200000000000003        2.5093928891005421     
   17.600000000000001        40.000000000000000        2.5059979778647521     
   17.600000000000001        40.800000000000004        2.5026781241804454     
   17.600000000000001        41.600000000000001        2.5073900835931719     
   17.600000000000001        42.400000000000006        2.5069630655358077     
   17.600000000000001        43.200000000000003        2.6679983808752215     
   17.600000000000001        44.000000000000000        2.9500299007801307     
   17.600000000000001        44.800000000000004        3.5120288142335023     
   17.600000000000001        45.600000000000001        3.5041567984659872     
   17.600000000000001        46.400000000000006        3.5092030917648027     
   17.600000000000001        47.200000000000003        3.5119237041667493     
   17.600000000000001        48.000000000000000        3.5190182156424972     
   17.600000000000001        48.800000000000004        3.5000350021856357     
   17.600000000000001        49.600000000000001        3.5092637428012869     
   17.600000000000001        50.400000000000006        3.5122535653785296     
   17.600000000000001        51.200000000000003        3.5024095660583563     
   17.600000000000001        52.000000000000000        3.5064315450666905     
   17.600000000000001        52.800000000000004        3.5038427234182179     
   17.600000000000001        53.600000000000001        3.5040085812775752     
   17.600000000000001        54.400000000000006        3.5071777255967609     
   17.600000000000001        55.200000000000003        3.4939199846665967     
   17.600000000000001        56.000000000000000        3.5058552019048879     
   17.600000000000001        56.800000000000004        3.5080594482255534     
   17.600000000000001        57.600000000000001        3.5090423020734134     
   17.600000000000001        58.400000000000006        3.5068307443580271     
   17.600000000000001        59.200000000000003        3.5154604496418425     
   17.600000000000001        60.000000000000000        3.5102100038626896     
   17.600000000000001        60.800000000000004        2.8337852356741728     
   17.600000000000001        61.600000000000001        2.5582220491518437     
   17.600000000000001        62.400000000000006        2.5015701693205461     
   17.600000000000001        63.200000000000003        2.5029177057151326     
   17.600000000000001        64.000000000000000        2.5008295345703391     
   17.600000000000001        64.799999999999997        2.5237387273411835     
   17.600000000000001        65.600000000000009        2.5114690862265920     
   17.600000000000001        66.400000000000006        2.5077645115316312     
   17.600000000000001        67.200000000000003        2.5062147716012300     
   17.600000000000001        68.000000000000000        2.5044186690957737     
   17.600000000000001        68.799999999999997        2.5223830776046614     
   17.600000000000001        69.600000000000009        2.6020322518341379     
   17.600000000000001        70.400000000000006        2.9358441265023836     
   17.600000000000001        71.200000000000003        3.4989387706850250     
   17.600000000000001        72.000000000000000        3.5161320061787671     
   17.600000000000001        72.799999999999997        3.5132729774661793     
   17.600000000000001        73.600000000000009        3.5082449869871493     
   17.600000000000001        74.400000000000006        3.5047925774454631     
   17.600000000000001        75.200000000000003        3.5039790638659465     
   17.600000000000001        76.000000000000000        3.5051763042496038     
   17.600000000000001        76.800000000000011        3.5081163374841662     
   17.600000000000001        77.600000000000009        3.5143692362687857     
   17.600000000000001        78.400000000000006        3.5087397045904742     
   17.600000000000001        79.200000000000003        3.5055913178127835     
   17.600000000000001        80.000000000000000        3.5047620571885609     
   17.600000000000001        80.800000000000011        3.5149833418925178     
   17.600000000000001        81.600000000000009        3.5059499105330314     
   17.600000000000001        82.400000000000006        3.5095068549784898     
   17.600000000000001        83.200000000000003        3.5005524679780202     
   17.600000000000001        84.000000000000000        3.5010990999455021     
   17.600000000000001        84.800000000000011        3.5031007346340575     
   17.600000000000001        85.600000000000009        3.5024871317010500     
   17.600000000000001        86.400000000000006        3.4958902201460682     
   17.600000000000001        87.200000000000003        3.5143600365810324     
   17.600000000000001        88.000000000000000        3.5107704986636898     
   17.600000000000001        88.800000000000011        3.5155479218315735     
   17.600000000000001        89.600000000000009        3.5011093891884890     
   17.600000000000001        90.400000000000006        3.5100463100614867     
   17.600000000000001        91.200000000000003        3.5118073146525934     
   17.600000000000001        92.000000000000000        3.5173828189101846     
   17.600000000000001        92.800000000000011        3.5063734409254961     
   17.600000000000001        93.600000000000009        3.5042678398330875     
   17.600000000000001        94.400000000000006        3.5134124271387770     
   17.600000000000001        95.200000000000003        3.5114444355824976     
   17.600000000000001        96.000000000000000        3.5053884914756099     
   17.600000000000001        96.800000000000011        3.5062575636895548     
   17.600000000000001        97.600000000000009        3.5138456109802534     
   17.600000000000001        98.400000000000006        3.5058774814047426     
   17.600000000000001        99.200000000000003        3.5084918617874123     
   17.600000000000001        100.00000000000000        3.5040092158040594     
   17.600000000000001        100.80000000000001        3.5056176226829270     
   17.600000000000001        101.60000000000001        3.5116863746832991     
   17.600000000000001        102.40000000000001        2.9115397797328471     

   18.400000000000002       0.80000000000000004        2.5679264185753281     
   18.400000000000002        1.6000000000000001        2.5169534847454309     
   18.400000000000002        2.4000000000000004        2.5097843519704681     
   18.400000000000002        3.2000000000000002        2.5032132532112890     
   18.400000000000002        4.0000000000000000        2.5059317668135361     
   18.400000000000002        4.8000000000000007        2.5145685847539676     
   18.400000000000002        5.6000000000000005        2.5626141331573455     
   18.400000000000002        6.4000000000000004        2.6504182504464446     
   18.400000000000002        7.2000000000000002        2.7463324439595995     
   18.400000000000002        8.0000000000000000        2.8286052296512936     
   18.400000000000002        8.8000000000000007        2.8894402337170240     
   18.400000000000002        9.6000000000000014        2.9235614766755993     
   18.400000000000002        10.400000000000000        2.9350344760818041     
   18.400000000000002        11.200000000000001        2.9280237617048814     
   18.400000000000002        12.000000000000000        2.9075017530214038     
   18.400000000000002        12.800000000000001        2.8798105075817704     
   18.400000000000002        13.600000000000001        2.8500745635847107     
   18.400000000000002        14.400000000000000        2.8213320795975494     
   18.400000000000002        15.200000000000001        2.7986206198975050     
   18.400000000000002        16.000000000000000        2.7755288644156124     
   18.400000000000002        16.800000000000001        2.7630974245654349     
   18.400000000000002        17.600000000000001        2.7537228128647300     
   18.400000000000002        18.400000000000002        2.7428673957535392     
   18.400000000000002        19.200000000000003        2.7258108355645052     
   18.400000000000002        20.000000000000000        2.6957520805311517     
   18.400000000000002        20.800000000000001        2.6542751785801975     
   18.400000000000002        21.600000000000001        2.5985137802459990     
   18.400000000000002        22.400000000000002        2.5430734573727150     
   18.400000000000002        23.200000000000003        2.5068481255029460     
   18.400000000000002        24.000000000000000        2.5035004271516414     
   18.400000000000002        24.800000000000001        2.5317264126242853     
   18.400000000000002        25.600000000000001        2.6966350248247175     
   18.400000000000002        26.400000000000002        2.9808255790076910     
   18.400000000000002        27.200000000000003        3.5080915239308621     
   18.400000000000002        28.000000000000000        3.5031922827456916     
   18.400000000000002        28.800000000000001        3.5005601117674283     
   18.400000000000002        29.600000000000001        3.5013506458638650     
   18.400000000000002        30.400000000000002        3.5176765030989507     
   18.400000000000002        31.200000000000003        3.5064649670414898     
   18.400000000000002        32.000000000000000        3.5075158831226378     
   18.400000000000002        32.800000000000004        3.5016204078055413     
   18.400000000000002        33.600000000000001        2.9584049657620803     
   18.400000000000002        34.399999999999999        2.6823502081533972     
   18.400000000000002        35.200000000000003        2.5123447030644215     
   18.400000000000002        36.000000000000000        2.5123530723448324     
   18.400000000000002        36.800000000000004        2.5032208926840900     
   18.400000000000002        37.600000000000001        2.5043376684098191     
   18.400000000000002        38.400000000000006        2.5136655254371263     
   18.400000000000002        39.200000000000003        2.5053555210595473     
   18.400000000000002        40.000000000000000        2.5215853362893261     
   18.400000000000002        40.800000000000004        2.5158719601754473     
   18.400000000000002        41.600000000000001        2.5167601447753190     
   18.400000000000002        42.400000000000006        2.5002747044242200     
   18.400000000000002        43.200000000000003        2.5119436333307723     
   18.400000000000002        44.000000000000000        2.6644240358810292     
   18.400000000000002        44.800000000000004        2.9314480069640445     
   18.400000000000002        45.600000000000001        3.5070845547976757     
   18.400000000000002        46.400000000000006        3.5113928799251424     
   18.400000000000002        47.200000000000003        3.4984233306149424     
   18.400000000000002        48.000000000000000        3.4908102028175669     
   18.400000000000002        48.800000000000004        3.5144357532652752     
   18.400000000000002        49.600000000000001        3.5014971411108387     
   18.400000000000002        50.400000000000006        3.5057661947771002     
   18.400000000000002        51.200000000000003        3.5174018565635086     
   18.400000000000002        52.000000000000000        3.4964579785542376     
   18.400000000000002        52.800000000000004        3.5032315333332660     
   18.400000000000002        53.600000000000001        3.5099850814399400     
   18.400000000000002        54.400000000000006        3.5138765680515673     
   18.400000000000002        55.200000000000003        3.5125769033132359     
   18.400000000000002        56.000000000000000        3.4949112563653477     
   18.400000000000002        56.800000000000004        3.5014645952919135     
   18.400000000000002        57.600000000000001        3.5012172372255583     
   18.400000000000002        58.400000000000006        3.5167981557730323     
   18.400000000000002        59.200000000000003        3.4970965256141855     
   18.400000000000002        60.000000000000000        2.9748999764680040     
   18.400000000000002        60.800000000000004        2.6838731202828305     
   18.400000000000002        61.600000000000001        2.5118863450256956     
   18.400000000000002        62.400000000000006        2.5077552737163340     
   18.400000000000002        63.200000000000003        2.5019674408164718     
   18.400000000000002        64.000000000000000        2.5041621330179922     
   18.400000000000002        64.799999999999997        2.4963559756624929     
   18.400000000000002        65.600000000000009        2.5193946838395735     
   18.400000000000002        66.400000000000006        2.5137350970674213     
   18.400000000000002        67.200000000000003        2.5130893259319631     
   18.400000000000002        68.000000000000000        2.5107497164446477     
   18.400000000000002        68.799999999999997        2.5112274798134413     
   18.400000000000002        69.600000000000009        2.5971099880894064     
   18.400000000000002        70.400000000000006        2.9247269565144456     
   18.400000000000002        71.200000000000003        3.5148065603132808     
   18.400000000000002        72.000000000000000        3.5090106531908898     
   18.400000000000002        72.799999999999997        3.5027345191574391     
   18.400000000000002        73.600000000000009        3.5140718609062338     
   18.400000000000002        74.400000000000006        3.5041713008599178     
   18.400000000000002        75.200000000000003        3.5055689303668651     
   18.400000000000002        76.000000000000000        3.5080225332084076     
   18.400000000000002        76.800000000000011        3.5025521320654378     
   18.400000000000002        77.600000000000009        3.5032922574736087     
   18.400000000000002        78.400000000000006        3.5068982491731866     
   18.400000000000002        79.200000000000003        3.5047794727673494     
   18.400000000000002        80.000000000000000        3.5132319441550268     
   18.400000000000002        80.800000000000011        3.5047696913130713     
   18.400000000000002        81.600000000000009        3.5125057942880380     
   18.400000000000002        82.400000000000006        3.5028801428089937     
   18.400000000000002        83.200000000000003        3.5158559995943914     
   18.400000000000002        84.000000000000000        3.5154527144723655     
   18.400000000000002        84.800000000000011        3.5008784665366348     
   18.400000000000002        85.600000000000009        3.5035464505592664     
   18.400000000000002        86.400000000000006        3.5021510656193979     
   18.400000000000002        87.200000000000003        3.5006337531496157     
   18.400000000000002        88.000000000000000        3.5028596696306589     
   18.400000000000002        88.800000000000011        3.5124205970031981     
   18.400000000000002        89.600000000000009        3.5031843350238230     
   18.400000000000002        90.400000000000006        3.5075012338796183     
   18.400000000000002        91.200000000000003        3.5067473936878706     
   18.400000000000002        92.000000000000000        3.5056270303133577     
   18.400000000000002        92.800000000000011        3.5120863783216372     
   18.400000000000002        93.600000000000009        3.5046496880023303     
   18.400000000000002        94.400000000000006        3.5109006767522564     
   18.400000000000002        95.200000000000003        3.5058591528615848     
   18.400000000000002        96.000000000000000        3.5124259001644917     
   18.400000000000002        96.800000000000011        3.5137732160999438     
   18.400000000000002        97.600000000000009        3.5108412033631251     
   18.400000000000002        98.400000000000006        3.4953937836682556     
   18.400000000000002        99.200000000000003        3.5047432925840165     
   18.400000000000002        100.00000000000000        3.5067345058159844     
   18.400000000000002        100.80000000000001        3.5042384516172760     
   18.400000000000002        101.60000000000001        3.4989560134334754     
   18.400000000000002        102.40000000000001        2.8957420205446587     

   19.200000000000003       0.80000000000000004        2.5528920623851996     
   19.200000000000003        1.6000000000000001        2.5074896966074043     
   19.200000000000003        2.4000000000000004        2.5094342830943175     
   19.200000000000003        3.2000000000000002        2.5048191940029318     
   19.200000000000003        4.0000000000000000        2.5064799643616236     
   19.200000000000003        4.8000000000000007        2.5129401272089176     
   19.200000000000003        5.6000000000000005        2.5586724492733852     
   19.200000000000003        6.4000000000000004        2.6444734065498743     
   19.200000000000003        7.2000000000000002        2.7412844318558056     
   19.200000000000003        8.0000000000000000        2.8262722051875437     
   19.200000000000003        8.8000000000000007        2.8870531351866191     
   19.200000000000003        9.6000000000000014        2.9247987201327845     
   19.200000000000003        10.400000000000000        2.9366664584562647     
   19.200000000000003        11.200000000000001        2.9294730170773691     
   19.200000000000003        12.000000000000000        2.9114981859107072     
   19.200000000000003        12.800000000000001        2.8848802766148074     
   19.200000000000003        13.600000000000001        2.8540421742417723     
   19.200000000000003        14.400000000000000        2.8259990828318005     
   19.200000000000003        15.200000000000001        2.8012899698165312     
   19.200000000000003        16.000000000000000        2.7826765498538517     
   19.200000000000003        16.800000000000001        2.7685221240748557     
   19.200000000000003        17.600000000000001        2.7590448631101006     
   19.200000000000003        18.400000000000002        2.7511652206526915     
   19.200000000000003        19.200000000000003        2.7395209705354442     
   19.200000000000003        20.000000000000000        2.7176770657534921     
   19.200000000000003        20.800000000000001        2.6811590375431718     
   19.200000000000003        21.600000000000001        2.6288663425899639     
   19.200000000000003        22.400000000000002        2.5744005358696858     
   19.200000000000003        23.200000000000003        2.5246343830671369     
   19.200000000000003        24.000000000000000        2.5088908836811048     
   19.200000000000003        24.800000000000001        2.5141982651621957     
   19.200000000000003        25.600000000000001        2.5641318940297424     
   19.200000000000003        26.400000000000002        2.7060259561944902     
   19.200000000000003        27.200000000000003        2.8626638584911372     
   19.200000000000003        28.000000000000000        2.9440261638325995     
   19.200000000000003        28.800000000000001        2.9604100722681288     
   19.200000000000003        29.600000000000001        2.9576763341696792     
   19.200000000000003        30.400000000000002        2.9482313312852542     
   19.200000000000003        31.200000000000003        2.9355979758265072     
   19.200000000000003        32.000000000000000        2.9091102026002789     
   19.200000000000003        32.800000000000004        2.8182877243720310     
   19.200000000000003        33.600000000000001        2.6600797945528281     
   19.200000000000003        34.399999999999999        2.5188316584984412     
   19.200000000000003        35.200000000000003        2.5183130518036094     
   19.200000000000003        36.000000000000000        2.5037833723130913     
   19.200000000000003        36.800000000000004        2.5045576003940249     
   19.200000000000003        37.600000000000001        2.5054242265502884     
   19.200000000000003        38.400000000000006        2.5136140702929022     
   19.200000000000003        39.200000000000003        2.5017717228618452     
   19.200000000000003        40.000000000000000        2.5161639001004499     
   19.200000000000003        40.800000000000004        2.5080658156467450     
   19.200000000000003        41.600000000000001        2.5094322891543621     
   19.200000000000003        42.400000000000006        2.5100103796503781     
   19.200000000000003        43.200000000000003        2.5195272784941127     
   19.200000000000003        44.000000000000000        2.5178051846975484     
   19.200000000000003        44.800000000000004        2.6268105694544448     
   19.200000000000003        45.600000000000001        2.7793950208423044     
   19.200000000000003        46.400000000000006        2.8607856228814410     
   19.200000000000003        47.200000000000003        2.8829667468617446     
   19.200000000000003        48.000000000000000        2.8916849043401509     
   19.200000000000003        48.800000000000004        2.8966782588589681     
   19.200000000000003        49.600000000000001        2.8983820407604211     
   19.200000000000003        50.400000000000006        2.9018144659635543     
   19.200000000000003        51.200000000000003        2.9066290444792102     
   19.200000000000003        52.000000000000000        2.9160328090041090     
   19.200000000000003        52.800000000000004        2.9212480608847682     
   19.200000000000003        53.600000000000001        2.9264885720616376     
   19.200000000000003        54.400000000000006        2.9327283717756170     
   19.200000000000003        55.200000000000003        2.9429167892128012     
   19.200000000000003        56.000000000000000        2.9528149855335029     
   19.200000000000003        56.800000000000004        2.9580899599281287     
   19.200000000000003        57.600000000000001        2.9549759842057952     
   19.200000000000003        58.400000000000006        2.9384518105847133     
   19.200000000000003        59.200000000000003        2.8538695898718398     
   19.200000000000003        60.000000000000000        2.6923327411108140     
   19.200000000000003        60.800000000000004        2.5457833620345292     
   19.200000000000003        61.600000000000001        2.5074561759245277     
   19.200000000000003        62.400000000000006        2.5047384450005081     
   19.200000000000003        63.200000000000003        2.5081404364332611     
   19.200000000000003        64.000000000000000        2.5106993291850510     
   19.200000000000003        64.799999999999997        2.5090563942236987     
   19.200000000000003        65.600000000000009        2.5098340742330851     
   19.200000000000003        66.400000000000006        2.5060561806656994     
   19.200000000000003        67.200000000000003        2.5060538854144334     
   19.200000000000003        68.000000000000000        2.5026734651123634     
   19.200000000000003        68.799999999999997        2.5111527232277560     
   19.200000000000003        69.600000000000009        2.5663132287445105     
   19.200000000000003        70.400000000000006        2.8374769222506355     
   19.200000000000003        71.200000000000003        3.5031346105004735     
   19.200000000000003        72.000000000000000        3.5008976640028240     
   19.200000000000003        72.799999999999997        3.5045647594863336     
   19.200000000000003        73.600000000000009        3.5015275834815043     
   19.200000000000003        74.400000000000006        3.5122632567570444     
   19.200000000000003        75.200000000000003        3.4983816410030726     
   19.200000000000003        76.000000000000000        3.5146096886897222     
   19.200000000000003        76.800000000000011        3.5075484097325220     
   19.200000000000003        77.600000000000009        3.5025390714184654     
   19.200000000000003        78.400000000000006        3.5000149976020745     
   19.200000000000003        79.200000000000003        3.5030191100134545     
   19.200000000000003        80.000000000000000        3.5026429187736055     
   19.200000000000003        80.800000000000011        3.5088034884392427     
   19.200000000000003        81.600000000000009        3.5141851427719049     
   19.200000000000003        82.400000000000006        3.5027510837030817     
   19.200000000000003        83.200000000000003        3.5174558030393110     
   19.200000000000003        84.000000000000000        3.4997745449355198     
   19.200000000000003        84.800000000000011        3.5117658269600045     
   19.200000000000003        85.600000000000009        3.5068100468449970     
   19.200000000000003        86.400000000000006        3.5055631474636466     
   19.200000000000003        87.200000000000003        3.5069595550569432     
   19.200000000000003        88.000000000000000        3.5168738350872091     
   19.200000000000003        88.800000000000011        3.5073467708892569     
   19.200000000000003        89.600000000000009        3.5197100012643068     
   19.200000000000003        90.400000000000006        3.5028604815941602     
   19.200000000000003        91.200000000000003        3.5062367566365289     
   19.200000000000003        92.000000000000000        3.5053150832918880     
   19.200000000000003        92.800000000000011        3.5148373046557175     
   19.200000000000003        93.600000000000009        3.5153534727921216     
   19.200000000000003        94.400000000000006        3.5060883588275535     
   19.200000000000003        95.200000000000003        3.5038494511999843     
   19.200000000000003        96.000000000000000        3.5044427972794621     
   19.200000000000003        96.800000000000011        3.5057122706002923     
   19.200000000000003        97.600000000000009        3.5084514000026541     
   19.200000000000003        98.400000000000006        3.5169142932795521     
   19.200000000000003        99.200000000000003        3.5010496751495443     
   19.200000000000003        100.00000000000000        3.5059572943858428     
   19.200000000000003        100.80000000000001        3.5038622408081248     
   19.200000000000003        101.60000000000001        3.5149540255909302     
   19.200000000000003        102.40000000000001        2.8793385702292289     

   20.000000000000000       0.80000000000000004        2.5336416332317775     
   20.000000000000000        1.6000000000000001        2.5006498788292499     
   20.000000000000000        2.4000000000000004        2.5123584497498692     
   20.000000000000000        3.2000000000000002        2.5076407693094636     
   20.000000000000000        4.0000000000000000        2.5058377589648342     
   20.000000000000000        4.8000000000000007        2.5119703712896961     
   20.000000000000000        5.6000000000000005        2.5556979855326807     
   20.000000000000000        6.4000000000000004        2.6420828090942448     
   20.000000000000000        7.2000000000000002        2.7401641756546291     
   20.000000000000000        8.0000000000000000        2.8254473752934688     
   20.000000000000000        8.8000000000000007        2.8880079583102085     
   20.000000000000000        9.6000000000000014        2.9250794834858560     
   20.000000000000000        10.400000000000000        2.9384664977328341     
   20.000000000000000        11.200000000000001        2.9297718110989139     
   20.000000000000000        12.000000000000000        2.9145006817686263     
   20.000000000000000        12.800000000000001        2.8881704465497742     
   20.000000000000000        13.600000000000001        2.8595483296658784     
   20.000000000000000        14.400000000000000        2.8322086335977001     
   20.000000000000000        15.200000000000001        2.8082287743058041     
   20.000000000000000        16.000000000000000        2.7893263985997607     
   20.000000000000000        16.800000000000001        2.7763540248284695     
   20.000000000000000        17.600000000000001        2.7692075875645417     
   20.000000000000000        18.400000000000002        2.7637896158073145     
   20.000000000000000        19.200000000000003        2.7570725418807078     
   20.000000000000000        20.000000000000000        2.7426560024344249     
   20.000000000000000        20.800000000000001        2.7161563745733810     
   20.000000000000000        21.600000000000001        2.6742993958946917     
   20.000000000000000        22.400000000000002        2.6195674910983651     
   20.000000000000000        23.200000000000003        2.5619096143693318     
   20.000000000000000        24.000000000000000        2.5163841451803255     
   20.000000000000000        24.800000000000001        2.5049166576450603     
   20.000000000000000        25.600000000000001        2.5146113027048633     
   20.000000000000000        26.400000000000002        2.5412170140149875     
   20.000000000000000        27.200000000000003        2.5892647405002274     
   20.000000000000000        28.000000000000000        2.6229557411726518     
   20.000000000000000        28.800000000000001        2.6341148118777111     
   20.000000000000000        29.600000000000001        2.6325198498450781     
   20.000000000000000        30.400000000000002        2.6253044340794820     
   20.000000000000000        31.200000000000003        2.6104020618900496     
   20.000000000000000        32.000000000000000        2.5846410414797005     
   20.000000000000000        32.800000000000004        2.5426245418545177     
   20.000000000000000        33.600000000000001        2.5019048870745291     
   20.000000000000000        34.399999999999999        2.5016711179798117     
   20.000000000000000        35.200000000000003        2.5080801098615946     
   20.000000000000000        36.000000000000000        2.5057229646795007     
   20.000000000000000        36.800000000000004        2.5078436492392862     
   20.000000000000000        37.600000000000001        2.5069571611043990     
   20.000000000000000        38.400000000000006        2.5150930926168891     
   20.000000000000000        39.200000000000003        2.5012781823279147     
   20.000000000000000        40.000000000000000        2.5159165589775805     
   20.000000000000000        40.800000000000004        2.5073786428825295     
   20.000000000000000        41.600000000000001        2.5067052087122765     
   20.000000000000000        42.400000000000006        2.5048300690681642     
   20.000000000000000        43.200000000000003        2.5072363601948657     
   20.000000000000000        44.000000000000000        2.5072693473011087     
   20.000000000000000        44.800000000000004        2.5016086273281264     
   20.000000000000000        45.600000000000001        2.5103360002544273     
   20.000000000000000        46.400000000000006        2.5361576430313364     
   20.000000000000000        47.200000000000003        2.5531946131549739     
   20.000000000000000        48.000000000000000        2.5598881025599036     
   20.000000000000000        48.800000000000004        2.5658358026603754     
   20.000000000000000        49.600000000000001        2.5682572160831052     
   20.000000000000000        50.400000000000006        2.5694056814661543     
   20.000000000000000        51.200000000000003        2.5709537740413220     
   20.000000000000000        52.000000000000000        2.5770951268740543     
   20.000000000000000        52.800000000000004        2.5840096989976784     
   20.000000000000000        53.600000000000001        2.5930775244501882     
   20.000000000000000        54.400000000000006        2.6028746481488536     
   20.000000000000000        55.200000000000003        2.6096656490708665     
   20.000000000000000        56.000000000000000        2.6160492213801740     
   20.000000000000000        56.800000000000004        2.6215515874515125     
   20.000000000000000        57.600000000000001        2.6210194196030256     
   20.000000000000000        58.400000000000006        2.6090341663966732     
   20.000000000000000        59.200000000000003        2.5705346645452871     
   20.000000000000000        60.000000000000000        2.5169232805728190     
   20.000000000000000        60.800000000000004        2.5099902484078198     
   20.000000000000000        61.600000000000001        2.5083130586969395     
   20.000000000000000        62.400000000000006        2.5067767697626859     
   20.000000000000000        63.200000000000003        2.5083316471453956     
   20.000000000000000        64.000000000000000        2.5069736172925521     
   20.000000000000000        64.799999999999997        2.5075888293786863     
   20.000000000000000        65.600000000000009        2.5132120495646859     
   20.000000000000000        66.400000000000006        2.5043763063068254     
   20.000000000000000        67.200000000000003        2.5050745639322631     
   20.000000000000000        68.000000000000000        2.5043784051800140     
   20.000000000000000        68.799999999999997        2.5080722094393466     
   20.000000000000000        69.600000000000009        2.5185261767589888     
   20.000000000000000        70.400000000000006        2.6645469015780074     
   20.000000000000000        71.200000000000003        2.8530751585656358     
   20.000000000000000        72.000000000000000        2.9548008830299843     
   20.000000000000000        72.799999999999997        2.9738237792391073     
   20.000000000000000        73.600000000000009        2.9685297337898819     
   20.000000000000000        74.400000000000006        2.9568523541662586     
   20.000000000000000        75.200000000000003        2.9407351974023213     
   20.000000000000000        76.000000000000000        2.9233444859715032     
   20.000000000000000        76.800000000000011        2.9037231482045893     
   20.000000000000000        77.600000000000009        2.8854542300147443     
   20.000000000000000        78.400000000000006        2.8659861414984769     
   20.000000000000000        79.200000000000003        2.8502962345839249     
   20.000000000000000        80.000000000000000        2.8344285575836601     
   20.000000000000000        80.800000000000011        2.8222863938494060     
   20.000000000000000        81.600000000000009        2.8134993598843132     
   20.000000000000000        82.400000000000006        2.8144458391206539     
   20.000000000000000        83.200000000000003        2.8483953134173179     
   20.000000000000000        84.000000000000000        2.9941157014489823     
   20.000000000000000        84.800000000000011        3.5053287103564470     
   20.000000000000000        85.600000000000009        3.5043421775181134     
   20.000000000000000        86.400000000000006        3.5126700933764057     
   20.000000000000000        87.200000000000003        3.5155253548106193     
   20.000000000000000        88.000000000000000        3.5094865304820813     
   20.000000000000000        88.800000000000011        3.5049982926783114     
   20.000000000000000        89.600000000000009        3.5002334754684266     
   20.000000000000000        90.400000000000006        3.4993310421460087     
   20.000000000000000        91.200000000000003        3.4984925526403510     
   20.000000000000000        92.000000000000000        3.5064631265424735     
   20.000000000000000        92.800000000000011        3.5020753576100447     
   20.000000000000000        93.600000000000009        3.4944842571218393     
   20.000000000000000        94.400000000000006        3.5159897239438780     
   20.000000000000000        95.200000000000003        3.5071216395921438     
   20.000000000000000        96.000000000000000        3.5062286304086503     
   20.000000000000000        96.800000000000011        3.5025697607262432     
   20.000000000000000        97.600000000000009        3.5107326306094002     
   20.000000000000000        98.400000000000006        3.5080610152055680     
   20.000000000000000        99.200000000000003        3.5006992345148586     
   20.000000000000000        100.00000000000000        3.5035322873065069     
   20.000000000000000        100.80000000000001        3.5026153791587347     
   20.000000000000000        101.60000000000001        3.4946307044027831     
   20.000000000000000        102.40000000000001        2.8576876842425492     

   20.800000000000001       0.80000000000000004        2.5093553804412210     
   20.800000000000001        1.6000000000000001        2.5210773661293384     
   20.800000000000001        2.4000000000000004        2.5070826872577467     
   20.800000000000001        3.2000000000000002        2.5059184651448629     
   20.800000000000001        4.0000000000000000        2.5029111359389211     
   20.800000000000001        4.8000000000000007        2.5115577150838955     
   20.800000000000001        5.6000000000000005        2.5562610931915417     
   20.800000000000001        6.4000000000000004        2.6430038228606691     
   20.800000000000001        7.2000000000000002        2.7417779580604678     
   20.800000000000001        8.0000000000000000        2.8277418838420951     
   20.800000000000001        8.8000000000000007        2.8893660248174995     
   20.800000000000001        9.6000000000000014        2.9265449523431659     
   20.800000000000001        10.400000000000000        2.9402076668908488     
   20.800000000000001        11.200000000000001        2.9354277407156433     
   20.800000000000001        12.000000000000000        2.9183231786245378     
   20.800000000000001        12.800000000000001        2.8936160077802540     
   20.800000000000001        13.600000000000001        2.8658838855204944     
   20.800000000000001        14.400000000000000        2.8398046517508573     
   20.800000000000001        15.200000000000001        2.8168620419889918     
   20.800000000000001        16.000000000000000        2.7990144355304447     
   20.800000000000001        16.800000000000001        2.7878686092270035     
   20.800000000000001        17.600000000000001        2.7818437237441946     
   20.800000000000001        18.400000000000002        2.7800114977289012     
   20.800000000000001        19.200000000000003        2.7784391332169300     
   20.800000000000001        20.000000000000000        2.7714399554800448     
   20.800000000000001        20.800000000000001        2.7540721605220853     
   20.800000000000001        21.600000000000001        2.7221554419210410     
   20.800000000000001        22.400000000000002        2.6749369692548299     
   20.800000000000001        23.200000000000003        2.6150187418367019     
   20.800000000000001        24.000000000000000        2.5554596662750297     
   20.800000000000001        24.800000000000001        2.5127594733335576     
   20.800000000000001        25.600000000000001        2.5055140395380762     
   20.800000000000001        26.400000000000002        2.5029084845044687     
   20.800000000000001        27.200000000000003        2.5069862089638932     
   20.800000000000001        28.000000000000000        2.5097907452298345     
   20.800000000000001        28.800000000000001        2.5098918946707172     
   20.800000000000001        29.600000000000001        2.5086784132084463     
   20.800000000000001        30.400000000000002        2.5071220215832066     
   20.800000000000001        31.200000000000003        2.5054336805675037     
   20.800000000000001        32.000000000000000        2.5155887419291432     
   20.800000000000001        32.800000000000004        2.4971725299023548     
   20.800000000000001        33.600000000000001        2.5174563870184263     
   20.800000000000001        34.399999999999999        2.5102563918316951     
   20.800000000000001        35.200000000000003        2.5073659732608644     
   20.800000000000001        36.000000000000000        2.5085300116492952     
   20.800000000000001        36.800000000000004        2.5071002858656399     
   20.800000000000001        37.600000000000001        2.5074886596171022     
   20.800000000000001        38.400000000000006        2.5156750561239525     
   20.800000000000001        39.200000000000003        2.5004032371937397     
   20.800000000000001        40.000000000000000        2.5150734807850670     
   20.800000000000001        40.800000000000004        2.5060862196269138     
   20.800000000000001        41.600000000000001        2.5052114432714641     
   20.800000000000001        42.400000000000006        2.5049951835705229     
   20.800000000000001        43.200000000000003        2.5049644728470484     
   20.800000000000001        44.000000000000000        2.5073385291228258     
   20.800000000000001        44.800000000000004        2.5114958210968763     
   20.800000000000001        45.600000000000001        2.5161063772115249     
   20.800000000000001        46.400000000000006        2.5028317468346133     
   20.800000000000001        47.200000000000003        2.5048081363985792     
   20.800000000000001        48.000000000000000        2.5076778276040290     
   20.800000000000001        48.800000000000004        2.5012748169639152     
   20.800000000000001        49.600000000000001        2.5023141184588940     
   20.800000000000001        50.400000000000006        2.5122897124850812     
   20.800000000000001        51.200000000000003        2.5108959999999474     
   20.800000000000001        52.000000000000000        2.5080807964380827     
   20.800000000000001        52.800000000000004        2.5229660548652340     
   20.800000000000001        53.600000000000001        2.5061475386493308     
   20.800000000000001        54.400000000000006        2.5089345078222474     
   20.800000000000001        55.200000000000003        2.5101409837114028     
   20.800000000000001        56.000000000000000        2.5127505109924688     
   20.800000000000001        56.800000000000004        2.5159776269502863     
   20.800000000000001        57.600000000000001        2.5170443591024854     
   20.800000000000001        58.400000000000006        2.5199996376699021     
   20.800000000000001        59.200000000000003        2.5017606030653896     
   20.800000000000001        60.000000000000000        2.5246708746182436     
   20.800000000000001        60.800000000000004        2.5064520269812798     
   20.800000000000001        61.600000000000001        2.5080866741171293     
   20.800000000000001        62.400000000000006        2.5109675370606310     
   20.800000000000001        63.200000000000003        2.5074856696240415     
   20.800000000000001        64.000000000000000        2.5056880521914251     
   20.800000000000001        64.799999999999997        2.5068679819191599     
   20.800000000000001        65.600000000000009        2.5145343724997828     
   20.800000000000001        66.400000000000006        2.5066386675006425     
   20.800000000000001        67.200000000000003        2.5072791402159766     
   20.800000000000001        68.000000000000000        2.5039026638308690     
   20.800000000000001        68.799999999999997        2.5018960386701932     
   20.800000000000001        69.600000000000009        2.5155090302281540     
   20.800000000000001        70.400000000000006        2.5264276678496120     
   20.800000000000001        71.200000000000003        2.5899416996098066     
   20.800000000000001        72.000000000000000        2.6339704494835954     
   20.800000000000001        72.799999999999997        2.6483484714869583     
   20.800000000000001        73.600000000000009        2.6441586449627708     
   20.800000000000001        74.400000000000006        2.6328185517251832     
   20.800000000000001        75.200000000000003        2.6159131505708517     
   20.800000000000001        76.000000000000000        2.5955396855471431     
   20.800000000000001        76.800000000000011        2.5753067188340562     
   20.800000000000001        77.600000000000009        2.5540394016840495     
   20.800000000000001        78.400000000000006        2.5365932514351499     
   20.800000000000001        79.200000000000003        2.5194203199648944     
   20.800000000000001        80.000000000000000        2.5047225842194782     
   20.800000000000001        80.800000000000011        2.5192739702965321     
   20.800000000000001        81.600000000000009        2.5088088756062978     
   20.800000000000001        82.400000000000006        2.5120617060848893     
   20.800000000000001        83.200000000000003        2.5279725118494119     
   20.800000000000001        84.000000000000000        2.6719141389452705     
   20.800000000000001        84.800000000000011        2.9862335374483040     
   20.800000000000001        85.600000000000009        3.5013745553192117     
   20.800000000000001        86.400000000000006        3.5034377508410470     
   20.800000000000001        87.200000000000003        3.5070888650850129     
   20.800000000000001        88.000000000000000        3.5063447221207045     
   20.800000000000001        88.800000000000011        3.5015003110110881     
   20.800000000000001        89.600000000000009        3.4977087146653241     
   20.800000000000001        90.400000000000006        3.5170849356016105     
   20.800000000000001        91.200000000000003        3.5108099116507456     
   20.800000000000001        92.000000000000000        3.5143758168620338     
   20.800000000000001        92.800000000000011        3.5101855536033324     
   20.800000000000001        93.600000000000009        3.5007580317991720     
   20.800000000000001        94.400000000000006        3.5004827405979615     
   20.800000000000001        95.200000000000003        3.5104940709168471     
   20.800000000000001        96.000000000000000        3.5059132978179073     
   20.800000000000001        96.800000000000011        3.5022389943170089     
   20.800000000000001        97.600000000000009        3.5065572589840572     
   20.800000000000001        98.400000000000006        3.5058063328113929     
   20.800000000000001        99.200000000000003        3.5091610093638894     
   20.800000000000001        100.00000000000000        3.5108610648182665     
   20.800000000000001        100.80000000000001        3.5019708091021715     
   20.800000000000001        101.60000000000001        3.5162556203350093     
   20.800000000000001        102.40000000000001        2.8303459711202072     

   21.600000000000001       0.80000000000000004        2.5107717765408384     
   21.600000000000001        1.6000000000000001        2.5071580406635618     
   21.600000000000001        2.4000000000000004        2.5094784116203366     
   21.600000000000001        3.2000000000000002        2.5038819740358647     
   21.600000000000001        4.0000000000000000        2.5031760253325657     
   21.600000000000001        4.8000000000000007        2.5130983860403884     
   21.600000000000001        5.6000000000000005        2.5603248723823486     
   21.600000000000001        6.4000000000000004        2.6491560997844057     
   21.600000000000001        7.2000000000000002        2.7464549228632906     
   21.600000000000001        8.0000000000000000        2.8309308386851044     
   21.600000000000001        8.8000000000000007        2.8923971769448551     
   21.600000000000001        9.6000000000000014        2.9277611458430921     
   21.600000000000001        10.400000000000000        2.9421043228327770     
   21.600000000000001        11.200000000000001        2.9381030875974550     
   21.600000000000001        12.000000000000000        2.9219905932982844     
   21.600000000000001        12.800000000000001        2.8988848094992785     
   21.600000000000001        13.600000000000001        2.8752758738540347     
   21.600000000000001        14.400000000000000        2.8477355972621665     
   21.600000000000001        15.200000000000001        2.8270755204122193     
   21.600000000000001        16.000000000000000        2.8110236114000196     
   21.600000000000001        16.800000000000001        2.8013786581095874     
   21.600000000000001        17.600000000000001        2.7973705114336331     
   21.600000000000001        18.400000000000002        2.7987467155186865     
   21.600000000000001        19.200000000000003        2.8022375897614640     
   21.600000000000001        20.000000000000000        2.8020033196016416     
   21.600000000000001        20.800000000000001        2.7936169656583676     
   21.600000000000001        21.600000000000001        2.7710774164583309     
   21.600000000000001        22.400000000000002        2.7324057873403187     
   21.600000000000001        23.200000000000003        2.6749872423360914     
   21.600000000000001        24.000000000000000        2.6093794823149481     
   21.600000000000001        24.800000000000001        2.5494114193664030     
   21.600000000000001        25.600000000000001        2.5112684490583264     
   21.600000000000001        26.400000000000002        2.5028852234879970     
   21.600000000000001        27.200000000000003        2.5005990674159753     
   21.600000000000001        28.000000000000000        2.5065723107894744     
   21.600000000000001        28.800000000000001        2.5005482673063231     
   21.600000000000001        29.600000000000001        2.5003154698596286     
   21.600000000000001        30.400000000000002        2.5039698772372296     
   21.600000000000001        31.200000000000003        2.5006509103242487     
   21.600000000000001        32.000000000000000        2.5037596760136749     
   21.600000000000001        32.800000000000004        2.5168925480557145     
   21.600000000000001        33.600000000000001        2.5062944194308456     
   21.600000000000001        34.399999999999999        2.5022562467620646     
   21.600000000000001        35.200000000000003        2.5000982844971746     
   21.600000000000001        36.000000000000000        2.5036260416072444     
   21.600000000000001        36.800000000000004        2.5085139815715323     
   21.600000000000001        37.600000000000001        2.5061267209384552     
   21.600000000000001        38.400000000000006        2.5126479750880790     
   21.600000000000001        39.200000000000003        2.4983058369555562     
   21.600000000000001        40.000000000000000        2.5142222632533544     
   21.600000000000001        40.800000000000004        2.5051685038134575     
   21.600000000000001        41.600000000000001        2.5038953421071022     
   21.600000000000001        42.400000000000006        2.5060554293318646     
   21.600000000000001        43.200000000000003        2.5042720079452367     
   21.600000000000001        44.000000000000000        2.5054061834522252     
   21.600000000000001        44.800000000000004        2.5060624741018231     
   21.600000000000001        45.600000000000001        2.5102613151095259     
   21.600000000000001        46.400000000000006        2.5127943472037946     
   21.600000000000001        47.200000000000003        2.5097592839035663     
   21.600000000000001        48.000000000000000        2.5080638955207100     
   21.600000000000001        48.800000000000004        2.5069389152751262     
   21.600000000000001        49.600000000000001        2.5055121800060558     
   21.600000000000001        50.400000000000006        2.5021103163878564     
   21.600000000000001        51.200000000000003        2.5116649751612834     
   21.600000000000001        52.000000000000000        2.5077959912382783     
   21.600000000000001        52.800000000000004        2.5152423605004612     
   21.600000000000001        53.600000000000001        2.5003717295740797     
   21.600000000000001        54.400000000000006        2.5100952960768965     
   21.600000000000001        55.200000000000003        2.5022846544092228     
   21.600000000000001        56.000000000000000        2.5001356798641532     
   21.600000000000001        56.800000000000004        2.5016549985395491     
   21.600000000000001        57.600000000000001        2.5053782834475546     
   21.600000000000001        58.400000000000006        2.5153793683269874     
   21.600000000000001        59.200000000000003        2.4989534916328107     
   21.600000000000001        60.000000000000000        2.4976464323687262     
   21.600000000000001        60.800000000000004        2.5139691970180662     
   21.600000000000001        61.600000000000001        2.5163674140939447     
   21.600000000000001        62.400000000000006        2.5158792789675917     
   21.600000000000001        63.200000000000003        2.5116276189991331     
   21.600000000000001        64.000000000000000        2.5109662358126279     
   21.600000000000001        64.799999999999997        2.5203085502380009     
   21.600000000000001        65.600000000000009        2.5113011196165140     
   21.600000000000001        66.400000000000006        2.5134554623951053     
   21.600000000000001        67.200000000000003        2.5155860174053237     
   21.600000000000001        68.000000000000000        2.5126125347360753     
   21.600000000000001        68.799999999999997        2.5086975980522190     
   21.600000000000001        69.600000000000009        2.5048751709143224     
   21.600000000000001        70.400000000000006        2.5118016151405302     
   21.600000000000001        71.200000000000003        2.5022846829115277     
   21.600000000000001        72.000000000000000        2.5051217086620903     
   21.600000000000001        72.799999999999997        2.5065973177303378     
   21.600000000000001        73.600000000000009        2.5042986847510842     
   21.600000000000001        74.400000000000006        2.5093099643913908     
   21.600000000000001        75.200000000000003        2.5027905849588734     
   21.600000000000001        76.000000000000000        2.5112764690935871     
   21.600000000000001        76.800000000000011        2.5169548438220528     
   21.600000000000001        77.600000000000009        2.5083701745723719     
   21.600000000000001        78.400000000000006        2.5037177784710920     
   21.600000000000001        79.200000000000003        2.5136738461635026     
   21.600000000000001        80.000000000000000        2.5060386315499268     
   21.600000000000001        80.800000000000011        2.5216630892914003     
   21.600000000000001        81.600000000000009        2.5110852907045400     
   21.600000000000001        82.400000000000006        2.5114784442711207     
   21.600000000000001        83.200000000000003        2.5074199786669826     
   21.600000000000001        84.000000000000000        2.5094170810119172     
   21.600000000000001        84.800000000000011        2.7825047223981563     
   21.600000000000001        85.600000000000009        3.5095626631153904     
   21.600000000000001        86.400000000000006        3.5055999628992525     
   21.600000000000001        87.200000000000003        3.5208386018591908     
   21.600000000000001        88.000000000000000        3.4979728203556926     
   21.600000000000001        88.800000000000011        3.5129300105293462     
   21.600000000000001        89.600000000000009        3.5020560146564872     
   21.600000000000001        90.400000000000006        3.4953398371804498     
   21.600000000000001        91.200000000000003        3.5160239675750917     
   21.600000000000001        92.000000000000000        3.5086150819950754     
   21.600000000000001        92.800000000000011        3.5040304730416456     
   21.600000000000001        93.600000000000009        3.5047250987876954     
   21.600000000000001        94.400000000000006        3.5049520235882370     
   21.600000000000001        95.200000000000003        3.5043027609710999     
   21.600000000000001        96.000000000000000        3.5031304382045403     
   21.600000000000001        96.800000000000011        3.5033210898038605     
   21.600000000000001        97.600000000000009        3.5045763320300494     
   21.600000000000001        98.400000000000006        3.5080800688650213     
   21.600000000000001        99.200000000000003        3.5120725908788701     
   21.600000000000001        100.00000000000000        3.5057914884189385     
   21.600000000000001        100.80000000000001        3.5082029674207789     
   21.600000000000001        101.60000000000001        3.5082743521247108     
   21.600000000000001        102.40000000000001        2.7950645694746554     

   22.400000000000002       0.80000000000000004        2.5234300433030010     
   22.400000000000002        1.6000000000000001        2.5054157515989468     
   22.400000000000002        2.4000000000000004        2.5093096671004731     
   22.400000000000002        3.2000000000000002        2.5047461904120785     
   22.400000000000002        4.0000000000000000        2.5042502400418254     
   22.400000000000002        4.8000000000000007        2.5153770528044390     
   22.400000000000002        5.6000000000000005        2.5666330381695439     
   22.400000000000002        6.4000000000000004        2.6585367111449369     
   22.400000000000002        7.2000000000000002        2.7554017947991980     
   22.400000000000002        8.0000000000000000        2.8366700693852360     
   22.400000000000002        8.8000000000000007        2.8960320911319029     
   22.400000000000002        9.6000000000000014        2.9299568288250986     
   22.400000000000002        10.400000000000000        2.9443086263179969     
   22.400000000000002        11.200000000000001        2.9400699417925509     
   22.400000000000002        12.000000000000000        2.9253605009275661     
   22.400000000000002        12.800000000000001        2.9036667085957126     
   22.400000000000002        13.600000000000001        2.8800816851270272     
   22.400000000000002        14.400000000000000        2.8571970017610413     
   22.400000000000002        15.200000000000001        2.8379730951685844     
   22.400000000000002        16.000000000000000        2.8231974480102062     
   22.400000000000002        16.800000000000001        2.8157109406212686     
   22.400000000000002        17.600000000000001        2.8153512946341168     
   22.400000000000002        18.400000000000002        2.8182382467228408     
   22.400000000000002        19.200000000000003        2.8258246034380794     
   22.400000000000002        20.000000000000000        2.8308709574051982     
   22.400000000000002        20.800000000000001        2.8307748794507628     
   22.400000000000002        21.600000000000001        2.8167064449496810     
   22.400000000000002        22.400000000000002        2.7850873393953410     
   22.400000000000002        23.200000000000003        2.7337996672802025     
   22.400000000000002        24.000000000000000        2.6665400730581177     
   22.400000000000002        24.800000000000001        2.5943106496907498     
   22.400000000000002        25.600000000000001        2.5360291993802457     
   22.400000000000002        26.400000000000002        2.5132881493003527     
   22.400000000000002        27.200000000000003        2.5072778387265577     
   22.400000000000002        28.000000000000000        2.5120712381948449     
   22.400000000000002        28.800000000000001        2.5090450174933734     
   22.400000000000002        29.600000000000001        2.5077500663336791     
   22.400000000000002        30.400000000000002        2.5066842021001272     
   22.400000000000002        31.200000000000003        2.5036963321822703     
   22.400000000000002        32.000000000000000        2.5061172092010073     
   22.400000000000002        32.800000000000004        2.5176073949534321     
   22.400000000000002        33.600000000000001        2.5062044800264172     
   22.400000000000002        34.399999999999999        2.4975333830631765     
   22.400000000000002        35.200000000000003        2.5246816067141253     
   22.400000000000002        36.000000000000000        2.4949439636589124     
   22.400000000000002        36.800000000000004        2.5047857937618048     
   22.400000000000002        37.600000000000001        2.5116787330862924     
   22.400000000000002        38.400000000000006        2.5179830116047968     
   22.400000000000002        39.200000000000003        2.4986744350058854     
   22.400000000000002        40.000000000000000        2.5149310572138730     
   22.400000000000002        40.800000000000004        2.5045210849712540     
   22.400000000000002        41.600000000000001        2.5022596194760123     
   22.400000000000002        42.400000000000006        2.5010524100494629     
   22.400000000000002        43.200000000000003        2.5037505644833287     
   22.400000000000002        44.000000000000000        2.5041678457197678     
   22.400000000000002        44.800000000000004        2.5075745403911438     
   22.400000000000002        45.600000000000001        2.5073638007756736     
   22.400000000000002        46.400000000000006        2.5093147259236437     
   22.400000000000002        47.200000000000003        2.5038596602407104     
   22.400000000000002        48.000000000000000        2.4944892326363415     
   22.400000000000002        48.800000000000004        2.5173613646989406     
   22.400000000000002        49.600000000000001        2.5122393277774298     
   22.400000000000002        50.400000000000006        2.5130110714736404     
   22.400000000000002        51.200000000000003        2.5119742931061384     
   22.400000000000002        52.000000000000000        2.5054582851410787     
   22.400000000000002        52.800000000000004        2.5120765618090295     
   22.400000000000002        53.600000000000001        2.5006455734995550     
   22.400000000000002        54.400000000000006        2.5118166165176019     
   22.400000000000002        55.200000000000003        2.5055699056106615     
   22.400000000000002        56.000000000000000        2.5044060452357670     
   22.400000000000002        56.800000000000004        2.5078941839099427     
   22.400000000000002        57.600000000000001        2.5177924050268121     
   22.400000000000002        58.400000000000006        2.5057742627294251     
   22.400000000000002        59.200000000000003        2.5092807427620207     
   22.400000000000002        60.000000000000000        2.5059177406984108     
   22.400000000000002        60.800000000000004        2.5062752984193271     
   22.400000000000002        61.600000000000001        2.5058739921831354     
   22.400000000000002        62.400000000000006        2.5049485205684170     
   22.400000000000002        63.200000000000003        2.5046760160312087     
   22.400000000000002        64.000000000000000        2.5163910265724874     
   22.400000000000002        64.799999999999997        2.5066893247488222     
   22.400000000000002        65.600000000000009        2.5013704570947533     
   22.400000000000002        66.400000000000006        2.5017414097006068     
   22.400000000000002        67.200000000000003        2.5042600935040245     
   22.400000000000002        68.000000000000000        2.5040211502065204     
   22.400000000000002        68.799999999999997        2.5026102603793547     
   22.400000000000002        69.600000000000009        2.5186048313424125     
   22.400000000000002        70.400000000000006        2.5113427660870484     
   22.400000000000002        71.200000000000003        2.5104173666230998     
   22.400000000000002        72.000000000000000        2.5087291157082152     
   22.400000000000002        72.799999999999997        2.5073431552973808     
   22.400000000000002        73.600000000000009        2.5083658649330167     
   22.400000000000002        74.400000000000006        2.5118564118267011     
   22.400000000000002        75.200000000000003        2.5022675304798101     
   22.400000000000002        76.000000000000000        2.5013968091558949     
   22.400000000000002        76.800000000000011        2.5109270043918790     
   22.400000000000002        77.600000000000009        2.5103837176666897     
   22.400000000000002        78.400000000000006        2.5065802956914558     
   22.400000000000002        79.200000000000003        2.4984028487567094     
   22.400000000000002        80.000000000000000        2.5245615903702299     
   22.400000000000002        80.800000000000011        2.5049192287372950     
   22.400000000000002        81.600000000000009        2.5014556851704923     
   22.400000000000002        82.400000000000006        2.5019655240851550     
   22.400000000000002        83.200000000000003        2.5003425042076750     
   22.400000000000002        84.000000000000000        2.5067813753531243     
   22.400000000000002        84.800000000000011        2.6367269132891238     
   22.400000000000002        85.600000000000009        2.9915156577718651     
   22.400000000000002        86.400000000000006        3.5017605711880346     
   22.400000000000002        87.200000000000003        3.5104554703349913     
   22.400000000000002        88.000000000000000        3.5130713437490844     
   22.400000000000002        88.800000000000011        3.4987367605916670     
   22.400000000000002        89.600000000000009        3.5094564926446536     
   22.400000000000002        90.400000000000006        3.5117616130916067     
   22.400000000000002        91.200000000000003        3.5081017095257985     
   22.400000000000002        92.000000000000000        3.5111095192865975     
   22.400000000000002        92.800000000000011        3.5072449575795934     
   22.400000000000002        93.600000000000009        3.5061209899530628     
   22.400000000000002        94.400000000000006        3.5046171401627624     
   22.400000000000002        95.200000000000003        3.5056718772074484     
   22.400000000000002        96.000000000000000        3.5042704394537507     
   22.400000000000002        96.800000000000011        3.5089262980151523     
   22.400000000000002        97.600000000000009        3.5048830622887155     
   22.400000000000002        98.400000000000006        3.5074520538300753     
   22.400000000000002        99.200000000000003        3.5076139270054423     
   22.400000000000002        100.00000000000000        3.5098237349632666     
   22.400000000000002        100.80000000000001        3.5083657426248105     
   22.400000000000002        101.60000000000001        3.4997320470382611     
   22.400000000000002        102.40000000000001        2.7529865439551000     

   23.200000000000003       0.80000000000000004        2.5181759225792457     
   23.200000000000003        1.6000000000000001        2.5050998792684016     
   23.200000000000003        2.4000000000000004        2.5103257859766246     
   23.200000000000003        3.2000000000000002        2.5084410737278584     
   23.200000000000003        4.0000000000000000        2.5026128149730358     
   23.200000000000003        4.8000000000000007        2.5136339854712570     
   23.200000000000003        5.6000000000000005        2.5761774949436971     
   23.200000000000003        6.4000000000000004        2.6710791798563758     
   23.200000000000003        7.2000000000000002        2.7654645804875697     
   23.200000000000003        8.0000000000000000        2.8441438812730828     
   23.200000000000003        8.8000000000000007        2.9004469705761808     
   23.200000000000003        9.6000000000000014        2.9333562114835265     
   23.200000000000003        10.400000000000000        2.9455907698472692     
   23.200000000000003        11.200000000000001        2.9422132406230208     
   23.200000000000003        12.000000000000000        2.9280593684325922     
   23.200000000000003        12.800000000000001        2.9081538510333207     
   23.200000000000003        13.600000000000001        2.8867746317062672     
   23.200000000000003        14.400000000000000        2.8666574262666171     
   23.200000000000003        15.200000000000001        2.8494499649727274     
   23.200000000000003        16.000000000000000        2.8368222573019977     
   23.200000000000003        16.800000000000001        2.8294890623679905     
   23.200000000000003        17.600000000000001        2.8308082670923556     
   23.200000000000003        18.400000000000002        2.8373045217462436     
   23.200000000000003        19.200000000000003        2.8480501488014016     
   23.200000000000003        20.000000000000000        2.8583193608152637     
   23.200000000000003        20.800000000000001        2.8630889786691212     
   23.200000000000003        21.600000000000001        2.8560036917959675     
   23.200000000000003        22.400000000000002        2.8311024577665407     
   23.200000000000003        23.200000000000003        2.7849063566801751     
   23.200000000000003        24.000000000000000        2.7179852435014822     
   23.200000000000003        24.800000000000001        2.6388051206859293     
   23.200000000000003        25.600000000000001        2.5634473368454720     
   23.200000000000003        26.400000000000002        2.5135587117222307     
   23.200000000000003        27.200000000000003        2.5036762548103306     
   23.200000000000003        28.000000000000000        2.5162907033812694     
   23.200000000000003        28.800000000000001        2.5128628359489706     
   23.200000000000003        29.600000000000001        2.5099426510405674     
   23.200000000000003        30.400000000000002        2.5069623467466036     
   23.200000000000003        31.200000000000003        2.5030730834625445     
   23.200000000000003        32.000000000000000        2.5081472558076787     
   23.200000000000003        32.800000000000004        2.4920622951199136     
   23.200000000000003        33.600000000000001        2.5170846344308795     
   23.200000000000003        34.399999999999999        2.5118405598615654     
   23.200000000000003        35.200000000000003        2.5113601056909496     
   23.200000000000003        36.000000000000000        2.5139240964235063     
   23.200000000000003        36.800000000000004        2.5195499730646218     
   23.200000000000003        37.600000000000001        2.4984470444632527     
   23.200000000000003        38.400000000000006        2.4986368936267080     
   23.200000000000003        39.200000000000003        2.5105987773494531     
   23.200000000000003        40.000000000000000        2.4999820656011393     
   23.200000000000003        40.800000000000004        2.5185114345478850     
   23.200000000000003        41.600000000000001        2.5105603414030715     
   23.200000000000003        42.400000000000006        2.5120918563224790     
   23.200000000000003        43.200000000000003        2.5111027011383156     
   23.200000000000003        44.000000000000000        2.5111412240370310     
   23.200000000000003        44.800000000000004        2.5014224028118437     
   23.200000000000003        45.600000000000001        2.5138914940839454     
   23.200000000000003        46.400000000000006        2.5050562903792009     
   23.200000000000003        47.200000000000003        2.4952966591369390     
   23.200000000000003        48.000000000000000        2.5135696824031126     
   23.200000000000003        48.800000000000004        2.5033760189744552     
   23.200000000000003        49.600000000000001        2.5025647287520982     
   23.200000000000003        50.400000000000006        2.5037182469746706     
   23.200000000000003        51.200000000000003        2.5055484155754018     
   23.200000000000003        52.000000000000000        2.5142696701380500     
   23.200000000000003        52.800000000000004        2.5192994545589649     
   23.200000000000003        53.600000000000001        2.5025848688051404     
   23.200000000000003        54.400000000000006        2.5115150012608685     
   23.200000000000003        55.200000000000003        2.5111570925377986     
   23.200000000000003        56.000000000000000        2.5111025312286874     
   23.200000000000003        56.800000000000004        2.5184268897882007     
   23.200000000000003        57.600000000000001        2.5043791461888154     
   23.200000000000003        58.400000000000006        2.5180726641624891     
   23.200000000000003        59.200000000000003        2.5139317934353520     
   23.200000000000003        60.000000000000000        2.5115075321909597     
   23.200000000000003        60.800000000000004        2.5145628216216536     
   23.200000000000003        61.600000000000001        2.5179229108184313     
   23.200000000000003        62.400000000000006        2.5044353947275231     
   23.200000000000003        63.200000000000003        2.5024187597367842     
   23.200000000000003        64.000000000000000        2.5107011921021520     
   23.200000000000003        64.799999999999997        2.5285404067710426     
   23.200000000000003        65.600000000000009        2.5436878894149184     
   23.200000000000003        66.400000000000006        2.5503011312692712     
   23.200000000000003        67.200000000000003        2.5499333730559699     
   23.200000000000003        68.000000000000000        2.5420317871786038     
   23.200000000000003        68.799999999999997        2.5274454668660744     
   23.200000000000003        69.600000000000009        2.5110787834898063     
   23.200000000000003        70.400000000000006        2.5040021360592304     
   23.200000000000003        71.200000000000003        2.5199152209386240     
   23.200000000000003        72.000000000000000        2.5092873628932879     
   23.200000000000003        72.799999999999997        2.5072165400851789     
   23.200000000000003        73.600000000000009        2.5096260567469000     
   23.200000000000003        74.400000000000006        2.5099034805239877     
   23.200000000000003        75.200000000000003        2.5132695242391452     
   23.200000000000003        76.000000000000000        2.5033123088469820     
   23.200000000000003        76.800000000000011        2.5046446494460897     
   23.200000000000003        77.600000000000009        2.5094552601994429     
   23.200000000000003        78.400000000000006        2.5047099552641034     
   23.200000000000003        79.200000000000003        2.5145192241822714     
   23.200000000000003        80.000000000000000        2.5073097580236285     
   23.200000000000003        80.800000000000011        2.5032457815766316     
   23.200000000000003        81.600000000000009        2.5155160250522339     
   23.200000000000003        82.400000000000006        2.5073950641833527     
   23.200000000000003        83.200000000000003        2.5070157174354777     
   23.200000000000003        84.000000000000000        2.5070014899581547     
   23.200000000000003        84.800000000000011        2.5539592861010800     
   23.200000000000003        85.600000000000009        2.8825555904020499     
   23.200000000000003        86.400000000000006        3.5113267290140864     
   23.200000000000003        87.200000000000003        3.5030132763321138     
   23.200000000000003        88.000000000000000        3.5087793153730780     
   23.200000000000003        88.800000000000011        3.5183662899609969     
   23.200000000000003        89.600000000000009        3.5118708111152372     
   23.200000000000003        90.400000000000006        3.5034365817925890     
   23.200000000000003        91.200000000000003        3.5075660083080304     
   23.200000000000003        92.000000000000000        3.5084185753305328     
   23.200000000000003        92.800000000000011        3.5122661842806844     
   23.200000000000003        93.600000000000009        3.5081352156517149     
   23.200000000000003        94.400000000000006        3.5045434254366379     
   23.200000000000003        95.200000000000003        3.5048062172459109     
   23.200000000000003        96.000000000000000        3.5061012117924162     
   23.200000000000003        96.800000000000011        3.5138179404511733     
   23.200000000000003        97.600000000000009        3.5142047313832405     
   23.200000000000003        98.400000000000006        3.5115759899700323     
   23.200000000000003        99.200000000000003        3.5179547782028191     
   23.200000000000003        100.00000000000000        3.5040130091325374     
   23.200000000000003        100.80000000000001        3.5025049987110015     
   23.200000000000003        101.60000000000001        3.5050556176912582     
   23.200000000000003        102.40000000000001        2.6656255655234991     

   24.000000000000000       0.80000000000000004        2.5136828561172941     
   24.000000000000000        1.6000000000000001        2.5131199252565222     
   24.000000000000000        2.4000000000000004        2.5171732851013267     
   24.000000000000000        3.2000000000000002        2.5081246653661782     
   24.000000000000000        4.0000000000000000        2.5052663637386541     
   24.000000000000000        4.8000000000000007        2.5210232921534046     
   24.000000000000000        5.6000000000000005        2.5929339842419012     
   24.000000000000000        6.4000000000000004        2.6876091290652000     
   24.000000000000000        7.2000000000000002        2.7780808817986604     
   24.000000000000000        8.0000000000000000        2.8526472388288027     
   24.000000000000000        8.8000000000000007        2.9044569734777164     
   24.000000000000000        9.6000000000000014        2.9359888606743878     
   24.000000000000000        10.400000000000000        2.9468773858484756     
   24.000000000000000        11.200000000000001        2.9432388000039311     
   24.000000000000000        12.000000000000000        2.9299874396915047     
   24.000000000000000        12.800000000000001        2.9120715683705596     
   24.000000000000000        13.600000000000001        2.8932875094009325     
   24.000000000000000        14.400000000000000        2.8761843736770074     
   24.000000000000000        15.200000000000001        2.8608454334392737     
   24.000000000000000        16.000000000000000        2.8507785613454586     
   24.000000000000000        16.800000000000001        2.8466697535456067     
   24.000000000000000        17.600000000000001        2.8486135384365974     
   24.000000000000000        18.400000000000002        2.8567347657039903     
   24.000000000000000        19.200000000000003        2.8693027256582151     
   24.000000000000000        20.000000000000000        2.8816815784182221     
   24.000000000000000        20.800000000000001        2.8910179672674698     
   24.000000000000000        21.600000000000001        2.8873710456116735     
   24.000000000000000        22.400000000000002        2.8667865203398968     
   24.000000000000000        23.200000000000003        2.8238033881548121     
   24.000000000000000        24.000000000000000        2.7579831506012353     
   24.000000000000000        24.800000000000001        2.6757425541059261     
   24.000000000000000        25.600000000000001        2.5924362872812923     
   24.000000000000000        26.400000000000002        2.5267265095843348     
   24.000000000000000        27.200000000000003        2.5047639781606423     
   24.000000000000000        28.000000000000000        2.5095742935900485     
   24.000000000000000        28.800000000000001        2.5090644762595771     
   24.000000000000000        29.600000000000001        2.5090421445565139     
   24.000000000000000        30.400000000000002        2.5052998465451926     
   24.000000000000000        31.200000000000003        2.5043302428772569     
   24.000000000000000        32.000000000000000        2.5131452192017401     
   24.000000000000000        32.800000000000004        2.5190864154989843     
   24.000000000000000        33.600000000000001        2.5246058419396213     
   24.000000000000000        34.399999999999999        2.5524402350158506     
   24.000000000000000        35.200000000000003        2.5646523749794454     
   24.000000000000000        36.000000000000000        2.5652113558016367     
   24.000000000000000        36.800000000000004        2.5643254567468650     
   24.000000000000000        37.600000000000001        2.5660236684200135     
   24.000000000000000        38.400000000000006        2.5644737216876061     
   24.000000000000000        39.200000000000003        2.5606413171994542     
   24.000000000000000        40.000000000000000        2.5567221285714457     
   24.000000000000000        40.800000000000004        2.5528634614030210     
   24.000000000000000        41.600000000000001        2.5512331611201580     
   24.000000000000000        42.400000000000006        2.5501876204804401     
   24.000000000000000        43.200000000000003        2.5485171599367806     
   24.000000000000000        44.000000000000000        2.5460689957090850     
   24.000000000000000        44.800000000000004        2.5406062543116530     
   24.000000000000000        45.600000000000001        2.5297701245030666     
   24.000000000000000        46.400000000000006        2.5150752983347275     
   24.000000000000000        47.200000000000003        2.5032315014854452     
   24.000000000000000        48.000000000000000        2.5149732701258647     
   24.000000000000000        48.800000000000004        2.5109885506953513     
   24.000000000000000        49.600000000000001        2.5014496587249671     
   24.000000000000000        50.400000000000006        2.5033345222612251     
   24.000000000000000        51.200000000000003        2.5067408282374601     
   24.000000000000000        52.000000000000000        2.5143098251177523     
   24.000000000000000        52.800000000000004        2.5019948126657487     
   24.000000000000000        53.600000000000001        2.5015697685745422     
   24.000000000000000        54.400000000000006        2.5096724242302151     
   24.000000000000000        55.200000000000003        2.5061475832891422     
   24.000000000000000        56.000000000000000        2.5029520155251079     
   24.000000000000000        56.800000000000004        2.5212752273533696     
   24.000000000000000        57.600000000000001        2.5061756704097613     
   24.000000000000000        58.400000000000006        2.5091714610571234     
   24.000000000000000        59.200000000000003        2.5051860315768204     
   24.000000000000000        60.000000000000000        2.5044012877371458     
   24.000000000000000        60.800000000000004        2.5063340758059418     
   24.000000000000000        61.600000000000001        2.5104617726336866     
   24.000000000000000        62.400000000000006        2.5114264762362151     
   24.000000000000000        63.200000000000003        2.5289242324173418     
   24.000000000000000        64.000000000000000        2.5598117044201909     
   24.000000000000000        64.799999999999997        2.5893872919645422     
   24.000000000000000        65.600000000000009        2.6127337083447095     
   24.000000000000000        66.400000000000006        2.6241439355386276     
   24.000000000000000        67.200000000000003        2.6212186147486718     
   24.000000000000000        68.000000000000000        2.6109810203657888     
   24.000000000000000        68.799999999999997        2.5890471650719671     
   24.000000000000000        69.600000000000009        2.5636134276017470     
   24.000000000000000        70.400000000000006        2.5383499411935531     
   24.000000000000000        71.200000000000003        2.5109015736226170     
   24.000000000000000        72.000000000000000        2.5192601835073019     
   24.000000000000000        72.799999999999997        2.5090141807187800     
   24.000000000000000        73.600000000000009        2.5038593007840793     
   24.000000000000000        74.400000000000006        2.5043196526708753     
   24.000000000000000        75.200000000000003        2.5146658221776619     
   24.000000000000000        76.000000000000000        2.5184220012867673     
   24.000000000000000        76.800000000000011        2.5125464039794787     
   24.000000000000000        77.600000000000009        2.5166957521669548     
   24.000000000000000        78.400000000000006        2.5112733689120157     
   24.000000000000000        79.200000000000003        2.5040120566405668     
   24.000000000000000        80.000000000000000        2.5045030814164257     
   24.000000000000000        80.800000000000011        2.5032925059490738     
   24.000000000000000        81.600000000000009        2.5063889852364776     
   24.000000000000000        82.400000000000006        2.5174745497528286     
   24.000000000000000        83.200000000000003        2.5129900465975070     
   24.000000000000000        84.000000000000000        2.5064161484742278     
   24.000000000000000        84.800000000000011        2.5396125599396284     
   24.000000000000000        85.600000000000009        2.8644702851081996     
   24.000000000000000        86.400000000000006        3.5122704098267534     
   24.000000000000000        87.200000000000003        3.5081597303764096     
   24.000000000000000        88.000000000000000        3.5115603740581132     
   24.000000000000000        88.800000000000011        3.4959324429548695     
   24.000000000000000        89.600000000000009        3.5010133962505590     
   24.000000000000000        90.400000000000006        3.5028657310315516     
   24.000000000000000        91.200000000000003        3.5041334980573331     
   24.000000000000000        92.000000000000000        3.5038546995382580     
   24.000000000000000        92.800000000000011        3.4978749723448019     
   24.000000000000000        93.600000000000009        3.5097599871134464     
   24.000000000000000        94.400000000000006        3.5075444658739579     
   24.000000000000000        95.200000000000003        3.5056877163289402     
   24.000000000000000        96.000000000000000        3.5119261205333467     
   24.000000000000000        96.800000000000011        3.5031174027983796     
   24.000000000000000        97.600000000000009        3.5039570865842027     
   24.000000000000000        98.400000000000006        3.5000281986539878     
   24.000000000000000        99.200000000000003        3.4975715155932892     
   24.000000000000000        100.00000000000000        3.5019952077671008     
   24.000000000000000        100.80000000000001        3.5053861241410842     
   24.000000000000000        101.60000000000001        2.9286893667835039     
   24.000000000000000        102.40000000000001        2.5549105118727615     

   24.800000000000001       0.80000000000000004        2.5140060609199235     
   24.800000000000001        1.6000000000000001        2.5066096450494570     
   24.800000000000001        2.4000000000000004        2.5050507965358162     
   24.800000000000001        3.2000000000000002        2.5139228458596898     
   24.800000000000001        4.0000000000000000        2.5186253483876531     
   24.800000000000001        4.8000000000000007        2.5364731988502496     
   24.800000000000001        5.6000000000000005        2.6141554114233592     
   24.800000000000001        6.4000000000000004        2.7076015568712646     
   24.800000000000001        7.2000000000000002        2.7956793404332978     
   24.800000000000001        8.0000000000000000        2.8643116432978966     
   24.800000000000001        8.8000000000000007        2.9121920629715188     
   24.800000000000001        9.6000000000000014        2.9388714627948946     
   24.800000000000001        10.400000000000000        2.9486843773136018     
   24.800000000000001        11.200000000000001        2.9433843940675870     
   24.800000000000001        12.000000000000000        2.9312993507884819     
   24.800000000000001        12.800000000000001        2.9164350358444304     
   24.800000000000001        13.600000000000001        2.8991400251338089     
   24.800000000000001        14.400000000000000        2.8829896431890263     
   24.800000000000001        15.200000000000001        2.8703172623508668     
   24.800000000000001        16.000000000000000        2.8642548232502758     
   24.800000000000001        16.800000000000001        2.8614640450030402     
   24.800000000000001        17.600000000000001        2.8653414020822243     
   24.800000000000001        18.400000000000002        2.8758808892000851     
   24.800000000000001        19.200000000000003        2.8875810464696503     
   24.800000000000001        20.000000000000000        2.9010996117001224     
   24.800000000000001        20.800000000000001        2.9088137489121699     
   24.800000000000001        21.600000000000001        2.9101796448640109     
   24.800000000000001        22.400000000000002        2.8913128439369076     
   24.800000000000001        23.200000000000003        2.8492597248564255     
   24.800000000000001        24.000000000000000        2.7839134876029252     
   24.800000000000001        24.800000000000001        2.7009513701114138     
   24.800000000000001        25.600000000000001        2.6106797534933235     
   24.800000000000001        26.400000000000002        2.5372623417405014     
   24.800000000000001        27.200000000000003        2.5087646854874954     
   24.800000000000001        28.000000000000000        2.5056760700381169     
   24.800000000000001        28.800000000000001        2.5048679790796520     
   24.800000000000001        29.600000000000001        2.5094088657736799     
   24.800000000000001        30.400000000000002        2.5057881440975205     
   24.800000000000001        31.200000000000003        2.5171590655939267     
   24.800000000000001        32.000000000000000        2.5194451336352679     
   24.800000000000001        32.800000000000004        2.6485221979421167     
   24.800000000000001        33.600000000000001        2.8032298999578811     
   24.800000000000001        34.399999999999999        2.8859172968658546     
   24.800000000000001        35.200000000000003        2.9017122941114928     
   24.800000000000001        36.000000000000000        2.9035802798129491     
   24.800000000000001        36.800000000000004        2.9006170103898494     
   24.800000000000001        37.600000000000001        2.8964130460514372     
   24.800000000000001        38.400000000000006        2.8927006009715397     
   24.800000000000001        39.200000000000003        2.8900008601384544     
   24.800000000000001        40.000000000000000        2.8895060730239419     
   24.800000000000001        40.800000000000004        2.8847909763176052     
   24.800000000000001        41.600000000000001        2.8851192088136521     
   24.800000000000001        42.400000000000006        2.8840924826924561     
   24.800000000000001        43.200000000000003        2.8801208023384506     
   24.800000000000001        44.000000000000000        2.8745706124314037     
   24.800000000000001        44.800000000000004        2.8671518151117437     
   24.800000000000001        45.600000000000001        2.8580017602441110     
   24.800000000000001        46.400000000000006        2.8369923598394693     
   24.800000000000001        47.200000000000003        2.7585559373764430     
   24.800000000000001        48.000000000000000        2.6147749165663647     
   24.800000000000001        48.800000000000004        2.5082792363069619     
   24.800000000000001        49.600000000000001        2.5159344429167736     
   24.800000000000001        50.400000000000006        2.5062390104368863     
   24.800000000000001        51.200000000000003        2.5038827079561652     
   24.800000000000001        52.000000000000000        2.5196591082675646     
   24.800000000000001        52.800000000000004        2.5112787049137282     
   24.800000000000001        53.600000000000001        2.5116429015626145     
   24.800000000000001        54.400000000000006        2.5078184899509024     
   24.800000000000001        55.200000000000003        2.5085770064123025     
   24.800000000000001        56.000000000000000        2.5084985343816530     
   24.800000000000001        56.800000000000004        2.5028964796921667     
   24.800000000000001        57.600000000000001        2.5044323065111076     
   24.800000000000001        58.400000000000006        2.5044797141482200     
   24.800000000000001        59.200000000000003        2.5041161665832359     
   24.800000000000001        60.000000000000000        2.5117195459288735     
   24.800000000000001        60.800000000000004        2.5135749932112321     
   24.800000000000001        61.600000000000001        2.5113537651371689     
   24.800000000000001        62.400000000000006        2.5332652035994032     
   24.800000000000001        63.200000000000003        2.5757780734150586     
   24.800000000000001        64.000000000000000        2.6227493286856007     
   24.800000000000001        64.799999999999997        2.6625490016211821     
   24.800000000000001        65.600000000000009        2.6926180594878204     
   24.800000000000001        66.400000000000006        2.7112072662562392     
   24.800000000000001        67.200000000000003        2.7107845203218135     
   24.800000000000001        68.000000000000000        2.6971029011200978     
   24.800000000000001        68.799999999999997        2.6721726350487960     
   24.800000000000001        69.600000000000009        2.6393810701225768     
   24.800000000000001        70.400000000000006        2.6028442118398267     
   24.800000000000001        71.200000000000003        2.5657740550950967     
   24.800000000000001        72.000000000000000        2.5330096098217725     
   24.800000000000001        72.799999999999997        2.5069750853056449     
   24.800000000000001        73.600000000000009        2.5178752203609367     
   24.800000000000001        74.400000000000006        2.5079035093744664     
   24.800000000000001        75.200000000000003        2.5068318855402230     
   24.800000000000001        76.000000000000000        2.5117080829109013     
   24.800000000000001        76.800000000000011        2.4985132954781508     
   24.800000000000001        77.600000000000009        2.5052374476157508     
   24.800000000000001        78.400000000000006        2.5179035062218387     
   24.800000000000001        79.200000000000003        2.5108768401170312     
   24.800000000000001        80.000000000000000        2.5121698120019289     
   24.800000000000001        80.800000000000011        2.5021871230104176     
   24.800000000000001        81.600000000000009        2.5033011473579916     
   24.800000000000001        82.400000000000006        2.5109603592456975     
   24.800000000000001        83.200000000000003        2.5063503661366937     
   24.800000000000001        84.000000000000000        2.5102678473662658     
   24.800000000000001        84.800000000000011        2.5473509797959499     
   24.800000000000001        85.600000000000009        2.8762199916972970     
   24.800000000000001        86.400000000000006        3.5094179956650908     
   24.800000000000001        87.200000000000003        3.4919062391839719     
   24.800000000000001        88.000000000000000        3.5205708623562191     
   24.800000000000001        88.800000000000011        3.4979188198841120     
   24.800000000000001        89.600000000000009        3.5094533747868950     
   24.800000000000001        90.400000000000006        3.5066966348554933     
   24.800000000000001        91.200000000000003        3.5080523708310531     
   24.800000000000001        92.000000000000000        3.5019838691918994     
   24.800000000000001        92.800000000000011        3.5204642071045882     
   24.800000000000001        93.600000000000009        3.5145800496002990     
   24.800000000000001        94.400000000000006        3.5109632053838862     
   24.800000000000001        95.200000000000003        3.5109059260236073     
   24.800000000000001        96.000000000000000        3.5038156073528688     
   24.800000000000001        96.800000000000011        3.5079174186411688     
   24.800000000000001        97.600000000000009        3.5044145643895557     
   24.800000000000001        98.400000000000006        3.5045177580380429     
   24.800000000000001        99.200000000000003        3.5023289308412342     
   24.800000000000001        100.00000000000000        3.5102007057823688     
   24.800000000000001        100.80000000000001        3.5002701775636398     
   24.800000000000001        101.60000000000001        2.8574385649869392     
   24.800000000000001        102.40000000000001        2.5237888274826674     

   25.600000000000001       0.80000000000000004        2.5081152019526045     
   25.600000000000001        1.6000000000000001        2.5134571007775595     
   25.600000000000001        2.4000000000000004        2.5040325993624206     
   25.600000000000001        3.2000000000000002        2.5026554172188726     
   25.600000000000001        4.0000000000000000        2.5103695727810593     
   25.600000000000001        4.8000000000000007        2.5530069408261591     
   25.600000000000001        5.6000000000000005        2.6398332013682051     
   25.600000000000001        6.4000000000000004        2.7315906248131658     
   25.600000000000001        7.2000000000000002        2.8133768026912640     
   25.600000000000001        8.0000000000000000        2.8773056127177670     
   25.600000000000001        8.8000000000000007        2.9189561536257442     
   25.600000000000001        9.6000000000000014        2.9415103036167545     
   25.600000000000001        10.400000000000000        2.9478943542119915     
   25.600000000000001        11.200000000000001        2.9427962106262386     
   25.600000000000001        12.000000000000000        2.9321934092147597     
   25.600000000000001        12.800000000000001        2.9204957776678269     
   25.600000000000001        13.600000000000001        2.9036081787635486     
   25.600000000000001        14.400000000000000        2.8911756160739972     
   25.600000000000001        15.200000000000001        2.8822009802355857     
   25.600000000000001        16.000000000000000        2.8757544519797928     
   25.600000000000001        16.800000000000001        2.8763959498477676     
   25.600000000000001        17.600000000000001        2.8809414559075077     
   25.600000000000001        18.400000000000002        2.8906847709911530     
   25.600000000000001        19.200000000000003        2.9036212801972141     
   25.600000000000001        20.000000000000000        2.9189541458126183     
   25.600000000000001        20.800000000000001        2.9260935623941680     
   25.600000000000001        21.600000000000001        2.9247585520676744     
   25.600000000000001        22.400000000000002        2.9042684333754294     
   25.600000000000001        23.200000000000003        2.8629336292914802     
   25.600000000000001        24.000000000000000        2.7964945809259811     
   25.600000000000001        24.800000000000001        2.7112279264120058     
   25.600000000000001        25.600000000000001        2.6200168766323766     
   25.600000000000001        26.400000000000002        2.5419966949778332     
   25.600000000000001        27.200000000000003        2.5191719329675220     
   25.600000000000001        28.000000000000000        2.5100132488725042     
   25.600000000000001        28.800000000000001        2.5223065413783878     
   25.600000000000001        29.600000000000001        2.5021242622046680     
   25.600000000000001        30.400000000000002        2.5019376970352729     
   25.600000000000001        31.200000000000003        2.5081747538887331     
   25.600000000000001        32.000000000000000        2.6579165944560095     
   25.600000000000001        32.800000000000004        2.9457866112426543     
   25.600000000000001        33.600000000000001        3.5126949728563446     
   25.600000000000001        34.399999999999999        3.4972628358044542     
   25.600000000000001        35.200000000000003        3.5060284919684093     
   25.600000000000001        36.000000000000000        3.4965876954003123     
   25.600000000000001        36.800000000000004        3.4975313476523189     
   25.600000000000001        37.600000000000001        3.5005264231951574     
   25.600000000000001        38.400000000000006        3.5089642387640483     
   25.600000000000001        39.200000000000003        3.4976202191465675     
   25.600000000000001        40.000000000000000        3.4972379742089110     
   25.600000000000001        40.800000000000004        3.5143678826151614     
   25.600000000000001        41.600000000000001        3.5077201576493033     
   25.600000000000001        42.400000000000006        3.4994474889527569     
   25.600000000000001        43.200000000000003        3.5131401237827036     
   25.600000000000001        44.000000000000000        3.5015728097795189     
   25.600000000000001        44.800000000000004        3.5158611266496402     
   25.600000000000001        45.600000000000001        3.4945561488686199     
   25.600000000000001        46.400000000000006        3.4922272294672587     
   25.600000000000001        47.200000000000003        3.5141273952549312     
   25.600000000000001        48.000000000000000        2.9718765014302591     
   25.600000000000001        48.800000000000004        2.7591599294748601     
   25.600000000000001        49.600000000000001        2.5609931209795933     
   25.600000000000001        50.400000000000006        2.5238085746803294     
   25.600000000000001        51.200000000000003        2.5065675818418711     
   25.600000000000001        52.000000000000000        2.5107218098716406     
   25.600000000000001        52.800000000000004        2.5082100257131512     
   25.600000000000001        53.600000000000001        2.5073679467963883     
   25.600000000000001        54.400000000000006        2.5077619492964578     
   25.600000000000001        55.200000000000003        2.5089557634918198     
   25.600000000000001        56.000000000000000        2.5125877597507800     
   25.600000000000001        56.800000000000004        2.5072977197905191     
   25.600000000000001        57.600000000000001        2.5095195385259013     
   25.600000000000001        58.400000000000006        2.5103463576145004     
   25.600000000000001        59.200000000000003        2.5060162312525427     
   25.600000000000001        60.000000000000000        2.5075856486123422     
   25.600000000000001        60.800000000000004        2.5089297732014075     
   25.600000000000001        61.600000000000001        2.5258012422290963     
   25.600000000000001        62.400000000000006        2.5702113287440267     
   25.600000000000001        63.200000000000003        2.6289643333257500     
   25.600000000000001        64.000000000000000        2.6856919313812146     
   25.600000000000001        64.799999999999997        2.7378535916175695     
   25.600000000000001        65.600000000000009        2.7741994754752994     
   25.600000000000001        66.400000000000006        2.7930870350799650     
   25.600000000000001        67.200000000000003        2.7957239178883206     
   25.600000000000001        68.000000000000000        2.7834324824276626     
   25.600000000000001        68.799999999999997        2.7585944318995521     
   25.600000000000001        69.600000000000009        2.7239669025590620     
   25.600000000000001        70.400000000000006        2.6841767396585339     
   25.600000000000001        71.200000000000003        2.6408371008786604     
   25.600000000000001        72.000000000000000        2.5976328283844277     
   25.600000000000001        72.799999999999997        2.5578187383941322     
   25.600000000000001        73.600000000000009        2.5251332806453552     
   25.600000000000001        74.400000000000006        2.5018546805840476     
   25.600000000000001        75.200000000000003        2.5178132119098291     
   25.600000000000001        76.000000000000000        2.5194950202640558     
   25.600000000000001        76.800000000000011        2.4975236309465285     
   25.600000000000001        77.600000000000009        2.5041314247888589     
   25.600000000000001        78.400000000000006        2.5068157863926834     
   25.600000000000001        79.200000000000003        2.5193609290000691     
   25.600000000000001        80.000000000000000        2.5064249853303102     
   25.600000000000001        80.800000000000011        2.5019536518347394     
   25.600000000000001        81.600000000000009        2.5037482688662798     
   25.600000000000001        82.400000000000006        2.5108530548157577     
   25.600000000000001        83.200000000000003        2.5044179513592661     
   25.600000000000001        84.000000000000000        2.5146476103620961     
   25.600000000000001        84.800000000000011        2.5681899655578975     
   25.600000000000001        85.600000000000009        2.8931472428824456     
   25.600000000000001        86.400000000000006        3.5130290554673627     
   25.600000000000001        87.200000000000003        3.4993305285375853     
   25.600000000000001        88.000000000000000        3.5020955165147725     
   25.600000000000001        88.800000000000011        3.5058692123063926     
   25.600000000000001        89.600000000000009        3.5069572233181168     
   25.600000000000001        90.400000000000006        3.5108237690436179     
   25.600000000000001        91.200000000000003        3.5088974550860965     
   25.600000000000001        92.000000000000000        3.5042435212707721     
   25.600000000000001        92.800000000000011        3.4973065096000697     
   25.600000000000001        93.600000000000009        3.5056110533797802     
   25.600000000000001        94.400000000000006        3.5074411695388150     
   25.600000000000001        95.200000000000003        3.5058182968728824     
   25.600000000000001        96.000000000000000        3.5052549237603099     
   25.600000000000001        96.800000000000011        3.5081634665883858     
   25.600000000000001        97.600000000000009        3.5074732450181498     
   25.600000000000001        98.400000000000006        3.5057403708063690     
   25.600000000000001        99.200000000000003        3.5049533278324780     
   25.600000000000001        100.00000000000000        3.5035147668658166     
   25.600000000000001        100.80000000000001        3.5021828651849001     
   25.600000000000001        101.60000000000001        2.8910293611938687     
   25.600000000000001        102.40000000000001        2.5611425761720112     

   26.400000000000002       0.80000000000000004        2.5018681416092114     
   26.400000000000002        1.6000000000000001        2.5166680410353033     
   26.400000000000002        2.4000000000000004        2.5028750752617661     
   26.400000000000002        3.2000000000000002        2.5066844567322275     
   26.400000000000002        4.0000000000000000        2.5196354811405017     
   26.400000000000002        4.8000000000000007        2.5831795659787535     
   26.400000000000002        5.6000000000000005        2.6699793859017178     
   26.400000000000002        6.4000000000000004        2.7584111620751393     
   26.400000000000002        7.2000000000000002        2.8335398166920944     
   26.400000000000002        8.0000000000000000        2.8908009891259154     
   26.400000000000002        8.8000000000000007        2.9269128007008702     
   26.400000000000002        9.6000000000000014        2.9452353877705382     
   26.400000000000002        10.400000000000000        2.9475685063397399     
   26.400000000000002        11.200000000000001        2.9423264165957286     
   26.400000000000002        12.000000000000000        2.9314805936143360     
   26.400000000000002        12.800000000000001        2.9194651246423744     
   26.400000000000002        13.600000000000001        2.9077911565028205     
   26.400000000000002        14.400000000000000        2.8976822048813942     
   26.400000000000002        15.200000000000001        2.8920254017753169     
   26.400000000000002        16.000000000000000        2.8862386078176367     
   26.400000000000002        16.800000000000001        2.8892058297009968     
   26.400000000000002        17.600000000000001        2.8945755342828274     
   26.400000000000002        18.400000000000002        2.9045234413161110     
   26.400000000000002        19.200000000000003        2.9163853550327525     
   26.400000000000002        20.000000000000000        2.9286221438664213     
   26.400000000000002        20.800000000000001        2.9352711156614770     
   26.400000000000002        21.600000000000001        2.9293599757372610     
   26.400000000000002        22.400000000000002        2.9084960906265085     
   26.400000000000002        23.200000000000003        2.8640458757260419     
   26.400000000000002        24.000000000000000        2.7959416727743833     
   26.400000000000002        24.800000000000001        2.7094241861274631     
   26.400000000000002        25.600000000000001        2.6182938318090754     
   26.400000000000002        26.400000000000002        2.5402976689604042     
   26.400000000000002        27.200000000000003        2.5177948700407238     
   26.400000000000002        28.000000000000000        2.5056344731449318     
   26.400000000000002        28.800000000000001        2.5155698461926166     
   26.400000000000002        29.600000000000001        2.5189465586988025     
   26.400000000000002        30.400000000000002        2.5047677616489818     
   26.400000000000002        31.200000000000003        2.5471878972756752     
   26.400000000000002        32.000000000000000        2.8212576557266615     
   26.400000000000002        32.800000000000004        3.4914301487299437     
   26.400000000000002        33.600000000000001        3.4971752029269410     
   26.400000000000002        34.399999999999999        3.5103718471238810     
   26.400000000000002        35.200000000000003        3.5033395190098333     
   26.400000000000002        36.000000000000000        3.5198636937667320     
   26.400000000000002        36.800000000000004        3.5119675663250174     
   26.400000000000002        37.600000000000001        3.5095951535353498     
   26.400000000000002        38.400000000000006        3.5054942619817169     
   26.400000000000002        39.200000000000003        3.5207131069397875     
   26.400000000000002        40.000000000000000        3.5140952793390476     
   26.400000000000002        40.800000000000004        3.5060033066787488     
   26.400000000000002        41.600000000000001        3.5075573704637706     
   26.400000000000002        42.400000000000006        3.5015956756627293     
   26.400000000000002        43.200000000000003        3.5177829676067920     
   26.400000000000002        44.000000000000000        3.5087736983259981     
   26.400000000000002        44.800000000000004        3.5087239910938868     
   26.400000000000002        45.600000000000001        3.5168273776823118     
   26.400000000000002        46.400000000000006        3.5198596361153598     
   26.400000000000002        47.200000000000003        3.4983430515592451     
   26.400000000000002        48.000000000000000        3.4984040334846216     
   26.400000000000002        48.800000000000004        3.5013999149441601     
   26.400000000000002        49.600000000000001        2.8489094409418256     
   26.400000000000002        50.400000000000006        2.5572711827498100     
   26.400000000000002        51.200000000000003        2.5112580463461240     
   26.400000000000002        52.000000000000000        2.5083641539784720     
   26.400000000000002        52.800000000000004        2.5050015464728697     
   26.400000000000002        53.600000000000001        2.5057881350530256     
   26.400000000000002        54.400000000000006        2.5081572373167855     
   26.400000000000002        55.200000000000003        2.5058475459543703     
   26.400000000000002        56.000000000000000        2.5064837393507928     
   26.400000000000002        56.800000000000004        2.5064256267409712     
   26.400000000000002        57.600000000000001        2.5063986932647966     
   26.400000000000002        58.400000000000006        2.5073108107722075     
   26.400000000000002        59.200000000000003        2.5084037322803261     
   26.400000000000002        60.000000000000000        2.5107596015120062     
   26.400000000000002        60.800000000000004        2.5149269867728967     
   26.400000000000002        61.600000000000001        2.5506702336539329     
   26.400000000000002        62.400000000000006        2.6114434813704626     
   26.400000000000002        63.200000000000003        2.6797326618131341     
   26.400000000000002        64.000000000000000        2.7455457910628578     
   26.400000000000002        64.799999999999997        2.7973705658971957     
   26.400000000000002        65.600000000000009        2.8366827009551145     
   26.400000000000002        66.400000000000006        2.8565580450853889     
   26.400000000000002        67.200000000000003        2.8667421601266869     
   26.400000000000002        68.000000000000000        2.8560672811772574     
   26.400000000000002        68.799999999999997        2.8347837031414760     
   26.400000000000002        69.600000000000009        2.8055936377883444     
   26.400000000000002        70.400000000000006        2.7641075994074216     
   26.400000000000002        71.200000000000003        2.7200059783421304     
   26.400000000000002        72.000000000000000        2.6731204266020714     
   26.400000000000002        72.799999999999997        2.6260495932529770     
   26.400000000000002        73.600000000000009        2.5824447105690229     
   26.400000000000002        74.400000000000006        2.5434625705458718     
   26.400000000000002        75.200000000000003        2.5138421878033341     
   26.400000000000002        76.000000000000000        2.5013043767603933     
   26.400000000000002        76.800000000000011        2.5033766875776795     
   26.400000000000002        77.600000000000009        2.5022557585244791     
   26.400000000000002        78.400000000000006        2.5037144386147014     
   26.400000000000002        79.200000000000003        2.5142431334812803     
   26.400000000000002        80.000000000000000        2.5066825698063413     
   26.400000000000002        80.800000000000011        2.5027924783642566     
   26.400000000000002        81.600000000000009        2.5042151867698732     
   26.400000000000002        82.400000000000006        2.5084500163662993     
   26.400000000000002        83.200000000000003        2.5046655493451890     
   26.400000000000002        84.000000000000000        2.5044719176907932     
   26.400000000000002        84.800000000000011        2.5872770641673477     
   26.400000000000002        85.600000000000009        2.9118898416308401     
   26.400000000000002        86.400000000000006        3.5121574047871960     
   26.400000000000002        87.200000000000003        3.5053654272732344     
   26.400000000000002        88.000000000000000        3.5068033682895541     
   26.400000000000002        88.800000000000011        3.5070938407331398     
   26.400000000000002        89.600000000000009        3.5118777228768199     
   26.400000000000002        90.400000000000006        3.5044386740671238     
   26.400000000000002        91.200000000000003        3.5065447580111448     
   26.400000000000002        92.000000000000000        3.5053979449319543     
   26.400000000000002        92.800000000000011        3.5113623114520665     
   26.400000000000002        93.600000000000009        3.5077580137621207     
   26.400000000000002        94.400000000000006        3.5083589090037988     
   26.400000000000002        95.200000000000003        3.5090881773554692     
   26.400000000000002        96.000000000000000        3.5064833285609840     
   26.400000000000002        96.800000000000011        3.5092292854505698     
   26.400000000000002        97.600000000000009        3.5062784174954698     
   26.400000000000002        98.400000000000006        3.5095968401995576     
   26.400000000000002        99.200000000000003        3.5020035403558047     
   26.400000000000002        100.00000000000000        3.5052339839451649     
   26.400000000000002        100.80000000000001        3.5015279571642082     
   26.400000000000002        101.60000000000001        2.9239791123088277     
   26.400000000000002        102.40000000000001        2.5968674395681548     

   27.200000000000003       0.80000000000000004        2.5086272285339950     
   27.200000000000003        1.6000000000000001        2.5215765747639112     
   27.200000000000003        2.4000000000000004        2.5096733718643911     
   27.200000000000003        3.2000000000000002        2.5065224962532953     
   27.200000000000003        4.0000000000000000        2.5433582996777027     
   27.200000000000003        4.8000000000000007        2.6158829116999751     
   27.200000000000003        5.6000000000000005        2.7043701029898122     
   27.200000000000003        6.4000000000000004        2.7887073135721376     
   27.200000000000003        7.2000000000000002        2.8574357199041756     
   27.200000000000003        8.0000000000000000        2.9063353581658449     
   27.200000000000003        8.8000000000000007        2.9356911073479974     
   27.200000000000003        9.6000000000000014        2.9481059704333239     
   27.200000000000003        10.400000000000000        2.9489053949828183     
   27.200000000000003        11.200000000000001        2.9418115695789377     
   27.200000000000003        12.000000000000000        2.9313205283157542     
   27.200000000000003        12.800000000000001        2.9204347617409403     
   27.200000000000003        13.600000000000001        2.9106189347952194     
   27.200000000000003        14.400000000000000        2.9031345295661355     
   27.200000000000003        15.200000000000001        2.8986569068336951     
   27.200000000000003        16.000000000000000        2.8976722288972718     
   27.200000000000003        16.800000000000001        2.9006742692399055     
   27.200000000000003        17.600000000000001        2.9070152422368345     
   27.200000000000003        18.400000000000002        2.9174767060605644     
   27.200000000000003        19.200000000000003        2.9273278807437522     
   27.200000000000003        20.000000000000000        2.9373295932053725     
   27.200000000000003        20.800000000000001        2.9394379148215712     
   27.200000000000003        21.600000000000001        2.9308552509509931     
   27.200000000000003        22.400000000000002        2.9046186299478549     
   27.200000000000003        23.200000000000003        2.8559632448020591     
   27.200000000000003        24.000000000000000        2.7851434651223492     
   27.200000000000003        24.800000000000001        2.6979178391417871     
   27.200000000000003        25.600000000000001        2.6061848372389202     
   27.200000000000003        26.400000000000002        2.5331736502648261     
   27.200000000000003        27.200000000000003        2.5022194357527932     
   27.200000000000003        28.000000000000000        2.5017312818474209     
   27.200000000000003        28.800000000000001        2.5119788342909306     
   27.200000000000003        29.600000000000001        2.5086015066472807     
   27.200000000000003        30.400000000000002        2.5141156572134649     
   27.200000000000003        31.200000000000003        2.5802079934696547     
   27.200000000000003        32.000000000000000        2.9044447851393542     
   27.200000000000003        32.800000000000004        3.5166379605747919     
   27.200000000000003        33.600000000000001        3.5113087950289943     
   27.200000000000003        34.399999999999999        3.5167917303062710     
   27.200000000000003        35.200000000000003        3.5032232161237360     
   27.200000000000003        36.000000000000000        3.4938154662025691     
   27.200000000000003        36.800000000000004        3.5094209638982470     
   27.200000000000003        37.600000000000001        3.5064432083520352     
   27.200000000000003        38.400000000000006        3.5091007347977179     
   27.200000000000003        39.200000000000003        3.4967914175959365     
   27.200000000000003        40.000000000000000        3.5130304041715679     
   27.200000000000003        40.800000000000004        3.5062709283924351     
   27.200000000000003        41.600000000000001        3.5041449790638284     
   27.200000000000003        42.400000000000006        3.5027451169142902     
   27.200000000000003        43.200000000000003        3.5003591739415003     
   27.200000000000003        44.000000000000000        3.5090552277151792     
   27.200000000000003        44.800000000000004        3.5066327596485478     
   27.200000000000003        45.600000000000001        3.5040972275950244     
   27.200000000000003        46.400000000000006        3.5037385977646793     
   27.200000000000003        47.200000000000003        3.5070081957888180     
   27.200000000000003        48.000000000000000        3.5052434605790128     
   27.200000000000003        48.800000000000004        3.5052906198407254     
   27.200000000000003        49.600000000000001        3.5089060074623801     
   27.200000000000003        50.400000000000006        2.8244083512489975     
   27.200000000000003        51.200000000000003        2.5270931705475905     
   27.200000000000003        52.000000000000000        2.5172399552559095     
   27.200000000000003        52.800000000000004        2.5063377286013040     
   27.200000000000003        53.600000000000001        2.5037666309423372     
   27.200000000000003        54.400000000000006        2.5029449472392389     
   27.200000000000003        55.200000000000003        2.5056013939984711     
   27.200000000000003        56.000000000000000        2.5068440094531037     
   27.200000000000003        56.800000000000004        2.5062184861590020     
   27.200000000000003        57.600000000000001        2.5049944234958610     
   27.200000000000003        58.400000000000006        2.5050321040219905     
   27.200000000000003        59.200000000000003        2.5068414819814309     
   27.200000000000003        60.000000000000000        2.5094171757393853     
   27.200000000000003        60.800000000000004        2.5294893136952381     
   27.200000000000003        61.600000000000001        2.5783028786743039     
   27.200000000000003        62.400000000000006        2.6489646574033463     
   27.200000000000003        63.200000000000003        2.7209595858074431     
   27.200000000000003        64.000000000000000        2.7857348336546499     
   27.200000000000003        64.799999999999997        2.8403832438799346     
   27.200000000000003        65.600000000000009        2.8787874261315300     
   27.200000000000003        66.400000000000006        2.9037750550268906     
   27.200000000000003        67.200000000000003        2.9128495676910222     
   27.200000000000003        68.000000000000000        2.9079062372975359     
   27.200000000000003        68.799999999999997        2.8928927709458834     
   27.200000000000003        69.600000000000009        2.8665491894308350     
   27.200000000000003        70.400000000000006        2.8352388145341529     
   27.200000000000003        71.200000000000003        2.7960176040081390     
   27.200000000000003        72.000000000000000        2.7518621714693703     
   27.200000000000003        72.799999999999997        2.7034303742639501     
   27.200000000000003        73.600000000000009        2.6532594780744363     
   27.200000000000003        74.400000000000006        2.6044424862344049     
   27.200000000000003        75.200000000000003        2.5615282655831306     
   27.200000000000003        76.000000000000000        2.5300818930966895     
   27.200000000000003        76.800000000000011        2.5130441485953376     
   27.200000000000003        77.600000000000009        2.5038846707297764     
   27.200000000000003        78.400000000000006        2.5032621791816658     
   27.200000000000003        79.200000000000003        2.5132751704408460     
   27.200000000000003        80.000000000000000        2.5070704036972127     
   27.200000000000003        80.800000000000011        2.5041139066528362     
   27.200000000000003        81.600000000000009        2.5067287377050214     
   27.200000000000003        82.400000000000006        2.5100700215136711     
   27.200000000000003        83.200000000000003        2.5049686972098795     
   27.200000000000003        84.000000000000000        2.5122469030364321     
   27.200000000000003        84.800000000000011        2.5992869271063888     
   27.200000000000003        85.600000000000009        2.9242294828137081     
   27.200000000000003        86.400000000000006        3.5026151315456273     
   27.200000000000003        87.200000000000003        3.5103781833493439     
   27.200000000000003        88.000000000000000        3.5082423582829141     
   27.200000000000003        88.800000000000011        3.5134754966009463     
   27.200000000000003        89.600000000000009        3.5027359889716898     
   27.200000000000003        90.400000000000006        3.5049249901429618     
   27.200000000000003        91.200000000000003        3.5028207853933702     
   27.200000000000003        92.000000000000000        3.5114713774907567     
   27.200000000000003        92.800000000000011        3.5078590456947949     
   27.200000000000003        93.600000000000009        3.5059054281466966     
   27.200000000000003        94.400000000000006        3.5055198522624171     
   27.200000000000003        95.200000000000003        3.5034513272595729     
   27.200000000000003        96.000000000000000        3.5114362540564175     
   27.200000000000003        96.800000000000011        3.5095257670019193     
   27.200000000000003        97.600000000000009        3.5078544217558880     
   27.200000000000003        98.400000000000006        3.5142851766499987     
   27.200000000000003        99.200000000000003        3.5045840045535530     
   27.200000000000003        100.00000000000000        3.5082273832438946     
   27.200000000000003        100.80000000000001        3.5115678355053359     
   27.200000000000003        101.60000000000001        2.9270424717605956     
   27.200000000000003        102.40000000000001        2.6047580803757473     

   28.000000000000000       0.80000000000000004        2.5085350145145036     
   28.000000000000000        1.6000000000000001        2.5098736425921082     
   28.000000000000000        2.4000000000000004        2.5049184672046820     
   28.000000000000000        3.2000000000000002        2.5162910927957487     
   28.000000000000000        4.0000000000000000        2.5745375649987667     
   28.000000000000000        4.8000000000000007        2.6569408387226514     
   28.000000000000000        5.6000000000000005        2.7444149840586194     
   28.000000000000000        6.4000000000000004        2.8216357920906496     
   28.000000000000000        7.2000000000000002        2.8819881947603498     
   28.000000000000000        8.0000000000000000        2.9225599730108720     
   28.000000000000000        8.8000000000000007        2.9444150109810132     
   28.000000000000000        9.6000000000000014        2.9518131727514918     
   28.000000000000000        10.400000000000000        2.9491148077524971     
   28.000000000000000        11.200000000000001        2.9406806257635640     
   28.000000000000000        12.000000000000000        2.9301020695531688     
   28.000000000000000        12.800000000000001        2.9213574901595893     
   28.000000000000000        13.600000000000001        2.9129853714110405     
   28.000000000000000        14.400000000000000        2.9073008218826355     
   28.000000000000000        15.200000000000001        2.9048503376215407     
   28.000000000000000        16.000000000000000        2.9060552808544076     
   28.000000000000000        16.800000000000001        2.9104054272890161     
   28.000000000000000        17.600000000000001        2.9164838994453364     
   28.000000000000000        18.400000000000002        2.9260464033860321     
   28.000000000000000        19.200000000000003        2.9334366372321665     
   28.000000000000000        20.000000000000000        2.9404194743772534     
   28.000000000000000        20.800000000000001        2.9390836578497224     
   28.000000000000000        21.600000000000001        2.9256228571181904     
   28.000000000000000        22.400000000000002        2.8942782305864942     
   28.000000000000000        23.200000000000003        2.8405773794431508     
   28.000000000000000        24.000000000000000        2.7665798298704831     
   28.000000000000000        24.800000000000001        2.6787495883677948     
   28.000000000000000        25.600000000000001        2.5909075186951109     
   28.000000000000000        26.400000000000002        2.5218108605937113     
   28.000000000000000        27.200000000000003        2.5162680340274144     
   28.000000000000000        28.000000000000000        2.5169991772335694     
   28.000000000000000        28.800000000000001        2.5072382482450695     
   28.000000000000000        29.600000000000001        2.5074574881919522     
   28.000000000000000        30.400000000000002        2.5059874245865492     
   28.000000000000000        31.200000000000003        2.5932390413778945     
   28.000000000000000        32.000000000000000        2.9207601565309775     
   28.000000000000000        32.800000000000004        3.4971240779038788     
   28.000000000000000        33.600000000000001        3.5094938913529048     
   28.000000000000000        34.399999999999999        3.5164321248226336     
   28.000000000000000        35.200000000000003        3.4974360905790047     
   28.000000000000000        36.000000000000000        3.5182905522972932     
   28.000000000000000        36.800000000000004        3.5098137847347091     
   28.000000000000000        37.600000000000001        3.5105282133753026     
   28.000000000000000        38.400000000000006        3.5038676710584684     
   28.000000000000000        39.200000000000003        3.5004345251882416     
   28.000000000000000        40.000000000000000        3.5154977886483429     
   28.000000000000000        40.800000000000004        3.5073195306245442     
   28.000000000000000        41.600000000000001        3.5063033092345770     
   28.000000000000000        42.400000000000006        3.5097391616136777     
   28.000000000000000        43.200000000000003        3.5109224455073047     
   28.000000000000000        44.000000000000000        3.5111492002447142     
   28.000000000000000        44.800000000000004        3.5048834580124413     
   28.000000000000000        45.600000000000001        3.5075692673157555     
   28.000000000000000        46.400000000000006        3.5069629437341958     
   28.000000000000000        47.200000000000003        3.5060423142031545     
   28.000000000000000        48.000000000000000        3.5051624844852389     
   28.000000000000000        48.800000000000004        3.4982083277882268     
   28.000000000000000        49.600000000000001        3.5143739614709308     
   28.000000000000000        50.400000000000006        3.4946037814932041     
   28.000000000000000        51.200000000000003        2.6898676315767016     
   28.000000000000000        52.000000000000000        2.5121706176993004     
   28.000000000000000        52.800000000000004        2.5036557133326620     
   28.000000000000000        53.600000000000001        2.5107380541045443     
   28.000000000000000        54.400000000000006        2.5154357670314336     
   28.000000000000000        55.200000000000003        2.5026900364728055     
   28.000000000000000        56.000000000000000        2.5048854896899528     
   28.000000000000000        56.800000000000004        2.5050926671934963     
   28.000000000000000        57.600000000000001        2.5035447253648448     
   28.000000000000000        58.400000000000006        2.5052829325565535     
   28.000000000000000        59.200000000000003        2.5106727760990935     
   28.000000000000000        60.000000000000000        2.5100400029388337     
   28.000000000000000        60.800000000000004        2.5446773233683411     
   28.000000000000000        61.600000000000001        2.6050959774578222     
   28.000000000000000        62.400000000000006        2.6785115112226627     
   28.000000000000000        63.200000000000003        2.7490027807931998     
   28.000000000000000        64.000000000000000        2.8123105661355963     
   28.000000000000000        64.799999999999997        2.8634985830757809     
   28.000000000000000        65.600000000000009        2.9014647178522006     
   28.000000000000000        66.400000000000006        2.9262297657793739     
   28.000000000000000        67.200000000000003        2.9377780222473207     
   28.000000000000000        68.000000000000000        2.9379646371860737     
   28.000000000000000        68.799999999999997        2.9300302176793855     
   28.000000000000000        69.600000000000009        2.9137644753341068     
   28.000000000000000        70.400000000000006        2.8898480575333250     
   28.000000000000000        71.200000000000003        2.8593147943424584     
   28.000000000000000        72.000000000000000        2.8218060226031465     
   28.000000000000000        72.799999999999997        2.7783106955400969     
   28.000000000000000        73.600000000000009        2.7295529643936480     
   28.000000000000000        74.400000000000006        2.6766733047910085     
   28.000000000000000        75.200000000000003        2.6246621402758863     
   28.000000000000000        76.000000000000000        2.5770419271912357     
   28.000000000000000        76.800000000000011        2.5378112820828136     
   28.000000000000000        77.600000000000009        2.5108372305849000     
   28.000000000000000        78.400000000000006        2.5065896051766643     
   28.000000000000000        79.200000000000003        2.5129349265477510     
   28.000000000000000        80.000000000000000        2.5068004952654479     
   28.000000000000000        80.800000000000011        2.5030572694961584     
   28.000000000000000        81.600000000000009        2.5060974940046967     
   28.000000000000000        82.400000000000006        2.5087100124634643     
   28.000000000000000        83.200000000000003        2.5042054733168881     
   28.000000000000000        84.000000000000000        2.5152043723550412     
   28.000000000000000        84.800000000000011        2.5941506028691226     
   28.000000000000000        85.600000000000009        2.9144084496405331     
   28.000000000000000        86.400000000000006        3.4979594287860034     
   28.000000000000000        87.200000000000003        3.5192608007149060     
   28.000000000000000        88.000000000000000        3.5161502771343920     
   28.000000000000000        88.800000000000011        3.5016972536283966     
   28.000000000000000        89.600000000000009        3.5053301102788854     
   28.000000000000000        90.400000000000006        3.5035997840165152     
   28.000000000000000        91.200000000000003        3.5187014299891661     
   28.000000000000000        92.000000000000000        3.5122514156072442     
   28.000000000000000        92.800000000000011        3.5054858915387470     
   28.000000000000000        93.600000000000009        3.5041298444218669     
   28.000000000000000        94.400000000000006        3.5039265537394542     
   28.000000000000000        95.200000000000003        3.5053929223689511     
   28.000000000000000        96.000000000000000        3.5017068209565996     
   28.000000000000000        96.800000000000011        3.5140601034255261     
   28.000000000000000        97.600000000000009        3.5190914084014517     
   28.000000000000000        98.400000000000006        3.5065766340602167     
   28.000000000000000        99.200000000000003        3.5063317487520251     
   28.000000000000000        100.00000000000000        3.4981984242377657     
   28.000000000000000        100.80000000000001        3.5088518999097253     
   28.000000000000000        101.60000000000001        2.8567237565161778     
   28.000000000000000        102.40000000000001        2.5794927125911240     

   28.800000000000001       0.80000000000000004        2.5111062008904494     
   28.800000000000001        1.6000000000000001        2.5102011762531529     
   28.800000000000001        2.4000000000000004        2.5094150161107147     
   28.800000000000001        3.2000000000000002        2.5398890460460981     
   28.800000000000001        4.0000000000000000        2.6121208711131487     
   28.800000000000001        4.8000000000000007        2.6995982276830794     
   28.800000000000001        5.6000000000000005        2.7845909712488601     
   28.800000000000001        6.4000000000000004        2.8557405586452416     
   28.800000000000001        7.2000000000000002        2.9078447672379224     
   28.800000000000001        8.0000000000000000        2.9394074502021530     
   28.800000000000001        8.8000000000000007        2.9543101512288055     
   28.800000000000001        9.6000000000000014        2.9573453252605053     
   28.800000000000001        10.400000000000000        2.9483646150096305     
   28.800000000000001        11.200000000000001        2.9412977363578441     
   28.800000000000001        12.000000000000000        2.9289909002800458     
   28.800000000000001        12.800000000000001        2.9190301580033462     
   28.800000000000001        13.600000000000001        2.9148927834648277     
   28.800000000000001        14.400000000000000        2.9093647447319451     
   28.800000000000001        15.200000000000001        2.9094439334029230     
   28.800000000000001        16.000000000000000        2.9123408342683179     
   28.800000000000001        16.800000000000001        2.9176546629159144     
   28.800000000000001        17.600000000000001        2.9246030847098243     
   28.800000000000001        18.400000000000002        2.9325643095358309     
   28.800000000000001        19.200000000000003        2.9396881944132374     
   28.800000000000001        20.000000000000000        2.9413737780804725     
   28.800000000000001        20.800000000000001        2.9351831328041156     
   28.800000000000001        21.600000000000001        2.9164283043863435     
   28.800000000000001        22.400000000000002        2.8785809831189821     
   28.800000000000001        23.200000000000003        2.8208269886343706     
   28.800000000000001        24.000000000000000        2.7434303119224595     
   28.800000000000001        24.800000000000001        2.6556847860584818     
   28.800000000000001        25.600000000000001        2.5719415124748437     
   28.800000000000001        26.400000000000002        2.5112298350526294     
   28.800000000000001        27.200000000000003        2.5095487857076408     
   28.800000000000001        28.000000000000000        2.5111031063867033     
   28.800000000000001        28.800000000000001        2.5057926840473517     
   28.800000000000001        29.600000000000001        2.5073858187916200     
   28.800000000000001        30.400000000000002        2.5041906887705854     
   28.800000000000001        31.200000000000003        2.5917291783226006     
   28.800000000000001        32.000000000000000        2.9184475098450218     
   28.800000000000001        32.800000000000004        3.5047781621066036     
   28.800000000000001        33.600000000000001        3.5131061805110293     
   28.800000000000001        34.399999999999999        3.4950746953556640     
   28.800000000000001        35.200000000000003        3.5023091513221574     
   28.800000000000001        36.000000000000000        3.4964806878607386     
   28.800000000000001        36.800000000000004        3.5168338622641300     
   28.800000000000001        37.600000000000001        3.5033898275005666     
   28.800000000000001        38.400000000000006        3.5044689847344697     
   28.800000000000001        39.200000000000003        3.5029116206988493     
   28.800000000000001        40.000000000000000        3.4972441115780626     
   28.800000000000001        40.800000000000004        3.5148405746162177     
   28.800000000000001        41.600000000000001        3.5112988705190937     
   28.800000000000001        42.400000000000006        3.5146207508888443     
   28.800000000000001        43.200000000000003        3.4895755097542134     
   28.800000000000001        44.000000000000000        3.5119190878839670     
   28.800000000000001        44.800000000000004        3.5064537271524263     
   28.800000000000001        45.600000000000001        3.5076424298179667     
   28.800000000000001        46.400000000000006        3.5059979014945832     
   28.800000000000001        47.200000000000003        3.5043805712243574     
   28.800000000000001        48.000000000000000        3.5053844499309790     
   28.800000000000001        48.800000000000004        3.5076954068065138     
   28.800000000000001        49.600000000000001        3.5140645646794271     
   28.800000000000001        50.400000000000006        3.4970893271957801     
   28.800000000000001        51.200000000000003        2.8021425212233853     
   28.800000000000001        52.000000000000000        2.5074595559396204     
   28.800000000000001        52.800000000000004        2.5024425853408809     
   28.800000000000001        53.600000000000001        2.5131093659818537     
   28.800000000000001        54.400000000000006        2.5120474884053796     
   28.800000000000001        55.200000000000003        2.5108332059454073     
   28.800000000000001        56.000000000000000        2.5124137479540556     
   28.800000000000001        56.800000000000004        2.5136732594242996     
   28.800000000000001        57.600000000000001        2.5135777482564245     
   28.800000000000001        58.400000000000006        2.5195304839004153     
   28.800000000000001        59.200000000000003        2.5051477467703398     
   28.800000000000001        60.000000000000000        2.5151973612978562     
   28.800000000000001        60.800000000000004        2.5607879498220161     
   28.800000000000001        61.600000000000001        2.6256504410977901     
   28.800000000000001        62.400000000000006        2.6977762897413227     
   28.800000000000001        63.200000000000003        2.7663290166659040     
   28.800000000000001        64.000000000000000        2.8251207544958574     
   28.800000000000001        64.799999999999997        2.8718929482359314     
   28.800000000000001        65.600000000000009        2.9065358374304568     
   28.800000000000001        66.400000000000006        2.9306907583340847     
   28.800000000000001        67.200000000000003        2.9437853326335204     
   28.800000000000001        68.000000000000000        2.9484267244711484     
   28.800000000000001        68.799999999999997        2.9473476541812413     
   28.800000000000001        69.600000000000009        2.9399141073991366     
   28.800000000000001        70.400000000000006        2.9251819803098509     
   28.800000000000001        71.200000000000003        2.9041285549188203     
   28.800000000000001        72.000000000000000        2.8766715816905410     
   28.800000000000001        72.799999999999997        2.8419630905569280     
   28.800000000000001        73.600000000000009        2.7991299030778394     
   28.800000000000001        74.400000000000006        2.7501427777758329     
   28.800000000000001        75.200000000000003        2.6960447943540276     
   28.800000000000001        76.000000000000000        2.6408044754705955     
   28.800000000000001        76.800000000000011        2.5885497685350600     
   28.800000000000001        77.600000000000009        2.5443681420243336     
   28.800000000000001        78.400000000000006        2.5127670993513402     
   28.800000000000001        79.200000000000003        2.5173647100387266     
   28.800000000000001        80.000000000000000        2.5084086040694840     
   28.800000000000001        80.800000000000011        2.5040242150112673     
   28.800000000000001        81.600000000000009        2.5047478751347159     
   28.800000000000001        82.400000000000006        2.5061260769495064     
   28.800000000000001        83.200000000000003        2.5033518951106171     
   28.800000000000001        84.000000000000000        2.5065112581376625     
   28.800000000000001        84.800000000000011        2.5617387310241364     
   28.800000000000001        85.600000000000009        2.8225266246878653     
   28.800000000000001        86.400000000000006        3.5120453067465953     
   28.800000000000001        87.200000000000003        3.5040733290957613     
   28.800000000000001        88.000000000000000        3.5008500353559029     
   28.800000000000001        88.800000000000011        3.5083591679269124     
   28.800000000000001        89.600000000000009        3.5070476700437920     
   28.800000000000001        90.400000000000006        3.5009002138198264     
   28.800000000000001        91.200000000000003        3.5042168956830091     
   28.800000000000001        92.000000000000000        3.4984521711829211     
   28.800000000000001        92.800000000000011        3.5147702250499493     
   28.800000000000001        93.600000000000009        3.5073921765029130     
   28.800000000000001        94.400000000000006        3.5068009036246477     
   28.800000000000001        95.200000000000003        3.5036575093630713     
   28.800000000000001        96.000000000000000        3.5070161380043463     
   28.800000000000001        96.800000000000011        3.5070932952065017     
   28.800000000000001        97.600000000000009        3.5032358975479378     
   28.800000000000001        98.400000000000006        3.5033574767788225     
   28.800000000000001        99.200000000000003        3.5121929916602177     
   28.800000000000001        100.00000000000000        3.5040230337002463     
   28.800000000000001        100.80000000000001        2.9854717270146613     
   28.800000000000001        101.60000000000001        2.7039107732242318     
   28.800000000000001        102.40000000000001        2.5332114074210410     

   29.600000000000001       0.80000000000000004        2.5112105322559071     
   29.600000000000001        1.6000000000000001        2.5177708773733598     
   29.600000000000001        2.4000000000000004        2.5134364843939823     
   29.600000000000001        3.2000000000000002        2.5698899145595497     
   29.600000000000001        4.0000000000000000        2.6531096690011222     
   29.600000000000001        4.8000000000000007        2.7434726744116897     
   29.600000000000001        5.6000000000000005        2.8253196644517251     
   29.600000000000001        6.4000000000000004        2.8897536934727861     
   29.600000000000001        7.2000000000000002        2.9330223210444037     
   29.600000000000001        8.0000000000000000        2.9562424255778397     
   29.600000000000001        8.8000000000000007        2.9634366973740573     
   29.600000000000001        9.6000000000000014        2.9594416847587137     
   29.600000000000001        10.400000000000000        2.9496633519513229     
   29.600000000000001        11.200000000000001        2.9370436620167633     
   29.600000000000001        12.000000000000000        2.9270294818774003     
   29.600000000000001        12.800000000000001        2.9186127613033941     
   29.600000000000001        13.600000000000001        2.9131057820064559     
   29.600000000000001        14.400000000000000        2.9109090210633055     
   29.600000000000001        15.200000000000001        2.9125347746669723     
   29.600000000000001        16.000000000000000        2.9167105440152099     
   29.600000000000001        16.800000000000001        2.9231576144325322     
   29.600000000000001        17.600000000000001        2.9294050114511192     
   29.600000000000001        18.400000000000002        2.9371318742851611     
   29.600000000000001        19.200000000000003        2.9387351167515035     
   29.600000000000001        20.000000000000000        2.9392375895782785     
   29.600000000000001        20.800000000000001        2.9280084576174867     
   29.600000000000001        21.600000000000001        2.9042814578895171     
   29.600000000000001        22.400000000000002        2.8604033205546453     
   29.600000000000001        23.200000000000003        2.7976686607207664     
   29.600000000000001        24.000000000000000        2.7185276772860885     
   29.600000000000001        24.800000000000001        2.6315741871597615     
   29.600000000000001        25.600000000000001        2.5543827806688149     
   29.600000000000001        26.400000000000002        2.5060461869436947     
   29.600000000000001        27.200000000000003        2.5101964174173159     
   29.600000000000001        28.000000000000000        2.5123339508868607     
   29.600000000000001        28.800000000000001        2.5073719102939545     
   29.600000000000001        29.600000000000001        2.5037170120675212     
   29.600000000000001        30.400000000000002        2.5019985603048736     
   29.600000000000001        31.200000000000003        2.5821418755897430     
   29.600000000000001        32.000000000000000        2.9130059490809406     
   29.600000000000001        32.800000000000004        3.4954134213138954     
   29.600000000000001        33.600000000000001        3.5192846924054644     
   29.600000000000001        34.399999999999999        3.4997476051798890     
   29.600000000000001        35.200000000000003        3.5049451401001579     
   29.600000000000001        36.000000000000000        3.5037479895771053     
   29.600000000000001        36.800000000000004        3.4972270264688272     
   29.600000000000001        37.600000000000001        3.5157870587508646     
   29.600000000000001        38.400000000000006        3.5126446534024764     
   29.600000000000001        39.200000000000003        3.5042617058472039     
   29.600000000000001        40.000000000000000        3.4998456960728217     
   29.600000000000001        40.800000000000004        3.5013240029636159     
   29.600000000000001        41.600000000000001        3.4998848492566936     
   29.600000000000001        42.400000000000006        3.5008655660543049     
   29.600000000000001        43.200000000000003        3.4988744768466549     
   29.600000000000001        44.000000000000000        3.5171215551067978     
   29.600000000000001        44.800000000000004        3.5133918317635833     
   29.600000000000001        45.600000000000001        3.5090510790695033     
   29.600000000000001        46.400000000000006        3.5064910693234586     
   29.600000000000001        47.200000000000003        3.5112452404087189     
   29.600000000000001        48.000000000000000        3.5178637435602744     
   29.600000000000001        48.800000000000004        3.5126129511599076     
   29.600000000000001        49.600000000000001        3.5087017769725275     
   29.600000000000001        50.400000000000006        3.5007762048789908     
   29.600000000000001        51.200000000000003        2.8567598622333326     
   29.600000000000001        52.000000000000000        2.5390678206887860     
   29.600000000000001        52.800000000000004        2.5017239875782815     
   29.600000000000001        53.600000000000001        2.5057905034835093     
   29.600000000000001        54.400000000000006        2.5137279904069092     
   29.600000000000001        55.200000000000003        2.5080695455112521     
   29.600000000000001        56.000000000000000        2.5060399824788639     
   29.600000000000001        56.800000000000004        2.5061482335805163     
   29.600000000000001        57.600000000000001        2.5068678026175593     
   29.600000000000001        58.400000000000006        2.5157818893221227     
   29.600000000000001        59.200000000000003        2.5073409857657514     
   29.600000000000001        60.000000000000000        2.5271994159158888     
   29.600000000000001        60.800000000000004        2.5779945723676465     
   29.600000000000001        61.600000000000001        2.6436886567498710     
   29.600000000000001        62.400000000000006        2.7124452160068899     
   29.600000000000001        63.200000000000003        2.7743769471525885     
   29.600000000000001        64.000000000000000        2.8256186072634195     
   29.600000000000001        64.799999999999997        2.8684413719740105     
   29.600000000000001        65.600000000000009        2.8992322394665293     
   29.600000000000001        66.400000000000006        2.9207923625468988     
   29.600000000000001        67.200000000000003        2.9350279862630408     
   29.600000000000001        68.000000000000000        2.9455057769446560     
   29.600000000000001        68.799999999999997        2.9481219616153975     
   29.600000000000001        69.600000000000009        2.9481785045706372     
   29.600000000000001        70.400000000000006        2.9420219386172435     
   29.600000000000001        71.200000000000003        2.9316886404404570     
   29.600000000000001        72.000000000000000        2.9151609218022863     
   29.600000000000001        72.799999999999997        2.8894391705186928     
   29.600000000000001        73.600000000000009        2.8555558682303577     
   29.600000000000001        74.400000000000006        2.8132290891236007     
   29.600000000000001        75.200000000000003        2.7646354347699145     
   29.600000000000001        76.000000000000000        2.7090497160404272     
   29.600000000000001        76.800000000000011        2.6501540682188107     
   29.600000000000001        77.600000000000009        2.5950933720790874     
   29.600000000000001        78.400000000000006        2.5460913530473173     
   29.600000000000001        79.200000000000003        2.5117235361768242     
   29.600000000000001        80.000000000000000        2.5150630556258435     
   29.600000000000001        80.800000000000011        2.5092398299226386     
   29.600000000000001        81.600000000000009        2.5035073080626917     
   29.600000000000001        82.400000000000006        2.5038576219615929     
   29.600000000000001        83.200000000000003        2.5040925212206866     
   29.600000000000001        84.000000000000000        2.5016499082918053     
   29.600000000000001        84.800000000000011        2.5162542418869758     
   29.600000000000001        85.600000000000009        2.6459590799259685     
   29.600000000000001        86.400000000000006        2.8274754049152349     
   29.600000000000001        87.200000000000003        2.9293351293669416     
   29.600000000000001        88.000000000000000        2.9522348554646785     
   29.600000000000001        88.800000000000011        2.9528727322336912     
   29.600000000000001        89.600000000000009        2.9495510892697183     
   29.600000000000001        90.400000000000006        2.9469405888506577     
   29.600000000000001        91.200000000000003        2.9413566844163759     
   29.600000000000001        92.000000000000000        2.9362398768367322     
   29.600000000000001        92.800000000000011        2.9317425885431954     
   29.600000000000001        93.600000000000009        2.9294804683744586     
   29.600000000000001        94.400000000000006        2.9299508602143014     
   29.600000000000001        95.200000000000003        2.9307127765553385     
   29.600000000000001        96.000000000000000        2.9322491170240910     
   29.600000000000001        96.800000000000011        2.9345710708589694     
   29.600000000000001        97.600000000000009        2.9396941211475491     
   29.600000000000001        98.400000000000006        2.9400579537001912     
   29.600000000000001        99.200000000000003        2.9273535757284948     
   29.600000000000001        100.00000000000000        2.8503510205205527     
   29.600000000000001        100.80000000000001        2.6995941263278440     
   29.600000000000001        101.60000000000001        2.5628616072841139     
   29.600000000000001        102.40000000000001        2.5082764869395651     

   30.400000000000002       0.80000000000000004        2.5162394217539856     
   30.400000000000002        1.6000000000000001        2.5063798025861757     
   30.400000000000002        2.4000000000000004        2.5324891324240677     
   30.400000000000002        3.2000000000000002        2.6040117636553068     
   30.400000000000002        4.0000000000000000        2.6936822258789959     
   30.400000000000002        4.8000000000000007        2.7849620332816576     
   30.400000000000002        5.6000000000000005        2.8631664905958818     
   30.400000000000002        6.4000000000000004        2.9207780222916293     
   30.400000000000002        7.2000000000000002        2.9563192597351424     
   30.400000000000002        8.0000000000000000        2.9716955322070993     
   30.400000000000002        8.8000000000000007        2.9723346179436874     
   30.400000000000002        9.6000000000000014        2.9644192428049911     
   30.400000000000002        10.400000000000000        2.9507512469287618     
   30.400000000000002        11.200000000000001        2.9371579844712490     
   30.400000000000002        12.000000000000000        2.9251114349602396     
   30.400000000000002        12.800000000000001        2.9170285382142316     
   30.400000000000002        13.600000000000001        2.9124040641207105     
   30.400000000000002        14.400000000000000        2.9111585407605762     
   30.400000000000002        15.200000000000001        2.9140849187080748     
   30.400000000000002        16.000000000000000        2.9194754207686953     
   30.400000000000002        16.800000000000001        2.9252524284916572     
   30.400000000000002        17.600000000000001        2.9319050177471055     
   30.400000000000002        18.400000000000002        2.9377816691999010     
   30.400000000000002        19.200000000000003        2.9397682620591348     
   30.400000000000002        20.000000000000000        2.9349059021298491     
   30.400000000000002        20.800000000000001        2.9206569447103830     
   30.400000000000002        21.600000000000001        2.8887507706351174     
   30.400000000000002        22.400000000000002        2.8409877584701571     
   30.400000000000002        23.200000000000003        2.7747375255652780     
   30.400000000000002        24.000000000000000        2.6928953609233499     
   30.400000000000002        24.800000000000001        2.6081097251446859     
   30.400000000000002        25.600000000000001        2.5375150696876378     
   30.400000000000002        26.400000000000002        2.5177771065242927     
   30.400000000000002        27.200000000000003        2.5055797652950029     
   30.400000000000002        28.000000000000000        2.5149596484924008     
   30.400000000000002        28.800000000000001        2.5044137314681523     
   30.400000000000002        29.600000000000001        2.5015984752337568     
   30.400000000000002        30.400000000000002        2.5168593264543286     
   30.400000000000002        31.200000000000003        2.5690544545328429     
   30.400000000000002        32.000000000000000        2.8994894850387407     
   30.400000000000002        32.800000000000004        3.5089681917086919     
   30.400000000000002        33.600000000000001        3.4975507889242565     
   30.400000000000002        34.399999999999999        3.5038626489720839     
   30.400000000000002        35.200000000000003        3.5068011145293516     
   30.400000000000002        36.000000000000000        3.5078517096264967     
   30.400000000000002        36.800000000000004        3.5005168603219059     
   30.400000000000002        37.600000000000001        3.5147238516238049     
   30.400000000000002        38.400000000000006        3.5085372332887750     
   30.400000000000002        39.200000000000003        3.5042031251147279     
   30.400000000000002        40.000000000000000        3.5080719537302856     
   30.400000000000002        40.800000000000004        3.5060609423266071     
   30.400000000000002        41.600000000000001        3.5051769286052195     
   30.400000000000002        42.400000000000006        3.5064910695070504     
   30.400000000000002        43.200000000000003        3.5048127551215202     
   30.400000000000002        44.000000000000000        3.4996770365644889     
   30.400000000000002        44.800000000000004        3.4986717841228137     
   30.400000000000002        45.600000000000001        3.5176658841925721     
   30.400000000000002        46.400000000000006        3.5111451072171507     
   30.400000000000002        47.200000000000003        3.5163356978237319     
   30.400000000000002        48.000000000000000        3.5004540211508859     
   30.400000000000002        48.800000000000004        3.5038600305241765     
   30.400000000000002        49.600000000000001        3.5095304754743935     
   30.400000000000002        50.400000000000006        3.5092600949477601     
   30.400000000000002        51.200000000000003        2.8990520572963572     
   30.400000000000002        52.000000000000000        2.5778157262932520     
   30.400000000000002        52.800000000000004        2.5061626959657324     
   30.400000000000002        53.600000000000001        2.5023951392223638     
   30.400000000000002        54.400000000000006        2.5046814715953145     
   30.400000000000002        55.200000000000003        2.5120705065442896     
   30.400000000000002        56.000000000000000        2.5065342721017418     
   30.400000000000002        56.800000000000004        2.5063053020057540     
   30.400000000000002        57.600000000000001        2.5078679457223529     
   30.400000000000002        58.400000000000006        2.5241268699107740     
   30.400000000000002        59.200000000000003        2.5015440337821535     
   30.400000000000002        60.000000000000000        2.5380124657449761     
   30.400000000000002        60.800000000000004        2.5926665020332789     
   30.400000000000002        61.600000000000001        2.6572933327894037     
   30.400000000000002        62.400000000000006        2.7205689468658081     
   30.400000000000002        63.200000000000003        2.7770608336118361     
   30.400000000000002        64.000000000000000        2.8211922426649378     
   30.400000000000002        64.799999999999997        2.8572644605498589     
   30.400000000000002        65.600000000000009        2.8819945747762890     
   30.400000000000002        66.400000000000006        2.9042249417176333     
   30.400000000000002        67.200000000000003        2.9167687051061169     
   30.400000000000002        68.000000000000000        2.9279170511416543     
   30.400000000000002        68.799999999999997        2.9364546314213302     
   30.400000000000002        69.600000000000009        2.9422633047277951     
   30.400000000000002        70.400000000000006        2.9431816755815010     
   30.400000000000002        71.200000000000003        2.9417422785884031     
   30.400000000000002        72.000000000000000        2.9335799670842126     
   30.400000000000002        72.799999999999997        2.9178243008456182     
   30.400000000000002        73.600000000000009        2.8940479526909058     
   30.400000000000002        74.400000000000006        2.8612379428315164     
   30.400000000000002        75.200000000000003        2.8193716483612072     
   30.400000000000002        76.000000000000000        2.7723053322247404     
   30.400000000000002        76.800000000000011        2.7149816268904483     
   30.400000000000002        77.600000000000009        2.6543365166200017     
   30.400000000000002        78.400000000000006        2.5933476815549428     
   30.400000000000002        79.200000000000003        2.5442675391249558     
   30.400000000000002        80.000000000000000        2.5087935349117396     
   30.400000000000002        80.800000000000011        2.5119744398241650     
   30.400000000000002        81.600000000000009        2.5068530868783045     
   30.400000000000002        82.400000000000006        2.5073282830773347     
   30.400000000000002        83.200000000000003        2.5079145047063016     
   30.400000000000002        84.000000000000000        2.5015914018867873     
   30.400000000000002        84.800000000000011        2.5000164217733736     
   30.400000000000002        85.600000000000009        2.5094160763003899     
   30.400000000000002        86.400000000000006        2.5629787796054964     
   30.400000000000002        87.200000000000003        2.6074174144733786     
   30.400000000000002        88.000000000000000        2.6237799506028399     
   30.400000000000002        88.800000000000011        2.6253140427275712     
   30.400000000000002        89.600000000000009        2.6224434249910673     
   30.400000000000002        90.400000000000006        2.6166884560464512     
   30.400000000000002        91.200000000000003        2.6120045270918264     
   30.400000000000002        92.000000000000000        2.6100593737573834     
   30.400000000000002        92.800000000000011        2.6035982800580340     
   30.400000000000002        93.600000000000009        2.6026815852333729     
   30.400000000000002        94.400000000000006        2.6015491802261872     
   30.400000000000002        95.200000000000003        2.6012598370968401     
   30.400000000000002        96.000000000000000        2.6044024534530750     
   30.400000000000002        96.800000000000011        2.6077242997602892     
   30.400000000000002        97.600000000000009        2.6118488376866602     
   30.400000000000002        98.400000000000006        2.6119640160317981     
   30.400000000000002        99.200000000000003        2.6005995646594311     
   30.400000000000002        100.00000000000000        2.5696937897094436     
   30.400000000000002        100.80000000000001        2.5270505189685539     
   30.400000000000002        101.60000000000001        2.5059113836703797     
   30.400000000000002        102.40000000000001        2.5057618687359233     

   31.200000000000003       0.80000000000000004        2.5027779150550660     
   31.200000000000003        1.6000000000000001        2.5163041144237956     
   31.200000000000003        2.4000000000000004        2.5543165385227904     
   31.200000000000003        3.2000000000000002        2.6326786419197599     
   31.200000000000003        4.0000000000000000        2.7294757675160422     
   31.200000000000003        4.8000000000000007        2.8187352183727845     
   31.200000000000003        5.6000000000000005        2.8948632781389287     
   31.200000000000003        6.4000000000000004        2.9461660462669990     
   31.200000000000003        7.2000000000000002        2.9752964513706486     
   31.200000000000003        8.0000000000000000        2.9845698116313053     
   31.200000000000003        8.8000000000000007        2.9797474687028860     
   31.200000000000003        9.6000000000000014        2.9673720690053011     
   31.200000000000003        10.400000000000000        2.9509866140849255     
   31.200000000000003        11.200000000000001        2.9331775069714365     
   31.200000000000003        12.000000000000000        2.9226308318131839     
   31.200000000000003        12.800000000000001        2.9128219903685424     
   31.200000000000003        13.600000000000001        2.9097299342446350     
   31.200000000000003        14.400000000000000        2.9097790949361761     
   31.200000000000003        15.200000000000001        2.9128313102220753     
   31.200000000000003        16.000000000000000        2.9190994473053062     
   31.200000000000003        16.800000000000001        2.9256143996414794     
   31.200000000000003        17.600000000000001        2.9319118738291632     
   31.200000000000003        18.400000000000002        2.9369198719745335     
   31.200000000000003        19.200000000000003        2.9361894877156978     
   31.200000000000003        20.000000000000000        2.9279790876650211     
   31.200000000000003        20.800000000000001        2.9083296566662593     
   31.200000000000003        21.600000000000001        2.8742630602102999     
   31.200000000000003        22.400000000000002        2.8215728155304856     
   31.200000000000003        23.200000000000003        2.7510805577223505     
   31.200000000000003        24.000000000000000        2.6689562175966732     
   31.200000000000003        24.800000000000001        2.5867523524893570     
   31.200000000000003        25.600000000000001        2.5227460812954217     
   31.200000000000003        26.400000000000002        2.5079702477268597     
   31.200000000000003        27.200000000000003        2.5006341029493346     
   31.200000000000003        28.000000000000000        2.5117496422530121     
   31.200000000000003        28.800000000000001        2.5067056861739325     
   31.200000000000003        29.600000000000001        2.5028512135808807     
   31.200000000000003        30.400000000000002        2.5149348716071582     
   31.200000000000003        31.200000000000003        2.5530747169552841     
   31.200000000000003        32.000000000000000        2.8853402440160369     
   31.200000000000003        32.800000000000004        3.5161735913233807     
   31.200000000000003        33.600000000000001        3.5003620378295439     
   31.200000000000003        34.399999999999999        3.5047191371600763     
   31.200000000000003        35.200000000000003        3.5068251256870995     
   31.200000000000003        36.000000000000000        3.5067882286221472     
   31.200000000000003        36.800000000000004        3.5022686269746752     
   31.200000000000003        37.600000000000001        3.5093049857278240     
   31.200000000000003        38.400000000000006        3.5063502150754320     
   31.200000000000003        39.200000000000003        3.5046133813374292     
   31.200000000000003        40.000000000000000        3.5058011419151853     
   31.200000000000003        40.800000000000004        3.5075455662384312     
   31.200000000000003        41.600000000000001        3.5088799548465075     
   31.200000000000003        42.400000000000006        3.5089645085793819     
   31.200000000000003        43.200000000000003        3.5082711531877599     
   31.200000000000003        44.000000000000000        3.5062105142655184     
   31.200000000000003        44.800000000000004        3.5034718780293299     
   31.200000000000003        45.600000000000001        3.4997573213624973     
   31.200000000000003        46.400000000000006        3.4983836607229533     
   31.200000000000003        47.200000000000003        3.4990024790878627     
   31.200000000000003        48.000000000000000        3.5046648091212806     
   31.200000000000003        48.800000000000004        3.5115469274200768     
   31.200000000000003        49.600000000000001        3.5053063357750172     
   31.200000000000003        50.400000000000006        3.5035155970005967     
   31.200000000000003        51.200000000000003        2.9328815710784388     
   31.200000000000003        52.000000000000000        2.6065779943691902     
   31.200000000000003        52.800000000000004        2.5165947091908230     
   31.200000000000003        53.600000000000001        2.5051648904696373     
   31.200000000000003        54.400000000000006        2.5091321621346045     
   31.200000000000003        55.200000000000003        2.5171079242470511     
   31.200000000000003        56.000000000000000        2.5112076156466308     
   31.200000000000003        56.800000000000004        2.5075494470894433     
   31.200000000000003        57.600000000000001        2.5153954095703144     
   31.200000000000003        58.400000000000006        2.5031470558206537     
   31.200000000000003        59.200000000000003        2.5095531625701120     
   31.200000000000003        60.000000000000000        2.5507042944954423     
   31.200000000000003        60.800000000000004        2.6080784102808363     
   31.200000000000003        61.600000000000001        2.6696652567407115     
   31.200000000000003        62.400000000000006        2.7275273356529408     
   31.200000000000003        63.200000000000003        2.7764020624950763     
   31.200000000000003        64.000000000000000        2.8142588866775271     
   31.200000000000003        64.799999999999997        2.8423961180592876     
   31.200000000000003        65.600000000000009        2.8630832750863537     
   31.200000000000003        66.400000000000006        2.8793039341936040     
   31.200000000000003        67.200000000000003        2.8929059638119461     
   31.200000000000003        68.000000000000000        2.9048518248882851     
   31.200000000000003        68.799999999999997        2.9171253865053193     
   31.200000000000003        69.600000000000009        2.9255258596815241     
   31.200000000000003        70.400000000000006        2.9368718216936824     
   31.200000000000003        71.200000000000003        2.9380174602060629     
   31.200000000000003        72.000000000000000        2.9375792261287184     
   31.200000000000003        72.799999999999997        2.9280902694806095     
   31.200000000000003        73.600000000000009        2.9149134304827320     
   31.200000000000003        74.400000000000006        2.8922255701849404     
   31.200000000000003        75.200000000000003        2.8596867522530549     
   31.200000000000003        76.000000000000000        2.8183256764460873     
   31.200000000000003        76.800000000000011        2.7671754639439765     
   31.200000000000003        77.600000000000009        2.7110738064102513     
   31.200000000000003        78.400000000000006        2.6491321252979301     
   31.200000000000003        79.200000000000003        2.5879553962803410     
   31.200000000000003        80.000000000000000        2.5359923660097139     
   31.200000000000003        80.800000000000011        2.5203225194052594     
   31.200000000000003        81.600000000000009        2.5162563274059604     
   31.200000000000003        82.400000000000006        2.5165510606441583     
   31.200000000000003        83.200000000000003        2.5132957882593190     
   31.200000000000003        84.000000000000000        2.5017388155121076     
   31.200000000000003        84.800000000000011        2.5131920537983032     
   31.200000000000003        85.600000000000009        2.5084700638302735     
   31.200000000000003        86.400000000000006        2.5178870128375967     
   31.200000000000003        87.200000000000003        2.5024371239598007     
   31.200000000000003        88.000000000000000        2.5065882796570254     
   31.200000000000003        88.800000000000011        2.5090993375098862     
   31.200000000000003        89.600000000000009        2.5076644800860222     
   31.200000000000003        90.400000000000006        2.5052699098161764     
   31.200000000000003        91.200000000000003        2.5121191298247041     
   31.200000000000003        92.000000000000000        2.5078671678506352     
   31.200000000000003        92.800000000000011        2.5049051227788053     
   31.200000000000003        93.600000000000009        2.5044150663845888     
   31.200000000000003        94.400000000000006        2.5035308881065670     
   31.200000000000003        95.200000000000003        2.5049689917581368     
   31.200000000000003        96.000000000000000        2.5090204680000041     
   31.200000000000003        96.800000000000011        2.5095684747044800     
   31.200000000000003        97.600000000000009        2.5112595550811458     
   31.200000000000003        98.400000000000006        2.5129699631314377     
   31.200000000000003        99.200000000000003        2.5102717089260422     
   31.200000000000003        100.00000000000000        2.5164110770265542     
   31.200000000000003        100.80000000000001        2.5167445340505905     
   31.200000000000003        101.60000000000001        2.5007957361749797     
   31.200000000000003        102.40000000000001        2.5079466223202775     

   32.000000000000000       0.80000000000000004        2.5073557340123154     
   32.000000000000000        1.6000000000000001        2.5117166382584166     
   32.000000000000000        2.4000000000000004        2.5663122084797121     
   32.000000000000000        3.2000000000000002        2.6541100124487831     
   32.000000000000000        4.0000000000000000        2.7526277547375875     
   32.000000000000000        4.8000000000000007        2.8448173082672836     
   32.000000000000000        5.6000000000000005        2.9152026324263480     
   32.000000000000000        6.4000000000000004        2.9631034429926553     
   32.000000000000000        7.2000000000000002        2.9873249483994466     
   32.000000000000000        8.0000000000000000        2.9925487771603239     
   32.000000000000000        8.8000000000000007        2.9836152759071934     
   32.000000000000000        9.6000000000000014        2.9684067568669876     
   32.000000000000000        10.400000000000000        2.9499749686873291     
   32.000000000000000        11.200000000000001        2.9328147179900070     
   32.000000000000000        12.000000000000000        2.9192120775995680     
   32.000000000000000        12.800000000000001        2.9104895134206732     
   32.000000000000000        13.600000000000001        2.9068834915582409     
   32.000000000000000        14.400000000000000        2.9067455622528553     
   32.000000000000000        15.200000000000001        2.9104941165980391     
   32.000000000000000        16.000000000000000        2.9156388196730432     
   32.000000000000000        16.800000000000001        2.9234035887702285     
   32.000000000000000        17.600000000000001        2.9290686425703854     
   32.000000000000000        18.400000000000002        2.9323886714950724     
   32.000000000000000        19.200000000000003        2.9324504140387035     
   32.000000000000000        20.000000000000000        2.9200474107604495     
   32.000000000000000        20.800000000000001        2.8979353640579131     
   32.000000000000000        21.600000000000001        2.8598676033841630     
   32.000000000000000        22.400000000000002        2.8029580189162164     
   32.000000000000000        23.200000000000003        2.7292092040526157     
   32.000000000000000        24.000000000000000        2.6481796868063281     
   32.000000000000000        24.800000000000001        2.5692063844690378     
   32.000000000000000        25.600000000000001        2.5118935002927909     
   32.000000000000000        26.400000000000002        2.5103911466708788     
   32.000000000000000        27.200000000000003        2.5222472229181285     
   32.000000000000000        28.000000000000000        2.5133043958387788     
   32.000000000000000        28.800000000000001        2.5162302767724922     
   32.000000000000000        29.600000000000001        2.5128910300207989     
   32.000000000000000        30.400000000000002        2.5165503395421176     
   32.000000000000000        31.200000000000003        2.5404237747693532     
   32.000000000000000        32.000000000000000        2.8719080465643279     
   32.000000000000000        32.800000000000004        3.4980873438066697     
   32.000000000000000        33.600000000000001        3.5033009131109720     
   32.000000000000000        34.399999999999999        3.5092962714291596     
   32.000000000000000        35.200000000000003        3.5107873053577103     
   32.000000000000000        36.000000000000000        3.5106512436437538     
   32.000000000000000        36.800000000000004        3.5067551801654737     
   32.000000000000000        37.600000000000001        3.5099712853650766     
   32.000000000000000        38.400000000000006        3.5066620647147642     
   32.000000000000000        39.200000000000003        3.5049186014170428     
   32.000000000000000        40.000000000000000        3.5045361502800443     
   32.000000000000000        40.800000000000004        3.5071672489903256     
   32.000000000000000        41.600000000000001        3.5070816738560273     
   32.000000000000000        42.400000000000006        3.5070570436307449     
   32.000000000000000        43.200000000000003        3.5067108579585056     
   32.000000000000000        44.000000000000000        3.5046978393164232     
   32.000000000000000        44.800000000000004        3.5045253216654020     
   32.000000000000000        45.600000000000001        3.5059516905100354     
   32.000000000000000        46.400000000000006        3.5028515203954251     
   32.000000000000000        47.200000000000003        3.5061523703905748     
   32.000000000000000        48.000000000000000        3.5077903657088698     
   32.000000000000000        48.800000000000004        3.5121547674553031     
   32.000000000000000        49.600000000000001        3.5028646810991146     
   32.000000000000000        50.400000000000006        3.5125384020158221     
   32.000000000000000        51.200000000000003        2.9505566263716099     
   32.000000000000000        52.000000000000000        2.6268444406527762     
   32.000000000000000        52.800000000000004        2.5205577896365106     
   32.000000000000000        53.600000000000001        2.5019008708543358     
   32.000000000000000        54.400000000000006        2.5046589433473976     
   32.000000000000000        55.200000000000003        2.5053190612930116     
   32.000000000000000        56.000000000000000        2.5159567091884587
[truncated: 894,528 more chars]
