# Supplementary material for: A first-principles phase field method for quantitatively predicting multi-composition phase separation without thermodynamic empirical parameter
Source: Nat Commun. 2019 Aug 1;10:3451. doi: 10.1038/s41467-019-11248-z (PMC6671953; doi:10.1038/s41467-019-11248-z)
Supplement: Supplementary file 3 — Source Data [file 41467_2019_11248_MOESM3_ESM.zip › supplementary-files/data-files/Fig.6/Fig6-e-Ni65%/out_Ni_10000-65.0%]

  0.80000000000000004       0.80000000000000004        3.0994939296592849     
  0.80000000000000004        1.6000000000000001        3.1002131052024113     
  0.80000000000000004        2.4000000000000004        3.0991679120098583     
  0.80000000000000004        3.2000000000000002        3.0994794274878226     
  0.80000000000000004        4.0000000000000000        3.0987626203868652     
  0.80000000000000004        4.8000000000000007        3.0991642794162946     
  0.80000000000000004        5.6000000000000005        3.1008876521458073     
  0.80000000000000004        6.4000000000000004        3.1003559708828479     
  0.80000000000000004        7.2000000000000002        3.0995683388144948     
  0.80000000000000004        8.0000000000000000        3.0999341426534128     
  0.80000000000000004        8.8000000000000007        3.0997995752498042     
  0.80000000000000004        9.6000000000000014        3.1009913974269230     
  0.80000000000000004        10.400000000000000        3.1018213862392017     
  0.80000000000000004        11.200000000000001        3.1024554376045255     
  0.80000000000000004        12.000000000000000        3.1027413354605171     
  0.80000000000000004        12.800000000000001        3.1029143964974901     
  0.80000000000000004        13.600000000000001        3.1032079202812732     
  0.80000000000000004        14.400000000000000        3.1025371273474320     
  0.80000000000000004        15.200000000000001        3.1014176296067451     
  0.80000000000000004        16.000000000000000        3.1001138617003603     
  0.80000000000000004        16.800000000000001        3.0984542399759629     
  0.80000000000000004        17.600000000000001        3.0967702960074388     
  0.80000000000000004        18.400000000000002        3.0952287029083663     
  0.80000000000000004        19.200000000000003        3.0933836860507706     
  0.80000000000000004        20.000000000000000        3.0926235240241575     
  0.80000000000000004        20.800000000000001        3.0922475682293613     
  0.80000000000000004        21.600000000000001        3.0917275978389092     
  0.80000000000000004        22.400000000000002        3.0915539701357559     
  0.80000000000000004        23.200000000000003        3.0916181764260560     
  0.80000000000000004        24.000000000000000        3.0928457281849955     
  0.80000000000000004        24.800000000000001        3.0926414491425667     
  0.80000000000000004        25.600000000000001        3.0931088215689950     
  0.80000000000000004        26.400000000000002        3.0938469599913621     
  0.80000000000000004        27.200000000000003        3.0939988321292051     
  0.80000000000000004        28.000000000000000        3.0935395721018750     
  0.80000000000000004        28.800000000000001        3.0963129215609331     
  0.80000000000000004        29.600000000000001        3.0962577758425263     
  0.80000000000000004        30.400000000000002        3.0972370828677582     
  0.80000000000000004        31.200000000000003        3.0985198899975432     
  0.80000000000000004        32.000000000000000        3.0991454452065956     
  0.80000000000000004        32.800000000000004        3.0995012975293577     
  0.80000000000000004        33.600000000000001        3.0998666326667137     
  0.80000000000000004        34.399999999999999        3.1001582709279503     
  0.80000000000000004        35.200000000000003        3.1010861277354436     
  0.80000000000000004        36.000000000000000        3.0992843258309466     
  0.80000000000000004        36.800000000000004        3.1004872020938987     
  0.80000000000000004        37.600000000000001        3.1007825408046235     
  0.80000000000000004        38.400000000000006        3.1007942918910829     
  0.80000000000000004        39.200000000000003        3.1002177543686287     
  0.80000000000000004        40.000000000000000        3.1007052968568254     
  0.80000000000000004        40.800000000000004        3.1004323621235446     
  0.80000000000000004        41.600000000000001        3.1006120973595421     
  0.80000000000000004        42.400000000000006        3.0989247847193906     
  0.80000000000000004        43.200000000000003        3.0998749500205474     
  0.80000000000000004        44.000000000000000        3.0968735559198506     
  0.80000000000000004        44.800000000000004        3.0958269508842267     
  0.80000000000000004        45.600000000000001        3.0940389260157475     
  0.80000000000000004        46.400000000000006        3.0936356621321890     
  0.80000000000000004        47.200000000000003        3.0922745428811114     
  0.80000000000000004        48.000000000000000        3.0918877446293909     
  0.80000000000000004        48.800000000000004        3.0905089417660818     
  0.80000000000000004        49.600000000000001        3.0902666202530780     
  0.80000000000000004        50.400000000000006        3.0905804396691035     
  0.80000000000000004        51.200000000000003        3.0903798994393221     
  0.80000000000000004        52.000000000000000        3.0910683929836411     
  0.80000000000000004        52.800000000000004        3.0910011943218354     
  0.80000000000000004        53.600000000000001        3.0917793472406117     
  0.80000000000000004        54.400000000000006        3.0919583577750225     
  0.80000000000000004        55.200000000000003        3.0930911166155259     
  0.80000000000000004        56.000000000000000        3.0945644934737588     
  0.80000000000000004        56.800000000000004        3.0957246183457769     
  0.80000000000000004        57.600000000000001        3.0975602586249908     
  0.80000000000000004        58.400000000000006        3.0990196552189904     
  0.80000000000000004        59.200000000000003        3.1014013405102219     
  0.80000000000000004        60.000000000000000        3.1028523661113976     
  0.80000000000000004        60.800000000000004        3.1052241709546640     
  0.80000000000000004        61.600000000000001        3.1059426226641254     
  0.80000000000000004        62.400000000000006        3.1061741956349804     
  0.80000000000000004        63.200000000000003        3.1051933899828192     
  0.80000000000000004        64.000000000000000        3.1033873850833600     
  0.80000000000000004        64.799999999999997        3.1004085166364255     
  0.80000000000000004        65.600000000000009        3.0966724596127402     
  0.80000000000000004        66.400000000000006        3.0904679751271646     
  0.80000000000000004        67.200000000000003        3.0872878111255249     
  0.80000000000000004        68.000000000000000        3.0819278829958976     
  0.80000000000000004        68.799999999999997        3.0775796147444385     
  0.80000000000000004        69.600000000000009        3.0740434084522126     
  0.80000000000000004        70.400000000000006        3.0713522403197815     
  0.80000000000000004        71.200000000000003        3.0696842707336205     
  0.80000000000000004        72.000000000000000        3.0687560662258400     
  0.80000000000000004        72.799999999999997        3.0689467524233289     
  0.80000000000000004        73.600000000000009        3.0683623465501211     
  0.80000000000000004        74.400000000000006        3.0676491716994794     
  0.80000000000000004        75.200000000000003        3.0665115914256025     
  0.80000000000000004        76.000000000000000        3.0653525104897228     
  0.80000000000000004        76.800000000000011        3.0639915145699077     
  0.80000000000000004        77.600000000000009        3.0623916399446141     
  0.80000000000000004        78.400000000000006        3.0617613950723825     
  0.80000000000000004        79.200000000000003        3.0617740400082627     
  0.80000000000000004        80.000000000000000        3.0624865940110517     
  0.80000000000000004        80.800000000000011        3.0646368288971240     
  0.80000000000000004        81.600000000000009        3.0682849687056901     
  0.80000000000000004        82.400000000000006        3.0732934932575722     
  0.80000000000000004        83.200000000000003        3.0787271426868816     
  0.80000000000000004        84.000000000000000        3.0842511736726084     
  0.80000000000000004        84.800000000000011        3.0893265641387830     
  0.80000000000000004        85.600000000000009        3.0940929116256610     
  0.80000000000000004        86.400000000000006        3.0990453421000046     
  0.80000000000000004        87.200000000000003        3.1001330391665047     
  0.80000000000000004        88.000000000000000        3.1016034829157122     
  0.80000000000000004        88.800000000000011        3.1023222018881875     
  0.80000000000000004        89.600000000000009        3.1027748036402021     
  0.80000000000000004        90.400000000000006        3.1019558336432844     
  0.80000000000000004        91.200000000000003        3.1014613572341649     
  0.80000000000000004        92.000000000000000        3.1008153726927365     
  0.80000000000000004        92.800000000000011        3.1004407899582089     
  0.80000000000000004        93.600000000000009        3.1008549534362211     
  0.80000000000000004        94.400000000000006        3.0997997748896857     
  0.80000000000000004        95.200000000000003        3.0996095243945989     
  0.80000000000000004        96.000000000000000        3.0997568810725111     
  0.80000000000000004        96.800000000000011        3.1001909770129799     
  0.80000000000000004        97.600000000000009        3.1003198432665657     
  0.80000000000000004        98.400000000000006        3.0997153514177351     
  0.80000000000000004        99.200000000000003        3.0999809730995977     
  0.80000000000000004        100.00000000000000        3.0997436211271809     
  0.80000000000000004        100.80000000000001        3.0996869736124388     
  0.80000000000000004        101.60000000000001        3.1002501987963194     
  0.80000000000000004        102.40000000000001        3.0999366633147725     

   1.6000000000000001       0.80000000000000004        3.0986035532222167     
   1.6000000000000001        1.6000000000000001        3.0998970250004239     
   1.6000000000000001        2.4000000000000004        3.1011424785280890     
   1.6000000000000001        3.2000000000000002        3.1001473917315692     
   1.6000000000000001        4.0000000000000000        3.0997862289584255     
   1.6000000000000001        4.8000000000000007        3.1005630108665145     
   1.6000000000000001        5.6000000000000005        3.0997133693298844     
   1.6000000000000001        6.4000000000000004        3.1001239896621131     
   1.6000000000000001        7.2000000000000002        3.1001265306507477     
   1.6000000000000001        8.0000000000000000        3.1002429469306554     
   1.6000000000000001        8.8000000000000007        3.1009885949858873     
   1.6000000000000001        9.6000000000000014        3.1018683306643853     
   1.6000000000000001        10.400000000000000        3.1029273078314503     
   1.6000000000000001        11.200000000000001        3.1043881643039133     
   1.6000000000000001        12.000000000000000        3.1036392832829045     
   1.6000000000000001        12.800000000000001        3.1034189643104093     
   1.6000000000000001        13.600000000000001        3.1025869372368278     
   1.6000000000000001        14.400000000000000        3.1024273129166096     
   1.6000000000000001        15.200000000000001        3.1010544731746950     
   1.6000000000000001        16.000000000000000        3.0995459095968929     
   1.6000000000000001        16.800000000000001        3.0971427371565241     
   1.6000000000000001        17.600000000000001        3.0953167460950550     
   1.6000000000000001        18.400000000000002        3.0930751587687082     
   1.6000000000000001        19.200000000000003        3.0928927616730366     
   1.6000000000000001        20.000000000000000        3.0890536850597790     
   1.6000000000000001        20.800000000000001        3.0893472272903777     
   1.6000000000000001        21.600000000000001        3.0905308400350426     
   1.6000000000000001        22.400000000000002        3.0892187033517211     
   1.6000000000000001        23.200000000000003        3.0867332887596697     
   1.6000000000000001        24.000000000000000        3.0901592999120351     
   1.6000000000000001        24.800000000000001        3.0913902885983751     
   1.6000000000000001        25.600000000000001        3.0925650342863906     
   1.6000000000000001        26.400000000000002        3.0939034777722378     
   1.6000000000000001        27.200000000000003        3.0959721411605106     
   1.6000000000000001        28.000000000000000        3.0973569543609445     
   1.6000000000000001        28.800000000000001        3.0972396986634352     
   1.6000000000000001        29.600000000000001        3.0993419391435961     
   1.6000000000000001        30.400000000000002        3.0993695963818930     
   1.6000000000000001        31.200000000000003        3.1006174788719654     
   1.6000000000000001        32.000000000000000        3.1008330196896670     
   1.6000000000000001        32.800000000000004        3.1000142726915110     
   1.6000000000000001        33.600000000000001        3.1008664664374641     
   1.6000000000000001        34.399999999999999        3.1013876355393939     
   1.6000000000000001        35.200000000000003        3.1001585905217284     
   1.6000000000000001        36.000000000000000        3.1009421928454430     
   1.6000000000000001        36.800000000000004        3.1009655205362656     
   1.6000000000000001        37.600000000000001        3.1007965437292397     
   1.6000000000000001        38.400000000000006        3.1009059859799373     
   1.6000000000000001        39.200000000000003        3.1007176783252239     
   1.6000000000000001        40.000000000000000        3.0992589033195217     
   1.6000000000000001        40.800000000000004        3.0998639272025650     
   1.6000000000000001        41.600000000000001        3.0989200350858082     
   1.6000000000000001        42.400000000000006        3.0972890348476922     
   1.6000000000000001        43.200000000000003        3.0957900685431676     
   1.6000000000000001        44.000000000000000        3.0944368033587901     
   1.6000000000000001        44.800000000000004        3.0933185491154611     
   1.6000000000000001        45.600000000000001        3.0924202452462146     
   1.6000000000000001        46.400000000000006        3.0925997498128792     
   1.6000000000000001        47.200000000000003        3.0911893357102511     
   1.6000000000000001        48.000000000000000        3.0904712853918634     
   1.6000000000000001        48.800000000000004        3.0904566341435808     
   1.6000000000000001        49.600000000000001        3.0907315524068086     
   1.6000000000000001        50.400000000000006        3.0913379572984891     
   1.6000000000000001        51.200000000000003        3.0915311535360734     
   1.6000000000000001        52.000000000000000        3.0913911870422490     
   1.6000000000000001        52.800000000000004        3.0914404161587372     
   1.6000000000000001        53.600000000000001        3.0913396836176994     
   1.6000000000000001        54.400000000000006        3.0911503935989431     
   1.6000000000000001        55.200000000000003        3.0912963112832754     
   1.6000000000000001        56.000000000000000        3.0918865501310631     
   1.6000000000000001        56.800000000000004        3.0927624063289851     
   1.6000000000000001        57.600000000000001        3.0938222319156603     
   1.6000000000000001        58.400000000000006        3.0957381318025576     
   1.6000000000000001        59.200000000000003        3.0969006318771295     
   1.6000000000000001        60.000000000000000        3.1004434027212175     
   1.6000000000000001        60.800000000000004        3.1019644143635161     
   1.6000000000000001        61.600000000000001        3.1037530297969935     
   1.6000000000000001        62.400000000000006        3.1044879084093711     
   1.6000000000000001        63.200000000000003        3.1063141168812933     
   1.6000000000000001        64.000000000000000        3.1062709365745675     
   1.6000000000000001        64.799999999999997        3.1026926796884760     
   1.6000000000000001        65.600000000000009        3.1009665800212050     
   1.6000000000000001        66.400000000000006        3.0974131066329180     
   1.6000000000000001        67.200000000000003        3.0935690813139778     
   1.6000000000000001        68.000000000000000        3.0895204585917480     
   1.6000000000000001        68.799999999999997        3.0843353400531188     
   1.6000000000000001        69.600000000000009        3.0812203269617995     
   1.6000000000000001        70.400000000000006        3.0765942247761817     
   1.6000000000000001        71.200000000000003        3.0744123132690064     
   1.6000000000000001        72.000000000000000        3.0702631122532811     
   1.6000000000000001        72.799999999999997        3.0675122882261796     
   1.6000000000000001        73.600000000000009        3.0652927571959534     
   1.6000000000000001        74.400000000000006        3.0634305941544775     
   1.6000000000000001        75.200000000000003        3.0622008479267833     
   1.6000000000000001        76.000000000000000        3.0631391955707619     
   1.6000000000000001        76.800000000000011        3.0608975544791499     
   1.6000000000000001        77.600000000000009        3.0620786206836428     
   1.6000000000000001        78.400000000000006        3.0627265328934126     
   1.6000000000000001        79.200000000000003        3.0658126877250371     
   1.6000000000000001        80.000000000000000        3.0678503334093259     
   1.6000000000000001        80.800000000000011        3.0711342195422096     
   1.6000000000000001        81.600000000000009        3.0752142584913296     
   1.6000000000000001        82.400000000000006        3.0791346282654137     
   1.6000000000000001        83.200000000000003        3.0826813666115531     
   1.6000000000000001        84.000000000000000        3.0876754711914223     
   1.6000000000000001        84.800000000000011        3.0916651734013372     
   1.6000000000000001        85.600000000000009        3.0936702585535754     
   1.6000000000000001        86.400000000000006        3.0974350541163549     
   1.6000000000000001        87.200000000000003        3.0993357518623776     
   1.6000000000000001        88.000000000000000        3.0999445299409567     
   1.6000000000000001        88.800000000000011        3.1013238423079597     
   1.6000000000000001        89.600000000000009        3.1015073079231925     
   1.6000000000000001        90.400000000000006        3.1014278970600637     
   1.6000000000000001        91.200000000000003        3.1012546643056709     
   1.6000000000000001        92.000000000000000        3.1010934796814307     
   1.6000000000000001        92.800000000000011        3.1008373860043816     
   1.6000000000000001        93.600000000000009        3.0993241803451341     
   1.6000000000000001        94.400000000000006        3.0997827302516874     
   1.6000000000000001        95.200000000000003        3.1017063260472240     
   1.6000000000000001        96.000000000000000        3.1004006150264782     
   1.6000000000000001        96.800000000000011        3.1002939057733760     
   1.6000000000000001        97.600000000000009        3.1000669863564041     
   1.6000000000000001        98.400000000000006        3.1001723955984000     
   1.6000000000000001        99.200000000000003        3.1001056870697479     
   1.6000000000000001        100.00000000000000        3.1003432273465461     
   1.6000000000000001        100.80000000000001        3.1001846819854517     
   1.6000000000000001        101.60000000000001        3.0998140295464789     
   1.6000000000000001        102.40000000000001        3.0999064581952793     

   2.4000000000000004       0.80000000000000004        3.0998265303791568     
   2.4000000000000004        1.6000000000000001        3.0998155865017862     
   2.4000000000000004        2.4000000000000004        3.0999169773191593     
   2.4000000000000004        3.2000000000000002        3.0993718073445420     
   2.4000000000000004        4.0000000000000000        3.0987759930365919     
   2.4000000000000004        4.8000000000000007        3.0990960766575810     
   2.4000000000000004        5.6000000000000005        3.1001729358027981     
   2.4000000000000004        6.4000000000000004        3.1003198530735192     
   2.4000000000000004        7.2000000000000002        3.1007756561985862     
   2.4000000000000004        8.0000000000000000        3.1005375528927019     
   2.4000000000000004        8.8000000000000007        3.1003592417732908     
   2.4000000000000004        9.6000000000000014        3.1025456148219024     
   2.4000000000000004        10.400000000000000        3.1034859007882791     
   2.4000000000000004        11.200000000000001        3.1034919622225985     
   2.4000000000000004        12.000000000000000        3.1031188709263455     
   2.4000000000000004        12.800000000000001        3.0998343423706287     
   2.4000000000000004        13.600000000000001        3.1011222668714922     
   2.4000000000000004        14.400000000000000        3.0992838139345755     
   2.4000000000000004        15.200000000000001        3.0968884226137829     
   2.4000000000000004        16.000000000000000        3.0949247960923225     
   2.4000000000000004        16.800000000000001        3.0922911408759886     
   2.4000000000000004        17.600000000000001        3.0898907816043697     
   2.4000000000000004        18.400000000000002        3.0883507567048238     
   2.4000000000000004        19.200000000000003        3.0858087700570151     
   2.4000000000000004        20.000000000000000        3.0842835834330815     
   2.4000000000000004        20.800000000000001        3.0831512936781018     
   2.4000000000000004        21.600000000000001        3.0834822089365339     
   2.4000000000000004        22.400000000000002        3.0834762843106249     
   2.4000000000000004        23.200000000000003        3.0844546068945253     
   2.4000000000000004        24.000000000000000        3.0858531502767996     
   2.4000000000000004        24.800000000000001        3.0877191331843483     
   2.4000000000000004        25.600000000000001        3.0897450026060027     
   2.4000000000000004        26.400000000000002        3.0912040093442608     
   2.4000000000000004        27.200000000000003        3.0956581437833357     
   2.4000000000000004        28.000000000000000        3.0969354206865196     
   2.4000000000000004        28.800000000000001        3.1002522962391117     
   2.4000000000000004        29.600000000000001        3.1005694544951403     
   2.4000000000000004        30.400000000000002        3.1015418742053389     
   2.4000000000000004        31.200000000000003        3.1029446965331040     
   2.4000000000000004        32.000000000000000        3.1016921216671678     
   2.4000000000000004        32.800000000000004        3.1021716038191305     
   2.4000000000000004        33.600000000000001        3.1019262569988761     
   2.4000000000000004        34.399999999999999        3.1011975169353478     
   2.4000000000000004        35.200000000000003        3.1002612887391510     
   2.4000000000000004        36.000000000000000        3.1005505399170947     
   2.4000000000000004        36.800000000000004        3.0992969283128633     
   2.4000000000000004        37.600000000000001        3.1005392180210194     
   2.4000000000000004        38.400000000000006        3.1007500938028514     
   2.4000000000000004        39.200000000000003        3.1005809978194843     
   2.4000000000000004        40.000000000000000        3.1000133817628530     
   2.4000000000000004        40.800000000000004        3.0987264398738339     
   2.4000000000000004        41.600000000000001        3.0976947172368892     
   2.4000000000000004        42.400000000000006        3.0960257970766163     
   2.4000000000000004        43.200000000000003        3.0953300567949564     
   2.4000000000000004        44.000000000000000        3.0926018550527332     
   2.4000000000000004        44.800000000000004        3.0916201734143272     
   2.4000000000000004        45.600000000000001        3.0913055207998643     
   2.4000000000000004        46.400000000000006        3.0916019495848177     
   2.4000000000000004        47.200000000000003        3.0927276403086839     
   2.4000000000000004        48.000000000000000        3.0933338044476293     
   2.4000000000000004        48.800000000000004        3.0944429718862758     
   2.4000000000000004        49.600000000000001        3.0957828575226132     
   2.4000000000000004        50.400000000000006        3.0967967427076108     
   2.4000000000000004        51.200000000000003        3.0978635170810254     
   2.4000000000000004        52.000000000000000        3.0963796386965186     
   2.4000000000000004        52.800000000000004        3.0946426081673288     
   2.4000000000000004        53.600000000000001        3.0949389273175885     
   2.4000000000000004        54.400000000000006        3.0935068644702679     
   2.4000000000000004        55.200000000000003        3.0916279320881608     
   2.4000000000000004        56.000000000000000        3.0911482869728424     
   2.4000000000000004        56.800000000000004        3.0908062636408826     
   2.4000000000000004        57.600000000000001        3.0916638042603530     
   2.4000000000000004        58.400000000000006        3.0935154763719646     
   2.4000000000000004        59.200000000000003        3.0954504868776866     
   2.4000000000000004        60.000000000000000        3.0970177042692542     
   2.4000000000000004        60.800000000000004        3.0989791235061390     
   2.4000000000000004        61.600000000000001        3.1012766953972082     
   2.4000000000000004        62.400000000000006        3.1028504076685635     
   2.4000000000000004        63.200000000000003        3.1038800727003664     
   2.4000000000000004        64.000000000000000        3.1038346860906900     
   2.4000000000000004        64.799999999999997        3.1027417102120736     
   2.4000000000000004        65.600000000000009        3.1026500793589866     
   2.4000000000000004        66.400000000000006        3.1011373418796651     
   2.4000000000000004        67.200000000000003        3.0992817310386362     
   2.4000000000000004        68.000000000000000        3.0962873652971594     
   2.4000000000000004        68.799999999999997        3.0930550901438063     
   2.4000000000000004        69.600000000000009        3.0893770921510373     
   2.4000000000000004        70.400000000000006        3.0851094201519635     
   2.4000000000000004        71.200000000000003        3.0813975396949371     
   2.4000000000000004        72.000000000000000        3.0771548564483284     
   2.4000000000000004        72.799999999999997        3.0740705540078621     
   2.4000000000000004        73.600000000000009        3.0717030812070321     
   2.4000000000000004        74.400000000000006        3.0703487085383432     
   2.4000000000000004        75.200000000000003        3.0685311879360557     
   2.4000000000000004        76.000000000000000        3.0682693703835748     
   2.4000000000000004        76.800000000000011        3.0692781205717039     
   2.4000000000000004        77.600000000000009        3.0714081928509338     
   2.4000000000000004        78.400000000000006        3.0723991228485268     
   2.4000000000000004        79.200000000000003        3.0762162739506604     
   2.4000000000000004        80.000000000000000        3.0786770163990886     
   2.4000000000000004        80.800000000000011        3.0816286318384138     
   2.4000000000000004        81.600000000000009        3.0843710359786916     
   2.4000000000000004        82.400000000000006        3.0869358195914982     
   2.4000000000000004        83.200000000000003        3.0874511130658404     
   2.4000000000000004        84.000000000000000        3.0908193100348536     
   2.4000000000000004        84.800000000000011        3.0917310097425692     
   2.4000000000000004        85.600000000000009        3.0939572077680779     
   2.4000000000000004        86.400000000000006        3.0955923017344462     
   2.4000000000000004        87.200000000000003        3.0967290311963924     
   2.4000000000000004        88.000000000000000        3.0984715650992456     
   2.4000000000000004        88.800000000000011        3.0991875541881213     
   2.4000000000000004        89.600000000000009        3.1001972097952319     
   2.4000000000000004        90.400000000000006        3.0990220768343577     
   2.4000000000000004        91.200000000000003        3.1006544791069932     
   2.4000000000000004        92.000000000000000        3.1011408385413217     
   2.4000000000000004        92.800000000000011        3.1009868598741659     
   2.4000000000000004        93.600000000000009        3.1002273587158551     
   2.4000000000000004        94.400000000000006        3.1011221470549089     
   2.4000000000000004        95.200000000000003        3.0979970204640646     
   2.4000000000000004        96.000000000000000        3.1006373421357978     
   2.4000000000000004        96.800000000000011        3.1002673634013638     
   2.4000000000000004        97.600000000000009        3.0983678030099813     
   2.4000000000000004        98.400000000000006        3.1012523105608332     
   2.4000000000000004        99.200000000000003        3.1003770081911837     
   2.4000000000000004        100.00000000000000        3.1002002170293279     
   2.4000000000000004        100.80000000000001        3.1006814932251254     
   2.4000000000000004        101.60000000000001        3.1002762703397755     
   2.4000000000000004        102.40000000000001        3.1003240503504848     

   3.2000000000000002       0.80000000000000004        3.1001789977080714     
   3.2000000000000002        1.6000000000000001        3.0994474750171843     
   3.2000000000000002        2.4000000000000004        3.0994048452561160     
   3.2000000000000002        3.2000000000000002        3.0993556893766629     
   3.2000000000000002        4.0000000000000000        3.0996426632036989     
   3.2000000000000002        4.8000000000000007        3.1000380951050137     
   3.2000000000000002        5.6000000000000005        3.0988967940022589     
   3.2000000000000002        6.4000000000000004        3.1010665696222945     
   3.2000000000000002        7.2000000000000002        3.1009816288927352     
   3.2000000000000002        8.0000000000000000        3.1009470113829263     
   3.2000000000000002        8.8000000000000007        3.1027411273228673     
   3.2000000000000002        9.6000000000000014        3.1029263992375586     
   3.2000000000000002        10.400000000000000        3.1030438224938748     
   3.2000000000000002        11.200000000000001        3.1000074516440477     
   3.2000000000000002        12.000000000000000        3.1005383389579340     
   3.2000000000000002        12.800000000000001        3.0980917077541950     
   3.2000000000000002        13.600000000000001        3.0948590865363323     
   3.2000000000000002        14.400000000000000        3.0928694868362396     
   3.2000000000000002        15.200000000000001        3.0902072763022508     
   3.2000000000000002        16.000000000000000        3.0867724236808671     
   3.2000000000000002        16.800000000000001        3.0840265451992348     
   3.2000000000000002        17.600000000000001        3.0817326389950281     
   3.2000000000000002        18.400000000000002        3.0793464186716828     
   3.2000000000000002        19.200000000000003        3.0776047837527281     
   3.2000000000000002        20.000000000000000        3.0761196156768018     
   3.2000000000000002        20.800000000000001        3.0771169920098349     
   3.2000000000000002        21.600000000000001        3.0743344501665204     
   3.2000000000000002        22.400000000000002        3.0750793540223125     
   3.2000000000000002        23.200000000000003        3.0764670422239124     
   3.2000000000000002        24.000000000000000        3.0785125457535294     
   3.2000000000000002        24.800000000000001        3.0805387400966797     
   3.2000000000000002        25.600000000000001        3.0835042825361048     
   3.2000000000000002        26.400000000000002        3.0856336996193940     
   3.2000000000000002        27.200000000000003        3.0924016732073549     
   3.2000000000000002        28.000000000000000        3.0939863543948882     
   3.2000000000000002        28.800000000000001        3.0975662203795635     
   3.2000000000000002        29.600000000000001        3.0998466451438396     
   3.2000000000000002        30.400000000000002        3.1014634273634947     
   3.2000000000000002        31.200000000000003        3.1024067889157512     
   3.2000000000000002        32.000000000000000        3.1025639139951715     
   3.2000000000000002        32.800000000000004        3.1026469951227873     
   3.2000000000000002        33.600000000000001        3.1023130600290845     
   3.2000000000000002        34.399999999999999        3.1017447012901465     
   3.2000000000000002        35.200000000000003        3.1012113498390912     
   3.2000000000000002        36.000000000000000        3.1008020271269361     
   3.2000000000000002        36.800000000000004        3.1012528315550361     
   3.2000000000000002        37.600000000000001        3.1008378033332811     
   3.2000000000000002        38.400000000000006        3.1011076792180026     
   3.2000000000000002        39.200000000000003        3.1002233653372349     
   3.2000000000000002        40.000000000000000        3.0994229685413499     
   3.2000000000000002        40.800000000000004        3.0980643112737156     
   3.2000000000000002        41.600000000000001        3.0973240734277914     
   3.2000000000000002        42.400000000000006        3.0926695205459365     
   3.2000000000000002        43.200000000000003        3.0929567621878884     
   3.2000000000000002        44.000000000000000        3.0922417608810115     
   3.2000000000000002        44.800000000000004        3.0911913462649543     
   3.2000000000000002        45.600000000000001        3.0920014092324677     
   3.2000000000000002        46.400000000000006        3.0943794102316957     
   3.2000000000000002        47.200000000000003        3.0974352010811188     
   3.2000000000000002        48.000000000000000        3.1011343164839480     
   3.2000000000000002        48.800000000000004        3.1036416317223874     
   3.2000000000000002        49.600000000000001        3.1066741165194220     
   3.2000000000000002        50.400000000000006        3.1088376226455865     
   3.2000000000000002        51.200000000000003        3.1093975750134830     
   3.2000000000000002        52.000000000000000        3.1093414292217578     
   3.2000000000000002        52.800000000000004        3.1061525443165658     
   3.2000000000000002        53.600000000000001        3.1034439084598726     
   3.2000000000000002        54.400000000000006        3.1001380332969886     
   3.2000000000000002        55.200000000000003        3.0969421034177649     
   3.2000000000000002        56.000000000000000        3.0935909167798110     
   3.2000000000000002        56.800000000000004        3.0914820671064045     
   3.2000000000000002        57.600000000000001        3.0909174956709577     
   3.2000000000000002        58.400000000000006        3.0911853104484770     
   3.2000000000000002        59.200000000000003        3.0924910110897801     
   3.2000000000000002        60.000000000000000        3.0947158440553433     
   3.2000000000000002        60.800000000000004        3.0969949586365737     
   3.2000000000000002        61.600000000000001        3.0990225824201398     
   3.2000000000000002        62.400000000000006        3.1005265953437373     
   3.2000000000000002        63.200000000000003        3.1024682446542804     
   3.2000000000000002        64.000000000000000        3.1044806766094935     
   3.2000000000000002        64.799999999999997        3.1035430434660767     
   3.2000000000000002        65.600000000000009        3.1035807775707127     
   3.2000000000000002        66.400000000000006        3.1026909744571651     
   3.2000000000000002        67.200000000000003        3.1023486659350108     
   3.2000000000000002        68.000000000000000        3.1012284673528421     
   3.2000000000000002        68.799999999999997        3.0963124014939565     
   3.2000000000000002        69.600000000000009        3.0949794792540244     
   3.2000000000000002        70.400000000000006        3.0917650826188741     
   3.2000000000000002        71.200000000000003        3.0909483413676617     
   3.2000000000000002        72.000000000000000        3.0845462573069971     
   3.2000000000000002        72.799999999999997        3.0813890559245931     
   3.2000000000000002        73.600000000000009        3.0800565888989007     
   3.2000000000000002        74.400000000000006        3.0793213030397677     
   3.2000000000000002        75.200000000000003        3.0783037921799292     
   3.2000000000000002        76.000000000000000        3.0802581184360118     
   3.2000000000000002        76.800000000000011        3.0819966069343168     
   3.2000000000000002        77.600000000000009        3.0846315133915385     
   3.2000000000000002        78.400000000000006        3.0876145698494617     
   3.2000000000000002        79.200000000000003        3.0897654060465047     
   3.2000000000000002        80.000000000000000        3.0922653117779428     
   3.2000000000000002        80.800000000000011        3.0937520428622198     
   3.2000000000000002        81.600000000000009        3.0942659462837558     
   3.2000000000000002        82.400000000000006        3.0951775935068495     
   3.2000000000000002        83.200000000000003        3.0944358341174061     
   3.2000000000000002        84.000000000000000        3.0955967274954390     
   3.2000000000000002        84.800000000000011        3.0934088755945068     
   3.2000000000000002        85.600000000000009        3.0940467774907066     
   3.2000000000000002        86.400000000000006        3.0941790824904953     
   3.2000000000000002        87.200000000000003        3.0950852838537029     
   3.2000000000000002        88.000000000000000        3.0959642611539229     
   3.2000000000000002        88.800000000000011        3.0963337907032074     
   3.2000000000000002        89.600000000000009        3.0983252536765629     
   3.2000000000000002        90.400000000000006        3.0996945168735017     
   3.2000000000000002        91.200000000000003        3.1005522117001796     
   3.2000000000000002        92.000000000000000        3.1003506070765749     
   3.2000000000000002        92.800000000000011        3.1010369285238211     
   3.2000000000000002        93.600000000000009        3.1008401165092114     
   3.2000000000000002        94.400000000000006        3.1008260757351849     
   3.2000000000000002        95.200000000000003        3.1002620405657488     
   3.2000000000000002        96.000000000000000        3.1003999865372789     
   3.2000000000000002        96.800000000000011        3.1000162030125860     
   3.2000000000000002        97.600000000000009        3.0989749046645820     
   3.2000000000000002        98.400000000000006        3.1007184097143732     
   3.2000000000000002        99.200000000000003        3.0991280706073034     
   3.2000000000000002        100.00000000000000        3.1011780092523566     
   3.2000000000000002        100.80000000000001        3.1007034619140312     
   3.2000000000000002        101.60000000000001        3.1012628550811088     
   3.2000000000000002        102.40000000000001        3.0978462521055130     

   4.0000000000000000       0.80000000000000004        3.1000130278260669     
   4.0000000000000000        1.6000000000000001        3.0999332587025692     
   4.0000000000000000        2.4000000000000004        3.0990051676917703     
   4.0000000000000000        3.2000000000000002        3.0992277218745894     
   4.0000000000000000        4.0000000000000000        3.0995090589711078     
   4.0000000000000000        4.8000000000000007        3.0998796630477981     
   4.0000000000000000        5.6000000000000005        3.1009122885158100     
   4.0000000000000000        6.4000000000000004        3.1015109084931742     
   4.0000000000000000        7.2000000000000002        3.1021581421732014     
   4.0000000000000000        8.0000000000000000        3.1022736978879233     
   4.0000000000000000        8.8000000000000007        3.1035792518007841     
   4.0000000000000000        9.6000000000000014        3.1023448631979615     
   4.0000000000000000        10.400000000000000        3.0987608808608083     
   4.0000000000000000        11.200000000000001        3.0989993565827598     
   4.0000000000000000        12.000000000000000        3.0952362864236163     
   4.0000000000000000        12.800000000000001        3.0919589231793609     
   4.0000000000000000        13.600000000000001        3.0891072023350410     
   4.0000000000000000        14.400000000000000        3.0839793534941644     
   4.0000000000000000        15.200000000000001        3.0802476698233279     
   4.0000000000000000        16.000000000000000        3.0759202975035040     
   4.0000000000000000        16.800000000000001        3.0745140068907144     
   4.0000000000000000        17.600000000000001        3.0711169673176433     
   4.0000000000000000        18.400000000000002        3.0707705806913865     
   4.0000000000000000        19.200000000000003        3.0700380804907614     
   4.0000000000000000        20.000000000000000        3.0689966401669180     
   4.0000000000000000        20.800000000000001        3.0679899391704297     
   4.0000000000000000        21.600000000000001        3.0686602819872890     
   4.0000000000000000        22.400000000000002        3.0694948128403068     
   4.0000000000000000        23.200000000000003        3.0698880791646950     
   4.0000000000000000        24.000000000000000        3.0704002420338510     
   4.0000000000000000        24.800000000000001        3.0736624930549401     
   4.0000000000000000        25.600000000000001        3.0755013737008756     
   4.0000000000000000        26.400000000000002        3.0790676074640460     
   4.0000000000000000        27.200000000000003        3.0834548582458785     
   4.0000000000000000        28.000000000000000        3.0892390953316613     
   4.0000000000000000        28.800000000000001        3.0924134015369829     
   4.0000000000000000        29.600000000000001        3.0957651393001280     
   4.0000000000000000        30.400000000000002        3.0995209818714748     
   4.0000000000000000        31.200000000000003        3.1011280402335251     
   4.0000000000000000        32.000000000000000        3.1023704114084141     
   4.0000000000000000        32.800000000000004        3.1031011325115272     
   4.0000000000000000        33.600000000000001        3.1028789975411226     
   4.0000000000000000        34.399999999999999        3.1023697598632958     
   4.0000000000000000        35.200000000000003        3.1014761921166514     
   4.0000000000000000        36.000000000000000        3.1008861174931939     
   4.0000000000000000        36.800000000000004        3.1012026177937928     
   4.0000000000000000        37.600000000000001        3.1007148435247411     
   4.0000000000000000        38.400000000000006        3.0999139696131039     
   4.0000000000000000        39.200000000000003        3.0996185732215253     
   4.0000000000000000        40.000000000000000        3.0986906004014734     
   4.0000000000000000        40.800000000000004        3.0983224101399798     
   4.0000000000000000        41.600000000000001        3.0938110557344198     
   4.0000000000000000        42.400000000000006        3.0930079024867081     
   4.0000000000000000        43.200000000000003        3.0914613299212936     
   4.0000000000000000        44.000000000000000        3.0928244688130841     
   4.0000000000000000        44.800000000000004        3.0922008960899796     
   4.0000000000000000        45.600000000000001        3.0954997676550056     
   4.0000000000000000        46.400000000000006        3.1002835497463570     
   4.0000000000000000        47.200000000000003        3.1060591106554538     
   4.0000000000000000        48.000000000000000        3.1124084293232577     
   4.0000000000000000        48.800000000000004        3.1191745409021432     
   4.0000000000000000        49.600000000000001        3.1244613629131095     
   4.0000000000000000        50.400000000000006        3.1277356737987643     
   4.0000000000000000        51.200000000000003        3.1291741724172972     
   4.0000000000000000        52.000000000000000        3.1271882830647950     
   4.0000000000000000        52.800000000000004        3.1232864690900053     
   4.0000000000000000        53.600000000000001        3.1182604111532233     
   4.0000000000000000        54.400000000000006        3.1123648797101051     
   4.0000000000000000        55.200000000000003        3.1058215422661033     
   4.0000000000000000        56.000000000000000        3.1003716079547323     
   4.0000000000000000        56.800000000000004        3.0942133675605987     
   4.0000000000000000        57.600000000000001        3.0917244551937371     
   4.0000000000000000        58.400000000000006        3.0903932062225330     
   4.0000000000000000        59.200000000000003        3.0910520855592671     
   4.0000000000000000        60.000000000000000        3.0928743904243490     
   4.0000000000000000        60.800000000000004        3.0948153628514361     
   4.0000000000000000        61.600000000000001        3.0967768085056067     
   4.0000000000000000        62.400000000000006        3.0990370907271987     
   4.0000000000000000        63.200000000000003        3.1007892620668804     
   4.0000000000000000        64.000000000000000        3.1018677359470450     
   4.0000000000000000        64.799999999999997        3.1028610915812109     
   4.0000000000000000        65.600000000000009        3.1033373374174458     
   4.0000000000000000        66.400000000000006        3.1040122816787852     
   4.0000000000000000        67.200000000000003        3.1034589090216089     
   4.0000000000000000        68.000000000000000        3.1028424317849894     
   4.0000000000000000        68.799999999999997        3.1018206345167343     
   4.0000000000000000        69.600000000000009        3.0984515460526181     
   4.0000000000000000        70.400000000000006        3.0955761071096410     
   4.0000000000000000        71.200000000000003        3.0944428608460228     
   4.0000000000000000        72.000000000000000        3.0903018990284936     
   4.0000000000000000        72.799999999999997        3.0882803624775992     
   4.0000000000000000        73.600000000000009        3.0876666947227389     
   4.0000000000000000        74.400000000000006        3.0870456013004746     
   4.0000000000000000        75.200000000000003        3.0900171379467043     
   4.0000000000000000        76.000000000000000        3.0931821877317480     
   4.0000000000000000        76.800000000000011        3.0963607288010557     
   4.0000000000000000        77.600000000000009        3.1004960685163123     
   4.0000000000000000        78.400000000000006        3.1035415631361056     
   4.0000000000000000        79.200000000000003        3.1083378674576445     
   4.0000000000000000        80.000000000000000        3.1093883763700152     
   4.0000000000000000        80.800000000000011        3.1094953688118014     
   4.0000000000000000        81.600000000000009        3.1078189276301469     
   4.0000000000000000        82.400000000000006        3.1067495422249571     
   4.0000000000000000        83.200000000000003        3.1026249439211786     
   4.0000000000000000        84.000000000000000        3.0990101667838599     
   4.0000000000000000        84.800000000000011        3.0964527763130878     
   4.0000000000000000        85.600000000000009        3.0945885562587634     
   4.0000000000000000        86.400000000000006        3.0933002151820137     
   4.0000000000000000        87.200000000000003        3.0931357607299090     
   4.0000000000000000        88.000000000000000        3.0937086030492993     
   4.0000000000000000        88.800000000000011        3.0950757004271421     
   4.0000000000000000        89.600000000000009        3.0969262032007272     
   4.0000000000000000        90.400000000000006        3.0994729354962240     
   4.0000000000000000        91.200000000000003        3.1003900147319277     
   4.0000000000000000        92.000000000000000        3.1019361755815136     
   4.0000000000000000        92.800000000000011        3.1012396814575922     
   4.0000000000000000        93.600000000000009        3.1013700534514741     
   4.0000000000000000        94.400000000000006        3.1015303019651279     
   4.0000000000000000        95.200000000000003        3.1009930548227982     
   4.0000000000000000        96.000000000000000        3.1006148129485265     
   4.0000000000000000        96.800000000000011        3.1001576738940728     
   4.0000000000000000        97.600000000000009        3.1001273908469722     
   4.0000000000000000        98.400000000000006        3.1007332608750606     
   4.0000000000000000        99.200000000000003        3.1002746365040088     
   4.0000000000000000        100.00000000000000        3.1003872940490127     
   4.0000000000000000        100.80000000000001        3.0991702819663778     
   4.0000000000000000        101.60000000000001        3.0995455408403174     
   4.0000000000000000        102.40000000000001        3.1008329817682649     

   4.8000000000000007       0.80000000000000004        3.0997528021921688     
   4.8000000000000007        1.6000000000000001        3.0989908770225099     
   4.8000000000000007        2.4000000000000004        3.0991851838483147     
   4.8000000000000007        3.2000000000000002        3.0993177259400508     
   4.8000000000000007        4.0000000000000000        3.0998819750828424     
   4.8000000000000007        4.8000000000000007        3.0990123615763419     
   4.8000000000000007        5.6000000000000005        3.1015258495251654     
   4.8000000000000007        6.4000000000000004        3.1022002869581526     
   4.8000000000000007        7.2000000000000002        3.1027590573233530     
   4.8000000000000007        8.0000000000000000        3.1028546787919864     
   4.8000000000000007        8.8000000000000007        3.1015739078965723     
   4.8000000000000007        9.6000000000000014        3.0997197142277400     
   4.8000000000000007        10.400000000000000        3.0977246089411308     
   4.8000000000000007        11.200000000000001        3.0937977706794015     
   4.8000000000000007        12.000000000000000        3.0884659284168530     
   4.8000000000000007        12.800000000000001        3.0840563702375161     
   4.8000000000000007        13.600000000000001        3.0795887933548771     
   4.8000000000000007        14.400000000000000        3.0751201643929984     
   4.8000000000000007        15.200000000000001        3.0721720190087676     
   4.8000000000000007        16.000000000000000        3.0694924729935127     
   4.8000000000000007        16.800000000000001        3.0691012658457075     
   4.8000000000000007        17.600000000000001        3.0698313385379583     
   4.8000000000000007        18.400000000000002        3.0706848071340076     
   4.8000000000000007        19.200000000000003        3.0710830821926911     
   4.8000000000000007        20.000000000000000        3.0718022104018110     
   4.8000000000000007        20.800000000000001        3.0709919536880688     
   4.8000000000000007        21.600000000000001        3.0710667777575642     
   4.8000000000000007        22.400000000000002        3.0699578991962775     
   4.8000000000000007        23.200000000000003        3.0710752519555324     
   4.8000000000000007        24.000000000000000        3.0687190642612197     
   4.8000000000000007        24.800000000000001        3.0686023997505343     
   4.8000000000000007        25.600000000000001        3.0699315503480378     
   4.8000000000000007        26.400000000000002        3.0716668929031776     
   4.8000000000000007        27.200000000000003        3.0746312356219061     
   4.8000000000000007        28.000000000000000        3.0795003562883894     
   4.8000000000000007        28.800000000000001        3.0848154863537096     
   4.8000000000000007        29.600000000000001        3.0900051730558187     
   4.8000000000000007        30.400000000000002        3.0942486020033573     
   4.8000000000000007        31.200000000000003        3.0976626013466575     
   4.8000000000000007        32.000000000000000        3.1007713717812515     
   4.8000000000000007        32.800000000000004        3.1029416165249102     
   4.8000000000000007        33.600000000000001        3.1031045155661316     
   4.8000000000000007        34.399999999999999        3.1029239469124512     
   4.8000000000000007        35.200000000000003        3.1030486469595662     
   4.8000000000000007        36.000000000000000        3.1019780718175793     
   4.8000000000000007        36.800000000000004        3.1013992940105766     
   4.8000000000000007        37.600000000000001        3.0994770000029530     
   4.8000000000000007        38.400000000000006        3.0999271013596088     
   4.8000000000000007        39.200000000000003        3.0986999490167668     
   4.8000000000000007        40.000000000000000        3.0977100783725544     
   4.8000000000000007        40.800000000000004        3.0957637109066405     
   4.8000000000000007        41.600000000000001        3.0934907228980655     
   4.8000000000000007        42.400000000000006        3.0924055363423464     
   4.8000000000000007        43.200000000000003        3.0910846710125508     
   4.8000000000000007        44.000000000000000        3.0923293159929903     
   4.8000000000000007        44.800000000000004        3.0963301398065144     
   4.8000000000000007        45.600000000000001        3.1023157173216394     
   4.8000000000000007        46.400000000000006        3.1103591837783791     
   4.8000000000000007        47.200000000000003        3.1196840266248627     
   4.8000000000000007        48.000000000000000        3.1308237897803557     
   4.8000000000000007        48.800000000000004        3.1413800551714699     
   4.8000000000000007        49.600000000000001        3.1498676584565741     
   4.8000000000000007        50.400000000000006        3.1523809982562394     
   4.8000000000000007        51.200000000000003        3.1561302497380104     
   4.8000000000000007        52.000000000000000        3.1550536271802563     
   4.8000000000000007        52.800000000000004        3.1482653905036644     
   4.8000000000000007        53.600000000000001        3.1415639803527364     
   4.8000000000000007        54.400000000000006        3.1307274474726245     
   4.8000000000000007        55.200000000000003        3.1198173827158415     
   4.8000000000000007        56.000000000000000        3.1099058208546353     
   4.8000000000000007        56.800000000000004        3.1015217019557464     
   4.8000000000000007        57.600000000000001        3.0953484333200341     
   4.8000000000000007        58.400000000000006        3.0919862772961819     
   4.8000000000000007        59.200000000000003        3.0907815125577724     
   4.8000000000000007        60.000000000000000        3.0920079316758700     
   4.8000000000000007        60.800000000000004        3.0932114937600370     
   4.8000000000000007        61.600000000000001        3.0957555569228581     
   4.8000000000000007        62.400000000000006        3.0968613859321028     
   4.8000000000000007        63.200000000000003        3.0995020158208826     
   4.8000000000000007        64.000000000000000        3.1010803504875839     
   4.8000000000000007        64.799999999999997        3.1024493825641124     
   4.8000000000000007        65.600000000000009        3.1026693622304582     
   4.8000000000000007        66.400000000000006        3.1035977034421753     
   4.8000000000000007        67.200000000000003        3.1031496801416920     
   4.8000000000000007        68.000000000000000        3.1015146136751111     
   4.8000000000000007        68.799999999999997        3.1006010204204357     
   4.8000000000000007        69.600000000000009        3.0989457728971552     
   4.8000000000000007        70.400000000000006        3.0980489070559907     
   4.8000000000000007        71.200000000000003        3.0946313429322179     
   4.8000000000000007        72.000000000000000        3.0935580218985850     
   4.8000000000000007        72.799999999999997        3.0924406876247983     
   4.8000000000000007        73.600000000000009        3.0936901415484339     
   4.8000000000000007        74.400000000000006        3.0963028785219611     
   4.8000000000000007        75.200000000000003        3.1003503652738398     
   4.8000000000000007        76.000000000000000        3.1076039744262256     
   4.8000000000000007        76.800000000000011        3.1133546161009136     
   4.8000000000000007        77.600000000000009        3.1184939759696562     
   4.8000000000000007        78.400000000000006        3.1255155120333971     
   4.8000000000000007        79.200000000000003        3.1297962850116767     
   4.8000000000000007        80.000000000000000        3.1312866395131635     
   4.8000000000000007        80.800000000000011        3.1299299217567724     
   4.8000000000000007        81.600000000000009        3.1264030534860563     
   4.8000000000000007        82.400000000000006        3.1228845954840199     
   4.8000000000000007        83.200000000000003        3.1146518164247734     
   4.8000000000000007        84.000000000000000        3.1079726080521017     
   4.8000000000000007        84.800000000000011        3.1020666404831720     
   4.8000000000000007        85.600000000000009        3.0976561858928782     
   4.8000000000000007        86.400000000000006        3.0942283414915353     
   4.8000000000000007        87.200000000000003        3.0922009211433386     
   4.8000000000000007        88.000000000000000        3.0922340680758147     
   4.8000000000000007        88.800000000000011        3.0932130704101342     
   4.8000000000000007        89.600000000000009        3.0954707008924527     
   4.8000000000000007        90.400000000000006        3.0976801586000140     
   4.8000000000000007        91.200000000000003        3.0993623211143868     
   4.8000000000000007        92.000000000000000        3.1002023950771096     
   4.8000000000000007        92.800000000000011        3.1010851699924777     
   4.8000000000000007        93.600000000000009        3.1011623071397927     
   4.8000000000000007        94.400000000000006        3.1013011521721281     
   4.8000000000000007        95.200000000000003        3.1012520825850642     
   4.8000000000000007        96.000000000000000        3.1021213189235808     
   4.8000000000000007        96.800000000000011        3.1007358740086346     
   4.8000000000000007        97.600000000000009        3.0997472572496587     
   4.8000000000000007        98.400000000000006        3.1008354967786680     
   4.8000000000000007        99.200000000000003        3.1004037148490666     
   4.8000000000000007        100.00000000000000        3.1003041412841688     
   4.8000000000000007        100.80000000000001        3.0994568771097351     
   4.8000000000000007        101.60000000000001        3.1000482515181771     
   4.8000000000000007        102.40000000000001        3.1003196559607904     

   5.6000000000000005       0.80000000000000004        3.0998951998165518     
   5.6000000000000005        1.6000000000000001        3.0993615232928922     
   5.6000000000000005        2.4000000000000004        3.0992773899114643     
   5.6000000000000005        3.2000000000000002        3.0996741252598103     
   5.6000000000000005        4.0000000000000000        3.1005046239230647     
   5.6000000000000005        4.8000000000000007        3.1012167595365479     
   5.6000000000000005        5.6000000000000005        3.1018709345439457     
   5.6000000000000005        6.4000000000000004        3.1026412500179603     
   5.6000000000000005        7.2000000000000002        3.1027969569529130     
   5.6000000000000005        8.0000000000000000        3.1021654265804153     
   5.6000000000000005        8.8000000000000007        3.0998705280966887     
   5.6000000000000005        9.6000000000000014        3.0976377809674438     
   5.6000000000000005        10.400000000000000        3.0926599900096314     
   5.6000000000000005        11.200000000000001        3.0872090811771424     
   5.6000000000000005        12.000000000000000        3.0811709641766187     
   5.6000000000000005        12.800000000000001        3.0759840514376604     
   5.6000000000000005        13.600000000000001        3.0730555646814035     
   5.6000000000000005        14.400000000000000        3.0694861847944246     
   5.6000000000000005        15.200000000000001        3.0711249697647536     
   5.6000000000000005        16.000000000000000        3.0753716214900879     
   5.6000000000000005        16.800000000000001        3.0782068584218187     
   5.6000000000000005        17.600000000000001        3.0851187275443737     
   5.6000000000000005        18.400000000000002        3.0891453432888207     
   5.6000000000000005        19.200000000000003        3.0930628466288637     
   5.6000000000000005        20.000000000000000        3.0968586411318579     
   5.6000000000000005        20.800000000000001        3.0979441781013302     
   5.6000000000000005        21.600000000000001        3.0967096203048459     
   5.6000000000000005        22.400000000000002        3.0947209293735769     
   5.6000000000000005        23.200000000000003        3.0889640940790590     
   5.6000000000000005        24.000000000000000        3.0838082673110012     
   5.6000000000000005        24.800000000000001        3.0783337886130542     
   5.6000000000000005        25.600000000000001        3.0740957177638095     
   5.6000000000000005        26.400000000000002        3.0717943647801818     
   5.6000000000000005        27.200000000000003        3.0709640422430096     
   5.6000000000000005        28.000000000000000        3.0727689827936242     
   5.6000000000000005        28.800000000000001        3.0766370207147435     
   5.6000000000000005        29.600000000000001        3.0825311156466686     
   5.6000000000000005        30.400000000000002        3.0876703729656354     
   5.6000000000000005        31.200000000000003        3.0928906274694246     
   5.6000000000000005        32.000000000000000        3.0969798212646777     
   5.6000000000000005        32.800000000000004        3.1005412602300697     
   5.6000000000000005        33.600000000000001        3.1025583578221849     
   5.6000000000000005        34.399999999999999        3.1031287912845440     
   5.6000000000000005        35.200000000000003        3.1030269515239719     
   5.6000000000000005        36.000000000000000        3.1025848189822907     
   5.6000000000000005        36.800000000000004        3.1018060014755835     
   5.6000000000000005        37.600000000000001        3.1006727492072219     
   5.6000000000000005        38.400000000000006        3.1001250969598324     
   5.6000000000000005        39.200000000000003        3.0974151552667002     
   5.6000000000000005        40.000000000000000        3.0965009942632395     
   5.6000000000000005        40.800000000000004        3.0926541564910521     
   5.6000000000000005        41.600000000000001        3.0928775653411322     
   5.6000000000000005        42.400000000000006        3.0906028110481674     
   5.6000000000000005        43.200000000000003        3.0931243625347191     
   5.6000000000000005        44.000000000000000        3.0954160695249424     
   5.6000000000000005        44.800000000000004        3.1013120410087214     
   5.6000000000000005        45.600000000000001        3.1120918962523918     
   5.6000000000000005        46.400000000000006        3.1247867786445629     
   5.6000000000000005        47.200000000000003        3.1401831932269237     
   5.6000000000000005        48.000000000000000        3.1543672090770931     
   5.6000000000000005        48.800000000000004        3.1695576889780037     
   5.6000000000000005        49.600000000000001        3.1812672721133564     
   5.6000000000000005        50.400000000000006        3.1900918819896229     
   5.6000000000000005        51.200000000000003        3.1926027866981421     
   5.6000000000000005        52.000000000000000        3.1897140298308360     
   5.6000000000000005        52.800000000000004        3.1828693969655886     
   5.6000000000000005        53.600000000000001        3.1706005016824004     
   5.6000000000000005        54.400000000000006        3.1542411885524881     
   5.6000000000000005        55.200000000000003        3.1394800155134930     
   5.6000000000000005        56.000000000000000        3.1245303318800333     
   5.6000000000000005        56.800000000000004        3.1116533514388838     
   5.6000000000000005        57.600000000000001        3.1021193435629488     
   5.6000000000000005        58.400000000000006        3.0951622878507048     
   5.6000000000000005        59.200000000000003        3.0912307505843328     
   5.6000000000000005        60.000000000000000        3.0906626126498531     
   5.6000000000000005        60.800000000000004        3.0913151882414143     
   5.6000000000000005        61.600000000000001        3.0930477123429947     
   5.6000000000000005        62.400000000000006        3.0960212277261911     
   5.6000000000000005        63.200000000000003        3.0994037098880636     
   5.6000000000000005        64.000000000000000        3.0997666992075765     
   5.6000000000000005        64.799999999999997        3.1017468407283624     
   5.6000000000000005        65.600000000000009        3.1024746212816807     
   5.6000000000000005        66.400000000000006        3.1020864495355425     
   5.6000000000000005        67.200000000000003        3.1020195367469046     
   5.6000000000000005        68.000000000000000        3.1017450273331679     
   5.6000000000000005        68.799999999999997        3.1016652136931264     
   5.6000000000000005        69.600000000000009        3.0974818059948830     
   5.6000000000000005        70.400000000000006        3.0941812556196124     
   5.6000000000000005        71.200000000000003        3.0935748370963250     
   5.6000000000000005        72.000000000000000        3.0934641789178534     
   5.6000000000000005        72.799999999999997        3.0948488159225516     
   5.6000000000000005        73.600000000000009        3.0986595611488301     
   5.6000000000000005        74.400000000000006        3.1044246746620643     
   5.6000000000000005        75.200000000000003        3.1138365181630694     
   5.6000000000000005        76.000000000000000        3.1220289395238816     
   5.6000000000000005        76.800000000000011        3.1335533814011507     
   5.6000000000000005        77.600000000000009        3.1431123042080999     
   5.6000000000000005        78.400000000000006        3.1523638366536959     
   5.6000000000000005        79.200000000000003        3.1574189340239318     
   5.6000000000000005        80.000000000000000        3.1595306283769484     
   5.6000000000000005        80.800000000000011        3.1576267052089846     
   5.6000000000000005        81.600000000000009        3.1514334676523235     
   5.6000000000000005        82.400000000000006        3.1436222263350153     
   5.6000000000000005        83.200000000000003        3.1328635027023122     
   5.6000000000000005        84.000000000000000        3.1212177480059200     
   5.6000000000000005        84.800000000000011        3.1118525318198551     
   5.6000000000000005        85.600000000000009        3.1035140036838840     
   5.6000000000000005        86.400000000000006        3.0967489795800449     
   5.6000000000000005        87.200000000000003        3.0932599068846347     
   5.6000000000000005        88.000000000000000        3.0919356229814916     
   5.6000000000000005        88.800000000000011        3.0914110100437675     
   5.6000000000000005        89.600000000000009        3.0952243130983761     
   5.6000000000000005        90.400000000000006        3.0956759517950236     
   5.6000000000000005        91.200000000000003        3.0975753182603483     
   5.6000000000000005        92.000000000000000        3.0992235951155638     
   5.6000000000000005        92.800000000000011        3.0996657913067360     
   5.6000000000000005        93.600000000000009        3.1008707474240014     
   5.6000000000000005        94.400000000000006        3.1004969848856732     
   5.6000000000000005        95.200000000000003        3.1013641195007979     
   5.6000000000000005        96.000000000000000        3.1007185500765466     
   5.6000000000000005        96.800000000000011        3.1009880052328094     
   5.6000000000000005        97.600000000000009        3.1009832440888063     
   5.6000000000000005        98.400000000000006        3.1010645220234516     
   5.6000000000000005        99.200000000000003        3.1007009151333933     
   5.6000000000000005        100.00000000000000        3.0985446841335351     
   5.6000000000000005        100.80000000000001        3.1001963677740152     
   5.6000000000000005        101.60000000000001        3.0997473001169862     
   5.6000000000000005        102.40000000000001        3.1004042435567465     

   6.4000000000000004       0.80000000000000004        3.1003548588225986     
   6.4000000000000004        1.6000000000000001        3.1013523999505077     
   6.4000000000000004        2.4000000000000004        3.0997697983210792     
   6.4000000000000004        3.2000000000000002        3.1000331031988178     
   6.4000000000000004        4.0000000000000000        3.1006551224112395     
   6.4000000000000004        4.8000000000000007        3.1007417664226309     
   6.4000000000000004        5.6000000000000005        3.1015642593012687     
   6.4000000000000004        6.4000000000000004        3.1030489031965480     
   6.4000000000000004        7.2000000000000002        3.1023886736105841     
   6.4000000000000004        8.0000000000000000        3.1003194611717135     
   6.4000000000000004        8.8000000000000007        3.0970571259845028     
   6.4000000000000004        9.6000000000000014        3.0920281216086805     
   6.4000000000000004        10.400000000000000        3.0857462854475588     
   6.4000000000000004        11.200000000000001        3.0802071175416548     
   6.4000000000000004        12.000000000000000        3.0757348355040177     
   6.4000000000000004        12.800000000000001        3.0716364815361286     
   6.4000000000000004        13.600000000000001        3.0718328132380668     
   6.4000000000000004        14.400000000000000        3.0768075290718468     
   6.4000000000000004        15.200000000000001        3.0856723774414796     
   6.4000000000000004        16.000000000000000        3.0980037196110257     
   6.4000000000000004        16.800000000000001        3.1120781888950457     
   6.4000000000000004        17.600000000000001        3.1266798003484126     
   6.4000000000000004        18.400000000000002        3.1394560990223752     
   6.4000000000000004        19.200000000000003        3.1498336678700145     
   6.4000000000000004        20.000000000000000        3.1557188152218245     
   6.4000000000000004        20.800000000000001        3.1578201022155050     
   6.4000000000000004        21.600000000000001        3.1562881403727525     
   6.4000000000000004        22.400000000000002        3.1492133569144194     
   6.4000000000000004        23.200000000000003        3.1395501862945410     
   6.4000000000000004        24.000000000000000        3.1267670399974903     
   6.4000000000000004        24.800000000000001        3.1122678000298412     
   6.4000000000000004        25.600000000000001        3.0980606861031843     
   6.4000000000000004        26.400000000000002        3.0857748990586606     
   6.4000000000000004        27.200000000000003        3.0776979853308446     
   6.4000000000000004        28.000000000000000        3.0726455109781656     
   6.4000000000000004        28.800000000000001        3.0722904221551883     
   6.4000000000000004        29.600000000000001        3.0752328431477252     
   6.4000000000000004        30.400000000000002        3.0803843225475576     
   6.4000000000000004        31.200000000000003        3.0863517133746154     
   6.4000000000000004        32.000000000000000        3.0921590730652113     
   6.4000000000000004        32.800000000000004        3.0953024340116309     
   6.4000000000000004        33.600000000000001        3.1001882183316245     
   6.4000000000000004        34.399999999999999        3.1027602058904846     
   6.4000000000000004        35.200000000000003        3.1033933007340115     
   6.4000000000000004        36.000000000000000        3.1034032083627836     
   6.4000000000000004        36.800000000000004        3.1025444187088773     
   6.4000000000000004        37.600000000000001        3.1014148339793457     
   6.4000000000000004        38.400000000000006        3.0995672748134653     
   6.4000000000000004        39.200000000000003        3.0986956529569998     
   6.4000000000000004        40.000000000000000        3.0959610831694926     
   6.4000000000000004        40.800000000000004        3.0932007866180000     
   6.4000000000000004        41.600000000000001        3.0916564600813237     
   6.4000000000000004        42.400000000000006        3.0906385418283193     
   6.4000000000000004        43.200000000000003        3.0943302575251157     
   6.4000000000000004        44.000000000000000        3.0998500162953397     
   6.4000000000000004        44.800000000000004        3.1105289002942667     
   6.4000000000000004        45.600000000000001        3.1241933914864184     
   6.4000000000000004        46.400000000000006        3.1427102716137174     
   6.4000000000000004        47.200000000000003        3.1639618489667765     
   6.4000000000000004        48.000000000000000        3.1850657581498689     
   6.4000000000000004        48.800000000000004        3.2044940134894868     
   6.4000000000000004        49.600000000000001        3.2203357725164410     
   6.4000000000000004        50.400000000000006        3.2309199669382695     
   6.4000000000000004        51.200000000000003        3.2346724903609396     
   6.4000000000000004        52.000000000000000        3.2310547722215728     
   6.4000000000000004        52.800000000000004        3.2206423029407039     
   6.4000000000000004        53.600000000000001        3.2039625074603082     
   6.4000000000000004        54.400000000000006        3.1851714031803589     
   6.4000000000000004        55.200000000000003        3.1633173811290245     
   6.4000000000000004        56.000000000000000        3.1433789921522211     
   6.4000000000000004        56.800000000000004        3.1248998500690055     
   6.4000000000000004        57.600000000000001        3.1101499582421828     
   6.4000000000000004        58.400000000000006        3.0996140620268582     
   6.4000000000000004        59.200000000000003        3.0923243366218984     
   6.4000000000000004        60.000000000000000        3.0904764053456519     
   6.4000000000000004        60.800000000000004        3.0903876098602896     
   6.4000000000000004        61.600000000000001        3.0922645429548705     
   6.4000000000000004        62.400000000000006        3.0942375964561393     
   6.4000000000000004        63.200000000000003        3.0966843508425219     
   6.4000000000000004        64.000000000000000        3.0992562722729424     
   6.4000000000000004        64.799999999999997        3.1008990208904321     
   6.4000000000000004        65.600000000000009        3.1017090956189195     
   6.4000000000000004        66.400000000000006        3.1016836461096049     
   6.4000000000000004        67.200000000000003        3.1013886726412170     
   6.4000000000000004        68.000000000000000        3.0995792738266079     
   6.4000000000000004        68.799999999999997        3.0977237057893596     
   6.4000000000000004        69.600000000000009        3.0951149899331596     
   6.4000000000000004        70.400000000000006        3.0938596456935210     
   6.4000000000000004        71.200000000000003        3.0924916055664853     
   6.4000000000000004        72.000000000000000        3.0936750029118758     
   6.4000000000000004        72.799999999999997        3.0971408389669959     
   6.4000000000000004        73.600000000000009        3.1044617903975840     
   6.4000000000000004        74.400000000000006        3.1144690838592290     
   6.4000000000000004        75.200000000000003        3.1265275118877347     
   6.4000000000000004        76.000000000000000        3.1427665969729306     
   6.4000000000000004        76.800000000000011        3.1585558070480650     
   6.4000000000000004        77.600000000000009        3.1712951972439742     
   6.4000000000000004        78.400000000000006        3.1837889941345683     
   6.4000000000000004        79.200000000000003        3.1931336562802373     
   6.4000000000000004        80.000000000000000        3.1948483289318346     
   6.4000000000000004        80.800000000000011        3.1916370564905234     
   6.4000000000000004        81.600000000000009        3.1845463181487030     
   6.4000000000000004        82.400000000000006        3.1718161826587976     
   6.4000000000000004        83.200000000000003        3.1562201942704866     
   6.4000000000000004        84.000000000000000        3.1410069052935667     
   6.4000000000000004        84.800000000000011        3.1261854127930260     
   6.4000000000000004        85.600000000000009        3.1136078465460080     
   6.4000000000000004        86.400000000000006        3.1026733842517098     
   6.4000000000000004        87.200000000000003        3.0963928247037411     
   6.4000000000000004        88.000000000000000        3.0918184749468174     
   6.4000000000000004        88.800000000000011        3.0917741580347649     
   6.4000000000000004        89.600000000000009        3.0912659571776113     
   6.4000000000000004        90.400000000000006        3.0948171438010394     
   6.4000000000000004        91.200000000000003        3.0954818366431143     
   6.4000000000000004        92.000000000000000        3.0974355843975614     
   6.4000000000000004        92.800000000000011        3.0989495270231080     
   6.4000000000000004        93.600000000000009        3.0989943139378808     
   6.4000000000000004        94.400000000000006        3.1004737378901672     
   6.4000000000000004        95.200000000000003        3.1006984521349503     
   6.4000000000000004        96.000000000000000        3.1005560157994818     
   6.4000000000000004        96.800000000000011        3.1005910440005917     
   6.4000000000000004        97.600000000000009        3.1009282993130860     
   6.4000000000000004        98.400000000000006        3.1010642174928749     
   6.4000000000000004        99.200000000000003        3.1015241571774368     
   6.4000000000000004        100.00000000000000        3.1009135202706095     
   6.4000000000000004        100.80000000000001        3.1006102796076633     
   6.4000000000000004        101.60000000000001        3.1009006817641516     
   6.4000000000000004        102.40000000000001        3.1007236037983246     

   7.2000000000000002       0.80000000000000004        3.1007043804895433     
   7.2000000000000002        1.6000000000000001        3.1003572089534459     
   7.2000000000000002        2.4000000000000004        3.1007183051752101     
   7.2000000000000002        3.2000000000000002        3.1006660296454429     
   7.2000000000000002        4.0000000000000000        3.1005817494988976     
   7.2000000000000002        4.8000000000000007        3.1018519659438581     
   7.2000000000000002        5.6000000000000005        3.1026610082886497     
   7.2000000000000002        6.4000000000000004        3.1020872895825380     
   7.2000000000000002        7.2000000000000002        3.1014661033160138     
   7.2000000000000002        8.0000000000000000        3.0982762920930140     
   7.2000000000000002        8.8000000000000007        3.0923891614821351     
   7.2000000000000002        9.6000000000000014        3.0860080055234502     
   7.2000000000000002        10.400000000000000        3.0790296145747043     
   7.2000000000000002        11.200000000000001        3.0725534921724065     
   7.2000000000000002        12.000000000000000        3.0720875330730872     
   7.2000000000000002        12.800000000000001        3.0751228290478005     
   7.2000000000000002        13.600000000000001        3.0842897298564171     
   7.2000000000000002        14.400000000000000        3.1018084858721862     
   7.2000000000000002        15.200000000000001        3.1230616429555980     
   7.2000000000000002        16.000000000000000        3.1509244828858800     
   7.2000000000000002        16.800000000000001        3.1777658618654265     
   7.2000000000000002        17.600000000000001        3.2046110325852672     
   7.2000000000000002        18.400000000000002        3.2258952804082268     
   7.2000000000000002        19.200000000000003        3.2415911900773744     
   7.2000000000000002        20.000000000000000        3.2516114075166813     
   7.2000000000000002        20.800000000000001        3.2545936576596142     
   7.2000000000000002        21.600000000000001        3.2509517649742792     
   7.2000000000000002        22.400000000000002        3.2407573578599158     
   7.2000000000000002        23.200000000000003        3.2252348230551924     
   7.2000000000000002        24.000000000000000        3.2042756824241714     
   7.2000000000000002        24.800000000000001        3.1784044434748595     
   7.2000000000000002        25.600000000000001        3.1502646303903297     
   7.2000000000000002        26.400000000000002        3.1225483755102004     
   7.2000000000000002        27.200000000000003        3.1005967749007808     
   7.2000000000000002        28.000000000000000        3.0853111634330914     
   7.2000000000000002        28.800000000000001        3.0752929342024973     
   7.2000000000000002        29.600000000000001        3.0719691451264994     
   7.2000000000000002        30.400000000000002        3.0749723955409478     
   7.2000000000000002        31.200000000000003        3.0800481885633291     
   7.2000000000000002        32.000000000000000        3.0860142223305091     
   7.2000000000000002        32.800000000000004        3.0922304646641763     
   7.2000000000000002        33.600000000000001        3.0970526423345204     
   7.2000000000000002        34.399999999999999        3.1013755400071066     
   7.2000000000000002        35.200000000000003        3.1032628144698298     
   7.2000000000000002        36.000000000000000        3.1035926639480613     
   7.2000000000000002        36.800000000000004        3.1039621855678403     
   7.2000000000000002        37.600000000000001        3.1009796780296464     
   7.2000000000000002        38.400000000000006        3.0994566857878243     
   7.2000000000000002        39.200000000000003        3.0970852453136279     
   7.2000000000000002        40.000000000000000        3.0945065296135685     
   7.2000000000000002        40.800000000000004        3.0922255587831038     
   7.2000000000000002        41.600000000000001        3.0906683395388463     
   7.2000000000000002        42.400000000000006        3.0914007983683227     
   7.2000000000000002        43.200000000000003        3.0961954228900064     
   7.2000000000000002        44.000000000000000        3.1056573570645112     
   7.2000000000000002        44.800000000000004        3.1201619223681987     
   7.2000000000000002        45.600000000000001        3.1399659153303241     
   7.2000000000000002        46.400000000000006        3.1637088080996834     
   7.2000000000000002        47.200000000000003        3.1901308011444045     
   7.2000000000000002        48.000000000000000        3.2169767351210918     
   7.2000000000000002        48.800000000000004        3.2417281044115218     
   7.2000000000000002        49.600000000000001        3.2617478371381008     
   7.2000000000000002        50.400000000000006        3.2751068724320835     
   7.2000000000000002        51.200000000000003        3.2798142643183894     
   7.2000000000000002        52.000000000000000        3.2751478311586730     
   7.2000000000000002        52.800000000000004        3.2618792459793928     
   7.2000000000000002        53.600000000000001        3.2431382808455629     
   7.2000000000000002        54.400000000000006        3.2178667546440578     
   7.2000000000000002        55.200000000000003        3.1905863232745810     
   7.2000000000000002        56.000000000000000        3.1640253803290208     
   7.2000000000000002        56.800000000000004        3.1395649754089958     
   7.2000000000000002        57.600000000000001        3.1200504755179086     
   7.2000000000000002        58.400000000000006        3.1053642501418950     
   7.2000000000000002        59.200000000000003        3.0961427434554469     
   7.2000000000000002        60.000000000000000        3.0915029718170004     
   7.2000000000000002        60.800000000000004        3.0910588593049115     
   7.2000000000000002        61.600000000000001        3.0912832662838525     
   7.2000000000000002        62.400000000000006        3.0947660334656031     
   7.2000000000000002        63.200000000000003        3.0960849269484432     
   7.2000000000000002        64.000000000000000        3.0986275609002525     
   7.2000000000000002        64.799999999999997        3.1001365340826377     
   7.2000000000000002        65.600000000000009        3.1009856857490661     
   7.2000000000000002        66.400000000000006        3.1010149235875484     
   7.2000000000000002        67.200000000000003        3.0990183946687639     
   7.2000000000000002        68.000000000000000        3.0984571343425724     
   7.2000000000000002        68.799999999999997        3.0957080001005801     
   7.2000000000000002        69.600000000000009        3.0935374404255160     
   7.2000000000000002        70.400000000000006        3.0918790885879512     
   7.2000000000000002        71.200000000000003        3.0930461499485582     
   7.2000000000000002        72.000000000000000        3.0949380382277316     
   7.2000000000000002        72.799999999999997        3.1011657405995527     
   7.2000000000000002        73.600000000000009        3.1119608314681559     
   7.2000000000000002        74.400000000000006        3.1264766737765739     
   7.2000000000000002        75.200000000000003        3.1443819757475446     
   7.2000000000000002        76.000000000000000        3.1652258486769056     
   7.2000000000000002        76.800000000000011        3.1865736765563368     
   7.2000000000000002        77.600000000000009        3.2060806097199688     
   7.2000000000000002        78.400000000000006        3.2221614443370115     
   7.2000000000000002        79.200000000000003        3.2324923913568258     
   7.2000000000000002        80.000000000000000        3.2358689838425816     
   7.2000000000000002        80.800000000000011        3.2319462608738063     
   7.2000000000000002        81.600000000000009        3.2216518258015374     
   7.2000000000000002        82.400000000000006        3.2055966363921198     
   7.2000000000000002        83.200000000000003        3.1857414280374940     
   7.2000000000000002        84.000000000000000        3.1642119361336962     
   7.2000000000000002        84.800000000000011        3.1435321365788487     
   7.2000000000000002        85.600000000000009        3.1250867790267534     
   7.2000000000000002        86.400000000000006        3.1103301416565654     
   7.2000000000000002        87.200000000000003        3.0986610713268177     
   7.2000000000000002        88.000000000000000        3.0923737429216183     
   7.2000000000000002        88.800000000000011        3.0892875711822305     
   7.2000000000000002        89.600000000000009        3.0887157371355394     
   7.2000000000000002        90.400000000000006        3.0904187836964270     
   7.2000000000000002        91.200000000000003        3.0920775961489118     
   7.2000000000000002        92.000000000000000        3.0949161957964000     
   7.2000000000000002        92.800000000000011        3.0971044953022457     
   7.2000000000000002        93.600000000000009        3.0980143137691538     
   7.2000000000000002        94.400000000000006        3.0985090815422316     
   7.2000000000000002        95.200000000000003        3.0991434784940917     
   7.2000000000000002        96.000000000000000        3.0991128464500171     
   7.2000000000000002        96.800000000000011        3.0996525167747198     
   7.2000000000000002        97.600000000000009        3.1000414253600739     
   7.2000000000000002        98.400000000000006        3.1012606443494857     
   7.2000000000000002        99.200000000000003        3.1007917510704859     
   7.2000000000000002        100.00000000000000        3.1003011672866307     
   7.2000000000000002        100.80000000000001        3.1008877814360836     
   7.2000000000000002        101.60000000000001        3.1007009858442935     
   7.2000000000000002        102.40000000000001        3.0997986541614670     

   8.0000000000000000       0.80000000000000004        3.1009566370760333     
   8.0000000000000000        1.6000000000000001        3.1004754612203205     
   8.0000000000000000        2.4000000000000004        3.1008616396971398     
   8.0000000000000000        3.2000000000000002        3.1006783509926841     
   8.0000000000000000        4.0000000000000000        3.1028205702320517     
   8.0000000000000000        4.8000000000000007        3.1023467779483096     
   8.0000000000000000        5.6000000000000005        3.1025379005211327     
   8.0000000000000000        6.4000000000000004        3.1016708013735217     
   8.0000000000000000        7.2000000000000002        3.0987873639647483     
   8.0000000000000000        8.0000000000000000        3.0931869693865464     
   8.0000000000000000        8.8000000000000007        3.0865194514012790     
   8.0000000000000000        9.6000000000000014        3.0799403183928376     
   8.0000000000000000        10.400000000000000        3.0739147146792138     
   8.0000000000000000        11.200000000000001        3.0735986923731486     
   8.0000000000000000        12.000000000000000        3.0770950106224175     
   8.0000000000000000        12.800000000000001        3.0917450183515189     
   8.0000000000000000        13.600000000000001        3.1141116747945756     
   8.0000000000000000        14.400000000000000        3.1474091743918255     
   8.0000000000000000        15.200000000000001        3.1869306424484884     
   8.0000000000000000        16.000000000000000        3.2321362541202254     
   8.0000000000000000        16.800000000000001        3.2750020159176354     
   8.0000000000000000        17.600000000000001        3.3105419267210578     
   8.0000000000000000        18.400000000000002        3.3384268001567223     
   8.0000000000000000        19.200000000000003        3.3592077849718103     
   8.0000000000000000        20.000000000000000        3.3679096414769769     
   8.0000000000000000        20.800000000000001        3.3716734449659000     
   8.0000000000000000        21.600000000000001        3.3679746661974042     
   8.0000000000000000        22.400000000000002        3.3589411863829346     
   8.0000000000000000        23.200000000000003        3.3380374488798323     
   8.0000000000000000        24.000000000000000        3.3106484067133195     
   8.0000000000000000        24.800000000000001        3.2743457205015281     
   8.0000000000000000        25.600000000000001        3.2317003127930573     
   8.0000000000000000        26.400000000000002        3.1871488409817545     
   8.0000000000000000        27.200000000000003        3.1467949453165218     
   8.0000000000000000        28.000000000000000        3.1137651181519175     
   8.0000000000000000        28.800000000000001        3.0904686508758492     
   8.0000000000000000        29.600000000000001        3.0770433263101733     
   8.0000000000000000        30.400000000000002        3.0724707592319112     
   8.0000000000000000        31.200000000000003        3.0752346837492577     
   8.0000000000000000        32.000000000000000        3.0800553518194049     
   8.0000000000000000        32.800000000000004        3.0873653299089296     
   8.0000000000000000        33.600000000000001        3.0946964754898354     
   8.0000000000000000        34.399999999999999        3.0993893866509259     
   8.0000000000000000        35.200000000000003        3.1023316568474653     
   8.0000000000000000        36.000000000000000        3.1033865429919874     
   8.0000000000000000        36.800000000000004        3.1025662730373540     
   8.0000000000000000        37.600000000000001        3.1013148979245448     
   8.0000000000000000        38.400000000000006        3.0985336925562263     
   8.0000000000000000        39.200000000000003        3.0951953206038834     
   8.0000000000000000        40.000000000000000        3.0938099090022675     
   8.0000000000000000        40.800000000000004        3.0913247608251040     
   8.0000000000000000        41.600000000000001        3.0914154022926206     
   8.0000000000000000        42.400000000000006        3.0927801185367945     
   8.0000000000000000        43.200000000000003        3.1008303131309938     
   8.0000000000000000        44.000000000000000        3.1122939286313764     
   8.0000000000000000        44.800000000000004        3.1308739588509034     
   8.0000000000000000        45.600000000000001        3.1561379064954802     
   8.0000000000000000        46.400000000000006        3.1851678561288859     
   8.0000000000000000        47.200000000000003        3.2171913327634294     
   8.0000000000000000        48.000000000000000        3.2496935545688852     
   8.0000000000000000        48.800000000000004        3.2796821063354935     
   8.0000000000000000        49.600000000000001        3.3046167150687196     
   8.0000000000000000        50.400000000000006        3.3202177488027416     
   8.0000000000000000        51.200000000000003        3.3247757599978613     
   8.0000000000000000        52.000000000000000        3.3182164010103499     
   8.0000000000000000        52.800000000000004        3.3037373822044738     
   8.0000000000000000        53.600000000000001        3.2812962102004701     
   8.0000000000000000        54.400000000000006        3.2505805807557593     
   8.0000000000000000        55.200000000000003        3.2179787411118945     
   8.0000000000000000        56.000000000000000        3.1854596548970435     
   8.0000000000000000        56.800000000000004        3.1562680121205249     
   8.0000000000000000        57.600000000000001        3.1319941555048243     
   8.0000000000000000        58.400000000000006        3.1122122758657031     
   8.0000000000000000        59.200000000000003        3.1005828966319640     
   8.0000000000000000        60.000000000000000        3.0938900560684726     
   8.0000000000000000        60.800000000000004        3.0913023497848768     
   8.0000000000000000        61.600000000000001        3.0929766278907276     
   8.0000000000000000        62.400000000000006        3.0940259323586328     
   8.0000000000000000        63.200000000000003        3.0964713647507951     
   8.0000000000000000        64.000000000000000        3.0990351152793916     
   8.0000000000000000        64.799999999999997        3.1004985298469347     
   8.0000000000000000        65.600000000000009        3.0998972853633333     
   8.0000000000000000        66.400000000000006        3.1012151396605621     
   8.0000000000000000        67.200000000000003        3.0993904233756733     
   8.0000000000000000        68.000000000000000        3.0980341956907358     
   8.0000000000000000        68.799999999999997        3.0956665591559744     
   8.0000000000000000        69.600000000000009        3.0908538290940943     
   8.0000000000000000        70.400000000000006        3.0905516701989288     
   8.0000000000000000        71.200000000000003        3.0924812660501240     
   8.0000000000000000        72.000000000000000        3.0971123567036782     
   8.0000000000000000        72.799999999999997        3.1065272923400076     
   8.0000000000000000        73.600000000000009        3.1211605570988303     
   8.0000000000000000        74.400000000000006        3.1407409425294230     
   8.0000000000000000        75.200000000000003        3.1647020343827919     
   8.0000000000000000        76.000000000000000        3.1909832458867893     
   8.0000000000000000        76.800000000000011        3.2180972239405494     
   8.0000000000000000        77.600000000000009        3.2453288255603803     
   8.0000000000000000        78.400000000000006        3.2631467755638752     
   8.0000000000000000        79.200000000000003        3.2759475659885040     
   8.0000000000000000        80.000000000000000        3.2803090983429510     
   8.0000000000000000        80.800000000000011        3.2768057857695565     
   8.0000000000000000        81.600000000000009        3.2630554285621867     
   8.0000000000000000        82.400000000000006        3.2430019001004045     
   8.0000000000000000        83.200000000000003        3.2178251963231688     
   8.0000000000000000        84.000000000000000        3.1902875415570198     
   8.0000000000000000        84.800000000000011        3.1632820080910893     
   8.0000000000000000        85.600000000000009        3.1387198704803438     
   8.0000000000000000        86.400000000000006        3.1186977986532010     
   8.0000000000000000        87.200000000000003        3.1035840895695017     
   8.0000000000000000        88.000000000000000        3.0934952766456467     
   8.0000000000000000        88.800000000000011        3.0881752282529398     
   8.0000000000000000        89.600000000000009        3.0864608385371257     
   8.0000000000000000        90.400000000000006        3.0875538531961819     
   8.0000000000000000        91.200000000000003        3.0894461305317105     
   8.0000000000000000        92.000000000000000        3.0919475211983829     
   8.0000000000000000        92.800000000000011        3.0941234094194994     
   8.0000000000000000        93.600000000000009        3.0952691132900334     
   8.0000000000000000        94.400000000000006        3.0975842165935372     
   8.0000000000000000        95.200000000000003        3.0971146971852050     
   8.0000000000000000        96.000000000000000        3.0973714421419816     
   8.0000000000000000        96.800000000000011        3.0981494027296348     
   8.0000000000000000        97.600000000000009        3.0960697865571314     
   8.0000000000000000        98.400000000000006        3.0993537615828197     
   8.0000000000000000        99.200000000000003        3.0997327419403646     
   8.0000000000000000        100.00000000000000        3.1003145385665283     
   8.0000000000000000        100.80000000000001        3.1007279245209700     
   8.0000000000000000        101.60000000000001        3.1005694535267074     
   8.0000000000000000        102.40000000000001        3.1007430129478659     

   8.8000000000000007       0.80000000000000004        3.1008156185297455     
   8.8000000000000007        1.6000000000000001        3.1010963230068405     
   8.8000000000000007        2.4000000000000004        3.1011840149913898     
   8.8000000000000007        3.2000000000000002        3.1018405703180552     
   8.8000000000000007        4.0000000000000000        3.1012514834236597     
   8.8000000000000007        4.8000000000000007        3.1026646842197807     
   8.8000000000000007        5.6000000000000005        3.1027102989510560     
   8.8000000000000007        6.4000000000000004        3.0998332522496512     
   8.8000000000000007        7.2000000000000002        3.0963262947917944     
   8.8000000000000007        8.0000000000000000        3.0891789650056238     
   8.8000000000000007        8.8000000000000007        3.0814580053340026     
   8.8000000000000007        9.6000000000000014        3.0749719597180127     
   8.8000000000000007        10.400000000000000        3.0721787215229677     
   8.8000000000000007        11.200000000000001        3.0770878402158366     
   8.8000000000000007        12.000000000000000        3.0927202979465482     
   8.8000000000000007        12.800000000000001        3.1206372919841616     
   8.8000000000000007        13.600000000000001        3.1621307566144874     
   8.8000000000000007        14.400000000000000        3.2159441522076100     
   8.8000000000000007        15.200000000000001        3.2751877038461852     
   8.8000000000000007        16.000000000000000        3.3327659873099753     
   8.8000000000000007        16.800000000000001        3.3815312525527870     
   8.8000000000000007        17.600000000000001        3.4190917533344161     
   8.8000000000000007        18.400000000000002        3.4449917354435038     
   8.8000000000000007        19.200000000000003        3.4605701248626026     
   8.8000000000000007        20.000000000000000        3.4682599993398600     
   8.8000000000000007        20.800000000000001        3.4709190168078599     
   8.8000000000000007        21.600000000000001        3.4685627193928261     
   8.8000000000000007        22.400000000000002        3.4610202301268953     
   8.8000000000000007        23.200000000000003        3.4452700125642122     
   8.8000000000000007        24.000000000000000        3.4195594711685153     
   8.8000000000000007        24.800000000000001        3.3817671557736051     
   8.8000000000000007        25.600000000000001        3.3317654473996310     
   8.8000000000000007        26.400000000000002        3.2741221589593326     
   8.8000000000000007        27.200000000000003        3.2155000864379595     
   8.8000000000000007        28.000000000000000        3.1623263471216769     
   8.8000000000000007        28.800000000000001        3.1206382933152792     
   8.8000000000000007        29.600000000000001        3.0924234321714041     
   8.8000000000000007        30.400000000000002        3.0763805875256041     
   8.8000000000000007        31.200000000000003        3.0714766955310853     
   8.8000000000000007        32.000000000000000        3.0746145123179836     
   8.8000000000000007        32.800000000000004        3.0810131378589634     
   8.8000000000000007        33.600000000000001        3.0888479552035144     
   8.8000000000000007        34.399999999999999        3.0962577090952350     
   8.8000000000000007        35.200000000000003        3.1006532359034824     
   8.8000000000000007        36.000000000000000        3.1029107906988931     
   8.8000000000000007        36.800000000000004        3.1034130839283236     
   8.8000000000000007        37.600000000000001        3.1016909337248233     
   8.8000000000000007        38.400000000000006        3.0991418583700550     
   8.8000000000000007        39.200000000000003        3.0962264417148049     
   8.8000000000000007        40.000000000000000        3.0936390249109880     
   8.8000000000000007        40.800000000000004        3.0902995991603315     
   8.8000000000000007        41.600000000000001        3.0905302571793136     
   8.8000000000000007        42.400000000000006        3.0942563371026708     
   8.8000000000000007        43.200000000000003        3.1033107382773482     
   8.8000000000000007        44.000000000000000        3.1183155180605318     
   8.8000000000000007        44.800000000000004        3.1409781282173039     
   8.8000000000000007        45.600000000000001        3.1688911505677622     
   8.8000000000000007        46.400000000000006        3.2046633072397888     
   8.8000000000000007        47.200000000000003        3.2409184339250232     
   8.8000000000000007        48.000000000000000        3.2818376402920086     
   8.8000000000000007        48.800000000000004        3.3141441739113353     
   8.8000000000000007        49.600000000000001        3.3408065535573974     
   8.8000000000000007        50.400000000000006        3.3598623117431816     
   8.8000000000000007        51.200000000000003        3.3661071151363582     
   8.8000000000000007        52.000000000000000        3.3591164537930545     
   8.8000000000000007        52.800000000000004        3.3424384930972040     
   8.8000000000000007        53.600000000000001        3.3157816642129907     
   8.8000000000000007        54.400000000000006        3.2828010116060176     
   8.8000000000000007        55.200000000000003        3.2437853144655633     
   8.8000000000000007        56.000000000000000        3.2060008107084252     
   8.8000000000000007        56.800000000000004        3.1720552079691249     
   8.8000000000000007        57.600000000000001        3.1436687892164210     
   8.8000000000000007        58.400000000000006        3.1206104314767193     
   8.8000000000000007        59.200000000000003        3.1047124545800195     
   8.8000000000000007        60.000000000000000        3.0964882992812659     
   8.8000000000000007        60.800000000000004        3.0928322940186108     
   8.8000000000000007        61.600000000000001        3.0929961050224497     
   8.8000000000000007        62.400000000000006        3.0945622287901893     
   8.8000000000000007        63.200000000000003        3.0973736579590838     
   8.8000000000000007        64.000000000000000        3.0993719540630345     
   8.8000000000000007        64.799999999999997        3.1004357843495018     
   8.8000000000000007        65.600000000000009        3.1013707347068191     
   8.8000000000000007        66.400000000000006        3.1006356548026530     
   8.8000000000000007        67.200000000000003        3.0984717038493983     
   8.8000000000000007        68.000000000000000        3.0966238198102500     
   8.8000000000000007        68.799999999999997        3.0925863278738066     
   8.8000000000000007        69.600000000000009        3.0916446038004262     
   8.8000000000000007        70.400000000000006        3.0906852876880206     
   8.8000000000000007        71.200000000000003        3.0931694670176579     
   8.8000000000000007        72.000000000000000        3.0999212905325457     
   8.8000000000000007        72.799999999999997        3.1127430670369298     
   8.8000000000000007        73.600000000000009        3.1308596637765871     
   8.8000000000000007        74.400000000000006        3.1541875713638001     
   8.8000000000000007        75.200000000000003        3.1854784880198275     
   8.8000000000000007        76.000000000000000        3.2176930113969924     
   8.8000000000000007        76.800000000000011        3.2502448673415767     
   8.8000000000000007        77.600000000000009        3.2803703782379490     
   8.8000000000000007        78.400000000000006        3.3048004146500989     
   8.8000000000000007        79.200000000000003        3.3196099918226789     
   8.8000000000000007        80.000000000000000        3.3245550749100743     
   8.8000000000000007        80.800000000000011        3.3196047183722981     
   8.8000000000000007        81.600000000000009        3.3045141304014227     
   8.8000000000000007        82.400000000000006        3.2805021394418574     
   8.8000000000000007        83.200000000000003        3.2497386529456413     
   8.8000000000000007        84.000000000000000        3.2166074037043986     
   8.8000000000000007        84.800000000000011        3.1833281295236566     
   8.8000000000000007        85.600000000000009        3.1534049358468828     
   8.8000000000000007        86.400000000000006        3.1265066700366551     
   8.8000000000000007        87.200000000000003        3.1097169442215127     
   8.8000000000000007        88.000000000000000        3.0946210632789328     
   8.8000000000000007        88.800000000000011        3.0871448099754208     
   8.8000000000000007        89.600000000000009        3.0837662991043753     
   8.8000000000000007        90.400000000000006        3.0843598025897112     
   8.8000000000000007        91.200000000000003        3.0862223242101430     
   8.8000000000000007        92.000000000000000        3.0884211503050358     
   8.8000000000000007        92.800000000000011        3.0905670353456069     
   8.8000000000000007        93.600000000000009        3.0912964272129497     
   8.8000000000000007        94.400000000000006        3.0937457558753882     
   8.8000000000000007        95.200000000000003        3.0947382340737311     
   8.8000000000000007        96.000000000000000        3.0954100630252634     
   8.8000000000000007        96.800000000000011        3.0955258115622790     
   8.8000000000000007        97.600000000000009        3.0966924882288218     
   8.8000000000000007        98.400000000000006        3.0978435558880926     
   8.8000000000000007        99.200000000000003        3.0984730336725361     
   8.8000000000000007        100.00000000000000        3.0993591601478840     
   8.8000000000000007        100.80000000000001        3.0999511474326673     
   8.8000000000000007        101.60000000000001        3.0993557103214133     
   8.8000000000000007        102.40000000000001        3.0995087223352491     

   9.6000000000000014       0.80000000000000004        3.1002648746927632     
   9.6000000000000014        1.6000000000000001        3.0999115066561118     
   9.6000000000000014        2.4000000000000004        3.1012584907239820     
   9.6000000000000014        3.2000000000000002        3.1034937108198224     
   9.6000000000000014        4.0000000000000000        3.1029813765211527     
   9.6000000000000014        4.8000000000000007        3.1023199523868392     
   9.6000000000000014        5.6000000000000005        3.1012280679532380     
   9.6000000000000014        6.4000000000000004        3.0966285692046744     
   9.6000000000000014        7.2000000000000002        3.0922123953874072     
   9.6000000000000014        8.0000000000000000        3.0847568056281984     
   9.6000000000000014        8.8000000000000007        3.0769647022852102     
   9.6000000000000014        9.6000000000000014        3.0727137530420543     
   9.6000000000000014        10.400000000000000        3.0749726485118387     
   9.6000000000000014        11.200000000000001        3.0899721448150737     
   9.6000000000000014        12.000000000000000        3.1200459918503558     
   9.6000000000000014        12.800000000000001        3.1669391767688406     
   9.6000000000000014        13.600000000000001        3.2291452322428031     
   9.6000000000000014        14.400000000000000        3.2999491346981480     
   9.6000000000000014        15.200000000000001        3.3686658612681657     
   9.6000000000000014        16.000000000000000        3.4239251916221543     
   9.6000000000000014        16.800000000000001        3.4610262374817489     
   9.6000000000000014        17.600000000000001        3.4823491368182040     
   9.6000000000000014        18.400000000000002        3.4921729120589120     
   9.6000000000000014        19.200000000000003        3.4939793725091097     
   9.6000000000000014        20.000000000000000        3.4973749120227526     
   9.6000000000000014        20.800000000000001        3.4981455411391278     
   9.6000000000000014        21.600000000000001        3.4969802355371935     
   9.6000000000000014        22.400000000000002        3.4980466880039733     
   9.6000000000000014        23.200000000000003        3.4926437648557358     
   9.6000000000000014        24.000000000000000        3.4821065378299849     
   9.6000000000000014        24.800000000000001        3.4622173579648372     
   9.6000000000000014        25.600000000000001        3.4238857953872053     
   9.6000000000000014        26.400000000000002        3.3672029670779327     
   9.6000000000000014        27.200000000000003        3.2996611653687196     
   9.6000000000000014        28.000000000000000        3.2290535821684005     
   9.6000000000000014        28.800000000000001        3.1656601237410213     
   9.6000000000000014        29.600000000000001        3.1196157773868811     
   9.6000000000000014        30.400000000000002        3.0890644102051170     
   9.6000000000000014        31.200000000000003        3.0753868856149702     
   9.6000000000000014        32.000000000000000        3.0718471343412275     
   9.6000000000000014        32.800000000000004        3.0776071574667720     
   9.6000000000000014        33.600000000000001        3.0847033606598413     
   9.6000000000000014        34.399999999999999        3.0919596380021916     
   9.6000000000000014        35.200000000000003        3.0981830699145831     
   9.6000000000000014        36.000000000000000        3.1018767177670954     
   9.6000000000000014        36.800000000000004        3.1024362623470578     
   9.6000000000000014        37.600000000000001        3.1025125177854731     
   9.6000000000000014        38.400000000000006        3.0997095526411873     
   9.6000000000000014        39.200000000000003        3.0960317016640131     
   9.6000000000000014        40.000000000000000        3.0922848358040680     
   9.6000000000000014        40.800000000000004        3.0908884364372136     
   9.6000000000000014        41.600000000000001        3.0909780421867081     
   9.6000000000000014        42.400000000000006        3.0955370733307981     
   9.6000000000000014        43.200000000000003        3.1064661044550905     
   9.6000000000000014        44.000000000000000        3.1241283530016832     
   9.6000000000000014        44.800000000000004        3.1490453519212291     
   9.6000000000000014        45.600000000000001        3.1817523590429948     
   9.6000000000000014        46.400000000000006        3.2206107821483441     
   9.6000000000000014        47.200000000000003        3.2621136965967104     
   9.6000000000000014        48.000000000000000        3.3041990068731266     
   9.6000000000000014        48.800000000000004        3.3414264499292976     
   9.6000000000000014        49.600000000000001        3.3716968660444318     
   9.6000000000000014        50.400000000000006        3.3925643426425922     
   9.6000000000000014        51.200000000000003        3.3985500216293540     
   9.6000000000000014        52.000000000000000        3.3924212194015215     
   9.6000000000000014        52.800000000000004        3.3733940111653036     
   9.6000000000000014        53.600000000000001        3.3437358912504278     
   9.6000000000000014        54.400000000000006        3.3061160472692204     
   9.6000000000000014        55.200000000000003        3.2639644845769666     
   9.6000000000000014        56.000000000000000        3.2235139321716186     
   9.6000000000000014        56.800000000000004        3.1844659959013146     
   9.6000000000000014        57.600000000000001        3.1514911436582560     
   9.6000000000000014        58.400000000000006        3.1263071308083736     
   9.6000000000000014        59.200000000000003        3.1095897158689709     
   9.6000000000000014        60.000000000000000        3.0990117747595787     
   9.6000000000000014        60.800000000000004        3.0945872659622458     
   9.6000000000000014        61.600000000000001        3.0923508127782235     
   9.6000000000000014        62.400000000000006        3.0952221607512809     
   9.6000000000000014        63.200000000000003        3.0978801601810968     
   9.6000000000000014        64.000000000000000        3.1005444002034546     
   9.6000000000000014        64.799999999999997        3.1020470703253369     
   9.6000000000000014        65.600000000000009        3.1023879759126873     
   9.6000000000000014        66.400000000000006        3.1014029090286694     
   9.6000000000000014        67.200000000000003        3.1003632119605387     
   9.6000000000000014        68.000000000000000        3.0961293734650059     
   9.6000000000000014        68.799999999999997        3.0932506610178137     
   9.6000000000000014        69.600000000000009        3.0906016523824706     
   9.6000000000000014        70.400000000000006        3.0906479139742618     
   9.6000000000000014        71.200000000000003        3.0942068245228427     
   9.6000000000000014        72.000000000000000        3.1028763626960281     
   9.6000000000000014        72.799999999999997        3.1184518898030658     
   9.6000000000000014        73.600000000000009        3.1397726848749139     
   9.6000000000000014        74.400000000000006        3.1697969426421961     
   9.6000000000000014        75.200000000000003        3.2045160264878074     
   9.6000000000000014        76.000000000000000        3.2425031227177827     
   9.6000000000000014        76.800000000000011        3.2801372964020836     
   9.6000000000000014        77.600000000000009        3.3144968016617660     
   9.6000000000000014        78.400000000000006        3.3426132167109808     
   9.6000000000000014        79.200000000000003        3.3599499744267054     
   9.6000000000000014        80.000000000000000        3.3666040759579419     
   9.6000000000000014        80.800000000000011        3.3591537221807637     
   9.6000000000000014        81.600000000000009        3.3419031787814633     
   9.6000000000000014        82.400000000000006        3.3133313053490068     
   9.6000000000000014        83.200000000000003        3.2792687696523775     
   9.6000000000000014        84.000000000000000        3.2404642080052146     
   9.6000000000000014        84.800000000000011        3.2014593382149887     
   9.6000000000000014        85.600000000000009        3.1658269381793231     
   9.6000000000000014        86.400000000000006        3.1353572440096342     
   9.6000000000000014        87.200000000000003        3.1120067912060021     
   9.6000000000000014        88.000000000000000        3.0953167799626966     
   9.6000000000000014        88.800000000000011        3.0865574519914030     
   9.6000000000000014        89.600000000000009        3.0826909477596485     
   9.6000000000000014        90.400000000000006        3.0821651540284267     
   9.6000000000000014        91.200000000000003        3.0849413743972089     
   9.6000000000000014        92.000000000000000        3.0864499880229350     
   9.6000000000000014        92.800000000000011        3.0885763692605241     
   9.6000000000000014        93.600000000000009        3.0904105070685457     
   9.6000000000000014        94.400000000000006        3.0917019058906390     
   9.6000000000000014        95.200000000000003        3.0926166320843156     
   9.6000000000000014        96.000000000000000        3.0923856440151378     
   9.6000000000000014        96.800000000000011        3.0935721187608500     
   9.6000000000000014        97.600000000000009        3.0951296061636251     
   9.6000000000000014        98.400000000000006        3.0959497037848163     
   9.6000000000000014        99.200000000000003        3.0969174073319974     
   9.6000000000000014        100.00000000000000        3.0981249765115950     
   9.6000000000000014        100.80000000000001        3.0990359599449433     
   9.6000000000000014        101.60000000000001        3.0994495722384645     
   9.6000000000000014        102.40000000000001        3.0999574951311848     

   10.400000000000000       0.80000000000000004        3.0989600661853158     
   10.400000000000000        1.6000000000000001        3.1012840834468371     
   10.400000000000000        2.4000000000000004        3.1015785008848069     
   10.400000000000000        3.2000000000000002        3.1018990019620172     
   10.400000000000000        4.0000000000000000        3.1016287375443530     
   10.400000000000000        4.8000000000000007        3.1025482114029446     
   10.400000000000000        5.6000000000000005        3.0993807064733638     
   10.400000000000000        6.4000000000000004        3.0948247679015020     
   10.400000000000000        7.2000000000000002        3.0881801373875595     
   10.400000000000000        8.0000000000000000        3.0789645261145568     
   10.400000000000000        8.8000000000000007        3.0731226789665014     
   10.400000000000000        9.6000000000000014        3.0723989697190848     
   10.400000000000000        10.400000000000000        3.0837695435195993     
   10.400000000000000        11.200000000000001        3.1121640986418009     
   10.400000000000000        12.000000000000000        3.1609166469248322     
   10.400000000000000        12.800000000000001        3.2287051804926916     
   10.400000000000000        13.600000000000001        3.3079775593468055     
   10.400000000000000        14.400000000000000        3.3851502543975003     
   10.400000000000000        15.200000000000001        3.4432070639609775     
   10.400000000000000        16.000000000000000        3.4672594203425540     
   10.400000000000000        16.800000000000001        3.4549819400518942     
   10.400000000000000        17.600000000000001        3.4253178259379613     
   10.400000000000000        18.400000000000002        3.4026479206035107     
   10.400000000000000        19.200000000000003        3.3918627068401110     
   10.400000000000000        20.000000000000000        3.3932039029939673     
   10.400000000000000        20.800000000000001        3.3931442866569275     
   10.400000000000000        21.600000000000001        3.3932618350873973     
   10.400000000000000        22.400000000000002        3.3949097029221651     
   10.400000000000000        23.200000000000003        3.4037502199633636     
   10.400000000000000        24.000000000000000        3.4263193480200624     
   10.400000000000000        24.800000000000001        3.4563323603410412     
   10.400000000000000        25.600000000000001        3.4685371426716842     
   10.400000000000000        26.400000000000002        3.4439983372933800     
   10.400000000000000        27.200000000000003        3.3855553121977398     
   10.400000000000000        28.000000000000000        3.3078729921531540     
   10.400000000000000        28.800000000000001        3.2278719826634594     
   10.400000000000000        29.600000000000001        3.1622940384961629     
   10.400000000000000        30.400000000000002        3.1113686676289620     
   10.400000000000000        31.200000000000003        3.0842176145826734     
   10.400000000000000        32.000000000000000        3.0705718747522481     
   10.400000000000000        32.800000000000004        3.0716907498884751     
   10.400000000000000        33.600000000000001        3.0793497072535048     
   10.400000000000000        34.399999999999999        3.0883084455875878     
   10.400000000000000        35.200000000000003        3.0956672107142720     
   10.400000000000000        36.000000000000000        3.0999093094103887     
   10.400000000000000        36.800000000000004        3.1043164568318158     
   10.400000000000000        37.600000000000001        3.1030575861320213     
   10.400000000000000        38.400000000000006        3.1000962774820926     
   10.400000000000000        39.200000000000003        3.0961253457527045     
   10.400000000000000        40.000000000000000        3.0924976886635758     
   10.400000000000000        40.800000000000004        3.0904409035312965     
   10.400000000000000        41.600000000000001        3.0931729991077268     
   10.400000000000000        42.400000000000006        3.0944544908860658     
   10.400000000000000        43.200000000000003        3.1082876105053803     
   10.400000000000000        44.000000000000000        3.1279273372072218     
   10.400000000000000        44.800000000000004        3.1550600661596202     
   10.400000000000000        45.600000000000001        3.1898338147573755     
   10.400000000000000        46.400000000000006        3.2301674617197098     
   10.400000000000000        47.200000000000003        3.2750161700946911     
   10.400000000000000        48.000000000000000        3.3199326035329908     
   10.400000000000000        48.800000000000004        3.3606167263535354     
   10.400000000000000        49.600000000000001        3.3933338843510805     
   10.400000000000000        50.400000000000006        3.4116023296776099     
   10.400000000000000        51.200000000000003        3.4209129443480584     
   10.400000000000000        52.000000000000000        3.4134380450088737     
   10.400000000000000        52.800000000000004        3.3936926110899743     
   10.400000000000000        53.600000000000001        3.3619051916099121     
   10.400000000000000        54.400000000000006        3.3220664759715910     
   10.400000000000000        55.200000000000003        3.2778738704186763     
   10.400000000000000        56.000000000000000        3.2332942175784445     
   10.400000000000000        56.800000000000004        3.1920059223150861     
   10.400000000000000        57.600000000000001        3.1569676144836762     
   10.400000000000000        58.400000000000006        3.1300639675902269     
   10.400000000000000        59.200000000000003        3.1114381034486898     
   10.400000000000000        60.000000000000000        3.0989255627310235     
   10.400000000000000        60.800000000000004        3.0952023332577658     
   10.400000000000000        61.600000000000001        3.0932733245263346     
   10.400000000000000        62.400000000000006        3.0956360531779712     
   10.400000000000000        63.200000000000003        3.0981681558902303     
   10.400000000000000        64.000000000000000        3.1009655623508303     
   10.400000000000000        64.799999999999997        3.1030831200085967     
   10.400000000000000        65.600000000000009        3.1028335361197086     
   10.400000000000000        66.400000000000006        3.1024466285669097     
   10.400000000000000        67.200000000000003        3.1003299905527566     
   10.400000000000000        68.000000000000000        3.0973758252064640     
   10.400000000000000        68.799999999999997        3.0935061888894193     
   10.400000000000000        69.600000000000009        3.0911925538265592     
   10.400000000000000        70.400000000000006        3.0911524614517609     
   10.400000000000000        71.200000000000003        3.0952418682220908     
   10.400000000000000        72.000000000000000        3.1058762988169413     
   10.400000000000000        72.799999999999997        3.1234497491963835     
   10.400000000000000        73.600000000000009        3.1474505783334905     
   10.400000000000000        74.400000000000006        3.1815124721370873     
   10.400000000000000        75.200000000000003        3.2210217689465366     
   10.400000000000000        76.000000000000000        3.2633553968593629     
   10.400000000000000        76.800000000000011        3.3041351079567995     
   10.400000000000000        77.600000000000009        3.3420018430833518     
   10.400000000000000        78.400000000000006        3.3724858354159921     
   10.400000000000000        79.200000000000003        3.3919251017076038     
   10.400000000000000        80.000000000000000        3.3981846423562949     
   10.400000000000000        80.800000000000011        3.3915174823384246     
   10.400000000000000        81.600000000000009        3.3704474437047565     
   10.400000000000000        82.400000000000006        3.3412439945871304     
   10.400000000000000        83.200000000000003        3.3018641485250804     
   10.400000000000000        84.000000000000000        3.2588603080475496     
   10.400000000000000        84.800000000000011        3.2145662723933071     
   10.400000000000000        85.600000000000009        3.1748130560707297     
   10.400000000000000        86.400000000000006        3.1406479709111439     
   10.400000000000000        87.200000000000003        3.1159809797792599     
   10.400000000000000        88.000000000000000        3.0979786838507728     
   10.400000000000000        88.800000000000011        3.0873273963210131     
   10.400000000000000        89.600000000000009        3.0805292723448323     
   10.400000000000000        90.400000000000006        3.0824598104127325     
   10.400000000000000        91.200000000000003        3.0833150909241924     
   10.400000000000000        92.000000000000000        3.0849372701505073     
   10.400000000000000        92.800000000000011        3.0896646205831031     
   10.400000000000000        93.600000000000009        3.0906906995684209     
   10.400000000000000        94.400000000000006        3.0914180273006817     
   10.400000000000000        95.200000000000003        3.0920049757015442     
   10.400000000000000        96.000000000000000        3.0917650392965861     
   10.400000000000000        96.800000000000011        3.0921600282567958     
   10.400000000000000        97.600000000000009        3.0937734070172711     
   10.400000000000000        98.400000000000006        3.0928440588602646     
   10.400000000000000        99.200000000000003        3.0950886408406957     
   10.400000000000000        100.00000000000000        3.0964649064937189     
   10.400000000000000        100.80000000000001        3.0965643517569217     
   10.400000000000000        101.60000000000001        3.0986807297177905     
   10.400000000000000        102.40000000000001        3.0999366406160345     

   11.200000000000001       0.80000000000000004        3.1007263737881559     
   11.200000000000001        1.6000000000000001        3.1016352709866477     
   11.200000000000001        2.4000000000000004        3.1020151417305297     
   11.200000000000001        3.2000000000000002        3.1029570792669441     
   11.200000000000001        4.0000000000000000        3.1034304368008478     
   11.200000000000001        4.8000000000000007        3.1019999941250687     
   11.200000000000001        5.6000000000000005        3.0981718910876173     
   11.200000000000001        6.4000000000000004        3.0921206793142608     
   11.200000000000001        7.2000000000000002        3.0835984463727892     
   11.200000000000001        8.0000000000000000        3.0754635851612417     
   11.200000000000001        8.8000000000000007        3.0708565400924921     
   11.200000000000001        9.6000000000000014        3.0776603897488837     
   11.200000000000001        10.400000000000000        3.0977891821269625     
   11.200000000000001        11.200000000000001        3.1446302638805714     
   11.200000000000001        12.000000000000000        3.2133118190306091     
   11.200000000000001        12.800000000000001        3.2989673472534933     
   11.200000000000001        13.600000000000001        3.3867440778984483     
   11.200000000000001        14.400000000000000        3.4512404228261904     
   11.200000000000001        15.200000000000001        3.4694823417423306     
   11.200000000000001        16.000000000000000        3.4241511089004417     
   11.200000000000001        16.800000000000001        3.3025021850736951     
   11.200000000000001        17.600000000000001        3.1596128714717180     
   11.200000000000001        18.400000000000002        3.0863566463962213     
   11.200000000000001        19.200000000000003        3.0747407124227317     
   11.200000000000001        20.000000000000000        3.0753883316752746     
   11.200000000000001        20.800000000000001        3.0762215310210586     
   11.200000000000001        21.600000000000001        3.0741786173865879     
   11.200000000000001        22.400000000000002        3.0748581652325901     
   11.200000000000001        23.200000000000003        3.0864971587286454     
   11.200000000000001        24.000000000000000        3.1605695531491826     
   11.200000000000001        24.800000000000001        3.3038026876685351     
   11.200000000000001        25.600000000000001        3.4264168547620426     
   11.200000000000001        26.400000000000002        3.4722732251855244     
   11.200000000000001        27.200000000000003        3.4521069254168024     
   11.200000000000001        28.000000000000000        3.3866894139324164     
   11.200000000000001        28.800000000000001        3.2985890204643309     
   11.200000000000001        29.600000000000001        3.2119117048619650     
   11.200000000000001        30.400000000000002        3.1436701042044732     
   11.200000000000001        31.200000000000003        3.0983080218867061     
   11.200000000000001        32.000000000000000        3.0755849310616665     
   11.200000000000001        32.800000000000004        3.0698844886981473     
   11.200000000000001        33.600000000000001        3.0764254342084727     
   11.200000000000001        34.399999999999999        3.0840256050094075     
   11.200000000000001        35.200000000000003        3.0928650192165636     
   11.200000000000001        36.000000000000000        3.1003875668213130     
   11.200000000000001        36.800000000000004        3.1020105148274331     
   11.200000000000001        37.600000000000001        3.1021930306266814     
   11.200000000000001        38.400000000000006        3.0997668204904136     
   11.200000000000001        39.200000000000003        3.0962771635892024     
   11.200000000000001        40.000000000000000        3.0928287652418893     
   11.200000000000001        40.800000000000004        3.0908779563529336     
   11.200000000000001        41.600000000000001        3.0913683257547642     
   11.200000000000001        42.400000000000006        3.0971052969811694     
   11.200000000000001        43.200000000000003        3.1095293979258218     
   11.200000000000001        44.000000000000000        3.1287814429078340     
   11.200000000000001        44.800000000000004        3.1566401143628466     
   11.200000000000001        45.600000000000001        3.1921015718046890     
   11.200000000000001        46.400000000000006        3.2341676363039840     
   11.200000000000001        47.200000000000003        3.2801732541328819     
   11.200000000000001        48.000000000000000        3.3258139238869902     
   11.200000000000001        48.800000000000004        3.3671661170324088     
   11.200000000000001        49.600000000000001        3.4000575282784999     
   11.200000000000001        50.400000000000006        3.4210663305947695     
   11.200000000000001        51.200000000000003        3.4291199165509894     
   11.200000000000001        52.000000000000000        3.4222349879947402     
   11.200000000000001        52.800000000000004        3.4012090944114806     
   11.200000000000001        53.600000000000001        3.3683548227761091     
   11.200000000000001        54.400000000000006        3.3262741118908083     
   11.200000000000001        55.200000000000003        3.2816365358878898     
   11.200000000000001        56.000000000000000        3.2352520596142886     
   11.200000000000001        56.800000000000004        3.1933605335253579     
   11.200000000000001        57.600000000000001        3.1573463452832717     
   11.200000000000001        58.400000000000006        3.1294507001177831     
   11.200000000000001        59.200000000000003        3.1093526897516961     
   11.200000000000001        60.000000000000000        3.0979172140035440     
   11.200000000000001        60.800000000000004        3.0925964875558885     
   11.200000000000001        61.600000000000001        3.0918843930585234     
   11.200000000000001        62.400000000000006        3.0939967883920194     
   11.200000000000001        63.200000000000003        3.0970921297222129     
   11.200000000000001        64.000000000000000        3.1003539226640644     
   11.200000000000001        64.799999999999997        3.1027464012738508     
   11.200000000000001        65.600000000000009        3.1036483403274624     
   11.200000000000001        66.400000000000006        3.1032492531992286     
   11.200000000000001        67.200000000000003        3.1007763612120756     
   11.200000000000001        68.000000000000000        3.0965474691682813     
   11.200000000000001        68.799999999999997        3.0945003129167166     
   11.200000000000001        69.600000000000009        3.0927642644051208     
   11.200000000000001        70.400000000000006        3.0921627640057707     
   11.200000000000001        71.200000000000003        3.0964776661199993     
   11.200000000000001        72.000000000000000        3.1082473857688702     
   11.200000000000001        72.799999999999997        3.1271590872979744     
   11.200000000000001        73.600000000000009        3.1551555828535727     
   11.200000000000001        74.400000000000006        3.1891783909981721     
   11.200000000000001        75.200000000000003        3.2303134013257466     
   11.200000000000001        76.000000000000000        3.2751411060759414     
   11.200000000000001        76.800000000000011        3.3200515150412038     
   11.200000000000001        77.600000000000009        3.3600608796609044     
   11.200000000000001        78.400000000000006        3.3919976902784317     
   11.200000000000001        79.200000000000003        3.4118373235579291     
   11.200000000000001        80.000000000000000        3.4191319059480123     
   11.200000000000001        80.800000000000011        3.4120336252249204     
   11.200000000000001        81.600000000000009        3.3904507696895667     
   11.200000000000001        82.400000000000006        3.3572151290339045     
   11.200000000000001        83.200000000000003        3.3158238257763619     
   11.200000000000001        84.000000000000000        3.2701291144185505     
   11.200000000000001        84.800000000000011        3.2244664616956800     
   11.200000000000001        85.600000000000009        3.1822943546304869     
   11.200000000000001        86.400000000000006        3.1466536855374341     
   11.200000000000001        87.200000000000003        3.1194272295833971     
   11.200000000000001        88.000000000000000        3.1009258485336821     
   11.200000000000001        88.800000000000011        3.0897971338857140     
   11.200000000000001        89.600000000000009        3.0875331575788181     
   11.200000000000001        90.400000000000006        3.0873405366777216     
   11.200000000000001        91.200000000000003        3.0903690834073050     
   11.200000000000001        92.000000000000000        3.0929599705722683     
   11.200000000000001        92.800000000000011        3.0945510544415571     
   11.200000000000001        93.600000000000009        3.0965856841355430     
   11.200000000000001        94.400000000000006        3.0949445412869347     
   11.200000000000001        95.200000000000003        3.0932420504636635     
   11.200000000000001        96.000000000000000        3.0936980208534712     
   11.200000000000001        96.800000000000011        3.0919900875566446     
   11.200000000000001        97.600000000000009        3.0925617960048486     
   11.200000000000001        98.400000000000006        3.0921578743598901     
   11.200000000000001        99.200000000000003        3.0934164396580708     
   11.200000000000001        100.00000000000000        3.0945047641596681     
   11.200000000000001        100.80000000000001        3.0960135574853802     
   11.200000000000001        101.60000000000001        3.0976847183805556     
   11.200000000000001        102.40000000000001        3.0990272055213364     

   12.000000000000000       0.80000000000000004        3.1002838210289698     
   12.000000000000000        1.6000000000000001        3.1021678331171647     
   12.000000000000000        2.4000000000000004        3.1022479111750707     
   12.000000000000000        3.2000000000000002        3.1038917361077067     
   12.000000000000000        4.0000000000000000        3.1028542101066958     
   12.000000000000000        4.8000000000000007        3.0992269262284662     
   12.000000000000000        5.6000000000000005        3.0967642257260724     
   12.000000000000000        6.4000000000000004        3.0892284339079406     
   12.000000000000000        7.2000000000000002        3.0800374721558743     
   12.000000000000000        8.0000000000000000        3.0723458009792166     
   12.000000000000000        8.8000000000000007        3.0709776419566492     
   12.000000000000000        9.6000000000000014        3.0844470348913862     
   12.000000000000000        10.400000000000000        3.1198999071214621     
   12.000000000000000        11.200000000000001        3.1840810410029605     
   12.000000000000000        12.000000000000000        3.2717313393786349     
   12.000000000000000        12.800000000000001        3.3692336321077021     
   12.000000000000000        13.600000000000001        3.4490908546164603     
   12.000000000000000        14.400000000000000        3.4747343193910845     
   12.000000000000000        15.200000000000001        3.4249683650466274     
   12.000000000000000        16.000000000000000        3.2734659792598411     
   12.000000000000000        16.800000000000001        3.0224032029344263     
   12.000000000000000        17.600000000000001        2.4977853772643028     
   12.000000000000000        18.400000000000002        2.5042037181365111     
   12.000000000000000        19.200000000000003        2.4968121258228630     
   12.000000000000000        20.000000000000000        2.4935144217037442     
   12.000000000000000        20.800000000000001        2.4856727321687568     
   12.000000000000000        21.600000000000001        2.5013707782043317     
   12.000000000000000        22.400000000000002        2.5071876214133799     
   12.000000000000000        23.200000000000003        2.5008950908250838     
   12.000000000000000        24.000000000000000        2.4989487473606173     
   12.000000000000000        24.800000000000001        3.0168571652398288     
   12.000000000000000        25.600000000000001        3.2686305371761470     
   12.000000000000000        26.400000000000002        3.4242264231497765     
   12.000000000000000        27.200000000000003        3.4777757812746004     
   12.000000000000000        28.000000000000000        3.4503191667893063     
   12.000000000000000        28.800000000000001        3.3667623295739193     
   12.000000000000000        29.600000000000001        3.2710298691141060     
   12.000000000000000        30.400000000000002        3.1830300202976796     
   12.000000000000000        31.200000000000003        3.1187997074093547     
   12.000000000000000        32.000000000000000        3.0834791624937066     
   12.000000000000000        32.800000000000004        3.0692862684040807     
   12.000000000000000        33.600000000000001        3.0720308973772119     
   12.000000000000000        34.399999999999999        3.0806203428909673     
   12.000000000000000        35.200000000000003        3.0898686040500407     
   12.000000000000000        36.000000000000000        3.0975273987977636     
   12.000000000000000        36.800000000000004        3.1014336061881078     
   12.000000000000000        37.600000000000001        3.1018384960478214     
   12.000000000000000        38.400000000000006        3.0995817924401954     
   12.000000000000000        39.200000000000003        3.0965411564922034     
   12.000000000000000        40.000000000000000        3.0948604854229811     
   12.000000000000000        40.800000000000004        3.0907264869615210     
   12.000000000000000        41.600000000000001        3.0909585081064850     
   12.000000000000000        42.400000000000006        3.0968068994810460     
   12.000000000000000        43.200000000000003        3.1081505050766132     
   12.000000000000000        44.000000000000000        3.1271491640668385     
   12.000000000000000        44.800000000000004        3.1547113091451244     
   12.000000000000000        45.600000000000001        3.1896442024214613     
   12.000000000000000        46.400000000000006        3.2311167543508463     
   12.000000000000000        47.200000000000003        3.2762028253932862     
   12.000000000000000        48.000000000000000        3.3212667949031149     
   12.000000000000000        48.800000000000004        3.3617603146520247     
   12.000000000000000        49.600000000000001        3.3935542716003027     
   12.000000000000000        50.400000000000006        3.4143071514776748     
   12.000000000000000        51.200000000000003        3.4210844240728737     
   12.000000000000000        52.000000000000000        3.4143104230623442     
   12.000000000000000        52.800000000000004        3.3932593615109559     
   12.000000000000000        53.600000000000001        3.3605684776766926     
   12.000000000000000        54.400000000000006        3.3197016474124252     
   12.000000000000000        55.200000000000003        3.2757313433060440     
   12.000000000000000        56.000000000000000        3.2282418925807606     
   12.000000000000000        56.800000000000004        3.1869800699912387     
   12.000000000000000        57.600000000000001        3.1513535834543909     
   12.000000000000000        58.400000000000006        3.1239048779028256     
   12.000000000000000        59.200000000000003        3.1044241029565143     
   12.000000000000000        60.000000000000000        3.0931989083671163     
   12.000000000000000        60.800000000000004        3.0878465837253759     
   12.000000000000000        61.600000000000001        3.0882264909716439     
   12.000000000000000        62.400000000000006        3.0906962678936414     
   12.000000000000000        63.200000000000003        3.0941897281729696     
   12.000000000000000        64.000000000000000        3.0980183398609005     
   12.000000000000000        64.799999999999997        3.1005933632948515     
   12.000000000000000        65.600000000000009        3.1032758031359786     
   12.000000000000000        66.400000000000006        3.1025422079740066     
   12.000000000000000        67.200000000000003        3.1005417036529082     
   12.000000000000000        68.000000000000000        3.0978344580035793     
   12.000000000000000        68.799999999999997        3.0950516892584341     
   12.000000000000000        69.600000000000009        3.0929425856252233     
   12.000000000000000        70.400000000000006        3.0931321364009228     
   12.000000000000000        71.200000000000003        3.0997461756841829     
   12.000000000000000        72.000000000000000        3.1097230302348207     
   12.000000000000000        72.799999999999997        3.1288192704091595     
   12.000000000000000        73.600000000000009        3.1560170754673078     
   12.000000000000000        74.400000000000006        3.1911859504071489     
   12.000000000000000        75.200000000000003        3.2337775918403002     
   12.000000000000000        76.000000000000000        3.2791995423719036     
   12.000000000000000        76.800000000000011        3.3252699643273309     
   12.000000000000000        77.600000000000009        3.3662436123373514     
   12.000000000000000        78.400000000000006        3.3990646036753862     
   12.000000000000000        79.200000000000003        3.4202629651419456     
   12.000000000000000        80.000000000000000        3.4264628830689321     
   12.000000000000000        80.800000000000011        3.4183346651171216     
   12.000000000000000        81.600000000000009        3.3960034594263884     
   12.000000000000000        82.400000000000006        3.3615722133812214     
   12.000000000000000        83.200000000000003        3.3195465708492629     
   12.000000000000000        84.000000000000000        3.2734581234700708     
   12.000000000000000        84.800000000000011        3.2269865935155986     
   12.000000000000000        85.600000000000009        3.1842814742967209     
   12.000000000000000        86.400000000000006        3.1491670065350856     
   12.000000000000000        87.200000000000003        3.1239342299309234     
   12.000000000000000        88.000000000000000        3.1060099379940675     
   12.000000000000000        88.800000000000011        3.0972594449234312     
   12.000000000000000        89.600000000000009        3.0954267111472311     
   12.000000000000000        90.400000000000006        3.0977289447840151     
   12.000000000000000        91.200000000000003        3.1016349975751498     
   12.000000000000000        92.000000000000000        3.1034627298185979     
   12.000000000000000        92.800000000000011        3.1053743564606302     
   12.000000000000000        93.600000000000009        3.1053798369103012     
   12.000000000000000        94.400000000000006        3.1031183123593276     
   12.000000000000000        95.200000000000003        3.1014015881543813     
   12.000000000000000        96.000000000000000        3.0979810616178378     
   12.000000000000000        96.800000000000011        3.0944396347815455     
   12.000000000000000        97.600000000000009        3.0922007318550531     
   12.000000000000000        98.400000000000006        3.0915309557876607     
   12.000000000000000        99.200000000000003        3.0915777695428046     
   12.000000000000000        100.00000000000000        3.0917154378767160     
   12.000000000000000        100.80000000000001        3.0942556002095372     
   12.000000000000000        101.60000000000001        3.0960557993316100     
   12.000000000000000        102.40000000000001        3.0980898714139373     

   12.800000000000001       0.80000000000000004        3.0983970934364047     
   12.800000000000001        1.6000000000000001        3.1008100042648277     
   12.800000000000001        2.4000000000000004        3.1021826616971162     
   12.800000000000001        3.2000000000000002        3.1030840136014595     
   12.800000000000001        4.0000000000000000        3.1027693846259856     
   12.800000000000001        4.8000000000000007        3.1009080495198846     
   12.800000000000001        5.6000000000000005        3.0952875337119812     
   12.800000000000001        6.4000000000000004        3.0865002128420072     
   12.800000000000001        7.2000000000000002        3.0765951102338578     
   12.800000000000001        8.0000000000000000        3.0701529908241456     
   12.800000000000001        8.8000000000000007        3.0730071200798648     
   12.800000000000001        9.6000000000000014        3.0944900402535578     
   12.800000000000001        10.400000000000000        3.1446196710838628     
   12.800000000000001        11.200000000000001        3.2273144116153061     
   12.800000000000001        12.000000000000000        3.3303704738063717     
   12.800000000000001        12.800000000000001        3.4279125173185943     
   12.800000000000001        13.600000000000001        3.4783897414132787     
   12.800000000000001        14.400000000000000        3.4363625808481535     
   12.800000000000001        15.200000000000001        3.2788768573256557     
   12.800000000000001        16.000000000000000        2.9636034225871932     
   12.800000000000001        16.800000000000001        2.4913387421689293     
   12.800000000000001        17.600000000000001        2.4863507659987221     
   12.800000000000001        18.400000000000002        2.5002394442778928     
   12.800000000000001        19.200000000000003        2.4999089739363258     
   12.800000000000001        20.000000000000000        2.4855392193235071     
   12.800000000000001        20.800000000000001        2.4962205928908432     
   12.800000000000001        21.600000000000001        2.4840810922243399     
   12.800000000000001        22.400000000000002        2.4747124186639744     
   12.800000000000001        23.200000000000003        2.4988604203812494     
   12.800000000000001        24.000000000000000        2.4919322907895558     
   12.800000000000001        24.800000000000001        2.4982866037261227     
   12.800000000000001        25.600000000000001        3.0064474259860781     
   12.800000000000001        26.400000000000002        3.2772496924974162     
   12.800000000000001        27.200000000000003        3.4400966047275943     
   12.800000000000001        28.000000000000000        3.4800657120877037     
   12.800000000000001        28.800000000000001        3.4281985214023631     
   12.800000000000001        29.600000000000001        3.3295275857973960     
   12.800000000000001        30.400000000000002        3.2254899979868941     
   12.800000000000001        31.200000000000003        3.1441938065449784     
   12.800000000000001        32.000000000000000        3.0948529658795345     
   12.800000000000001        32.800000000000004        3.0735443617652707     
   12.800000000000001        33.600000000000001        3.0700741579433779     
   12.800000000000001        34.399999999999999        3.0775020977460779     
   12.800000000000001        35.200000000000003        3.0880104783918818     
   12.800000000000001        36.000000000000000        3.0956520592132608     
   12.800000000000001        36.800000000000004        3.1002625073901235     
   12.800000000000001        37.600000000000001        3.1005591295060371     
   12.800000000000001        38.400000000000006        3.0991586367030712     
   12.800000000000001        39.200000000000003        3.0969465059783969     
   12.800000000000001        40.000000000000000        3.0926475872912382     
   12.800000000000001        40.800000000000004        3.0927735183828027     
   12.800000000000001        41.600000000000001        3.0910245296176160     
   12.800000000000001        42.400000000000006        3.0956835225070525     
   12.800000000000001        43.200000000000003        3.1061937197203546     
   12.800000000000001        44.000000000000000        3.1237527050563796     
   12.800000000000001        44.800000000000004        3.1508795573532113     
   12.800000000000001        45.600000000000001        3.1822980244447026     
   12.800000000000001        46.400000000000006        3.2216737426049860     
   12.800000000000001        47.200000000000003        3.2641225161559544     
   12.800000000000001        48.000000000000000        3.3066429007637055     
   12.800000000000001        48.800000000000004        3.3444788915778463     
   12.800000000000001        49.600000000000001        3.3741226671293765     
   12.800000000000001        50.400000000000006        3.3937030980484093     
   12.800000000000001        51.200000000000003        3.3992931624183198     
   12.800000000000001        52.000000000000000        3.3915021335328475     
   12.800000000000001        52.800000000000004        3.3707034104182050     
   12.800000000000001        53.600000000000001        3.3384555532258990     
   12.800000000000001        54.400000000000006        3.2986472989867801     
   12.800000000000001        55.200000000000003        3.2546440004207322     
   12.800000000000001        56.000000000000000        3.2109837069237321     
   12.800000000000001        56.800000000000004        3.1722673535441794     
   12.800000000000001        57.600000000000001        3.1377975257853703     
   12.800000000000001        58.400000000000006        3.1120732827344462     
   12.800000000000001        59.200000000000003        3.0944432874399581     
   12.800000000000001        60.000000000000000        3.0843596129652031     
   12.800000000000001        60.800000000000004        3.0803927991966953     
   12.800000000000001        61.600000000000001        3.0817088287695924     
   12.800000000000001        62.400000000000006        3.0837283553845687     
   12.800000000000001        63.200000000000003        3.0881021799278412     
   12.800000000000001        64.000000000000000        3.0930147311224823     
   12.800000000000001        64.799999999999997        3.0967096500227127     
   12.800000000000001        65.600000000000009        3.0991512876623708     
   12.800000000000001        66.400000000000006        3.1001102348865666     
   12.800000000000001        67.200000000000003        3.0994035988585598     
   12.800000000000001        68.000000000000000        3.0974897543924307     
   12.800000000000001        68.799999999999997        3.0955876003560570     
   12.800000000000001        69.600000000000009        3.0934092090240384     
   12.800000000000001        70.400000000000006        3.0942069529334644     
   12.800000000000001        71.200000000000003        3.0988174208704584     
   12.800000000000001        72.000000000000000        3.1097140234002958     
   12.800000000000001        72.799999999999997        3.1280220425316072     
   12.800000000000001        73.600000000000009        3.1542403175044149     
   12.800000000000001        74.400000000000006        3.1887052069484096     
   12.800000000000001        75.200000000000003        3.2301681099806125     
   12.800000000000001        76.000000000000000        3.2765753288560724     
   12.800000000000001        76.800000000000011        3.3202097093641956     
   12.800000000000001        77.600000000000009        3.3599497503723939     
   12.800000000000001        78.400000000000006        3.3925270620407564     
   12.800000000000001        79.200000000000003        3.4129617997081350     
   12.800000000000001        80.000000000000000        3.4186862567929461     
   12.800000000000001        80.800000000000011        3.4095834262566695     
   12.800000000000001        81.600000000000009        3.3879857270414773     
   12.800000000000001        82.400000000000006        3.3536886322491681     
   12.800000000000001        83.200000000000003        3.3114017448734656     
   12.800000000000001        84.000000000000000        3.2672306576903067     
   12.800000000000001        84.800000000000011        3.2215711496776183     
   12.800000000000001        85.600000000000009        3.1827102324962806     
   12.800000000000001        86.400000000000006        3.1500016114882645     
   12.800000000000001        87.200000000000003        3.1283641851038468     
   12.800000000000001        88.000000000000000        3.1152467512289901     
   12.800000000000001        88.800000000000011        3.1111849341284765     
   12.800000000000001        89.600000000000009        3.1091454411442370     
   12.800000000000001        90.400000000000006        3.1142208558136191     
   12.800000000000001        91.200000000000003        3.1198901237458245     
   12.800000000000001        92.000000000000000        3.1237108066029431     
   12.800000000000001        92.800000000000011        3.1245775126509550     
   12.800000000000001        93.600000000000009        3.1228922738002836     
   12.800000000000001        94.400000000000006        3.1199371535599378     
   12.800000000000001        95.200000000000003        3.1129589132193924     
   12.800000000000001        96.000000000000000        3.1062826599500601     
   12.800000000000001        96.800000000000011        3.1006489558114279     
   12.800000000000001        97.600000000000009        3.0958103088868918     
   12.800000000000001        98.400000000000006        3.0938382466830241     
   12.800000000000001        99.200000000000003        3.0911433215042576     
   12.800000000000001        100.00000000000000        3.0914630649433472     
   12.800000000000001        100.80000000000001        3.0932386285249636     
   12.800000000000001        101.60000000000001        3.0943550367574852     
   12.800000000000001        102.40000000000001        3.0966023656710315     

   13.600000000000001       0.80000000000000004        3.0981443961893427     
   13.600000000000001        1.6000000000000001        3.0995628181828812     
   13.600000000000001        2.4000000000000004        3.1030042677229495     
   13.600000000000001        3.2000000000000002        3.1034206574924954     
   13.600000000000001        4.0000000000000000        3.1040888102068847     
   13.600000000000001        4.8000000000000007        3.1002372172821762     
   13.600000000000001        5.6000000000000005        3.0935738030021183     
   13.600000000000001        6.4000000000000004        3.0840496914504003     
   13.600000000000001        7.2000000000000002        3.0741070645611854     
   13.600000000000001        8.0000000000000000        3.0690670723154265     
   13.600000000000001        8.8000000000000007        3.0743015969983345     
   13.600000000000001        9.6000000000000014        3.1085387833843208     
   13.600000000000001        10.400000000000000        3.1726574001892192     
   13.600000000000001        11.200000000000001        3.2699409103718091     
   13.600000000000001        12.000000000000000        3.3808482859764362     
   13.600000000000001        12.800000000000001        3.4698298447781557     
   13.600000000000001        13.600000000000001        3.4702404564720255     
   13.600000000000001        14.400000000000000        3.3197207515349034     
   13.600000000000001        15.200000000000001        3.0292120667307034     
   13.600000000000001        16.000000000000000        2.5071902726740305     
   13.600000000000001        16.800000000000001        2.4974813575576862     
   13.600000000000001        17.600000000000001        2.4892811309298959     
   13.600000000000001        18.400000000000002        2.4830112635482999     
   13.600000000000001        19.200000000000003        2.4980510949044863     
   13.600000000000001        20.000000000000000        2.4795021480811825     
   13.600000000000001        20.800000000000001        2.4974603900202239     
   13.600000000000001        21.600000000000001        2.5033673366003737     
   13.600000000000001        22.400000000000002        2.4955273873561117     
   13.600000000000001        23.200000000000003        2.4923842199726485     
   13.600000000000001        24.000000000000000        2.4819182763002487     
   13.600000000000001        24.800000000000001        2.4933251921448294     
   13.600000000000001        25.600000000000001        2.4925089367781821     
   13.600000000000001        26.400000000000002        3.0302134147026920     
   13.600000000000001        27.200000000000003        3.3238159061175288     
   13.600000000000001        28.000000000000000        3.4749180270409084     
   13.600000000000001        28.800000000000001        3.4694477215763242     
   13.600000000000001        29.600000000000001        3.3810818821222131     
   13.600000000000001        30.400000000000002        3.2681897408573284     
   13.600000000000001        31.200000000000003        3.1727580799822035     
   13.600000000000001        32.000000000000000        3.1080592857333418     
   13.600000000000001        32.800000000000004        3.0766542248433231     
   13.600000000000001        33.600000000000001        3.0687575223770165     
   13.600000000000001        34.399999999999999        3.0754580452277560     
   13.600000000000001        35.200000000000003        3.0846516267531991     
   13.600000000000001        36.000000000000000        3.0934039866844856     
   13.600000000000001        36.800000000000004        3.1017198568534150     
   13.600000000000001        37.600000000000001        3.1018157671281221     
   13.600000000000001        38.400000000000006        3.1002501364106791     
   13.600000000000001        39.200000000000003        3.0974784113369345     
   13.600000000000001        40.000000000000000        3.0949626695285555     
   13.600000000000001        40.800000000000004        3.0915085489986636     
   13.600000000000001        41.600000000000001        3.0908771225940423     
   13.600000000000001        42.400000000000006        3.0941147828948021     
   13.600000000000001        43.200000000000003        3.1028385256655255     
   13.600000000000001        44.000000000000000        3.1186232008358368     
   13.600000000000001        44.800000000000004        3.1421380678100510     
   13.600000000000001        45.600000000000001        3.1712919207929291     
   13.600000000000001        46.400000000000006        3.2066741674099735     
   13.600000000000001        47.200000000000003        3.2442145989301001     
   13.600000000000001        48.000000000000000        3.2830379163354357     
   13.600000000000001        48.800000000000004        3.3169118673241131     
   13.600000000000001        49.600000000000001        3.3428409267461654     
   13.600000000000001        50.400000000000006        3.3589822196544494     
   13.600000000000001        51.200000000000003        3.3641783081965655     
   13.600000000000001        52.000000000000000        3.3552942280530655     
   13.600000000000001        52.800000000000004        3.3342339190229384     
   13.600000000000001        53.600000000000001        3.3034281608119191     
   13.600000000000001        54.400000000000006        3.2662051507228336     
   13.600000000000001        55.200000000000003        3.2269997791630729     
   13.600000000000001        56.000000000000000        3.1864420106240345     
   13.600000000000001        56.800000000000004        3.1506992828026670     
   13.600000000000001        57.600000000000001        3.1198013796477384     
   13.600000000000001        58.400000000000006        3.0966175961122167     
   13.600000000000001        59.200000000000003        3.0803517036369255     
   13.600000000000001        60.000000000000000        3.0731066180108439     
   13.600000000000001        60.800000000000004        3.0698304424029597     
   13.600000000000001        61.600000000000001        3.0710291678970836     
   13.600000000000001        62.400000000000006        3.0750817092766498     
   13.600000000000001        63.200000000000003        3.0800245020901023     
   13.600000000000001        64.000000000000000        3.0847649162411583     
   13.600000000000001        64.799999999999997        3.0909682373698355     
   13.600000000000001        65.600000000000009        3.0931768235051527     
   13.600000000000001        66.400000000000006        3.0953182330184923     
   13.600000000000001        67.200000000000003        3.0960313289276606     
   13.600000000000001        68.000000000000000        3.0953056310811746     
   13.600000000000001        68.799999999999997        3.0940369215988288     
   13.600000000000001        69.600000000000009        3.0930615375531061     
   13.600000000000001        70.400000000000006        3.0939275182591843     
   13.600000000000001        71.200000000000003        3.0998026081916472     
   13.600000000000001        72.000000000000000        3.1077714980210627     
   13.600000000000001        72.799999999999997        3.1248569790384755     
   13.600000000000001        73.600000000000009        3.1496836135243891     
   13.600000000000001        74.400000000000006        3.1821325645417908     
   13.600000000000001        75.200000000000003        3.2204393469319963     
   13.600000000000001        76.000000000000000        3.2625429720133039     
   13.600000000000001        76.800000000000011        3.3050126673024942     
   13.600000000000001        77.600000000000009        3.3425929937141721     
   13.600000000000001        78.400000000000006        3.3726862664201107     
   13.600000000000001        79.200000000000003        3.3909349134018383     
   13.600000000000001        80.000000000000000        3.3969964528863232     
   13.600000000000001        80.800000000000011        3.3886121734105261     
   13.600000000000001        81.600000000000009        3.3670096508359597     
   13.600000000000001        82.400000000000006        3.3346068740326875     
   13.600000000000001        83.200000000000003        3.2953293671454187     
   13.600000000000001        84.000000000000000        3.2536879165001436     
   13.600000000000001        84.800000000000011        3.2138184699570589     
   13.600000000000001        85.600000000000009        3.1790993419399007     
   13.600000000000001        86.400000000000006        3.1505562305756736     
   13.600000000000001        87.200000000000003        3.1347538743933501     
   13.600000000000001        88.000000000000000        3.1269319203625754     
   13.600000000000001        88.800000000000011        3.1267052830106641     
   13.600000000000001        89.600000000000009        3.1323840979496897     
   13.600000000000001        90.400000000000006        3.1413407230026786     
   13.600000000000001        91.200000000000003        3.1475610464766817     
   13.600000000000001        92.000000000000000        3.1519161940510667     
   13.600000000000001        92.800000000000011        3.1521464395104370     
   13.600000000000001        93.600000000000009        3.1484243881422769     
   13.600000000000001        94.400000000000006        3.1412474391191916     
   13.600000000000001        95.200000000000003        3.1309643845469193     
   13.600000000000001        96.000000000000000        3.1211735027814727     
   13.600000000000001        96.800000000000011        3.1111104969436649     
   13.600000000000001        97.600000000000009        3.1026739415742259     
   13.600000000000001        98.400000000000006        3.0960590714077014     
   13.600000000000001        99.200000000000003        3.0924234763020064     
   13.600000000000001        100.00000000000000        3.0907331004061267     
   13.600000000000001        100.80000000000001        3.0920066502159811     
   13.600000000000001        101.60000000000001        3.0933915084648915     
   13.600000000000001        102.40000000000001        3.0958952213031399     

   14.400000000000000       0.80000000000000004        3.0973374544308565     
   14.400000000000000        1.6000000000000001        3.0995201092644002     
   14.400000000000000        2.4000000000000004        3.1018958388921023     
   14.400000000000000        3.2000000000000002        3.1016283729866574     
   14.400000000000000        4.0000000000000000        3.1027072401215188     
   14.400000000000000        4.8000000000000007        3.0989806159355875     
   14.400000000000000        5.6000000000000005        3.0920067890276366     
   14.400000000000000        6.4000000000000004        3.0817099889009083     
   14.400000000000000        7.2000000000000002        3.0723019741994881     
   14.400000000000000        8.0000000000000000        3.0696667341483215     
   14.400000000000000        8.8000000000000007        3.0822171268856655     
   14.400000000000000        9.6000000000000014        3.1224463558908773     
   14.400000000000000        10.400000000000000        3.1990800100862522     
   14.400000000000000        11.200000000000001        3.3058154789438565     
   14.400000000000000        12.000000000000000        3.4203806398179597     
   14.400000000000000        12.800000000000001        3.4894226606380130     
   14.400000000000000        13.600000000000001        3.4424698251682666     
   14.400000000000000        14.400000000000000        3.1792698171440517     
   14.400000000000000        15.200000000000001        2.4906361505170889     
   14.400000000000000        16.000000000000000        2.4949262307880020     
   14.400000000000000        16.800000000000001        2.4986024157004212     
   14.400000000000000        17.600000000000001        2.5094461991896733     
   14.400000000000000        18.400000000000002        2.4889770125396611     
   14.400000000000000        19.200000000000003        2.5024345820330001     
   14.400000000000000        20.000000000000000        2.4906353038206093     
   14.400000000000000        20.800000000000001        2.4898714618062359     
   14.400000000000000        21.600000000000001        2.4828662954541927     
   14.400000000000000        22.400000000000002        2.4858251129407156     
   14.400000000000000        23.200000000000003        2.4993535467396337     
   14.400000000000000        24.000000000000000        2.5025654492638281     
   14.400000000000000        24.800000000000001        2.4974214273141015     
   14.400000000000000        25.600000000000001        2.4861851700318724     
   14.400000000000000        26.400000000000002        2.4978174478989299     
   14.400000000000000        27.200000000000003        3.1795414576857892     
   14.400000000000000        28.000000000000000        3.4465124858127894     
   14.400000000000000        28.800000000000001        3.4913723140552859     
   14.400000000000000        29.600000000000001        3.4189007020336977     
   14.400000000000000        30.400000000000002        3.3049027848607486     
   14.400000000000000        31.200000000000003        3.1962463574847715     
   14.400000000000000        32.000000000000000        3.1213136365605543     
   14.400000000000000        32.800000000000004        3.0816266392316085     
   14.400000000000000        33.600000000000001        3.0685227928706618     
   14.400000000000000        34.399999999999999        3.0721816163492384     
   14.400000000000000        35.200000000000003        3.0820385923621791     
   14.400000000000000        36.000000000000000        3.0943495119581859     
   14.400000000000000        36.800000000000004        3.0984282109444696     
   14.400000000000000        37.600000000000001        3.1015914908836391     
   14.400000000000000        38.400000000000006        3.1012998041220952     
   14.400000000000000        39.200000000000003        3.0980493320598881     
   14.400000000000000        40.000000000000000        3.0954074713086506     
   14.400000000000000        40.800000000000004        3.0920111335228366     
   14.400000000000000        41.600000000000001        3.0907344593257728     
   14.400000000000000        42.400000000000006        3.0925319965009157     
   14.400000000000000        43.200000000000003        3.0993713474639688     
   14.400000000000000        44.000000000000000        3.1135194062563487     
   14.400000000000000        44.800000000000004        3.1325138176586695     
   14.400000000000000        45.600000000000001        3.1566339964174484     
   14.400000000000000        46.400000000000006        3.1876569023736350     
   14.400000000000000        47.200000000000003        3.2203040202547584     
   14.400000000000000        48.000000000000000        3.2525437676140783     
   14.400000000000000        48.800000000000004        3.2805800530046567     
   14.400000000000000        49.600000000000001        3.3023948534613923     
   14.400000000000000        50.400000000000006        3.3161333507573572     
   14.400000000000000        51.200000000000003        3.3161639676700472     
   14.400000000000000        52.000000000000000        3.3062436027059876     
   14.400000000000000        52.800000000000004        3.2877329780996711     
   14.400000000000000        53.600000000000001        3.2598388548766999     
   14.400000000000000        54.400000000000006        3.2262356755561239     
   14.400000000000000        55.200000000000003        3.1914442146518698     
   14.400000000000000        56.000000000000000        3.1570505895258876     
   14.400000000000000        56.800000000000004        3.1262035287255774     
   14.400000000000000        57.600000000000001        3.1005196086190976     
   14.400000000000000        58.400000000000006        3.0813017432866134     
   14.400000000000000        59.200000000000003        3.0693567592665274     
   14.400000000000000        60.000000000000000        3.0628531642617332     
   14.400000000000000        60.800000000000004        3.0602340151639589     
   14.400000000000000        61.600000000000001        3.0626411854754463     
   14.400000000000000        62.400000000000006        3.0660833949880839     
   14.400000000000000        63.200000000000003        3.0718826883805277     
   14.400000000000000        64.000000000000000        3.0763350267554821     
   14.400000000000000        64.799999999999997        3.0811212534708412     
   14.400000000000000        65.600000000000009        3.0828125559715693     
   14.400000000000000        66.400000000000006        3.0890152641665436     
   14.400000000000000        67.200000000000003        3.0902611215720177     
   14.400000000000000        68.000000000000000        3.0911614097171496     
   14.400000000000000        68.799999999999997        3.0914131547235990     
   14.400000000000000        69.600000000000009        3.0919107152348104     
   14.400000000000000        70.400000000000006        3.0927502840373338     
   14.400000000000000        71.200000000000003        3.0972710510147508     
   14.400000000000000        72.000000000000000        3.1055215156351288     
   14.400000000000000        72.799999999999997        3.1205784437155089     
   14.400000000000000        73.600000000000009        3.1429908064996277     
   14.400000000000000        74.400000000000006        3.1716372071348924     
   14.400000000000000        75.200000000000003        3.2044464942678936     
   14.400000000000000        76.000000000000000        3.2417491371349554     
   14.400000000000000        76.800000000000011        3.2809310655304911     
   14.400000000000000        77.600000000000009        3.3148336313566693     
   14.400000000000000        78.400000000000006        3.3419111064266107     
   14.400000000000000        79.200000000000003        3.3591596557599557     
   14.400000000000000        80.000000000000000        3.3638349658003270     
   14.400000000000000        80.800000000000011        3.3559161572756202     
   14.400000000000000        81.600000000000009        3.3356004539604647     
   14.400000000000000        82.400000000000006        3.3061262670444664     
   14.400000000000000        83.200000000000003        3.2706483801135722     
   14.400000000000000        84.000000000000000        3.2343242334348905     
   14.400000000000000        84.800000000000011        3.2003091995604422     
   14.400000000000000        85.600000000000009        3.1721132136519214     
   14.400000000000000        86.400000000000006        3.1525542051086832     
   14.400000000000000        87.200000000000003        3.1435983611404117     
   14.400000000000000        88.000000000000000        3.1431523450384384     
   14.400000000000000        88.800000000000011        3.1498927860673600     
   14.400000000000000        89.600000000000009        3.1610463024192468     
   14.400000000000000        90.400000000000006        3.1743329394594384     
   14.400000000000000        91.200000000000003        3.1824615225539703     
   14.400000000000000        92.000000000000000        3.1885111368098058     
   14.400000000000000        92.800000000000011        3.1876449555623840     
   14.400000000000000        93.600000000000009        3.1814841111400387     
   14.400000000000000        94.400000000000006        3.1705183460573241     
   14.400000000000000        95.200000000000003        3.1560472146934520     
   14.400000000000000        96.000000000000000        3.1405534796821528     
   14.400000000000000        96.800000000000011        3.1257367072388065     
   14.400000000000000        97.600000000000009        3.1120461272835791     
   14.400000000000000        98.400000000000006        3.1019602046360846     
   14.400000000000000        99.200000000000003        3.0952632889314056     
   14.400000000000000        100.00000000000000        3.0907167654465688     
   14.400000000000000        100.80000000000001        3.0921862517594447     
   14.400000000000000        101.60000000000001        3.0922108573385629     
   14.400000000000000        102.40000000000001        3.0942343813609394     

   15.200000000000001       0.80000000000000004        3.0962486164385634     
   15.200000000000001        1.6000000000000001        3.0993447396826359     
   15.200000000000001        2.4000000000000004        3.1015433276025672     
   15.200000000000001        3.2000000000000002        3.1029514867483803     
   15.200000000000001        4.0000000000000000        3.1017533525630254     
   15.200000000000001        4.8000000000000007        3.0981941778552198     
   15.200000000000001        5.6000000000000005        3.0902642523562562     
   15.200000000000001        6.4000000000000004        3.0802839828327517     
   15.200000000000001        7.2000000000000002        3.0707665665987656     
   15.200000000000001        8.0000000000000000        3.0701055627282936     
   15.200000000000001        8.8000000000000007        3.0864043692003933     
   15.200000000000001        9.6000000000000014        3.1341506176782321     
   15.200000000000001        10.400000000000000        3.2210078928067287     
   15.200000000000001        11.200000000000001        3.3344529357693506     
   15.200000000000001        12.000000000000000        3.4445578800864465     
   15.200000000000001        12.800000000000001        3.4980025627534177     
   15.200000000000001        13.600000000000001        3.4197402766486493     
   15.200000000000001        14.400000000000000        3.1055313239650970     
   15.200000000000001        15.200000000000001        2.5008363675405869     
   15.200000000000001        16.000000000000000        2.4938398901779268     
   15.200000000000001        16.800000000000001        2.4878686565527808     
   15.200000000000001        17.600000000000001        2.4864769112326930     
   15.200000000000001        18.400000000000002        2.4879998782569466     
   15.200000000000001        19.200000000000003        2.4974891933325938     
   15.200000000000001        20.000000000000000        2.4946849137633209     
   15.200000000000001        20.800000000000001        2.4958580861089850     
   15.200000000000001        21.600000000000001        2.4935682433532338     
   15.200000000000001        22.400000000000002        2.4971122647574688     
   15.200000000000001        23.200000000000003        2.4933183093677003     
   15.200000000000001        24.000000000000000        2.4962617084756058     
   15.200000000000001        24.800000000000001        2.4917127150016021     
   15.200000000000001        25.600000000000001        2.4826038979461766     
   15.200000000000001        26.400000000000002        2.5090229162730289     
   15.200000000000001        27.200000000000003        3.1076502485445667     
   15.200000000000001        28.000000000000000        3.4226876997162976     
   15.200000000000001        28.800000000000001        3.4982269677285633     
   15.200000000000001        29.600000000000001        3.4437928679912595     
   15.200000000000001        30.400000000000002        3.3333304284506013     
   15.200000000000001        31.200000000000003        3.2201285175685133     
   15.200000000000001        32.000000000000000        3.1329509353299980     
   15.200000000000001        32.800000000000004        3.0865775292269966     
   15.200000000000001        33.600000000000001        3.0691512168422710     
   15.200000000000001        34.399999999999999        3.0707484432820138     
   15.200000000000001        35.200000000000003        3.0802899239745631     
   15.200000000000001        36.000000000000000        3.0905851822824753     
   15.200000000000001        36.800000000000004        3.0962875664954455     
   15.200000000000001        37.600000000000001        3.1008931134025488     
   15.200000000000001        38.400000000000006        3.1023798099998725     
   15.200000000000001        39.200000000000003        3.0977092326539659     
   15.200000000000001        40.000000000000000        3.0960813633117699     
   15.200000000000001        40.800000000000004        3.0903220689164774     
   15.200000000000001        41.600000000000001        3.0903166650123244     
   15.200000000000001        42.400000000000006        3.0927589261137198     
   15.200000000000001        43.200000000000003        3.0966686594219888     
   15.200000000000001        44.000000000000000        3.1065914443721385     
   15.200000000000001        44.800000000000004        3.1213608605947045     
   15.200000000000001        45.600000000000001        3.1418997945972715     
   15.200000000000001        46.400000000000006        3.1665289556127494     
   15.200000000000001        47.200000000000003        3.1924334625891890     
   15.200000000000001        48.000000000000000        3.2180735233803235     
   15.200000000000001        48.800000000000004        3.2384172358361045     
   15.200000000000001        49.600000000000001        3.2562053632351575     
   15.200000000000001        50.400000000000006        3.2646698082277821     
   15.200000000000001        51.200000000000003        3.2640768776502305     
   15.200000000000001        52.000000000000000        3.2561034492065439     
   15.200000000000001        52.800000000000004        3.2375656859837685     
   15.200000000000001        53.600000000000001        3.2141628469353622     
   15.200000000000001        54.400000000000006        3.1877544884014699     
   15.200000000000001        55.200000000000003        3.1590031594149672     
   15.200000000000001        56.000000000000000        3.1333975961283209     
   15.200000000000001        56.800000000000004        3.1089788386161272     
   15.200000000000001        57.600000000000001        3.0903968204454393     
   15.200000000000001        58.400000000000006        3.0763472810364680     
   15.200000000000001        59.200000000000003        3.0669183827826694     
   15.200000000000001        60.000000000000000        3.0631828461872943     
   15.200000000000001        60.800000000000004        3.0611012724536084     
   15.200000000000001        61.600000000000001        3.0613805074570428     
   15.200000000000001        62.400000000000006        3.0633189505537310     
   15.200000000000001        63.200000000000003        3.0661808783077245     
   15.200000000000001        64.000000000000000        3.0708580554908536     
   15.200000000000001        64.799999999999997        3.0730694728581218     
   15.200000000000001        65.600000000000009        3.0769510964907747     
   15.200000000000001        66.400000000000006        3.0807581714930627     
   15.200000000000001        67.200000000000003        3.0836853703079425     
   15.200000000000001        68.000000000000000        3.0849283352933217     
   15.200000000000001        68.799999999999997        3.0891473329835870     
   15.200000000000001        69.600000000000009        3.0896909652666764     
   15.200000000000001        70.400000000000006        3.0908973340820474     
   15.200000000000001        71.200000000000003        3.0970189683993845     
   15.200000000000001        72.000000000000000        3.1028731585551141     
   15.200000000000001        72.799999999999997        3.1144920901826536     
   15.200000000000001        73.600000000000009        3.1327564621039410     
   15.200000000000001        74.400000000000006        3.1566455551693569     
   15.200000000000001        75.200000000000003        3.1854773304914152     
   15.200000000000001        76.000000000000000        3.2179603942908681     
   15.200000000000001        76.800000000000011        3.2506818423191417     
   15.200000000000001        77.600000000000009        3.2805775687853864     
   15.200000000000001        78.400000000000006        3.3042539267890487     
   15.200000000000001        79.200000000000003        3.3199522517220701     
   15.200000000000001        80.000000000000000        3.3222102547365173     
   15.200000000000001        80.800000000000011        3.3146391767083112     
   15.200000000000001        81.600000000000009        3.2972061703563313     
   15.200000000000001        82.400000000000006        3.2711882456827666     
   15.200000000000001        83.200000000000003        3.2409453583864454     
   15.200000000000001        84.000000000000000        3.2109803272406356     
   15.200000000000001        84.800000000000011        3.1850170176246619     
   15.200000000000001        85.600000000000009        3.1656342745149226     
   15.200000000000001        86.400000000000006        3.1551827220999979     
   15.200000000000001        87.200000000000003        3.1552323271438292     
   15.200000000000001        88.000000000000000        3.1634293543019116     
   15.200000000000001        88.800000000000011        3.1781024217677554     
   15.200000000000001        89.600000000000009        3.1955362671359149     
   15.200000000000001        90.400000000000006        3.2121523634167182     
   15.200000000000001        91.200000000000003        3.2249318774273190     
   15.200000000000001        92.000000000000000        3.2309807935466974     
   15.200000000000001        92.800000000000011        3.2293480628702476     
   15.200000000000001        93.600000000000009        3.2216919610269117     
   15.200000000000001        94.400000000000006        3.2054465593271226     
   15.200000000000001        95.200000000000003        3.1854208328693350     
   15.200000000000001        96.000000000000000        3.1643597023613790     
   15.200000000000001        96.800000000000011        3.1435755472801850     
   15.200000000000001        97.600000000000009        3.1251088688384092     
   15.200000000000001        98.400000000000006        3.1101319858521643     
   15.200000000000001        99.200000000000003        3.1021543846142552     
   15.200000000000001        100.00000000000000        3.0932578259381738     
   15.200000000000001        100.80000000000001        3.0914248099317323     
   15.200000000000001        101.60000000000001        3.0910428549996376     
   15.200000000000001        102.40000000000001        3.0933500519893764     

   16.000000000000000       0.80000000000000004        3.0972030871881486     
   16.000000000000000        1.6000000000000001        3.0965361061052308     
   16.000000000000000        2.4000000000000004        3.1013480389592871     
   16.000000000000000        3.2000000000000002        3.1035486324790433     
   16.000000000000000        4.0000000000000000        3.1012700251635112     
   16.000000000000000        4.8000000000000007        3.0972950764954943     
   16.000000000000000        5.6000000000000005        3.0894848100509846     
   16.000000000000000        6.4000000000000004        3.0767756825566486     
   16.000000000000000        7.2000000000000002        3.0698526558306116     
   16.000000000000000        8.0000000000000000        3.0701723029366543     
   16.000000000000000        8.8000000000000007        3.0910796929511211     
   16.000000000000000        9.6000000000000014        3.1448689252146265     
   16.000000000000000        10.400000000000000        3.2369892773698989     
   16.000000000000000        11.200000000000001        3.3530188832375831     
   16.000000000000000        12.000000000000000        3.4615190441445214     
   16.000000000000000        12.800000000000001        3.4892722236845488     
   16.000000000000000        13.600000000000001        3.4114234033284370     
   16.000000000000000        14.400000000000000        3.0946345588855015     
   16.000000000000000        15.200000000000001        2.4969290594259874     
   16.000000000000000        16.000000000000000        2.4970871594394133     
   16.000000000000000        16.800000000000001        2.5038694131930286     
   16.000000000000000        17.600000000000001        2.4857683680692433     
   16.000000000000000        18.400000000000002        2.4869661359166160     
   16.000000000000000        19.200000000000003        2.5039899221375026     
   16.000000000000000        20.000000000000000        2.4980954990774316     
   16.000000000000000        20.800000000000001        2.5009760523205293     
   16.000000000000000        21.600000000000001        2.4998383409456730     
   16.000000000000000        22.400000000000002        2.5025210922999936     
   16.000000000000000        23.200000000000003        2.4784965546905089     
   16.000000000000000        24.000000000000000        2.4862785737919730     
   16.000000000000000        24.800000000000001        2.4837412111077244     
   16.000000000000000        25.600000000000001        2.5047143943607142     
   16.000000000000000        26.400000000000002        2.4945971529029562     
   16.000000000000000        27.200000000000003        3.0958959230971397     
   16.000000000000000        28.000000000000000        3.4143900966224368     
   16.000000000000000        28.800000000000001        3.4949773930957018     
   16.000000000000000        29.600000000000001        3.4612058375912818     
   16.000000000000000        30.400000000000002        3.3536731840383345     
   16.000000000000000        31.200000000000003        3.2364590831754363     
   16.000000000000000        32.000000000000000        3.1447376225459411     
   16.000000000000000        32.800000000000004        3.0911835447816753     
   16.000000000000000        33.600000000000001        3.0689359908431229     
   16.000000000000000        34.399999999999999        3.0706627355728751     
   16.000000000000000        35.200000000000003        3.0792313028632847     
   16.000000000000000        36.000000000000000        3.0894906796239376     
   16.000000000000000        36.800000000000004        3.0954291547300907     
   16.000000000000000        37.600000000000001        3.1011564155023312     
   16.000000000000000        38.400000000000006        3.1016507355057694     
   16.000000000000000        39.200000000000003        3.0996338912665924     
   16.000000000000000        40.000000000000000        3.0969799211475673     
   16.000000000000000        40.800000000000004        3.0957790744976470     
   16.000000000000000        41.600000000000001        3.0920731117475047     
   16.000000000000000        42.400000000000006        3.0935815537829416     
   16.000000000000000        43.200000000000003        3.0954901383401605     
   16.000000000000000        44.000000000000000        3.1030939813147449     
   16.000000000000000        44.800000000000004        3.1127402505438604     
   16.000000000000000        45.600000000000001        3.1277661216616330     
   16.000000000000000        46.400000000000006        3.1453576524391793     
   16.000000000000000        47.200000000000003        3.1641352350926604     
   16.000000000000000        48.000000000000000        3.1821226532741473     
   16.000000000000000        48.800000000000004        3.1975020549738327     
   16.000000000000000        49.600000000000001        3.2080449353656526     
   16.000000000000000        50.400000000000006        3.2126779453522842     
   16.000000000000000        51.200000000000003        3.2118213072216157     
   16.000000000000000        52.000000000000000        3.2036589707765812     
   16.000000000000000        52.800000000000004        3.1910751569415252     
   16.000000000000000        53.600000000000001        3.1756739133871741     
   16.000000000000000        54.400000000000006        3.1577927945122974     
   16.000000000000000        55.200000000000003        3.1399022228612541     
   16.000000000000000        56.000000000000000        3.1243264119450402     
   16.000000000000000        56.800000000000004        3.1126570344456050     
   16.000000000000000        57.600000000000001        3.1010933637389839     
   16.000000000000000        58.400000000000006        3.0936977675877015     
   16.000000000000000        59.200000000000003        3.0885722487809169     
   16.000000000000000        60.000000000000000        3.0851771877359626     
   16.000000000000000        60.800000000000004        3.0825904051790900     
   16.000000000000000        61.600000000000001        3.0788198536882150     
   16.000000000000000        62.400000000000006        3.0763518887212769     
   16.000000000000000        63.200000000000003        3.0745844936726172     
   16.000000000000000        64.000000000000000        3.0722025607899739     
   16.000000000000000        64.799999999999997        3.0726599113669160     
   16.000000000000000        65.600000000000009        3.0734400275418419     
   16.000000000000000        66.400000000000006        3.0728728594576902     
   16.000000000000000        67.200000000000003        3.0761689781564661     
   16.000000000000000        68.000000000000000        3.0783185679865377     
   16.000000000000000        68.799999999999997        3.0814552308035119     
   16.000000000000000        69.600000000000009        3.0844909839905030     
   16.000000000000000        70.400000000000006        3.0869869289834373     
   16.000000000000000        71.200000000000003        3.0913021738689208     
   16.000000000000000        72.000000000000000        3.0981500180647616     
   16.000000000000000        72.799999999999997        3.1082753593851415     
   16.000000000000000        73.600000000000009        3.1223503642578878     
   16.000000000000000        74.400000000000006        3.1417206925921426     
   16.000000000000000        75.200000000000003        3.1645752754486578     
   16.000000000000000        76.000000000000000        3.1910428758344351     
   16.000000000000000        76.800000000000011        3.2182602797984368     
   16.000000000000000        77.600000000000009        3.2430912340883982     
   16.000000000000000        78.400000000000006        3.2624422169057228     
   16.000000000000000        79.200000000000003        3.2743668141378350     
   16.000000000000000        80.000000000000000        3.2764904251392770     
   16.000000000000000        80.800000000000011        3.2693958006428780     
   16.000000000000000        81.600000000000009        3.2540954930273851     
   16.000000000000000        82.400000000000006        3.2322446819647870     
   16.000000000000000        83.200000000000003        3.2090261294194371     
   16.000000000000000        84.000000000000000        3.1869042804062286     
   16.000000000000000        84.800000000000011        3.1700076518254980     
   16.000000000000000        85.600000000000009        3.1601084416753769     
   16.000000000000000        86.400000000000006        3.1597716186292457     
   16.000000000000000        87.200000000000003        3.1695091758099552     
   16.000000000000000        88.000000000000000        3.1869427738002187     
   16.000000000000000        88.800000000000011        3.2085636604346255     
   16.000000000000000        89.600000000000009        3.2334680721456266     
   16.000000000000000        90.400000000000006        3.2547225129961705     
   16.000000000000000        91.200000000000003        3.2698068966761218     
   16.000000000000000        92.000000000000000        3.2769636873298662     
   16.000000000000000        92.800000000000011        3.2743966335844341     
   16.000000000000000        93.600000000000009        3.2637315997627803     
   16.000000000000000        94.400000000000006        3.2429633860137081     
   16.000000000000000        95.200000000000003        3.2173889523006722     
   16.000000000000000        96.000000000000000        3.1906304794822145     
   16.000000000000000        96.800000000000011        3.1636178739437204     
   16.000000000000000        97.600000000000009        3.1400667125636628     
   16.000000000000000        98.400000000000006        3.1201854810956973     
   16.000000000000000        99.200000000000003        3.1048267518377490     
   16.000000000000000        100.00000000000000        3.0960731494001301     
   16.000000000000000        100.80000000000001        3.0939870806457948     
   16.000000000000000        101.60000000000001        3.0893464907552697     
   16.000000000000000        102.40000000000001        3.0918923080094132     

   16.800000000000001       0.80000000000000004        3.0937805090057244     
   16.800000000000001        1.6000000000000001        3.0976098285276770     
   16.800000000000001        2.4000000000000004        3.1012151320618480     
   16.800000000000001        3.2000000000000002        3.1029842040872655     
   16.800000000000001        4.0000000000000000        3.1010559556545445     
   16.800000000000001        4.8000000000000007        3.0984319464607308     
   16.800000000000001        5.6000000000000005        3.0885255076231051     
   16.800000000000001        6.4000000000000004        3.0780565583017983     
   16.800000000000001        7.2000000000000002        3.0693958474359762     
   16.800000000000001        8.0000000000000000        3.0699576737788563     
   16.800000000000001        8.8000000000000007        3.0945357284326809     
   16.800000000000001        9.6000000000000014        3.1517196664839222     
   16.800000000000001        10.400000000000000        3.2460222228501436     
   16.800000000000001        11.200000000000001        3.3661666107263177     
   16.800000000000001        12.000000000000000        3.4699346104017663     
   16.800000000000001        12.800000000000001        3.4919265868585083     
   16.800000000000001        13.600000000000001        3.4098159624737279     
   16.800000000000001        14.400000000000000        3.0937970602776352     
   16.800000000000001        15.200000000000001        2.4812128843834422     
   16.800000000000001        16.000000000000000        2.4871135326106790     
   16.800000000000001        16.800000000000001        2.4919298830374919     
   16.800000000000001        17.600000000000001        2.5084615221833539     
   16.800000000000001        18.400000000000002        2.4907317757856231     
   16.800000000000001        19.200000000000003        2.4938587645988850     
   16.800000000000001        20.000000000000000        2.5011219542401593     
   16.800000000000001        20.800000000000001        2.4778418966926159     
   16.800000000000001        21.600000000000001        2.4837743678331643     
   16.800000000000001        22.400000000000002        2.5008002746598823     
   16.800000000000001        23.200000000000003        2.4950392929992899     
   16.800000000000001        24.000000000000000        2.4970387379215602     
   16.800000000000001        24.800000000000001        2.4926509096049507     
   16.800000000000001        25.600000000000001        2.5014673691236151     
   16.800000000000001        26.400000000000002        2.4797147265730115     
   16.800000000000001        27.200000000000003        3.0961048775085453     
   16.800000000000001        28.000000000000000        3.4153656315051162     
   16.800000000000001        28.800000000000001        3.4831002025081639     
   16.800000000000001        29.600000000000001        3.4718146539683072     
   16.800000000000001        30.400000000000002        3.3653234579680480     
   16.800000000000001        31.200000000000003        3.2468797548410810     
   16.800000000000001        32.000000000000000        3.1519454184015805     
   16.800000000000001        32.800000000000004        3.0948103571771397     
   16.800000000000001        33.600000000000001        3.0706040491798916     
   16.800000000000001        34.399999999999999        3.0701485157887234     
   16.800000000000001        35.200000000000003        3.0788112715035036     
   16.800000000000001        36.000000000000000        3.0892785364779254     
   16.800000000000001        36.800000000000004        3.0972834737257839     
   16.800000000000001        37.600000000000001        3.1013703275043683     
   16.800000000000001        38.400000000000006        3.1023659005175044     
   16.800000000000001        39.200000000000003        3.1010933559297831     
   16.800000000000001        40.000000000000000        3.0980300402418708     
   16.800000000000001        40.800000000000004        3.0949239052900914     
   16.800000000000001        41.600000000000001        3.0932649919071440     
   16.800000000000001        42.400000000000006        3.0930838781881285     
   16.800000000000001        43.200000000000003        3.0919015976459918     
   16.800000000000001        44.000000000000000        3.0981735195151172     
   16.800000000000001        44.800000000000004        3.1053255015549985     
   16.800000000000001        45.600000000000001        3.1151486813683729     
   16.800000000000001        46.400000000000006        3.1256881222435973     
   16.800000000000001        47.200000000000003        3.1371119201767992     
   16.800000000000001        48.000000000000000        3.1480896058246715     
   16.800000000000001        48.800000000000004        3.1571314663089938     
   16.800000000000001        49.600000000000001        3.1615558813032933     
   16.800000000000001        50.400000000000006        3.1648401197333618     
   16.800000000000001        51.200000000000003        3.1653785359157252     
   16.800000000000001        52.000000000000000        3.1624267480378885     
   16.800000000000001        52.800000000000004        3.1596508647086341     
   16.800000000000001        53.600000000000001        3.1546410138028804     
   16.800000000000001        54.400000000000006        3.1506941459230555     
   16.800000000000001        55.200000000000003        3.1483237192501039     
   16.800000000000001        56.000000000000000        3.1459457933205348     
   16.800000000000001        56.800000000000004        3.1476007362885960     
   16.800000000000001        57.600000000000001        3.1468460096868940     
   16.800000000000001        58.400000000000006        3.1464957725639233     
   16.800000000000001        59.200000000000003        3.1450728494610818     
   16.800000000000001        60.000000000000000        3.1418729977366180     
   16.800000000000001        60.800000000000004        3.1360838255241577     
   16.800000000000001        61.600000000000001        3.1291167999246943     
   16.800000000000001        62.400000000000006        3.1189080374219933     
   16.800000000000001        63.200000000000003        3.1062088526002221     
   16.800000000000001        64.000000000000000        3.0955191623177267     
   16.800000000000001        64.799999999999997        3.0853055077744198     
   16.800000000000001        65.600000000000009        3.0775905760902957     
   16.800000000000001        66.400000000000006        3.0730994315658684     
   16.800000000000001        67.200000000000003        3.0713867183240731     
   16.800000000000001        68.000000000000000        3.0720648781510338     
   16.800000000000001        68.799999999999997        3.0752171080751216     
   16.800000000000001        69.600000000000009        3.0787660741137470     
   16.800000000000001        70.400000000000006        3.0822609852819047     
   16.800000000000001        71.200000000000003        3.0874391843927387     
   16.800000000000001        72.000000000000000        3.0938977123852802     
   16.800000000000001        72.799999999999997        3.1017964243750900     
   16.800000000000001        73.600000000000009        3.1127901820695176     
   16.800000000000001        74.400000000000006        3.1262251162814740     
   16.800000000000001        75.200000000000003        3.1448933430653834     
   16.800000000000001        76.000000000000000        3.1651663143410196     
   16.800000000000001        76.800000000000011        3.1857728652806054     
   16.800000000000001        77.600000000000009        3.2053535548891556     
   16.800000000000001        78.400000000000006        3.2203395104358727     
   16.800000000000001        79.200000000000003        3.2291472506728707     
   16.800000000000001        80.000000000000000        3.2311670068080471     
   16.800000000000001        80.800000000000011        3.2246347504339630     
   16.800000000000001        81.600000000000009        3.2124635833755000     
   16.800000000000001        82.400000000000006        3.1952411741688325     
   16.800000000000001        83.200000000000003        3.1785858159550728     
   16.800000000000001        84.000000000000000        3.1651767023271709     
   16.800000000000001        84.800000000000011        3.1555625433385410     
   16.800000000000001        85.600000000000009        3.1557166204577491     
   16.800000000000001        86.400000000000006        3.1651390117989973     
   16.800000000000001        87.200000000000003        3.1845667156934674     
   16.800000000000001        88.000000000000000        3.2110512041653778     
   16.800000000000001        88.800000000000011        3.2419530250980726     
   16.800000000000001        89.600000000000009        3.2719484616431336     
   16.800000000000001        90.400000000000006        3.2972638429249534     
   16.800000000000001        91.200000000000003        3.3149376263763428     
   16.800000000000001        92.000000000000000        3.3225474939940982     
   16.800000000000001        92.800000000000011        3.3180595134793798     
   16.800000000000001        93.600000000000009        3.3042732976705449     
   16.800000000000001        94.400000000000006        3.2805776976911125     
   16.800000000000001        95.200000000000003        3.2503118159106750     
   16.800000000000001        96.000000000000000        3.2178655354406831     
   16.800000000000001        96.800000000000011        3.1852964410777767     
   16.800000000000001        97.600000000000009        3.1560949235376503     
   16.800000000000001        98.400000000000006        3.1314557591797625     
   16.800000000000001        99.200000000000003        3.1122112873425238     
   16.800000000000001        100.00000000000000        3.0994950844864317     
   16.800000000000001        100.80000000000001        3.0924535480487805     
   16.800000000000001        101.60000000000001        3.0906667093277287     
   16.800000000000001        102.40000000000001        3.0910431062925094     

   17.600000000000001       0.80000000000000004        3.0943676979849042     
   17.600000000000001        1.6000000000000001        3.0966434043190887     
   17.600000000000001        2.4000000000000004        3.1006107236309224     
   17.600000000000001        3.2000000000000002        3.1024714046261042     
   17.600000000000001        4.0000000000000000        3.1008725708532792     
   17.600000000000001        4.8000000000000007        3.0962663281004144     
   17.600000000000001        5.6000000000000005        3.0884180370894070     
   17.600000000000001        6.4000000000000004        3.0785663683556832     
   17.600000000000001        7.2000000000000002        3.0693877980447257     
   17.600000000000001        8.0000000000000000        3.0715209767133254     
   17.600000000000001        8.8000000000000007        3.0956262696927044     
   17.600000000000001        9.6000000000000014        3.1541724691386004     
   17.600000000000001        10.400000000000000        3.2499180605998208     
   17.600000000000001        11.200000000000001        3.3693409917744259     
   17.600000000000001        12.000000000000000        3.4731987403941220     
   17.600000000000001        12.800000000000001        3.4914135231095762     
   17.600000000000001        13.600000000000001        3.4082837784409641     
   17.600000000000001        14.400000000000000        3.0928108835688199     
   17.600000000000001        15.200000000000001        2.4912163639431664     
   17.600000000000001        16.000000000000000        2.4937605916176180     
   17.600000000000001        16.800000000000001        2.5066511998870493     
   17.600000000000001        17.600000000000001        2.4801939889893423     
   17.600000000000001        18.400000000000002        2.4925542614392660     
   17.600000000000001        19.200000000000003        2.4812470309703865     
   17.600000000000001        20.000000000000000        2.4944458088883033     
   17.600000000000001        20.800000000000001        2.4942551858888993     
   17.600000000000001        21.600000000000001        2.4978827997383903     
   17.600000000000001        22.400000000000002        2.5018500089727276     
   17.600000000000001        23.200000000000003        2.4804333004456613     
   17.600000000000001        24.000000000000000        2.5045485027846022     
   17.600000000000001        24.800000000000001        2.4966294148687007     
   17.600000000000001        25.600000000000001        2.4990872836876385     
   17.600000000000001        26.400000000000002        2.4954514364477469     
   17.600000000000001        27.200000000000003        3.0956475644197656     
   17.600000000000001        28.000000000000000        3.4160055714233395     
   17.600000000000001        28.800000000000001        3.4870668960732094     
   17.600000000000001        29.600000000000001        3.4763663334564496     
   17.600000000000001        30.400000000000002        3.3698147329720696     
   17.600000000000001        31.200000000000003        3.2512014018053157     
   17.600000000000001        32.000000000000000        3.1549116749842576     
   17.600000000000001        32.800000000000004        3.0961046070360241     
   17.600000000000001        33.600000000000001        3.0725097172576086     
   17.600000000000001        34.399999999999999        3.0704377336285997     
   17.600000000000001        35.200000000000003        3.0791793306485205     
   17.600000000000001        36.000000000000000        3.0896760231602096     
   17.600000000000001        36.800000000000004        3.0975351541726659     
   17.600000000000001        37.600000000000001        3.1013306435615666     
   17.600000000000001        38.400000000000006        3.1027078118763871     
   17.600000000000001        39.200000000000003        3.1021184915210465     
   17.600000000000001        40.000000000000000        3.0988861710176341     
   17.600000000000001        40.800000000000004        3.0965194343873379     
   17.600000000000001        41.600000000000001        3.0946801892555418     
   17.600000000000001        42.400000000000006        3.0938458875130461     
   17.600000000000001        43.200000000000003        3.0949933608180538     
   17.600000000000001        44.000000000000000        3.0960578405168722     
   17.600000000000001        44.800000000000004        3.0996225212805806     
   17.600000000000001        45.600000000000001        3.1037456002785477     
   17.600000000000001        46.400000000000006        3.1083905430895671     
   17.600000000000001        47.200000000000003        3.1147025774415829     
   17.600000000000001        48.000000000000000        3.1189327586642559     
   17.600000000000001        48.800000000000004        3.1208652588115657     
   17.600000000000001        49.600000000000001        3.1243086908772875     
   17.600000000000001        50.400000000000006        3.1278361661152183     
   17.600000000000001        51.200000000000003        3.1317094408443911     
   17.600000000000001        52.000000000000000        3.1395686290128935     
   17.600000000000001        52.800000000000004        3.1507310658941128     
   17.600000000000001        53.600000000000001        3.1612260627021302     
   17.600000000000001        54.400000000000006        3.1784982078184338     
   17.600000000000001        55.200000000000003        3.1930975542563367     
   17.600000000000001        56.000000000000000        3.2088805561599951     
   17.600000000000001        56.800000000000004        3.2225291974344494     
   17.600000000000001        57.600000000000001        3.2319243601573389     
   17.600000000000001        58.400000000000006        3.2360815808493166     
   17.600000000000001        59.200000000000003        3.2396764576489030     
   17.600000000000001        60.000000000000000        3.2367702001423950     
   17.600000000000001        60.800000000000004        3.2285816834476746     
   17.600000000000001        61.600000000000001        3.2152242655121324     
   17.600000000000001        62.400000000000006        3.1930778494729330     
   17.600000000000001        63.200000000000003        3.1726179361687588     
   17.600000000000001        64.000000000000000        3.1463971428802826     
   17.600000000000001        64.799999999999997        3.1215982992581544     
   17.600000000000001        65.600000000000009        3.1005047857319634     
   17.600000000000001        66.400000000000006        3.0850724636224531     
   17.600000000000001        67.200000000000003        3.0758600482789409     
   17.600000000000001        68.000000000000000        3.0715831023597113     
   17.600000000000001        68.799999999999997        3.0710555474690020     
   17.600000000000001        69.600000000000009        3.0728287025497867     
   17.600000000000001        70.400000000000006        3.0776921660929730     
   17.600000000000001        71.200000000000003        3.0831003937086128     
   17.600000000000001        72.000000000000000        3.0890900088200151     
   17.600000000000001        72.799999999999997        3.0960679013184218     
   17.600000000000001        73.600000000000009        3.1044353358561865     
   17.600000000000001        74.400000000000006        3.1148401945836879     
   17.600000000000001        75.200000000000003        3.1274872837281285     
   17.600000000000001        76.000000000000000        3.1421038245678483     
   17.600000000000001        76.800000000000011        3.1574264576036222     
   17.600000000000001        77.600000000000009        3.1714881123169478     
   17.600000000000001        78.400000000000006        3.1818492229776183     
   17.600000000000001        79.200000000000003        3.1877303593901325     
   17.600000000000001        80.000000000000000        3.1885599844149031     
   17.600000000000001        80.800000000000011        3.1839036966184429     
   17.600000000000001        81.600000000000009        3.1738555383066891     
   17.600000000000001        82.400000000000006        3.1616227220667952     
   17.600000000000001        83.200000000000003        3.1507700603916087     
   17.600000000000001        84.000000000000000        3.1434521522273418     
   17.600000000000001        84.800000000000011        3.1438467349428678     
   17.600000000000001        85.600000000000009        3.1526117128379454     
   17.600000000000001        86.400000000000006        3.1717951144878107     
   17.600000000000001        87.200000000000003        3.2009185741775386     
   17.600000000000001        88.000000000000000        3.2334017929388597     
   17.600000000000001        88.800000000000011        3.2712085704515022     
   17.600000000000001        89.600000000000009        3.3062711488551146     
   17.600000000000001        90.400000000000006        3.3360533303842224     
   17.600000000000001        91.200000000000003        3.3556380529607934     
   17.600000000000001        92.000000000000000        3.3652165005571519     
   17.600000000000001        92.800000000000011        3.3587697779257502     
   17.600000000000001        93.600000000000009        3.3419801292034053     
   17.600000000000001        94.400000000000006        3.3149826230361898     
   17.600000000000001        95.200000000000003        3.2808837525073646     
   17.600000000000001        96.000000000000000        3.2420283847452818     
   17.600000000000001        96.800000000000011        3.2048200653396073     
   17.600000000000001        97.600000000000009        3.1704574526288267     
   17.600000000000001        98.400000000000006        3.1419073147089107     
   17.600000000000001        99.200000000000003        3.1188372473702208     
   17.600000000000001        100.00000000000000        3.1028362921885013     
   17.600000000000001        100.80000000000001        3.0943207770151027     
   17.600000000000001        101.60000000000001        3.0910781078207710     
   17.600000000000001        102.40000000000001        3.0907519977697735     

   18.400000000000002       0.80000000000000004        3.0945555269088034     
   18.400000000000002        1.6000000000000001        3.0969451041491363     
   18.400000000000002        2.4000000000000004        3.1009455636613663     
   18.400000000000002        3.2000000000000002        3.1020825010194901     
   18.400000000000002        4.0000000000000000        3.1010953820293978     
   18.400000000000002        4.8000000000000007        3.0966639610406528     
   18.400000000000002        5.6000000000000005        3.0887865658512137     
   18.400000000000002        6.4000000000000004        3.0778762439824097     
   18.400000000000002        7.2000000000000002        3.0695147711362325     
   18.400000000000002        8.0000000000000000        3.0707354641594033     
   18.400000000000002        8.8000000000000007        3.0942889073560713     
   18.400000000000002        9.6000000000000014        3.1518884309702284     
   18.400000000000002        10.400000000000000        3.2475142413301832     
   18.400000000000002        11.200000000000001        3.3652609540531579     
   18.400000000000002        12.000000000000000        3.4683337366150653     
   18.400000000000002        12.800000000000001        3.4887307102627458     
   18.400000000000002        13.600000000000001        3.4067325088803933     
   18.400000000000002        14.400000000000000        3.0903125163202274     
   18.400000000000002        15.200000000000001        2.5037663548777469     
   18.400000000000002        16.000000000000000        2.4990488794840511     
   18.400000000000002        16.800000000000001        2.4800860034916323     
   18.400000000000002        17.600000000000001        2.5024827379493755     
   18.400000000000002        18.400000000000002        2.4956801336921406     
   18.400000000000002        19.200000000000003        2.4886721788060764     
   18.400000000000002        20.000000000000000        2.5073073202263640     
   18.400000000000002        20.800000000000001        2.4845972703943207     
   18.400000000000002        21.600000000000001        2.4835694870012022     
   18.400000000000002        22.400000000000002        2.4864873944241110     
   18.400000000000002        23.200000000000003        2.4905855170558877     
   18.400000000000002        24.000000000000000        2.4838801626552094     
   18.400000000000002        24.800000000000001        2.4856834146929461     
   18.400000000000002        25.600000000000001        2.4895882650162666     
   18.400000000000002        26.400000000000002        2.4819093898421283     
   18.400000000000002        27.200000000000003        3.0950635852621056     
   18.400000000000002        28.000000000000000        3.4155071518772906     
   18.400000000000002        28.800000000000001        3.4849706140774988     
   18.400000000000002        29.600000000000001        3.4738157569111268     
   18.400000000000002        30.400000000000002        3.3668320001480261     
   18.400000000000002        31.200000000000003        3.2489840072502769     
   18.400000000000002        32.000000000000000        3.1542426185217147     
   18.400000000000002        32.800000000000004        3.0971224042886285     
   18.400000000000002        33.600000000000001        3.0731800362338384     
   18.400000000000002        34.399999999999999        3.0718716043007031     
   18.400000000000002        35.200000000000003        3.0804318967320663     
   18.400000000000002        36.000000000000000        3.0900424458729638     
   18.400000000000002        36.800000000000004        3.0975637946880807     
   18.400000000000002        37.600000000000001        3.1018443705434797     
   18.400000000000002        38.400000000000006        3.1029649050421959     
   18.400000000000002        39.200000000000003        3.1023567524094697     
   18.400000000000002        40.000000000000000        3.1005530870005540     
   18.400000000000002        40.800000000000004        3.0975588996640626     
   18.400000000000002        41.600000000000001        3.0953865814004531     
   18.400000000000002        42.400000000000006        3.0945429358892462     
   18.400000000000002        43.200000000000003        3.0944584410221028     
   18.400000000000002        44.000000000000000        3.0947988400550077     
   18.400000000000002        44.800000000000004        3.0939261104589004     
   18.400000000000002        45.600000000000001        3.0945365747885831     
   18.400000000000002        46.400000000000006        3.0932426327939546     
   18.400000000000002        47.200000000000003        3.0948390983065690     
   18.400000000000002        48.000000000000000        3.0942745104205054     
   18.400000000000002        48.800000000000004        3.0940086812594303     
   18.400000000000002        49.600000000000001        3.0974202581420420     
   18.400000000000002        50.400000000000006        3.1060999966995846     
   18.400000000000002        51.200000000000003        3.1202518169984113     
   18.400000000000002        52.000000000000000        3.1407058298196602     
   18.400000000000002        52.800000000000004        3.1684465777054092     
   18.400000000000002        53.600000000000001        3.2040097876108700     
   18.400000000000002        54.400000000000006        3.2411240896884634     
   18.400000000000002        55.200000000000003        3.2762214995224888     
   18.400000000000002        56.000000000000000        3.3070340001237817     
   18.400000000000002        56.800000000000004        3.3301786177787420     
   18.400000000000002        57.600000000000001        3.3448846636076608     
   18.400000000000002        58.400000000000006        3.3555822089776299     
   18.400000000000002        59.200000000000003        3.3596330801902741     
   18.400000000000002        60.000000000000000        3.3571453099043191     
   18.400000000000002        60.800000000000004        3.3473089137706284     
   18.400000000000002        61.600000000000001        3.3298016124259959     
   18.400000000000002        62.400000000000006        3.3042544696534542     
   18.400000000000002        63.200000000000003        3.2689428061935919     
   18.400000000000002        64.000000000000000        3.2282514822807697     
   18.400000000000002        64.799999999999997        3.1855486159966109     
   18.400000000000002        65.600000000000009        3.1467249993925619     
   18.400000000000002        66.400000000000006        3.1138359229827968     
   18.400000000000002        67.200000000000003        3.0913159065704670     
   18.400000000000002        68.000000000000000        3.0764947574848525     
   18.400000000000002        68.799999999999997        3.0704412041510021     
   18.400000000000002        69.600000000000009        3.0698839065305008     
   18.400000000000002        70.400000000000006        3.0733705232044750     
   18.400000000000002        71.200000000000003        3.0784335757149459     
   18.400000000000002        72.000000000000000        3.0849526247792900     
   18.400000000000002        72.799999999999997        3.0913026586748780     
   18.400000000000002        73.600000000000009        3.0986121977365362     
   18.400000000000002        74.400000000000006        3.1053626972165773     
   18.400000000000002        75.200000000000003        3.1137184507512274     
   18.400000000000002        76.000000000000000        3.1243181166454281     
   18.400000000000002        76.800000000000011        3.1340821951508788     
   18.400000000000002        77.600000000000009        3.1430328249570563     
   18.400000000000002        78.400000000000006        3.1514585844081835     
   18.400000000000002        79.200000000000003        3.1536154365847842     
   18.400000000000002        80.000000000000000        3.1531696027639273     
   18.400000000000002        80.800000000000011        3.1490605798406470     
   18.400000000000002        81.600000000000009        3.1420315344943277     
   18.400000000000002        82.400000000000006        3.1340082540758414     
   18.400000000000002        83.200000000000003        3.1284874517972314     
   18.400000000000002        84.000000000000000        3.1282875654090390     
   18.400000000000002        84.800000000000011        3.1365348498920116     
   18.400000000000002        85.600000000000009        3.1518344486652086     
   18.400000000000002        86.400000000000006        3.1786416462331490     
   18.400000000000002        87.200000000000003        3.2130858461514520     
   18.400000000000002        88.000000000000000        3.2534282222988806     
   18.400000000000002        88.800000000000011        3.2958455860729297     
   18.400000000000002        89.600000000000009        3.3352814431811235     
   18.400000000000002        90.400000000000006        3.3676440428974384     
   18.400000000000002        91.200000000000003        3.3889500586483035     
   18.400000000000002        92.000000000000000        3.3983532552031321     
   18.400000000000002        92.800000000000011        3.3912591568760200     
   18.400000000000002        93.600000000000009        3.3720830937576602     
   18.400000000000002        94.400000000000006        3.3424090764799770     
   18.400000000000002        95.200000000000003        3.3048419556478534     
   18.400000000000002        96.000000000000000        3.2632478019082161     
   18.400000000000002        96.800000000000011        3.2206860019778731     
   18.400000000000002        97.600000000000009        3.1831689153490186     
   18.400000000000002        98.400000000000006        3.1492544577792287     
   18.400000000000002        99.200000000000003        3.1248269115856599     
   18.400000000000002        100.00000000000000        3.1047011623404348     
   18.400000000000002        100.80000000000001        3.0953299508890448     
   18.400000000000002        101.60000000000001        3.0910684933254982     
   18.400000000000002        102.40000000000001        3.0903688598458654     

   19.200000000000003       0.80000000000000004        3.0918723528657384     
   19.200000000000003        1.6000000000000001        3.0965188000536115     
   19.200000000000003        2.4000000000000004        3.1002930142375025     
   19.200000000000003        3.2000000000000002        3.1014194636548886     
   19.200000000000003        4.0000000000000000        3.1011812251103570     
   19.200000000000003        4.8000000000000007        3.0971323930369210     
   19.200000000000003        5.6000000000000005        3.0887698941730783     
   19.200000000000003        6.4000000000000004        3.0789773638820699     
   19.200000000000003        7.2000000000000002        3.0701038786679247     
   19.200000000000003        8.0000000000000000        3.0697508010931891     
   19.200000000000003        8.8000000000000007        3.0914886406285444     
   19.200000000000003        9.6000000000000014        3.1457414593908237     
   19.200000000000003        10.400000000000000        3.2374288702336296     
   19.200000000000003        11.200000000000001        3.3540471276492294     
   19.200000000000003        12.000000000000000        3.4594040594828024     
   19.200000000000003        12.800000000000001        3.4982176067943773     
   19.200000000000003        13.600000000000001        3.4064526178779317     
   19.200000000000003        14.400000000000000        3.0928172226650710     
   19.200000000000003        15.200000000000001        2.4852917068357838     
   19.200000000000003        16.000000000000000        2.4866870475080507     
   19.200000000000003        16.800000000000001        2.4979152016492776     
   19.200000000000003        17.600000000000001        2.4910147915227769     
   19.200000000000003        18.400000000000002        2.4899012372760310     
   19.200000000000003        19.200000000000003        2.5043118823267663     
   19.200000000000003        20.000000000000000        2.4781017975887902     
   19.200000000000003        20.800000000000001        2.4926457101748034     
   19.200000000000003        21.600000000000001        2.4973306513375992     
   19.200000000000003        22.400000000000002        2.5016777233768064     
   19.200000000000003        23.200000000000003        2.4947191804392892     
   19.200000000000003        24.000000000000000        2.5048822231067192     
   19.200000000000003        24.800000000000001        2.5051959627625680     
   19.200000000000003        25.600000000000001        2.5013845736493909     
   19.200000000000003        26.400000000000002        2.5058483567877059     
   19.200000000000003        27.200000000000003        3.0965383627540843     
   19.200000000000003        28.000000000000000        3.4169739492543960     
   19.200000000000003        28.800000000000001        3.4809711869759790     
   19.200000000000003        29.600000000000001        3.4646046357825306     
   19.200000000000003        30.400000000000002        3.3556768439082290     
   19.200000000000003        31.200000000000003        3.2399480441325421     
   19.200000000000003        32.000000000000000        3.1488241287914760     
   19.200000000000003        32.800000000000004        3.0945964069901470     
   19.200000000000003        33.600000000000001        3.0734545921917875     
   19.200000000000003        34.399999999999999        3.0734708721831705     
   19.200000000000003        35.200000000000003        3.0829814192623943     
   19.200000000000003        36.000000000000000        3.0907951760738288     
   19.200000000000003        36.800000000000004        3.0987236279194992     
   19.200000000000003        37.600000000000001        3.1025594038944786     
   19.200000000000003        38.400000000000006        3.1032172015643344     
   19.200000000000003        39.200000000000003        3.1024310718392254     
   19.200000000000003        40.000000000000000        3.1000940991069639     
   19.200000000000003        40.800000000000004        3.0978087674905108     
   19.200000000000003        41.600000000000001        3.0994192410988299     
   19.200000000000003        42.400000000000006        3.0951630028833850     
   19.200000000000003        43.200000000000003        3.0947047188803571     
   19.200000000000003        44.000000000000000        3.0940831917922238     
   19.200000000000003        44.800000000000004        3.0913935802450903     
   19.200000000000003        45.600000000000001        3.0884465574246334     
   19.200000000000003        46.400000000000006        3.0834613799747004     
   19.200000000000003        47.200000000000003        3.0788284240592212     
   19.200000000000003        48.000000000000000        3.0761141625844028     
   19.200000000000003        48.800000000000004        3.0768127563285304     
   19.200000000000003        49.600000000000001        3.0843534963312145     
   19.200000000000003        50.400000000000006        3.1014946885012442     
   19.200000000000003        51.200000000000003        3.1300292164961676     
   19.200000000000003        52.000000000000000        3.1705650550623594     
   19.200000000000003        52.800000000000004        3.2207201016674190     
   19.200000000000003        53.600000000000001        3.2750943334975156     
   19.200000000000003        54.400000000000006        3.3286892346708465     
   19.200000000000003        55.200000000000003        3.3757017290869986     
   19.200000000000003        56.000000000000000        3.4128897464196655     
   19.200000000000003        56.800000000000004        3.4364997539138962     
   19.200000000000003        57.600000000000001        3.4534810894372709     
   19.200000000000003        58.400000000000006        3.4619422902650916     
   19.200000000000003        59.200000000000003        3.4657491178893021     
   19.200000000000003        60.000000000000000        3.4645917331272287     
   19.200000000000003        60.800000000000004        3.4561859061601168     
   19.200000000000003        61.600000000000001        3.4410622874427630     
   19.200000000000003        62.400000000000006        3.4176366022283431     
   19.200000000000003        63.200000000000003        3.3807830344618210     
   19.200000000000003        64.000000000000000        3.3291453990512854     
   19.200000000000003        64.799999999999997        3.2728997244882958     
   19.200000000000003        65.600000000000009        3.2148535996004659     
   19.200000000000003        66.400000000000006        3.1626327157140657     
   19.200000000000003        67.200000000000003        3.1204824871478500     
   19.200000000000003        68.000000000000000        3.0921768077815406     
   19.200000000000003        68.799999999999997        3.0775141315590950     
   19.200000000000003        69.600000000000009        3.0716396637277255     
   19.200000000000003        70.400000000000006        3.0711458529002176     
   19.200000000000003        71.200000000000003        3.0758971973163161     
   19.200000000000003        72.000000000000000        3.0811885940513641     
   19.200000000000003        72.799999999999997        3.0879156654700068     
   19.200000000000003        73.600000000000009        3.0938286145136624     
   19.200000000000003        74.400000000000006        3.0986447140377731     
   19.200000000000003        75.200000000000003        3.1045730041802719     
   19.200000000000003        76.000000000000000        3.1089763131959485     
   19.200000000000003        76.800000000000011        3.1162919691556170     
   19.200000000000003        77.600000000000009        3.1220021363882364     
   19.200000000000003        78.400000000000006        3.1255983055099392     
   19.200000000000003        79.200000000000003        3.1269329271264756     
   19.200000000000003        80.000000000000000        3.1260520239969765     
   19.200000000000003        80.800000000000011        3.1222825811177564     
   19.200000000000003        81.600000000000009        3.1183825553845659     
   19.200000000000003        82.400000000000006        3.1129157412635711     
   19.200000000000003        83.200000000000003        3.1119033412318244     
   19.200000000000003        84.000000000000000        3.1165782410378351     
   19.200000000000003        84.800000000000011        3.1306856230202782     
   19.200000000000003        85.600000000000009        3.1530978237912723     
   19.200000000000003        86.400000000000006        3.1834588256223992     
   19.200000000000003        87.200000000000003        3.2231794386669379     
   19.200000000000003        88.000000000000000        3.2675214830392623     
   19.200000000000003        88.800000000000011        3.3130110557672610     
   19.200000000000003        89.600000000000009        3.3553460799881725     
   19.200000000000003        90.400000000000006        3.3889331287499056     
   19.200000000000003        91.200000000000003        3.4106202735537838     
   19.200000000000003        92.000000000000000        3.4184964614289846     
   19.200000000000003        92.800000000000011        3.4125595870482210     
   19.200000000000003        93.600000000000009        3.3919212618948169     
   19.200000000000003        94.400000000000006        3.3593544025682518     
   19.200000000000003        95.200000000000003        3.3201306316204122     
   19.200000000000003        96.000000000000000        3.2757192371575674     
   19.200000000000003        96.800000000000011        3.2311282497142759     
   19.200000000000003        97.600000000000009        3.1901241608234225     
   19.200000000000003        98.400000000000006        3.1551238149749650     
   19.200000000000003        99.200000000000003        3.1276230475245566     
   19.200000000000003        100.00000000000000        3.1078323697937855     
   19.200000000000003        100.80000000000001        3.0958954872585824     
   19.200000000000003        101.60000000000001        3.0914973117825446     
   19.200000000000003        102.40000000000001        3.0903298296613899     

   20.000000000000000       0.80000000000000004        3.0929650384806000     
   20.000000000000000        1.6000000000000001        3.0967728405773376     
   20.000000000000000        2.4000000000000004        3.1000492203657530     
   20.000000000000000        3.2000000000000002        3.1027641288233125     
   20.000000000000000        4.0000000000000000        3.1013902715935453     
   20.000000000000000        4.8000000000000007        3.0977834117559904     
   20.000000000000000        5.6000000000000005        3.0903154522602927     
   20.000000000000000        6.4000000000000004        3.0801565850177743     
   20.000000000000000        7.2000000000000002        3.0706874922547946     
   20.000000000000000        8.0000000000000000        3.0697164292201817     
   20.000000000000000        8.8000000000000007        3.0865879429352039     
   20.000000000000000        9.6000000000000014        3.1353600732068236     
   20.000000000000000        10.400000000000000        3.2223056335607465     
   20.000000000000000        11.200000000000001        3.3345361511073919     
   20.000000000000000        12.000000000000000        3.4448926617447655     
   20.000000000000000        12.800000000000001        3.4974899759080063     
   20.000000000000000        13.600000000000001        3.4139590301334519     
   20.000000000000000        14.400000000000000        3.1065530464135249     
   20.000000000000000        15.200000000000001        2.5068520106180210     
   20.000000000000000        16.000000000000000        2.4786422346161738     
   20.000000000000000        16.800000000000001        2.5009593140467734     
   20.000000000000000        17.600000000000001        2.4804505466731692     
   20.000000000000000        18.400000000000002        2.4814950471864705     
   20.000000000000000        19.200000000000003        2.5030900623542389     
   20.000000000000000        20.000000000000000        2.5047667386569943     
   20.000000000000000        20.800000000000001        2.4880875125159805     
   20.000000000000000        21.600000000000001        2.4970780818056384     
   20.000000000000000        22.400000000000002        2.4916761763108810     
   20.000000000000000        23.200000000000003        2.4769940903393377     
   20.000000000000000        24.000000000000000        2.5043324177383917     
   20.000000000000000        24.800000000000001        2.4770963011644178     
   20.000000000000000        25.600000000000001        2.5025860268671050     
   20.000000000000000        26.400000000000002        2.4970013339444761     
   20.000000000000000        27.200000000000003        3.1151678214042069     
   20.000000000000000        28.000000000000000        3.4264618774357762     
   20.000000000000000        28.800000000000001        3.5007706846910418     
   20.000000000000000        29.600000000000001        3.4444459553346234     
   20.000000000000000        30.400000000000002        3.3348180822443059     
   20.000000000000000        31.200000000000003        3.2230617826804298     
   20.000000000000000        32.000000000000000        3.1382835275314740     
   20.000000000000000        32.800000000000004        3.0897676500854030     
   20.000000000000000        33.600000000000001        3.0726326025265207     
   20.000000000000000        34.399999999999999        3.0739159690024236     
   20.000000000000000        35.200000000000003        3.0821824081797633     
   20.000000000000000        36.000000000000000        3.0924193188018121     
   20.000000000000000        36.800000000000004        3.0986639700308687     
   20.000000000000000        37.600000000000001        3.1021428584910340     
   20.000000000000000        38.400000000000006        3.1029658320512046     
   20.000000000000000        39.200000000000003        3.1011234334620590     
   20.000000000000000        40.000000000000000        3.0990398765179177     
   20.000000000000000        40.800000000000004        3.0980453899030058     
   20.000000000000000        41.600000000000001        3.0957863992360464     
   20.000000000000000        42.400000000000006        3.0959955249508275     
   20.000000000000000        43.200000000000003        3.0932347874198971     
   20.000000000000000        44.000000000000000        3.0943265440754875     
   20.000000000000000        44.800000000000004        3.0879189476674704     
   20.000000000000000        45.600000000000001        3.0823148542765724     
   20.000000000000000        46.400000000000006        3.0748622710674298     
   20.000000000000000        47.200000000000003        3.0686370313901286     
   20.000000000000000        48.000000000000000        3.0658304995586474     
   20.000000000000000        48.800000000000004        3.0706716684430533     
   20.000000000000000        49.600000000000001        3.0868868965232759     
   20.000000000000000        50.400000000000006        3.1175215147046491     
   20.000000000000000        51.200000000000003        3.1645530075786446     
   20.000000000000000        52.000000000000000        3.2255181889453013     
   20.000000000000000        52.800000000000004        3.2937129951918949     
   20.000000000000000        53.600000000000001        3.3605393012354465     
   20.000000000000000        54.400000000000006        3.4148347422650653     
   20.000000000000000        55.200000000000003        3.4522207684457733     
   20.000000000000000        56.000000000000000        3.4750557354051401     
   20.000000000000000        56.800000000000004        3.4879764132579276     
   20.000000000000000        57.600000000000001        3.4967786787904998     
   20.000000000000000        58.400000000000006        3.4885081698094460     
   20.000000000000000        59.200000000000003        3.4918933825228398     
   20.000000000000000        60.000000000000000        3.4924316488365394     
   20.000000000000000        60.800000000000004        3.4888839252388522     
   20.000000000000000        61.600000000000001        3.4943545388199628     
   20.000000000000000        62.400000000000006        3.4865650909416406     
   20.000000000000000        63.200000000000003        3.4651947691327645     
   20.000000000000000        64.000000000000000        3.4250795183978129     
   20.000000000000000        64.799999999999997        3.3645331737946615     
   20.000000000000000        65.600000000000009        3.2988252543301551     
   20.000000000000000        66.400000000000006        3.2286353397476977     
   20.000000000000000        67.200000000000003        3.1685169076639847     
   20.000000000000000        68.000000000000000        3.1222643912228287     
   20.000000000000000        68.799999999999997        3.0923827387367155     
   20.000000000000000        69.600000000000009        3.0762056472940484     
   20.000000000000000        70.400000000000006        3.0711479169215701     
   20.000000000000000        71.200000000000003        3.0733704764135377     
   20.000000000000000        72.000000000000000        3.0788462954811777     
   20.000000000000000        72.799999999999997        3.0855744105203002     
   20.000000000000000        73.600000000000009        3.0920862654000434     
   20.000000000000000        74.400000000000006        3.0959129627981095     
   20.000000000000000        75.200000000000003        3.0993420017719249     
   20.000000000000000        76.000000000000000        3.1017632705669560     
   20.000000000000000        76.800000000000011        3.1053451556732687     
   20.000000000000000        77.600000000000009        3.1076536929398451     
   20.000000000000000        78.400000000000006        3.1083063407987841     
   20.000000000000000        79.200000000000003        3.1083573813382475     
   20.000000000000000        80.000000000000000        3.1065098945917970     
   20.000000000000000        80.800000000000011        3.1030697589146352     
   20.000000000000000        81.600000000000009        3.0993144906716652     
   20.000000000000000        82.400000000000006        3.0982596606943287     
   20.000000000000000        83.200000000000003        3.1002383570416523     
   20.000000000000000        84.000000000000000        3.1083737203754671     
   20.000000000000000        84.800000000000011        3.1244991283911050     
   20.000000000000000        85.600000000000009        3.1512618066810050     
   20.000000000000000        86.400000000000006        3.1861792211474920     
   20.000000000000000        87.200000000000003        3.2289780434030204     
   20.000000000000000        88.000000000000000        3.2742494073024728     
   20.000000000000000        88.800000000000011        3.3206343291525777     
   20.000000000000000        89.600000000000009        3.3633294777664480     
   20.000000000000000        90.400000000000006        3.3962612226129347     
   20.000000000000000        91.200000000000003        3.4185861567081965     
   20.000000000000000        92.000000000000000        3.4258448079438182     
   20.000000000000000        92.800000000000011        3.4191791440254105     
   20.000000000000000        93.600000000000009        3.3967394015180754     
   20.000000000000000        94.400000000000006        3.3659169057531764     
   20.000000000000000        95.200000000000003        3.3254234728764112     
   20.000000000000000        96.000000000000000        3.2802554167333482     
   20.000000000000000        96.800000000000011        3.2339950256340528     
   20.000000000000000        97.600000000000009        3.1927558744601678     
   20.000000000000000        98.400000000000006        3.1569744690911219     
   20.000000000000000        99.200000000000003        3.1282612244081838     
   20.000000000000000        100.00000000000000        3.1088298978200068     
   20.000000000000000        100.80000000000001        3.0965389089198267     
   20.000000000000000        101.60000000000001        3.0887242006639140     
   20.000000000000000        102.40000000000001        3.0918530525625592     

   20.800000000000001       0.80000000000000004        3.0932303700524355     
   20.800000000000001        1.6000000000000001        3.0969755249567683     
   20.800000000000001        2.4000000000000004        3.1001805261182853     
   20.800000000000001        3.2000000000000002        3.1011712127432789     
   20.800000000000001        4.0000000000000000        3.1019472544273148     
   20.800000000000001        4.8000000000000007        3.0986973260871666     
   20.800000000000001        5.6000000000000005        3.0917538157268378     
   20.800000000000001        6.4000000000000004        3.0812276997934962     
   20.800000000000001        7.2000000000000002        3.0719280751172242     
   20.800000000000001        8.0000000000000000        3.0684786398213921     
   20.800000000000001        8.8000000000000007        3.0813557915700209     
   20.800000000000001        9.6000000000000014        3.1227189877769477     
   20.800000000000001        10.400000000000000        3.1998183683545012     
   20.800000000000001        11.200000000000001        3.3074602386355791     
   20.800000000000001        12.000000000000000        3.4190512092532002     
   20.800000000000001        12.800000000000001        3.4871956458881277     
   20.800000000000001        13.600000000000001        3.4385912007895953     
   20.800000000000001        14.400000000000000        3.1851491239060072     
   20.800000000000001        15.200000000000001        2.5037879620303647     
   20.800000000000001        16.000000000000000        2.5050542930550357     
   20.800000000000001        16.800000000000001        2.4866361289453125     
   20.800000000000001        17.600000000000001        2.4964070342404616     
   20.800000000000001        18.400000000000002        2.5011848459267103     
   20.800000000000001        19.200000000000003        2.4854959335310234     
   20.800000000000001        20.000000000000000        2.4987516875094862     
   20.800000000000001        20.800000000000001        2.4786971484249913     
   20.800000000000001        21.600000000000001        2.5039200014105112     
   20.800000000000001        22.400000000000002        2.4907071592585002     
   20.800000000000001        23.200000000000003        2.4973351376628039     
   20.800000000000001        24.000000000000000        2.4940155815302041     
   20.800000000000001        24.800000000000001        2.4824658951129894     
   20.800000000000001        25.600000000000001        2.4982622172234330     
   20.800000000000001        26.400000000000002        2.4847354981850502     
   20.800000000000001        27.200000000000003        3.1946592060873589     
   20.800000000000001        28.000000000000000        3.4484119983752888     
   20.800000000000001        28.800000000000001        3.4865289131664658     
   20.800000000000001        29.600000000000001        3.4136107123553265     
   20.800000000000001        30.400000000000002        3.3030193598985953     
   20.800000000000001        31.200000000000003        3.1980104204423494     
   20.800000000000001        32.000000000000000        3.1227970747452978     
   20.800000000000001        32.800000000000004        3.0832799253866243     
   20.800000000000001        33.600000000000001        3.0701163735389905     
   20.800000000000001        34.399999999999999        3.0731015356411064     
   20.800000000000001        35.200000000000003        3.0830916992171784     
   20.800000000000001        36.000000000000000        3.0920331381042048     
   20.800000000000001        36.800000000000004        3.0981911053424152     
   20.800000000000001        37.600000000000001        3.1008983263013286     
   20.800000000000001        38.400000000000006        3.1019742647918269     
   20.800000000000001        39.200000000000003        3.0997279998080245     
   20.800000000000001        40.000000000000000        3.0980927578266786     
   20.800000000000001        40.800000000000004        3.0970361077834800     
   20.800000000000001        41.600000000000001        3.0940668235619877     
   20.800000000000001        42.400000000000006        3.0940592406138894     
   20.800000000000001        43.200000000000003        3.0934973961042909     
   20.800000000000001        44.000000000000000        3.0897741344846312     
   20.800000000000001        44.800000000000004        3.0844249150296483     
   20.800000000000001        45.600000000000001        3.0770807601318415     
   20.800000000000001        46.400000000000006        3.0685236826023736     
   20.800000000000001        47.200000000000003        3.0623798996083984     
   20.800000000000001        48.000000000000000        3.0618002566219480     
   20.800000000000001        48.800000000000004        3.0746757072915547     
   20.800000000000001        49.600000000000001        3.1036449284933449     
   20.800000000000001        50.400000000000006        3.1526040696421638     
   20.800000000000001        51.200000000000003        3.2213762284544374     
   20.800000000000001        52.000000000000000        3.2983078321851012     
   20.800000000000001        52.800000000000004        3.3736699590751877     
   20.800000000000001        53.600000000000001        3.4323371759145456     
   20.800000000000001        54.400000000000006        3.4580003990157047     
   20.800000000000001        55.200000000000003        3.4491683216437483     
   20.800000000000001        56.000000000000000        3.4225916565266425     
   20.800000000000001        56.800000000000004        3.4041068353702504     
   20.800000000000001        57.600000000000001        3.3993272723031325     
   20.800000000000001        58.400000000000006        3.4015170977931084     
   20.800000000000001        59.200000000000003        3.4042452422613403     
   20.800000000000001        60.000000000000000        3.4067782653163241     
   20.800000000000001        60.800000000000004        3.4083593962098466     
   20.800000000000001        61.600000000000001        3.4179204897289219     
   20.800000000000001        62.400000000000006        3.4416496677111903     
   20.800000000000001        63.200000000000003        3.4680781204722391     
   20.800000000000001        64.000000000000000        3.4743246816304239     
   20.800000000000001        64.799999999999997        3.4431560873411224     
   20.800000000000001        65.600000000000009        3.3819965467319544     
   20.800000000000001        66.400000000000006        3.3056798306072626     
   20.800000000000001        67.200000000000003        3.2290094326052143     
   20.800000000000001        68.000000000000000        3.1646613838038817     
   20.800000000000001        68.799999999999997        3.1163010921134111     
   20.800000000000001        69.600000000000009        3.0874394992855914     
   20.800000000000001        70.400000000000006        3.0745060287442914     
   20.800000000000001        71.200000000000003        3.0729577925829386     
   20.800000000000001        72.000000000000000        3.0774887417545034     
   20.800000000000001        72.799999999999997        3.0842453806480230     
   20.800000000000001        73.600000000000009        3.0903665023014715     
   20.800000000000001        74.400000000000006        3.0933399407285331     
   20.800000000000001        75.200000000000003        3.0986940137850394     
   20.800000000000001        76.000000000000000        3.0957919173551227     
   20.800000000000001        76.800000000000011        3.0976449481434711     
   20.800000000000001        77.600000000000009        3.0957202628329621     
   20.800000000000001        78.400000000000006        3.0960732733006551     
   20.800000000000001        79.200000000000003        3.0944858359159935     
   20.800000000000001        80.000000000000000        3.0926412788787081     
   20.800000000000001        80.800000000000011        3.0896759209704951     
   20.800000000000001        81.600000000000009        3.0874608259147376     
   20.800000000000001        82.400000000000006        3.0863392101842670     
   20.800000000000001        83.200000000000003        3.0917270035594946     
   20.800000000000001        84.000000000000000        3.1021756942743042     
   20.800000000000001        84.800000000000011        3.1212439843247015     
   20.800000000000001        85.600000000000009        3.1473293756365872     
   20.800000000000001        86.400000000000006        3.1840904187517505     
   20.800000000000001        87.200000000000003        3.2266048611570208     
   20.800000000000001        88.000000000000000        3.2720119819146660     
   20.800000000000001        88.800000000000011        3.3181072512185712     
   20.800000000000001        89.600000000000009        3.3588209363966506     
   20.800000000000001        90.400000000000006        3.3917652755131646     
   20.800000000000001        91.200000000000003        3.4125608577970445     
   20.800000000000001        92.000000000000000        3.4203171541529342     
   20.800000000000001        92.800000000000011        3.4118859585285159     
   20.800000000000001        93.600000000000009        3.3918887724590889     
   20.800000000000001        94.400000000000006        3.3600376883921141     
   20.800000000000001        95.200000000000003        3.3195394064385346     
   20.800000000000001        96.000000000000000        3.2760221422965614     
   20.800000000000001        96.800000000000011        3.2310098509851026     
   20.800000000000001        97.600000000000009        3.1898461723217180     
   20.800000000000001        98.400000000000006        3.1544372330535593     
   20.800000000000001        99.200000000000003        3.1275093340891589     
   20.800000000000001        100.00000000000000        3.1087207221103128     
   20.800000000000001        100.80000000000001        3.0959909415061468     
   20.800000000000001        101.60000000000001        3.0913145514433609     
   20.800000000000001        102.40000000000001        3.0913719598086029     

   21.600000000000001       0.80000000000000004        3.0931851223680056     
   21.600000000000001        1.6000000000000001        3.0958527221125611     
   21.600000000000001        2.4000000000000004        3.1001728628866236     
   21.600000000000001        3.2000000000000002        3.1020999260206343     
   21.600000000000001        4.0000000000000000        3.1019980876240081     
   21.600000000000001        4.8000000000000007        3.0992496540361891     
   21.600000000000001        5.6000000000000005        3.0939730528407949     
   21.600000000000001        6.4000000000000004        3.0836416566969094     
   21.600000000000001        7.2000000000000002        3.0742148656939157     
   21.600000000000001        8.0000000000000000        3.0681887267969326     
   21.600000000000001        8.8000000000000007        3.0761246783640952     
   21.600000000000001        9.6000000000000014        3.1086840034921086     
   21.600000000000001        10.400000000000000        3.1742015707360225     
   21.600000000000001        11.200000000000001        3.2720633269707977     
   21.600000000000001        12.000000000000000        3.3809324389762407     
   21.600000000000001        12.800000000000001        3.4674380861566338     
   21.600000000000001        13.600000000000001        3.4680103996153200     
   21.600000000000001        14.400000000000000        3.3388260784194399     
   21.600000000000001        15.200000000000001        3.0678380323650423     
   21.600000000000001        16.000000000000000        2.5028400076169484     
   21.600000000000001        16.800000000000001        2.4763896730014410     
   21.600000000000001        17.600000000000001        2.4975536736720145     
   21.600000000000001        18.400000000000002        2.4968870722560390     
   21.600000000000001        19.200000000000003        2.5004027297596476     
   21.600000000000001        20.000000000000000        2.4950464253936997     
   21.600000000000001        20.800000000000001        2.4944581404520041     
   21.600000000000001        21.600000000000001        2.4883845774947044     
   21.600000000000001        22.400000000000002        2.4815978742088132     
   21.600000000000001        23.200000000000003        2.4821655118684549     
   21.600000000000001        24.000000000000000        2.5035815590680515     
   21.600000000000001        24.800000000000001        2.5035934414171179     
   21.600000000000001        25.600000000000001        2.4922966225063701     
   21.600000000000001        26.400000000000002        3.0249027114607663     
   21.600000000000001        27.200000000000003        3.3378077447381722     
   21.600000000000001        28.000000000000000        3.4743008282354708     
   21.600000000000001        28.800000000000001        3.4589145872312712     
   21.600000000000001        29.600000000000001        3.3688217722913474     
   21.600000000000001        30.400000000000002        3.2600746213514835     
   21.600000000000001        31.200000000000003        3.1669237134547479     
   21.600000000000001        32.000000000000000        3.1033147387570077     
   21.600000000000001        32.800000000000004        3.0720110131322924     
   21.600000000000001        33.600000000000001        3.0652467235982392     
   21.600000000000001        34.399999999999999        3.0707640673130125     
   21.600000000000001        35.200000000000003        3.0804861677127300     
   21.600000000000001        36.000000000000000        3.0900989236198630     
   21.600000000000001        36.800000000000004        3.0962555467715553     
   21.600000000000001        37.600000000000001        3.0988756582701176     
   21.600000000000001        38.400000000000006        3.0992381081654763     
   21.600000000000001        39.200000000000003        3.0988318693819825     
   21.600000000000001        40.000000000000000        3.0975156650752544     
   21.600000000000001        40.800000000000004        3.0957218412505614     
   21.600000000000001        41.600000000000001        3.0952003341704173     
   21.600000000000001        42.400000000000006        3.0942946883728224     
   21.600000000000001        43.200000000000003        3.0920891578264467     
   21.600000000000001        44.000000000000000        3.0880160717427922     
   21.600000000000001        44.800000000000004        3.0810433693093700     
   21.600000000000001        45.600000000000001        3.0732533701593518     
   21.600000000000001        46.400000000000006        3.0636628879910086     
   21.600000000000001        47.200000000000003        3.0587604505306469     
   21.600000000000001        48.000000000000000        3.0633676439925335     
   21.600000000000001        48.800000000000004        3.0878638287903293     
   21.600000000000001        49.600000000000001        3.1336647715376857     
   21.600000000000001        50.400000000000006        3.2030826005615993     
   21.600000000000001        51.200000000000003        3.2878522798142025     
   21.600000000000001        52.000000000000000        3.3751989228578601     
   21.600000000000001        52.800000000000004        3.4435517401971460     
   21.600000000000001        53.600000000000001        3.4756862546777105     
   21.600000000000001        54.400000000000006        3.4360047999628218     
   21.600000000000001        55.200000000000003        3.3183858614913828     
   21.600000000000001        56.000000000000000        3.1708450646371342     
   21.600000000000001        56.800000000000004        3.0959923095549216     
   21.600000000000001        57.600000000000001        3.0864586265119942     
   21.600000000000001        58.400000000000006        3.0874060064271336     
   21.600000000000001        59.200000000000003        3.0892424039193447     
   21.600000000000001        60.000000000000000        3.0921790269937115     
   21.600000000000001        60.800000000000004        3.0971971489495553     
   21.600000000000001        61.600000000000001        3.1145066468034384     
   21.600000000000001        62.400000000000006        3.1921423514926985     
   21.600000000000001        63.200000000000003        3.3414930813090611     
   21.600000000000001        64.000000000000000        3.4600191462742727     
   21.600000000000001        64.799999999999997        3.4857654346850566     
   21.600000000000001        65.600000000000009        3.4497397121626534     
   21.600000000000001        66.400000000000006        3.3788737717152033     
   21.600000000000001        67.200000000000003        3.2957706444255033     
   21.600000000000001        68.000000000000000        3.2143560187248537     
   21.600000000000001        68.799999999999997        3.1488410317998912     
   21.600000000000001        69.600000000000009        3.1041258759119961     
   21.600000000000001        70.400000000000006        3.0807589087653651     
   21.600000000000001        71.200000000000003        3.0744526788039845     
   21.600000000000001        72.000000000000000        3.0764424801470525     
   21.600000000000001        72.799999999999997        3.0843652927087386     
   21.600000000000001        73.600000000000009        3.0888892118395281     
   21.600000000000001        74.400000000000006        3.0927474592133888     
   21.600000000000001        75.200000000000003        3.0941477386702196     
   21.600000000000001        76.000000000000000        3.0950073898800063     
   21.600000000000001        76.800000000000011        3.0917084792476603     
   21.600000000000001        77.600000000000009        3.0897388134413299     
   21.600000000000001        78.400000000000006        3.0887763017393381     
   21.600000000000001        79.200000000000003        3.0852844446174608     
   21.600000000000001        80.000000000000000        3.0823316895250596     
   21.600000000000001        80.800000000000011        3.0794691999520305     
   21.600000000000001        81.600000000000009        3.0784686730333259     
   21.600000000000001        82.400000000000006        3.0793103708156213     
   21.600000000000001        83.200000000000003        3.0838792753390893     
   21.600000000000001        84.000000000000000        3.0964112990369506     
   21.600000000000001        84.800000000000011        3.1148067831134196     
   21.600000000000001        85.600000000000009        3.1421568636858943     
   21.600000000000001        86.400000000000006        3.1768308336791469     
   21.600000000000001        87.200000000000003        3.2206067854213081     
   21.600000000000001        88.000000000000000        3.2619958878284327     
   21.600000000000001        88.800000000000011        3.3044598441048247     
   21.600000000000001        89.600000000000009        3.3435057890338760     
   21.600000000000001        90.400000000000006        3.3741806673203700     
   21.600000000000001        91.200000000000003        3.3934368767066365     
   21.600000000000001        92.000000000000000        3.3997370778786999     
   21.600000000000001        92.800000000000011        3.3926259791537605     
   21.600000000000001        93.600000000000009        3.3727244358012962     
   21.600000000000001        94.400000000000006        3.3419157988461312     
   21.600000000000001        95.200000000000003        3.3036514037728284     
   21.600000000000001        96.000000000000000        3.2629145245364866     
   21.600000000000001        96.800000000000011        3.2205834242358766     
   21.600000000000001        97.600000000000009        3.1821205717490200     
   21.600000000000001        98.400000000000006        3.1491598265871446     
   21.600000000000001        99.200000000000003        3.1237949806227250     
   21.600000000000001        100.00000000000000        3.1066740253484331     
   21.600000000000001        100.80000000000001        3.0965472381239065     
   21.600000000000001        101.60000000000001        3.0919147253383343     
   21.600000000000001        102.40000000000001        3.0902568194364384     

   22.400000000000002       0.80000000000000004        3.0943119643917645     
   22.400000000000002        1.6000000000000001        3.0965369033792962     
   22.400000000000002        2.4000000000000004        3.1009060364294694     
   22.400000000000002        3.2000000000000002        3.1020069953009415     
   22.400000000000002        4.0000000000000000        3.1041587992313615     
   22.400000000000002        4.8000000000000007        3.1004937921753064     
   22.400000000000002        5.6000000000000005        3.0949992307158745     
   22.400000000000002        6.4000000000000004        3.0867655360169000     
   22.400000000000002        7.2000000000000002        3.0767496034640094     
   22.400000000000002        8.0000000000000000        3.0688592482089163     
   22.400000000000002        8.8000000000000007        3.0719685572883524     
   22.400000000000002        9.6000000000000014        3.0947276963524755     
   22.400000000000002        10.400000000000000        3.1468229578274327     
   22.400000000000002        11.200000000000001        3.2288891424574477     
   22.400000000000002        12.000000000000000        3.3321761041386320     
   22.400000000000002        12.800000000000001        3.4275072226687220     
   22.400000000000002        13.600000000000001        3.4771239236470506     
   22.400000000000002        14.400000000000000        3.4613259790156463     
   22.400000000000002        15.200000000000001        3.3157594827495274     
   22.400000000000002        16.000000000000000        2.4979499269651995     
   22.400000000000002        16.800000000000001        2.5028881843578423     
   22.400000000000002        17.600000000000001        2.4901029093953819     
   22.400000000000002        18.400000000000002        2.5012840436134676     
   22.400000000000002        19.200000000000003        2.5057822072366962     
   22.400000000000002        20.000000000000000        2.4764575483207580     
   22.400000000000002        20.800000000000001        2.4973088155467016     
   22.400000000000002        21.600000000000001        2.4988608064537718     
   22.400000000000002        22.400000000000002        2.5044934387624473     
   22.400000000000002        23.200000000000003        2.4913382119208562     
   22.400000000000002        24.000000000000000        2.4923815459582590     
   22.400000000000002        24.800000000000001        2.4855310113900297     
   22.400000000000002        25.600000000000001        2.4913653514663232     
   22.400000000000002        26.400000000000002        3.2376342881582292     
   22.400000000000002        27.200000000000003        3.4487200960853230     
   22.400000000000002        28.000000000000000        3.4738827883376424     
   22.400000000000002        28.800000000000001        3.4089936410405026     
   22.400000000000002        29.600000000000001        3.3081452484355127     
   22.400000000000002        30.400000000000002        3.2072271476936427     
   22.400000000000002        31.200000000000003        3.1284420026305138     
   22.400000000000002        32.000000000000000        3.0796429726435548     
   22.400000000000002        32.800000000000004        3.0587772528539316     
   22.400000000000002        33.600000000000001        3.0579106206435012     
   22.400000000000002        34.399999999999999        3.0660833583681804     
   22.400000000000002        35.200000000000003        3.0780135362727070     
   22.400000000000002        36.000000000000000        3.0863492604377538     
   22.400000000000002        36.800000000000004        3.0922646445511779     
   22.400000000000002        37.600000000000001        3.0956597107243464     
   22.400000000000002        38.400000000000006        3.0976076597732374     
   22.400000000000002        39.200000000000003        3.0967594167785286     
   22.400000000000002        40.000000000000000        3.0958884489313667     
   22.400000000000002        40.800000000000004        3.0959130246447129     
   22.400000000000002        41.600000000000001        3.0946751663291852     
   22.400000000000002        42.400000000000006        3.0931185931868743     
   22.400000000000002        43.200000000000003        3.0920735735750866     
   22.400000000000002        44.000000000000000        3.0851776680176703     
   22.400000000000002        44.800000000000004        3.0781046193355053     
   22.400000000000002        45.600000000000001        3.0667053905863884     
   22.400000000000002        46.400000000000006        3.0610283090562374     
   22.400000000000002        47.200000000000003        3.0598301181958432     
   22.400000000000002        48.000000000000000        3.0726376259707693     
   22.400000000000002        48.800000000000004        3.1106911207143284     
   22.400000000000002        49.600000000000001        3.1733210445513405     
   22.400000000000002        50.400000000000006        3.2612658242945396     
   22.400000000000002        51.200000000000003        3.3591004821920962     
   22.400000000000002        52.000000000000000        3.4380146086466463     
   22.400000000000002        52.800000000000004        3.4791149064178719     
   22.400000000000002        53.600000000000001        3.4590891326249307     
   22.400000000000002        54.400000000000006        3.3262406824795177     
   22.400000000000002        55.200000000000003        3.0721044962761197     
   22.400000000000002        56.000000000000000        2.4963197542889866     
   22.400000000000002        56.800000000000004        2.5025715201635834     
   22.400000000000002        57.600000000000001        2.4907357261850374     
   22.400000000000002        58.400000000000006        2.4814947113874286     
   22.400000000000002        59.200000000000003        2.5016150519911444     
   22.400000000000002        60.000000000000000        2.4926051496506600     
   22.400000000000002        60.800000000000004        2.4962118879179811     
   22.400000000000002        61.600000000000001        2.4896314174678258     
   22.400000000000002        62.400000000000006        2.4908461601698497     
   22.400000000000002        63.200000000000003        3.0694070283761961     
   22.400000000000002        64.000000000000000        3.3080433448299345     
   22.400000000000002        64.799999999999997        3.4515091401360105     
   22.400000000000002        65.600000000000009        3.4795601986407307     
   22.400000000000002        66.400000000000006        3.4328789127210140     
   22.400000000000002        67.200000000000003        3.3588096907870102     
   22.400000000000002        68.000000000000000        3.2687203407842520     
   22.400000000000002        68.799999999999997        3.1858692763401191     
   22.400000000000002        69.600000000000009        3.1245305531461676     
   22.400000000000002        70.400000000000006        3.0889118308597854     
   22.400000000000002        71.200000000000003        3.0749081005586665     
   22.400000000000002        72.000000000000000        3.0737771207957549     
   22.400000000000002        72.799999999999997        3.0804046750028324     
   22.400000000000002        73.600000000000009        3.0858071116567367     
   22.400000000000002        74.400000000000006        3.0903518134799373     
   22.400000000000002        75.200000000000003        3.0904090465407958     
   22.400000000000002        76.000000000000000        3.0887892775338579     
   22.400000000000002        76.800000000000011        3.0859156214654391     
   22.400000000000002        77.600000000000009        3.0829696038988712     
   22.400000000000002        78.400000000000006        3.0799469711061245     
   22.400000000000002        79.200000000000003        3.0771025476459974     
   22.400000000000002        80.000000000000000        3.0733166612032643     
   22.400000000000002        80.800000000000011        3.0719106920484478     
   22.400000000000002        81.600000000000009        3.0707328339089952     
   22.400000000000002        82.400000000000006        3.0716714410069095     
   22.400000000000002        83.200000000000003        3.0762706978229404     
   22.400000000000002        84.000000000000000        3.0889656301498207     
   22.400000000000002        84.800000000000011        3.1067834631337536     
   22.400000000000002        85.600000000000009        3.1321304112145336     
   22.400000000000002        86.400000000000006        3.1641799389987271     
   22.400000000000002        87.200000000000003        3.2011901610414233     
   22.400000000000002        88.000000000000000        3.2414907943911544     
   22.400000000000002        88.800000000000011        3.2810876162213494     
   22.400000000000002        89.600000000000009        3.3172131161998157     
   22.400000000000002        90.400000000000006        3.3450615967937298     
   22.400000000000002        91.200000000000003        3.3625267277746409     
   22.400000000000002        92.000000000000000        3.3682061975653195     
   22.400000000000002        92.800000000000011        3.3615511453862905     
   22.400000000000002        93.600000000000009        3.3437005433962663     
   22.400000000000002        94.400000000000006        3.3144467327052030     
   22.400000000000002        95.200000000000003        3.2795717237440876     
   22.400000000000002        96.000000000000000        3.2421339831008740     
   22.400000000000002        96.800000000000011        3.2045813736394333     
   22.400000000000002        97.600000000000009        3.1698172415409944     
   22.400000000000002        98.400000000000006        3.1406001694607899     
   22.400000000000002        99.200000000000003        3.1196531779912950     
   22.400000000000002        100.00000000000000        3.1036349830671686     
   22.400000000000002        100.80000000000001        3.0950456541160660     
   22.400000000000002        101.60000000000001        3.0909709950627433     
   22.400000000000002        102.40000000000001        3.0907447428239783     

   23.200000000000003       0.80000000000000004        3.0935182142722613     
   23.200000000000003        1.6000000000000001        3.0968444320913893     
   23.200000000000003        2.4000000000000004        3.0995377166328866     
   23.200000000000003        3.2000000000000002        3.1034744161996608     
   23.200000000000003        4.0000000000000000        3.1018404598418465     
   23.200000000000003        4.8000000000000007        3.1011244514326370     
   23.200000000000003        5.6000000000000005        3.0970040204820628     
   23.200000000000003        6.4000000000000004        3.0892664345744776     
   23.200000000000003        7.2000000000000002        3.0793610938831253     
   23.200000000000003        8.0000000000000000        3.0730231262972687     
   23.200000000000003        8.8000000000000007        3.0698972452617448     
   23.200000000000003        9.6000000000000014        3.0831610391971203     
   23.200000000000003        10.400000000000000        3.1209128819487124     
   23.200000000000003        11.200000000000001        3.1848309313265735     
   23.200000000000003        12.000000000000000        3.2739492348904768     
   23.200000000000003        12.800000000000001        3.3707563850305262     
   23.200000000000003        13.600000000000001        3.4498068515236286     
   23.200000000000003        14.400000000000000        3.4935021396504724     
   23.200000000000003        15.200000000000001        3.4600579739206312     
   23.200000000000003        16.000000000000000        3.3113654066947289     
   23.200000000000003        16.800000000000001        3.0637977338885509     
   23.200000000000003        17.600000000000001        2.4903177255906006     
   23.200000000000003        18.400000000000002        2.5060151963011341     
   23.200000000000003        19.200000000000003        2.4828660964517053     
   23.200000000000003        20.000000000000000        2.4930649312266331     
   23.200000000000003        20.800000000000001        2.5024055447217082     
   23.200000000000003        21.600000000000001        2.4929450334763410     
   23.200000000000003        22.400000000000002        2.4920011065498322     
   23.200000000000003        23.200000000000003        2.4932558769584303     
   23.200000000000003        24.000000000000000        2.4965294155724798     
   23.200000000000003        24.800000000000001        2.4953961078013238     
   23.200000000000003        25.600000000000001        3.2097827545197553     
   23.200000000000003        26.400000000000002        3.4200471196935247     
   23.200000000000003        27.200000000000003        3.4781789466892379     
   23.200000000000003        28.000000000000000        3.4315087656389780     
   23.200000000000003        28.800000000000001        3.3403218719502350     
   23.200000000000003        29.600000000000001        3.2397521852999502     
   23.200000000000003        30.400000000000002        3.1543140760570552     
   23.200000000000003        31.200000000000003        3.0917796209562791     
   23.200000000000003        32.000000000000000        3.0565658363887018     
   23.200000000000003        32.800000000000004        3.0449340486327658     
   23.200000000000003        33.600000000000001        3.0485297797224691     
   23.200000000000003        34.399999999999999        3.0603254902906571     
   23.200000000000003        35.200000000000003        3.0704992708995635     
   23.200000000000003        36.000000000000000        3.0806675636601484     
   23.200000000000003        36.800000000000004        3.0873367746170826     
   23.200000000000003        37.600000000000001        3.0918846297607425     
   23.200000000000003        38.400000000000006        3.0946045167898073     
   23.200000000000003        39.200000000000003        3.0959411312896998     
   23.200000000000003        40.000000000000000        3.0969722835021467     
   23.200000000000003        40.800000000000004        3.0977241453628066     
   23.200000000000003        41.600000000000001        3.0969667533369192     
   23.200000000000003        42.400000000000006        3.0950180947445727     
   23.200000000000003        43.200000000000003        3.0924772832100267     
   23.200000000000003        44.000000000000000        3.0867672781881690     
   23.200000000000003        44.800000000000004        3.0767627311456476     
   23.200000000000003        45.600000000000001        3.0661902609343850     
   23.200000000000003        46.400000000000006        3.0580461085861619     
   23.200000000000003        47.200000000000003        3.0614287771539281     
   23.200000000000003        48.000000000000000        3.0840372190183936     
   23.200000000000003        48.800000000000004        3.1343135514031690     
   23.200000000000003        49.600000000000001        3.2190931448601408     
   23.200000000000003        50.400000000000006        3.3221473510790269     
   23.200000000000003        51.200000000000003        3.4202326982943747     
   23.200000000000003        52.000000000000000        3.4686455295774499     
   23.200000000000003        52.800000000000004        3.4504639465003208     
   23.200000000000003        53.600000000000001        3.3327786680866991     
   23.200000000000003        54.400000000000006        2.4907603882393885     
   23.200000000000003        55.200000000000003        2.5088195771535471     
   23.200000000000003        56.000000000000000        2.4962205628331851     
   23.200000000000003        56.800000000000004        2.5034907526625561     
   23.200000000000003        57.600000000000001        2.5010854818220838     
   23.200000000000003        58.400000000000006        2.4920195749060352     
   23.200000000000003        59.200000000000003        2.4885861271128586     
   23.200000000000003        60.000000000000000        2.4881516831736410     
   23.200000000000003        60.800000000000004        2.4980536671816482     
   23.200000000000003        61.600000000000001        2.4875119325332071     
   23.200000000000003        62.400000000000006        2.5020114810425866     
   23.200000000000003        63.200000000000003        2.5012196559192756     
   23.200000000000003        64.000000000000000        2.5115642586142215     
   23.200000000000003        64.799999999999997        3.3016041622276759     
   23.200000000000003        65.600000000000009        3.4458012558316833     
   23.200000000000003        66.400000000000006        3.4568914662107968     
   23.200000000000003        67.200000000000003        3.4101310310808879     
   23.200000000000003        68.000000000000000        3.3210271127840811     
   23.200000000000003        68.799999999999997        3.2242477543277275     
   23.200000000000003        69.600000000000009        3.1470595953121574     
   23.200000000000003        70.400000000000006        3.0966162560851598     
   23.200000000000003        71.200000000000003        3.0742573568679941     
   23.200000000000003        72.000000000000000        3.0696895000666942     
   23.200000000000003        72.799999999999997        3.0732407067842291     
   23.200000000000003        73.600000000000009        3.0784358885591074     
   23.200000000000003        74.400000000000006        3.0818347855009685     
   23.200000000000003        75.200000000000003        3.0843285535252090     
   23.200000000000003        76.000000000000000        3.0827957023648800     
   23.200000000000003        76.800000000000011        3.0798052703007537     
   23.200000000000003        77.600000000000009        3.0763217836093006     
   23.200000000000003        78.400000000000006        3.0729465628089927     
   23.200000000000003        79.200000000000003        3.0696741792758084     
   23.200000000000003        80.000000000000000        3.0666639640149724     
   23.200000000000003        80.800000000000011        3.0640640158318373     
   23.200000000000003        81.600000000000009        3.0627207916375498     
   23.200000000000003        82.400000000000006        3.0638360874031729     
   23.200000000000003        83.200000000000003        3.0686049002232307     
   23.200000000000003        84.000000000000000        3.0787510252561967     
   23.200000000000003        84.800000000000011        3.0951127559308946     
   23.200000000000003        85.600000000000009        3.1181137461345654     
   23.200000000000003        86.400000000000006        3.1453721730484081     
   23.200000000000003        87.200000000000003        3.1771758531683316     
   23.200000000000003        88.000000000000000        3.2144205979964240     
   23.200000000000003        88.800000000000011        3.2495531770696480     
   23.200000000000003        89.600000000000009        3.2810696038067051     
   23.200000000000003        90.400000000000006        3.3072221396562540     
   23.200000000000003        91.200000000000003        3.3236618095290300     
   23.200000000000003        92.000000000000000        3.3282548724813616     
   23.200000000000003        92.800000000000011        3.3223397765167104     
   23.200000000000003        93.600000000000009        3.3058070789428489     
   23.200000000000003        94.400000000000006        3.2809122224211178     
   23.200000000000003        95.200000000000003        3.2501607448871623     
   23.200000000000003        96.000000000000000        3.2162903639297351     
   23.200000000000003        96.800000000000011        3.1852098684751144     
   23.200000000000003        97.600000000000009        3.1558392080563622     
   23.200000000000003        98.400000000000006        3.1309501242858340     
   23.200000000000003        99.200000000000003        3.1124558649630578     
   23.200000000000003        100.00000000000000        3.0993243507676538     
   23.200000000000003        100.80000000000001        3.0932675967435381     
   23.200000000000003        101.60000000000001        3.0905467792904124     
   23.200000000000003        102.40000000000001        3.0908275782336800     

   24.000000000000000       0.80000000000000004        3.0942116783828584     
   24.000000000000000        1.6000000000000001        3.0973529860991915     
   24.000000000000000        2.4000000000000004        3.0995996654799547     
   24.000000000000000        3.2000000000000002        3.1021694234770134     
   24.000000000000000        4.0000000000000000        3.1030978927477135     
   24.000000000000000        4.8000000000000007        3.1024568479275882     
   24.000000000000000        5.6000000000000005        3.0990722844628418     
   24.000000000000000        6.4000000000000004        3.0926224475987820     
   24.000000000000000        7.2000000000000002        3.0826659080329626     
   24.000000000000000        8.0000000000000000        3.0743373722055849     
   24.000000000000000        8.8000000000000007        3.0703605260325344     
   24.000000000000000        9.6000000000000014        3.0748404548823038     
   24.000000000000000        10.400000000000000        3.1001118860873627     
   24.000000000000000        11.200000000000001        3.1453428675812818     
   24.000000000000000        12.000000000000000        3.2158065163066927     
   24.000000000000000        12.800000000000001        3.3025368879571051     
   24.000000000000000        13.600000000000001        3.3902323183027399     
   24.000000000000000        14.400000000000000        3.4594532787947365     
   24.000000000000000        15.200000000000001        3.4901602770524907     
   24.000000000000000        16.000000000000000        3.4528980269655762     
   24.000000000000000        16.800000000000001        3.3265374146747444     
   24.000000000000000        17.600000000000001        3.1726295685899752     
   24.000000000000000        18.400000000000002        3.0919560805247110     
   24.000000000000000        19.200000000000003        3.0755498984665013     
   24.000000000000000        20.000000000000000        3.0694687551950182     
   24.000000000000000        20.800000000000001        3.0679171652862545     
   24.000000000000000        21.600000000000001        3.0698359891566764     
   24.000000000000000        22.400000000000002        3.0808323495244530     
   24.000000000000000        23.200000000000003        3.1176014460908039     
   24.000000000000000        24.000000000000000        3.1898709013869375     
   24.000000000000000        24.800000000000001        3.3211964501520992     
   24.000000000000000        25.600000000000001        3.4571934423726072     
   24.000000000000000        26.400000000000002        3.4955399236886162     
   24.000000000000000        27.200000000000003        3.4458037707179048     
   24.000000000000000        28.000000000000000        3.3637308953211931     
   24.000000000000000        28.800000000000001        3.2702989468553496     
   24.000000000000000        29.600000000000001        3.1814156540093559     
   24.000000000000000        30.400000000000002        3.1129695412281548     
   24.000000000000000        31.200000000000003        3.0658547473755946     
   24.000000000000000        32.000000000000000        3.0436698948953795     
   24.000000000000000        32.800000000000004        3.0370751423933791     
   24.000000000000000        33.600000000000001        3.0418488504228445     
   24.000000000000000        34.399999999999999        3.0523154421379823     
   24.000000000000000        35.200000000000003        3.0633392357301834     
   24.000000000000000        36.000000000000000        3.0734270279945934     
   24.000000000000000        36.800000000000004        3.0815841472895000     
   24.000000000000000        37.600000000000001        3.0881025251884622     
   24.000000000000000        38.400000000000006        3.0932004748558293     
   24.000000000000000        39.200000000000003        3.0975427821184054     
   24.000000000000000        40.000000000000000        3.1007550386025318     
   24.000000000000000        40.800000000000004        3.1032050141657579     
   24.000000000000000        41.600000000000001        3.1033625548693915     
   24.000000000000000        42.400000000000006        3.1024888379793230     
   24.000000000000000        43.200000000000003        3.0968707357648642     
   24.000000000000000        44.000000000000000        3.0882933172391391     
   24.000000000000000        44.800000000000004        3.0759748873615584     
   24.000000000000000        45.600000000000001        3.0658335346047001     
   24.000000000000000        46.400000000000006        3.0585579836104277     
   24.000000000000000        47.200000000000003        3.0658961622897438     
   24.000000000000000        48.000000000000000        3.0978079324474348     
   24.000000000000000        48.800000000000004        3.1627637674745763     
   24.000000000000000        49.600000000000001        3.2625157474365909     
   24.000000000000000        50.400000000000006        3.3735709980541344     
   24.000000000000000        51.200000000000003        3.4620475065097693     
   24.000000000000000        52.000000000000000        3.4645864472697063     
   24.000000000000000        52.800000000000004        3.3344949619966351     
   24.000000000000000        53.600000000000001        3.0841874914813801     
   24.000000000000000        54.400000000000006        2.4988213919672191     
   24.000000000000000        55.200000000000003        2.4781472550124346     
   24.000000000000000        56.000000000000000        2.4894585012250734     
   24.000000000000000        56.800000000000004        2.4845462395828020     
   24.000000000000000        57.600000000000001        2.4845123582076103     
   24.000000000000000        58.400000000000006        2.5046956107783789     
   24.000000000000000        59.200000000000003        2.4844398857718097     
   24.000000000000000        60.000000000000000        2.4911374853852690     
   24.000000000000000        60.800000000000004        2.5018862904403592     
   24.000000000000000        61.600000000000001        2.4781652923761581     
   24.000000000000000        62.400000000000006        2.4913264697417459     
   24.000000000000000        63.200000000000003        2.4972756311735300     
   24.000000000000000        64.000000000000000        2.4820982198281376     
   24.000000000000000        64.799999999999997        3.0608151106588961     
   24.000000000000000        65.600000000000009        3.3223233323574339     
   24.000000000000000        66.400000000000006        3.4463154444091408     
   24.000000000000000        67.200000000000003        3.4454783995749714     
   24.000000000000000        68.000000000000000        3.3654632832601932     
   24.000000000000000        68.799999999999997        3.2585495703153726     
   24.000000000000000        69.600000000000009        3.1650989557102096     
   24.000000000000000        70.400000000000006        3.1019579664383374     
   24.000000000000000        71.200000000000003        3.0696952045373118     
   24.000000000000000        72.000000000000000        3.0600475974244077     
   24.000000000000000        72.799999999999997        3.0619851727180927     
   24.000000000000000        73.600000000000009        3.0682799877786548     
   24.000000000000000        74.400000000000006        3.0739849272245241     
   24.000000000000000        75.200000000000003        3.0762825661720856     
   24.000000000000000        76.000000000000000        3.0761252529600203     
   24.000000000000000        76.800000000000011        3.0741135520551719     
   24.000000000000000        77.600000000000009        3.0709576665144316     
   24.000000000000000        78.400000000000006        3.0680673991345988     
   24.000000000000000        79.200000000000003        3.0651650201615577     
   24.000000000000000        80.000000000000000        3.0623643928090774     
   24.000000000000000        80.800000000000011        3.0590704102256918     
   24.000000000000000        81.600000000000009        3.0575959382807842     
   24.000000000000000        82.400000000000006        3.0576298275735421     
   24.000000000000000        83.200000000000003        3.0607120612233842     
   24.000000000000000        84.000000000000000        3.0680015842793358     
   24.000000000000000        84.800000000000011        3.0811892042207409     
   24.000000000000000        85.600000000000009        3.0993181869277695     
   24.000000000000000        86.400000000000006        3.1229727373367413     
   24.000000000000000        87.200000000000003        3.1527143325122666     
   24.000000000000000        88.000000000000000        3.1825254110013348     
   24.000000000000000        88.800000000000011        3.2136076425342539     
   24.000000000000000        89.600000000000009        3.2415690740359393     
   24.000000000000000        90.400000000000006        3.2640699511028108     
   24.000000000000000        91.200000000000003        3.2782158880781913     
   24.000000000000000        92.000000000000000        3.2836903713009837     
   24.000000000000000        92.800000000000011        3.2784938866348581     
   24.000000000000000        93.600000000000009        3.2646229287964523     
   24.000000000000000        94.400000000000006        3.2430629098704298     
   24.000000000000000        95.200000000000003        3.2179413630487796     
   24.000000000000000        96.000000000000000        3.1905861051924407     
   24.000000000000000        96.800000000000011        3.1642253648315313     
   24.000000000000000        97.600000000000009        3.1385834983172969     
   24.000000000000000        98.400000000000006        3.1207487354031218     
   24.000000000000000        99.200000000000003        3.1056117323607637     
   24.000000000000000        100.00000000000000        3.0955433895500031     
   24.000000000000000        100.80000000000001        3.0912591559184173     
   24.000000000000000        101.60000000000001        3.0908667933447109     
   24.000000000000000        102.40000000000001        3.0931625292606721     

   24.800000000000001       0.80000000000000004        3.0952833553376071     
   24.800000000000001        1.6000000000000001        3.0981052462337328     
   24.800000000000001        2.4000000000000004        3.1006534759602160     
   24.800000000000001        3.2000000000000002        3.1025375863140514     
   24.800000000000001        4.0000000000000000        3.1035520436168986     
   24.800000000000001        4.8000000000000007        3.1032549740990825     
   24.800000000000001        5.6000000000000005        3.1010213380739327     
   24.800000000000001        6.4000000000000004        3.0962672220018161     
   24.800000000000001        7.2000000000000002        3.0886352877803445     
   24.800000000000001        8.0000000000000000        3.0800513418136415     
   24.800000000000001        8.8000000000000007        3.0735642257023121     
   24.800000000000001        9.6000000000000014        3.0725269016871328     
   24.800000000000001        10.400000000000000        3.0857249839917160     
   24.800000000000001        11.200000000000001        3.1142866585564470     
   24.800000000000001        12.000000000000000        3.1643415093609040     
   24.800000000000001        12.800000000000001        3.2341356177325551     
   24.800000000000001        13.600000000000001        3.3144480776757375     
   24.800000000000001        14.400000000000000        3.3904844776019991     
   24.800000000000001        15.200000000000001        3.4469210771308898     
   24.800000000000001        16.000000000000000        3.4681504320743093     
   24.800000000000001        16.800000000000001        3.4544895049507858     
   24.800000000000001        17.600000000000001        3.4186636383897060     
   24.800000000000001        18.400000000000002        3.3961317889875202     
   24.800000000000001        19.200000000000003        3.3871755398251744     
   24.800000000000001        20.000000000000000        3.3838955270623683     
   24.800000000000001        20.800000000000001        3.3839540442530542     
   24.800000000000001        21.600000000000001        3.3828189454716706     
   24.800000000000001        22.400000000000002        3.3886518979540754     
   24.800000000000001        23.200000000000003        3.4120383131763847     
   24.800000000000001        24.000000000000000        3.4545283772828812     
   24.800000000000001        24.800000000000001        3.4973568384976490     
   24.800000000000001        25.600000000000001        3.4792490361042425     
   24.800000000000001        26.400000000000002        3.4623131000133629     
   24.800000000000001        27.200000000000003        3.3864079837778567     
   24.800000000000001        28.000000000000000        3.3021978555091400     
   24.800000000000001        28.800000000000001        3.2201242446073048     
   24.800000000000001        29.600000000000001        3.1495873714802189     
   24.800000000000001        30.400000000000002        3.0964303482139388     
   24.800000000000001        31.200000000000003        3.0626079270745024     
   24.800000000000001        32.000000000000000        3.0447440176749070     
   24.800000000000001        32.800000000000004        3.0397346937751140     
   24.800000000000001        33.600000000000001        3.0433528556687497     
   24.800000000000001        34.399999999999999        3.0499961067866730     
   24.800000000000001        35.200000000000003        3.0587155653756670     
   24.800000000000001        36.000000000000000        3.0680356338280856     
   24.800000000000001        36.800000000000004        3.0771759642750616     
   24.800000000000001        37.600000000000001        3.0861416991825830     
   24.800000000000001        38.400000000000006        3.0945478189136941     
   24.800000000000001        39.200000000000003        3.1016697137352809     
   24.800000000000001        40.000000000000000        3.1089941618859496     
   24.800000000000001        40.800000000000004        3.1132977614841595     
   24.800000000000001        41.600000000000001        3.1148072924170487     
   24.800000000000001        42.400000000000006        3.1145072497970094     
   24.800000000000001        43.200000000000003        3.1075066011811590     
   24.800000000000001        44.000000000000000        3.0980850598629686     
   24.800000000000001        44.800000000000004        3.0824628614507481     
   24.800000000000001        45.600000000000001        3.0681490159345564     
   24.800000000000001        46.400000000000006        3.0637200871785271     
   24.800000000000001        47.200000000000003        3.0729258603571581     
   24.800000000000001        48.000000000000000        3.1128372748691748     
   24.800000000000001        48.800000000000004        3.1887345255442563     
   24.800000000000001        49.600000000000001        3.2973547627199125     
   24.800000000000001        50.400000000000006        3.4130837522424384     
   24.800000000000001        51.200000000000003        3.4852406655835075     
   24.800000000000001        52.000000000000000        3.4384176402935038     
   24.800000000000001        52.800000000000004        3.1888254750920999     
   24.800000000000001        53.600000000000001        2.4860762008325130     
   24.800000000000001        54.400000000000006        2.5024869477140572     
   24.800000000000001        55.200000000000003        2.4998389416281164     
   24.800000000000001        56.000000000000000        2.4917475970541885     
   24.800000000000001        56.800000000000004        2.4922733451167582     
   24.800000000000001        57.600000000000001        2.4951088715233722     
   24.800000000000001        58.400000000000006        2.4923854848698723     
   24.800000000000001        59.200000000000003        2.5010643453618395     
   24.800000000000001        60.000000000000000        2.4824851912943462     
   24.800000000000001        60.800000000000004        2.4966752852438496     
   24.800000000000001        61.600000000000001        2.4934350097444771     
   24.800000000000001        62.400000000000006        2.4958193896058707     
   24.800000000000001        63.200000000000003        2.4921964210066188     
   24.800000000000001        64.000000000000000        2.5062967895857557     
   24.800000000000001        64.799999999999997        2.5060852747567632     
   24.800000000000001        65.600000000000009        3.1779817536065131     
   24.800000000000001        66.400000000000006        3.4234659545755610     
   24.800000000000001        67.200000000000003        3.4691204358246774     
   24.800000000000001        68.000000000000000        3.3994934046607947     
   24.800000000000001        68.799999999999997        3.2869290816857060     
   24.800000000000001        69.600000000000009        3.1791776572459800     
   24.800000000000001        70.400000000000006        3.1019995991983507     
   24.800000000000001        71.200000000000003        3.0613457128699086     
   24.800000000000001        72.000000000000000        3.0463954986648347     
   24.800000000000001        72.799999999999997        3.0457579458420674     
   24.800000000000001        73.600000000000009        3.0544608938607056     
   24.800000000000001        74.400000000000006        3.0621883005627599     
   24.800000000000001        75.200000000000003        3.0686682933586096     
   24.800000000000001        76.000000000000000        3.0720276862279610     
   24.800000000000001        76.800000000000011        3.0737007370039242     
   24.800000000000001        77.600000000000009        3.0727236932816084     
   24.800000000000001        78.400000000000006        3.0719622066113055     
   24.800000000000001        79.200000000000003        3.0687618712322702     
   24.800000000000001        80.000000000000000        3.0664462671084061     
   24.800000000000001        80.800000000000011        3.0632746433601135     
   24.800000000000001        81.600000000000009        3.0609662736295578     
   24.800000000000001        82.400000000000006        3.0597933410999896     
   24.800000000000001        83.200000000000003        3.0573275884141866     
   24.800000000000001        84.000000000000000        3.0615231699769776     
   24.800000000000001        84.800000000000011        3.0697609951968552     
   24.800000000000001        85.600000000000009        3.0830784334430321     
   24.800000000000001        86.400000000000006        3.1009975465054103     
   24.800000000000001        87.200000000000003        3.1237679359490613     
   24.800000000000001        88.000000000000000        3.1487024507823702     
   24.800000000000001        88.800000000000011        3.1744249267906746     
   24.800000000000001        89.600000000000009        3.1991435818195098     
   24.800000000000001        90.400000000000006        3.2186428940261509     
   24.800000000000001        91.200000000000003        3.2317491160116729     
   24.800000000000001        92.000000000000000        3.2356266249035102     
   24.800000000000001        92.800000000000011        3.2339535265757275     
   24.800000000000001        93.600000000000009        3.2229140106836969     
   24.800000000000001        94.400000000000006        3.2062381427299145     
   24.800000000000001        95.200000000000003        3.1861184453011657     
   24.800000000000001        96.000000000000000        3.1646961112437082     
   24.800000000000001        96.800000000000011        3.1426266954557298     
   24.800000000000001        97.600000000000009        3.1251192018352141     
   24.800000000000001        98.400000000000006        3.1101345357514414     
   24.800000000000001        99.200000000000003        3.0990634789109612     
   24.800000000000001        100.00000000000000        3.0937242920521850     
   24.800000000000001        100.80000000000001        3.0918270531199608     
   24.800000000000001        101.60000000000001        3.0906945626834039     
   24.800000000000001        102.40000000000001        3.0932386668680487     

   25.600000000000001       0.80000000000000004        3.0959969018441038     
   25.600000000000001        1.6000000000000001        3.0987595617112564     
   25.600000000000001        2.4000000000000004        3.0973447515344987     
   25.600000000000001        3.2000000000000002        3.1026654783415508     
   25.600000000000001        4.0000000000000000        3.1035279774641475     
   25.600000000000001        4.8000000000000007        3.1040193247343537     
   25.600000000000001        5.6000000000000005        3.1028173409848891     
   25.600000000000001        6.4000000000000004        3.0998265472208621     
   25.600000000000001        7.2000000000000002        3.0941000933799283     
   25.600000000000001        8.0000000000000000        3.0858367588129290     
   25.600000000000001        8.8000000000000007        3.0784306506242647     
   25.600000000000001        9.6000000000000014        3.0739997994028849     
   25.600000000000001        10.400000000000000        3.0774504723812361     
   25.600000000000001        11.200000000000001        3.0925912023709810     
   25.600000000000001        12.000000000000000        3.1252772710936640     
   25.600000000000001        12.800000000000001        3.1732247169872116     
   25.600000000000001        13.600000000000001        3.2361325634097211     
   25.600000000000001        14.400000000000000        3.3051182661089715     
   25.600000000000001        15.200000000000001        3.3698488704976075     
   25.600000000000001        16.000000000000000        3.4214435148104951     
   25.600000000000001        16.800000000000001        3.4525679849010169     
   25.600000000000001        17.600000000000001        3.4697814510236653     
   25.600000000000001        18.400000000000002        3.4789308088060897     
   25.600000000000001        19.200000000000003        3.4846323545707585     
   25.600000000000001        20.000000000000000        3.4895256594908473     
   25.600000000000001        20.800000000000001        3.4923486235940686     
   25.600000000000001        21.600000000000001        3.4937652955428353     
   25.600000000000001        22.400000000000002        3.4972989247041388     
   25.600000000000001        23.200000000000003        3.4874575501645362     
   25.600000000000001        24.000000000000000        3.4908073091445448     
   25.600000000000001        24.800000000000001        3.4995973940253657     
   25.600000000000001        25.600000000000001        3.4710654783688533     
   25.600000000000001        26.400000000000002        3.4131195198286997     
   25.600000000000001        27.200000000000003        3.3492689828540909     
   25.600000000000001        28.000000000000000        3.2777802990479556     
   25.600000000000001        28.800000000000001        3.2151626168376097     
   25.600000000000001        29.600000000000001        3.1618363790637045     
   25.600000000000001        30.400000000000002        3.1216183963274111     
   25.600000000000001        31.200000000000003        3.0938493795897815     
   25.600000000000001        32.000000000000000        3.0754437516480384     
   25.600000000000001        32.800000000000004        3.0642249795627770     
   25.600000000000001        33.600000000000001        3.0601353600116448     
   25.600000000000001        34.399999999999999        3.0593248039372942     
   25.600000000000001        35.200000000000003        3.0620729161658162     
   25.600000000000001        36.000000000000000        3.0680455141856560     
   25.600000000000001        36.800000000000004        3.0771865740785191     
   25.600000000000001        37.600000000000001        3.0879675306415755     
   25.600000000000001        38.400000000000006        3.0991334499403358     
   25.600000000000001        39.200000000000003        3.1124346363318556     
   25.600000000000001        40.000000000000000        3.1202333659720427     
   25.600000000000001        40.800000000000004        3.1302983280552734     
   25.600000000000001        41.600000000000001        3.1337151471068587     
   25.600000000000001        42.400000000000006        3.1314933150550384     
   25.600000000000001        43.200000000000003        3.1212216332286231     
   25.600000000000001        44.000000000000000        3.1122002904114390     
   25.600000000000001        44.800000000000004        3.0937468171705005     
   25.600000000000001        45.600000000000001        3.0773385396830397     
   25.600000000000001        46.400000000000006        3.0698955427537586     
   25.600000000000001        47.200000000000003        3.0822004254720770     
   25.600000000000001        48.000000000000000        3.1265696488930148     
   25.600000000000001        48.800000000000004        3.2105704777878166     
   25.600000000000001        49.600000000000001        3.3250579938955238     
   25.600000000000001        50.400000000000006        3.4359934648152408     
   25.600000000000001        51.200000000000003        3.4937887593497208     
   25.600000000000001        52.000000000000000        3.4171230044847465     
   25.600000000000001        52.800000000000004        3.1108027993479768     
   25.600000000000001        53.600000000000001        2.4983469283261366     
   25.600000000000001        54.400000000000006        2.4926801092354429     
   25.600000000000001        55.200000000000003        2.4910718198359860     
   25.600000000000001        56.000000000000000        2.4956133894685997     
   25.600000000000001        56.800000000000004        2.5060462075701855     
   25.600000000000001        57.600000000000001        2.4828019446289238     
   25.600000000000001        58.400000000000006        2.5033597144284592     
   25.600000000000001        59.200000000000003        2.4863864959986661     
   25.600000000000001        60.000000000000000        2.5035299161658076     
   25.600000000000001        60.800000000000004        2.4991361375204688     
   25.600000000000001        61.600000000000001        2.5011418240456806     
   25.600000000000001        62.400000000000006        2.4958066287795999     
   25.600000000000001        63.200000000000003        2.4796073732653170     
   25.600000000000001        64.000000000000000        2.4865129552975582     
   25.600000000000001        64.799999999999997        2.4806675341095512     
   25.600000000000001        65.600000000000009        3.1135563618417481     
   25.600000000000001        66.400000000000006        3.4125513406093693     
   25.600000000000001        67.200000000000003        3.4862775803273260     
   25.600000000000001        68.000000000000000        3.4260330061496105     
   25.600000000000001        68.799999999999997        3.3074144129297327     
   25.600000000000001        69.600000000000009        3.1891816829510851     
   25.600000000000001        70.400000000000006        3.1007079490523211     
   25.600000000000001        71.200000000000003        3.0498065339153935     
   25.600000000000001        72.000000000000000        3.0315314702651408     
   25.600000000000001        72.799999999999997        3.0321368177938499     
   25.600000000000001        73.600000000000009        3.0441949010931544     
   25.600000000000001        74.400000000000006        3.0555916006357315     
   25.600000000000001        75.200000000000003        3.0684137507184470     
   25.600000000000001        76.000000000000000        3.0781976300757528     
   25.600000000000001        76.800000000000011        3.0865215399496599     
   25.600000000000001        77.600000000000009        3.0914469238856892     
   25.600000000000001        78.400000000000006        3.0941795019823535     
   25.600000000000001        79.200000000000003        3.0944627524964563     
   25.600000000000001        80.000000000000000        3.0934444443276723     
   25.600000000000001        80.800000000000011        3.0877950721731073     
   25.600000000000001        81.600000000000009        3.0843620740138213     
   25.600000000000001        82.400000000000006        3.0783194312383069     
   25.600000000000001        83.200000000000003        3.0730676863073358     
   25.600000000000001        84.000000000000000        3.0686165922267130     
   25.600000000000001        84.800000000000011        3.0691260913402885     
   25.600000000000001        85.600000000000009        3.0740225606092935     
   25.600000000000001        86.400000000000006        3.0841648191268884     
   25.600000000000001        87.200000000000003        3.0986398489974150     
   25.600000000000001        88.000000000000000        3.1168973170146783     
   25.600000000000001        88.800000000000011        3.1388453490681609     
   25.600000000000001        89.600000000000009        3.1575663222322841     
   25.600000000000001        90.400000000000006        3.1751519466054670     
   25.600000000000001        91.200000000000003        3.1870969489024472     
   25.600000000000001        92.000000000000000        3.1925701319052835     
   25.600000000000001        92.800000000000011        3.1912296810837883     
   25.600000000000001        93.600000000000009        3.1846145934965162     
   25.600000000000001        94.400000000000006        3.1725326148419155     
   25.600000000000001        95.200000000000003        3.1572036954337057     
   25.600000000000001        96.000000000000000        3.1408743417340803     
   25.600000000000001        96.800000000000011        3.1250829509911910     
   25.600000000000001        97.600000000000009        3.1118910305977314     
   25.600000000000001        98.400000000000006        3.1016530964943008     
   25.600000000000001        99.200000000000003        3.0950114585382122     
   25.600000000000001        100.00000000000000        3.0918405155595261     
   25.600000000000001        100.80000000000001        3.0926528014512202     
   25.600000000000001        101.60000000000001        3.0918807831924764     
   25.600000000000001        102.40000000000001        3.0935992138681216     

   26.400000000000002       0.80000000000000004        3.0971667302152901     
   26.400000000000002        1.6000000000000001        3.0994680734365967     
   26.400000000000002        2.4000000000000004        3.1012962488212685     
   26.400000000000002        3.2000000000000002        3.1029762367855978     
   26.400000000000002        4.0000000000000000        3.1042733584872075     
   26.400000000000002        4.8000000000000007        3.1048725742852046     
   26.400000000000002        5.6000000000000005        3.1048238288840175     
   26.400000000000002        6.4000000000000004        3.1028514673633487     
   26.400000000000002        7.2000000000000002        3.0982078463438021     
   26.400000000000002        8.0000000000000000        3.0921898186123622     
   26.400000000000002        8.8000000000000007        3.0837934756306540     
   26.400000000000002        9.6000000000000014        3.0777213239281060     
   26.400000000000002        10.400000000000000        3.0758266556306793     
   26.400000000000002        11.200000000000001        3.0803536293757743     
   26.400000000000002        12.000000000000000        3.0967346787909706     
   26.400000000000002        12.800000000000001        3.1260671634357537     
   26.400000000000002        13.600000000000001        3.1680777220457297     
   26.400000000000002        14.400000000000000        3.2194030479715483     
   26.400000000000002        15.200000000000001        3.2738778735298815     
   26.400000000000002        16.000000000000000        3.3252278435531344     
   26.400000000000002        16.800000000000001        3.3684403070480879     
   26.400000000000002        17.600000000000001        3.4001199611089579     
   26.400000000000002        18.400000000000002        3.4245174306586867     
   26.400000000000002        19.200000000000003        3.4410923873202037     
   26.400000000000002        20.000000000000000        3.4560087604272773     
   26.400000000000002        20.800000000000001        3.4678272395786740     
   26.400000000000002        21.600000000000001        3.4808940462678972     
   26.400000000000002        22.400000000000002        3.4952856693098693     
   26.400000000000002        23.200000000000003        3.4871680620131835     
   26.400000000000002        24.000000000000000        3.4849740809331462     
   26.400000000000002        24.800000000000001        3.4860581239423443     
   26.400000000000002        25.600000000000001        3.4512836557492910     
   26.400000000000002        26.400000000000002        3.4073414473792942     
   26.400000000000002        27.200000000000003        3.3581489721817079     
   26.400000000000002        28.000000000000000        3.3085480927392337     
   26.400000000000002        28.800000000000001        3.2644373972507092     
   26.400000000000002        29.600000000000001        3.2266210958967356     
   26.400000000000002        30.400000000000002        3.1947367213090705     
   26.400000000000002        31.200000000000003        3.1668775537543854     
   26.400000000000002        32.000000000000000        3.1426965256884367     
   26.400000000000002        32.800000000000004        3.1228458615576535     
   26.400000000000002        33.600000000000001        3.1012865287593989     
   26.400000000000002        34.399999999999999        3.0877639077273940     
   26.400000000000002        35.200000000000003        3.0795624080300796     
   26.400000000000002        36.000000000000000        3.0783362820774469     
   26.400000000000002        36.800000000000004        3.0843702251366678     
   26.400000000000002        37.600000000000001        3.0960403630979161     
   26.400000000000002        38.400000000000006        3.1115277045082341     
   26.400000000000002        39.200000000000003        3.1286852328410406     
   26.400000000000002        40.000000000000000        3.1440130709632759     
   26.400000000000002        40.800000000000004        3.1548997968339938     
   26.400000000000002        41.600000000000001        3.1596923236185530     
   26.400000000000002        42.400000000000006        3.1572014294561033     
   26.400000000000002        43.200000000000003        3.1478780170540803     
   26.400000000000002        44.000000000000000        3.1333755740616880     
   26.400000000000002        44.800000000000004        3.1113949550647861     
   26.400000000000002        45.600000000000001        3.0912464731084097     
   26.400000000000002        46.400000000000006        3.0815221245847559     
   26.400000000000002        47.200000000000003        3.0928275146322841     
   26.400000000000002        48.000000000000000        3.1394833562619220     
   26.400000000000002        48.800000000000004        3.2270103715003726     
   26.400000000000002        49.600000000000001        3.3434756997996935     
   26.400000000000002        50.400000000000006        3.4526186713655043     
   26.400000000000002        51.200000000000003        3.4953531512052458     
   26.400000000000002        52.000000000000000        3.4068456647027423     
   26.400000000000002        52.800000000000004        3.0924606866963278     
   26.400000000000002        53.600000000000001        2.4971901488474035     
   26.400000000000002        54.400000000000006        2.4759318866168778     
   26.400000000000002        55.200000000000003        2.5048345973912851     
   26.400000000000002        56.000000000000000        2.4830696502964122     
   26.400000000000002        56.800000000000004        2.4849127278356105     
   26.400000000000002        57.600000000000001        2.5088103634511087     
   26.400000000000002        58.400000000000006        2.4960308287081254     
   26.400000000000002        59.200000000000003        2.4923726075203922     
   26.400000000000002        60.000000000000000        2.4933981452703402     
   26.400000000000002        60.800000000000004        2.4995747128097201     
   26.400000000000002        61.600000000000001        2.4775313618494614     
   26.400000000000002        62.400000000000006        2.5030303240225082     
   26.400000000000002        63.200000000000003        2.5008206114695031     
   26.400000000000002        64.000000000000000        2.5020152993111555     
   26.400000000000002        64.799999999999997        2.5013333781047784     
   26.400000000000002        65.600000000000009        3.1135880711976012     
   26.400000000000002        66.400000000000006        3.4211603669615327     
   26.400000000000002        67.200000000000003        3.4945964413080555     
   26.400000000000002        68.000000000000000        3.4411595315636876     
   26.400000000000002        68.799999999999997        3.3249750441450825     
   26.400000000000002        69.600000000000009        3.1988607708550996     
   26.400000000000002        70.400000000000006        3.1013575617233906     
   26.400000000000002        71.200000000000003        3.0439346717628948     
   26.400000000000002        72.000000000000000        3.0216119116329465     
   26.400000000000002        72.799999999999997        3.0238856178446905     
   26.400000000000002        73.600000000000009        3.0398439172965812     
   26.400000000000002        74.400000000000006        3.0618360303531191     
   26.400000000000002        75.200000000000003        3.0854825908491361     
   26.400000000000002        76.000000000000000        3.1072913409530956     
   26.400000000000002        76.800000000000011        3.1253081348723653     
   26.400000000000002        77.600000000000009        3.1393752207221093     
   26.400000000000002        78.400000000000006        3.1479216864241226     
   26.400000000000002        79.200000000000003        3.1530610109247115     
   26.400000000000002        80.000000000000000        3.1522882456330987     
   26.400000000000002        80.800000000000011        3.1483057285866254     
   26.400000000000002        81.600000000000009        3.1404373701857433     
   26.400000000000002        82.400000000000006        3.1278928388332341     
   26.400000000000002        83.200000000000003        3.1149418479662194     
   26.400000000000002        84.000000000000000        3.1011043720588618     
   26.400000000000002        84.800000000000011        3.0889963848887048     
   26.400000000000002        85.600000000000009        3.0817429840972448     
   26.400000000000002        86.400000000000006        3.0800634516201555     
   26.400000000000002        87.200000000000003        3.0843813266147295     
   26.400000000000002        88.000000000000000        3.0938608159532643     
   26.400000000000002        88.800000000000011        3.1070784433784091     
   26.400000000000002        89.600000000000009        3.1217096487451235     
   26.400000000000002        90.400000000000006        3.1360359270086926     
   26.400000000000002        91.200000000000003        3.1467529434976362     
   26.400000000000002        92.000000000000000        3.1528019761707045     
   26.400000000000002        92.800000000000011        3.1550116055260031     
   26.400000000000002        93.600000000000009        3.1513368370696866     
   26.400000000000002        94.400000000000006        3.1434924016127024     
   26.400000000000002        95.200000000000003        3.1329895371752090     
   26.400000000000002        96.000000000000000        3.1215767321281072     
   26.400000000000002        96.800000000000011        3.1108172505013791     
   26.400000000000002        97.600000000000009        3.1019777012927472     
   26.400000000000002        98.400000000000006        3.0958560488625935     
   26.400000000000002        99.200000000000003        3.0924657211043081     
   26.400000000000002        100.00000000000000        3.0909526792381161     
   26.400000000000002        100.80000000000001        3.0909143079579802     
   26.400000000000002        101.60000000000001        3.0934157625829983     
   26.400000000000002        102.40000000000001        3.0952011679730487     

   27.200000000000003       0.80000000000000004        3.0981882566541725     
   27.200000000000003        1.6000000000000001        3.1019624833917225     
   27.200000000000003        2.4000000000000004        3.1020541759706100     
   27.200000000000003        3.2000000000000002        3.1034696510246893     
   27.200000000000003        4.0000000000000000        3.1047015590273825     
   27.200000000000003        4.8000000000000007        3.1056255203680938     
   27.200000000000003        5.6000000000000005        3.1053269300152953     
   27.200000000000003        6.4000000000000004        3.1040681340764662     
   27.200000000000003        7.2000000000000002        3.1012538562910112     
   27.200000000000003        8.0000000000000000        3.0955234516657817     
   27.200000000000003        8.8000000000000007        3.0890143310985407     
   27.200000000000003        9.6000000000000014        3.0824529629908657     
   27.200000000000003        10.400000000000000        3.0764156346176672     
   27.200000000000003        11.200000000000001        3.0756287360709598     
   27.200000000000003        12.000000000000000        3.0793628427099011     
   27.200000000000003        12.800000000000001        3.0938144779534014     
   27.200000000000003        13.600000000000001        3.1160954341189950     
   27.200000000000003        14.400000000000000        3.1463743551320280     
   27.200000000000003        15.200000000000001        3.1818374248324348     
   27.200000000000003        16.000000000000000        3.2186996702678283     
   27.200000000000003        16.800000000000001        3.2539942279074010     
   27.200000000000003        17.600000000000001        3.2847227365611618     
   27.200000000000003        18.400000000000002        3.3110024974678915     
   27.200000000000003        19.200000000000003        3.3361007189807035     
   27.200000000000003        20.000000000000000        3.3608184394680309     
   27.200000000000003        20.800000000000001        3.3902457894918983     
   27.200000000000003        21.600000000000001        3.4229732526568424     
   27.200000000000003        22.400000000000002        3.4565934321364362     
   27.200000000000003        23.200000000000003        3.4838387695364292     
   27.200000000000003        24.000000000000000        3.4958757701951932     
   27.200000000000003        24.800000000000001        3.4901228599451892     
   27.200000000000003        25.600000000000001        3.4704410425088752     
   27.200000000000003        26.400000000000002        3.4431152489415253     
   27.200000000000003        27.200000000000003        3.4129774291432331     
   27.200000000000003        28.000000000000000        3.3840178335172881     
   27.200000000000003        28.800000000000001        3.3565402637957225     
   27.200000000000003        29.600000000000001        3.3313616842952145     
   27.200000000000003        30.400000000000002        3.3043696960440099     
   27.200000000000003        31.200000000000003        3.2758665895389734     
   27.200000000000003        32.000000000000000        3.2431585785228036     
   27.200000000000003        32.800000000000004        3.2076410246911533     
   27.200000000000003        33.600000000000001        3.1716154226167745     
   27.200000000000003        34.399999999999999        3.1405108535571129     
   27.200000000000003        35.200000000000003        3.1172772945519198     
   27.200000000000003        36.000000000000000        3.1047798238456243     
   27.200000000000003        36.800000000000004        3.1038601139004105     
   27.200000000000003        37.600000000000001        3.1135297095643528     
   27.200000000000003        38.400000000000006        3.1309146460526383     
   27.200000000000003        39.200000000000003        3.1513772307938073     
   27.200000000000003        40.000000000000000        3.1676799386210757     
   27.200000000000003        40.800000000000004        3.1854404751450702     
   27.200000000000003        41.600000000000001        3.1927349433665237     
   27.200000000000003        42.400000000000006        3.1915483308042862     
   27.200000000000003        43.200000000000003        3.1831976938793614     
   27.200000000000003        44.000000000000000        3.1602755994968326     
   27.200000000000003        44.800000000000004        3.1354056273816302     
   27.200000000000003        45.600000000000001        3.1101346392525029     
   27.200000000000003        46.400000000000006        3.0956093110186589     
   27.200000000000003        47.200000000000003        3.1070021471336182     
   27.200000000000003        48.000000000000000        3.1505651738998899     
   27.200000000000003        48.800000000000004        3.2394692909043874     
   27.200000000000003        49.600000000000001        3.3550593013557597     
   27.200000000000003        50.400000000000006        3.4593881723126736     
   27.200000000000003        51.200000000000003        3.4973902173239830     
   27.200000000000003        52.000000000000000        3.4037605374033677     
   27.200000000000003        52.800000000000004        3.0854748566140704     
   27.200000000000003        53.600000000000001        2.5063539498296548     
   27.200000000000003        54.400000000000006        2.5038094793886398     
   27.200000000000003        55.200000000000003        2.4877875121392923     
   27.200000000000003        56.000000000000000        2.4995968932420554     
   27.200000000000003        56.800000000000004        2.4947132343768432     
   27.200000000000003        57.600000000000001        2.4829865609830954     
   27.200000000000003        58.400000000000006        2.5035141717486287     
   27.200000000000003        59.200000000000003        2.4982383063018863     
   27.200000000000003        60.000000000000000        2.4970357647234382     
   27.200000000000003        60.800000000000004        2.4866325942080678     
   27.200000000000003        61.600000000000001        2.4917465007602746     
   27.200000000000003        62.400000000000006        2.4940741064412708     
   27.200000000000003        63.200000000000003        2.4826456823954262     
   27.200000000000003        64.000000000000000        2.5021764904410650     
   27.200000000000003        64.799999999999997        2.4958795647050698     
   27.200000000000003        65.600000000000009        3.1339331147177423     
   27.200000000000003        66.400000000000006        3.4427700102232413     
   27.200000000000003        67.200000000000003        3.4978964372409278     
   27.200000000000003        68.000000000000000        3.4588121470693038     
   27.200000000000003        68.799999999999997        3.3443758784826647     
   27.200000000000003        69.600000000000009        3.2137574857475428     
   27.200000000000003        70.400000000000006        3.1112203882168488     
   27.200000000000003        71.200000000000003        3.0489853803454614     
   27.200000000000003        72.000000000000000        3.0257865849669199     
   27.200000000000003        72.799999999999997        3.0319745881171558     
   27.200000000000003        73.600000000000009        3.0569243429727893     
   27.200000000000003        74.400000000000006        3.0920781941555893     
   27.200000000000003        75.200000000000003        3.1301117664916465     
   27.200000000000003        76.000000000000000        3.1664808963742179     
   27.200000000000003        76.800000000000011        3.1980300142508296     
   27.200000000000003        77.600000000000009        3.2221874423689889     
   27.200000000000003        78.400000000000006        3.2387097923954173     
   27.200000000000003        79.200000000000003        3.2471565691199276     
   27.200000000000003        80.000000000000000        3.2508093181351416     
   27.200000000000003        80.800000000000011        3.2449568448407802     
   27.200000000000003        81.600000000000009        3.2319591310111870     
   27.200000000000003        82.400000000000006        3.2140880779169785     
   27.200000000000003        83.200000000000003        3.1924443390579049     
   27.200000000000003        84.000000000000000        3.1657424754152665     
   27.200000000000003        84.800000000000011        3.1382746701757229     
   27.200000000000003        85.600000000000009        3.1140684970206243     
   27.200000000000003        86.400000000000006        3.0960759164107694     
   27.200000000000003        87.200000000000003        3.0857099922402247     
   27.200000000000003        88.000000000000000        3.0827685205284658     
   27.200000000000003        88.800000000000011        3.0860695133234595     
   27.200000000000003        89.600000000000009        3.0958501546919295     
   27.200000000000003        90.400000000000006        3.1039629841580592     
   27.200000000000003        91.200000000000003        3.1135330173793210     
   27.200000000000003        92.000000000000000        3.1207724358009417     
   27.200000000000003        92.800000000000011        3.1251115274208758     
   27.200000000000003        93.600000000000009        3.1261864134000024     
   27.200000000000003        94.400000000000006        3.1208850203907157     
   27.200000000000003        95.200000000000003        3.1150313021148741     
   27.200000000000003        96.000000000000000        3.1082472841682098     
   27.200000000000003        96.800000000000011        3.1018542325951719     
   27.200000000000003        97.600000000000009        3.0954635108250135     
   27.200000000000003        98.400000000000006        3.0925165929279212     
   27.200000000000003        99.200000000000003        3.0910961567711710     
   27.200000000000003        100.00000000000000        3.0912264477109681     
   27.200000000000003        100.80000000000001        3.0920099192943247     
   27.200000000000003        101.60000000000001        3.0941377166476935     
   27.200000000000003        102.40000000000001        3.0968113083796962     

   28.000000000000000       0.80000000000000004        3.1001716963943187     
   28.000000000000000        1.6000000000000001        3.1017061261053169     
   28.000000000000000        2.4000000000000004        3.1030233243321699     
   28.000000000000000        3.2000000000000002        3.1038331379329089     
   28.000000000000000        4.0000000000000000        3.1045920872578945     
   28.000000000000000        4.8000000000000007        3.1045143064412040     
   28.000000000000000        5.6000000000000005        3.1053377567247766     
   28.000000000000000        6.4000000000000004        3.1045177490558813     
   28.000000000000000        7.2000000000000002        3.1013927900503462     
   28.000000000000000        8.0000000000000000        3.0975399598196289     
   28.000000000000000        8.8000000000000007        3.0907383421029664     
   28.000000000000000        9.6000000000000014        3.0847880316473768     
   28.000000000000000        10.400000000000000        3.0779679633768668     
   28.000000000000000        11.200000000000001        3.0729158619415364     
   28.000000000000000        12.000000000000000        3.0710167926135412     
   28.000000000000000        12.800000000000001        3.0722532928748514     
   28.000000000000000        13.600000000000001        3.0804251155353799     
   28.000000000000000        14.400000000000000        3.0924454737153484     
   28.000000000000000        15.200000000000001        3.1081910356844902     
   28.000000000000000        16.000000000000000        3.1276287881216223     
   28.000000000000000        16.800000000000001        3.1478692447243368     
   28.000000000000000        17.600000000000001        3.1731864311972724     
   28.000000000000000        18.400000000000002        3.1996351087692148     
   28.000000000000000        19.200000000000003        3.2319657382348925     
   28.000000000000000        20.000000000000000        3.2731605085622530     
   28.000000000000000        20.800000000000001        3.3230127466608423     
   28.000000000000000        21.600000000000001        3.3796672582864926     
   28.000000000000000        22.400000000000002        3.4354862879988279     
   28.000000000000000        23.200000000000003        3.4741911802304033     
   28.000000000000000        24.000000000000000        3.4984994905738525     
   28.000000000000000        24.800000000000001        3.4847784656519734     
   28.000000000000000        25.600000000000001        3.4995181242883024     
   28.000000000000000        26.400000000000002        3.4907324593630671     
   28.000000000000000        27.200000000000003        3.4789138184640285     
   28.000000000000000        28.000000000000000        3.4657538538852615     
   28.000000000000000        28.800000000000001        3.4524641439169406     
   28.000000000000000        29.600000000000001        3.4376493249845170     
   28.000000000000000        30.400000000000002        3.4179620856238819     
   28.000000000000000        31.200000000000003        3.3917043197114265     
   28.000000000000000        32.000000000000000        3.3560846340970083     
   28.000000000000000        32.800000000000004        3.3143210404112042     
   28.000000000000000        33.600000000000001        3.2659026894181853     
   28.000000000000000        34.399999999999999        3.2179042522582755     
   28.000000000000000        35.200000000000003        3.1774442455786209     
   28.000000000000000        36.000000000000000        3.1502477079211175     
   28.000000000000000        36.800000000000004        3.1383983933229933     
   28.000000000000000        37.600000000000001        3.1423966649537234     
   28.000000000000000        38.400000000000006        3.1576336303192574     
   28.000000000000000        39.200000000000003        3.1805391109286529     
   28.000000000000000        40.000000000000000        3.2030247387988409     
   28.000000000000000        40.800000000000004        3.2214412063244819     
   28.000000000000000        41.600000000000001        3.2316043724940595     
   28.000000000000000        42.400000000000006        3.2314613138451334     
   28.000000000000000        43.200000000000003        3.2164803189963642     
   28.000000000000000        44.000000000000000        3.1956948517298751     
   28.000000000000000        44.800000000000004        3.1649582662471665     
   28.000000000000000        45.600000000000001        3.1358213189020128     
   28.000000000000000        46.400000000000006        3.1141144450486604     
   28.000000000000000        47.200000000000003        3.1184607139367642     
   28.000000000000000        48.000000000000000        3.1619538674267740     
   28.000000000000000        48.800000000000004        3.2482541754484302     
   28.000000000000000        49.600000000000001        3.3606311497171397     
   28.000000000000000        50.400000000000006        3.4619961298009043     
   28.000000000000000        51.200000000000003        3.4973952950985518     
   28.000000000000000        52.000000000000000        3.4020730194866715     
   28.000000000000000        52.800000000000004        3.0863667489268267     
   28.000000000000000        53.600000000000001        2.4857317616947014     
   28.000000000000000        54.400000000000006        2.4938457920396284     
   28.000000000000000        55.200000000000003        2.4881255526394686     
   28.000000000000000        56.000000000000000        2.4998451062537397     
   28.000000000000000        56.800000000000004        2.4948974071526475     
   28.000000000000000        57.600000000000001        2.4933792011017673     
   28.000000000000000        58.400000000000006        2.4828709907431730     
   28.000000000000000        59.200000000000003        2.4924921940163105     
   28.000000000000000        60.000000000000000        2.4903398795788809     
   28.000000000000000        60.800000000000004        2.4968184736821435     
   28.000000000000000        61.600000000000001        2.5021325958331393     
   28.000000000000000        62.400000000000006        2.4801815651254815     
   28.000000000000000        63.200000000000003        2.5028785797720325     
   28.000000000000000        64.000000000000000        2.4788674785958831     
   28.000000000000000        64.799999999999997        2.4852386069392658     
   28.000000000000000        65.600000000000009        3.1696409821608520     
   28.000000000000000        66.400000000000006        3.4706847203061701     
   28.000000000000000        67.200000000000003        3.4845062439528056     
   28.000000000000000        68.000000000000000        3.4769044551282882     
   28.000000000000000        68.799999999999997        3.3719566156839398     
   28.000000000000000        69.600000000000009        3.2450314949922450     
   28.000000000000000        70.400000000000006        3.1402476872867031     
   28.000000000000000        71.200000000000003        3.0774908754357071     
   28.000000000000000        72.000000000000000        3.0548945905472333     
   28.000000000000000        72.799999999999997        3.0669104671764766     
   28.000000000000000        73.600000000000009        3.1037224914900707     
   28.000000000000000        74.400000000000006        3.1523392684456324     
   28.000000000000000        75.200000000000003        3.2068045035068193     
   28.000000000000000        76.000000000000000        3.2567501064675137     
   28.000000000000000        76.800000000000011        3.3013522447239563     
   28.000000000000000        77.600000000000009        3.3336148773490262     
   28.000000000000000        78.400000000000006        3.3539961263356508     
   28.000000000000000        79.200000000000003        3.3673879196658105     
   28.000000000000000        80.000000000000000        3.3666554478146788     
   28.000000000000000        80.800000000000011        3.3619956971828802     
   28.000000000000000        81.600000000000009        3.3498192645720208     
   28.000000000000000        82.400000000000006        3.3288728086905950     
   28.000000000000000        83.200000000000003        3.2995867087312738     
   28.000000000000000        84.000000000000000        3.2617125922973425     
   28.000000000000000        84.800000000000011        3.2184436184761287     
   28.000000000000000        85.600000000000009        3.1748109919162535     
   28.000000000000000        86.400000000000006        3.1366880543883497     
   28.000000000000000        87.200000000000003        3.1072914689491316     
   28.000000000000000        88.000000000000000        3.0881279252082590     
   28.000000000000000        88.800000000000011        3.0767193813155731     
   28.000000000000000        89.600000000000009        3.0771973939053563     
   28.000000000000000        90.400000000000006        3.0814650413135278     
   28.000000000000000        91.200000000000003        3.0878935571827903     
   28.000000000000000        92.000000000000000        3.0963652581268533     
   28.000000000000000        92.800000000000011        3.1021666681348945     
   28.000000000000000        93.600000000000009        3.1049489479710344     
   28.000000000000000        94.400000000000006        3.1054794809997550     
   28.000000000000000        95.200000000000003        3.1023630653930270     
   28.000000000000000        96.000000000000000        3.0968416067048992     
   28.000000000000000        96.800000000000011        3.0956906327221256     
   28.000000000000000        97.600000000000009        3.0924387477845161     
   28.000000000000000        98.400000000000006        3.0915206206901891     
   28.000000000000000        99.200000000000003        3.0919186274930284     
   28.000000000000000        100.00000000000000        3.0921127374247557     
   28.000000000000000        100.80000000000001        3.0938916220346941     
   28.000000000000000        101.60000000000001        3.0956941430070777     
   28.000000000000000        102.40000000000001        3.0983452363786483     

   28.800000000000001       0.80000000000000004        3.1016269012702380     
   28.800000000000001        1.6000000000000001        3.1026120658962997     
   28.800000000000001        2.4000000000000004        3.1032957574398217     
   28.800000000000001        3.2000000000000002        3.1026160721676184     
   28.800000000000001        4.0000000000000000        3.1038430677826447     
   28.800000000000001        4.8000000000000007        3.1029711170194596     
   28.800000000000001        5.6000000000000005        3.1024351606098794     
   28.800000000000001        6.4000000000000004        3.1013153706449001     
   28.800000000000001        7.2000000000000002        3.0989171261140553     
   28.800000000000001        8.0000000000000000        3.0949349042106951     
   28.800000000000001        8.8000000000000007        3.0897483389385330     
   28.800000000000001        9.6000000000000014        3.0831944225801773     
   28.800000000000001        10.400000000000000        3.0771732963889225     
   28.800000000000001        11.200000000000001        3.0709413623600144     
   28.800000000000001        12.000000000000000        3.0643097214980446     
   28.800000000000001        12.800000000000001        3.0597597760180619     
   28.800000000000001        13.600000000000001        3.0567467339477883     
   28.800000000000001        14.400000000000000        3.0552488912059483     
   28.800000000000001        15.200000000000001        3.0572183519641789     
   28.800000000000001        16.000000000000000        3.0627911041482458     
   28.800000000000001        16.800000000000001        3.0730825501184800     
   28.800000000000001        17.600000000000001        3.0935043190978937     
   28.800000000000001        18.400000000000002        3.1211459068915088     
   28.800000000000001        19.200000000000003        3.1638420240820344     
   28.800000000000001        20.000000000000000        3.2251638859268712     
   28.800000000000001        20.800000000000001        3.2969986168787417     
   28.800000000000001        21.600000000000001        3.3728035553078697     
   28.800000000000001        22.400000000000002        3.4378407245758833     
   28.800000000000001        23.200000000000003        3.4795802912823159     
   28.800000000000001        24.000000000000000        3.4955881507181923     
   28.800000000000001        24.800000000000001        3.4985939583364498     
   28.800000000000001        25.600000000000001        3.4962610307472524     
   28.800000000000001        26.400000000000002        3.4933109546344814     
   28.800000000000001        27.200000000000003        3.4944483161752746     
   28.800000000000001        28.000000000000000        3.4916420636760352     
   28.800000000000001        28.800000000000001        3.4872533711866529     
   28.800000000000001        29.600000000000001        3.4813786445937311     
   28.800000000000001        30.400000000000002        3.4718951852308617     
   28.800000000000001        31.200000000000003        3.4618748983733898     
   28.800000000000001        32.000000000000000        3.4429362340615648     
   28.800000000000001        32.800000000000004        3.4123365262835708     
   28.800000000000001        33.600000000000001        3.3668315036585552     
   28.800000000000001        34.399999999999999        3.3097251509158574     
   28.800000000000001        35.200000000000003        3.2592984521119628     
   28.800000000000001        36.000000000000000        3.2158324956928408     
   28.800000000000001        36.800000000000004        3.1906981856337069     
   28.800000000000001        37.600000000000001        3.1843161049043500     
   28.800000000000001        38.400000000000006        3.1939142453540348     
   28.800000000000001        39.200000000000003        3.2147254768843174     
   28.800000000000001        40.000000000000000        3.2394165701420454     
   28.800000000000001        40.800000000000004        3.2606995205816700     
   28.800000000000001        41.600000000000001        3.2734559930867024     
   28.800000000000001        42.400000000000006        3.2733625115072913     
   28.800000000000001        43.200000000000003        3.2586944580009436     
   28.800000000000001        44.000000000000000        3.2325522387681320     
   28.800000000000001        44.800000000000004        3.1981392252425547     
   28.800000000000001        45.600000000000001        3.1613016046014759     
   28.800000000000001        46.400000000000006        3.1353972608780571     
   28.800000000000001        47.200000000000003        3.1337956016522237     
   28.800000000000001        48.000000000000000        3.1701551973944313     
   28.800000000000001        48.800000000000004        3.2499980720296078     
   28.800000000000001        49.600000000000001        3.3605721692364283     
   28.800000000000001        50.400000000000006        3.4597196908010468     
   28.800000000000001        51.200000000000003        3.4957888114697129     
   28.800000000000001        52.000000000000000        3.4004636220635147     
   28.800000000000001        52.800000000000004        3.0850602726689735     
   28.800000000000001        53.600000000000001        2.5000524080675479     
   28.800000000000001        54.400000000000006        2.4907437566741235     
   28.800000000000001        55.200000000000003        2.4877494752821709     
   28.800000000000001        56.000000000000000        2.5025693658443542     
   28.800000000000001        56.800000000000004        2.4785630573058106     
   28.800000000000001        57.600000000000001        2.4958988546755041     
   28.800000000000001        58.400000000000006        2.5047373104739621     
   28.800000000000001        59.200000000000003        2.4831983834119526     
   28.800000000000001        60.000000000000000        2.5054948521324398     
   28.800000000000001        60.800000000000004        2.4976954387393397     
   28.800000000000001        61.600000000000001        2.5009255656371137     
   28.800000000000001        62.400000000000006        2.4966243738283000     
   28.800000000000001        63.200000000000003        2.4887905614964971     
   28.800000000000001        64.000000000000000        2.5039758036666391     
   28.800000000000001        64.799999999999997        2.5033138306151383     
   28.800000000000001        65.600000000000009        3.2592745067545832     
   28.800000000000001        66.400000000000006        3.4893469244040176     
   28.800000000000001        67.200000000000003        3.4986404147036052     
   28.800000000000001        68.000000000000000        3.4947562227493267     
   28.800000000000001        68.799999999999997        3.4079263354529923     
   28.800000000000001        69.600000000000009        3.2968395383321512     
   28.800000000000001        70.400000000000006        3.1958194630888035     
   28.800000000000001        71.200000000000003        3.1342751637419894     
   28.800000000000001        72.000000000000000        3.1167225285147904     
   28.800000000000001        72.799999999999997        3.1349494891231893     
   28.800000000000001        73.600000000000009        3.1808363948139640     
   28.800000000000001        74.400000000000006        3.2423617034171879     
   28.800000000000001        75.200000000000003        3.3076347249713174     
   28.800000000000001        76.000000000000000        3.3659182714915579     
   28.800000000000001        76.800000000000011        3.4117907251742592     
   28.800000000000001        77.600000000000009        3.4417299812128292     
   28.800000000000001        78.400000000000006        3.4576417121965570     
   28.800000000000001        79.200000000000003        3.4662147626235820     
   28.800000000000001        80.000000000000000        3.4699131906338128     
   28.800000000000001        80.800000000000011        3.4646795389808926     
   28.800000000000001        81.600000000000009        3.4564572624350456     
   28.800000000000001        82.400000000000006        3.4405838711910679     
   28.800000000000001        83.200000000000003        3.4118263229856787     
   28.800000000000001        84.000000000000000        3.3718028096270771     
   28.800000000000001        84.800000000000011        3.3193946127323821     
   28.800000000000001        85.600000000000009        3.2603411265996498     
   28.800000000000001        86.400000000000006        3.2019232857672129     
   28.800000000000001        87.200000000000003        3.1511893825214723     
   28.800000000000001        88.000000000000000        3.1124639530594722     
   28.800000000000001        88.800000000000011        3.0870683139694743     
   28.800000000000001        89.600000000000009        3.0733563834759385     
   28.800000000000001        90.400000000000006        3.0696859475849476     
   28.800000000000001        91.200000000000003        3.0729259042520272     
   28.800000000000001        92.000000000000000        3.0795791453997481     
   28.800000000000001        92.800000000000011        3.0860867018025182     
   28.800000000000001        93.600000000000009        3.0914306764398973     
   28.800000000000001        94.400000000000006        3.0946338049824433     
   28.800000000000001        95.200000000000003        3.0956155221823503     
   28.800000000000001        96.000000000000000        3.0945450170110376     
   28.800000000000001        96.800000000000011        3.0932293416922896     
   28.800000000000001        97.600000000000009        3.0925333953375040     
   28.800000000000001        98.400000000000006        3.0918080408522619     
   28.800000000000001        99.200000000000003        3.0931535778705177     
   28.800000000000001        100.00000000000000        3.0941344408779572     
   28.800000000000001        100.80000000000001        3.0958395989444920     
   28.800000000000001        101.60000000000001        3.0983275588048609     
   28.800000000000001        102.40000000000001        3.1002979703410607     

   29.600000000000001       0.80000000000000004        3.1023503303624373     
   29.600000000000001        1.6000000000000001        3.1030280003559936     
   29.600000000000001        2.4000000000000004        3.1029400177313629     
   29.600000000000001        3.2000000000000002        3.1016513901204124     
   29.600000000000001        4.0000000000000000        3.1004567990119170     
   29.600000000000001        4.8000000000000007        3.0990726013326420     
   29.600000000000001        5.6000000000000005        3.0967920304673462     
   29.600000000000001        6.4000000000000004        3.0945904156131676     
   29.600000000000001        7.2000000000000002        3.0913198356837266     
   29.600000000000001        8.0000000000000000        3.0876281928121654     
   29.600000000000001        8.8000000000000007        3.0818217647368007     
   29.600000000000001        9.6000000000000014        3.0781876574434137     
   29.600000000000001        10.400000000000000        3.0727351609321305     
   29.600000000000001        11.200000000000001        3.0676561820201265     
   29.600000000000001        12.000000000000000        3.0598542612586042     
   29.600000000000001        12.800000000000001        3.0517773483783723     
   29.600000000000001        13.600000000000001        3.0423112388163260     
   29.600000000000001        14.400000000000000        3.0329153041784207     
   29.600000000000001        15.200000000000001        3.0269136958155429     
   29.600000000000001        16.000000000000000        3.0238927213906561     
   29.600000000000001        16.800000000000001        3.0310575024878852     
   29.600000000000001        17.600000000000001        3.0503200184001109     
   29.600000000000001        18.400000000000002        3.0868506427137481     
   29.600000000000001        19.200000000000003        3.1449116573729601     
   29.600000000000001        20.000000000000000        3.2223667767428297     
   29.600000000000001        20.800000000000001        3.3084014219082096     
   29.600000000000001        21.600000000000001        3.3872506694050548     
   29.600000000000001        22.400000000000002        3.4346967143105758     
   29.600000000000001        23.200000000000003        3.4396234842109887     
   29.600000000000001        24.000000000000000        3.4169364136186000     
   29.600000000000001        24.800000000000001        3.3938914258654136     
   29.600000000000001        25.600000000000001        3.3825228813108601     
   29.600000000000001        26.400000000000002        3.3792256100861247     
   29.600000000000001        27.200000000000003        3.3796942290832663     
   29.600000000000001        28.000000000000000        3.3791061060996608     
   29.600000000000001        28.800000000000001        3.3791378154860934     
   29.600000000000001        29.600000000000001        3.3797601074540506     
   29.600000000000001        30.400000000000002        3.3883672889795595     
   29.600000000000001        31.200000000000003        3.4112358613218383     
   29.600000000000001        32.000000000000000        3.4432926149649759     
   29.600000000000001        32.800000000000004        3.4620773688800357     
   29.600000000000001        33.600000000000001        3.4487567835060728     
   29.600000000000001        34.399999999999999        3.4063958331241930     
   29.600000000000001        35.200000000000003        3.3504499939839834     
   29.600000000000001        36.000000000000000        3.2959150559455055     
   29.600000000000001        36.800000000000004        3.2578139337422729     
   29.600000000000001        37.600000000000001        3.2383079728918958     
   29.600000000000001        38.400000000000006        3.2387403687289749     
   29.600000000000001        39.200000000000003        3.2542592748786867     
   29.600000000000001        40.000000000000000        3.2780469478931202     
   29.600000000000001        40.800000000000004        3.3005411850285356     
   29.600000000000001        41.600000000000001        3.3138510265637473     
   29.600000000000001        42.400000000000006        3.3141872834267021     
   29.600000000000001        43.200000000000003        3.2998487219722712     
   29.600000000000001        44.000000000000000        3.2714706165209075     
   29.600000000000001        44.800000000000004        3.2317236880053657     
   29.600000000000001        45.600000000000001        3.1905169746689435     
   29.600000000000001        46.400000000000006        3.1575476214642832     
   29.600000000000001        47.200000000000003        3.1479385803924376     
   29.600000000000001        48.000000000000000        3.1756969732191229     
   29.600000000000001        48.800000000000004        3.2471543837217420     
   29.600000000000001        49.600000000000001        3.3533532844747200     
   29.600000000000001        50.400000000000006        3.4546299961994533     
   29.600000000000001        51.200000000000003        3.4939868386883428     
   29.600000000000001        52.000000000000000        3.4008349952495749     
   29.600000000000001        52.800000000000004        3.0864383306138801     
   29.600000000000001        53.600000000000001        2.4872476639294514     
   29.600000000000001        54.400000000000006        2.5028627389096667     
   29.600000000000001        55.200000000000003        2.4958890993325782     
   29.600000000000001        56.000000000000000        2.4849557592457399     
   29.600000000000001        56.800000000000004        2.5072530858397233     
   29.600000000000001        57.600000000000001        2.4835860922365960     
   29.600000000000001        58.400000000000006        2.4942071314614198     
   29.600000000000001        59.200000000000003        2.5067556645378590     
   29.600000000000001        60.000000000000000        2.4806154120668391     
   29.600000000000001        60.800000000000004        2.4880785930578653     
   29.600000000000001        61.600000000000001        2.4982097935076903     
   29.600000000000001        62.400000000000006        2.4854508442089998     
   29.600000000000001        63.200000000000003        2.4858397911204326     
   29.600000000000001        64.000000000000000        2.4927649282035307     
   29.600000000000001        64.799999999999997        3.1251161871337327     
   29.600000000000001        65.600000000000009        3.4127205378526009     
   29.600000000000001        66.400000000000006        3.4993031265481100     
   29.600000000000001        67.200000000000003        3.4819927377735471     
   29.600000000000001        68.000000000000000        3.5030867249775861     
   29.600000000000001        68.799999999999997        3.4510171633950844     
   29.600000000000001        69.600000000000009        3.3600125661917088     
   29.600000000000001        70.400000000000006        3.2774448885583820     
   29.600000000000001        71.200000000000003        3.2244904340398328     
   29.600000000000001        72.000000000000000        3.2113318151117629     
   29.600000000000001        72.799999999999997        3.2340011982966890     
   29.600000000000001        73.600000000000009        3.2838445558805716     
   29.600000000000001        74.400000000000006        3.3457032472937787     
   29.600000000000001        75.200000000000003        3.4045175090749176     
   29.600000000000001        76.000000000000000        3.4497599820101503     
   29.600000000000001        76.800000000000011        3.4792256978115610     
   29.600000000000001        77.600000000000009        3.4947725337022599     
   29.600000000000001        78.400000000000006        3.4950113905986520     
   29.600000000000001        79.200000000000003        3.4972792506115455     
   29.600000000000001        80.000000000000000        3.4955689555573310     
   29.600000000000001        80.800000000000011        3.4951597223674469     
   29.600000000000001        81.600000000000009        3.4988208684976407     
   29.600000000000001        82.400000000000006        3.4954440614502320     
   29.600000000000001        83.200000000000003        3.4823180543468477     
   29.600000000000001        84.000000000000000        3.4569840780034835     
   29.600000000000001        84.800000000000011        3.4145194645803394     
   29.600000000000001        85.600000000000009        3.3549268546865862     
   29.600000000000001        86.400000000000006        3.2858094699393083     
   29.600000000000001        87.200000000000003        3.2165524957675053     
   29.600000000000001        88.000000000000000        3.1558958361241638     
   29.600000000000001        88.800000000000011        3.1109725485168354     
   29.600000000000001        89.600000000000009        3.0818441776938443     
   29.600000000000001        90.400000000000006        3.0670551508086903     
   29.600000000000001        91.200000000000003        3.0654731387587888     
   29.600000000000001        92.000000000000000        3.0692347941678917     
   29.600000000000001        92.800000000000011        3.0757341736623514     
   29.600000000000001        93.600000000000009        3.0844173267569883     
   29.600000000000001        94.400000000000006        3.0885516058753297     
   29.600000000000001        95.200000000000003        3.0920926129466779     
   29.600000000000001        96.000000000000000        3.0935265301627339     
   29.600000000000001        96.800000000000011        3.0935624616848383     
   29.600000000000001        97.600000000000009        3.0923647746025660     
   29.600000000000001        98.400000000000006        3.0938467531196556     
   29.600000000000001        99.200000000000003        3.0954472575653336     
   29.600000000000001        100.00000000000000        3.0968760682028922     
   29.600000000000001        100.80000000000001        3.0983098125320563     
   29.600000000000001        101.60000000000001        3.1000817984144962     
   29.600000000000001        102.40000000000001        3.1016158907757303     

   30.400000000000002       0.80000000000000004        3.1029974280254371     
   30.400000000000002        1.6000000000000001        3.1026868459620833     
   30.400000000000002        2.4000000000000004        3.1011096099612154     
   30.400000000000002        3.2000000000000002        3.0984962459277803     
   30.400000000000002        4.0000000000000000        3.0952464907071007     
   30.400000000000002        4.8000000000000007        3.0920195384698976     
   30.400000000000002        5.6000000000000005        3.0884948243032770     
   30.400000000000002        6.4000000000000004        3.0837757312461793     
   30.400000000000002        7.2000000000000002        3.0795450230081958     
   30.400000000000002        8.0000000000000000        3.0781178258583086     
   30.400000000000002        8.8000000000000007        3.0744197893398164     
   30.400000000000002        9.6000000000000014        3.0721438175970293     
   30.400000000000002        10.400000000000000        3.0684170020875432     
   30.400000000000002        11.200000000000001        3.0638198993087546     
   30.400000000000002        12.000000000000000        3.0565278943725205     
   30.400000000000002        12.800000000000001        3.0490953757781654     
   30.400000000000002        13.600000000000001        3.0366752191835262     
   30.400000000000002        14.400000000000000        3.0248988728181421     
   30.400000000000002        15.200000000000001        3.0143841970890231     
   30.400000000000002        16.000000000000000        3.0099317318844303     
   30.400000000000002        16.800000000000001        3.0165317720164579     
   30.400000000000002        17.600000000000001        3.0418056525003352     
   30.400000000000002        18.400000000000002        3.0886818948193251     
   30.400000000000002        19.200000000000003        3.1604129767551088     
   30.400000000000002        20.000000000000000        3.2490234812415970     
   30.400000000000002        20.800000000000001        3.3387074156315206     
   30.400000000000002        21.600000000000001        3.3950807744216958     
   30.400000000000002        22.400000000000002        3.3815563696406787     
   30.400000000000002        23.200000000000003        3.2816764592613414     
   30.400000000000002        24.000000000000000        3.1503539117961803     
   30.400000000000002        24.800000000000001        3.0777197656246011     
   30.400000000000002        25.600000000000001        3.0614564234214865     
   30.400000000000002        26.400000000000002        3.0580331844502311     
   30.400000000000002        27.200000000000003        3.0579700368959655     
   30.400000000000002        28.000000000000000        3.0574953511566845     
   30.400000000000002        28.800000000000001        3.0585904073102093     
   30.400000000000002        29.600000000000001        3.0637873724935090     
   30.400000000000002        30.400000000000002        3.0827936546361152     
   30.400000000000002        31.200000000000003        3.1624780170342848     
   30.400000000000002        32.000000000000000        3.3151372026420511     
   30.400000000000002        32.800000000000004        3.4459162799933667     
   30.400000000000002        33.600000000000001        3.4933243202313866     
   30.400000000000002        34.399999999999999        3.4804082477770928     
   30.400000000000002        35.200000000000003        3.4365422132132371     
   30.400000000000002        36.000000000000000        3.3824448552621584     
   30.400000000000002        36.800000000000004        3.3331526326235585     
   30.400000000000002        37.600000000000001        3.3003120647507700     
   30.400000000000002        38.400000000000006        3.2883866929850281     
   30.400000000000002        39.200000000000003        3.2958685088191682     
   30.400000000000002        40.000000000000000        3.3148825963434616     
   30.400000000000002        40.800000000000004        3.3361429885805056     
   30.400000000000002        41.600000000000001        3.3476231444382054     
   30.400000000000002        42.400000000000006        3.3508857101711214     
   30.400000000000002        43.200000000000003        3.3367675393583265     
   30.400000000000002        44.000000000000000        3.3064322649052520     
   30.400000000000002        44.800000000000004        3.2642244867407211     
   30.400000000000002        45.600000000000001        3.2174608032504235     
   30.400000000000002        46.400000000000006        3.1772414121011767     
   30.400000000000002        47.200000000000003        3.1593042496483918     
   30.400000000000002        48.000000000000000        3.1768558128344666     
   30.400000000000002        48.800000000000004        3.2395712058130193     
   30.400000000000002        49.600000000000001        3.3382246800050388     
   30.400000000000002        50.400000000000006        3.4404730347995498     
   30.400000000000002        51.200000000000003        3.4900818518857775     
   30.400000000000002        52.000000000000000        3.4083064888769190     
   30.400000000000002        52.800000000000004        3.1016219214950236     
   30.400000000000002        53.600000000000001        2.5027073218859028     
   30.400000000000002        54.400000000000006        2.4793249198530329     
   30.400000000000002        55.200000000000003        2.5014922666700565     
   30.400000000000002        56.000000000000000        2.4928012525506138     
   30.400000000000002        56.800000000000004        2.4886369166655706     
   30.400000000000002        57.600000000000001        2.5000289830790963     
   30.400000000000002        58.400000000000006        2.4783667243864498     
   30.400000000000002        59.200000000000003        2.4971134123308212     
   30.400000000000002        60.000000000000000        2.5035736029652558     
   30.400000000000002        60.800000000000004        2.4824039945044798     
   30.400000000000002        61.600000000000001        2.4952305278351403     
   30.400000000000002        62.400000000000006        2.4831705707402794     
   30.400000000000002        63.200000000000003        2.5123175827445765     
   30.400000000000002        64.000000000000000        3.1115075973742643     
   30.400000000000002        64.799999999999997        3.3935112032082642     
   30.400000000000002        65.600000000000009        3.4994895138483333     
   30.400000000000002        66.400000000000006        3.5007254041855123     
   30.400000000000002        67.200000000000003        3.5029969718338037     
   30.400000000000002        68.000000000000000        3.4814895759837539     
   30.400000000000002        68.799999999999997        3.4941701807901779     
   30.400000000000002        69.600000000000009        3.4340938420204572     
   30.400000000000002        70.400000000000006        3.3726970057309380     
   30.400000000000002        71.200000000000003        3.3330406245992230     
   30.400000000000002        72.000000000000000        3.3257564992425017     
   30.400000000000002        72.799999999999997        3.3492467047574523     
   30.400000000000002        73.600000000000009        3.3901885863897050     
   30.400000000000002        74.400000000000006        3.4320465609322026     
   30.400000000000002        75.200000000000003        3.4555981862410308     
   30.400000000000002        76.000000000000000        3.4488909835502102     
   30.400000000000002        76.800000000000011        3.4281532650087327     
   30.400000000000002        77.600000000000009        3.4120960127109807     
   30.400000000000002        78.400000000000006        3.4062080524826910     
   30.400000000000002        79.200000000000003        3.4064983661725829     
   30.400000000000002        80.000000000000000        3.4057929164507024     
   30.400000000000002        80.800000000000011        3.4049438152276839     
   30.400000000000002        81.600000000000009        3.4061887955564578     
   30.400000000000002        82.400000000000006        3.4134083059446660     
   30.400000000000002        83.200000000000003        3.4339982597898553     
   30.400000000000002        84.000000000000000        3.4583958267684451     
   30.400000000000002        84.800000000000011        3.4635904911974706     
   30.400000000000002        85.600000000000009        3.4336233140971859     
   30.400000000000002        86.400000000000006        3.3717162108687200     
   30.400000000000002        87.200000000000003        3.2932133502669383     
   30.400000000000002        88.000000000000000        3.2154586684741084     
   30.400000000000002        88.800000000000011        3.1501437080797299     
   30.400000000000002        89.600000000000009        3.1027224382666319     
   30.400000000000002        90.400000000000006        3.0758114667032865     
   30.400000000000002        91.200000000000003        3.0649099429934363     
   30.400000000000002        92.000000000000000        3.0644363352126893     
   30.400000000000002        92.800000000000011        3.0702899629041136     
   30.400000000000002        93.600000000000009        3.0784327168623489     
   30.400000000000002        94.400000000000006        3.0858566137619321     
   30.400000000000002        95.200000000000003        3.0910072411119125     
   30.400000000000002        96.000000000000000        3.0938854368927173     
   30.400000000000002        96.800000000000011        3.0956943903941028     
   30.400000000000002        97.600000000000009        3.0957687840343429     
   30.400000000000002        98.400000000000006        3.0963875276606694     
   30.400000000000002        99.200000000000003        3.0983538274605626     
   30.400000000000002        100.00000000000000        3.0993686287875706     
   30.400000000000002        100.80000000000001        3.1009769430929417     
   30.400000000000002        101.60000000000001        3.1014680063844864     
   30.400000000000002        102.40000000000001        3.1021672368829143     

   31.200000000000003       0.80000000000000004        3.1026498809010175     
   31.200000000000003        1.6000000000000001        3.1028379947962375     
   31.200000000000003        2.4000000000000004        3.0969939139029883     
   31.200000000000003        3.2000000000000002        3.0926639129125673     
   31.200000000000003        4.0000000000000000        3.0880265624280843     
   31.200000000000003        4.8000000000000007        3.0826752505632453     
   31.200000000000003        5.6000000000000005        3.0788950195406657     
   31.200000000000003        6.4000000000000004        3.0743762950049693     
   31.200000000000003        7.2000000000000002        3.0716291402278100     
   31.200000000000003        8.0000000000000000        3.0709103331682450     
   31.200000000000003        8.8000000000000007        3.0716339067470972     
   31.200000000000003        9.6000000000000014        3.0730234927181144     
   31.200000000000003        10.400000000000000        3.0726701704915222     
   31.200000000000003        11.200000000000001        3.0693843324380956     
   31.200000000000003        12.000000000000000        3.0659040318988477     
   31.200000000000003        12.800000000000001        3.0580215635541035     
   31.200000000000003        13.600000000000001        3.0472437968926060     
   31.200000000000003        14.400000000000000        3.0318693312559688     
   31.200000000000003        15.200000000000001        3.0208696814192448     
   31.200000000000003        16.000000000000000        3.0173532970123347     
   31.200000000000003        16.800000000000001        3.0293640240708317     
   31.200000000000003        17.600000000000001        3.0609816448778902     
   31.200000000000003        18.400000000000002        3.1167284196154048     
   31.200000000000003        19.200000000000003        3.2000207571779420     
   31.200000000000003        20.000000000000000        3.2936690614112929     
   31.200000000000003        20.800000000000001        3.3683180988521908     
   31.200000000000003        21.600000000000001        3.3740876940311924     
   31.200000000000003        22.400000000000002        3.2514254893398746     
   31.200000000000003        23.200000000000003        3.0052535419533424     
   31.200000000000003        24.000000000000000        2.4828459181592373     
   31.200000000000003        24.800000000000001        2.5000713399848360     
   31.200000000000003        25.600000000000001        2.5010964685781882     
   31.200000000000003        26.400000000000002        2.5007881143276562     
   31.200000000000003        27.200000000000003        2.4838539268265034     
   31.200000000000003        28.000000000000000        2.5060579209169078     
   31.200000000000003        28.800000000000001        2.4869822194015518     
   31.200000000000003        29.600000000000001        2.5102037062756226     
   31.200000000000003        30.400000000000002        2.4875310523454903     
   31.200000000000003        31.200000000000003        2.5089600799402860     
   31.200000000000003        32.000000000000000        3.0667028696094119     
   31.200000000000003        32.800000000000004        3.3254523484452498     
   31.200000000000003        33.600000000000001        3.4717534861521862     
   31.200000000000003        34.399999999999999        3.4956585141520709     
   31.200000000000003        35.200000000000003        3.4922250657298592     
   31.200000000000003        36.000000000000000        3.4534982618038454     
   31.200000000000003        36.800000000000004        3.4055234899640312     
   31.200000000000003        37.600000000000001        3.3638535657121653     
   31.200000000000003        38.400000000000006        3.3398027881952070     
   31.200000000000003        39.200000000000003        3.3355506876380741     
   31.200000000000003        40.000000000000000        3.3470193115848268     
   31.200000000000003        40.800000000000004        3.3651960489547812     
   31.200000000000003        41.600000000000001        3.3788602226665412     
   31.200000000000003        42.400000000000006        3.3812123925927442     
   31.200000000000003        43.200000000000003        3.3676323417681346     
   31.200000000000003        44.000000000000000        3.3343972050390485     
   31.200000000000003        44.800000000000004        3.2903707732157677     
   31.200000000000003        45.600000000000001        3.2403536210994037     
   31.200000000000003        46.400000000000006        3.1941723731397103     
   31.200000000000003        47.200000000000003        3.1674166422009966     
   31.200000000000003        48.000000000000000        3.1742189201446815     
   31.200000000000003        48.800000000000004        3.2241112414576709     
   31.200000000000003        49.600000000000001        3.3130145301365581     
   31.200000000000003        50.400000000000006        3.4130087318481150     
   31.200000000000003        51.200000000000003        3.4756517698958271     
   31.200000000000003        52.000000000000000        3.4296976422045167     
   31.200000000000003        52.800000000000004        3.1791145022319349     
   31.200000000000003        53.600000000000001        2.4869386325998084     
   31.200000000000003        54.400000000000006        2.4933987257187020     
   31.200000000000003        55.200000000000003        2.5013484361972180     
   31.200000000000003        56.000000000000000        2.4868754523913652     
   31.200000000000003        56.800000000000004        2.4926099287777341     
   31.200000000000003        57.600000000000001        2.4812646522528521     
   31.200000000000003        58.400000000000006        2.5005512642967513     
   31.200000000000003        59.200000000000003        2.4911422445306437     
   31.200000000000003        60.000000000000000        2.4943097279427784     
   31.200000000000003        60.800000000000004        2.5000260972654988     
   31.200000000000003        61.600000000000001        2.4937573431285518     
   31.200000000000003        62.400000000000006        2.4963724124591455     
   31.200000000000003        63.200000000000003        3.1055609660133228     
   31.200000000000003        64.000000000000000        3.3910778016936427     
   31.200000000000003        64.799999999999997        3.4854537551194711     
   31.200000000000003        65.600000000000009        3.4989310190581131     
   31.200000000000003        66.400000000000006        3.4912866648436012     
   31.200000000000003        67.200000000000003        3.4850388958482985     
   31.200000000000003        68.000000000000000        3.4945304475499741     
   31.200000000000003        68.799999999999997        3.4891930481702476     
   31.200000000000003        69.600000000000009        3.4962092316071534     
   31.200000000000003        70.400000000000006        3.4611623517123817     
   31.200000000000003        71.200000000000003        3.4396061758760830     
   31.200000000000003        72.000000000000000        3.4371113320660012     
   31.200000000000003        72.799999999999997        3.4531057413306590     
   31.200000000000003        73.600000000000009        3.4731372264606235     
   31.200000000000003        74.400000000000006        3.4685084559596211     
   31.200000000000003        75.200000000000003        3.4171460098430790     
   31.200000000000003        76.000000000000000        3.2981956891778994     
   31.200000000000003        76.800000000000011        3.1656841504388553     
   31.200000000000003        77.600000000000009        3.0975032721017581     
   31.200000000000003        78.400000000000006        3.0858732395317805     
   31.200000000000003        79.200000000000003        3.0858013671348519     
   31.200000000000003        80.000000000000000        3.0871182242029800     
   31.200000000000003        80.800000000000011        3.0858654085022383     
   31.200000000000003        81.600000000000009        3.0879402522797750     
   31.200000000000003        82.400000000000006        3.0989611237801831     
   31.200000000000003        83.200000000000003        3.1690919934275041     
   31.200000000000003        84.000000000000000        3.3097160632895202     
   31.200000000000003        84.800000000000011        3.4258577044286223     
   31.200000000000003        85.600000000000009        3.4657761934365667     
   31.200000000000003        86.400000000000006        3.4417602587644014     
   31.200000000000003        87.200000000000003        3.3730932890940455     
   31.200000000000003        88.000000000000000        3.2889833436352673     
   31.200000000000003        88.800000000000011        3.2017889245431288     
   31.200000000000003        89.600000000000009        3.1354642400157968     
   31.200000000000003        90.400000000000006        3.0914933440797823     
   31.200000000000003        91.200000000000003        3.0691095005656330     
   31.200000000000003        92.000000000000000        3.0641133213609471     
   31.200000000000003        92.800000000000011        3.0682146879832084     
   31.200000000000003        93.600000000000009        3.0771661695947894     
   31.200000000000003        94.400000000000006        3.0849628851509525     
   31.200000000000003        95.200000000000003        3.0915057011590448     
   31.200000000000003        96.000000000000000        3.0954535437676620     
   31.200000000000003        96.800000000000011        3.0978887598716707     
   31.200000000000003        97.600000000000009        3.0987275624631736     
   31.200000000000003        98.400000000000006        3.0987909355097396     
   31.200000000000003        99.200000000000003        3.1003510045514138     
   31.200000000000003        100.00000000000000        3.1014857246479495     
   31.200000000000003        100.80000000000001        3.1020772226354709     
   31.200000000000003        101.60000000000001        3.1036815330887939     
   31.200000000000003        102.40000000000001        3.1040920913578209     

   32.000000000000000       0.80000000000000004        3.1007021014732268     
   32.000000000000000        1.6000000000000001        3.0972115840180976     
   32.000000000000000        2.4000000000000004        3.0923530444980054     
   32.000000000000000        3.2000000000000002        3.0862660981018499     
   32.000000000000000        4.0000000000000000        3.0802512630330385     
   32.000000000000000        4.8000000000000007        3.0749753547051975     
   32.000000000000000        5.6000000000000005        3.0712284416112934     
   32.000000000000000        6.4000000000000004        3.0698062515779121     
   32.000000000000000        7.2000000000000002        3.0715369015988321     
   32.000000000000000        8.0000000000000000        3.0756793514371914     
   32.000000000000000        8.8000000000000007        3.0822530758311362     
   32.000000000000000        9.6000000000000014        3.0892323577435619     
   32.000000000000000        10.400000000000000        3.0947283577433562     
   32.000000000000000        11.200000000000001        3.0973088664540227     
   32.000000000000000        12.000000000000000        3.0959655976307774     
   32.000000000000000        12.800000000000001        3.0901519165235780     
   32.000000000000000        13.600000000000001        3.0770761916742675     
   32.000000000000000        14.400000000000000        3.0650006539964068     
   32.000000000000000        15.200000000000001        3.0533604478635161     
   32.000000000000000        16.000000000000000        3.0523814897954309     
   32.000000000000000        16.800000000000001        3.0675444754237944     
   32.000000000000000        17.600000000000001        3.1056322516614578     
   32.000000000000000        18.400000000000002        3.1700324735278711     
   32.000000000000000        19.200000000000003        3.2555261406194123     
   32.000000000000000        20.000000000000000        3.3436730789507707     
   32.000000000000000        20.800000000000001        3.3929595870644849     
   32.000000000000000        21.600000000000001        3.3419855309446551     
   32.000000000000000        22.400000000000002        3.1043839695431350     
   32.000000000000000        23.200000000000003        2.5059540089501215     
   32.000000000000000        24.000000000000000        2.5029883666779611     
   32.000000000000000        24.800000000000001        2.4872021712347516     
   32.000000000000000        25.600000000000001        2.4922416186533036     
   32.000000000000000        26.400000000000002        2.4905699409386748     
   32.000000000000000        27.200000000000003        2.4956985042017594     
   32.000000000000000        28.000000000000000        2.4879567878223763     
   32.000000000000000        28.800000000000001        2.4799829028687870     
   32.000000000000000        29.600000000000001        2.5047554435635853     
   32.000000000000000        30.400000000000002        2.4776643723282148     
   32.000000000000000        31.200000000000003        2.4991564352589144     
   32.000000000000000        32.000000000000000        2.4906180144033914     
   32.000000000000000        32.800000000000004        2.5108445468278808     
   32.000000000000000        33.600000000000001        3.3376008518037459     
   32.000000000000000        34.399999999999999        3.4709899693906330     
   32.000000000000000        35.200000000000003        3.4969831579398547     
   32.000000000000000        36.000000000000000        3.4952144345659257     
   32.000000000000000        36.800000000000004        3.4617425217477402     
   32.000000000000000        37.600000000000001        3.4200109256069600     
   32.000000000000000        38.400000000000006        3.3854250464919757     
   32.000000000000000        39.200000000000003        3.3692383183048640     
   32.000000000000000        40.000000000000000        3.3717149894146581     
   32.000000000000000        40.800000000000004        3.3850849733187642     
   32.000000000000000        41.600000000000001        3.3977735912363753     
   32.000000000000000        42.400000000000006        3.3994663372281781     
   32.000000000000000        43.200000000000003        3.3852281961451771     
   32.000000000000000        44.000000000000000        3.3535713009584853     
   32.000000000000000        44.800000000000004        3.3080829107070224     
   32.000000000000000        45.600000000000001        3.2559788328850607     
   32.000000000000000        46.400000000000006        3.2050185268604201     
   32.000000000000000        47.200000000000003        3.1710248525384754     
   32.000000000000000        48.000000000000000        3.1661625961517208     
   32.000000000000000        48.800000000000004        3.2014923309515679     
   32.000000000000000        49.600000000000001        3.2772139438954828     
   32.000000000000000        50.400000000000006        3.3714388454159687     
   32.000000000000000        51.200000000000003        3.4485382177852495     
   32.000000000000000        52.000000000000000        3.4551992837251655     
   32.000000000000000        52.800000000000004        3.3201738520365760     
   32.000000000000000        53.600000000000001        3.0111834101053616     
   32.000000000000000        54.400000000000006        2.4799349981903305     
   32.000000000000000        55.200000000000003        2.5002613386304104     
   32.000000000000000        56.000000000000000        2.4801966053134570
[truncated: 894,528 more chars]
