# Supplementary material for: A first-principles phase field method for quantitatively predicting multi-composition phase separation without thermodynamic empirical parameter
Source: Nat Commun. 2019 Aug 1;10:3451. doi: 10.1038/s41467-019-11248-z (PMC6671953; doi:10.1038/s41467-019-11248-z)
Supplement: Supplementary file 3 — Source Data [file 41467_2019_11248_MOESM3_ESM.zip › supplementary-files/data-files/Fig.6/Fig6-e-Ni65%/out_Ni_40000-65.0%]

  0.80000000000000004       0.80000000000000004        3.1035320712370100     
  0.80000000000000004        1.6000000000000001        3.1033331539313100     
  0.80000000000000004        2.4000000000000004        3.1053280886786689     
  0.80000000000000004        3.2000000000000002        3.1030667519675594     
  0.80000000000000004        4.0000000000000000        3.1008187117826691     
  0.80000000000000004        4.8000000000000007        3.0973289455368138     
  0.80000000000000004        5.6000000000000005        3.0931524571361102     
  0.80000000000000004        6.4000000000000004        3.0878473901815378     
  0.80000000000000004        7.2000000000000002        3.0818854599869461     
  0.80000000000000004        8.0000000000000000        3.0754885555360567     
  0.80000000000000004        8.8000000000000007        3.0692119713588371     
  0.80000000000000004        9.6000000000000014        3.0637293102276528     
  0.80000000000000004        10.400000000000000        3.0595344947489993     
  0.80000000000000004        11.200000000000001        3.0572537320954964     
  0.80000000000000004        12.000000000000000        3.0587377095067754     
  0.80000000000000004        12.800000000000001        3.0614245865344731     
  0.80000000000000004        13.600000000000001        3.0656774112236986     
  0.80000000000000004        14.400000000000000        3.0723476477586167     
  0.80000000000000004        15.200000000000001        3.0799046119486175     
  0.80000000000000004        16.000000000000000        3.0878628836483464     
  0.80000000000000004        16.800000000000001        3.0962691174873958     
  0.80000000000000004        17.600000000000001        3.1035051363698845     
  0.80000000000000004        18.400000000000002        3.1105111274671389     
  0.80000000000000004        19.200000000000003        3.1163787617400454     
  0.80000000000000004        20.000000000000000        3.1209257164891109     
  0.80000000000000004        20.800000000000001        3.1236064404468311     
  0.80000000000000004        21.600000000000001        3.1244350211731056     
  0.80000000000000004        22.400000000000002        3.1211680207634482     
  0.80000000000000004        23.200000000000003        3.1171472517033596     
  0.80000000000000004        24.000000000000000        3.1110422275667573     
  0.80000000000000004        24.800000000000001        3.1044635169911277     
  0.80000000000000004        25.600000000000001        3.0942149705976543     
  0.80000000000000004        26.400000000000002        3.0843584063273797     
  0.80000000000000004        27.200000000000003        3.0774623752338646     
  0.80000000000000004        28.000000000000000        3.0666359375545182     
  0.80000000000000004        28.800000000000001        3.0600324539706785     
  0.80000000000000004        29.600000000000001        3.0544968446663572     
  0.80000000000000004        30.400000000000002        3.0518222064981866     
  0.80000000000000004        31.200000000000003        3.0524106353991276     
  0.80000000000000004        32.000000000000000        3.0560236075702085     
  0.80000000000000004        32.800000000000004        3.0618874621862329     
  0.80000000000000004        33.600000000000001        3.0687403080495224     
  0.80000000000000004        34.399999999999999        3.0765322773131349     
  0.80000000000000004        35.200000000000003        3.0841795797067499     
  0.80000000000000004        36.000000000000000        3.0909083232390047     
  0.80000000000000004        36.800000000000004        3.0955658643317943     
  0.80000000000000004        37.600000000000001        3.0991622524587870     
  0.80000000000000004        38.400000000000006        3.1008622069737077     
  0.80000000000000004        39.200000000000003        3.1011154507459668     
  0.80000000000000004        40.000000000000000        3.0991866901037719     
  0.80000000000000004        40.800000000000004        3.0993390241590806     
  0.80000000000000004        41.600000000000001        3.0989651416018300     
  0.80000000000000004        42.400000000000006        3.0973221171811254     
  0.80000000000000004        43.200000000000003        3.0965937330764617     
  0.80000000000000004        44.000000000000000        3.0963348058330880     
  0.80000000000000004        44.800000000000004        3.0961880886891371     
  0.80000000000000004        45.600000000000001        3.0968826104332359     
  0.80000000000000004        46.400000000000006        3.0970598548699853     
  0.80000000000000004        47.200000000000003        3.0964430489817807     
  0.80000000000000004        48.000000000000000        3.0953377176232255     
  0.80000000000000004        48.800000000000004        3.0938517281075284     
  0.80000000000000004        49.600000000000001        3.0924934762694920     
  0.80000000000000004        50.400000000000006        3.0889582327570504     
  0.80000000000000004        51.200000000000003        3.0843107134700687     
  0.80000000000000004        52.000000000000000        3.0831531323767982     
  0.80000000000000004        52.800000000000004        3.0750950867800495     
  0.80000000000000004        53.600000000000001        3.0702655445345934     
  0.80000000000000004        54.400000000000006        3.0654926577309394     
  0.80000000000000004        55.200000000000003        3.0594319453478023     
  0.80000000000000004        56.000000000000000        3.0543272696628065     
  0.80000000000000004        56.800000000000004        3.0494018798573195     
  0.80000000000000004        57.600000000000001        3.0449845312362869     
  0.80000000000000004        58.400000000000006        3.0407187647004683     
  0.80000000000000004        59.200000000000003        3.0385221948092007     
  0.80000000000000004        60.000000000000000        3.0387040869791409     
  0.80000000000000004        60.800000000000004        3.0395493007842309     
  0.80000000000000004        61.600000000000001        3.0487515844378152     
  0.80000000000000004        62.400000000000006        3.0605260136890187     
  0.80000000000000004        63.200000000000003        3.0800472430728210     
  0.80000000000000004        64.000000000000000        3.1076324599960552     
  0.80000000000000004        64.799999999999997        3.1407324478556187     
  0.80000000000000004        65.600000000000009        3.1818605757406857     
  0.80000000000000004        66.400000000000006        3.2284706743679856     
  0.80000000000000004        67.200000000000003        3.2790702675338617     
  0.80000000000000004        68.000000000000000        3.3301854073862689     
  0.80000000000000004        68.799999999999997        3.3799035940397069     
  0.80000000000000004        69.600000000000009        3.4207711114576003     
  0.80000000000000004        70.400000000000006        3.4531653863707854     
  0.80000000000000004        71.200000000000003        3.4788404563842699     
  0.80000000000000004        72.000000000000000        3.4801551697223165     
  0.80000000000000004        72.799999999999997        3.4912789125247019     
  0.80000000000000004        73.600000000000009        3.4938062629858919     
  0.80000000000000004        74.400000000000006        3.4892636779172967     
  0.80000000000000004        75.200000000000003        3.4921478335233274     
  0.80000000000000004        76.000000000000000        3.4968484877188581     
  0.80000000000000004        76.800000000000011        3.4969731584465529     
  0.80000000000000004        77.600000000000009        3.4945096560586895     
  0.80000000000000004        78.400000000000006        3.4895423517308850     
  0.80000000000000004        79.200000000000003        3.4912275158709010     
  0.80000000000000004        80.000000000000000        3.4844239958864471     
  0.80000000000000004        80.800000000000011        3.4734454504188332     
  0.80000000000000004        81.600000000000009        3.4440811312702797     
  0.80000000000000004        82.400000000000006        3.4029318521350405     
  0.80000000000000004        83.200000000000003        3.3530114284982195     
  0.80000000000000004        84.000000000000000        3.2970402964899086     
  0.80000000000000004        84.800000000000011        3.2398845522634847     
  0.80000000000000004        85.600000000000009        3.1865605484192394     
  0.80000000000000004        86.400000000000006        3.1396668404094155     
  0.80000000000000004        87.200000000000003        3.1032676973158115     
  0.80000000000000004        88.000000000000000        3.0776936220175481     
  0.80000000000000004        88.800000000000011        3.0623328894600945     
  0.80000000000000004        89.600000000000009        3.0563683416864666     
  0.80000000000000004        90.400000000000006        3.0585283615131664     
  0.80000000000000004        91.200000000000003        3.0652550911363670     
  0.80000000000000004        92.000000000000000        3.0734478390793560     
  0.80000000000000004        92.800000000000011        3.0836162408216587     
  0.80000000000000004        93.600000000000009        3.0921401345865585     
  0.80000000000000004        94.400000000000006        3.0987214424466956     
  0.80000000000000004        95.200000000000003        3.1030862265719268     
  0.80000000000000004        96.000000000000000        3.1049995207535739     
  0.80000000000000004        96.800000000000011        3.1054783443420337     
  0.80000000000000004        97.600000000000009        3.1046155510871882     
  0.80000000000000004        98.400000000000006        3.1037489671534289     
  0.80000000000000004        99.200000000000003        3.1030140293754100     
  0.80000000000000004        100.00000000000000        3.1021521409072519     
  0.80000000000000004        100.80000000000001        3.1018125856767158     
  0.80000000000000004        101.60000000000001        3.1021244869239624     
  0.80000000000000004        102.40000000000001        3.1028025527142864     

   1.6000000000000001       0.80000000000000004        3.1042181457360924     
   1.6000000000000001        1.6000000000000001        3.1040076007062036     
   1.6000000000000001        2.4000000000000004        3.1028646306648913     
   1.6000000000000001        3.2000000000000002        3.1008724299085260     
   1.6000000000000001        4.0000000000000000        3.0974931723986483     
   1.6000000000000001        4.8000000000000007        3.0930567444561139     
   1.6000000000000001        5.6000000000000005        3.0873611331737489     
   1.6000000000000001        6.4000000000000004        3.0808855044682972     
   1.6000000000000001        7.2000000000000002        3.0741224922448902     
   1.6000000000000001        8.0000000000000000        3.0678911412472170     
   1.6000000000000001        8.8000000000000007        3.0651999112912889     
   1.6000000000000001        9.6000000000000014        3.0606778218261326     
   1.6000000000000001        10.400000000000000        3.0614376225566753     
   1.6000000000000001        11.200000000000001        3.0655129303149700     
   1.6000000000000001        12.000000000000000        3.0732101935219216     
   1.6000000000000001        12.800000000000001        3.0832074984139117     
   1.6000000000000001        13.600000000000001        3.0955191756183820     
   1.6000000000000001        14.400000000000000        3.1110073049031994     
   1.6000000000000001        15.200000000000001        3.1255898459836020     
   1.6000000000000001        16.000000000000000        3.1397905447814947     
   1.6000000000000001        16.800000000000001        3.1527311112186713     
   1.6000000000000001        17.600000000000001        3.1641013908492774     
   1.6000000000000001        18.400000000000002        3.1726356421348614     
   1.6000000000000001        19.200000000000003        3.1813630356766662     
   1.6000000000000001        20.000000000000000        3.1871860311268376     
   1.6000000000000001        20.800000000000001        3.1870269191518696     
   1.6000000000000001        21.600000000000001        3.1866499269864015     
   1.6000000000000001        22.400000000000002        3.1829891844138842     
   1.6000000000000001        23.200000000000003        3.1765939908239829     
   1.6000000000000001        24.000000000000000        3.1673771248554972     
   1.6000000000000001        24.800000000000001        3.1547470998043119     
   1.6000000000000001        25.600000000000001        3.1420392592765145     
   1.6000000000000001        26.400000000000002        3.1258620926999794     
   1.6000000000000001        27.200000000000003        3.1095634614481322     
   1.6000000000000001        28.000000000000000        3.0941828654096097     
   1.6000000000000001        28.800000000000001        3.0803730199202342     
   1.6000000000000001        29.600000000000001        3.0671093272487719     
   1.6000000000000001        30.400000000000002        3.0588805963114809     
   1.6000000000000001        31.200000000000003        3.0540227495355907     
   1.6000000000000001        32.000000000000000        3.0537288042533195     
   1.6000000000000001        32.800000000000004        3.0558359793836289     
   1.6000000000000001        33.600000000000001        3.0622169309011156     
   1.6000000000000001        34.399999999999999        3.0695256873546568     
   1.6000000000000001        35.200000000000003        3.0771328675265250     
   1.6000000000000001        36.000000000000000        3.0845594435762900     
   1.6000000000000001        36.800000000000004        3.0904074728473310     
   1.6000000000000001        37.600000000000001        3.0951476817682493     
   1.6000000000000001        38.400000000000006        3.0979497086621519     
   1.6000000000000001        39.200000000000003        3.0993218969216767     
   1.6000000000000001        40.000000000000000        3.0994639698685016     
   1.6000000000000001        40.800000000000004        3.0986422337838873     
   1.6000000000000001        41.600000000000001        3.0974576334042996     
   1.6000000000000001        42.400000000000006        3.0963975605091250     
   1.6000000000000001        43.200000000000003        3.0968491935416096     
   1.6000000000000001        44.000000000000000        3.0952204377324772     
   1.6000000000000001        44.800000000000004        3.0972935688777712     
   1.6000000000000001        45.600000000000001        3.0994648410037873     
   1.6000000000000001        46.400000000000006        3.1017259071223697     
   1.6000000000000001        47.200000000000003        3.1036538227319403     
   1.6000000000000001        48.000000000000000        3.1055067711517377     
   1.6000000000000001        48.800000000000004        3.1061019745087557     
   1.6000000000000001        49.600000000000001        3.1069053650546654     
   1.6000000000000001        50.400000000000006        3.1030751905565266     
   1.6000000000000001        51.200000000000003        3.1003808357958382     
   1.6000000000000001        52.000000000000000        3.0975176321006561     
   1.6000000000000001        52.800000000000004        3.0925811114085833     
   1.6000000000000001        53.600000000000001        3.0871779275824442     
   1.6000000000000001        54.400000000000006        3.0810125077283015     
   1.6000000000000001        55.200000000000003        3.0742659694637360     
   1.6000000000000001        56.000000000000000        3.0669955221830376     
   1.6000000000000001        56.800000000000004        3.0595078535214082     
   1.6000000000000001        57.600000000000001        3.0531863222717002     
   1.6000000000000001        58.400000000000006        3.0462340837996984     
   1.6000000000000001        59.200000000000003        3.0415880712992198     
   1.6000000000000001        60.000000000000000        3.0372394358628911     
   1.6000000000000001        60.800000000000004        3.0354677296857084     
   1.6000000000000001        61.600000000000001        3.0373850232858444     
   1.6000000000000001        62.400000000000006        3.0427520448856820     
   1.6000000000000001        63.200000000000003        3.0535239573010431     
   1.6000000000000001        64.000000000000000        3.0704008723140941     
   1.6000000000000001        64.799999999999997        3.0943680986269073     
   1.6000000000000001        65.600000000000009        3.1248840124736157     
   1.6000000000000001        66.400000000000006        3.1625192097864279     
   1.6000000000000001        67.200000000000003        3.2032207982500447     
   1.6000000000000001        68.000000000000000        3.2476807111153239     
   1.6000000000000001        68.799999999999997        3.2925978874378510     
   1.6000000000000001        69.600000000000009        3.3342570537783964     
   1.6000000000000001        70.400000000000006        3.3729721971564497     
   1.6000000000000001        71.200000000000003        3.4060696964278847     
   1.6000000000000001        72.000000000000000        3.4326956084200781     
   1.6000000000000001        72.799999999999997        3.4497953413445503     
   1.6000000000000001        73.600000000000009        3.4626437107486168     
   1.6000000000000001        74.400000000000006        3.4707275950236776     
   1.6000000000000001        75.200000000000003        3.4752973854692177     
   1.6000000000000001        76.000000000000000        3.4808415765465468     
   1.6000000000000001        76.800000000000011        3.4791584774427555     
   1.6000000000000001        77.600000000000009        3.4737426240992080     
   1.6000000000000001        78.400000000000006        3.4651995104509310     
   1.6000000000000001        79.200000000000003        3.4518355225193114     
   1.6000000000000001        80.000000000000000        3.4309798759717385     
   1.6000000000000001        80.800000000000011        3.4011399980226238     
   1.6000000000000001        81.600000000000009        3.3606172928239406     
   1.6000000000000001        82.400000000000006        3.3147347423022420     
   1.6000000000000001        83.200000000000003        3.2664802545488816     
   1.6000000000000001        84.000000000000000        3.2187802495776996     
   1.6000000000000001        84.800000000000011        3.1721351646321430     
   1.6000000000000001        85.600000000000009        3.1322571674960122     
   1.6000000000000001        86.400000000000006        3.0996907872482780     
   1.6000000000000001        87.200000000000003        3.0757915858465865     
   1.6000000000000001        88.000000000000000        3.0612980153624476     
   1.6000000000000001        88.800000000000011        3.0549862052717538     
   1.6000000000000001        89.600000000000009        3.0555760498040363     
   1.6000000000000001        90.400000000000006        3.0615588782547958     
   1.6000000000000001        91.200000000000003        3.0698233163981619     
   1.6000000000000001        92.000000000000000        3.0791321885508309     
   1.6000000000000001        92.800000000000011        3.0876930937246065     
   1.6000000000000001        93.600000000000009        3.0947924793487069     
   1.6000000000000001        94.400000000000006        3.1013676726175330     
   1.6000000000000001        95.200000000000003        3.1037516967532079     
   1.6000000000000001        96.000000000000000        3.1051658205000932     
   1.6000000000000001        96.800000000000011        3.1054671158065776     
   1.6000000000000001        97.600000000000009        3.1049687453487409     
   1.6000000000000001        98.400000000000006        3.1035907327466798     
   1.6000000000000001        99.200000000000003        3.1021418300692254     
   1.6000000000000001        100.00000000000000        3.1030872874649176     
   1.6000000000000001        100.80000000000001        3.1025943253867272     
   1.6000000000000001        101.60000000000001        3.1039988045331168     
   1.6000000000000001        102.40000000000001        3.1023766925882041     

   2.4000000000000004       0.80000000000000004        3.1051118925159740     
   2.4000000000000004        1.6000000000000001        3.1043289225772548     
   2.4000000000000004        2.4000000000000004        3.1018163887475114     
   2.4000000000000004        3.2000000000000002        3.0981970719219065     
   2.4000000000000004        4.0000000000000000        3.0931112236465346     
   2.4000000000000004        4.8000000000000007        3.0872743990231122     
   2.4000000000000004        5.6000000000000005        3.0803715569469099     
   2.4000000000000004        6.4000000000000004        3.0732139699472811     
   2.4000000000000004        7.2000000000000002        3.0654528776072256     
   2.4000000000000004        8.0000000000000000        3.0630294869682126     
   2.4000000000000004        8.8000000000000007        3.0620897068167059     
   2.4000000000000004        9.6000000000000014        3.0656486352865220     
   2.4000000000000004        10.400000000000000        3.0747575041631929     
   2.4000000000000004        11.200000000000001        3.0872438555307968     
   2.4000000000000004        12.000000000000000        3.1049541624653481     
   2.4000000000000004        12.800000000000001        3.1257955168491796     
   2.4000000000000004        13.600000000000001        3.1469431057204087     
   2.4000000000000004        14.400000000000000        3.1713677077757043     
   2.4000000000000004        15.200000000000001        3.1934122642232015     
   2.4000000000000004        16.000000000000000        3.2140824652157534     
   2.4000000000000004        16.800000000000001        3.2319925994576346     
   2.4000000000000004        17.600000000000001        3.2466452891994177     
   2.4000000000000004        18.400000000000002        3.2591113624340178     
   2.4000000000000004        19.200000000000003        3.2673822723887280     
   2.4000000000000004        20.000000000000000        3.2694671778630653     
   2.4000000000000004        20.800000000000001        3.2749478223438455     
   2.4000000000000004        21.600000000000001        3.2728296939873638     
   2.4000000000000004        22.400000000000002        3.2666092244073353     
   2.4000000000000004        23.200000000000003        3.2594596453443407     
   2.4000000000000004        24.000000000000000        3.2474945813893998     
   2.4000000000000004        24.800000000000001        3.2325343379735521     
   2.4000000000000004        25.600000000000001        3.2132033788934113     
   2.4000000000000004        26.400000000000002        3.1915516034864542     
   2.4000000000000004        27.200000000000003        3.1683567626091627     
   2.4000000000000004        28.000000000000000        3.1439366419416772     
   2.4000000000000004        28.800000000000001        3.1207504208407042     
   2.4000000000000004        29.600000000000001        3.0997655743452199     
   2.4000000000000004        30.400000000000002        3.0814982985341408     
   2.4000000000000004        31.200000000000003        3.0673817609024021     
   2.4000000000000004        32.000000000000000        3.0588991986525205     
   2.4000000000000004        32.800000000000004        3.0561507396005867     
   2.4000000000000004        33.600000000000001        3.0577893969265353     
   2.4000000000000004        34.399999999999999        3.0626639068684827     
   2.4000000000000004        35.200000000000003        3.0693579252084824     
   2.4000000000000004        36.000000000000000        3.0777317011739012     
   2.4000000000000004        36.800000000000004        3.0845939262915443     
   2.4000000000000004        37.600000000000001        3.0906477900573575     
   2.4000000000000004        38.400000000000006        3.0946990848122340     
   2.4000000000000004        39.200000000000003        3.0966420898209623     
   2.4000000000000004        40.000000000000000        3.0972750973912349     
   2.4000000000000004        40.800000000000004        3.0971545115027368     
   2.4000000000000004        41.600000000000001        3.0968495339784505     
   2.4000000000000004        42.400000000000006        3.0967744187301252     
   2.4000000000000004        43.200000000000003        3.0975636409013227     
   2.4000000000000004        44.000000000000000        3.0980315652173003     
   2.4000000000000004        44.800000000000004        3.1016176277654690     
   2.4000000000000004        45.600000000000001        3.1040727953785092     
   2.4000000000000004        46.400000000000006        3.1083637638752606     
   2.4000000000000004        47.200000000000003        3.1136636338913539     
   2.4000000000000004        48.000000000000000        3.1167125740022423     
   2.4000000000000004        48.800000000000004        3.1210733531847978     
   2.4000000000000004        49.600000000000001        3.1220834235202335     
   2.4000000000000004        50.400000000000006        3.1222607542504690     
   2.4000000000000004        51.200000000000003        3.1209429574206795     
   2.4000000000000004        52.000000000000000        3.1163388555529155     
   2.4000000000000004        52.800000000000004        3.1152361726450701     
   2.4000000000000004        53.600000000000001        3.1094336833589384     
   2.4000000000000004        54.400000000000006        3.1011508203926548     
   2.4000000000000004        55.200000000000003        3.0933045904553627     
   2.4000000000000004        56.000000000000000        3.0851978309778669     
   2.4000000000000004        56.800000000000004        3.0766682864205888     
   2.4000000000000004        57.600000000000001        3.0683759708478111     
   2.4000000000000004        58.400000000000006        3.0604443623805571     
   2.4000000000000004        59.200000000000003        3.0525430865323879     
   2.4000000000000004        60.000000000000000        3.0468005843408918     
   2.4000000000000004        60.800000000000004        3.0415519565456863     
   2.4000000000000004        61.600000000000001        3.0389265523093369     
   2.4000000000000004        62.400000000000006        3.0390645543476360     
   2.4000000000000004        63.200000000000003        3.0406588086922213     
   2.4000000000000004        64.000000000000000        3.0520725561216153     
   2.4000000000000004        64.799999999999997        3.0662263462444392     
   2.4000000000000004        65.600000000000009        3.0859277084332266     
   2.4000000000000004        66.400000000000006        3.1113793959149212     
   2.4000000000000004        67.200000000000003        3.1417166335240885     
   2.4000000000000004        68.000000000000000        3.1759056998494057     
   2.4000000000000004        68.799999999999997        3.2107052267300622     
   2.4000000000000004        69.600000000000009        3.2467430850120480     
   2.4000000000000004        70.400000000000006        3.2817247555882920     
   2.4000000000000004        71.200000000000003        3.3126676991629007     
   2.4000000000000004        72.000000000000000        3.3415689248994451     
   2.4000000000000004        72.799999999999997        3.3633234765943052     
   2.4000000000000004        73.600000000000009        3.3808490710812551     
   2.4000000000000004        74.400000000000006        3.3946153449757839     
   2.4000000000000004        75.200000000000003        3.4040286419285564     
   2.4000000000000004        76.000000000000000        3.4084142187797699     
   2.4000000000000004        76.800000000000011        3.4065570006734540     
   2.4000000000000004        77.600000000000009        3.3998038817269949     
   2.4000000000000004        78.400000000000006        3.3865956559977057     
   2.4000000000000004        79.200000000000003        3.3670635396764128     
   2.4000000000000004        80.000000000000000        3.3417481302648695     
   2.4000000000000004        80.800000000000011        3.3098526295915649     
   2.4000000000000004        81.600000000000009        3.2717221515384103     
   2.4000000000000004        82.400000000000006        3.2327133182835333     
   2.4000000000000004        83.200000000000003        3.1911129255343984     
   2.4000000000000004        84.000000000000000        3.1549406510395621     
   2.4000000000000004        84.800000000000011        3.1224770827030155     
   2.4000000000000004        85.600000000000009        3.0955710067548443     
   2.4000000000000004        86.400000000000006        3.0747433434787035     
   2.4000000000000004        87.200000000000003        3.0592265002109182     
   2.4000000000000004        88.000000000000000        3.0539382590194233     
   2.4000000000000004        88.800000000000011        3.0522938216427988     
   2.4000000000000004        89.600000000000009        3.0580088561164969     
   2.4000000000000004        90.400000000000006        3.0657031545209423     
   2.4000000000000004        91.200000000000003        3.0747471504899551     
   2.4000000000000004        92.000000000000000        3.0836499401363611     
   2.4000000000000004        92.800000000000011        3.0909563100247928     
   2.4000000000000004        93.600000000000009        3.0976533502618326     
   2.4000000000000004        94.400000000000006        3.1015288927379467     
   2.4000000000000004        95.200000000000003        3.1038069090132914     
   2.4000000000000004        96.000000000000000        3.1037605008653335     
   2.4000000000000004        96.800000000000011        3.1037810418172329     
   2.4000000000000004        97.600000000000009        3.1028753986291617     
   2.4000000000000004        98.400000000000006        3.1024870221293268     
   2.4000000000000004        99.200000000000003        3.1013173875240767     
   2.4000000000000004        100.00000000000000        3.1022715881604035     
   2.4000000000000004        100.80000000000001        3.1030589898818022     
   2.4000000000000004        101.60000000000001        3.1037321554365387     
   2.4000000000000004        102.40000000000001        3.1053869837777031     

   3.2000000000000002       0.80000000000000004        3.1052529861632676     
   3.2000000000000002        1.6000000000000001        3.1029292781029847     
   3.2000000000000002        2.4000000000000004        3.0987644701095682     
   3.2000000000000002        3.2000000000000002        3.0948107906389932     
   3.2000000000000002        4.0000000000000000        3.0883837823931497     
   3.2000000000000002        4.8000000000000007        3.0820417572653835     
   3.2000000000000002        5.6000000000000005        3.0737310892350957     
   3.2000000000000002        6.4000000000000004        3.0667203865366552     
   3.2000000000000002        7.2000000000000002        3.0626213571353516     
   3.2000000000000002        8.0000000000000000        3.0629316476354354     
   3.2000000000000002        8.8000000000000007        3.0691253425120886     
   3.2000000000000002        9.6000000000000014        3.0810638766546417     
   3.2000000000000002        10.400000000000000        3.1004138395374912     
   3.2000000000000002        11.200000000000001        3.1232615017277237     
   3.2000000000000002        12.000000000000000        3.1542670509138566     
   3.2000000000000002        12.800000000000001        3.1863126165581663     
   3.2000000000000002        13.600000000000001        3.2195640545747168     
   3.2000000000000002        14.400000000000000        3.2504568287530171     
   3.2000000000000002        15.200000000000001        3.2790534509047573     
   3.2000000000000002        16.000000000000000        3.3038795560409633     
   3.2000000000000002        16.800000000000001        3.3251892494543807     
   3.2000000000000002        17.600000000000001        3.3419184875538193     
   3.2000000000000002        18.400000000000002        3.3534013653463806     
   3.2000000000000002        19.200000000000003        3.3622681387710953     
   3.2000000000000002        20.000000000000000        3.3669201593618370     
   3.2000000000000002        20.800000000000001        3.3693190235698087     
   3.2000000000000002        21.600000000000001        3.3674653678547206     
   3.2000000000000002        22.400000000000002        3.3616212781764698     
   3.2000000000000002        23.200000000000003        3.3530548398101674     
   3.2000000000000002        24.000000000000000        3.3411653106848762     
   3.2000000000000002        24.800000000000001        3.3245913124464881     
   3.2000000000000002        25.600000000000001        3.3024398854728689     
   3.2000000000000002        26.400000000000002        3.2772948591702740     
   3.2000000000000002        27.200000000000003        3.2493140494639889     
   3.2000000000000002        28.000000000000000        3.2165304060222342     
   3.2000000000000002        28.800000000000001        3.1836526303208688     
   3.2000000000000002        29.600000000000001        3.1502757830638375     
   3.2000000000000002        30.400000000000002        3.1211732938241323     
   3.2000000000000002        31.200000000000003        3.0958093835278384     
   3.2000000000000002        32.000000000000000        3.0766042396652664     
   3.2000000000000002        32.800000000000004        3.0641818012042914     
   3.2000000000000002        33.600000000000001        3.0586812650819648     
   3.2000000000000002        34.399999999999999        3.0590831274246195     
   3.2000000000000002        35.200000000000003        3.0632510791449552     
   3.2000000000000002        36.000000000000000        3.0701828623589802     
   3.2000000000000002        36.800000000000004        3.0776996251179236     
   3.2000000000000002        37.600000000000001        3.0844796157509653     
   3.2000000000000002        38.400000000000006        3.0908374685161588     
   3.2000000000000002        39.200000000000003        3.0927735894681665     
   3.2000000000000002        40.000000000000000        3.0943297065404014     
   3.2000000000000002        40.800000000000004        3.0957738075452572     
   3.2000000000000002        41.600000000000001        3.0970851333972980     
   3.2000000000000002        42.400000000000006        3.0966760606353110     
   3.2000000000000002        43.200000000000003        3.0995778163575607     
   3.2000000000000002        44.000000000000000        3.1005727097435702     
   3.2000000000000002        44.800000000000004        3.1057803682303402     
   3.2000000000000002        45.600000000000001        3.1109354339458872     
   3.2000000000000002        46.400000000000006        3.1172669546137195     
   3.2000000000000002        47.200000000000003        3.1239280424875955     
   3.2000000000000002        48.000000000000000        3.1302537361482319     
   3.2000000000000002        48.800000000000004        3.1359712515092988     
   3.2000000000000002        49.600000000000001        3.1380408239122675     
   3.2000000000000002        50.400000000000006        3.1418328951066252     
   3.2000000000000002        51.200000000000003        3.1416758966018201     
   3.2000000000000002        52.000000000000000        3.1397316750154558     
   3.2000000000000002        52.800000000000004        3.1355648385920878     
   3.2000000000000002        53.600000000000001        3.1297823904376676     
   3.2000000000000002        54.400000000000006        3.1227891914040855     
   3.2000000000000002        55.200000000000003        3.1128631040323911     
   3.2000000000000002        56.000000000000000        3.1050512004359154     
   3.2000000000000002        56.800000000000004        3.0957347721455255     
   3.2000000000000002        57.600000000000001        3.0867727681303920     
   3.2000000000000002        58.400000000000006        3.0777506720935475     
   3.2000000000000002        59.200000000000003        3.0690762059659757     
   3.2000000000000002        60.000000000000000        3.0609482287987451     
   3.2000000000000002        60.800000000000004        3.0539351139162307     
   3.2000000000000002        61.600000000000001        3.0507330455828590     
   3.2000000000000002        62.400000000000006        3.0451675128127280     
   3.2000000000000002        63.200000000000003        3.0443367240857402     
   3.2000000000000002        64.000000000000000        3.0470628745870840     
   3.2000000000000002        64.799999999999997        3.0534558858277401     
   3.2000000000000002        65.600000000000009        3.0629821759253946     
   3.2000000000000002        66.400000000000006        3.0776999228129722     
   3.2000000000000002        67.200000000000003        3.0971650727348599     
   3.2000000000000002        68.000000000000000        3.1201777961224493     
   3.2000000000000002        68.799999999999997        3.1452835369957559     
   3.2000000000000002        69.600000000000009        3.1716281399795725     
   3.2000000000000002        70.400000000000006        3.1978507212355649     
   3.2000000000000002        71.200000000000003        3.2237871519629184     
   3.2000000000000002        72.000000000000000        3.2471661950978663     
   3.2000000000000002        72.799999999999997        3.2676862828757161     
   3.2000000000000002        73.600000000000009        3.2847044304521709     
   3.2000000000000002        74.400000000000006        3.2991392742483323     
   3.2000000000000002        75.200000000000003        3.3075020404557089     
   3.2000000000000002        76.000000000000000        3.3125825241184894     
   3.2000000000000002        76.800000000000011        3.3117740298840075     
   3.2000000000000002        77.600000000000009        3.3053187681773211     
   3.2000000000000002        78.400000000000006        3.2932567418757310     
   3.2000000000000002        79.200000000000003        3.2763333794225464     
   3.2000000000000002        80.000000000000000        3.2534061594257926     
   3.2000000000000002        80.800000000000011        3.2275444478310038     
   3.2000000000000002        81.600000000000009        3.1982154462371954     
   3.2000000000000002        82.400000000000006        3.1681121917344703     
   3.2000000000000002        83.200000000000003        3.1394974460349441     
   3.2000000000000002        84.000000000000000        3.1143269990325400     
   3.2000000000000002        84.800000000000011        3.0920524977712969     
   3.2000000000000002        85.600000000000009        3.0750760133589075     
   3.2000000000000002        86.400000000000006        3.0621036732627331     
   3.2000000000000002        87.200000000000003        3.0549366317442219     
   3.2000000000000002        88.000000000000000        3.0551382614007547     
   3.2000000000000002        88.800000000000011        3.0571470094096496     
   3.2000000000000002        89.600000000000009        3.0631630744148173     
   3.2000000000000002        90.400000000000006        3.0724974476497029     
   3.2000000000000002        91.200000000000003        3.0792200939454166     
   3.2000000000000002        92.000000000000000        3.0835739618399458     
   3.2000000000000002        92.800000000000011        3.0948529608062616     
   3.2000000000000002        93.600000000000009        3.0966314576225371     
   3.2000000000000002        94.400000000000006        3.1003499225070574     
   3.2000000000000002        95.200000000000003        3.1031742398278990     
   3.2000000000000002        96.000000000000000        3.1023975508336408     
   3.2000000000000002        96.800000000000011        3.1039717902942159     
   3.2000000000000002        97.600000000000009        3.1015220493535232     
   3.2000000000000002        98.400000000000006        3.1018049777923244     
   3.2000000000000002        99.200000000000003        3.1010603908592622     
   3.2000000000000002        100.00000000000000        3.1025174750239941     
   3.2000000000000002        100.80000000000001        3.1031479313707284     
   3.2000000000000002        101.60000000000001        3.1045463050059308     
   3.2000000000000002        102.40000000000001        3.1032331143517147     

   4.0000000000000000       0.80000000000000004        3.1036842522839376     
   4.0000000000000000        1.6000000000000001        3.0996865733093935     
   4.0000000000000000        2.4000000000000004        3.0962284574832148     
   4.0000000000000000        3.2000000000000002        3.0900724386662519     
   4.0000000000000000        4.0000000000000000        3.0819765930358871     
   4.0000000000000000        4.8000000000000007        3.0739740458206608     
   4.0000000000000000        5.6000000000000005        3.0667871366272741     
   4.0000000000000000        6.4000000000000004        3.0619797343534731     
   4.0000000000000000        7.2000000000000002        3.0636322277620658     
   4.0000000000000000        8.0000000000000000        3.0699129075465179     
   4.0000000000000000        8.8000000000000007        3.0854522326913578     
   4.0000000000000000        9.6000000000000014        3.1096742886338919     
   4.0000000000000000        10.400000000000000        3.1409527995368269     
   4.0000000000000000        11.200000000000001        3.1800756459431101     
   4.0000000000000000        12.000000000000000        3.2224690800711642     
   4.0000000000000000        12.800000000000001        3.2648588745373122     
   4.0000000000000000        13.600000000000001        3.3046900616646719     
   4.0000000000000000        14.400000000000000        3.3410554175328722     
   4.0000000000000000        15.200000000000001        3.3718396964321626     
   4.0000000000000000        16.000000000000000        3.3965855949034363     
   4.0000000000000000        16.800000000000001        3.4162165223028933     
   4.0000000000000000        17.600000000000001        3.4302101755562528     
   4.0000000000000000        18.400000000000002        3.4392623617221720     
   4.0000000000000000        19.200000000000003        3.4451819779187889     
   4.0000000000000000        20.000000000000000        3.4482702258282520     
   4.0000000000000000        20.800000000000001        3.4497966387221197     
   4.0000000000000000        21.600000000000001        3.4483134515282239     
   4.0000000000000000        22.400000000000002        3.4441467960742891     
   4.0000000000000000        23.200000000000003        3.4386582365724863     
   4.0000000000000000        24.000000000000000        3.4301748425942340     
   4.0000000000000000        24.800000000000001        3.4156877636969867     
   4.0000000000000000        25.600000000000001        3.3959098307570579     
   4.0000000000000000        26.400000000000002        3.3713782592839134     
   4.0000000000000000        27.200000000000003        3.3406936864464747     
   4.0000000000000000        28.000000000000000        3.3046647499565145     
   4.0000000000000000        28.800000000000001        3.2641678786318780     
   4.0000000000000000        29.600000000000001        3.2204246945992074     
   4.0000000000000000        30.400000000000002        3.1798032886467555     
   4.0000000000000000        31.200000000000003        3.1410824511461062     
   4.0000000000000000        32.000000000000000        3.1082364863758651     
   4.0000000000000000        32.800000000000004        3.0837182477851646     
   4.0000000000000000        33.600000000000001        3.0692720503084998     
   4.0000000000000000        34.399999999999999        3.0601547407258662     
   4.0000000000000000        35.200000000000003        3.0590201973400881     
   4.0000000000000000        36.000000000000000        3.0645419760404620     
   4.0000000000000000        36.800000000000004        3.0700029914397655     
   4.0000000000000000        37.600000000000001        3.0770085173679487     
   4.0000000000000000        38.400000000000006        3.0833303235484713     
   4.0000000000000000        39.200000000000003        3.0870472988044493     
   4.0000000000000000        40.000000000000000        3.0908564763648219     
   4.0000000000000000        40.800000000000004        3.0942097414976715     
   4.0000000000000000        41.600000000000001        3.0970395181618349     
   4.0000000000000000        42.400000000000006        3.0990346278580940     
   4.0000000000000000        43.200000000000003        3.1027587501881504     
   4.0000000000000000        44.000000000000000        3.1065030937227132     
   4.0000000000000000        44.800000000000004        3.1150116054725312     
   4.0000000000000000        45.600000000000001        3.1200002774125961     
   4.0000000000000000        46.400000000000006        3.1285879587668357     
   4.0000000000000000        47.200000000000003        3.1380393935912987     
   4.0000000000000000        48.000000000000000        3.1455037028730390     
   4.0000000000000000        48.800000000000004        3.1534547539450406     
   4.0000000000000000        49.600000000000001        3.1593141394200339     
   4.0000000000000000        50.400000000000006        3.1626459475370563     
   4.0000000000000000        51.200000000000003        3.1635808276719275     
   4.0000000000000000        52.000000000000000        3.1627958036450856     
   4.0000000000000000        52.800000000000004        3.1580646997758843     
   4.0000000000000000        53.600000000000001        3.1518765229361101     
   4.0000000000000000        54.400000000000006        3.1428310490875169     
   4.0000000000000000        55.200000000000003        3.1355721628249604     
   4.0000000000000000        56.000000000000000        3.1252134238632507     
   4.0000000000000000        56.800000000000004        3.1145232712404263     
   4.0000000000000000        57.600000000000001        3.1040033273290337     
   4.0000000000000000        58.400000000000006        3.0941331832318921     
   4.0000000000000000        59.200000000000003        3.0842735020631786     
   4.0000000000000000        60.000000000000000        3.0770895343989948     
   4.0000000000000000        60.800000000000004        3.0681249751924060     
   4.0000000000000000        61.600000000000001        3.0614283251994792     
   4.0000000000000000        62.400000000000006        3.0562196417384193     
   4.0000000000000000        63.200000000000003        3.0524179442012316     
   4.0000000000000000        64.000000000000000        3.0508264534084981     
   4.0000000000000000        64.799999999999997        3.0516973192431505     
   4.0000000000000000        65.600000000000009        3.0543648960263945     
   4.0000000000000000        66.400000000000006        3.0603799996540642     
   4.0000000000000000        67.200000000000003        3.0700419479756960     
   4.0000000000000000        68.000000000000000        3.0825506132720237     
   4.0000000000000000        68.799999999999997        3.0971694709601540     
   4.0000000000000000        69.600000000000009        3.1135860653272491     
   4.0000000000000000        70.400000000000006        3.1316031098611470     
   4.0000000000000000        71.200000000000003        3.1481088026237014     
   4.0000000000000000        72.000000000000000        3.1677950423898729     
   4.0000000000000000        72.799999999999997        3.1833831740957410     
   4.0000000000000000        73.600000000000009        3.1998879901056845     
   4.0000000000000000        74.400000000000006        3.2107026842463706     
   4.0000000000000000        75.200000000000003        3.2203856517086864     
   4.0000000000000000        76.000000000000000        3.2254363726694057     
   4.0000000000000000        76.800000000000011        3.2258003466740242     
   4.0000000000000000        77.600000000000009        3.2231142026856738     
   4.0000000000000000        78.400000000000006        3.2160265826896972     
   4.0000000000000000        79.200000000000003        3.2036105935702017     
   4.0000000000000000        80.000000000000000        3.1885495869559244     
   4.0000000000000000        80.800000000000011        3.1704806980096736     
   4.0000000000000000        81.600000000000009        3.1507813652672865     
   4.0000000000000000        82.400000000000006        3.1310120393933043     
   4.0000000000000000        83.200000000000003        3.1102571064493945     
   4.0000000000000000        84.000000000000000        3.0939209458427017     
   4.0000000000000000        84.800000000000011        3.0788209916360780     
   4.0000000000000000        85.600000000000009        3.0687509993175386     
   4.0000000000000000        86.400000000000006        3.0620854207783381     
   4.0000000000000000        87.200000000000003        3.0591041472391676     
   4.0000000000000000        88.000000000000000        3.0600192725818331     
   4.0000000000000000        88.800000000000011        3.0636594169233931     
   4.0000000000000000        89.600000000000009        3.0692896538843319     
   4.0000000000000000        90.400000000000006        3.0758502701453554     
   4.0000000000000000        91.200000000000003        3.0830298376631258     
   4.0000000000000000        92.000000000000000        3.0895385397678425     
   4.0000000000000000        92.800000000000011        3.0937977080250487     
   4.0000000000000000        93.600000000000009        3.0963840733737129     
   4.0000000000000000        94.400000000000006        3.0975158844804991     
   4.0000000000000000        95.200000000000003        3.1007171999771219     
   4.0000000000000000        96.000000000000000        3.1005286216012298     
   4.0000000000000000        96.800000000000011        3.1004288283052404     
   4.0000000000000000        97.600000000000009        3.0997643634602241     
   4.0000000000000000        98.400000000000006        3.1037556656749752     
   4.0000000000000000        99.200000000000003        3.1013385380225524     
   4.0000000000000000        100.00000000000000        3.1025882705128578     
   4.0000000000000000        100.80000000000001        3.1060784410548123     
   4.0000000000000000        101.60000000000001        3.1038503427953410     
   4.0000000000000000        102.40000000000001        3.1058802614107579     

   4.8000000000000007       0.80000000000000004        3.1019753061794404     
   4.8000000000000007        1.6000000000000001        3.0974888398111888     
   4.8000000000000007        2.4000000000000004        3.0917060015186175     
   4.8000000000000007        3.2000000000000002        3.0837122203421417     
   4.8000000000000007        4.0000000000000000        3.0758060918844632     
   4.8000000000000007        4.8000000000000007        3.0675916670770067     
   4.8000000000000007        5.6000000000000005        3.0624150004088491     
   4.8000000000000007        6.4000000000000004        3.0620463600865264     
   4.8000000000000007        7.2000000000000002        3.0695201417451954     
   4.8000000000000007        8.0000000000000000        3.0857657432509984     
   4.8000000000000007        8.8000000000000007        3.1145394495039760     
   4.8000000000000007        9.6000000000000014        3.1523325036921932     
   4.8000000000000007        10.400000000000000        3.1988517871565336     
   4.8000000000000007        11.200000000000001        3.2505448321452852     
   4.8000000000000007        12.000000000000000        3.3028826381227279     
   4.8000000000000007        12.800000000000001        3.3513938405502524     
   4.8000000000000007        13.600000000000001        3.3934295965740429     
   4.8000000000000007        14.400000000000000        3.4272289838370162     
   4.8000000000000007        15.200000000000001        3.4527897703100745     
   4.8000000000000007        16.000000000000000        3.4709591083898128     
   4.8000000000000007        16.800000000000001        3.4811076442239099     
   4.8000000000000007        17.600000000000001        3.4866994586563109     
   4.8000000000000007        18.400000000000002        3.4911528176104794     
   4.8000000000000007        19.200000000000003        3.4948406518083965     
   4.8000000000000007        20.000000000000000        3.4952956727584117     
   4.8000000000000007        20.800000000000001        3.4966722577583544     
   4.8000000000000007        21.600000000000001        3.4961982918936441     
   4.8000000000000007        22.400000000000002        3.4939341993131809     
   4.8000000000000007        23.200000000000003        3.4929377242410800     
   4.8000000000000007        24.000000000000000        3.4934689012765605     
   4.8000000000000007        24.800000000000001        3.4830776019165781     
   4.8000000000000007        25.600000000000001        3.4692742332595183     
   4.8000000000000007        26.400000000000002        3.4527649924685511     
   4.8000000000000007        27.200000000000003        3.4282698473425115     
   4.8000000000000007        28.000000000000000        3.3978651809559333     
   4.8000000000000007        28.800000000000001        3.3564492847084653     
   4.8000000000000007        29.600000000000001        3.3060596541081280     
   4.8000000000000007        30.400000000000002        3.2539745963199564     
   4.8000000000000007        31.200000000000003        3.2017128407507394     
   4.8000000000000007        32.000000000000000        3.1549098166660769     
   4.8000000000000007        32.800000000000004        3.1157937185040425     
   4.8000000000000007        33.600000000000001        3.0870540196733920     
   4.8000000000000007        34.399999999999999        3.0683214170921969     
   4.8000000000000007        35.200000000000003        3.0593111890899198     
   4.8000000000000007        36.000000000000000        3.0586369393577293     
   4.8000000000000007        36.800000000000004        3.0629685382125360     
   4.8000000000000007        37.600000000000001        3.0693447976702060     
   4.8000000000000007        38.400000000000006        3.0761391148848980     
   4.8000000000000007        39.200000000000003        3.0846983698446397     
   4.8000000000000007        40.000000000000000        3.0886588471269012     
   4.8000000000000007        40.800000000000004        3.0966089552142857     
   4.8000000000000007        41.600000000000001        3.0971780175312857     
   4.8000000000000007        42.400000000000006        3.1023240018020282     
   4.8000000000000007        43.200000000000003        3.1078200860104133     
   4.8000000000000007        44.000000000000000        3.1119036766995101     
   4.8000000000000007        44.800000000000004        3.1220058259247367     
   4.8000000000000007        45.600000000000001        3.1310910826053493     
   4.8000000000000007        46.400000000000006        3.1414943741723689     
   4.8000000000000007        47.200000000000003        3.1524317217509670     
   4.8000000000000007        48.000000000000000        3.1633903535784880     
   4.8000000000000007        48.800000000000004        3.1721494695633270     
   4.8000000000000007        49.600000000000001        3.1794732695016195     
   4.8000000000000007        50.400000000000006        3.1836604406899172     
   4.8000000000000007        51.200000000000003        3.1866144353764065     
   4.8000000000000007        52.000000000000000        3.1845034621009578     
   4.8000000000000007        52.800000000000004        3.1795016241334277     
   4.8000000000000007        53.600000000000001        3.1723620081293875     
   4.8000000000000007        54.400000000000006        3.1635910970303671     
   4.8000000000000007        55.200000000000003        3.1531358324262153     
   4.8000000000000007        56.000000000000000        3.1416500422672371     
   4.8000000000000007        56.800000000000004        3.1295855981571132     
   4.8000000000000007        57.600000000000001        3.1178577015425519     
   4.8000000000000007        58.400000000000006        3.1069582108362646     
   4.8000000000000007        59.200000000000003        3.0968869381934945     
   4.8000000000000007        60.000000000000000        3.0887382299810544     
   4.8000000000000007        60.800000000000004        3.0787265582344063     
   4.8000000000000007        61.600000000000001        3.0734203476017488     
   4.8000000000000007        62.400000000000006        3.0673330212144867     
   4.8000000000000007        63.200000000000003        3.0622622590767987     
   4.8000000000000007        64.000000000000000        3.0580494209810087     
   4.8000000000000007        64.799999999999997        3.0557680355109840     
   4.8000000000000007        65.600000000000009        3.0544929081813792     
   4.8000000000000007        66.400000000000006        3.0547594575373269     
   4.8000000000000007        67.200000000000003        3.0573136488654162     
   4.8000000000000007        68.000000000000000        3.0620586924145878     
   4.8000000000000007        68.799999999999997        3.0687634000730220     
   4.8000000000000007        69.600000000000009        3.0761349070719488     
   4.8000000000000007        70.400000000000006        3.0877146597414522     
   4.8000000000000007        71.200000000000003        3.0994647725546955     
   4.8000000000000007        72.000000000000000        3.1128487723838734     
   4.8000000000000007        72.799999999999997        3.1241215240919846     
   4.8000000000000007        73.600000000000009        3.1354788151462469     
   4.8000000000000007        74.400000000000006        3.1467087254220019     
   4.8000000000000007        75.200000000000003        3.1569112734447478     
   4.8000000000000007        76.000000000000000        3.1634064027270190     
   4.8000000000000007        76.800000000000011        3.1684610032474145     
   4.8000000000000007        77.600000000000009        3.1684317970722402     
   4.8000000000000007        78.400000000000006        3.1656991520358422     
   4.8000000000000007        79.200000000000003        3.1604381430603423     
   4.8000000000000007        80.000000000000000        3.1529431627756606     
   4.8000000000000007        80.800000000000011        3.1416067794168741     
   4.8000000000000007        81.600000000000009        3.1293524880241752     
   4.8000000000000007        82.400000000000006        3.1169675496067901     
   4.8000000000000007        83.200000000000003        3.1037307565228835     
   4.8000000000000007        84.000000000000000        3.0924205892932557     
   4.8000000000000007        84.800000000000011        3.0818690203507511     
   4.8000000000000007        85.600000000000009        3.0746110743791935     
   4.8000000000000007        86.400000000000006        3.0706449928015940     
   4.8000000000000007        87.200000000000003        3.0681219101360173     
   4.8000000000000007        88.000000000000000        3.0688695583537533     
   4.8000000000000007        88.800000000000011        3.0720433681093393     
   4.8000000000000007        89.600000000000009        3.0760709442425145     
   4.8000000000000007        90.400000000000006        3.0805472355911911     
   4.8000000000000007        91.200000000000003        3.0853898904634587     
   4.8000000000000007        92.000000000000000        3.0893523634492048     
   4.8000000000000007        92.800000000000011        3.0934857508856628     
   4.8000000000000007        93.600000000000009        3.0956932130685240     
   4.8000000000000007        94.400000000000006        3.0966590000773540     
   4.8000000000000007        95.200000000000003        3.0976448895576199     
   4.8000000000000007        96.000000000000000        3.0981574037728872     
   4.8000000000000007        96.800000000000011        3.0989590510596652     
   4.8000000000000007        97.600000000000009        3.1000604789223951     
   4.8000000000000007        98.400000000000006        3.0996543997867545     
   4.8000000000000007        99.200000000000003        3.1014121253645390     
   4.8000000000000007        100.00000000000000        3.1015801068180742     
   4.8000000000000007        100.80000000000001        3.1034912707730222     
   4.8000000000000007        101.60000000000001        3.1033320446390906     
   4.8000000000000007        102.40000000000001        3.1037628860749704     

   5.6000000000000005       0.80000000000000004        3.0996066030117082     
   5.6000000000000005        1.6000000000000001        3.0935834839623206     
   5.6000000000000005        2.4000000000000004        3.0888391522039611     
   5.6000000000000005        3.2000000000000002        3.0792515191785843     
   5.6000000000000005        4.0000000000000000        3.0698643160579868     
   5.6000000000000005        4.8000000000000007        3.0629997109244544     
   5.6000000000000005        5.6000000000000005        3.0605217916425418     
   5.6000000000000005        6.4000000000000004        3.0669101451182534     
   5.6000000000000005        7.2000000000000002        3.0836203713087018     
   5.6000000000000005        8.0000000000000000        3.1127821862806520     
   5.6000000000000005        8.8000000000000007        3.1548789211565160     
   5.6000000000000005        9.6000000000000014        3.2073224646450544     
   5.6000000000000005        10.400000000000000        3.2688499862580698     
   5.6000000000000005        11.200000000000001        3.3300167166911963     
   5.6000000000000005        12.000000000000000        3.3859979470036690     
   5.6000000000000005        12.800000000000001        3.4320038814517839     
   5.6000000000000005        13.600000000000001        3.4662300681653178     
   5.6000000000000005        14.400000000000000        3.4896042087261550     
   5.6000000000000005        15.200000000000001        3.4824846009385353     
   5.6000000000000005        16.000000000000000        3.4847242359798734     
   5.6000000000000005        16.800000000000001        3.4899059280729174     
   5.6000000000000005        17.600000000000001        3.4888179627036098     
   5.6000000000000005        18.400000000000002        3.4907471767432874     
   5.6000000000000005        19.200000000000003        3.4929196566062100     
   5.6000000000000005        20.000000000000000        3.4933635713414288     
   5.6000000000000005        20.800000000000001        3.4932486791361650     
   5.6000000000000005        21.600000000000001        3.4926512057503878     
   5.6000000000000005        22.400000000000002        3.4909095686722367     
   5.6000000000000005        23.200000000000003        3.4868541283492647     
   5.6000000000000005        24.000000000000000        3.4879022462022049     
   5.6000000000000005        24.800000000000001        3.4840162390503577     
   5.6000000000000005        25.600000000000001        3.4909785654908849     
   5.6000000000000005        26.400000000000002        3.4858656391903007     
   5.6000000000000005        27.200000000000003        3.4907134145234577     
   5.6000000000000005        28.000000000000000        3.4710007582949096     
   5.6000000000000005        28.800000000000001        3.4394909775268125     
   5.6000000000000005        29.600000000000001        3.3945836567924221     
   5.6000000000000005        30.400000000000002        3.3362389684663873     
   5.6000000000000005        31.200000000000003        3.2749581845546176     
   5.6000000000000005        32.000000000000000        3.2144279474724433     
   5.6000000000000005        32.800000000000004        3.1579699642786374     
   5.6000000000000005        33.600000000000001        3.1157031504110044     
   5.6000000000000005        34.399999999999999        3.0846031789241724     
   5.6000000000000005        35.200000000000003        3.0658089950285792     
   5.6000000000000005        36.000000000000000        3.0566473830127743     
   5.6000000000000005        36.800000000000004        3.0571302058580363     
   5.6000000000000005        37.600000000000001        3.0625411998098011     
   5.6000000000000005        38.400000000000006        3.0715647641248376     
   5.6000000000000005        39.200000000000003        3.0774758074978155     
   5.6000000000000005        40.000000000000000        3.0836005689104380     
   5.6000000000000005        40.800000000000004        3.0923933952125884     
   5.6000000000000005        41.600000000000001        3.0985782932785662     
   5.6000000000000005        42.400000000000006        3.1055131219631349     
   5.6000000000000005        43.200000000000003        3.1127427125385525     
   5.6000000000000005        44.000000000000000        3.1221494008726300     
   5.6000000000000005        44.800000000000004        3.1321630392290705     
   5.6000000000000005        45.600000000000001        3.1445678132395045     
   5.6000000000000005        46.400000000000006        3.1564932755383794     
   5.6000000000000005        47.200000000000003        3.1696788567028449     
   5.6000000000000005        48.000000000000000        3.1818243771926054     
   5.6000000000000005        48.800000000000004        3.1924487984128058     
   5.6000000000000005        49.600000000000001        3.2000745339503585     
   5.6000000000000005        50.400000000000006        3.2054233568818047     
   5.6000000000000005        51.200000000000003        3.2071762159462844     
   5.6000000000000005        52.000000000000000        3.2051828920745611     
   5.6000000000000005        52.800000000000004        3.1997251973248169     
   5.6000000000000005        53.600000000000001        3.1909879905177667     
   5.6000000000000005        54.400000000000006        3.1802020482571356     
   5.6000000000000005        55.200000000000003        3.1667359721652324     
   5.6000000000000005        56.000000000000000        3.1535844881632644     
   5.6000000000000005        56.800000000000004        3.1398281422881249     
   5.6000000000000005        57.600000000000001        3.1263963840641620     
   5.6000000000000005        58.400000000000006        3.1147328626758326     
   5.6000000000000005        59.200000000000003        3.1041176912488626     
   5.6000000000000005        60.000000000000000        3.0954061503948260     
   5.6000000000000005        60.800000000000004        3.0870339600728394     
   5.6000000000000005        61.600000000000001        3.0804763587589430     
   5.6000000000000005        62.400000000000006        3.0749392125652908     
   5.6000000000000005        63.200000000000003        3.0702494357745422     
   5.6000000000000005        64.000000000000000        3.0655357614551368     
   5.6000000000000005        64.799999999999997        3.0610042307190510     
   5.6000000000000005        65.600000000000009        3.0576978238788701     
   5.6000000000000005        66.400000000000006        3.0561916723798146     
   5.6000000000000005        67.200000000000003        3.0540856867759731     
   5.6000000000000005        68.000000000000000        3.0544983626196043     
   5.6000000000000005        68.799999999999997        3.0561159803945843     
   5.6000000000000005        69.600000000000009        3.0611845089235641     
   5.6000000000000005        70.400000000000006        3.0651845543952998     
   5.6000000000000005        71.200000000000003        3.0717781077154527     
   5.6000000000000005        72.000000000000000        3.0806816019254515     
   5.6000000000000005        72.799999999999997        3.0903040808496485     
   5.6000000000000005        73.600000000000009        3.1009074356188457     
   5.6000000000000005        74.400000000000006        3.1114525600419904     
   5.6000000000000005        75.200000000000003        3.1217694317996889     
   5.6000000000000005        76.000000000000000        3.1313079367984447     
   5.6000000000000005        76.800000000000011        3.1396178147760008     
   5.6000000000000005        77.600000000000009        3.1451319271744733     
   5.6000000000000005        78.400000000000006        3.1458337076817222     
   5.6000000000000005        79.200000000000003        3.1477198357004776     
   5.6000000000000005        80.000000000000000        3.1437252342543767     
   5.6000000000000005        80.800000000000011        3.1386591453367680     
   5.6000000000000005        81.600000000000009        3.1323264803774356     
   5.6000000000000005        82.400000000000006        3.1231531451002001     
   5.6000000000000005        83.200000000000003        3.1137490212230179     
   5.6000000000000005        84.000000000000000        3.1037320253216940     
   5.6000000000000005        84.800000000000011        3.0960461180580587     
   5.6000000000000005        85.600000000000009        3.0885957590021356     
   5.6000000000000005        86.400000000000006        3.0839469146185454     
   5.6000000000000005        87.200000000000003        3.0805797832167303     
   5.6000000000000005        88.000000000000000        3.0799805957078585     
   5.6000000000000005        88.800000000000011        3.0810447418977644     
   5.6000000000000005        89.600000000000009        3.0820872076212651     
   5.6000000000000005        90.400000000000006        3.0852164246604503     
   5.6000000000000005        91.200000000000003        3.0866617251431525     
   5.6000000000000005        92.000000000000000        3.0893227590576329     
   5.6000000000000005        92.800000000000011        3.0914626694628997     
   5.6000000000000005        93.600000000000009        3.0930399170316250     
   5.6000000000000005        94.400000000000006        3.0937719000446111     
   5.6000000000000005        95.200000000000003        3.0950911588563805     
   5.6000000000000005        96.000000000000000        3.0955537702898521     
   5.6000000000000005        96.800000000000011        3.0965348178831005     
   5.6000000000000005        97.600000000000009        3.0978439997330733     
   5.6000000000000005        98.400000000000006        3.0980222586907464     
   5.6000000000000005        99.200000000000003        3.1013215237516256     
   5.6000000000000005        100.00000000000000        3.1018019250788527     
   5.6000000000000005        100.80000000000001        3.1026131454044239     
   5.6000000000000005        101.60000000000001        3.1028917751819209     
   5.6000000000000005        102.40000000000001        3.1024189150751980     

   6.4000000000000004       0.80000000000000004        3.0962993635881761     
   6.4000000000000004        1.6000000000000001        3.0897346426306211     
   6.4000000000000004        2.4000000000000004        3.0817218177680905     
   6.4000000000000004        3.2000000000000002        3.0718347032090647     
   6.4000000000000004        4.0000000000000000        3.0652704719007802     
   6.4000000000000004        4.8000000000000007        3.0607780379111325     
   6.4000000000000004        5.6000000000000005        3.0641060499533515     
   6.4000000000000004        6.4000000000000004        3.0785279787133621     
   6.4000000000000004        7.2000000000000002        3.1066808595106896     
   6.4000000000000004        8.0000000000000000        3.1499324565713160     
   6.4000000000000004        8.8000000000000007        3.2072791504314684     
   6.4000000000000004        9.6000000000000014        3.2746034741832486     
   6.4000000000000004        10.400000000000000        3.3433156614464399     
   6.4000000000000004        11.200000000000001        3.4072821317556605     
   6.4000000000000004        12.000000000000000        3.4576188446374578     
   6.4000000000000004        12.800000000000001        3.4903238902763891     
   6.4000000000000004        13.600000000000001        3.4890911956877697     
   6.4000000000000004        14.400000000000000        3.4944268008539110     
   6.4000000000000004        15.200000000000001        3.4956022055359064     
   6.4000000000000004        16.000000000000000        3.4988115739314383     
   6.4000000000000004        16.800000000000001        3.4993236570993700     
   6.4000000000000004        17.600000000000001        3.4997571404771692     
   6.4000000000000004        18.400000000000002        3.4904265340280203     
   6.4000000000000004        19.200000000000003        3.4921107303998715     
   6.4000000000000004        20.000000000000000        3.4921623257179411     
   6.4000000000000004        20.800000000000001        3.4939274518842001     
   6.4000000000000004        21.600000000000001        3.4936421825934647     
   6.4000000000000004        22.400000000000002        3.4926181762035879     
   6.4000000000000004        23.200000000000003        3.4920326805156914     
   6.4000000000000004        24.000000000000000        3.4974620515463797     
   6.4000000000000004        24.800000000000001        3.4955976687219299     
   6.4000000000000004        25.600000000000001        3.4979865570248241     
   6.4000000000000004        26.400000000000002        3.4982823516337991     
   6.4000000000000004        27.200000000000003        3.4936813684729207     
   6.4000000000000004        28.000000000000000        3.4873468360862692     
   6.4000000000000004        28.800000000000001        3.4889004246602813     
   6.4000000000000004        29.600000000000001        3.4670175401520300     
   6.4000000000000004        30.400000000000002        3.4180245906995990     
   6.4000000000000004        31.200000000000003        3.3537283455304645     
   6.4000000000000004        32.000000000000000        3.2824934165095656     
   6.4000000000000004        32.800000000000004        3.2146307851758742     
   6.4000000000000004        33.600000000000001        3.1546030804431311     
   6.4000000000000004        34.399999999999999        3.1094588635053628     
   6.4000000000000004        35.200000000000003        3.0780303165817995     
   6.4000000000000004        36.000000000000000        3.0606770405618082     
   6.4000000000000004        36.800000000000004        3.0550233485908902     
   6.4000000000000004        37.600000000000001        3.0560564035761675     
   6.4000000000000004        38.400000000000006        3.0640098740378003     
   6.4000000000000004        39.200000000000003        3.0729495171465109     
   6.4000000000000004        40.000000000000000        3.0825504053818200     
   6.4000000000000004        40.800000000000004        3.0913729713218210     
   6.4000000000000004        41.600000000000001        3.0998528623294010     
   6.4000000000000004        42.400000000000006        3.1095476198330156     
   6.4000000000000004        43.200000000000003        3.1199404546899134     
   6.4000000000000004        44.000000000000000        3.1308303796069374     
   6.4000000000000004        44.800000000000004        3.1431465088757817     
   6.4000000000000004        45.600000000000001        3.1540533603942071     
   6.4000000000000004        46.400000000000006        3.1718365236520443     
   6.4000000000000004        47.200000000000003        3.1864141063419038     
   6.4000000000000004        48.000000000000000        3.1998108571615722     
   6.4000000000000004        48.800000000000004        3.2124131611151840     
   6.4000000000000004        49.600000000000001        3.2203467399473604     
   6.4000000000000004        50.400000000000006        3.2255557499915861     
   6.4000000000000004        51.200000000000003        3.2267349381548134     
   6.4000000000000004        52.000000000000000        3.2241810827374708     
   6.4000000000000004        52.800000000000004        3.2177464836126561     
   6.4000000000000004        53.600000000000001        3.2067408464996818     
   6.4000000000000004        54.400000000000006        3.1929634606302826     
   6.4000000000000004        55.200000000000003        3.1775634199364080     
   6.4000000000000004        56.000000000000000        3.1613862499377579     
   6.4000000000000004        56.800000000000004        3.1448273126683257     
   6.4000000000000004        57.600000000000001        3.1307575705917063     
   6.4000000000000004        58.400000000000006        3.1169588528763508     
   6.4000000000000004        59.200000000000003        3.1050542756973272     
   6.4000000000000004        60.000000000000000        3.0957208889631920     
   6.4000000000000004        60.800000000000004        3.0877996761354058     
   6.4000000000000004        61.600000000000001        3.0815934782050949     
   6.4000000000000004        62.400000000000006        3.0781090785101477     
   6.4000000000000004        63.200000000000003        3.0728937018445786     
   6.4000000000000004        64.000000000000000        3.0693604797941689     
   6.4000000000000004        64.799999999999997        3.0653634656812199     
   6.4000000000000004        65.600000000000009        3.0625955084921408     
   6.4000000000000004        66.400000000000006        3.0601095809970436     
   6.4000000000000004        67.200000000000003        3.0566811027624619     
   6.4000000000000004        68.000000000000000        3.0554437584076948     
   6.4000000000000004        68.799999999999997        3.0544537083724035     
   6.4000000000000004        69.600000000000009        3.0559917818696198     
   6.4000000000000004        70.400000000000006        3.0583892951485261     
   6.4000000000000004        71.200000000000003        3.0642643534641487     
   6.4000000000000004        72.000000000000000        3.0710271347368732     
   6.4000000000000004        72.799999999999997        3.0794889821078009     
   6.4000000000000004        73.600000000000009        3.0897634320048293     
   6.4000000000000004        74.400000000000006        3.1016098573929107     
   6.4000000000000004        75.200000000000003        3.1139574273778008     
   6.4000000000000004        76.000000000000000        3.1260550396090299     
   6.4000000000000004        76.800000000000011        3.1370176658027620     
   6.4000000000000004        77.600000000000009        3.1453366049654958     
   6.4000000000000004        78.400000000000006        3.1531454832331716     
   6.4000000000000004        79.200000000000003        3.1563724575416905     
   6.4000000000000004        80.000000000000000        3.1570600361379149     
   6.4000000000000004        80.800000000000011        3.1553952179048532     
   6.4000000000000004        81.600000000000009        3.1496677627761502     
   6.4000000000000004        82.400000000000006        3.1434936605231871     
   6.4000000000000004        83.200000000000003        3.1350590320788578     
   6.4000000000000004        84.000000000000000        3.1256665072618612     
   6.4000000000000004        84.800000000000011        3.1168414083772062     
   6.4000000000000004        85.600000000000009        3.1082729265352240     
   6.4000000000000004        86.400000000000006        3.1009725477180430     
   6.4000000000000004        87.200000000000003        3.0953267290031246     
   6.4000000000000004        88.000000000000000        3.0913835389208222     
   6.4000000000000004        88.800000000000011        3.0890780042615047     
   6.4000000000000004        89.600000000000009        3.0876341419824729     
   6.4000000000000004        90.400000000000006        3.0871026620338347     
   6.4000000000000004        91.200000000000003        3.0879426625859070     
   6.4000000000000004        92.000000000000000        3.0884090542693969     
   6.4000000000000004        92.800000000000011        3.0894257600460766     
   6.4000000000000004        93.600000000000009        3.0906027306894019     
   6.4000000000000004        94.400000000000006        3.0913439803394591     
   6.4000000000000004        95.200000000000003        3.0910725134551864     
   6.4000000000000004        96.000000000000000        3.0931445051237159     
   6.4000000000000004        96.800000000000011        3.0944954908756697     
   6.4000000000000004        97.600000000000009        3.0957769555526213     
   6.4000000000000004        98.400000000000006        3.0975273592601908     
   6.4000000000000004        99.200000000000003        3.0995742025616626     
   6.4000000000000004        100.00000000000000        3.1013032831438023     
   6.4000000000000004        100.80000000000001        3.1016871781428832     
   6.4000000000000004        101.60000000000001        3.1011995302392057     
   6.4000000000000004        102.40000000000001        3.1003693572371778     

   7.2000000000000002       0.80000000000000004        3.0925241527608511     
   7.2000000000000002        1.6000000000000001        3.0853464235270858     
   7.2000000000000002        2.4000000000000004        3.0763015489777747     
   7.2000000000000002        3.2000000000000002        3.0666903767041562     
   7.2000000000000002        4.0000000000000000        3.0624801622029163     
   7.2000000000000002        4.8000000000000007        3.0615091808859964     
   7.2000000000000002        5.6000000000000005        3.0715121536252594     
   7.2000000000000002        6.4000000000000004        3.0970435429838576     
   7.2000000000000002        7.2000000000000002        3.1374838850066626     
   7.2000000000000002        8.0000000000000000        3.1962140985118550     
   7.2000000000000002        8.8000000000000007        3.2675561316480706     
   7.2000000000000002        9.6000000000000014        3.3454524687316067     
   7.2000000000000002        10.400000000000000        3.4122087611468990     
   7.2000000000000002        11.200000000000001        3.4662910203847579     
   7.2000000000000002        12.000000000000000        3.4828877656534019     
   7.2000000000000002        12.800000000000001        3.4947555684890834     
   7.2000000000000002        13.600000000000001        3.4967341822208597     
   7.2000000000000002        14.400000000000000        3.4886660047316749     
   7.2000000000000002        15.200000000000001        3.4800916845926344     
   7.2000000000000002        16.000000000000000        3.4952339573310152     
   7.2000000000000002        16.800000000000001        3.4929066997523548     
   7.2000000000000002        17.600000000000001        3.4945855196834787     
   7.2000000000000002        18.400000000000002        3.4877940310511826     
   7.2000000000000002        19.200000000000003        3.4896440037975358     
   7.2000000000000002        20.000000000000000        3.4912899557007315     
   7.2000000000000002        20.800000000000001        3.4922527260360541     
   7.2000000000000002        21.600000000000001        3.4918216032607918     
   7.2000000000000002        22.400000000000002        3.4901922006271602     
   7.2000000000000002        23.200000000000003        3.4967523542613956     
   7.2000000000000002        24.000000000000000        3.4950589129518348     
   7.2000000000000002        24.800000000000001        3.4968664171536075     
   7.2000000000000002        25.600000000000001        3.4955920672317990     
   7.2000000000000002        26.400000000000002        3.4909836927575140     
   7.2000000000000002        27.200000000000003        3.4994410619102960     
   7.2000000000000002        28.000000000000000        3.4975159137233285     
   7.2000000000000002        28.800000000000001        3.4985130993412477     
   7.2000000000000002        29.600000000000001        3.4929031740972469     
   7.2000000000000002        30.400000000000002        3.4821165624238297     
   7.2000000000000002        31.200000000000003        3.4281115028393101     
   7.2000000000000002        32.000000000000000        3.3544716509194408     
   7.2000000000000002        32.800000000000004        3.2758065803144345     
   7.2000000000000002        33.600000000000001        3.2028835907131046     
   7.2000000000000002        34.399999999999999        3.1415106499742103     
   7.2000000000000002        35.200000000000003        3.0984690285332297     
   7.2000000000000002        36.000000000000000        3.0687676960333041     
   7.2000000000000002        36.800000000000004        3.0560209249218202     
   7.2000000000000002        37.600000000000001        3.0545668178475811     
   7.2000000000000002        38.400000000000006        3.0591885797391631     
   7.2000000000000002        39.200000000000003        3.0686109855727373     
   7.2000000000000002        40.000000000000000        3.0794733191987946     
   7.2000000000000002        40.800000000000004        3.0911308811071847     
   7.2000000000000002        41.600000000000001        3.1021512262152031     
   7.2000000000000002        42.400000000000006        3.1140900039190900     
   7.2000000000000002        43.200000000000003        3.1268298147577047     
   7.2000000000000002        44.000000000000000        3.1396053332805312     
   7.2000000000000002        44.800000000000004        3.1549010325115097     
   7.2000000000000002        45.600000000000001        3.1695618772234111     
   7.2000000000000002        46.400000000000006        3.1865515436314102     
   7.2000000000000002        47.200000000000003        3.2010126138766228     
   7.2000000000000002        48.000000000000000        3.2168806493769710     
   7.2000000000000002        48.800000000000004        3.2295479742440145     
   7.2000000000000002        49.600000000000001        3.2385506049800616     
   7.2000000000000002        50.400000000000006        3.2434736004211682     
   7.2000000000000002        51.200000000000003        3.2440989993596405     
   7.2000000000000002        52.000000000000000        3.2399371911619332     
   7.2000000000000002        52.800000000000004        3.2315981627959300     
   7.2000000000000002        53.600000000000001        3.2190621732908764     
   7.2000000000000002        54.400000000000006        3.2026307914162770     
   7.2000000000000002        55.200000000000003        3.1845727939589290     
   7.2000000000000002        56.000000000000000        3.1659066303092045     
   7.2000000000000002        56.800000000000004        3.1461463049287954     
   7.2000000000000002        57.600000000000001        3.1310094041723926     
   7.2000000000000002        58.400000000000006        3.1164007738554740     
   7.2000000000000002        59.200000000000003        3.1015442293437325     
   7.2000000000000002        60.000000000000000        3.0912464028247899     
   7.2000000000000002        60.800000000000004        3.0835161183578306     
   7.2000000000000002        61.600000000000001        3.0772732223005814     
   7.2000000000000002        62.400000000000006        3.0730509583583498     
   7.2000000000000002        63.200000000000003        3.0687601562718325     
   7.2000000000000002        64.000000000000000        3.0672972743497575     
   7.2000000000000002        64.799999999999997        3.0654173784066758     
   7.2000000000000002        65.600000000000009        3.0631444642555770     
   7.2000000000000002        66.400000000000006        3.0606825815566459     
   7.2000000000000002        67.200000000000003        3.0606060573138469     
   7.2000000000000002        68.000000000000000        3.0588497503290064     
   7.2000000000000002        68.799999999999997        3.0584878602025758     
   7.2000000000000002        69.600000000000009        3.0587434397415958     
   7.2000000000000002        70.400000000000006        3.0630209946383911     
   7.2000000000000002        71.200000000000003        3.0684195077035539     
   7.2000000000000002        72.000000000000000        3.0761623616528486     
   7.2000000000000002        72.799999999999997        3.0851878067203167     
   7.2000000000000002        73.600000000000009        3.0982168321959005     
   7.2000000000000002        74.400000000000006        3.1107954457664637     
   7.2000000000000002        75.200000000000003        3.1254761945370246     
   7.2000000000000002        76.000000000000000        3.1400290561276658     
   7.2000000000000002        76.800000000000011        3.1531503559660394     
   7.2000000000000002        77.600000000000009        3.1667619716712081     
   7.2000000000000002        78.400000000000006        3.1750207997298845     
   7.2000000000000002        79.200000000000003        3.1812528748715607     
   7.2000000000000002        80.000000000000000        3.1847804405392943     
   7.2000000000000002        80.800000000000011        3.1839740737108446     
   7.2000000000000002        81.600000000000009        3.1795017579272025     
   7.2000000000000002        82.400000000000006        3.1721829095135208     
   7.2000000000000002        83.200000000000003        3.1631693466749708     
   7.2000000000000002        84.000000000000000        3.1522736618771234     
   7.2000000000000002        84.800000000000011        3.1405384036483590     
   7.2000000000000002        85.600000000000009        3.1289371090534135     
   7.2000000000000002        86.400000000000006        3.1185975328520859     
   7.2000000000000002        87.200000000000003        3.1102741330152828     
   7.2000000000000002        88.000000000000000        3.1023146110015691     
   7.2000000000000002        88.800000000000011        3.0971912408857873     
   7.2000000000000002        89.600000000000009        3.0928345065962599     
   7.2000000000000002        90.400000000000006        3.0894330127080369     
   7.2000000000000002        91.200000000000003        3.0878144011647390     
   7.2000000000000002        92.000000000000000        3.0876374401710187     
   7.2000000000000002        92.800000000000011        3.0878778634628037     
   7.2000000000000002        93.600000000000009        3.0870387143400144     
   7.2000000000000002        94.400000000000006        3.0887921963860565     
   7.2000000000000002        95.200000000000003        3.0898454032067959     
   7.2000000000000002        96.000000000000000        3.0910803510284426     
   7.2000000000000002        96.800000000000011        3.0916387015387565     
   7.2000000000000002        97.600000000000009        3.0942148347482226     
   7.2000000000000002        98.400000000000006        3.0962823806059978     
   7.2000000000000002        99.200000000000003        3.0983663416760607     
   7.2000000000000002        100.00000000000000        3.0996519836372292     
   7.2000000000000002        100.80000000000001        3.1004943686544935     
   7.2000000000000002        101.60000000000001        3.1017094876882112     
   7.2000000000000002        102.40000000000001        3.0977132019681877     

   8.0000000000000000       0.80000000000000004        3.0883928850073250     
   8.0000000000000000        1.6000000000000001        3.0801291480278574     
   8.0000000000000000        2.4000000000000004        3.0703620568575678     
   8.0000000000000000        3.2000000000000002        3.0632369177857459     
   8.0000000000000000        4.0000000000000000        3.0601031133709777     
   8.0000000000000000        4.8000000000000007        3.0642816168502658     
   8.0000000000000000        5.6000000000000005        3.0835321077521227     
   8.0000000000000000        6.4000000000000004        3.1199545712506653     
   8.0000000000000000        7.2000000000000002        3.1742860521972056     
   8.0000000000000000        8.0000000000000000        3.2486420849557320     
   8.0000000000000000        8.8000000000000007        3.3297285656251088     
   8.0000000000000000        9.6000000000000014        3.4065114803616914     
   8.0000000000000000        10.400000000000000        3.4659028691206402     
   8.0000000000000000        11.200000000000001        3.4992973647571306     
   8.0000000000000000        12.000000000000000        3.4919421753118605     
   8.0000000000000000        12.800000000000001        3.4907370821585335     
   8.0000000000000000        13.600000000000001        3.4749924564277990     
   8.0000000000000000        14.400000000000000        3.4238853866276786     
   8.0000000000000000        15.200000000000001        3.3849659025435446     
   8.0000000000000000        16.000000000000000        3.3648043948517019     
   8.0000000000000000        16.800000000000001        3.3596550478661285     
   8.0000000000000000        17.600000000000001        3.3582449219479567     
   8.0000000000000000        18.400000000000002        3.3596387224162143     
   8.0000000000000000        19.200000000000003        3.3610186969598588     
   8.0000000000000000        20.000000000000000        3.3635369970376061     
   8.0000000000000000        20.800000000000001        3.3652959208799964     
   8.0000000000000000        21.600000000000001        3.3639461091076353     
   8.0000000000000000        22.400000000000002        3.3623655002356299     
   8.0000000000000000        23.200000000000003        3.3617528291583163     
   8.0000000000000000        24.000000000000000        3.3626628187857359     
   8.0000000000000000        24.800000000000001        3.3651718607009391     
   8.0000000000000000        25.600000000000001        3.3836119997076706     
   8.0000000000000000        26.400000000000002        3.4100260634711748     
   8.0000000000000000        27.200000000000003        3.4501237624289161     
   8.0000000000000000        28.000000000000000        3.4940925669805911     
   8.0000000000000000        28.800000000000001        3.4875021112008286     
   8.0000000000000000        29.600000000000001        3.4981665528028385     
   8.0000000000000000        30.400000000000002        3.4915018265517945     
   8.0000000000000000        31.200000000000003        3.4856521356910695     
   8.0000000000000000        32.000000000000000        3.4216447832679924     
   8.0000000000000000        32.800000000000004        3.3391151982991119     
   8.0000000000000000        33.600000000000001        3.2554773197272473     
   8.0000000000000000        34.399999999999999        3.1803688586307288     
   8.0000000000000000        35.200000000000003        3.1227105316845156     
   8.0000000000000000        36.000000000000000        3.0829546930898384     
   8.0000000000000000        36.800000000000004        3.0605114956320638     
   8.0000000000000000        37.600000000000001        3.0524875494510830     
   8.0000000000000000        38.400000000000006        3.0557908375537277     
   8.0000000000000000        39.200000000000003        3.0647473838401091     
   8.0000000000000000        40.000000000000000        3.0768292723102686     
   8.0000000000000000        40.800000000000004        3.0901488528283800     
   8.0000000000000000        41.600000000000001        3.1039777903683952     
   8.0000000000000000        42.400000000000006        3.1176060482773873     
   8.0000000000000000        43.200000000000003        3.1325874455896061     
   8.0000000000000000        44.000000000000000        3.1476968292214815     
   8.0000000000000000        44.800000000000004        3.1635623321896302     
   8.0000000000000000        45.600000000000001        3.1805250278744053     
   8.0000000000000000        46.400000000000006        3.1973296220233838     
   8.0000000000000000        47.200000000000003        3.2153824511834088     
   8.0000000000000000        48.000000000000000        3.2314088433026011     
   8.0000000000000000        48.800000000000004        3.2439939017752635     
   8.0000000000000000        49.600000000000001        3.2530048584085360     
   8.0000000000000000        50.400000000000006        3.2579528627222829     
   8.0000000000000000        51.200000000000003        3.2570482293673630     
   8.0000000000000000        52.000000000000000        3.2521709018366782     
   8.0000000000000000        52.800000000000004        3.2418470060097611     
   8.0000000000000000        53.600000000000001        3.2266648340314266     
   8.0000000000000000        54.400000000000006        3.2096439891006070     
   8.0000000000000000        55.200000000000003        3.1895049312939494     
   8.0000000000000000        56.000000000000000        3.1684746546411762     
   8.0000000000000000        56.800000000000004        3.1478486920723805     
   8.0000000000000000        57.600000000000001        3.1282060655846475     
   8.0000000000000000        58.400000000000006        3.1105725758663354     
   8.0000000000000000        59.200000000000003        3.0970244498320416     
   8.0000000000000000        60.000000000000000        3.0846111285874143     
   8.0000000000000000        60.800000000000004        3.0756364194611159     
   8.0000000000000000        61.600000000000001        3.0694263705402958     
   8.0000000000000000        62.400000000000006        3.0649629002825294     
   8.0000000000000000        63.200000000000003        3.0631878768835197     
   8.0000000000000000        64.000000000000000        3.0611113042774725     
   8.0000000000000000        64.799999999999997        3.0612318162072838     
   8.0000000000000000        65.600000000000009        3.0596659590736381     
   8.0000000000000000        66.400000000000006        3.0600150661153838     
   8.0000000000000000        67.200000000000003        3.0601106458679697     
   8.0000000000000000        68.000000000000000        3.0604632086092551     
   8.0000000000000000        68.799999999999997        3.0626497684790248     
   8.0000000000000000        69.600000000000009        3.0655109880563454     
   8.0000000000000000        70.400000000000006        3.0708766664205274     
   8.0000000000000000        71.200000000000003        3.0785556897272528     
   8.0000000000000000        72.000000000000000        3.0880238163830431     
   8.0000000000000000        72.799999999999997        3.0999554210961611     
   8.0000000000000000        73.600000000000009        3.1144369374864489     
   8.0000000000000000        74.400000000000006        3.1310385251306561     
   8.0000000000000000        75.200000000000003        3.1482931682246846     
   8.0000000000000000        76.000000000000000        3.1649903141902778     
   8.0000000000000000        76.800000000000011        3.1822581329946908     
   8.0000000000000000        77.600000000000009        3.1963260142422780     
   8.0000000000000000        78.400000000000006        3.2076728883475085     
   8.0000000000000000        79.200000000000003        3.2160540131212345     
   8.0000000000000000        80.000000000000000        3.2192125242881784     
   8.0000000000000000        80.800000000000011        3.2170311826303055     
   8.0000000000000000        81.600000000000009        3.2129540895860011     
   8.0000000000000000        82.400000000000006        3.2042798840924811     
   8.0000000000000000        83.200000000000003        3.1933550561002462     
   8.0000000000000000        84.000000000000000        3.1789036435000839     
   8.0000000000000000        84.800000000000011        3.1639500717834168     
   8.0000000000000000        85.600000000000009        3.1483286730050941     
   8.0000000000000000        86.400000000000006        3.1353364649399618     
   8.0000000000000000        87.200000000000003        3.1235792054139018     
   8.0000000000000000        88.000000000000000        3.1105133434073102     
   8.0000000000000000        88.800000000000011        3.1039841116018922     
   8.0000000000000000        89.600000000000009        3.0979859249748709     
   8.0000000000000000        90.400000000000006        3.0909670879226736     
   8.0000000000000000        91.200000000000003        3.0898115577818062     
   8.0000000000000000        92.000000000000000        3.0880903783756399     
   8.0000000000000000        92.800000000000011        3.0870266924407064     
   8.0000000000000000        93.600000000000009        3.0867889524791332     
   8.0000000000000000        94.400000000000006        3.0875897582951368     
   8.0000000000000000        95.200000000000003        3.0888627869381851     
   8.0000000000000000        96.000000000000000        3.0909853718439670     
   8.0000000000000000        96.800000000000011        3.0915462665746904     
   8.0000000000000000        97.600000000000009        3.0928297176872559     
   8.0000000000000000        98.400000000000006        3.0957232955446701     
   8.0000000000000000        99.200000000000003        3.0974143689196252     
   8.0000000000000000        100.00000000000000        3.0986802075924755     
   8.0000000000000000        100.80000000000001        3.0991132563488448     
   8.0000000000000000        101.60000000000001        3.0956715719679337     
   8.0000000000000000        102.40000000000001        3.0944707455329357     

   8.8000000000000007       0.80000000000000004        3.0853754626863776     
   8.8000000000000007        1.6000000000000001        3.0748339784927738     
   8.8000000000000007        2.4000000000000004        3.0661654158209575     
   8.8000000000000007        3.2000000000000002        3.0597271158162376     
   8.8000000000000007        4.0000000000000000        3.0605103791786124     
   8.8000000000000007        4.8000000000000007        3.0722753825888525     
   8.8000000000000007        5.6000000000000005        3.0996661662978862     
   8.8000000000000007        6.4000000000000004        3.1490367554711609     
   8.8000000000000007        7.2000000000000002        3.2190658211357297     
   8.8000000000000007        8.0000000000000000        3.3026677047454642     
   8.8000000000000007        8.8000000000000007        3.3884326151276722     
   8.8000000000000007        9.6000000000000014        3.4593524937214779     
   8.8000000000000007        10.400000000000000        3.4995273902240154     
   8.8000000000000007        11.200000000000001        3.4805238201916295     
   8.8000000000000007        12.000000000000000        3.5020620620435552     
   8.8000000000000007        12.800000000000001        3.4439437076167172     
   8.8000000000000007        13.600000000000001        3.3074675623771630     
   8.8000000000000007        14.400000000000000        3.1498130103050657     
   8.8000000000000007        15.200000000000001        3.0645505098948997     
   8.8000000000000007        16.000000000000000        3.0421187116338726     
   8.8000000000000007        16.800000000000001        3.0341587065846900     
   8.8000000000000007        17.600000000000001        3.0322769862809777     
   8.8000000000000007        18.400000000000002        3.0335766896403418     
   8.8000000000000007        19.200000000000003        3.0335871126467229     
   8.8000000000000007        20.000000000000000        3.0341011599911631     
   8.8000000000000007        20.800000000000001        3.0351014005396824     
   8.8000000000000007        21.600000000000001        3.0364860717374769     
   8.8000000000000007        22.400000000000002        3.0368679761657051     
   8.8000000000000007        23.200000000000003        3.0368548924459255     
   8.8000000000000007        24.000000000000000        3.0412342266380823     
   8.8000000000000007        24.800000000000001        3.0492140627905950     
   8.8000000000000007        25.600000000000001        3.0655585057641885     
   8.8000000000000007        26.400000000000002        3.0959048581172226     
   8.8000000000000007        27.200000000000003        3.1477645073660843     
   8.8000000000000007        28.000000000000000        3.2750080193894280     
   8.8000000000000007        28.800000000000001        3.4549138499855094     
   8.8000000000000007        29.600000000000001        3.4879911063629807     
   8.8000000000000007        30.400000000000002        3.4844579777484745     
   8.8000000000000007        31.200000000000003        3.4944073423072304     
   8.8000000000000007        32.000000000000000        3.4711705476670489     
   8.8000000000000007        32.800000000000004        3.3965667315507186     
   8.8000000000000007        33.600000000000001        3.3092266281792275     
   8.8000000000000007        34.399999999999999        3.2246867522831448     
   8.8000000000000007        35.200000000000003        3.1535619316772032     
   8.8000000000000007        36.000000000000000        3.1010227295311852     
   8.8000000000000007        36.800000000000004        3.0693102912435615     
   8.8000000000000007        37.600000000000001        3.0539580529993491     
   8.8000000000000007        38.400000000000006        3.0527024123431197     
   8.8000000000000007        39.200000000000003        3.0619094547377661     
   8.8000000000000007        40.000000000000000        3.0741118894080603     
   8.8000000000000007        40.800000000000004        3.0892673058167310     
   8.8000000000000007        41.600000000000001        3.1050712188429328     
   8.8000000000000007        42.400000000000006        3.1211220011069303     
   8.8000000000000007        43.200000000000003        3.1370711539692064     
   8.8000000000000007        44.000000000000000        3.1544262475690430     
   8.8000000000000007        44.800000000000004        3.1711276872320111     
   8.8000000000000007        45.600000000000001        3.1881571678907732     
   8.8000000000000007        46.400000000000006        3.2072370906186132     
   8.8000000000000007        47.200000000000003        3.2238754208709621     
   8.8000000000000007        48.000000000000000        3.2396446239443413     
   8.8000000000000007        48.800000000000004        3.2542204453401986     
   8.8000000000000007        49.600000000000001        3.2633917569778643     
   8.8000000000000007        50.400000000000006        3.2696735747725096     
   8.8000000000000007        51.200000000000003        3.2676502929396603     
   8.8000000000000007        52.000000000000000        3.2621330457708981     
   8.8000000000000007        52.800000000000004        3.2511937882649660     
   8.8000000000000007        53.600000000000001        3.2365939981781424     
   8.8000000000000007        54.400000000000006        3.2175122820013118     
   8.8000000000000007        55.200000000000003        3.1954148973512724     
   8.8000000000000007        56.000000000000000        3.1724172533385402     
   8.8000000000000007        56.800000000000004        3.1491800366337661     
   8.8000000000000007        57.600000000000001        3.1285256780489847     
   8.8000000000000007        58.400000000000006        3.1090101532639416     
   8.8000000000000007        59.200000000000003        3.0935961683006248     
   8.8000000000000007        60.000000000000000        3.0805894258881388     
   8.8000000000000007        60.800000000000004        3.0696120276490366     
   8.8000000000000007        61.600000000000001        3.0623920933757880     
   8.8000000000000007        62.400000000000006        3.0588105160179873     
   8.8000000000000007        63.200000000000003        3.0554699155822274     
   8.8000000000000007        64.000000000000000        3.0538380341976779     
   8.8000000000000007        64.799999999999997        3.0541739268848094     
   8.8000000000000007        65.600000000000009        3.0543550599849523     
   8.8000000000000007        66.400000000000006        3.0554588374363107     
   8.8000000000000007        67.200000000000003        3.0571963005990619     
   8.8000000000000007        68.000000000000000        3.0605200089852782     
   8.8000000000000007        68.799999999999997        3.0645498446780461     
   8.8000000000000007        69.600000000000009        3.0706537595484531     
   8.8000000000000007        70.400000000000006        3.0783314628783089     
   8.8000000000000007        71.200000000000003        3.0885540128338245     
   8.8000000000000007        72.000000000000000        3.1022173252223171     
   8.8000000000000007        72.799999999999997        3.1175155186970716     
   8.8000000000000007        73.600000000000009        3.1352425530040615     
   8.8000000000000007        74.400000000000006        3.1545615468843318     
   8.8000000000000007        75.200000000000003        3.1750736256061907     
   8.8000000000000007        76.000000000000000        3.1945970273600888     
   8.8000000000000007        76.800000000000011        3.2141114722254196     
   8.8000000000000007        77.600000000000009        3.2290364581091091     
   8.8000000000000007        78.400000000000006        3.2416209109052061     
   8.8000000000000007        79.200000000000003        3.2502415547444645     
   8.8000000000000007        80.000000000000000        3.2514342727503367     
   8.8000000000000007        80.800000000000011        3.2511947935403285     
   8.8000000000000007        81.600000000000009        3.2450683047573232     
   8.8000000000000007        82.400000000000006        3.2341969463198628     
   8.8000000000000007        83.200000000000003        3.2198355409344748     
   8.8000000000000007        84.000000000000000        3.2029227284841286     
   8.8000000000000007        84.800000000000011        3.1851740736222194     
   8.8000000000000007        85.600000000000009        3.1663392732820448     
   8.8000000000000007        86.400000000000006        3.1497887975672021     
   8.8000000000000007        87.200000000000003        3.1342434680618787     
   8.8000000000000007        88.000000000000000        3.1211169954024318     
   8.8000000000000007        88.800000000000011        3.1105087332299139     
   8.8000000000000007        89.600000000000009        3.1018496645212892     
   8.8000000000000007        90.400000000000006        3.0959160751203814     
   8.8000000000000007        91.200000000000003        3.0918027869102871     
   8.8000000000000007        92.000000000000000        3.0898585612449287     
   8.8000000000000007        92.800000000000011        3.0878025538547762     
   8.8000000000000007        93.600000000000009        3.0891655528283173     
   8.8000000000000007        94.400000000000006        3.0882549827955912     
   8.8000000000000007        95.200000000000003        3.0894025867457553     
   8.8000000000000007        96.000000000000000        3.0901469712746552     
   8.8000000000000007        96.800000000000011        3.0921757593302428     
   8.8000000000000007        97.600000000000009        3.0934062471726067     
   8.8000000000000007        98.400000000000006        3.0953085640543367     
   8.8000000000000007        99.200000000000003        3.0972125691141970     
   8.8000000000000007        100.00000000000000        3.0966565713484573     
   8.8000000000000007        100.80000000000001        3.0969015918451799     
   8.8000000000000007        101.60000000000001        3.0958561977466439     
   8.8000000000000007        102.40000000000001        3.0906185683381109     

   9.6000000000000014       0.80000000000000004        3.0787926320885051     
   9.6000000000000014        1.6000000000000001        3.0698319494571411     
   9.6000000000000014        2.4000000000000004        3.0616271679787030     
   9.6000000000000014        3.2000000000000002        3.0577295201642323     
   9.6000000000000014        4.0000000000000000        3.0627419253520158     
   9.6000000000000014        4.8000000000000007        3.0822670248376456     
   9.6000000000000014        5.6000000000000005        3.1209204777459720     
   9.6000000000000014        6.4000000000000004        3.1819605115994722     
   9.6000000000000014        7.2000000000000002        3.2626287849874287     
   9.6000000000000014        8.0000000000000000        3.3531133424404116     
   9.6000000000000014        8.8000000000000007        3.4364155644601992     
   9.6000000000000014        9.6000000000000014        3.4918416664745284     
   9.6000000000000014        10.400000000000000        3.4834995746083424     
   9.6000000000000014        11.200000000000001        3.5026140113060742     
   9.6000000000000014        12.000000000000000        3.4480570592308837     
   9.6000000000000014        12.800000000000001        3.2794525040129270     
   9.6000000000000014        13.600000000000001        3.0151178664193594     
   9.6000000000000014        14.400000000000000        2.4848291790098402     
   9.6000000000000014        15.200000000000001        2.5006552364638064     
   9.6000000000000014        16.000000000000000        2.4831067834714502     
   9.6000000000000014        16.800000000000001        2.4944701185558684     
   9.6000000000000014        17.600000000000001        2.5047664245450356     
   9.6000000000000014        18.400000000000002        2.4826342293447055     
   9.6000000000000014        19.200000000000003        2.5048822191669782     
   9.6000000000000014        20.000000000000000        2.4908920594375235     
   9.6000000000000014        20.800000000000001        2.5036910541558033     
   9.6000000000000014        21.600000000000001        2.4963510740416472     
   9.6000000000000014        22.400000000000002        2.4858289437176539     
   9.6000000000000014        23.200000000000003        2.5088318948423045     
   9.6000000000000014        24.000000000000000        2.4819197094955783     
   9.6000000000000014        24.800000000000001        2.4956704464471016     
   9.6000000000000014        25.600000000000001        2.4923173741774880     
   9.6000000000000014        26.400000000000002        2.4982714844862168     
   9.6000000000000014        27.200000000000003        2.5038269829012103     
   9.6000000000000014        28.000000000000000        2.4892996855394904     
   9.6000000000000014        28.800000000000001        3.2098978166591770     
   9.6000000000000014        29.600000000000001        3.4831314009138290     
   9.6000000000000014        30.400000000000002        3.4966143950458410     
   9.6000000000000014        31.200000000000003        3.4858601573364543     
   9.6000000000000014        32.000000000000000        3.4937985088752699     
   9.6000000000000014        32.800000000000004        3.4425692419193754     
   9.6000000000000014        33.600000000000001        3.3582878252974373     
   9.6000000000000014        34.399999999999999        3.2692827898872245     
   9.6000000000000014        35.200000000000003        3.1875840355213794     
   9.6000000000000014        36.000000000000000        3.1236506022699508     
   9.6000000000000014        36.800000000000004        3.0809749168580178     
   9.6000000000000014        37.600000000000001        3.0588305656266734     
   9.6000000000000014        38.400000000000006        3.0532730272682231     
   9.6000000000000014        39.200000000000003        3.0591733900845739     
   9.6000000000000014        40.000000000000000        3.0723678263749470     
   9.6000000000000014        40.800000000000004        3.0875070812177694     
   9.6000000000000014        41.600000000000001        3.1045810077734886     
   9.6000000000000014        42.400000000000006        3.1221620853314942     
   9.6000000000000014        43.200000000000003        3.1394784193073426     
   9.6000000000000014        44.000000000000000        3.1575050534508597     
   9.6000000000000014        44.800000000000004        3.1763220799075600     
   9.6000000000000014        45.600000000000001        3.1937196837930206     
   9.6000000000000014        46.400000000000006        3.2117654311872532     
   9.6000000000000014        47.200000000000003        3.2298131529058645     
   9.6000000000000014        48.000000000000000        3.2467251480788857     
   9.6000000000000014        48.800000000000004        3.2609777850575505     
   9.6000000000000014        49.600000000000001        3.2697107693966863     
   9.6000000000000014        50.400000000000006        3.2760525869579129     
   9.6000000000000014        51.200000000000003        3.2777691760636563     
   9.6000000000000014        52.000000000000000        3.2718654867256070     
   9.6000000000000014        52.800000000000004        3.2620697220625625     
   9.6000000000000014        53.600000000000001        3.2474567824463074     
   9.6000000000000014        54.400000000000006        3.2285571581058452     
   9.6000000000000014        55.200000000000003        3.2067081464209743     
   9.6000000000000014        56.000000000000000        3.1837169533114009     
   9.6000000000000014        56.800000000000004        3.1597421367300562     
   9.6000000000000014        57.600000000000001        3.1372622861903343     
   9.6000000000000014        58.400000000000006        3.1167364153460011     
   9.6000000000000014        59.200000000000003        3.0983437611046512     
   9.6000000000000014        60.000000000000000        3.0842726030860108     
   9.6000000000000014        60.800000000000004        3.0725069112872196     
   9.6000000000000014        61.600000000000001        3.0633570066903033     
   9.6000000000000014        62.400000000000006        3.0576302828662052     
   9.6000000000000014        63.200000000000003        3.0539306204565713     
   9.6000000000000014        64.000000000000000        3.0505446694861078     
   9.6000000000000014        64.799999999999997        3.0507209527821217     
   9.6000000000000014        65.600000000000009        3.0500429849240502     
   9.6000000000000014        66.400000000000006        3.0509380106607282     
   9.6000000000000014        67.200000000000003        3.0535122790697597     
   9.6000000000000014        68.000000000000000        3.0575055399386772     
   9.6000000000000014        68.799999999999997        3.0632202632623700     
   9.6000000000000014        69.600000000000009        3.0723646769820978     
   9.6000000000000014        70.400000000000006        3.0824900988713559     
   9.6000000000000014        71.200000000000003        3.0959898380416706     
   9.6000000000000014        72.000000000000000        3.1127822505216365     
   9.6000000000000014        72.799999999999997        3.1318841240336419     
   9.6000000000000014        73.600000000000009        3.1533350834987890     
   9.6000000000000014        74.400000000000006        3.1763777564157647     
   9.6000000000000014        75.200000000000003        3.1994972477285928     
   9.6000000000000014        76.000000000000000        3.2208241409245169     
   9.6000000000000014        76.800000000000011        3.2418941332504136     
   9.6000000000000014        77.600000000000009        3.2595621674640731     
   9.6000000000000014        78.400000000000006        3.2734860647076127     
   9.6000000000000014        79.200000000000003        3.2815798914685113     
   9.6000000000000014        80.000000000000000        3.2856202774429306     
   9.6000000000000014        80.800000000000011        3.2808411748065698     
   9.6000000000000014        81.600000000000009        3.2726425253314368     
   9.6000000000000014        82.400000000000006        3.2595242690274704     
   9.6000000000000014        83.200000000000003        3.2427986896048662     
   9.6000000000000014        84.000000000000000        3.2239253612654313     
   9.6000000000000014        84.800000000000011        3.2025591677057781     
   9.6000000000000014        85.600000000000009        3.1820742226944114     
   9.6000000000000014        86.400000000000006        3.1624043893819143     
   9.6000000000000014        87.200000000000003        3.1435445574976426     
   9.6000000000000014        88.000000000000000        3.1301607705771115     
   9.6000000000000014        88.800000000000011        3.1178538703800136     
   9.6000000000000014        89.600000000000009        3.1083842912133299     
   9.6000000000000014        90.400000000000006        3.1012273847199703     
   9.6000000000000014        91.200000000000003        3.0962933401899511     
   9.6000000000000014        92.000000000000000        3.0940202665099195     
   9.6000000000000014        92.800000000000011        3.0925101438362597     
   9.6000000000000014        93.600000000000009        3.0916802438961084     
   9.6000000000000014        94.400000000000006        3.0917216340813489     
   9.6000000000000014        95.200000000000003        3.0920459697592064     
   9.6000000000000014        96.000000000000000        3.0923318318986701     
   9.6000000000000014        96.800000000000011        3.0927270464664951     
   9.6000000000000014        97.600000000000009        3.0940944984380092     
   9.6000000000000014        98.400000000000006        3.0958031776623449     
   9.6000000000000014        99.200000000000003        3.0966512060012454     
   9.6000000000000014        100.00000000000000        3.0969942259679533     
   9.6000000000000014        100.80000000000001        3.0959515293175128     
   9.6000000000000014        101.60000000000001        3.0932510860444906     
   9.6000000000000014        102.40000000000001        3.0868317303167414     

   10.400000000000000       0.80000000000000004        3.0736400318279840     
   10.400000000000000        1.6000000000000001        3.0650844096277323     
   10.400000000000000        2.4000000000000004        3.0576037983682003     
   10.400000000000000        3.2000000000000002        3.0560784984602942     
   10.400000000000000        4.0000000000000000        3.0670761168158158     
   10.400000000000000        4.8000000000000007        3.0940315818818247     
   10.400000000000000        5.6000000000000005        3.1436274453118980     
   10.400000000000000        6.4000000000000004        3.2141134812939094     
   10.400000000000000        7.2000000000000002        3.3045708312557425     
   10.400000000000000        8.0000000000000000        3.3975621805742029     
   10.400000000000000        8.8000000000000007        3.4695918527305709     
   10.400000000000000        9.6000000000000014        3.4960852329943277     
   10.400000000000000        10.400000000000000        3.4875752238999804     
   10.400000000000000        11.200000000000001        3.4898366476621754     
   10.400000000000000        12.000000000000000        3.3225040715543375     
   10.400000000000000        12.800000000000001        3.0219370455526908     
   10.400000000000000        13.600000000000001        2.4984519971801804     
   10.400000000000000        14.400000000000000        2.4985749830535973     
   10.400000000000000        15.200000000000001        2.4937155015329955     
   10.400000000000000        16.000000000000000        2.5019816997196358     
   10.400000000000000        16.800000000000001        2.4778958069189181     
   10.400000000000000        17.600000000000001        2.5022125853593593     
   10.400000000000000        18.400000000000002        2.4947443037396382     
   10.400000000000000        19.200000000000003        2.4926830169421574     
   10.400000000000000        20.000000000000000        2.4852775345536244     
   10.400000000000000        20.800000000000001        2.4951733355621979     
   10.400000000000000        21.600000000000001        2.4822952502539368     
   10.400000000000000        22.400000000000002        2.4933001949539002     
   10.400000000000000        23.200000000000003        2.5039904841638219     
   10.400000000000000        24.000000000000000        2.4949695040069479     
   10.400000000000000        24.800000000000001        2.4946468491272773     
   10.400000000000000        25.600000000000001        2.4969290932014281     
   10.400000000000000        26.400000000000002        2.4833256271537807     
   10.400000000000000        27.200000000000003        2.4866147000185150     
   10.400000000000000        28.000000000000000        2.4875942431971052     
   10.400000000000000        28.800000000000001        2.5077714987084558     
   10.400000000000000        29.600000000000001        3.3313585924594054     
   10.400000000000000        30.400000000000002        3.4836608698010134     
   10.400000000000000        31.200000000000003        3.4930088297311213     
   10.400000000000000        32.000000000000000        3.4927328859564843     
   10.400000000000000        32.800000000000004        3.4714898849879177     
   10.400000000000000        33.600000000000001        3.4011898105622942     
   10.400000000000000        34.399999999999999        3.3097957387219274     
   10.400000000000000        35.200000000000003        3.2212581284665349     
   10.400000000000000        36.000000000000000        3.1466744277299452     
   10.400000000000000        36.800000000000004        3.0933632278642880     
   10.400000000000000        37.600000000000001        3.0638846376832114     
   10.400000000000000        38.400000000000006        3.0518896326908709     
   10.400000000000000        39.200000000000003        3.0543385061912529     
   10.400000000000000        40.000000000000000        3.0661611313858619     
   10.400000000000000        40.800000000000004        3.0840672123619415     
   10.400000000000000        41.600000000000001        3.1023199361247538     
   10.400000000000000        42.400000000000006        3.1191121727011368     
   10.400000000000000        43.200000000000003        3.1377523967917273     
   10.400000000000000        44.000000000000000        3.1563104784308691     
   10.400000000000000        44.800000000000004        3.1749705791053651     
   10.400000000000000        45.600000000000001        3.1935943303432537     
   10.400000000000000        46.400000000000006        3.2127716365658769     
   10.400000000000000        47.200000000000003        3.2304425139339403     
   10.400000000000000        48.000000000000000        3.2473603824708164     
   10.400000000000000        48.800000000000004        3.2627529566648996     
   10.400000000000000        49.600000000000001        3.2741782277364533     
   10.400000000000000        50.400000000000006        3.2821649282454763     
   10.400000000000000        51.200000000000003        3.2857248040725042     
   10.400000000000000        52.000000000000000        3.2838937178105478     
   10.400000000000000        52.800000000000004        3.2769395781619082     
   10.400000000000000        53.600000000000001        3.2647241148053170     
   10.400000000000000        54.400000000000006        3.2481674896987096     
   10.400000000000000        55.200000000000003        3.2286611829946557     
   10.400000000000000        56.000000000000000        3.2078912735626730     
   10.400000000000000        56.800000000000004        3.1845144447452407     
   10.400000000000000        57.600000000000001        3.1616739801149714     
   10.400000000000000        58.400000000000006        3.1394323117551197     
   10.400000000000000        59.200000000000003        3.1192212404453268     
   10.400000000000000        60.000000000000000        3.1038263415193028     
   10.400000000000000        60.800000000000004        3.0894589210637227     
   10.400000000000000        61.600000000000001        3.0783925048995178     
   10.400000000000000        62.400000000000006        3.0701548352655657     
   10.400000000000000        63.200000000000003        3.0631486153602965     
   10.400000000000000        64.000000000000000        3.0578637770892980     
   10.400000000000000        64.799999999999997        3.0548316092298009     
   10.400000000000000        65.600000000000009        3.0513299821745008     
   10.400000000000000        66.400000000000006        3.0490911628764832     
   10.400000000000000        67.200000000000003        3.0512284527870155     
   10.400000000000000        68.000000000000000        3.0545537249156229     
   10.400000000000000        68.799999999999997        3.0607321349413752     
   10.400000000000000        69.600000000000009        3.0703690203759919     
   10.400000000000000        70.400000000000006        3.0830138246603589     
   10.400000000000000        71.200000000000003        3.0990360680521341     
   10.400000000000000        72.000000000000000        3.1183276650423015     
   10.400000000000000        72.799999999999997        3.1407609112293309     
   10.400000000000000        73.600000000000009        3.1653578201772041     
   10.400000000000000        74.400000000000006        3.1921459863295158     
   10.400000000000000        75.200000000000003        3.2169038832807950     
   10.400000000000000        76.000000000000000        3.2426628409816161     
   10.400000000000000        76.800000000000011        3.2649794584723386     
   10.400000000000000        77.600000000000009        3.2848269486259989     
   10.400000000000000        78.400000000000006        3.2962569816004970     
   10.400000000000000        79.200000000000003        3.3056026007744843     
   10.400000000000000        80.000000000000000        3.3071318680839439     
   10.400000000000000        80.800000000000011        3.3030462240714051     
   10.400000000000000        81.600000000000009        3.2936951758119108     
   10.400000000000000        82.400000000000006        3.2789034962384460     
   10.400000000000000        83.200000000000003        3.2602029991519532     
   10.400000000000000        84.000000000000000        3.2387266146190670     
   10.400000000000000        84.800000000000011        3.2167315159109724     
   10.400000000000000        85.600000000000009        3.1941770455161858     
   10.400000000000000        86.400000000000006        3.1731864262797398     
   10.400000000000000        87.200000000000003        3.1547753093437652     
   10.400000000000000        88.000000000000000        3.1394733626171094     
   10.400000000000000        88.800000000000011        3.1270242407499316     
   10.400000000000000        89.600000000000009        3.1147944818576065     
   10.400000000000000        90.400000000000006        3.1093710015327818     
   10.400000000000000        91.200000000000003        3.1048397788234174     
   10.400000000000000        92.000000000000000        3.1016794790970823     
   10.400000000000000        92.800000000000011        3.1003128259706929     
   10.400000000000000        93.600000000000009        3.0992124769432556     
   10.400000000000000        94.400000000000006        3.0989794316234374     
   10.400000000000000        95.200000000000003        3.0976279763344050     
   10.400000000000000        96.000000000000000        3.0971654838162950     
   10.400000000000000        96.800000000000011        3.0977154676524936     
   10.400000000000000        97.600000000000009        3.0977594364420247     
   10.400000000000000        98.400000000000006        3.0971707279334217     
   10.400000000000000        99.200000000000003        3.0975722735627951     
   10.400000000000000        100.00000000000000        3.0968876785888302     
   10.400000000000000        100.80000000000001        3.0949252115534454     
   10.400000000000000        101.60000000000001        3.0906664891487265     
   10.400000000000000        102.40000000000001        3.0824529224815982     

   11.200000000000001       0.80000000000000004        3.0700247873090407     
   11.200000000000001        1.6000000000000001        3.0608498068360639     
   11.200000000000001        2.4000000000000004        3.0543665331183210     
   11.200000000000001        3.2000000000000002        3.0557184838674396     
   11.200000000000001        4.0000000000000000        3.0729526535969911     
   11.200000000000001        4.8000000000000007        3.1091303925631935     
   11.200000000000001        5.6000000000000005        3.1671316895853807     
   11.200000000000001        6.4000000000000004        3.2485101663094844     
   11.200000000000001        7.2000000000000002        3.3424728316912642     
   11.200000000000001        8.0000000000000000        3.4312822134470453     
   11.200000000000001        8.8000000000000007        3.4890818115717148     
   11.200000000000001        9.6000000000000014        3.4991491451030403     
   11.200000000000001        10.400000000000000        3.4817825808450298     
   11.200000000000001        11.200000000000001        3.4515395755970939     
   11.200000000000001        12.000000000000000        3.1768679644163598     
   11.200000000000001        12.800000000000001        2.4992776104905361     
   11.200000000000001        13.600000000000001        2.4930880781777400     
   11.200000000000001        14.400000000000000        2.4856512505429498     
   11.200000000000001        15.200000000000001        2.5019092245832515     
   11.200000000000001        16.000000000000000        2.4933839838303498     
   11.200000000000001        16.800000000000001        2.5034931118301054     
   11.200000000000001        17.600000000000001        2.4863957217924746     
   11.200000000000001        18.400000000000002        2.4798579435757402     
   11.200000000000001        19.200000000000003        2.5031878874775222     
   11.200000000000001        20.000000000000000        2.4844155880129661     
   11.200000000000001        20.800000000000001        2.4988466031737473     
   11.200000000000001        21.600000000000001        2.4954535499752373     
   11.200000000000001        22.400000000000002        2.4803077834462006     
   11.200000000000001        23.200000000000003        2.4990816156792639     
   11.200000000000001        24.000000000000000        2.4878611366941530     
   11.200000000000001        24.800000000000001        2.4887008284950221     
   11.200000000000001        25.600000000000001        2.4872590186246306     
   11.200000000000001        26.400000000000002        2.5052171742807290     
   11.200000000000001        27.200000000000003        2.5029050529744747     
   11.200000000000001        28.000000000000000        2.5013236538050294     
   11.200000000000001        28.800000000000001        2.5026649962130554     
   11.200000000000001        29.600000000000001        3.1976357754600597     
   11.200000000000001        30.400000000000002        3.4829885919365773     
   11.200000000000001        31.200000000000003        3.4987540974713975     
   11.200000000000001        32.000000000000000        3.4965829213749586     
   11.200000000000001        32.800000000000004        3.4924426281638081     
   11.200000000000001        33.600000000000001        3.4317920119545029     
   11.200000000000001        34.399999999999999        3.3443449971607966     
   11.200000000000001        35.200000000000003        3.2512660205736656     
   11.200000000000001        36.000000000000000        3.1669784717423561     
   11.200000000000001        36.800000000000004        3.1044293441443176     
   11.200000000000001        37.600000000000001        3.0658958410270341     
   11.200000000000001        38.400000000000006        3.0509502717672499     
   11.200000000000001        39.200000000000003        3.0473314984928495     
   11.200000000000001        40.000000000000000        3.0570346157562418     
   11.200000000000001        40.800000000000004        3.0726689619276586     
   11.200000000000001        41.600000000000001        3.0909129182231867     
   11.200000000000001        42.400000000000006        3.1100043054508082     
   11.200000000000001        43.200000000000003        3.1295292830685781     
   11.200000000000001        44.000000000000000        3.1487697638572478     
   11.200000000000001        44.800000000000004        3.1676691526660354     
   11.200000000000001        45.600000000000001        3.1869923524876600     
   11.200000000000001        46.400000000000006        3.2066604500394318     
   11.200000000000001        47.200000000000003        3.2261409433682107     
   11.200000000000001        48.000000000000000        3.2440227466158729     
   11.200000000000001        48.800000000000004        3.2637938149260894     
   11.200000000000001        49.600000000000001        3.2779151953089234     
   11.200000000000001        50.400000000000006        3.2908079137767232     
   11.200000000000001        51.200000000000003        3.2992115968704399     
   11.200000000000001        52.000000000000000        3.3026184276152621     
   11.200000000000001        52.800000000000004        3.3008798249997442     
   11.200000000000001        53.600000000000001        3.2928775035241111     
   11.200000000000001        54.400000000000006        3.2812258225286759     
   11.200000000000001        55.200000000000003        3.2657993175371938     
   11.200000000000001        56.000000000000000        3.2475782039599954     
   11.200000000000001        56.800000000000004        3.2263780483770161     
   11.200000000000001        57.600000000000001        3.2046523199531070     
   11.200000000000001        58.400000000000006        3.1826818265685266     
   11.200000000000001        59.200000000000003        3.1633783413177081     
   11.200000000000001        60.000000000000000        3.1445813577494044     
   11.200000000000001        60.800000000000004        3.1289219676255171     
   11.200000000000001        61.600000000000001        3.1138687304395725     
   11.200000000000001        62.400000000000006        3.1014454793545925     
   11.200000000000001        63.200000000000003        3.0900339699142747     
   11.200000000000001        64.000000000000000        3.0803161727759405     
   11.200000000000001        64.799999999999997        3.0688360179123912     
   11.200000000000001        65.600000000000009        3.0651011695491177     
   11.200000000000001        66.400000000000006        3.0595654540247041     
   11.200000000000001        67.200000000000003        3.0561766606730494     
   11.200000000000001        68.000000000000000        3.0559826842076583     
   11.200000000000001        68.799999999999997        3.0598491049043415     
   11.200000000000001        69.600000000000009        3.0681628533292034     
   11.200000000000001        70.400000000000006        3.0816374718344126     
   11.200000000000001        71.200000000000003        3.0981306595514031     
   11.200000000000001        72.000000000000000        3.1193222554276794     
   11.200000000000001        72.799999999999997        3.1441714261688047     
   11.200000000000001        73.600000000000009        3.1716179726255946     
   11.200000000000001        74.400000000000006        3.2007182382319002     
   11.200000000000001        75.200000000000003        3.2292005531278996     
   11.200000000000001        76.000000000000000        3.2551990872422611     
   11.200000000000001        76.800000000000011        3.2796400706543580     
   11.200000000000001        77.600000000000009        3.2990087404949313     
   11.200000000000001        78.400000000000006        3.3134705894686087     
   11.200000000000001        79.200000000000003        3.3219851837565959     
   11.200000000000001        80.000000000000000        3.3236829597139583     
   11.200000000000001        80.800000000000011        3.3180475907625366     
   11.200000000000001        81.600000000000009        3.3074114740328300     
   11.200000000000001        82.400000000000006        3.2916035785548692     
   11.200000000000001        83.200000000000003        3.2712341175173392     
   11.200000000000001        84.000000000000000        3.2504401280432673     
   11.200000000000001        84.800000000000011        3.2264487308791368     
   11.200000000000001        85.600000000000009        3.2032150612664974     
   11.200000000000001        86.400000000000006        3.1810680034043513     
   11.200000000000001        87.200000000000003        3.1648104077776886     
   11.200000000000001        88.000000000000000        3.1493264109849992     
   11.200000000000001        88.800000000000011        3.1367999065251579     
   11.200000000000001        89.600000000000009        3.1276755476017510     
   11.200000000000001        90.400000000000006        3.1223555488113539     
   11.200000000000001        91.200000000000003        3.1163162506225639     
   11.200000000000001        92.000000000000000        3.1136914711427806     
   11.200000000000001        92.800000000000011        3.1116121122786167     
   11.200000000000001        93.600000000000009        3.1108926323727255     
   11.200000000000001        94.400000000000006        3.1098689588573571     
   11.200000000000001        95.200000000000003        3.1065769737401685     
   11.200000000000001        96.000000000000000        3.1050443505512635     
   11.200000000000001        96.800000000000011        3.1043795044439375     
   11.200000000000001        97.600000000000009        3.1024174909514382     
   11.200000000000001        98.400000000000006        3.1016735821899881     
   11.200000000000001        99.200000000000003        3.0996904309838706     
   11.200000000000001        100.00000000000000        3.0974360544173529     
   11.200000000000001        100.80000000000001        3.0939602847195218     
   11.200000000000001        101.60000000000001        3.0878254780192536     
   11.200000000000001        102.40000000000001        3.0795977013146949     

   12.000000000000000       0.80000000000000004        3.0663509764880512     
   12.000000000000000        1.6000000000000001        3.0568125909342947     
   12.000000000000000        2.4000000000000004        3.0523576173361735     
   12.000000000000000        3.2000000000000002        3.0582072639942646     
   12.000000000000000        4.0000000000000000        3.0786785219382207     
   12.000000000000000        4.8000000000000007        3.1211641073860386     
   12.000000000000000        5.6000000000000005        3.1896342895026675     
   12.000000000000000        6.4000000000000004        3.2779781048093350     
   12.000000000000000        7.2000000000000002        3.3746607359954242     
   12.000000000000000        8.0000000000000000        3.4551829724822110     
   12.000000000000000        8.8000000000000007        3.4923467776262442     
   12.000000000000000        9.6000000000000014        3.4996005603181071     
   12.000000000000000        10.400000000000000        3.4994115210586179     
   12.000000000000000        11.200000000000001        3.4252990596026556     
   12.000000000000000        12.000000000000000        3.0991337681969533     
   12.000000000000000        12.800000000000001        2.5033963851746681     
   12.000000000000000        13.600000000000001        2.4751106799270848     
   12.000000000000000        14.400000000000000        2.5082191241723235     
   12.000000000000000        15.200000000000001        2.4833238793043786     
   12.000000000000000        16.000000000000000        2.4935888046122634     
   12.000000000000000        16.800000000000001        2.4923748703374375     
   12.000000000000000        17.600000000000001        2.4949141000446464     
   12.000000000000000        18.400000000000002        2.4875412897538713     
   12.000000000000000        19.200000000000003        2.4981121665140842     
   12.000000000000000        20.000000000000000        2.4843012337682757     
   12.000000000000000        20.800000000000001        2.5039401081172845     
   12.000000000000000        21.600000000000001        2.4920936780494873     
   12.000000000000000        22.400000000000002        2.4935007495643631     
   12.000000000000000        23.200000000000003        2.4831382778473254     
   12.000000000000000        24.000000000000000        2.5015387543211198     
   12.000000000000000        24.800000000000001        2.5005376430372923     
   12.000000000000000        25.600000000000001        2.4984242081962864     
   12.000000000000000        26.400000000000002        2.4908475433297723     
   12.000000000000000        27.200000000000003        2.4801807724745109     
   12.000000000000000        28.000000000000000        2.4885712109146620     
   12.000000000000000        28.800000000000001        2.4842641991818502     
   12.000000000000000        29.600000000000001        3.1211121662471828     
   12.000000000000000        30.400000000000002        3.4251691177534704     
   12.000000000000000        31.200000000000003        3.4920508015572991     
   12.000000000000000        32.000000000000000        3.4963714969261726     
   12.000000000000000        32.800000000000004        3.4976114005136831     
   12.000000000000000        33.600000000000001        3.4517677916451603     
   12.000000000000000        34.399999999999999        3.3710393405332426     
   12.000000000000000        35.200000000000003        3.2749458386753951     
   12.000000000000000        36.000000000000000        3.1845432198804846     
   12.000000000000000        36.800000000000004        3.1124913850446903     
   12.000000000000000        37.600000000000001        3.0661638759990684     
   12.000000000000000        38.400000000000006        3.0432020570726594     
   12.000000000000000        39.200000000000003        3.0384149734974435     
   12.000000000000000        40.000000000000000        3.0458776976429061     
   12.000000000000000        40.800000000000004        3.0599856905450120     
   12.000000000000000        41.600000000000001        3.0772841356178677     
   12.000000000000000        42.400000000000006        3.0962574921622408     
   12.000000000000000        43.200000000000003        3.1150901125825023     
   12.000000000000000        44.000000000000000        3.1344597055901606     
   12.000000000000000        44.800000000000004        3.1542070808442206     
   12.000000000000000        45.600000000000001        3.1743884667085398     
   12.000000000000000        46.400000000000006        3.1966484387781109     
   12.000000000000000        47.200000000000003        3.2193021806746476     
   12.000000000000000        48.000000000000000        3.2421099572024681     
   12.000000000000000        48.800000000000004        3.2661543773239936     
   12.000000000000000        49.600000000000001        3.2859497958621979     
   12.000000000000000        50.400000000000006        3.3062633013372249     
   12.000000000000000        51.200000000000003        3.3216532006411801     
   12.000000000000000        52.000000000000000        3.3322040713573156     
   12.000000000000000        52.800000000000004        3.3378592667158817     
   12.000000000000000        53.600000000000001        3.3399326885886413     
   12.000000000000000        54.400000000000006        3.3333883608179806     
   12.000000000000000        55.200000000000003        3.3229640771469975     
   12.000000000000000        56.000000000000000        3.3078001229136542     
   12.000000000000000        56.800000000000004        3.2899050729066128     
   12.000000000000000        57.600000000000001        3.2704983510686065     
   12.000000000000000        58.400000000000006        3.2502800592837660     
   12.000000000000000        59.200000000000003        3.2296904771051063     
   12.000000000000000        60.000000000000000        3.2103025357024775     
   12.000000000000000        60.800000000000004        3.1913047733986430     
   12.000000000000000        61.600000000000001        3.1735884899313676     
   12.000000000000000        62.400000000000006        3.1578136923646798     
   12.000000000000000        63.200000000000003        3.1406868098082894     
   12.000000000000000        64.000000000000000        3.1244591260064882     
   12.000000000000000        64.799999999999997        3.1090493590581740     
   12.000000000000000        65.600000000000009        3.0941282009859035     
   12.000000000000000        66.400000000000006        3.0819636762410920     
   12.000000000000000        67.200000000000003        3.0723978042101328     
   12.000000000000000        68.000000000000000        3.0672488403141598     
   12.000000000000000        68.799999999999997        3.0654920524027283     
   12.000000000000000        69.600000000000009        3.0690030283317191     
   12.000000000000000        70.400000000000006        3.0792102126441585     
   12.000000000000000        71.200000000000003        3.0948993921027177     
   12.000000000000000        72.000000000000000        3.1160839415842809     
   12.000000000000000        72.799999999999997        3.1421114312593552     
   12.000000000000000        73.600000000000009        3.1713109105294626     
   12.000000000000000        74.400000000000006        3.2017497701490720     
   12.000000000000000        75.200000000000003        3.2316968360443168     
   12.000000000000000        76.000000000000000        3.2598447758371010     
   12.000000000000000        76.800000000000011        3.2851891266950224     
   12.000000000000000        77.600000000000009        3.3059078918950853     
   12.000000000000000        78.400000000000006        3.3202014648211886     
   12.000000000000000        79.200000000000003        3.3288804412091775     
   12.000000000000000        80.000000000000000        3.3305357297644305     
   12.000000000000000        80.800000000000011        3.3254032238424749     
   12.000000000000000        81.600000000000009        3.3132942691270548     
   12.000000000000000        82.400000000000006        3.2973238909293747     
   12.000000000000000        83.200000000000003        3.2769672554292977     
   12.000000000000000        84.000000000000000        3.2547625331597954     
   12.000000000000000        84.800000000000011        3.2323237956197657     
   12.000000000000000        85.600000000000009        3.2114357963338804     
   12.000000000000000        86.400000000000006        3.1906364363933948     
   12.000000000000000        87.200000000000003        3.1748548769347296     
   12.000000000000000        88.000000000000000        3.1608615557397020     
   12.000000000000000        88.800000000000011        3.1493428375031285     
   12.000000000000000        89.600000000000009        3.1413596242666930     
   12.000000000000000        90.400000000000006        3.1353630940795676     
   12.000000000000000        91.200000000000003        3.1313354284757633     
   12.000000000000000        92.000000000000000        3.1295570352193969     
   12.000000000000000        92.800000000000011        3.1269596634953807     
   12.000000000000000        93.600000000000009        3.1243421560644968     
   12.000000000000000        94.400000000000006        3.1223223936446036     
   12.000000000000000        95.200000000000003        3.1189550502198808     
   12.000000000000000        96.000000000000000        3.1157283892257071     
   12.000000000000000        96.800000000000011        3.1126321202147089     
   12.000000000000000        97.600000000000009        3.1094880839970469     
   12.000000000000000        98.400000000000006        3.1086553425615069     
   12.000000000000000        99.200000000000003        3.1031682866084731     
   12.000000000000000        100.00000000000000        3.0992867776766837     
   12.000000000000000        100.80000000000001        3.0941519547608816     
   12.000000000000000        101.60000000000001        3.0856951031093658     
   12.000000000000000        102.40000000000001        3.0767968576160531     

   12.800000000000001       0.80000000000000004        3.0647066632651501     
   12.800000000000001        1.6000000000000001        3.0534339744428989     
   12.800000000000001        2.4000000000000004        3.0507973999193352     
   12.800000000000001        3.2000000000000002        3.0586922657506572     
   12.800000000000001        4.0000000000000000        3.0864010126128627     
   12.800000000000001        4.8000000000000007        3.1361229884411048     
   12.800000000000001        5.6000000000000005        3.2102813745453131     
   12.800000000000001        6.4000000000000004        3.3025763832878998     
   12.800000000000001        7.2000000000000002        3.4007777646933168     
   12.800000000000001        8.0000000000000000        3.4722960789900075     
   12.800000000000001        8.8000000000000007        3.4973031116757682     
   12.800000000000001        9.6000000000000014        3.4999536847646593     
   12.800000000000001        10.400000000000000        3.4913447064289560     
   12.800000000000001        11.200000000000001        3.4067818849725571     
   12.800000000000001        12.000000000000000        3.0824185089994787     
   12.800000000000001        12.800000000000001        2.5029919185976128     
   12.800000000000001        13.600000000000001        2.4993701972777069     
   12.800000000000001        14.400000000000000        2.5005711983164551     
   12.800000000000001        15.200000000000001        2.4800499842035695     
   12.800000000000001        16.000000000000000        2.4930945356714069     
   12.800000000000001        16.800000000000001        2.4832081041267808     
   12.800000000000001        17.600000000000001        2.4977399281547399     
   12.800000000000001        18.400000000000002        2.4920674759580681     
   12.800000000000001        19.200000000000003        2.4825633491275672     
   12.800000000000001        20.000000000000000        2.4895854172037337     
   12.800000000000001        20.800000000000001        2.4991331563979649     
   12.800000000000001        21.600000000000001        2.4899869764321125     
   12.800000000000001        22.400000000000002        2.4943254438085929     
   12.800000000000001        23.200000000000003        2.4973459637338049     
   12.800000000000001        24.000000000000000        2.4861404893770165     
   12.800000000000001        24.800000000000001        2.5016783621018956     
   12.800000000000001        25.600000000000001        2.4758605572887227     
   12.800000000000001        26.400000000000002        2.4996466697337176     
   12.800000000000001        27.200000000000003        2.4908231363028741     
   12.800000000000001        28.000000000000000        2.5022681397291504     
   12.800000000000001        28.800000000000001        2.4902311958282404     
   12.800000000000001        29.600000000000001        3.0791849419733404     
   12.800000000000001        30.400000000000002        3.3912594414357402     
   12.800000000000001        31.200000000000003        3.4917076091331043     
   12.800000000000001        32.000000000000000        3.4966885334925171     
   12.800000000000001        32.800000000000004        3.4991229063373011     
   12.800000000000001        33.600000000000001        3.4667158978135912     
   12.800000000000001        34.399999999999999        3.3907388355498216     
   12.800000000000001        35.200000000000003        3.2928151033072846     
   12.800000000000001        36.000000000000000        3.1959742723809588     
   12.800000000000001        36.800000000000004        3.1197872089884982     
   12.800000000000001        37.600000000000001        3.0683584804003035     
   12.800000000000001        38.400000000000006        3.0427974148678327     
   12.800000000000001        39.200000000000003        3.0350679956287197     
   12.800000000000001        40.000000000000000        3.0406844267156723     
   12.800000000000001        40.800000000000004        3.0519934828005866     
   12.800000000000001        41.600000000000001        3.0666788271705219     
   12.800000000000001        42.400000000000006        3.0825891059943009     
   12.800000000000001        43.200000000000003        3.0989892498278739     
   12.800000000000001        44.000000000000000        3.1164356936020021     
   12.800000000000001        44.800000000000004        3.1362200365988686     
   12.800000000000001        45.600000000000001        3.1582266606958069     
   12.800000000000001        46.400000000000006        3.1845849608077055     
   12.800000000000001        47.200000000000003        3.2118731006107075     
   12.800000000000001        48.000000000000000        3.2402821070483627     
   12.800000000000001        48.800000000000004        3.2709296147119375     
   12.800000000000001        49.600000000000001        3.3012546936748750     
   12.800000000000001        50.400000000000006        3.3301560616406247     
   12.800000000000001        51.200000000000003        3.3554502467908764     
   12.800000000000001        52.000000000000000        3.3752926549276618     
   12.800000000000001        52.800000000000004        3.3888041288130912     
   12.800000000000001        53.600000000000001        3.3967968453788751     
   12.800000000000001        54.400000000000006        3.3957578508201411     
   12.800000000000001        55.200000000000003        3.3906052846644328     
   12.800000000000001        56.000000000000000        3.3808962074547169     
   12.800000000000001        56.800000000000004        3.3674998767147071     
   12.800000000000001        57.600000000000001        3.3520489097713448     
   12.800000000000001        58.400000000000006        3.3348685976346548     
   12.800000000000001        59.200000000000003        3.3154362441738465     
   12.800000000000001        60.000000000000000        3.2954509332362814     
   12.800000000000001        60.800000000000004        3.2754724441767591     
   12.800000000000001        61.600000000000001        3.2553478719057134     
   12.800000000000001        62.400000000000006        3.2356093738143432     
   12.800000000000001        63.200000000000003        3.2139529047421069     
   12.800000000000001        64.000000000000000        3.1915761058927661     
   12.800000000000001        64.799999999999997        3.1682301558049213     
   12.800000000000001        65.600000000000009        3.1447138771603007     
   12.800000000000001        66.400000000000006        3.1228656161031640     
   12.800000000000001        67.200000000000003        3.1048074241317933     
   12.800000000000001        68.000000000000000        3.0882451735351113     
   12.800000000000001        68.799999999999997        3.0775839527734807     
   12.800000000000001        69.600000000000009        3.0757635612139618     
   12.800000000000001        70.400000000000006        3.0800240578856268     
   12.800000000000001        71.200000000000003        3.0915950848046587     
   12.800000000000001        72.000000000000000        3.1103286870797668     
   12.800000000000001        72.799999999999997        3.1352630166559203     
   12.800000000000001        73.600000000000009        3.1641419656262726     
   12.800000000000001        74.400000000000006        3.1943638508786214     
   12.800000000000001        75.200000000000003        3.2263233411533454     
   12.800000000000001        76.000000000000000        3.2555680725269167     
   12.800000000000001        76.800000000000011        3.2814329998481258     
   12.800000000000001        77.600000000000009        3.3029842699248615     
   12.800000000000001        78.400000000000006        3.3177671678323386     
   12.800000000000001        79.200000000000003        3.3249755336902016     
   12.800000000000001        80.000000000000000        3.3279951444230895     
   12.800000000000001        80.800000000000011        3.3222239062942247     
   12.800000000000001        81.600000000000009        3.3119047716688685     
   12.800000000000001        82.400000000000006        3.2968560106244280     
   12.800000000000001        83.200000000000003        3.2770017837191796     
   12.800000000000001        84.000000000000000        3.2560766171868836     
   12.800000000000001        84.800000000000011        3.2357704700941774     
   12.800000000000001        85.600000000000009        3.2152613185956893     
   12.800000000000001        86.400000000000006        3.1984613939909470     
   12.800000000000001        87.200000000000003        3.1847484265186776     
   12.800000000000001        88.000000000000000        3.1725649495587644     
   12.800000000000001        88.800000000000011        3.1640515228616932     
   12.800000000000001        89.600000000000009        3.1588924153702709     
   12.800000000000001        90.400000000000006        3.1538985707453615     
   12.800000000000001        91.200000000000003        3.1511367710784670     
   12.800000000000001        92.000000000000000        3.1489335569652872     
   12.800000000000001        92.800000000000011        3.1459911395536175     
   12.800000000000001        93.600000000000009        3.1442362952365346     
   12.800000000000001        94.400000000000006        3.1395347606768826     
   12.800000000000001        95.200000000000003        3.1345655552874181     
   12.800000000000001        96.000000000000000        3.1296732056696390     
   12.800000000000001        96.800000000000011        3.1250544731791488     
   12.800000000000001        97.600000000000009        3.1190111767390474     
   12.800000000000001        98.400000000000006        3.1136252206917714     
   12.800000000000001        99.200000000000003        3.1078906446465933     
   12.800000000000001        100.00000000000000        3.1018121056618879     
   12.800000000000001        100.80000000000001        3.0947776098923190     
   12.800000000000001        101.60000000000001        3.0851905040253946     
   12.800000000000001        102.40000000000001        3.0737324931094272     

   13.600000000000001       0.80000000000000004        3.0595090964851175     
   13.600000000000001        1.6000000000000001        3.0513725706152206     
   13.600000000000001        2.4000000000000004        3.0498556188841741     
   13.600000000000001        3.2000000000000002        3.0617448712175319     
   13.600000000000001        4.0000000000000000        3.0929855360463514     
   13.600000000000001        4.8000000000000007        3.1490106634936028     
   13.600000000000001        5.6000000000000005        3.2290119260458234     
   13.600000000000001        6.4000000000000004        3.3254639932469230     
   13.600000000000001        7.2000000000000002        3.4221658697949109     
   13.600000000000001        8.0000000000000000        3.4847174073109195     
   13.600000000000001        8.8000000000000007        3.4912874330039507     
   13.600000000000001        9.6000000000000014        3.4979749695826792     
   13.600000000000001        10.400000000000000        3.4895136142532079     
   13.600000000000001        11.200000000000001        3.4000436530642371     
   13.600000000000001        12.000000000000000        3.0772377812151079     
   13.600000000000001        12.800000000000001        2.4931997901243181     
   13.600000000000001        13.600000000000001        2.4944791860696984     
   13.600000000000001        14.400000000000000        2.4967037430170023     
   13.600000000000001        15.200000000000001        2.5040739394001341     
   13.600000000000001        16.000000000000000        2.4953114563917902     
   13.600000000000001        16.800000000000001        2.4986937197091228     
   13.600000000000001        17.600000000000001        2.5033221846915108     
   13.600000000000001        18.400000000000002        2.4843503269275926     
   13.600000000000001        19.200000000000003        2.5086722907051646     
   13.600000000000001        20.000000000000000        2.4849610765896593     
   13.600000000000001        20.800000000000001        2.5032311195991070     
   13.600000000000001        21.600000000000001        2.4908298834747065     
   13.600000000000001        22.400000000000002        2.4913098373947542     
   13.600000000000001        23.200000000000003        2.4985625932442264     
   13.600000000000001        24.000000000000000        2.4864943443135483     
   13.600000000000001        24.800000000000001        2.5040049288355433     
   13.600000000000001        25.600000000000001        2.4823535042493807     
   13.600000000000001        26.400000000000002        2.5061322329055296     
   13.600000000000001        27.200000000000003        2.4811154216580018     
   13.600000000000001        28.000000000000000        2.4914655954601890     
   13.600000000000001        28.800000000000001        2.4873789467736898     
   13.600000000000001        29.600000000000001        3.0622737821052217     
   13.600000000000001        30.400000000000002        3.3796903554471349     
   13.600000000000001        31.200000000000003        3.4931453973968769     
   13.600000000000001        32.000000000000000        3.4834887716341605     
   13.600000000000001        32.800000000000004        3.4900325831579493     
   13.600000000000001        33.600000000000001        3.4791147576481092     
   13.600000000000001        34.399999999999999        3.4053840054774476     
   13.600000000000001        35.200000000000003        3.3075657852001963     
   13.600000000000001        36.000000000000000        3.2108118641784102     
   13.600000000000001        36.800000000000004        3.1331732449240191     
   13.600000000000001        37.600000000000001        3.0830198057312268     
   13.600000000000001        38.400000000000006        3.0575071668231297     
   13.600000000000001        39.200000000000003        3.0525236105999443     
   13.600000000000001        40.000000000000000        3.0581058005327737     
   13.600000000000001        40.800000000000004        3.0671223741740130     
   13.600000000000001        41.600000000000001        3.0755930729410177     
   13.600000000000001        42.400000000000006        3.0840345824256117     
   13.600000000000001        43.200000000000003        3.0912326047234213     
   13.600000000000001        44.000000000000000        3.1030279555236842     
   13.600000000000001        44.800000000000004        3.1201775980186834     
   13.600000000000001        45.600000000000001        3.1427552584833323     
   13.600000000000001        46.400000000000006        3.1718381856461368     
   13.600000000000001        47.200000000000003        3.2058061375162858     
   13.600000000000001        48.000000000000000        3.2440340463942277     
   13.600000000000001        48.800000000000004        3.2841150040767189     
   13.600000000000001        49.600000000000001        3.3257229337670791     
   13.600000000000001        50.400000000000006        3.3636167242196344     
   13.600000000000001        51.200000000000003        3.3989767572904399     
   13.600000000000001        52.000000000000000        3.4266619359531951     
   13.600000000000001        52.800000000000004        3.4435743056123465     
   13.600000000000001        53.600000000000001        3.4525744268054548     
   13.600000000000001        54.400000000000006        3.4544019633940977     
   13.600000000000001        55.200000000000003        3.4550332256160199     
   13.600000000000001        56.000000000000000        3.4501353770523893     
   13.600000000000001        56.800000000000004        3.4425247767368412     
   13.600000000000001        57.600000000000001        3.4334582725648075     
   13.600000000000001        58.400000000000006        3.4204139746365443     
   13.600000000000001        59.200000000000003        3.4047367763333622     
   13.600000000000001        60.000000000000000        3.3869548689671758     
   13.600000000000001        60.800000000000004        3.3686543015155781     
   13.600000000000001        61.600000000000001        3.3492049605420546     
   13.600000000000001        62.400000000000006        3.3271051472296427     
   13.600000000000001        63.200000000000003        3.3026919738805254     
   13.600000000000001        64.000000000000000        3.2759234515261100     
   13.600000000000001        64.799999999999997        3.2460516570004816     
   13.600000000000001        65.600000000000009        3.2154517084906313     
   13.600000000000001        66.400000000000006        3.1838599868203445     
   13.600000000000001        67.200000000000003        3.1537135384152961     
   13.600000000000001        68.000000000000000        3.1267536939499139     
   13.600000000000001        68.799999999999997        3.1055086612912843     
   13.600000000000001        69.600000000000009        3.0922857413333169     
   13.600000000000001        70.400000000000006        3.0864797992762405     
   13.600000000000001        71.200000000000003        3.0910057423572566     
   13.600000000000001        72.000000000000000        3.1042648466047584     
   13.600000000000001        72.799999999999997        3.1242584556154229     
   13.600000000000001        73.600000000000009        3.1519982461584863     
   13.600000000000001        74.400000000000006        3.1804480052115593     
   13.600000000000001        75.200000000000003        3.2128176504572101     
   13.600000000000001        76.000000000000000        3.2421931691307946     
   13.600000000000001        76.800000000000011        3.2683126990723497     
   13.600000000000001        77.600000000000009        3.2900444024239648     
   13.600000000000001        78.400000000000006        3.3053822786487790     
   13.600000000000001        79.200000000000003        3.3143713772298131     
   13.600000000000001        80.000000000000000        3.3156731326506255     
   13.600000000000001        80.800000000000011        3.3114857868276379     
   13.600000000000001        81.600000000000009        3.3031429613980996     
   13.600000000000001        82.400000000000006        3.2874675804299525     
   13.600000000000001        83.200000000000003        3.2707643603761563     
   13.600000000000001        84.000000000000000        3.2524711461973803     
   13.600000000000001        84.800000000000011        3.2346243399979429     
   13.600000000000001        85.600000000000009        3.2182255952937662     
   13.600000000000001        86.400000000000006        3.2042980590808359     
   13.600000000000001        87.200000000000003        3.1939761651388383     
   13.600000000000001        88.000000000000000        3.1851936713405005     
   13.600000000000001        88.800000000000011        3.1801717585505633     
   13.600000000000001        89.600000000000009        3.1771366194853528     
   13.600000000000001        90.400000000000006        3.1753105511593072     
   13.600000000000001        91.200000000000003        3.1757086787531357     
   13.600000000000001        92.000000000000000        3.1716862383612341     
   13.600000000000001        92.800000000000011        3.1691659869581144     
   13.600000000000001        93.600000000000009        3.1645282981509815     
   13.600000000000001        94.400000000000006        3.1605543816476978     
   13.600000000000001        95.200000000000003        3.1531810495535839     
   13.600000000000001        96.000000000000000        3.1463762932552801     
   13.600000000000001        96.800000000000011        3.1382763427876088     
   13.600000000000001        97.600000000000009        3.1289863548713535     
   13.600000000000001        98.400000000000006        3.1214424940593872     
   13.600000000000001        99.200000000000003        3.1137695930594669     
   13.600000000000001        100.00000000000000        3.1051193488315336     
   13.600000000000001        100.80000000000001        3.0956273091853697     
   13.600000000000001        101.60000000000001        3.0846269883119466     
   13.600000000000001        102.40000000000001        3.0726613112656462     

   14.400000000000000       0.80000000000000004        3.0582357697260347     
   14.400000000000000        1.6000000000000001        3.0495584305974579     
   14.400000000000000        2.4000000000000004        3.0498462961951063     
   14.400000000000000        3.2000000000000002        3.0647083169178169     
   14.400000000000000        4.0000000000000000        3.1003676355805099     
   14.400000000000000        4.8000000000000007        3.1609980813786183     
   14.400000000000000        5.6000000000000005        3.2454416945271918     
   14.400000000000000        6.4000000000000004        3.3431554965424013     
   14.400000000000000        7.2000000000000002        3.4349424389556957     
   14.400000000000000        8.0000000000000000        3.4811998141648797     
   14.400000000000000        8.8000000000000007        3.4944293468474061     
   14.400000000000000        9.6000000000000014        3.4983330773812606     
   14.400000000000000        10.400000000000000        3.4971523767691792     
   14.400000000000000        11.200000000000001        3.3936660404597987     
   14.400000000000000        12.000000000000000        3.0728664627286237     
   14.400000000000000        12.800000000000001        2.4990534555780544     
   14.400000000000000        13.600000000000001        2.4920386166625863     
   14.400000000000000        14.400000000000000        2.4919389723404808     
   14.400000000000000        15.200000000000001        2.4913341949711514     
   14.400000000000000        16.000000000000000        2.4819355296092738     
   14.400000000000000        16.800000000000001        2.4879895311209195     
   14.400000000000000        17.600000000000001        2.4799007359830560     
   14.400000000000000        18.400000000000002        2.4872333964980284     
   14.400000000000000        19.200000000000003        2.4937194867178398     
   14.400000000000000        20.000000000000000        2.4825221581863461     
   14.400000000000000        20.800000000000001        2.4914371358077747     
   14.400000000000000        21.600000000000001        2.4894707472338347     
   14.400000000000000        22.400000000000002        2.4931912332773494     
   14.400000000000000        23.200000000000003        2.5016959453608454     
   14.400000000000000        24.000000000000000        2.4835628045629696     
   14.400000000000000        24.800000000000001        2.4831427008014932     
   14.400000000000000        25.600000000000001        2.4987558085132764     
   14.400000000000000        26.400000000000002        2.4890160408475563     
   14.400000000000000        27.200000000000003        2.4792309414792761     
   14.400000000000000        28.000000000000000        2.5007145241922002     
   14.400000000000000        28.800000000000001        2.5019131369338377     
   14.400000000000000        29.600000000000001        3.0555565184380709     
   14.400000000000000        30.400000000000002        3.3807112002000004     
   14.400000000000000        31.200000000000003        3.4954880082114248     
   14.400000000000000        32.000000000000000        3.4877919920307110     
   14.400000000000000        32.800000000000004        3.4961606088934243     
   14.400000000000000        33.600000000000001        3.4873901466396444     
   14.400000000000000        34.399999999999999        3.4181177901193598     
   14.400000000000000        35.200000000000003        3.3247871204676942     
   14.400000000000000        36.000000000000000        3.2317921008189479     
   14.400000000000000        36.800000000000004        3.1633199463292914     
   14.400000000000000        37.600000000000001        3.1219192243654006     
   14.400000000000000        38.400000000000006        3.1057297183455859     
   14.400000000000000        39.200000000000003        3.1064098464882184     
   14.400000000000000        40.000000000000000        3.1145905184637637     
   14.400000000000000        40.800000000000004        3.1185726572095120     
   14.400000000000000        41.600000000000001        3.1208944057795391     
   14.400000000000000        42.400000000000006        3.1151989027055862     
   14.400000000000000        43.200000000000003        3.1080922790305863     
   14.400000000000000        44.000000000000000        3.1060871484609871     
   14.400000000000000        44.800000000000004        3.1134391417751615     
   14.400000000000000        45.600000000000001        3.1318299587846172     
   14.400000000000000        46.400000000000006        3.1634439723850871     
   14.400000000000000        47.200000000000003        3.2063608522791691     
   14.400000000000000        48.000000000000000        3.2538442639507483     
   14.400000000000000        48.800000000000004        3.3052282312298908     
   14.400000000000000        49.600000000000001        3.3584773869137634     
   14.400000000000000        50.400000000000006        3.4063013435333733     
   14.400000000000000        51.200000000000003        3.4445509446935283     
   14.400000000000000        52.000000000000000        3.4714525813653996     
   14.400000000000000        52.800000000000004        3.4869220241250605     
   14.400000000000000        53.600000000000001        3.4932999909198612     
   14.400000000000000        54.400000000000006        3.4974241802967461     
   14.400000000000000        55.200000000000003        3.4977434194192227     
   14.400000000000000        56.000000000000000        3.4979770556635414     
   14.400000000000000        56.800000000000004        3.4980396114820453     
   14.400000000000000        57.600000000000001        3.4932380357409607     
   14.400000000000000        58.400000000000006        3.4876235193513327     
   14.400000000000000        59.200000000000003        3.4780198014081942     
   14.400000000000000        60.000000000000000        3.4660634425719650     
   14.400000000000000        60.800000000000004        3.4514727658382114     
   14.400000000000000        61.600000000000001        3.4358859952557617     
   14.400000000000000        62.400000000000006        3.4175138346534260     
   14.400000000000000        63.200000000000003        3.3947975136754174     
   14.400000000000000        64.000000000000000        3.3668407336157236     
   14.400000000000000        64.799999999999997        3.3347943607034787     
   14.400000000000000        65.600000000000009        3.2993914421507657     
   14.400000000000000        66.400000000000006        3.2608865858381342     
   14.400000000000000        67.200000000000003        3.2202497826841499     
   14.400000000000000        68.000000000000000        3.1808785937284858     
   14.400000000000000        68.799999999999997        3.1463213673305037     
   14.400000000000000        69.600000000000009        3.1192702896333468     
   14.400000000000000        70.400000000000006        3.1023772324718997     
   14.400000000000000        71.200000000000003        3.0958566753619863     
   14.400000000000000        72.000000000000000        3.0995922248490131     
   14.400000000000000        72.799999999999997        3.1137288524555213     
   14.400000000000000        73.600000000000009        3.1358281443591762     
   14.400000000000000        74.400000000000006        3.1625585870323136     
   14.400000000000000        75.200000000000003        3.1914044402920356     
   14.400000000000000        76.000000000000000        3.2205973609801513     
   14.400000000000000        76.800000000000011        3.2465826359303014     
   14.400000000000000        77.600000000000009        3.2682229468682236     
   14.400000000000000        78.400000000000006        3.2836322661534583     
   14.400000000000000        79.200000000000003        3.2931415153435286     
   14.400000000000000        80.000000000000000        3.2958617038188289     
   14.400000000000000        80.800000000000011        3.2922933766012057     
   14.400000000000000        81.600000000000009        3.2840577791865488     
   14.400000000000000        82.400000000000006        3.2723120515125954     
   14.400000000000000        83.200000000000003        3.2579653745418282     
   14.400000000000000        84.000000000000000        3.2449239277943405     
   14.400000000000000        84.800000000000011        3.2296966114859811     
   14.400000000000000        85.600000000000009        3.2183361469748322     
   14.400000000000000        86.400000000000006        3.2077856518056191     
   14.400000000000000        87.200000000000003        3.2005585285113978     
   14.400000000000000        88.000000000000000        3.1981625895658023     
   14.400000000000000        88.800000000000011        3.1965263927677419     
   14.400000000000000        89.600000000000009        3.1972167186009051     
   14.400000000000000        90.400000000000006        3.1971462745272179     
   14.400000000000000        91.200000000000003        3.1971598063598741     
   14.400000000000000        92.000000000000000        3.1963596130546099     
   14.400000000000000        92.800000000000011        3.1955975035929143     
   14.400000000000000        93.600000000000009        3.1897571163741332     
   14.400000000000000        94.400000000000006        3.1832178356131475     
   14.400000000000000        95.200000000000003        3.1742334456366161     
   14.400000000000000        96.000000000000000        3.1644506955861136     
   14.400000000000000        96.800000000000011        3.1536307061300368     
   14.400000000000000        97.600000000000009        3.1427501666229616     
   14.400000000000000        98.400000000000006        3.1314432210977281     
   14.400000000000000        99.200000000000003        3.1209016608481521     
   14.400000000000000        100.00000000000000        3.1097397290058977     
   14.400000000000000        100.80000000000001        3.0994200584763916     
   14.400000000000000        101.60000000000001        3.0848048780002513     
   14.400000000000000        102.40000000000001        3.0714168450921053     

   15.200000000000001       0.80000000000000004        3.0578677743977978     
   15.200000000000001        1.6000000000000001        3.0483634028743674     
   15.200000000000001        2.4000000000000004        3.0501806907703268     
   15.200000000000001        3.2000000000000002        3.0662686451038916     
   15.200000000000001        4.0000000000000000        3.1078787907485594     
   15.200000000000001        4.8000000000000007        3.1688853456419093     
   15.200000000000001        5.6000000000000005        3.2561198378806111     
   15.200000000000001        6.4000000000000004        3.3542239022532261     
   15.200000000000001        7.2000000000000002        3.4426503045551295     
   15.200000000000001        8.0000000000000000        3.4851508892821674     
   15.200000000000001        8.8000000000000007        3.4952098121691573     
   15.200000000000001        9.6000000000000014        3.4995489258534764     
   15.200000000000001        10.400000000000000        3.4968806056257566     
   15.200000000000001        11.200000000000001        3.3869206893675514     
   15.200000000000001        12.000000000000000        3.0657528115926076     
   15.200000000000001        12.800000000000001        2.4848559886113137     
   15.200000000000001        13.600000000000001        2.4939617050750500     
   15.200000000000001        14.400000000000000        2.5045862472859608     
   15.200000000000001        15.200000000000001        2.4788840723164336     
   15.200000000000001        16.000000000000000        2.5057134245015700     
   15.200000000000001        16.800000000000001        2.4936697179320877     
   15.200000000000001        17.600000000000001        2.5026248889849882     
   15.200000000000001        18.400000000000002        2.4969816506259130     
   15.200000000000001        19.200000000000003        2.5048586899861722     
   15.200000000000001        20.000000000000000        2.4972263975480633     
   15.200000000000001        20.800000000000001        2.4976025456060933     
   15.200000000000001        21.600000000000001        2.4992562727131227     
   15.200000000000001        22.400000000000002        2.4813281831419887     
   15.200000000000001        23.200000000000003        2.4901528799080408     
   15.200000000000001        24.000000000000000        2.4972110657957898     
   15.200000000000001        24.800000000000001        2.4954856320392067     
   15.200000000000001        25.600000000000001        2.4878582676444596     
   15.200000000000001        26.400000000000002        2.4967073398556918     
   15.200000000000001        27.200000000000003        2.5006744296944721     
   15.200000000000001        28.000000000000000        2.4885268625558181     
   15.200000000000001        28.800000000000001        2.5067418279237446     
   15.200000000000001        29.600000000000001        3.0546580770541656     
   15.200000000000001        30.400000000000002        3.3808914051779437     
   15.200000000000001        31.200000000000003        3.4945985236322503     
   15.200000000000001        32.000000000000000        3.4892108214268034     
   15.200000000000001        32.800000000000004        3.4973884871166319     
   15.200000000000001        33.600000000000001        3.4988525192809106     
   15.200000000000001        34.399999999999999        3.4359735365005548     
   15.200000000000001        35.200000000000003        3.3527421695178234     
   15.200000000000001        36.000000000000000        3.2752693988415587     
   15.200000000000001        36.800000000000004        3.2197607117762050     
   15.200000000000001        37.600000000000001        3.1925123119268779     
   15.200000000000001        38.400000000000006        3.1905242898459822     
   15.200000000000001        39.200000000000003        3.1997569165829667     
   15.200000000000001        40.000000000000000        3.2105860868673179     
   15.200000000000001        40.800000000000004        3.2152867206131415     
   15.200000000000001        41.600000000000001        3.2084759084036425     
   15.200000000000001        42.400000000000006        3.1894230681548592     
   15.200000000000001        43.200000000000003        3.1620279094432071     
   15.200000000000001        44.000000000000000        3.1375037009219469     
   15.200000000000001        44.800000000000004        3.1270996581423254     
   15.200000000000001        45.600000000000001        3.1361718979923667     
   15.200000000000001        46.400000000000006        3.1658226577381878     
   15.200000000000001        47.200000000000003        3.2107894515774156     
   15.200000000000001        48.000000000000000        3.2713833307798801     
   15.200000000000001        48.800000000000004        3.3342612525174227     
   15.200000000000001        49.600000000000001        3.3960504329789938     
   15.200000000000001        50.400000000000006        3.4485495370552264     
   15.200000000000001        51.200000000000003        3.4822471472738203     
   15.200000000000001        52.000000000000000        3.4877553761547198     
   15.200000000000001        52.800000000000004        3.4969861308640429     
   15.200000000000001        53.600000000000001        3.4875759336595702     
   15.200000000000001        54.400000000000006        3.4934519636239356     
   15.200000000000001        55.200000000000003        3.4941102875023011     
   15.200000000000001        56.000000000000000        3.4934351788644542     
   15.200000000000001        56.800000000000004        3.4933708849094276     
   15.200000000000001        57.600000000000001        3.4924189615377523     
   15.200000000000001        58.400000000000006        3.4901930627069069     
   15.200000000000001        59.200000000000003        3.4904300595022768     
   15.200000000000001        60.000000000000000        3.4836870945231642     
   15.200000000000001        60.800000000000004        3.4978520740520347     
   15.200000000000001        61.600000000000001        3.4868566934232761     
   15.200000000000001        62.400000000000006        3.4829381733611813     
   15.200000000000001        63.200000000000003        3.4672248487207424     
   15.200000000000001        64.000000000000000        3.4465745536540084     
   15.200000000000001        64.799999999999997        3.4193567403192011     
   15.200000000000001        65.600000000000009        3.3864040821097090     
   15.200000000000001        66.400000000000006        3.3449377862345782     
   15.200000000000001        67.200000000000003        3.2976520348500329     
   15.200000000000001        68.000000000000000        3.2483714746548507     
   15.200000000000001        68.799999999999997        3.2009268678114360     
   15.200000000000001        69.600000000000009        3.1586129688098121     
   15.200000000000001        70.400000000000006        3.1269314638294277     
   15.200000000000001        71.200000000000003        3.1061669204847240     
   15.200000000000001        72.000000000000000        3.0987335733361756     
   15.200000000000001        72.799999999999997        3.1036479440032312     
   15.200000000000001        73.600000000000009        3.1177834834659537     
   15.200000000000001        74.400000000000006        3.1394304550163508     
   15.200000000000001        75.200000000000003        3.1652737543992986     
   15.200000000000001        76.000000000000000        3.1920049330082558     
   15.200000000000001        76.800000000000011        3.2172227932645363     
   15.200000000000001        77.600000000000009        3.2391601996293780     
   15.200000000000001        78.400000000000006        3.2541555448181287     
   15.200000000000001        79.200000000000003        3.2639052964393409     
   15.200000000000001        80.000000000000000        3.2688269140262740     
   15.200000000000001        80.800000000000011        3.2659117996698281     
   15.200000000000001        81.600000000000009        3.2601406590741377     
   15.200000000000001        82.400000000000006        3.2506005020595081     
   15.200000000000001        83.200000000000003        3.2389179983342102     
   15.200000000000001        84.000000000000000        3.2286078711781743     
   15.200000000000001        84.800000000000011        3.2199405658140359     
   15.200000000000001        85.600000000000009        3.2129002214331388     
   15.200000000000001        86.400000000000006        3.2085020304533240     
   15.200000000000001        87.200000000000003        3.2069216780740941     
   15.200000000000001        88.000000000000000        3.2088282714052947     
   15.200000000000001        88.800000000000011        3.2115490594482674     
   15.200000000000001        89.600000000000009        3.2161834645899661     
   15.200000000000001        90.400000000000006        3.2201848123108374     
   15.200000000000001        91.200000000000003        3.2231186291332130     
   15.200000000000001        92.000000000000000        3.2223454041716977     
   15.200000000000001        92.800000000000011        3.2204170930360316     
   15.200000000000001        93.600000000000009        3.2150351851391092     
   15.200000000000001        94.400000000000006        3.2049683518564374     
   15.200000000000001        95.200000000000003        3.1949600152133915     
   15.200000000000001        96.000000000000000        3.1833877001459303     
   15.200000000000001        96.800000000000011        3.1702666294833182     
   15.200000000000001        97.600000000000009        3.1545998759707192     
   15.200000000000001        98.400000000000006        3.1425107595720636     
   15.200000000000001        99.200000000000003        3.1288325536451072     
   15.200000000000001        100.00000000000000        3.1147713387481102     
   15.200000000000001        100.80000000000001        3.0999875971733397     
   15.200000000000001        101.60000000000001        3.0852139448794733     
   15.200000000000001        102.40000000000001        3.0705084715563573     

   16.000000000000000       0.80000000000000004        3.0561407703379331     
   16.000000000000000        1.6000000000000001        3.0478076981003195     
   16.000000000000000        2.4000000000000004        3.0504278221107799     
   16.000000000000000        3.2000000000000002        3.0695489371481446     
   16.000000000000000        4.0000000000000000        3.1114774259656062     
   16.000000000000000        4.8000000000000007        3.1782533252250476     
   16.000000000000000        5.6000000000000005        3.2634590484654509     
   16.000000000000000        6.4000000000000004        3.3632872716049897     
   16.000000000000000        7.2000000000000002        3.4499277124178196     
   16.000000000000000        8.0000000000000000        3.4877471734846415     
   16.000000000000000        8.8000000000000007        3.4958038833031266     
   16.000000000000000        9.6000000000000014        3.4984296867295077     
   16.000000000000000        10.400000000000000        3.4947914948898511     
   16.000000000000000        11.200000000000001        3.3807541327307962     
   16.000000000000000        12.000000000000000        3.0561720640833800     
   16.000000000000000        12.800000000000001        2.4958567826804221     
   16.000000000000000        13.600000000000001        2.4781651332353967     
   16.000000000000000        14.400000000000000        2.4950956314275028     
   16.000000000000000        15.200000000000001        2.5006205291677355     
   16.000000000000000        16.000000000000000        2.4957963638506446     
   16.000000000000000        16.800000000000001        2.4923601547645196     
   16.000000000000000        17.600000000000001        2.4785174616717263     
   16.000000000000000        18.400000000000002        2.4891100245989026     
   16.000000000000000        19.200000000000003        2.4838633101277670     
   16.000000000000000        20.000000000000000        2.4821931225078844     
   16.000000000000000        20.800000000000001        2.5040038002048091     
   16.000000000000000        21.600000000000001        2.5017465766149241     
   16.000000000000000        22.400000000000002        2.4886851834175538     
   16.000000000000000        23.200000000000003        2.4884559773662009     
   16.000000000000000        24.000000000000000        2.5014110068665980     
   16.000000000000000        24.800000000000001        2.4879885307719776     
   16.000000000000000        25.600000000000001        2.4817428964131514     
   16.000000000000000        26.400000000000002        2.4986400883769666     
   16.000000000000000        27.200000000000003        2.4949351524316135     
   16.000000000000000        28.000000000000000        2.4884714803015155     
   16.000000000000000        28.800000000000001        2.4866603990635614     
   16.000000000000000        29.600000000000001        3.0574443517091785     
   16.000000000000000        30.400000000000002        3.3827464147921518     
   16.000000000000000        31.200000000000003        3.4906200885194907     
   16.000000000000000        32.000000000000000        3.4869944326895781     
   16.000000000000000        32.800000000000004        3.4877800643125738     
   16.000000000000000        33.600000000000001        3.4940639446652484     
   16.000000000000000        34.399999999999999        3.4664078788193375     
   16.000000000000000        35.200000000000003        3.3997700893846847     
   16.000000000000000        36.000000000000000        3.3378039510014350     
   16.000000000000000        36.800000000000004        3.2988181361028293     
   16.000000000000000        37.600000000000001        3.2806027541932066     
   16.000000000000000        38.400000000000006        3.2798218597700983     
   16.000000000000000        39.200000000000003        3.2895348845239005     
   16.000000000000000        40.000000000000000        3.3020024172494868     
   16.000000000000000        40.800000000000004        3.3107262572621341     
   16.000000000000000        41.600000000000001        3.3076429795555562     
   16.000000000000000        42.400000000000006        3.2867670718849773     
   16.000000000000000        43.200000000000003        3.2471877166112293     
   16.000000000000000        44.000000000000000        3.2013259296241507     
   16.000000000000000        44.800000000000004        3.1670977046334863     
   16.000000000000000        45.600000000000001        3.1598347811737031     
   16.000000000000000        46.400000000000006        3.1843518539509397     
   16.000000000000000        47.200000000000003        3.2315728143687474     
   16.000000000000000        48.000000000000000        3.2979194642690590     
   16.000000000000000        48.800000000000004        3.3689542674392476     
   16.000000000000000        49.600000000000001        3.4354072171373069     
   16.000000000000000        50.400000000000006        3.4816218851056542     
   16.000000000000000        51.200000000000003        3.4967363110184007     
   16.000000000000000        52.000000000000000        3.4942127490602308     
   16.000000000000000        52.800000000000004        3.4985844644105923     
   16.000000000000000        53.600000000000001        3.4894696809281460     
   16.000000000000000        54.400000000000006        3.4975322892166707     
   16.000000000000000        55.200000000000003        3.4977713940071751     
   16.000000000000000        56.000000000000000        3.4951837373217463     
   16.000000000000000        56.800000000000004        3.4950615118126316     
   16.000000000000000        57.600000000000001        3.4936109623669962     
   16.000000000000000        58.400000000000006        3.4930775505531266     
   16.000000000000000        59.200000000000003        3.4963635425675208     
   16.000000000000000        60.000000000000000        3.4870550901546049     
   16.000000000000000        60.800000000000004        3.4964152431931690     
   16.000000000000000        61.600000000000001        3.4943534656397368     
   16.000000000000000        62.400000000000006        3.4924836267963171     
   16.000000000000000        63.200000000000003        3.4940666764058763     
   16.000000000000000        64.000000000000000        3.4998708372069811     
   16.000000000000000        64.799999999999997        3.4813438542767585     
   16.000000000000000        65.600000000000009        3.4562274318627586     
   16.000000000000000        66.400000000000006        3.4227810732537942     
   16.000000000000000        67.200000000000003        3.3778281034169102     
   16.000000000000000        68.000000000000000        3.3230040917385648     
   16.000000000000000        68.799999999999997        3.2648939096664162     
   16.000000000000000        69.600000000000009        3.2096359921149009     
   16.000000000000000        70.400000000000006        3.1623296797476956     
   16.000000000000000        71.200000000000003        3.1259595094501322     
   16.000000000000000        72.000000000000000        3.1040943490988222     
   16.000000000000000        72.799999999999997        3.0966903765604026     
   16.000000000000000        73.600000000000009        3.1000460366152880     
   16.000000000000000        74.400000000000006        3.1142079870295185     
   16.000000000000000        75.200000000000003        3.1347758536247810     
   16.000000000000000        76.000000000000000        3.1569657853394433     
   16.000000000000000        76.800000000000011        3.1815035465554677     
   16.000000000000000        77.600000000000009        3.2021390298292189     
   16.000000000000000        78.400000000000006        3.2175456671505596     
   16.000000000000000        79.200000000000003        3.2279992659566239     
   16.000000000000000        80.000000000000000        3.2331675827326882     
   16.000000000000000        80.800000000000011        3.2329068206073339     
   16.000000000000000        81.600000000000009        3.2293605496485709     
   16.000000000000000        82.400000000000006        3.2236257787827842     
   16.000000000000000        83.200000000000003        3.2164716884525624     
   16.000000000000000        84.000000000000000        3.2112374664761751     
   16.000000000000000        84.800000000000011        3.2047930883907334     
   16.000000000000000        85.600000000000009        3.2044601724470412     
   16.000000000000000        86.400000000000006        3.2060901405139948     
   16.000000000000000        87.200000000000003        3.2112774349172097     
   16.000000000000000        88.000000000000000        3.2170336169086529     
   16.000000000000000        88.800000000000011        3.2251817287710263     
   16.000000000000000        89.600000000000009        3.2337486352327383     
   16.000000000000000        90.400000000000006        3.2422922563063490     
   16.000000000000000        91.200000000000003        3.2466020620449978     
   16.000000000000000        92.000000000000000        3.2479588981278362     
   16.000000000000000        92.800000000000011        3.2457866185135802     
   16.000000000000000        93.600000000000009        3.2400578675613292     
   16.000000000000000        94.400000000000006        3.2305617951804373     
   16.000000000000000        95.200000000000003        3.2175482577163135     
   16.000000000000000        96.000000000000000        3.2022587352061125     
   16.000000000000000        96.800000000000011        3.1859176083171343     
   16.000000000000000        97.600000000000009        3.1703028448559056     
   16.000000000000000        98.400000000000006        3.1534299088290676     
   16.000000000000000        99.200000000000003        3.1367943442007520     
   16.000000000000000        100.00000000000000        3.1200117024566256     
   16.000000000000000        100.80000000000001        3.1036744279111703     
   16.000000000000000        101.60000000000001        3.0873194218017295     
   16.000000000000000        102.40000000000001        3.0708135443363243     

   16.800000000000001       0.80000000000000004        3.0562698274874793     
   16.800000000000001        1.6000000000000001        3.0489375001495533     
   16.800000000000001        2.4000000000000004        3.0514714347640752     
   16.800000000000001        3.2000000000000002        3.0706288973964182     
   16.800000000000001        4.0000000000000000        3.1136537830891275     
   16.800000000000001        4.8000000000000007        3.1819852078299977     
   16.800000000000001        5.6000000000000005        3.2698694933614401     
   16.800000000000001        6.4000000000000004        3.3669034873356081     
   16.800000000000001        7.2000000000000002        3.4503448399220065     
   16.800000000000001        8.0000000000000000        3.4880848098690311     
   16.800000000000001        8.8000000000000007        3.4948406960391951     
   16.800000000000001        9.6000000000000014        3.4969925027093183     
   16.800000000000001        10.400000000000000        3.4921995474281857     
   16.800000000000001        11.200000000000001        3.3708791316814906     
   16.800000000000001        12.000000000000000        3.0452368674938071     
   16.800000000000001        12.800000000000001        2.5100902063539281     
   16.800000000000001        13.600000000000001        2.5046565433009360     
   16.800000000000001        14.400000000000000        2.4913335716414591     
   16.800000000000001        15.200000000000001        2.4871264913545112     
   16.800000000000001        16.000000000000000        2.4848031952958634     
   16.800000000000001        16.800000000000001        2.4780445872588812     
   16.800000000000001        17.600000000000001        2.5051002522632264     
   16.800000000000001        18.400000000000002        2.4938371841829898     
   16.800000000000001        19.200000000000003        2.4922273088892930     
   16.800000000000001        20.000000000000000        2.4913013114068847     
   16.800000000000001        20.800000000000001        2.4989958209630432     
   16.800000000000001        21.600000000000001        2.4796046506059959     
   16.800000000000001        22.400000000000002        2.4926310570879693     
   16.800000000000001        23.200000000000003        2.4984945526972568     
   16.800000000000001        24.000000000000000        2.4968499828219319     
   16.800000000000001        24.800000000000001        2.4817071811854485     
   16.800000000000001        25.600000000000001        2.4992203365418622     
   16.800000000000001        26.400000000000002        2.4857992556117448     
   16.800000000000001        27.200000000000003        2.5014318042420149     
   16.800000000000001        28.000000000000000        2.4962537598503678     
   16.800000000000001        28.800000000000001        2.4965396580570682     
   16.800000000000001        29.600000000000001        3.0587196728206867     
   16.800000000000001        30.400000000000002        3.3859435676266041     
   16.800000000000001        31.200000000000003        3.4940467028285020     
   16.800000000000001        32.000000000000000        3.4913721807356204     
   16.800000000000001        32.800000000000004        3.4906738430390911     
   16.800000000000001        33.600000000000001        3.4854962973213173     
   16.800000000000001        34.399999999999999        3.4816938338802927     
   16.800000000000001        35.200000000000003        3.4600817789431888     
   16.800000000000001        36.000000000000000        3.4164753485975417     
   16.800000000000001        36.800000000000004        3.3757878955951255     
   16.800000000000001        37.600000000000001        3.3335947930470726     
   16.800000000000001        38.400000000000006        3.2964904519598104     
   16.800000000000001        39.200000000000003        3.2801985395640512     
   16.800000000000001        40.000000000000000        3.2878939376846517     
   16.800000000000001        40.800000000000004        3.3045896113890025     
   16.800000000000001        41.600000000000001        3.3213507918880252     
   16.800000000000001        42.400000000000006        3.3301425746537183     
   16.800000000000001        43.200000000000003        3.3174513414157660     
   16.800000000000001        44.000000000000000        3.2769608130292451     
   16.800000000000001        44.800000000000004        3.2291060353055876     
   16.800000000000001        45.600000000000001        3.2046565363102055     
   16.800000000000001        46.400000000000006        3.2180668115529452     
   16.800000000000001        47.200000000000003        3.2648752434463306     
   16.800000000000001        48.000000000000000        3.3335909342290169     
   16.800000000000001        48.800000000000004        3.4078093613487530     
   16.800000000000001        49.600000000000001        3.4679632495765418     
   16.800000000000001        50.400000000000006        3.4934886559821110     
   16.800000000000001        51.200000000000003        3.4993742060599549     
   16.800000000000001        52.000000000000000        3.4833548499332601     
   16.800000000000001        52.800000000000004        3.4857761934885030     
   16.800000000000001        53.600000000000001        3.4948571425041992     
   16.800000000000001        54.400000000000006        3.4963307868711846     
   16.800000000000001        55.200000000000003        3.4960936521201709     
   16.800000000000001        56.000000000000000        3.4895841246588470     
   16.800000000000001        56.800000000000004        3.4876424364551935     
   16.800000000000001        57.600000000000001        3.4931895533770985     
   16.800000000000001        58.400000000000006        3.4913849308187110     
   16.800000000000001        59.200000000000003        3.4857743486410948     
   16.800000000000001        60.000000000000000        3.5001547832596156     
   16.800000000000001        60.800000000000004        3.5010585130575120     
   16.800000000000001        61.600000000000001        3.4867855781326571     
   16.800000000000001        62.400000000000006        3.4902081861446370     
   16.800000000000001        63.200000000000003        3.4819535198410030     
   16.800000000000001        64.000000000000000        3.4835709798720691     
   16.800000000000001        64.799999999999997        3.4980192080139969     
   16.800000000000001        65.600000000000009        3.4962338299760627     
   16.800000000000001        66.400000000000006        3.4800085545303241     
   16.800000000000001        67.200000000000003        3.4459711367788630     
   16.800000000000001        68.000000000000000        3.3952319101662907     
   16.800000000000001        68.799999999999997        3.3338507238210453     
   16.800000000000001        69.600000000000009        3.2680780972574111     
   16.800000000000001        70.400000000000006        3.2053959767699474     
   16.800000000000001        71.200000000000003        3.1547305417402338     
   16.800000000000001        72.000000000000000        3.1165303062007834     
   16.800000000000001        72.799999999999997        3.0939644513183309     
   16.800000000000001        73.600000000000009        3.0859258799836740     
   16.800000000000001        74.400000000000006        3.0902084319376972     
   16.800000000000001        75.200000000000003        3.1034221602707719     
   16.800000000000001        76.000000000000000        3.1220710122488073     
   16.800000000000001        76.800000000000011        3.1423555414670443     
   16.800000000000001        77.600000000000009        3.1602719736811662     
   16.800000000000001        78.400000000000006        3.1759326873667280     
   16.800000000000001        79.200000000000003        3.1875215622648225     
   16.800000000000001        80.000000000000000        3.1942031618246327     
   16.800000000000001        80.800000000000011        3.1965829888721990     
   16.800000000000001        81.600000000000009        3.1956061508038340     
   16.800000000000001        82.400000000000006        3.1929419739995768     
   16.800000000000001        83.200000000000003        3.1890896645099209     
   16.800000000000001        84.000000000000000        3.1878354405362699     
   16.800000000000001        84.800000000000011        3.1880643342963122     
   16.800000000000001        85.600000000000009        3.1923497859583279     
   16.800000000000001        86.400000000000006        3.1989637408493437     
   16.800000000000001        87.200000000000003        3.2086132812515826     
   16.800000000000001        88.000000000000000        3.2217159390134560     
   16.800000000000001        88.800000000000011        3.2347870149296631     
   16.800000000000001        89.600000000000009        3.2475510926565456     
   16.800000000000001        90.400000000000006        3.2583333993199997     
   16.800000000000001        91.200000000000003        3.2660968877100673     
   16.800000000000001        92.000000000000000        3.2682599218016031     
   16.800000000000001        92.800000000000011        3.2686893331322455     
   16.800000000000001        93.600000000000009        3.2628530274439824     
   16.800000000000001        94.400000000000006        3.2522594654243604     
   16.800000000000001        95.200000000000003        3.2374046098862368     
   16.800000000000001        96.000000000000000        3.2204190936910178     
   16.800000000000001        96.800000000000011        3.2013669137995580     
   16.800000000000001        97.600000000000009        3.1831473501139005     
   16.800000000000001        98.400000000000006        3.1635174256937479     
   16.800000000000001        99.200000000000003        3.1447612087498733     
   16.800000000000001        100.00000000000000        3.1259155524763078     
   16.800000000000001        100.80000000000001        3.1074773438948622     
   16.800000000000001        101.60000000000001        3.0899415018503973     
   16.800000000000001        102.40000000000001        3.0718464508103138     

   17.600000000000001       0.80000000000000004        3.0569572692939087     
   17.600000000000001        1.6000000000000001        3.0491553776234217     
   17.600000000000001        2.4000000000000004        3.0516030520145176     
   17.600000000000001        3.2000000000000002        3.0719099496262574     
   17.600000000000001        4.0000000000000000        3.1162138063833185     
   17.600000000000001        4.8000000000000007        3.1841924787007367     
   17.600000000000001        5.6000000000000005        3.2713629653945886     
   17.600000000000001        6.4000000000000004        3.3671828566547304     
   17.600000000000001        7.2000000000000002        3.4508745105727874     
   17.600000000000001        8.0000000000000000        3.4858469754766603     
   17.600000000000001        8.8000000000000007        3.4930134722650399     
   17.600000000000001        9.6000000000000014        3.4977521252417634     
   17.600000000000001        10.400000000000000        3.4936235768263293     
   17.600000000000001        11.200000000000001        3.3627193947323861     
   17.600000000000001        12.000000000000000        3.0381382796907848     
   17.600000000000001        12.800000000000001        2.4865480951124495     
   17.600000000000001        13.600000000000001        2.4785470126833968     
   17.600000000000001        14.400000000000000        2.5020654624272329     
   17.600000000000001        15.200000000000001        2.4989049562296719     
   17.600000000000001        16.000000000000000        2.4971025127212148     
   17.600000000000001        16.800000000000001        2.5022581802513839     
   17.600000000000001        17.600000000000001        2.4944143673544437     
   17.600000000000001        18.400000000000002        2.4988280323336571     
   17.600000000000001        19.200000000000003        2.4976167131041871     
   17.600000000000001        20.000000000000000        2.4811137836061290     
   17.600000000000001        20.800000000000001        2.5021464728179508     
   17.600000000000001        21.600000000000001        2.4966818000968409     
   17.600000000000001        22.400000000000002        2.4802498547718002     
   17.600000000000001        23.200000000000003        2.4908023859646109     
   17.600000000000001        24.000000000000000        2.4922173652274275     
   17.600000000000001        24.800000000000001        2.4876726916196099     
   17.600000000000001        25.600000000000001        2.4876906863118444     
   17.600000000000001        26.400000000000002        2.4762584610221334     
   17.600000000000001        27.200000000000003        2.5047875870624998     
   17.600000000000001        28.000000000000000        2.4771937526637000     
   17.600000000000001        28.800000000000001        2.5038099159835183     
   17.600000000000001        29.600000000000001        3.0591532835622943     
   17.600000000000001        30.400000000000002        3.3891127655108697     
   17.600000000000001        31.200000000000003        3.4962369727044011     
   17.600000000000001        32.000000000000000        3.4952742871846207     
   17.600000000000001        32.800000000000004        3.4944737152974494     
   17.600000000000001        33.600000000000001        3.4911532739151645     
   17.600000000000001        34.399999999999999        3.4882796972014569     
   17.600000000000001        35.200000000000003        3.4947962262351164     
   17.600000000000001        36.000000000000000        3.4822196606950819     
   17.600000000000001        36.800000000000004        3.4193898544904644     
   17.600000000000001        37.600000000000001        3.2831704788194398     
   17.600000000000001        38.400000000000006        3.1175831187841068     
   17.600000000000001        39.200000000000003        3.0406301930540258     
   17.600000000000001        40.000000000000000        3.0414665019933764     
   17.600000000000001        40.800000000000004        3.0605398849262513     
   17.600000000000001        41.600000000000001        3.0890533385331986     
   17.600000000000001        42.400000000000006        3.1670566509083788     
   17.600000000000001        43.200000000000003        3.2854859764863811     
   17.600000000000001        44.000000000000000        3.3297001097582366     
   17.600000000000001        44.800000000000004        3.2968967292151428     
   17.600000000000001        45.600000000000001        3.2649730344517653     
   17.600000000000001        46.400000000000006        3.2689690747214013     
   17.600000000000001        47.200000000000003        3.3112697427052131     
   17.600000000000001        48.000000000000000        3.3763652184721455     
   17.600000000000001        48.800000000000004        3.4453544860201277     
   17.600000000000001        49.600000000000001        3.4939686849389107     
   17.600000000000001        50.400000000000006        3.4977680378220772     
   17.600000000000001        51.200000000000003        3.4870742919712407     
   17.600000000000001        52.000000000000000        3.4948870694102885     
   17.600000000000001        52.800000000000004        3.4913246785848333     
   17.600000000000001        53.600000000000001        3.4961424029852868     
   17.600000000000001        54.400000000000006        3.4950640513023372     
   17.600000000000001        55.200000000000003        3.4944027306389125     
   17.600000000000001        56.000000000000000        3.4903596401017269     
   17.600000000000001        56.800000000000004        3.4950231240909977     
   17.600000000000001        57.600000000000001        3.4958520757459390     
   17.600000000000001        58.400000000000006        3.4865910798949522     
   17.600000000000001        59.200000000000003        3.4994436756582661     
   17.600000000000001        60.000000000000000        3.4994134519888718     
   17.600000000000001        60.800000000000004        3.4963873491288382     
   17.600000000000001        61.600000000000001        3.4889823437353962     
   17.600000000000001        62.400000000000006        3.4916274275572468     
   17.600000000000001        63.200000000000003        3.4878218368599416     
   17.600000000000001        64.000000000000000        3.4948659354843747     
   17.600000000000001        64.799999999999997        3.4886271875179871     
   17.600000000000001        65.600000000000009        3.4933701873879466     
   17.600000000000001        66.400000000000006        3.4977792757246609     
   17.600000000000001        67.200000000000003        3.4876490176438053     
   17.600000000000001        68.000000000000000        3.4542093619949843     
   17.600000000000001        68.799999999999997        3.3984844019904217     
   17.600000000000001        69.600000000000009        3.3298701346779986     
   17.600000000000001        70.400000000000006        3.2564672639858241     
   17.600000000000001        71.200000000000003        3.1920155417554588     
   17.600000000000001        72.000000000000000        3.1395021343274263     
   17.600000000000001        72.799999999999997        3.1004266971023968     
   17.600000000000001        73.600000000000009        3.0787878235574784     
   17.600000000000001        74.400000000000006        3.0706687586062644     
   17.600000000000001        75.200000000000003        3.0753820071405897     
   17.600000000000001        76.000000000000000        3.0876874397394465     
   17.600000000000001        76.800000000000011        3.1048663194795934     
   17.600000000000001        77.600000000000009        3.1204856260100180     
   17.600000000000001        78.400000000000006        3.1349556740908566     
   17.600000000000001        79.200000000000003        3.1455892626965385     
   17.600000000000001        80.000000000000000        3.1553102392953867     
   17.600000000000001        80.800000000000011        3.1598151657170579     
   17.600000000000001        81.600000000000009        3.1601033656340274     
   17.600000000000001        82.400000000000006        3.1611507025533454     
   17.600000000000001        83.200000000000003        3.1614335127354964     
   17.600000000000001        84.000000000000000        3.1635787372407020     
   17.600000000000001        84.800000000000011        3.1686936753647239     
   17.600000000000001        85.600000000000009        3.1774977922728120     
   17.600000000000001        86.400000000000006        3.1890295771650701     
   17.600000000000001        87.200000000000003        3.2038882768146224     
   17.600000000000001        88.000000000000000        3.2212556286535396     
   17.600000000000001        88.800000000000011        3.2381683709781526     
   17.600000000000001        89.600000000000009        3.2556940844522679     
   17.600000000000001        90.400000000000006        3.2699152982231401     
   17.600000000000001        91.200000000000003        3.2805302261272322     
   17.600000000000001        92.000000000000000        3.2864239020778152     
   17.600000000000001        92.800000000000011        3.2868921908688606     
   17.600000000000001        93.600000000000009        3.2812613934482489     
   17.600000000000001        94.400000000000006        3.2700295714078655     
   17.600000000000001        95.200000000000003        3.2540173197594648     
   17.600000000000001        96.000000000000000        3.2363576277484922     
   17.600000000000001        96.800000000000011        3.2157610819143656     
   17.600000000000001        97.600000000000009        3.1950319626252894     
   17.600000000000001        98.400000000000006        3.1729781635103285     
   17.600000000000001        99.200000000000003        3.1521881709795307     
   17.600000000000001        100.00000000000000        3.1315580153597375     
   17.600000000000001        100.80000000000001        3.1110901419943127     
   17.600000000000001        101.60000000000001        3.0926228198872034     
   17.600000000000001        102.40000000000001        3.0727478202567919     

   18.400000000000002       0.80000000000000004        3.0585421126054904     
   18.400000000000002        1.6000000000000001        3.0493250518438737     
   18.400000000000002        2.4000000000000004        3.0526646811065534     
   18.400000000000002        3.2000000000000002        3.0714152265479369     
   18.400000000000002        4.0000000000000000        3.1170610287623131     
   18.400000000000002        4.8000000000000007        3.1829526415501865     
   18.400000000000002        5.6000000000000005        3.2697707810737553     
   18.400000000000002        6.4000000000000004        3.3632844701996514     
   18.400000000000002        7.2000000000000002        3.4479782964071242     
   18.400000000000002        8.0000000000000000        3.4836983027797608     
   18.400000000000002        8.8000000000000007        3.4934781199398244     
   18.400000000000002        9.6000000000000014        3.5018128218470133     
   18.400000000000002        10.400000000000000        3.4949708970123763     
   18.400000000000002        11.200000000000001        3.3554747267964204     
   18.400000000000002        12.000000000000000        3.0300683503301138     
   18.400000000000002        12.800000000000001        2.4975810117437338     
   18.400000000000002        13.600000000000001        2.5002539029497468     
   18.400000000000002        14.400000000000000        2.4939080063386165     
   18.400000000000002        15.200000000000001        2.4925789146400410     
   18.400000000000002        16.000000000000000        2.4891941757975689     
   18.400000000000002        16.800000000000001        2.4934199715134553     
   18.400000000000002        17.600000000000001        2.4943832796431455     
   18.400000000000002        18.400000000000002        2.4887706999113868     
   18.400000000000002        19.200000000000003        2.4811092654749487     
   18.400000000000002        20.000000000000000        2.5044127828031111     
   18.400000000000002        20.800000000000001        2.4968523381917334     
   18.400000000000002        21.600000000000001        2.5030659023275255     
   18.400000000000002        22.400000000000002        2.5010272242257563     
   18.400000000000002        23.200000000000003        2.4786733615832164     
   18.400000000000002        24.000000000000000        2.5038061868739936     
   18.400000000000002        24.800000000000001        2.4933447846159300     
   18.400000000000002        25.600000000000001        2.5039549715772922     
   18.400000000000002        26.400000000000002        2.4967225898554375     
   18.400000000000002        27.200000000000003        2.4984757159173987     
   18.400000000000002        28.000000000000000        2.4882261431915511     
   18.400000000000002        28.800000000000001        2.5048413621289010     
   18.400000000000002        29.600000000000001        3.0631479599966229     
   18.400000000000002        30.400000000000002        3.3934982365514998     
   18.400000000000002        31.200000000000003        3.4898884826630443     
   18.400000000000002        32.000000000000000        3.4878909642739853     
   18.400000000000002        32.800000000000004        3.4957935490737717     
   18.400000000000002        33.600000000000001        3.4965758516207632     
   18.400000000000002        34.399999999999999        3.4961703999749791     
   18.400000000000002        35.200000000000003        3.4841401285452229     
   18.400000000000002        36.000000000000000        3.4890089061061427     
   18.400000000000002        36.800000000000004        3.4275349244801263     
   18.400000000000002        37.600000000000001        3.1664327381165052     
   18.400000000000002        38.400000000000006        2.5012407623377104     
   18.400000000000002        39.200000000000003        2.5025021698228165     
   18.400000000000002        40.000000000000000        2.4893253378674323     
   18.400000000000002        40.800000000000004        2.4962621184513107     
   18.400000000000002        41.600000000000001        2.4923888420581362     
   18.400000000000002        42.400000000000006        2.4926137104913302     
   18.400000000000002        43.200000000000003        3.1612789277828846     
   18.400000000000002        44.000000000000000        3.3442937795110672     
   18.400000000000002        44.800000000000004        3.3553262987745689     
   18.400000000000002        45.600000000000001        3.3317173534408884     
   18.400000000000002        46.400000000000006        3.3335344562901272     
   18.400000000000002        47.200000000000003        3.3676100355552347     
   18.400000000000002        48.000000000000000        3.4231393555194711     
   18.400000000000002        48.800000000000004        3.4788630746016791     
   18.400000000000002        49.600000000000001        3.4817748772466728     
   18.400000000000002        50.400000000000006        3.4868574375314987     
   18.400000000000002        51.200000000000003        3.4962870996145230     
   18.400000000000002        52.000000000000000        3.4984923353926614     
   18.400000000000002        52.800000000000004        3.4960442980837163     
   18.400000000000002        53.600000000000001        3.4817978965877039     
   18.400000000000002        54.400000000000006        3.4935492837991222     
   18.400000000000002        55.200000000000003        3.4921973124587047     
   18.400000000000002        56.000000000000000        3.4812665962554377     
   18.400000000000002        56.800000000000004        3.4652504799814339     
   18.400000000000002        57.600000000000001        3.4489201850575735     
   18.400000000000002        58.400000000000006        3.4326105203562558     
   18.400000000000002        59.200000000000003        3.4151010290412618     
   18.400000000000002        60.000000000000000        3.3995520707200515     
   18.400000000000002        60.800000000000004        3.3867670570364159     
   18.400000000000002        61.600000000000001        3.3754868934862658     
   18.400000000000002        62.400000000000006        3.3648338496995955     
   18.400000000000002        63.200000000000003        3.3545571781852428     
   18.400000000000002        64.000000000000000        3.3482460320744982     
   18.400000000000002        64.799999999999997        3.3575018807233805     
   18.400000000000002        65.600000000000009        3.3935609074997024     
   18.400000000000002        66.400000000000006        3.4496556003073149     
   18.400000000000002        67.200000000000003        3.4900913888810781     
   18.400000000000002        68.000000000000000        3.4902315944168727     
   18.400000000000002        68.799999999999997        3.4522899957710007     
   18.400000000000002        69.600000000000009        3.3897706448884075     
   18.400000000000002        70.400000000000006        3.3142783037139401     
   18.400000000000002        71.200000000000003        3.2388182930068679     
   18.400000000000002        72.000000000000000        3.1715262277896987     
   18.400000000000002        72.799999999999997        3.1184951022296628     
   18.400000000000002        73.600000000000009        3.0819303984815458     
   18.400000000000002        74.400000000000006        3.0631541532654287     
   18.400000000000002        75.200000000000003        3.0567759744819716     
   18.400000000000002        76.000000000000000        3.0606187270105711     
   18.400000000000002        76.800000000000011        3.0722730417935931     
   18.400000000000002        77.600000000000009        3.0862432265441111     
   18.400000000000002        78.400000000000006        3.0999385594706399     
   18.400000000000002        79.200000000000003        3.1121001292361772     
   18.400000000000002        80.000000000000000        3.1215070842812747     
   18.400000000000002        80.800000000000011        3.1261803863123223     
   18.400000000000002        81.600000000000009        3.1309141498539574     
   18.400000000000002        82.400000000000006        3.1336859385036351     
   18.400000000000002        83.200000000000003        3.1371344932892731     
   18.400000000000002        84.000000000000000        3.1424600836186589     
   18.400000000000002        84.800000000000011        3.1504968619124294     
   18.400000000000002        85.600000000000009        3.1621667292953743     
   18.400000000000002        86.400000000000006        3.1775051000632928     
   18.400000000000002        87.200000000000003        3.1958921253580996     
   18.400000000000002        88.000000000000000        3.2171222341873156     
   18.400000000000002        88.800000000000011        3.2378646335379546     
   18.400000000000002        89.600000000000009        3.2581573929716279     
   18.400000000000002        90.400000000000006        3.2762065383347179     
   18.400000000000002        91.200000000000003        3.2896649663520994     
   18.400000000000002        92.000000000000000        3.2964211973541921     
   18.400000000000002        92.800000000000011        3.2965266523737244     
   18.400000000000002        93.600000000000009        3.2936462001566409     
   18.400000000000002        94.400000000000006        3.2826433108473485     
   18.400000000000002        95.200000000000003        3.2664289253951142     
   18.400000000000002        96.000000000000000        3.2481010956172622     
   18.400000000000002        96.800000000000011        3.2252773918683109     
   18.400000000000002        97.600000000000009        3.2035335496481379     
   18.400000000000002        98.400000000000006        3.1803623283287838     
   18.400000000000002        99.200000000000003        3.1582630021983422     
   18.400000000000002        100.00000000000000        3.1352052130878900     
   18.400000000000002        100.80000000000001        3.1138937031579328     
   18.400000000000002        101.60000000000001        3.0935272322854708     
   18.400000000000002        102.40000000000001        3.0743911640632233     

   19.200000000000003       0.80000000000000004        3.0604468702622243     
   19.200000000000003        1.6000000000000001        3.0512047621525356     
   19.200000000000003        2.4000000000000004        3.0545814465640060     
   19.200000000000003        3.2000000000000002        3.0731341659542757     
   19.200000000000003        4.0000000000000000        3.1144832996821887     
   19.200000000000003        4.8000000000000007        3.1789406090815637     
   19.200000000000003        5.6000000000000005        3.2630235532430820     
   19.200000000000003        6.4000000000000004        3.3563613620802553     
   19.200000000000003        7.2000000000000002        3.4428944159296813     
   19.200000000000003        8.0000000000000000        3.4819404648849694     
   19.200000000000003        8.8000000000000007        3.4964958753225130     
   19.200000000000003        9.6000000000000014        3.4795717244826996     
   19.200000000000003        10.400000000000000        3.4944912235140371     
   19.200000000000003        11.200000000000001        3.3483385258439409     
   19.200000000000003        12.000000000000000        3.0230504534293359     
   19.200000000000003        12.800000000000001        2.5028296252859086     
   19.200000000000003        13.600000000000001        2.4932354281779405     
   19.200000000000003        14.400000000000000        2.4897753095534063     
   19.200000000000003        15.200000000000001        2.4896444471071444     
   19.200000000000003        16.000000000000000        2.4838464519440739     
   19.200000000000003        16.800000000000001        2.4813561736113483     
   19.200000000000003        17.600000000000001        2.4885142457352600     
   19.200000000000003        18.400000000000002        2.4816795106339007     
   19.200000000000003        19.200000000000003        2.5032994568087528     
   19.200000000000003        20.000000000000000        2.5039731015150202     
   19.200000000000003        20.800000000000001        2.4851070285582204     
   19.200000000000003        21.600000000000001        2.4899436457807145     
   19.200000000000003        22.400000000000002        2.4938963063405302     
   19.200000000000003        23.200000000000003        2.4944098980544513     
   19.200000000000003        24.000000000000000        2.4870346640456193     
   19.200000000000003        24.800000000000001        2.4792978281684861     
   19.200000000000003        25.600000000000001        2.5056532386229620     
   19.200000000000003        26.400000000000002        2.4804026340610208     
   19.200000000000003        27.200000000000003        2.4895107059451815     
   19.200000000000003        28.000000000000000        2.4777841897907251     
   19.200000000000003        28.800000000000001        2.5017731669603904     
   19.200000000000003        29.600000000000001        3.0745248618087282     
   19.200000000000003        30.400000000000002        3.4032013871086284     
   19.200000000000003        31.200000000000003        3.4942687924682367     
   19.200000000000003        32.000000000000000        3.4943252430103038     
   19.200000000000003        32.800000000000004        3.4912217452283114     
   19.200000000000003        33.600000000000001        3.4886764084688404     
   19.200000000000003        34.399999999999999        3.4903979462226400     
   19.200000000000003        35.200000000000003        3.4906509034531923     
   19.200000000000003        36.000000000000000        3.4991591490284795     
   19.200000000000003        36.800000000000004        3.4212925299174874     
   19.200000000000003        37.600000000000001        3.1017464683408069     
   19.200000000000003        38.400000000000006        2.4905205405751585     
   19.200000000000003        39.200000000000003        2.4842518261071573     
   19.200000000000003        40.000000000000000        2.5025706191575470     
   19.200000000000003        40.800000000000004        2.4892616514848691     
   19.200000000000003        41.600000000000001        2.4832644915373203     
   19.200000000000003        42.400000000000006        2.5015013823044101     
   19.200000000000003        43.200000000000003        3.0752842995389829     
   19.200000000000003        44.000000000000000        3.3382584239501827     
   19.200000000000003        44.800000000000004        3.4013330953733565     
   19.200000000000003        45.600000000000001        3.3993272425631149     
   19.200000000000003        46.400000000000006        3.4014445062907495     
   19.200000000000003        47.200000000000003        3.4290609903514091     
   19.200000000000003        48.000000000000000        3.4689787272263946     
   19.200000000000003        48.800000000000004        3.4946523178231454     
   19.200000000000003        49.600000000000001        3.4958938520851346     
   19.200000000000003        50.400000000000006        3.4960133084514440     
   19.200000000000003        51.200000000000003        3.4827792290333890     
   19.200000000000003        52.000000000000000        3.4810347043062677     
   19.200000000000003        52.800000000000004        3.3956666454081894     
   19.200000000000003        53.600000000000001        3.2714375703458227     
   19.200000000000003        54.400000000000006        3.1958747175366020     
   19.200000000000003        55.200000000000003        3.1747404320587784     
   19.200000000000003        56.000000000000000        3.1623384264062251     
   19.200000000000003        56.800000000000004        3.1438639304298062     
   19.200000000000003        57.600000000000001        3.1246347132608752     
   19.200000000000003        58.400000000000006        3.1092718452499537     
   19.200000000000003        59.200000000000003        3.0917523626338594     
   19.200000000000003        60.000000000000000        3.0769034635607331     
   19.200000000000003        60.800000000000004        3.0658482259622910     
   19.200000000000003        61.600000000000001        3.0542709118147657     
   19.200000000000003        62.400000000000006        3.0420327212353615     
   19.200000000000003        63.200000000000003        3.0286603097019573     
   19.200000000000003        64.000000000000000        3.0266987480681400     
   19.200000000000003        64.799999999999997        3.0412162455484477     
   19.200000000000003        65.600000000000009        3.1318511795481672     
   19.200000000000003        66.400000000000006        3.3066338736969607     
   19.200000000000003        67.200000000000003        3.4510902821280744     
   19.200000000000003        68.000000000000000        3.4954181026758682     
   19.200000000000003        68.799999999999997        3.4876392095967712     
   19.200000000000003        69.600000000000009        3.4414168482176626     
   19.200000000000003        70.400000000000006        3.3728704771549745     
   19.200000000000003        71.200000000000003        3.2912417173236208     
   19.200000000000003        72.000000000000000        3.2149478764844153     
   19.200000000000003        72.799999999999997        3.1508284056739821     
   19.200000000000003        73.600000000000009        3.1012444513661430     
   19.200000000000003        74.400000000000006        3.0692399875799650     
   19.200000000000003        75.200000000000003        3.0531714108846506     
   19.200000000000003        76.000000000000000        3.0497067301690310     
   19.200000000000003        76.800000000000011        3.0558528805659404     
   19.200000000000003        77.600000000000009        3.0641123994105470     
   19.200000000000003        78.400000000000006        3.0767114285474948     
   19.200000000000003        79.200000000000003        3.0894126327758311     
   19.200000000000003        80.000000000000000        3.0991375432111017     
   19.200000000000003        80.800000000000011        3.1060236071769687     
   19.200000000000003        81.600000000000009        3.1115598717377351     
   19.200000000000003        82.400000000000006        3.1161466223989676     
   19.200000000000003        83.200000000000003        3.1216234501409428     
   19.200000000000003        84.000000000000000        3.1287322104102526     
   19.200000000000003        84.800000000000011        3.1388924376816978     
   19.200000000000003        85.600000000000009        3.1523700768243508     
   19.200000000000003        86.400000000000006        3.1686910503762307     
   19.200000000000003        87.200000000000003        3.1890626346915951     
   19.200000000000003        88.000000000000000        3.2116518846962840     
   19.200000000000003        88.800000000000011        3.2342397374351464     
   19.200000000000003        89.600000000000009        3.2553809849214277     
   19.200000000000003        90.400000000000006        3.2747480110381795     
   19.200000000000003        91.200000000000003        3.2892153868011889     
   19.200000000000003        92.000000000000000        3.2998228376511607     
   19.200000000000003        92.800000000000011        3.3024070050093521     
   19.200000000000003        93.600000000000009        3.2986394857302259     
   19.200000000000003        94.400000000000006        3.2889064758795299     
   19.200000000000003        95.200000000000003        3.2730531451936096     
   19.200000000000003        96.000000000000000        3.2539098190760707     
   19.200000000000003        96.800000000000011        3.2314503914053581     
   19.200000000000003        97.600000000000009        3.2088349564049579     
   19.200000000000003        98.400000000000006        3.1848246229887254     
   19.200000000000003        99.200000000000003        3.1626833303996325     
   19.200000000000003        100.00000000000000        3.1397681398444521     
   19.200000000000003        100.80000000000001        3.1173760331459852     
   19.200000000000003        101.60000000000001        3.0960828807703340     
   19.200000000000003        102.40000000000001        3.0768265720407317     

   20.000000000000000       0.80000000000000004        3.0633730815046829     
   20.000000000000000        1.6000000000000001        3.0527872623317287     
   20.000000000000000        2.4000000000000004        3.0541472863953500     
   20.000000000000000        3.2000000000000002        3.0723545223199413     
   20.000000000000000        4.0000000000000000        3.1105952868030013     
   20.000000000000000        4.8000000000000007        3.1705727150954317     
   20.000000000000000        5.6000000000000005        3.2532128994537519     
   20.000000000000000        6.4000000000000004        3.3456980060587886     
   20.000000000000000        7.2000000000000002        3.4326238529311595     
   20.000000000000000        8.0000000000000000        3.4890026444159958     
   20.000000000000000        8.8000000000000007        3.4924728138423373     
   20.000000000000000        9.6000000000000014        3.5026084815719107     
   20.000000000000000        10.400000000000000        3.4889572087461933     
   20.000000000000000        11.200000000000001        3.3439418504986014     
   20.000000000000000        12.000000000000000        3.0175528915286538     
   20.000000000000000        12.800000000000001        2.4819819571958757     
   20.000000000000000        13.600000000000001        2.4878009220854675     
   20.000000000000000        14.400000000000000        2.4820673032390919     
   20.000000000000000        15.200000000000001        2.4984291680418691     
   20.000000000000000        16.000000000000000        2.5043441940589601     
   20.000000000000000        16.800000000000001        2.4997681395601830     
   20.000000000000000        17.600000000000001        2.5016785461429318     
   20.000000000000000        18.400000000000002        2.4957776635433309     
   20.000000000000000        19.200000000000003        2.5003450999556178     
   20.000000000000000        20.000000000000000        2.4806414840265871     
   20.000000000000000        20.800000000000001        2.4966598061534873     
   20.000000000000000        21.600000000000001        2.4882676412207898     
   20.000000000000000        22.400000000000002        2.4876933664648226     
   20.000000000000000        23.200000000000003        2.4978575467456778     
   20.000000000000000        24.000000000000000        2.5031328130166788     
   20.000000000000000        24.800000000000001        2.4917610655309552     
   20.000000000000000        25.600000000000001        2.4830136439601898     
   20.000000000000000        26.400000000000002        2.4902295963793857     
   20.000000000000000        27.200000000000003        2.4927494128392480     
   20.000000000000000        28.000000000000000        2.5018782436566105     
   20.000000000000000        28.800000000000001        2.4827693972088416     
   20.000000000000000        29.600000000000001        3.1010246665432715     
   20.000000000000000        30.400000000000002        3.4242543545659010     
   20.000000000000000        31.200000000000003        3.4966796139848668     
   20.000000000000000        32.000000000000000        3.4965027041650165     
   20.000000000000000        32.800000000000004        3.4958578168395835     
   20.000000000000000        33.600000000000001        3.4950071892205177     
   20.000000000000000        34.399999999999999        3.4883390179232814     
   20.000000000000000        35.200000000000003        3.4916398531971566     
   20.000000000000000        36.000000000000000        3.4991142560412025     
   20.000000000000000        36.800000000000004        3.4210887153938541     
   20.000000000000000        37.600000000000001        3.0943704310314462     
   20.000000000000000        38.400000000000006        2.4984871174432071     
   20.000000000000000        39.200000000000003        2.4920017260654710     
   20.000000000000000        40.000000000000000        2.4816023330081745     
   20.000000000000000        40.800000000000004        2.5015203706344669     
   20.000000000000000        41.600000000000001        2.4985442870528596     
   20.000000000000000        42.400000000000006        2.4818522004020886     
   20.000000000000000        43.200000000000003        3.0465042407897567     
   20.000000000000000        44.000000000000000        3.3339986809691267     
   20.000000000000000        44.800000000000004        3.4391598336100953     
   20.000000000000000        45.600000000000001        3.4610611533772082     
   20.000000000000000        46.400000000000006        3.4667650681559170     
   20.000000000000000        47.200000000000003        3.4818206039531181     
   20.000000000000000        48.000000000000000        3.4845479608704326     
   20.000000000000000        48.800000000000004        3.4926860912207616     
   20.000000000000000        49.600000000000001        3.4842143606797000     
   20.000000000000000        50.400000000000006        3.4673852448530589     
   20.000000000000000        51.200000000000003        3.3558591384388339     
   20.000000000000000        52.000000000000000        3.2069997435924091     
   20.000000000000000        52.800000000000004        3.0338895158446961     
   20.000000000000000        53.600000000000001        2.4957785221334228     
   20.000000000000000        54.400000000000006        2.5035566888480112     
   20.000000000000000        55.200000000000003        2.5020501635699857     
   20.000000000000000        56.000000000000000        2.4917869227398644     
   20.000000000000000        56.800000000000004        2.4904438149996788     
   20.000000000000000        57.600000000000001        2.5039101942987063     
   20.000000000000000        58.400000000000006        2.4919324975406503     
   20.000000000000000        59.200000000000003        2.4971618155721016     
   20.000000000000000        60.000000000000000        2.5065540492318958     
   20.000000000000000        60.800000000000004        2.4918194026901150     
   20.000000000000000        61.600000000000001        2.4874778918404057     
   20.000000000000000        62.400000000000006        2.4900054868050985     
   20.000000000000000        63.200000000000003        2.4985782382013979     
   20.000000000000000        64.000000000000000        2.4910845023887527     
   20.000000000000000        64.799999999999997        2.4881947418375434     
   20.000000000000000        65.600000000000009        2.4924052300854336     
   20.000000000000000        66.400000000000006        3.1345522728334680     
   20.000000000000000        67.200000000000003        3.3985591958280770     
   20.000000000000000        68.000000000000000        3.4888052404844090     
   20.000000000000000        68.799999999999997        3.4977954159901112     
   20.000000000000000        69.600000000000009        3.4792569260015709     
   20.000000000000000        70.400000000000006        3.4242876281416805     
   20.000000000000000        71.200000000000003        3.3506001430100727     
   20.000000000000000        72.000000000000000        3.2714429192157564     
   20.000000000000000        72.799999999999997        3.1987707506060734     
   20.000000000000000        73.600000000000009        3.1392561623161837     
   20.000000000000000        74.400000000000006        3.0961172314227392     
   20.000000000000000        75.200000000000003        3.0701130184601624     
   20.000000000000000        76.000000000000000        3.0592442224672887     
   20.000000000000000        76.800000000000011        3.0581164193389077     
   20.000000000000000        77.600000000000009        3.0650953818778515     
   20.000000000000000        78.400000000000006        3.0759321013381973     
   20.000000000000000        79.200000000000003        3.0858525556006242     
   20.000000000000000        80.000000000000000        3.0957350514277784     
   20.000000000000000        80.800000000000011        3.1037991374843870     
   20.000000000000000        81.600000000000009        3.1099396502997605     
   20.000000000000000        82.400000000000006        3.1151016242536804     
   20.000000000000000        83.200000000000003        3.1210574571994232     
   20.000000000000000        84.000000000000000        3.1288938127845367     
   20.000000000000000        84.800000000000011        3.1369580584175214     
   20.000000000000000        85.600000000000009        3.1516389223888992     
   20.000000000000000        86.400000000000006        3.1687434415958768     
   20.000000000000000        87.200000000000003        3.1863543859068035     
   20.000000000000000        88.000000000000000        3.2077160425091864     
   20.000000000000000        88.800000000000011        3.2304256785001604     
   20.000000000000000        89.600000000000009        3.2511643932312770     
   20.000000000000000        90.400000000000006        3.2692063630366381     
   20.000000000000000        91.200000000000003        3.2843909490129364     
   20.000000000000000        92.000000000000000        3.2943992700419282     
   20.000000000000000        92.800000000000011        3.2983681484586165     
   20.000000000000000        93.600000000000009        3.2961005053750796     
   20.000000000000000        94.400000000000006        3.2872952742866439     
   20.000000000000000        95.200000000000003        3.2725209622617477     
   20.000000000000000        96.000000000000000        3.2541199941783323     
   20.000000000000000        96.800000000000011        3.2331945043816028     
   20.000000000000000        97.600000000000009        3.2098845208940738     
   20.000000000000000        98.400000000000006        3.1875962596826573     
   20.000000000000000        99.200000000000003        3.1621798590789791     
   20.000000000000000        100.00000000000000        3.1418015545242253     
   20.000000000000000        100.80000000000001        3.1208418589102775     
   20.000000000000000        101.60000000000001        3.0988776205881279     
   20.000000000000000        102.40000000000001        3.0805946842583052     

   20.800000000000001       0.80000000000000004        3.0661012307382545     
   20.800000000000001        1.6000000000000001        3.0556295098145925     
   20.800000000000001        2.4000000000000004        3.0554365867621307     
   20.800000000000001        3.2000000000000002        3.0705354198035715     
   20.800000000000001        4.0000000000000000        3.1052023348458260     
   20.800000000000001        4.8000000000000007        3.1618448634669085     
   20.800000000000001        5.6000000000000005        3.2385434468628307     
   20.800000000000001        6.4000000000000004        3.3287301421824544     
   20.800000000000001        7.2000000000000002        3.4153792916497570     
   20.800000000000001        8.0000000000000000        3.4771738729529207     
   20.800000000000001        8.8000000000000007        3.4976693431766295     
   20.800000000000001        9.6000000000000014        3.4966790747595855     
   20.800000000000001        10.400000000000000        3.4825215559072529     
   20.800000000000001        11.200000000000001        3.3329578216171902     
   20.800000000000001        12.000000000000000        3.0087740485921359     
   20.800000000000001        12.800000000000001        2.4915653546066969     
   20.800000000000001        13.600000000000001        2.5030318699531349     
   20.800000000000001        14.400000000000000        2.4986115645363998     
   20.800000000000001        15.200000000000001        2.4881313036566439     
   20.800000000000001        16.000000000000000        2.4781981230946304     
   20.800000000000001        16.800000000000001        2.4906803618819673     
   20.800000000000001        17.600000000000001        2.4875190816117829     
   20.800000000000001        18.400000000000002        2.4870586378107156     
   20.800000000000001        19.200000000000003        2.5004160518665990     
   20.800000000000001        20.000000000000000        2.4908677077649402     
   20.800000000000001        20.800000000000001        2.4964034553059111     
   20.800000000000001        21.600000000000001        2.4823855858416106     
   20.800000000000001        22.400000000000002        2.5023580070267388     
   20.800000000000001        23.200000000000003        2.4808854808772196     
   20.800000000000001        24.000000000000000        2.4935746992630512     
   20.800000000000001        24.800000000000001        2.5000981895565473     
   20.800000000000001        25.600000000000001        2.4974103266759937     
   20.800000000000001        26.400000000000002        2.4842483133815105     
   20.800000000000001        27.200000000000003        2.4989840749899268     
   20.800000000000001        28.000000000000000        2.4962513782395654     
   20.800000000000001        28.800000000000001        2.5007874912729688     
   20.800000000000001        29.600000000000001        3.1872164135664951     
   20.800000000000001        30.400000000000002        3.4633264329158231     
   20.800000000000001        31.200000000000003        3.4896230217144568     
   20.800000000000001        32.000000000000000        3.4970409917882437     
   20.800000000000001        32.800000000000004        3.4960763883381789     
   20.800000000000001        33.600000000000001        3.4962629282067503     
   20.800000000000001        34.399999999999999        3.4944589978874330     
   20.800000000000001        35.200000000000003        3.4839871012970423     
   20.800000000000001        36.000000000000000        3.4974238858724691     
   20.800000000000001        36.800000000000004        3.4290990699775556     
   20.800000000000001        37.600000000000001        3.1017401167255554     
   20.800000000000001        38.400000000000006        2.4914868281835503     
   20.800000000000001        39.200000000000003        2.4966392938700599     
   20.800000000000001        40.000000000000000        2.4999356599099554     
   20.800000000000001        40.800000000000004        2.4995364651134104     
   20.800000000000001        41.600000000000001        2.5008772814291143     
   20.800000000000001        42.400000000000006        2.5043595025591410     
   20.800000000000001        43.200000000000003        3.0367652163200445     
   20.800000000000001        44.000000000000000        3.3414605894170797     
   20.800000000000001        44.800000000000004        3.4689359309084020     
   20.800000000000001        45.600000000000001        3.4847880753871365     
   20.800000000000001        46.400000000000006        3.4873243586370579     
   20.800000000000001        47.200000000000003        3.4884394618244756     
   20.800000000000001        48.000000000000000        3.4970818312454783     
   20.800000000000001        48.800000000000004        3.4979387195130514     
   20.800000000000001        49.600000000000001        3.4755693979686817     
   20.800000000000001        50.400000000000006        3.3212941006578478     
   20.800000000000001        51.200000000000003        3.0504256595970753     
   20.800000000000001        52.000000000000000        2.5025790652235105     
   20.800000000000001        52.800000000000004        2.5030624783327347     
   20.800000000000001        53.600000000000001        2.5012591104013895     
   20.800000000000001        54.400000000000006        2.4864097385387751     
   20.800000000000001        55.200000000000003        2.4981747755690185     
   20.800000000000001        56.000000000000000        2.4777777521927953     
   20.800000000000001        56.800000000000004        2.4983656043374936     
   20.800000000000001        57.600000000000001        2.4858570280801962     
   20.800000000000001        58.400000000000006        2.4816811435892219     
   20.800000000000001        59.200000000000003        2.4989710479714984     
   20.800000000000001        60.000000000000000        2.4866724121982942     
   20.800000000000001        60.800000000000004        2.4809857873784296     
   20.800000000000001        61.600000000000001        2.4943803128025088     
   20.800000000000001        62.400000000000006        2.5022547425203414     
   20.800000000000001        63.200000000000003        2.4913186888844727     
   20.800000000000001        64.000000000000000        2.4807569837760619     
   20.800000000000001        64.799999999999997        2.5024294813953585     
   20.800000000000001        65.600000000000009        2.4857726418139019     
   20.800000000000001        66.400000000000006        3.0469360531039631     
   20.800000000000001        67.200000000000003        3.3656658940463315     
   20.800000000000001        68.000000000000000        3.4857561705179787     
   20.800000000000001        68.799999999999997        3.4932103975029318     
   20.800000000000001        69.600000000000009        3.4877665226089252     
   20.800000000000001        70.400000000000006        3.4687791625184601     
   20.800000000000001        71.200000000000003        3.4105767866712529     
   20.800000000000001        72.000000000000000        3.3384863487922685     
   20.800000000000001        72.799999999999997        3.2627402542014168     
   20.800000000000001        73.600000000000009        3.1983031121956227     
   20.800000000000001        74.400000000000006        3.1478714258176916     
   20.800000000000001        75.200000000000003        3.1140553855875912     
   20.800000000000001        76.000000000000000        3.0953953830378671     
   20.800000000000001        76.800000000000011        3.0897065398343075     
   20.800000000000001        77.600000000000009        3.0912041793038623     
   20.800000000000001        78.400000000000006        3.0988691349917676     
   20.800000000000001        79.200000000000003        3.1089059316926067     
   20.800000000000001        80.000000000000000        3.1179624395415870     
   20.800000000000001        80.800000000000011        3.1245185933218265     
   20.800000000000001        81.600000000000009        3.1314281512856086     
   20.800000000000001        82.400000000000006        3.1365362069153973     
   20.800000000000001        83.200000000000003        3.1418510585286152     
   20.800000000000001        84.000000000000000        3.1481387611061771     
   20.800000000000001        84.800000000000011        3.1548235722437177     
   20.800000000000001        85.600000000000009        3.1653350166487777     
   20.800000000000001        86.400000000000006        3.1774500774956587     
   20.800000000000001        87.200000000000003        3.1943530625099990     
   20.800000000000001        88.000000000000000        3.2100109038126368     
   20.800000000000001        88.800000000000011        3.2285017305031780     
   20.800000000000001        89.600000000000009        3.2466671729871961     
   20.800000000000001        90.400000000000006        3.2618110192537437     
   20.800000000000001        91.200000000000003        3.2749332056709237     
   20.800000000000001        92.000000000000000        3.2852553688387189     
   20.800000000000001        92.800000000000011        3.2875703124221762     
   20.800000000000001        93.600000000000009        3.2859836307716073     
   20.800000000000001        94.400000000000006        3.2784546972410413     
   20.800000000000001        95.200000000000003        3.2658852435298575     
   20.800000000000001        96.000000000000000        3.2492207720769821     
   20.800000000000001        96.800000000000011        3.2295083949942720     
   20.800000000000001        97.600000000000009        3.2081612170175662     
   20.800000000000001        98.400000000000006        3.1867383614067561     
   20.800000000000001        99.200000000000003        3.1639518249295948     
   20.800000000000001        100.00000000000000        3.1423166520820276     
   20.800000000000001        100.80000000000001        3.1214066768731965     
   20.800000000000001        101.60000000000001        3.1013547703313402     
   20.800000000000001        102.40000000000001        3.0820914607004153     

   21.600000000000001       0.80000000000000004        3.0689012264449649     
   21.600000000000001        1.6000000000000001        3.0571669033523201     
   21.600000000000001        2.4000000000000004        3.0547671072595999     
   21.600000000000001        3.2000000000000002        3.0670027832660969     
   21.600000000000001        4.0000000000000000        3.0956021869475201     
   21.600000000000001        4.8000000000000007        3.1483244696151154     
   21.600000000000001        5.6000000000000005        3.2194685063210979     
   21.600000000000001        6.4000000000000004        3.3052527302028221     
   21.600000000000001        7.2000000000000002        3.3927446677978397     
   21.600000000000001        8.0000000000000000        3.4625316762330929     
   21.600000000000001        8.8000000000000007        3.4945095618031892     
   21.600000000000001        9.6000000000000014        3.4939595134712462     
   21.600000000000001        10.400000000000000        3.4790792314441439     
   21.600000000000001        11.200000000000001        3.3281994813800035     
   21.600000000000001        12.000000000000000        3.0032207049883586     
   21.600000000000001        12.800000000000001        2.5057116397484314     
   21.600000000000001        13.600000000000001        2.4847631230284501     
   21.600000000000001        14.400000000000000        2.4920908657629015     
   21.600000000000001        15.200000000000001        2.4836657021098665     
   21.600000000000001        16.000000000000000        2.5081101298149346     
   21.600000000000001        16.800000000000001        2.4984253373959793     
   21.600000000000001        17.600000000000001        2.4881598556784388     
   21.600000000000001        18.400000000000002        2.4825704103091768     
   21.600000000000001        19.200000000000003        2.5020575336538271     
   21.600000000000001        20.000000000000000        2.4957241056891131     
   21.600000000000001        20.800000000000001        2.4979799553934301     
   21.600000000000001        21.600000000000001        2.4895091259846236     
   21.600000000000001        22.400000000000002        2.5026701879365842     
   21.600000000000001        23.200000000000003        2.4910097159790432     
   21.600000000000001        24.000000000000000        2.4813241702677828     
   21.600000000000001        24.800000000000001        2.4886098447099001     
   21.600000000000001        25.600000000000001        2.4754072125839341     
   21.600000000000001        26.400000000000002        2.4982067304679667     
   21.600000000000001        27.200000000000003        2.4992534506442219     
   21.600000000000001        28.000000000000000        2.5043806289680997     
   21.600000000000001        28.800000000000001        3.0383484115346620     
   21.600000000000001        29.600000000000001        3.3459862723974534     
   21.600000000000001        30.400000000000002        3.4913341532501101     
   21.600000000000001        31.200000000000003        3.4973159182190248     
   21.600000000000001        32.000000000000000        3.4951498426580678     
   21.600000000000001        32.800000000000004        3.4965398379261616     
   21.600000000000001        33.600000000000001        3.4966653358177875     
   21.600000000000001        34.399999999999999        3.4950147945578953     
   21.600000000000001        35.200000000000003        3.4883712717750064     
   21.600000000000001        36.000000000000000        3.4846268793291455     
   21.600000000000001        36.800000000000004        3.4459025777153842     
   21.600000000000001        37.600000000000001        3.1184758398419130     
   21.600000000000001        38.400000000000006        2.4874715415949336     
   21.600000000000001        39.200000000000003        2.5015034644104608     
   21.600000000000001        40.000000000000000        2.5057489833825328     
   21.600000000000001        40.800000000000004        2.4771653096722597     
   21.600000000000001        41.600000000000001        2.4865898951982039     
   21.600000000000001        42.400000000000006        2.4787829726138639     
   21.600000000000001        43.200000000000003        3.0423821334035428     
   21.600000000000001        44.000000000000000        3.3573837532712987     
   21.600000000000001        44.800000000000004        3.4909389540316411     
   21.600000000000001        45.600000000000001        3.4933338002584495     
   21.600000000000001        46.400000000000006        3.4947646700287978     
   21.600000000000001        47.200000000000003        3.4973083821366293     
   21.600000000000001        48.000000000000000        3.4849100504042356     
   21.600000000000001        48.800000000000004        3.4936002683240988     
   21.600000000000001        49.600000000000001        3.4236963857239036     
   21.600000000000001        50.400000000000006        3.1528080999721748     
   21.600000000000001        51.200000000000003        2.5037903449842922     
   21.600000000000001        52.000000000000000        2.4986387540332600     
   21.600000000000001        52.800000000000004        2.4763677941611699     
   21.600000000000001        53.600000000000001        2.5025533013463810     
   21.600000000000001        54.400000000000006        2.4937873852841790     
   21.600000000000001        55.200000000000003        2.4943148035915317     
   21.600000000000001        56.000000000000000        2.4855777576827367     
   21.600000000000001        56.800000000000004        2.5024639516816793     
   21.600000000000001        57.600000000000001        2.4955027156387750     
   21.600000000000001        58.400000000000006        2.4929526528449855     
   21.600000000000001        59.200000000000003        2.4824674209703010     
   21.600000000000001        60.000000000000000        2.5033986918267543     
   21.600000000000001        60.800000000000004        2.4947617485197213     
   21.600000000000001        61.600000000000001        2.4836340654487907     
   21.600000000000001        62.400000000000006        2.5031163811421604     
   21.600000000000001        63.200000000000003        2.4874016811811659     
   21.600000000000001        64.000000000000000        2.4961687732800670     
   21.600000000000001        64.799999999999997        2.4986821432215236     
   21.600000000000001        65.600000000000009        2.4945002641018945     
   21.600000000000001        66.400000000000006        3.0341701971872213     
   21.600000000000001        67.200000000000003        3.3596661743044254     
   21.600000000000001        68.000000000000000        3.4884852212376494     
   21.600000000000001        68.799999999999997        3.4988763789435064     
   21.600000000000001        69.600000000000009        3.4969283380177103     
   21.600000000000001        70.400000000000006        3.4876346346653659     
   21.600000000000001        71.200000000000003        3.4640902116313907     
   21.600000000000001        72.000000000000000        3.4053751287263725     
   21.600000000000001        72.799999999999997        3.3364758789322995     
   21.600000000000001        73.600000000000009        3.2751643097266383     
   21.600000000000001        74.400000000000006        3.2215410396299715     
   21.600000000000001        75.200000000000003        3.1833198063125643     
   21.600000000000001        76.000000000000000        3.1576960999106203     
   21.600000000000001        76.800000000000011        3.1470184431274824     
   21.600000000000001        77.600000000000009        3.1456447672159160     
   21.600000000000001        78.400000000000006        3.1503786408436278     
   21.600000000000001        79.200000000000003        3.1576723440970582     
   21.600000000000001        80.000000000000000        3.1661438314905910     
   21.600000000000001        80.800000000000011        3.1730863627983301     
   21.600000000000001        81.600000000000009        3.1783510477778103     
   21.600000000000001        82.400000000000006        3.1830567994359091     
   21.600000000000001        83.200000000000003        3.1863701791633150     
   21.600000000000001        84.000000000000000        3.1896415188860883     
   21.600000000000001        84.800000000000011        3.1937692418158132     
   21.600000000000001        85.600000000000009        3.1982220448990351     
   21.600000000000001        86.400000000000006        3.2061006026817109     
   21.600000000000001        87.200000000000003        3.2129995538339760     
   21.600000000000001        88.000000000000000        3.2230198910260568     
   21.600000000000001        88.800000000000011        3.2340602068523765     
   21.600000000000001        89.600000000000009        3.2443238469919180     
   21.600000000000001        90.400000000000006        3.2553293677957300     
   21.600000000000001        91.200000000000003        3.2633849332398670     
   21.600000000000001        92.000000000000000        3.2691310062299608     
   21.600000000000001        92.800000000000011        3.2712909002006882     
   21.600000000000001        93.600000000000009        3.2697755920655251     
   21.600000000000001        94.400000000000006        3.2628944299333917     
   21.600000000000001        95.200000000000003        3.2524341250973086     
   21.600000000000001        96.000000000000000        3.2379552290690028     
   21.600000000000001        96.800000000000011        3.2208011920428707     
   21.600000000000001        97.600000000000009        3.2018025473555860     
   21.600000000000001        98.400000000000006        3.1824947926227010     
   21.600000000000001        99.200000000000003        3.1612937624671251     
   21.600000000000001        100.00000000000000        3.1417220452881987     
   21.600000000000001        100.80000000000001        3.1236112896951798     
   21.600000000000001        101.60000000000001        3.1030189473542253     
   21.600000000000001        102.40000000000001        3.0846467467051881     

   22.400000000000002       0.80000000000000004        3.0709175400009725     
   22.400000000000002        1.6000000000000001        3.0588587331017107     
   22.400000000000002        2.4000000000000004        3.0550682569536645     
   22.400000000000002        3.2000000000000002        3.0614141289953318     
   22.400000000000002        4.0000000000000000        3.0824874211670239     
   22.400000000000002        4.8000000000000007        3.1301307471266968     
   22.400000000000002        5.6000000000000005        3.1950202176654363     
   22.400000000000002        6.4000000000000004        3.2763319951101577     
   22.400000000000002        7.2000000000000002        3.3639450606601877     
   22.400000000000002        8.0000000000000000        3.4422261705926953     
   22.400000000000002        8.8000000000000007        3.4919047621015356     
   22.400000000000002        9.6000000000000014        3.4929814359551323     
   22.400000000000002        10.400000000000000        3.4764293395272898     
   22.400000000000002        11.200000000000001        3.3280122595509574     
   22.400000000000002        12.000000000000000        3.0063658620899028     
   22.400000000000002        12.800000000000001        2.4926599334557755     
   22.400000000000002        13.600000000000001        2.4817184552664591     
   22.400000000000002        14.400000000000000        2.5018980082318834     
   22.400000000000002        15.200000000000001        2.4798737769218033     
   22.400000000000002        16.000000000000000        2.5015406244726077     
   22.400000000000002        16.800000000000001        2.4897785808481538     
   22.400000000000002        17.600000000000001        2.5020619103777535     
   22.400000000000002        18.400000000000002        2.4796434083775920     
   22.400000000000002        19.200000000000003        2.5026379244113084     
   22.400000000000002        20.000000000000000        2.4963631460290761     
   22.400000000000002        20.800000000000001        2.4940840061163607     
   22.400000000000002        21.600000000000001        2.4899695447151791     
   22.400000000000002        22.400000000000002        2.4957902231419835     
   22.400000000000002        23.200000000000003        2.4801324532023625     
   22.400000000000002        24.000000000000000        2.4883416188502596     
   22.400000000000002        24.800000000000001        2.5013915769273973     
   22.400000000000002        25.600000000000001        2.4929207706579612     
   22.400000000000002        26.400000000000002        2.5052146913220592     
   22.400000000000002        27.200000000000003        2.4828728524422652     
   22.400000000000002        28.000000000000000        3.0230769296300806     
   22.400000000000002        28.800000000000001        3.3093209844557552     
   22.400000000000002        29.600000000000001        3.4823924517340021     
   22.400000000000002        30.400000000000002        3.4931394340986914     
   22.400000000000002        31.200000000000003        3.4998632453257454     
   22.400000000000002        32.000000000000000        3.4970965160017911     
   22.400000000000002        32.800000000000004        3.4954636887696422     
   22.400000000000002        33.600000000000001        3.4966190629949865     
   22.400000000000002        34.399999999999999        3.4884694753211827     
   22.400000000000002        35.200000000000003        3.4953007198028891     
   22.400000000000002        36.000000000000000        3.4887070908913325     
   22.400000000000002        36.800000000000004        3.4718713504439527     
   22.400000000000002        37.600000000000001        3.1498219572792885     
   22.400000000000002        38.400000000000006        2.4918999753684732     
   22.400000000000002        39.200000000000003        2.4997597353173791     
   22.400000000000002        40.000000000000000        2.4838777394105174     
   22.400000000000002        40.800000000000004        2.5015765588029333     
   22.400000000000002        41.600000000000001        2.4937450169629973     
   22.400000000000002        42.400000000000006        2.5069654663058714     
   22.400000000000002        43.200000000000003        3.0539432058965059     
   22.400000000000002        44.000000000000000        3.3752672572819997     
   22.400000000000002        44.800000000000004        3.4920261165378008     
   22.400000000000002        45.600000000000001        3.4965087304937779     
   22.400000000000002        46.400000000000006        3.4911760202827047     
   22.400000000000002        47.200000000000003        3.4965557683874140     
   22.400000000000002        48.000000000000000        3.5006072008922633     
   22.400000000000002        48.800000000000004        3.4892077597337559     
   22.400000000000002        49.600000000000001        3.3915826841099328     
   22.400000000000002        50.400000000000006        3.0704080045953006     
   22.400000000000002        51.200000000000003        2.4923705374248062     
   22.400000000000002        52.000000000000000        2.4968895377095111     
   22.400000000000002        52.800000000000004        2.4882685772401794     
   22.400000000000002        53.600000000000001        2.4817781696067720     
   22.400000000000002        54.400000000000006        2.5020304659630228     
   22.400000000000002        55.200000000000003        2.4958017489039594     
   22.400000000000002        56.000000000000000        2.4794045303684711     
   22.400000000000002        56.800000000000004        2.5029361334634785     
   22.400000000000002        57.600000000000001        2.4969628715436141     
   22.400000000000002        58.400000000000006        2.4911512609493336     
   22.400000000000002        59.200000000000003        2.4929884064002530     
   22.400000000000002        60.000000000000000        2.4965805651246957     
   22.400000000000002        60.800000000000004        2.4826117623829203     
   22.400000000000002        61.600000000000001        2.5027124827432927     
   22.400000000000002        62.400000000000006        2.4834570457852987     
   22.400000000000002        63.200000000000003        2.4913992544737811     
   22.400000000000002        64.000000000000000        2.4953019531772997     
   22.400000000000002        64.799999999999997        2.4859376411205645     
   22.400000000000002        65.600000000000009        2.5033191488717943     
   22.400000000000002        66.400000000000006        3.0414213404685224     
   22.400000000000002        67.200000000000003        3.3687297454060441     
   22.400000000000002        68.000000000000000        3.4960435322601633     
   22.400000000000002        68.799999999999997        3.4879154612520531     
   22.400000000000002        69.600000000000009        3.4860809273116726     
   22.400000000000002        70.400000000000006        3.4985066396175544     
   22.400000000000002        71.200000000000003        3.4803184654830983     
   22.400000000000002        72.000000000000000        3.4659923690758401     
   22.400000000000002        72.799999999999997        3.4126918298158055     
   22.400000000000002        73.600000000000009        3.3578080472260377     
   22.400000000000002        74.400000000000006        3.3094196203558499     
   22.400000000000002        75.200000000000003        3.2710792838158267     
   22.400000000000002        76.000000000000000        3.2437781620454476     
   22.400000000000002        76.800000000000011        3.2300220574011993     
   22.400000000000002        77.600000000000009        3.2253660014359991     
   22.400000000000002        78.400000000000006        3.2272966714385718     
   22.400000000000002        79.200000000000003        3.2322721432185455     
   22.400000000000002        80.000000000000000        3.2385878899946015     
   22.400000000000002        80.800000000000011        3.2447477782179712     
   22.400000000000002        81.600000000000009        3.2498759481548087     
   22.400000000000002        82.400000000000006        3.2520314576389380     
   22.400000000000002        83.200000000000003        3.2531379379449819     
   22.400000000000002        84.000000000000000        3.2529207713942712     
   22.400000000000002        84.800000000000011        3.2513868741443530     
   22.400000000000002        85.600000000000009        3.2524353779529696     
   22.400000000000002        86.400000000000006        3.2510650890481538     
   22.400000000000002        87.200000000000003        3.2506038219179847     
   22.400000000000002        88.000000000000000        3.2502560222312717     
   22.400000000000002        88.800000000000011        3.2513399720098040     
   22.400000000000002        89.600000000000009        3.2554519380086959     
   22.400000000000002        90.400000000000006        3.2508673082586119     
   22.400000000000002        91.200000000000003        3.2541134055405587     
   22.400000000000002        92.000000000000000        3.2536741839346792     
   22.400000000000002        92.800000000000011        3.2520338036713103     
   22.400000000000002        93.600000000000009        3.2482921188489442     
   22.400000000000002        94.400000000000006        3.2420304941901517     
   22.400000000000002        95.200000000000003        3.2331075645777689     
   22.400000000000002        96.000000000000000        3.2210653456593716     
   22.400000000000002        96.800000000000011        3.2070185953002563     
   22.400000000000002        97.600000000000009        3.1918354933292772     
   22.400000000000002        98.400000000000006        3.1743969200565001     
   22.400000000000002        99.200000000000003        3.1570923808285607     
   22.400000000000002        100.00000000000000        3.1395273032532924     
   22.400000000000002        100.80000000000001        3.1219836251920929     
   22.400000000000002        101.60000000000001        3.1037268454148852     
   22.400000000000002        102.40000000000001        3.0871289697287803     

   23.200000000000003       0.80000000000000004        3.0721086837574672     
   23.200000000000003        1.6000000000000001        3.0588006534009002     
   23.200000000000003        2.4000000000000004        3.0510735348071854     
   23.200000000000003        3.2000000000000002        3.0532693808804265     
   23.200000000000003        4.0000000000000000        3.0719476021587644     
   23.200000000000003        4.8000000000000007        3.1084960173670417     
   23.200000000000003        5.6000000000000005        3.1661367819671500     
   23.200000000000003        6.4000000000000004        3.2424804049705402     
   23.200000000000003        7.2000000000000002        3.3295898482672475     
   23.200000000000003        8.0000000000000000        3.4132592131234514     
   23.200000000000003        8.8000000000000007        3.4760137388022652     
   23.200000000000003        9.6000000000000014        3.4990514384220748     
   23.200000000000003        10.400000000000000        3.4808592995553052     
   23.200000000000003        11.200000000000001        3.3458281776440453     
   23.200000000000003        12.000000000000000        3.0291939385452036     
   23.200000000000003        12.800000000000001        2.4832048603934904     
   23.200000000000003        13.600000000000001        2.5012143494868408     
   23.200000000000003        14.400000000000000        2.4895226962334207     
   23.200000000000003        15.200000000000001        2.4969947739769185     
   23.200000000000003        16.000000000000000        2.5000682940974923     
   23.200000000000003        16.800000000000001        2.4891083899239139     
   23.200000000000003        17.600000000000001        2.5031410481938252     
   23.200000000000003        18.400000000000002        2.5046024183274840     
   23.200000000000003        19.200000000000003        2.4939530556640688     
   23.200000000000003        20.000000000000000        2.5015232871054192     
   23.200000000000003        20.800000000000001        2.4964719539713567     
   23.200000000000003        21.600000000000001        2.5006109196758661     
   23.200000000000003        22.400000000000002        2.4841669887701547     
   23.200000000000003        23.200000000000003        2.5028207795779691     
   23.200000000000003        24.000000000000000        2.4987491896522918     
   23.200000000000003        24.800000000000001        2.4901777224007464     
   23.200000000000003        25.600000000000001        2.4978631087510386     
   23.200000000000003        26.400000000000002        2.5031549194064437     
   23.200000000000003        27.200000000000003        3.0254766651260505     
   23.200000000000003        28.000000000000000        3.3101907149649024     
   23.200000000000003        28.800000000000001        3.4815816872440299     
   23.200000000000003        29.600000000000001        3.4998020125615583     
   23.200000000000003        30.400000000000002        3.4971886183637499     
   23.200000000000003        31.200000000000003        3.4945685110237990     
   23.200000000000003        32.000000000000000        3.4930383961981191     
   23.200000000000003        32.800000000000004        3.4870434314357066     
   23.200000000000003        33.600000000000001        3.4909062657249343     
   23.200000000000003        34.399999999999999        3.4931150921263439     
   23.200000000000003        35.200000000000003        3.4962669305069789     
   23.200000000000003        36.000000000000000        3.4978992013816819     
   23.200000000000003        36.800000000000004        3.4986542273146113     
   23.200000000000003        37.600000000000001        3.2452919711905968     
   23.200000000000003        38.400000000000006        2.4997922032917277     
   23.200000000000003        39.200000000000003        2.4940742511497032     
   23.200000000000003        40.000000000000000        2.4831048603412973     
   23.200000000000003        40.800000000000004        2.4948717197088262     
   23.200000000000003        41.600000000000001        2.4797211878474608     
   23.200000000000003        42.400000000000006        2.4945538815713890     
   23.200000000000003        43.200000000000003        3.0795804740489632     
   23.200000000000003        44.000000000000000        3.3989833437758938     
   23.200000000000003        44.800000000000004        3.4883031296540024     
   23.200000000000003        45.600000000000001        3.4989872693243620     
   23.200000000000003        46.400000000000006        3.4981400098217019     
   23.200000000000003        47.200000000000003        3.4796609409059105     
   23.200000000000003        48.000000000000000        3.4888673623701969     
   23.200000000000003        48.800000000000004        3.4991599310469588     
   23.200000000000003        49.600000000000001        3.3860755175440542     
   23.200000000000003        50.400000000000006        3.0584856511308298     
   23.200000000000003        51.200000000000003        2.5054217588876542     
   23.200000000000003        52.000000000000000        2.5028836561918704     
   23.200000000000003        52.800000000000004        2.4944287046695965     
   23.200000000000003        53.600000000000001        2.4920082868764464     
   23.200000000000003        54.400000000000006        2.4799125536212081     
   23.200000000000003        55.200000000000003        2.5035713843132328     
   23.200000000000003        56.000000000000000        2.4916653504512039     
   23.200000000000003        56.800000000000004        2.4819162319198260     
   23.200000000000003        57.600000000000001        2.5020005639978851     
   23.200000000000003        58.400000000000006        2.4929040278339474     
   23.200000000000003        59.200000000000003        2.4947090157576950     
   23.200000000000003        60.000000000000000        2.4958221043604469     
   23.200000000000003        60.800000000000004        2.4965063777110781     
   23.200000000000003        61.600000000000001        2.5003857208111628     
   23.200000000000003        62.400000000000006        2.4981059912071246     
   23.200000000000003        63.200000000000003        2.4896924704415651     
   23.200000000000003        64.000000000000000        2.4959336029119630     
   23.200000000000003        64.799999999999997        2.4803769669262903     
   23.200000000000003        65.600000000000009        2.4911094620037626     
   23.200000000000003        66.400000000000006        3.0558174425913562     
   23.200000000000003        67.200000000000003        3.3845599743788806     
   23.200000000000003        68.000000000000000        3.4895384348508842     
   23.200000000000003        68.799999999999997        3.4952489276579257     
   23.200000000000003        69.600000000000009        3.4981779566124644     
   23.200000000000003        70.400000000000006        3.4932157480759298     
   23.200000000000003        71.200000000000003        3.4961363584371101     
   23.200000000000003        72.000000000000000        3.4849327918218753     
   23.200000000000003        72.799999999999997        3.4751801584232300     
   23.200000000000003        73.600000000000009        3.4356029765808005     
   23.200000000000003        74.400000000000006        3.3979972720484213     
   23.200000000000003        75.200000000000003        3.3652819527473308     
   23.200000000000003        76.000000000000000        3.3420954171560773     
   23.200000000000003        76.800000000000011        3.3244884608398491     
   23.200000000000003        77.600000000000009        3.3199322535678997     
   23.200000000000003        78.400000000000006        3.3203831219731272     
   23.200000000000003        79.200000000000003        3.3221809523380115     
   23.200000000000003        80.000000000000000        3.3266548220182770     
   23.200000000000003        80.800000000000011        3.3320006637431359     
   23.200000000000003        81.600000000000009        3.3345851686219170     
   23.200000000000003        82.400000000000006        3.3356823674599281     
   23.200000000000003        83.200000000000003        3.3344001907594345     
   23.200000000000003        84.000000000000000        3.3310025233160436     
   23.200000000000003        84.800000000000011        3.3264640966400680     
   23.200000000000003        85.600000000000009        3.3196655162584090     
   23.200000000000003        86.400000000000006        3.3122647531399299     
   23.200000000000003        87.200000000000003        3.3035331843547451     
   23.200000000000003        88.000000000000000        3.2922094776286492     
   23.200000000000003        88.800000000000011        3.2808979697843652     
   23.200000000000003        89.600000000000009        3.2708554534641485     
   23.200000000000003        90.400000000000006        3.2598356111634423     
   23.200000000000003        91.200000000000003        3.2515042705494315     
   23.200000000000003        92.000000000000000        3.2404883000289213     
   23.200000000000003        92.800000000000011        3.2335047787436224     
   23.200000000000003        93.600000000000009        3.2256980629331529     
   23.200000000000003        94.400000000000006        3.2182639019680468     
   23.200000000000003        95.200000000000003        3.2102476592715830     
   23.200000000000003        96.000000000000000        3.2005974724027291     
   23.200000000000003        96.800000000000011        3.1893369959383504     
   23.200000000000003        97.600000000000009        3.1774854550780769     
   23.200000000000003        98.400000000000006        3.1641374020986275     
   23.200000000000003        99.200000000000003        3.1503932253210243     
   23.200000000000003        100.00000000000000        3.1354972561073242     
   23.200000000000003        100.80000000000001        3.1207938779507658     
   23.200000000000003        101.60000000000001        3.1046407842512971     
   23.200000000000003        102.40000000000001        3.0874641154999423     

   24.000000000000000       0.80000000000000004        3.0726628925415742     
   24.000000000000000        1.6000000000000001        3.0574603827609890     
   24.000000000000000        2.4000000000000004        3.0462054461402421     
   24.000000000000000        3.2000000000000002        3.0446308479040352     
   24.000000000000000        4.0000000000000000        3.0538533594359150     
   24.000000000000000        4.8000000000000007        3.0842517666433462     
   24.000000000000000        5.6000000000000005        3.1340576120231094     
   24.000000000000000        6.4000000000000004        3.2040454434854344     
   24.000000000000000        7.2000000000000002        3.2892273451920775     
   24.000000000000000        8.0000000000000000        3.3780942894154840     
   24.000000000000000        8.8000000000000007        3.4523913433852833     
   24.000000000000000        9.6000000000000014        3.4917420109918913     
   24.000000000000000        10.400000000000000        3.4911248394163317     
   24.000000000000000        11.200000000000001        3.3904416674698457     
   24.000000000000000        12.000000000000000        3.1271713710145352     
   24.000000000000000        12.800000000000001        2.5030692908631491     
   24.000000000000000        13.600000000000001        2.4883298963717944     
   24.000000000000000        14.400000000000000        2.5065802745079253     
   24.000000000000000        15.200000000000001        2.4805320320146458     
   24.000000000000000        16.000000000000000        2.5031685885885873     
   24.000000000000000        16.800000000000001        2.4969882647563777     
   24.000000000000000        17.600000000000001        2.4787514630136536     
   24.000000000000000        18.400000000000002        2.5002946330033908     
   24.000000000000000        19.200000000000003        2.4837981308365098     
   24.000000000000000        20.000000000000000        2.4833407888927539     
   24.000000000000000        20.800000000000001        2.5009920569854494     
   24.000000000000000        21.600000000000001        2.4953663115286364     
   24.000000000000000        22.400000000000002        2.4958736482792712     
   24.000000000000000        23.200000000000003        2.4926624037324259     
   24.000000000000000        24.000000000000000        2.5076269028465248     
   24.000000000000000        24.800000000000001        2.4809293674320214     
   24.000000000000000        25.600000000000001        2.5097865824998924     
   24.000000000000000        26.400000000000002        3.0480285180373730     
   24.000000000000000        27.200000000000003        3.3190550769910940     
   24.000000000000000        28.000000000000000        3.4845714686080980     
   24.000000000000000        28.800000000000001        3.4817508023268466     
   24.000000000000000        29.600000000000001        3.4898151655440834     
   24.000000000000000        30.400000000000002        3.4896122843641715     
   24.000000000000000        31.200000000000003        3.4856631644418687     
   24.000000000000000        32.000000000000000        3.4961061396938624     
   24.000000000000000        32.800000000000004        3.4921919906872367     
   24.000000000000000        33.600000000000001        3.4916415950350959     
   24.000000000000000        34.399999999999999        3.4932096030673678     
   24.000000000000000        35.200000000000003        3.4952293251936664     
   24.000000000000000        36.000000000000000        3.4961376278110672     
   24.000000000000000        36.800000000000004        3.4803870616610602     
   24.000000000000000        37.600000000000001        3.4106008524303242     
   24.000000000000000        38.400000000000006        3.1222715172916309     
   24.000000000000000        39.200000000000003        2.5022984306262814     
   24.000000000000000        40.000000000000000        2.5009921168952167     
   24.000000000000000        40.800000000000004        2.4864561948100232     
   24.000000000000000        41.600000000000001        2.5097726897100165     
   24.000000000000000        42.400000000000006        2.5061752514995579     
   24.000000000000000        43.200000000000003        3.1697872118588699     
   24.000000000000000        44.000000000000000        3.4346157648882123     
   24.000000000000000        44.800000000000004        3.4956702470066592     
   24.000000000000000        45.600000000000001        3.4977731831155530     
   24.000000000000000        46.400000000000006        3.4954940321364028     
   24.000000000000000        47.200000000000003        3.5048318837816659     
   24.000000000000000        48.000000000000000        3.4926608773393730     
   24.000000000000000        48.800000000000004        3.4873484934073224     
   24.000000000000000        49.600000000000001        3.3966225420302569     
   24.000000000000000        50.400000000000006        3.0685295801380765     
   24.000000000000000        51.200000000000003        2.5007237230790564     
   24.000000000000000        52.000000000000000        2.4752341417842580     
   24.000000000000000        52.800000000000004        2.5020412529430094     
   24.000000000000000        53.600000000000001        2.4945184630357757     
   24.000000000000000        54.400000000000006        2.5067032189403058     
   24.000000000000000        55.200000000000003        2.4962862170160922     
   24.000000000000000        56.000000000000000        2.4962264696919343     
   24.000000000000000        56.800000000000004        2.4900484703093375     
   24.000000000000000        57.600000000000001        2.4980381278134369     
   24.000000000000000        58.400000000000006        2.5005520986672871     
   24.000000000000000        59.200000000000003        2.4987973518086561     
   24.000000000000000        60.000000000000000        2.4908335008773737     
   24.000000000000000        60.800000000000004        2.4878038429862621     
   24.000000000000000        61.600000000000001        2.4945223285427693     
   24.000000000000000        62.400000000000006        2.4854512232825647     
   24.000000000000000        63.200000000000003        2.4909066652922536     
   24.000000000000000        64.000000000000000        2.5008537923770859     
   24.000000000000000        64.799999999999997        2.4985616357080040     
   24.000000000000000        65.600000000000009        2.5042824600660745     
   24.000000000000000        66.400000000000006        3.0736122398232806     
   24.000000000000000        67.200000000000003        3.4032301813070189     
   24.000000000000000        68.000000000000000        3.4984740933806240     
   24.000000000000000        68.799999999999997        3.4887915543977970     
   24.000000000000000        69.600000000000009        3.4898064451742643     
   24.000000000000000        70.400000000000006        3.4822170384736753     
   24.000000000000000        71.200000000000003        3.4979999621564950     
   24.000000000000000        72.000000000000000        3.4963461747771927     
   24.000000000000000        72.799999999999997        3.4857668007202096     
   24.000000000000000        73.600000000000009        3.4895545978619591     
   24.000000000000000        74.400000000000006        3.4666043730774008     
   24.000000000000000        75.200000000000003        3.4465416775236992     
   24.000000000000000        76.000000000000000        3.4300436603019318     
   24.000000000000000        76.800000000000011        3.4164078771077477     
   24.000000000000000        77.600000000000009        3.4131273726958327     
   24.000000000000000        78.400000000000006        3.4096199207647819     
   24.000000000000000        79.200000000000003        3.4118223984960210     
   24.000000000000000        80.000000000000000        3.4150530903534433     
   24.000000000000000        80.800000000000011        3.4193552724626000     
   24.000000000000000        81.600000000000009        3.4194766543297095     
   24.000000000000000        82.400000000000006        3.4188040652377265     
   24.000000000000000        83.200000000000003        3.4159293243771072     
   24.000000000000000        84.000000000000000        3.4109825144738388     
   24.000000000000000        84.800000000000011        3.4042404708943153     
   24.000000000000000        85.600000000000009        3.3948802066176702     
   24.000000000000000        86.400000000000006        3.3827033091618697     
   24.000000000000000        87.200000000000003        3.3677851565606449     
   24.000000000000000        88.000000000000000        3.3474800665308124     
   24.000000000000000        88.800000000000011        3.3264902553087059     
   24.000000000000000        89.600000000000009        3.3021246784282301     
   24.000000000000000        90.400000000000006        3.2775801818843791     
   24.000000000000000        91.200000000000003        3.2541251456479889     
   24.000000000000000        92.000000000000000        3.2369571351262985     
   24.000000000000000        92.800000000000011        3.2173080631563598     
   24.000000000000000        93.600000000000009        3.2048318638541193     
   24.000000000000000        94.400000000000006        3.1942234578410726     
   24.000000000000000        95.200000000000003        3.1861734205832777     
   24.000000000000000        96.000000000000000        3.1773268421390939     
   24.000000000000000        96.800000000000011        3.1690183801079477     
   24.000000000000000        97.600000000000009        3.1612183242740826     
   24.000000000000000        98.400000000000006        3.1519336888517793     
   24.000000000000000        99.200000000000003        3.1416137508479300     
   24.000000000000000        100.00000000000000        3.1299909765623517     
   24.000000000000000        100.80000000000001        3.1168700768724418     
   24.000000000000000        101.60000000000001        3.1033474089619730     
   24.000000000000000        102.40000000000001        3.0883295699523550     

   24.800000000000001       0.80000000000000004        3.0710615063807869     
   24.800000000000001        1.6000000000000001        3.0550431431782235     
   24.800000000000001        2.4000000000000004        3.0415594148802501     
   24.800000000000001        3.2000000000000002        3.0347026605516070     
   24.800000000000001        4.0000000000000000        3.0410502698195545     
   24.800000000000001        4.8000000000000007        3.0599768236878040     
   24.800000000000001        5.6000000000000005        3.0999054373175778     
   24.800000000000001        6.4000000000000004        3.1644966161937398     
   24.800000000000001        7.2000000000000002        3.2455811697596251     
   24.800000000000001        8.0000000000000000        3.3357318952723141     
   24.800000000000001        8.8000000000000007        3.4235012613794158     
   24.800000000000001        9.6000000000000014        3.4826183320199884     
   24.800000000000001        10.400000000000000        3.4964608958502699     
   24.800000000000001        11.200000000000001        3.4523520396514074     
   24.800000000000001        12.000000000000000        3.3137818954904401     
   24.800000000000001        12.800000000000001        3.1410472154987357     
   24.800000000000001        13.600000000000001        3.0528922762199433     
   24.800000000000001        14.400000000000000        3.0395425470482977     
   24.800000000000001        15.200000000000001        3.0444009903782718     
   24.800000000000001        16.000000000000000        3.0523312222862176     
   24.800000000000001        16.800000000000001        3.0624134075989993     
   24.800000000000001        17.600000000000001        3.0730709715160640     
   24.800000000000001        18.400000000000002        3.0769909161002493     
   24.800000000000001        19.200000000000003        3.0856222675593101     
   24.800000000000001        20.000000000000000        3.0905478074049344     
   24.800000000000001        20.800000000000001        3.0924425074894644     
   24.800000000000001        21.600000000000001        3.0960694229672745     
   24.800000000000001        22.400000000000002        3.1012328718572904     
   24.800000000000001        23.200000000000003        3.1025580109820656     
   24.800000000000001        24.000000000000000        3.1091017658599798     
   24.800000000000001        24.800000000000001        3.1297950029677284     
   24.800000000000001        25.600000000000001        3.2105104199499683     
   24.800000000000001        26.400000000000002        3.3680015153900515     
   24.800000000000001        27.200000000000003        3.4862770399881526     
   24.800000000000001        28.000000000000000        3.4979293134052982     
   24.800000000000001        28.800000000000001        3.4961742055536118     
   24.800000000000001        29.600000000000001        3.4961738240532148     
   24.800000000000001        30.400000000000002        3.4949705310044972     
   24.800000000000001        31.200000000000003        3.4891531733211445     
   24.800000000000001        32.000000000000000        3.4975494602206401     
   24.800000000000001        32.800000000000004        3.4937246703730263     
   24.800000000000001        33.600000000000001        3.4907125039038251     
   24.800000000000001        34.399999999999999        3.4909384071236067     
   24.800000000000001        35.200000000000003        3.4921254239362232     
   24.800000000000001        36.000000000000000        3.4974592551943666     
   24.800000000000001        36.800000000000004        3.4983512641176224     
   24.800000000000001        37.600000000000001        3.4957027411066508     
   24.800000000000001        38.400000000000006        3.4079011945175477     
   24.800000000000001        39.200000000000003        3.2461928867795891     
   24.800000000000001        40.000000000000000        3.1434666416321657     
   24.800000000000001        40.800000000000004        3.0987102761107850     
   24.800000000000001        41.600000000000001        3.0790092127112634     
   24.800000000000001        42.400000000000006        3.1506162579718442     
   24.800000000000001        43.200000000000003        3.3274327959763057     
   24.800000000000001        44.000000000000000        3.4712567272891204     
   24.800000000000001        44.800000000000004        3.4960451981245786     
   24.800000000000001        45.600000000000001        3.4898305336245894     
   24.800000000000001        46.400000000000006        3.4913951604453675     
   24.800000000000001        47.200000000000003        3.5003679172631825     
   24.800000000000001        48.000000000000000        3.4868292205807423     
   24.800000000000001        48.800000000000004        3.4864295935877418     
   24.800000000000001        49.600000000000001        3.4104610986674206     
   24.800000000000001        50.400000000000006        3.0843948951753384     
   24.800000000000001        51.200000000000003        2.4979654020325852     
   24.800000000000001        52.000000000000000        2.4848163050745660     
   24.800000000000001        52.800000000000004        2.4975582797322247     
   24.800000000000001        53.600000000000001        2.4926730460944393     
   24.800000000000001        54.400000000000006        2.4776123076180472     
   24.800000000000001        55.200000000000003        2.5014301746027323     
   24.800000000000001        56.000000000000000        2.4994196187708839     
   24.800000000000001        56.800000000000004        2.4846955017020633     
   24.800000000000001        57.600000000000001        2.4957742997060932     
   24.800000000000001        58.400000000000006        2.4833933863193831     
   24.800000000000001        59.200000000000003        2.4781539024965848     
   24.800000000000001        60.000000000000000        2.5062776488607992     
   24.800000000000001        60.800000000000004        2.4794231586715947     
   24.800000000000001        61.600000000000001        2.4892024310796965     
   24.800000000000001        62.400000000000006        2.4806239968655515     
   24.800000000000001        63.200000000000003        2.5058820725571338     
   24.800000000000001        64.000000000000000        2.4786098020148652     
   24.800000000000001        64.799999999999997        2.4967129728005135     
   24.800000000000001        65.600000000000009        2.5046025126704881     
   24.800000000000001        66.400000000000006        3.0973952932171511     
   24.800000000000001        67.200000000000003        3.4257951898662471     
   24.800000000000001        68.000000000000000        3.4966118736372298     
   24.800000000000001        68.799999999999997        3.4907475819738325     
   24.800000000000001        69.600000000000009        3.4950615237053397     
   24.800000000000001        70.400000000000006        3.4906456229575928     
   24.800000000000001        71.200000000000003        3.4836305534930645     
   24.800000000000001        72.000000000000000        3.4924019665897301     
   24.800000000000001        72.799999999999997        3.4900788213825535     
   24.800000000000001        73.600000000000009        3.4991535526671420     
   24.800000000000001        74.400000000000006        3.4881174717749199     
   24.800000000000001        75.200000000000003        3.4935221502913310     
   24.800000000000001        76.000000000000000        3.4869737756880372     
   24.800000000000001        76.800000000000011        3.4823055633158657     
   24.800000000000001        77.600000000000009        3.4777378663454144     
   24.800000000000001        78.400000000000006        3.4753627203181661     
   24.800000000000001        79.200000000000003        3.4773995021112252     
   24.800000000000001        80.000000000000000        3.4826010829060716     
   24.800000000000001        80.800000000000011        3.4858585769668862     
   24.800000000000001        81.600000000000009        3.4859024418389915     
   24.800000000000001        82.400000000000006        3.4836735135138968     
   24.800000000000001        83.200000000000003        3.4788915567316292     
   24.800000000000001        84.000000000000000        3.4746552990249677     
   24.800000000000001        84.800000000000011        3.4689938834641096     
   24.800000000000001        85.600000000000009        3.4615390790273053     
   24.800000000000001        86.400000000000006        3.4491029265137896     
   24.800000000000001        87.200000000000003        3.4318514727366720     
   24.800000000000001        88.000000000000000        3.4087200943825091     
   24.800000000000001        88.800000000000011        3.3792377979385297     
   24.800000000000001        89.600000000000009        3.3444809645984193     
   24.800000000000001        90.400000000000006        3.3071441193367423     
   24.800000000000001        91.200000000000003        3.2702764021687734     
   24.800000000000001        92.000000000000000        3.2363655481442235     
   24.800000000000001        92.800000000000011        3.2091255128884253     
   24.800000000000001        93.600000000000009        3.1878255279557139     
   24.800000000000001        94.400000000000006        3.1722319706129012     
   24.800000000000001        95.200000000000003        3.1612342291564239     
   24.800000000000001        96.000000000000000        3.1551788285131295     
   24.800000000000001        96.800000000000011        3.1486910448740035     
   24.800000000000001        97.600000000000009        3.1439157288161010     
   24.800000000000001        98.400000000000006        3.1378810377025710     
   24.800000000000001        99.200000000000003        3.1312160447276685     
   24.800000000000001        100.00000000000000        3.1230400561917473     
   24.800000000000001        100.80000000000001        3.1126095269899201     
   24.800000000000001        101.60000000000001        3.1005051211623944     
   24.800000000000001        102.40000000000001        3.0865242878698034     

   25.600000000000001       0.80000000000000004        3.0676839741792641     
   25.600000000000001        1.6000000000000001        3.0519658560895246     
   25.600000000000001        2.4000000000000004        3.0362605575903330     
   25.600000000000001        3.2000000000000002        3.0269912915005937     
   25.600000000000001        4.0000000000000000        3.0245358441904417     
   25.600000000000001        4.8000000000000007        3.0385543542015911     
   25.600000000000001        5.6000000000000005        3.0715658658722025     
   25.600000000000001        6.4000000000000004        3.1286603544714824     
   25.600000000000001        7.2000000000000002        3.2050726836424932     
   25.600000000000001        8.0000000000000000        3.2948228884596635     
   25.600000000000001        8.8000000000000007        3.3886884193367344     
   25.600000000000001        9.6000000000000014        3.4631246568354461     
   25.600000000000001        10.400000000000000        3.4967768118891898     
   25.600000000000001        11.200000000000001        3.4966190202694096     
   25.600000000000001        12.000000000000000        3.4658787491486716     
   25.600000000000001        12.800000000000001        3.4153171799211517     
   25.600000000000001        13.600000000000001        3.3796828632150913     
   25.600000000000001        14.400000000000000        3.3720487086416062     
   25.600000000000001        15.200000000000001        3.3788264717163683     
   25.600000000000001        16.000000000000000        3.3878778166958861     
   25.600000000000001        16.800000000000001        3.3979350013973990     
   25.600000000000001        17.600000000000001        3.4057655495003338     
   25.600000000000001        18.400000000000002        3.4134121049603507     
   25.600000000000001        19.200000000000003        3.4207529093663172     
   25.600000000000001        20.000000000000000        3.4270391037863908     
   25.600000000000001        20.800000000000001        3.4296777558778970     
   25.600000000000001        21.600000000000001        3.4322654649182831     
   25.600000000000001        22.400000000000002        3.4360334926749818     
   25.600000000000001        23.200000000000003        3.4382507237319162     
   25.600000000000001        24.000000000000000        3.4438881800892212     
   25.600000000000001        24.800000000000001        3.4599654021790549     
   25.600000000000001        25.600000000000001        3.4911138172478782     
   25.600000000000001        26.400000000000002        3.4894835702760827     
   25.600000000000001        27.200000000000003        3.4809842406152529     
   25.600000000000001        28.000000000000000        3.4980686836410309     
   25.600000000000001        28.800000000000001        3.4962275313140547     
   25.600000000000001        29.600000000000001        3.4972371307775401     
   25.600000000000001        30.400000000000002        3.4940399774046882     
   25.600000000000001        31.200000000000003        3.4886812707594355     
   25.600000000000001        32.000000000000000        3.4966881762133006     
   25.600000000000001        32.800000000000004        3.4907075384073694     
   25.600000000000001        33.600000000000001        3.4833722655443378     
   25.600000000000001        34.399999999999999        3.4990001823124577     
   25.600000000000001        35.200000000000003        3.4945965801866441     
   25.600000000000001        36.000000000000000        3.4926805206642522     
   25.600000000000001        36.800000000000004        3.4959012876892501     
   25.600000000000001        37.600000000000001        3.4935415511318197     
   25.600000000000001        38.400000000000006        3.4957579922338962     
   25.600000000000001        39.200000000000003        3.4943618991348750     
   25.600000000000001        40.000000000000000        3.4565862205387483     
   25.600000000000001        40.800000000000004        3.4112759368937691     
   25.600000000000001        41.600000000000001        3.3789539794221688     
   25.600000000000001        42.400000000000006        3.3873530770338167     
   25.600000000000001        43.200000000000003        3.4323395854596925     
   25.600000000000001        44.000000000000000        3.4852587922504532     
   25.600000000000001        44.800000000000004        3.4924480243218783     
   25.600000000000001        45.600000000000001        3.4880063799177812     
   25.600000000000001        46.400000000000006        3.4901987555386662     
   25.600000000000001        47.200000000000003        3.4984295766145888     
   25.600000000000001        48.000000000000000        3.5030082160084324     
   25.600000000000001        48.800000000000004        3.5003691462232296     
   25.600000000000001        49.600000000000001        3.4255064454145661     
   25.600000000000001        50.400000000000006        3.1036090058386296     
   25.600000000000001        51.200000000000003        2.4987894773700927     
   25.600000000000001        52.000000000000000        2.4966302787750370     
   25.600000000000001        52.800000000000004        2.4815056081539444     
   25.600000000000001        53.600000000000001        2.4880585628021352     
   25.600000000000001        54.400000000000006        2.5026955481083926     
   25.600000000000001        55.200000000000003        2.4833187273956869     
   25.600000000000001        56.000000000000000        2.4760817871346870     
   25.600000000000001        56.800000000000004        2.5037555179017215     
   25.600000000000001        57.600000000000001        2.4896234984265337     
   25.600000000000001        58.400000000000006        2.5006022688496845     
   25.600000000000001        59.200000000000003        2.5026860929796086     
   25.600000000000001        60.000000000000000        2.4979781922265571     
   25.600000000000001        60.800000000000004        2.5041388195877885     
   25.600000000000001        61.600000000000001        2.5031545467172869     
   25.600000000000001        62.400000000000006        2.4986372056279911     
   25.600000000000001        63.200000000000003        2.4807606705187766     
   25.600000000000001        64.000000000000000        2.5051615612345688     
   25.600000000000001        64.799999999999997        2.4889176050278956     
   25.600000000000001        65.600000000000009        2.4862592323122410     
   25.600000000000001        66.400000000000006        3.1244236683593387     
   25.600000000000001        67.200000000000003        3.4517660612636645     
   25.600000000000001        68.000000000000000        3.4893123993068387     
   25.600000000000001        68.799999999999997        3.4962425372224040     
   25.600000000000001        69.600000000000009        3.4903883654184975     
   25.600000000000001        70.400000000000006        3.4966155094702058     
   25.600000000000001        71.200000000000003        3.4927063462463424     
   25.600000000000001        72.000000000000000        3.4856104111923401     
   25.600000000000001        72.799999999999997        3.4893164510457804     
   25.600000000000001        73.600000000000009        3.4966107782014451     
   25.600000000000001        74.400000000000006        3.4953035045131120     
   25.600000000000001        75.200000000000003        3.4950929875245520     
   25.600000000000001        76.000000000000000        3.4912761773700729     
   25.600000000000001        76.800000000000011        3.4937585398243609     
   25.600000000000001        77.600000000000009        3.4918459333874030     
   25.600000000000001        78.400000000000006        3.4896939183727418     
   25.600000000000001        79.200000000000003        3.4942967173975439     
   25.600000000000001        80.000000000000000        3.4830497998269689     
   25.600000000000001        80.800000000000011        3.4945719653386695     
   25.600000000000001        81.600000000000009        3.4945681490288378     
   25.600000000000001        82.400000000000006        3.4870764576141569     
   25.600000000000001        83.200000000000003        3.4942644015102311     
   25.600000000000001        84.000000000000000        3.4879457586054841     
   25.600000000000001        84.800000000000011        3.4864627059971820     
   25.600000000000001        85.600000000000009        3.4859024481120002     
   25.600000000000001        86.400000000000006        3.4933790604823134     
   25.600000000000001        87.200000000000003        3.4806224211332055     
   25.600000000000001        88.000000000000000        3.4615043929977412     
   25.600000000000001        88.800000000000011        3.4332380031780430     
   25.600000000000001        89.600000000000009        3.3938302026555665     
   25.600000000000001        90.400000000000006        3.3465086790611682     
   25.600000000000001        91.200000000000003        3.2962325522906126     
   25.600000000000001        92.000000000000000        3.2493873992964266     
   25.600000000000001        92.800000000000011        3.2074381795272959     
   25.600000000000001        93.600000000000009        3.1772953522612677     
   25.600000000000001        94.400000000000006        3.1540971495259664     
   25.600000000000001        95.200000000000003        3.1414357553681311     
   25.600000000000001        96.000000000000000        3.1318763554895050     
   25.600000000000001        96.800000000000011        3.1278410305739897     
   25.600000000000001        97.600000000000009        3.1253212367340826     
   25.600000000000001        98.400000000000006        3.1230095399237299     
   25.600000000000001        99.200000000000003        3.1200095935338577     
   25.600000000000001        100.00000000000000        3.1141819580844992     
   25.600000000000001        100.80000000000001        3.1062592189173648     
   25.600000000000001        101.60000000000001        3.0958141157833436     
   25.600000000000001        102.40000000000001        3.0828204300317434     

   26.400000000000002       0.80000000000000004        3.0620758842070557     
   26.400000000000002        1.6000000000000001        3.0478479673385226     
   26.400000000000002        2.4000000000000004        3.0318795155250693     
   26.400000000000002        3.2000000000000002        3.0193117272745225     
   26.400000000000002        4.0000000000000000        3.0145118079306759     
   26.400000000000002        4.8000000000000007        3.0230140183348384     
   26.400000000000002        5.6000000000000005        3.0504398378913318     
   26.400000000000002        6.4000000000000004        3.1012480865223351     
   26.400000000000002        7.2000000000000002        3.1715744419389691     
   26.400000000000002        8.0000000000000000        3.2630966607377512     
   26.400000000000002        8.8000000000000007        3.3630513150497818     
   26.400000000000002        9.6000000000000014        3.4440483224556062     
   26.400000000000002        10.400000000000000        3.4933784932130356     
   26.400000000000002        11.200000000000001        3.4816819721941048     
   26.400000000000002        12.000000000000000        3.4896509664084485     
   26.400000000000002        12.800000000000001        3.4905537466763397     
   26.400000000000002        13.600000000000001        3.4897084713835174     
   26.400000000000002        14.400000000000000        3.4908410464339279     
   26.400000000000002        15.200000000000001        3.4942377625727477     
   26.400000000000002        16.000000000000000        3.4920734022913376     
   26.400000000000002        16.800000000000001        3.4868445337518517     
   26.400000000000002        17.600000000000001        3.4929566978188484     
   26.400000000000002        18.400000000000002        3.4992308997738522     
   26.400000000000002        19.200000000000003        3.4853080376008729     
   26.400000000000002        20.000000000000000        3.4921193897068847     
   26.400000000000002        20.800000000000001        3.4928725420957702     
   26.400000000000002        21.600000000000001        3.4931901447137652     
   26.400000000000002        22.400000000000002        3.4946822420166224     
   26.400000000000002        23.200000000000003        3.4928730316070644     
   26.400000000000002        24.000000000000000        3.4914896859357643     
   26.400000000000002        24.800000000000001        3.4947968631292388     
   26.400000000000002        25.600000000000001        3.4982253480540613     
   26.400000000000002        26.400000000000002        3.4902197485609960     
   26.400000000000002        27.200000000000003        3.4970109636373921     
   26.400000000000002        28.000000000000000        3.4974601617523695     
   26.400000000000002        28.800000000000001        3.4962430017084163     
   26.400000000000002        29.600000000000001        3.4939018695652533     
   26.400000000000002        30.400000000000002        3.4879264400660457     
   26.400000000000002        31.200000000000003        3.4817456365459796     
   26.400000000000002        32.000000000000000        3.4886790111932249     
   26.400000000000002        32.800000000000004        3.4804957003559061     
   26.400000000000002        33.600000000000001        3.4983396471327604     
   26.400000000000002        34.399999999999999        3.4934814021544507     
   26.400000000000002        35.200000000000003        3.4935957896385799     
   26.400000000000002        36.000000000000000        3.4920541790236270     
   26.400000000000002        36.800000000000004        3.4955495356541495     
   26.400000000000002        37.600000000000001        3.4948053501073462     
   26.400000000000002        38.400000000000006        3.4897895241576551     
   26.400000000000002        39.200000000000003        3.4851159219867931     
   26.400000000000002        40.000000000000000        3.4898874457246993     
   26.400000000000002        40.800000000000004        3.4936392088511514     
   26.400000000000002        41.600000000000001        3.4620757455085838     
   26.400000000000002        42.400000000000006        3.4350130462731228     
   26.400000000000002        43.200000000000003        3.4400791034500937     
   26.400000000000002        44.000000000000000        3.4690314864951404     
   26.400000000000002        44.800000000000004        3.4907847093432145     
   26.400000000000002        45.600000000000001        3.4849734321628238     
   26.400000000000002        46.400000000000006        3.4954064911608298     
   26.400000000000002        47.200000000000003        3.4979847399818209     
   26.400000000000002        48.000000000000000        3.4926146377997553     
   26.400000000000002        48.800000000000004        3.4943886183331685     
   26.400000000000002        49.600000000000001        3.4453534238233390     
   26.400000000000002        50.400000000000006        3.1241640714482606     
   26.400000000000002        51.200000000000003        2.4908900956894491     
   26.400000000000002        52.000000000000000        2.4931469478652040     
   26.400000000000002        52.800000000000004        2.4937193479942596     
   26.400000000000002        53.600000000000001        2.4989271638983164     
   26.400000000000002        54.400000000000006        2.4964440247452360     
   26.400000000000002        55.200000000000003        2.4966868766857693     
   26.400000000000002        56.000000000000000        2.5050849647150817     
   26.400000000000002        56.800000000000004        2.4898846985511738     
   26.400000000000002        57.600000000000001        2.4801092014893498     
   26.400000000000002        58.400000000000006        2.4881427320396732     
   26.400000000000002        59.200000000000003        2.4846053833118065     
   26.400000000000002        60.000000000000000        2.4987386585574147     
   26.400000000000002        60.800000000000004        2.4793647426381882     
   26.400000000000002        61.600000000000001        2.4924117306284881     
   26.400000000000002        62.400000000000006        2.5003140758194200     
   26.400000000000002        63.200000000000003        2.4884619066288001     
   26.400000000000002        64.000000000000000        2.4861957417658296     
   26.400000000000002        64.799999999999997        2.4767551554251117     
   26.400000000000002        65.600000000000009        2.5100944643872807     
   26.400000000000002        66.400000000000006        3.1479274568441542     
   26.400000000000002        67.200000000000003        3.4742662686341474     
   26.400000000000002        68.000000000000000        3.4964729033716222     
   26.400000000000002        68.799999999999997        3.4980218831803223     
   26.400000000000002        69.600000000000009        3.4913629658529093     
   26.400000000000002        70.400000000000006        3.4925904269926775     
   26.400000000000002        71.200000000000003        3.4943005105852176     
   26.400000000000002        72.000000000000000        3.4925205128380354     
   26.400000000000002        72.799999999999997        3.4845550440679491     
   26.400000000000002        73.600000000000009        3.4949500447828861     
   26.400000000000002        74.400000000000006        3.4984431100600681     
   26.400000000000002        75.200000000000003        3.4955318523963363     
   26.400000000000002        76.000000000000000        3.4918189577738605     
   26.400000000000002        76.800000000000011        3.4916248479154204     
   26.400000000000002        77.600000000000009        3.4995884928600773     
   26.400000000000002        78.400000000000006        3.4984903292991119     
   26.400000000000002        79.200000000000003        3.4996484718401475     
   26.400000000000002        80.000000000000000        3.4954060148200292     
   26.400000000000002        80.800000000000011        3.4849564632817627     
   26.400000000000002        81.600000000000009        3.4837508453715467     
   26.400000000000002        82.400000000000006        3.4873765321461661     
   26.400000000000002        83.200000000000003        3.4968386668627556     
   26.400000000000002        84.000000000000000        3.4966142533573521     
   26.400000000000002        84.800000000000011        3.4969047153514139     
   26.400000000000002        85.600000000000009        3.4962053625089933     
   26.400000000000002        86.400000000000006        3.4907246613849932     
   26.400000000000002        87.200000000000003        3.4988620677859377     
   26.400000000000002        88.000000000000000        3.4941361314410071     
   26.400000000000002        88.800000000000011        3.4766558002108501     
   26.400000000000002        89.600000000000009        3.4431983989016723     
   26.400000000000002        90.400000000000006        3.3931712955645339     
   26.400000000000002        91.200000000000003        3.3331346571571712     
   26.400000000000002        92.000000000000000        3.2734127285646628     
   26.400000000000002        92.800000000000011        3.2178814623522762     
   26.400000000000002        93.600000000000009        3.1744119076891892     
   26.400000000000002        94.400000000000006        3.1429556568507420     
   26.400000000000002        95.200000000000003        3.1223944088013278     
   26.400000000000002        96.000000000000000        3.1128948968660950     
   26.400000000000002        96.800000000000011        3.1086198298249390     
   26.400000000000002        97.600000000000009        3.1074611924634463     
   26.400000000000002        98.400000000000006        3.1071415584100475     
   26.400000000000002        99.200000000000003        3.1064095345327680     
   26.400000000000002        100.00000000000000        3.1035416588938576     
   26.400000000000002        100.80000000000001        3.0975810638333088     
   26.400000000000002        101.60000000000001        3.0899549439183502     
   26.400000000000002        102.40000000000001        3.0793529775558102     

   27.200000000000003       0.80000000000000004        3.0588481068627362     
   27.200000000000003        1.6000000000000001        3.0455398123020738     
   27.200000000000003        2.4000000000000004        3.0291363079945164     
   27.200000000000003        3.2000000000000002        3.0198042449305893     
   27.200000000000003        4.0000000000000000        3.0121730634493948     
   27.200000000000003        4.8000000000000007        3.0188140327435216     
   27.200000000000003        5.6000000000000005        3.0434885088570010     
   27.200000000000003        6.4000000000000004        3.0884821882903402     
   27.200000000000003        7.2000000000000002        3.1575761182720354     
   27.200000000000003        8.0000000000000000        3.2459799901184994     
   27.200000000000003        8.8000000000000007        3.3438428662752684     
   27.200000000000003        9.6000000000000014        3.4328456955901405     
   27.200000000000003        10.400000000000000        3.4940386702940733     
   27.200000000000003        11.200000000000001        3.4957138341084959     
   27.200000000000003        12.000000000000000        3.4797274884709180     
   27.200000000000003        12.800000000000001        3.4994560457519888     
   27.200000000000003        13.600000000000001        3.4870429675274903     
   27.200000000000003        14.400000000000000        3.4946515912134473     
   27.200000000000003        15.200000000000001        3.4960272736165661     
   27.200000000000003        16.000000000000000        3.4888477467631369     
   27.200000000000003        16.800000000000001        3.4970230183260456     
   27.200000000000003        17.600000000000001        3.4889920868977771     
   27.200000000000003        18.400000000000002        3.4992718310615216     
   27.200000000000003        19.200000000000003        3.4866286458522864     
   27.200000000000003        20.000000000000000        3.4930881745824971     
   27.200000000000003        20.800000000000001        3.4914611243236942     
   27.200000000000003        21.600000000000001        3.4960234135464465     
   27.200000000000003        22.400000000000002        3.4946614784659658     
   27.200000000000003        23.200000000000003        3.4891666054107517     
   27.200000000000003        24.000000000000000        3.4830094305972090     
   27.200000000000003        24.800000000000001        3.4998413326495652     
   27.200000000000003        25.600000000000001        3.4991545448624559     
   27.200000000000003        26.400000000000002        3.4925404827846420     
   27.200000000000003        27.200000000000003        3.4973060378643899     
   27.200000000000003        28.000000000000000        3.4980113714398793     
   27.200000000000003        28.800000000000001        3.4923326446781928     
   27.200000000000003        29.600000000000001        3.4858005069420179     
   27.200000000000003        30.400000000000002        3.4990720581487906     
   27.200000000000003        31.200000000000003        3.4925103421955717     
   27.200000000000003        32.000000000000000        3.4989220815379771     
   27.200000000000003        32.800000000000004        3.4951512026838665     
   27.200000000000003        33.600000000000001        3.4917036186886472     
   27.200000000000003        34.399999999999999        3.4905864042249908     
   27.200000000000003        35.200000000000003        3.4930925684926604     
   27.200000000000003        36.000000000000000        3.4877030749855216     
   27.200000000000003        36.800000000000004        3.4882531657236746     
   27.200000000000003        37.600000000000001        3.4852629889054860     
   27.200000000000003        38.400000000000006        3.4955592922623113     
   27.200000000000003        39.200000000000003        3.4918383778731203     
   27.200000000000003        40.000000000000000        3.4892840968944960     
   27.200000000000003        40.800000000000004        3.4968192709316224     
   27.200000000000003        41.600000000000001        3.4527940138013244     
   27.200000000000003        42.400000000000006        3.4171755274951607     
   27.200000000000003        43.200000000000003        3.4151157766050346     
   27.200000000000003        44.000000000000000        3.4463333215122072     
   27.200000000000003        44.800000000000004        3.4863029823796339     
   27.200000000000003        45.600000000000001        3.4967150016016486     
   27.200000000000003        46.400000000000006        3.4972974700609338     
   27.200000000000003        47.200000000000003        3.4959623773081545     
   27.200000000000003        48.000000000000000        3.4937060790024645     
   27.200000000000003        48.800000000000004        3.4893059624355880     
   27.200000000000003        49.600000000000001        3.4673653232335355     
   27.200000000000003        50.400000000000006        3.1452064439703733     
   27.200000000000003        51.200000000000003        2.5011083120721209     
   27.200000000000003        52.000000000000000        2.5001636213724070     
   27.200000000000003        52.800000000000004        2.4968474430233627     
   27.200000000000003        53.600000000000001        2.4896892975102034     
   27.200000000000003        54.400000000000006        2.4951015585114393     
   27.200000000000003        55.200000000000003        2.5008232231795104     
   27.200000000000003        56.000000000000000        2.4770522972942812     
   27.200000000000003        56.800000000000004        2.5005004948040463     
   27.200000000000003        57.600000000000001        2.4957719287622639     
   27.200000000000003        58.400000000000006        2.4807883132692257     
   27.200000000000003        59.200000000000003        2.5035673857759617     
   27.200000000000003        60.000000000000000        2.4992412205572170     
   27.200000000000003        60.800000000000004        2.4934295974831655     
   27.200000000000003        61.600000000000001        2.4856677390147923     
   27.200000000000003        62.400000000000006        2.5018149537814942     
   27.200000000000003        63.200000000000003        2.4960190161555569     
   27.200000000000003        64.000000000000000        2.4888233608369728     
   27.200000000000003        64.799999999999997        2.5014711911045455     
   27.200000000000003        65.600000000000009        2.5053146659320387     
   27.200000000000003        66.400000000000006        3.1714462407897668     
   27.200000000000003        67.200000000000003        3.4901284455189687     
   27.200000000000003        68.000000000000000        3.4970550324181215     
   27.200000000000003        68.799999999999997        3.4964266001011763     
   27.200000000000003        69.600000000000009        3.4917204035641469     
   27.200000000000003        70.400000000000006        3.4916113036168817     
   27.200000000000003        71.200000000000003        3.4921654841903642     
   27.200000000000003        72.000000000000000        3.4939312013088775     
   27.200000000000003        72.799999999999997        3.4930994769547885     
   27.200000000000003        73.600000000000009        3.4858150729311417     
   27.200000000000003        74.400000000000006        3.4989918767943684     
   27.200000000000003        75.200000000000003        3.4902888964683174     
   27.200000000000003        76.000000000000000        3.4936441779076670     
   27.200000000000003        76.800000000000011        3.4894890583376332     
   27.200000000000003        77.600000000000009        3.4885005352529737     
   27.200000000000003        78.400000000000006        3.4870217235604306     
   27.200000000000003        79.200000000000003        3.4975776301371675     
   27.200000000000003        80.000000000000000        3.4887625630183039     
   27.200000000000003        80.800000000000011        3.4923703946859175     
   27.200000000000003        81.600000000000009        3.4976756351303346     
   27.200000000000003        82.400000000000006        3.4821495194010361     
   27.200000000000003        83.200000000000003        3.4871541661927945     
   27.200000000000003        84.000000000000000        3.4797598763497870     
   27.200000000000003        84.800000000000011        3.4825780748485782     
   27.200000000000003        85.600000000000009        3.4880095408491356     
   27.200000000000003        86.400000000000006        3.4929693763757323     
   27.200000000000003        87.200000000000003        3.4901835252743179     
   27.200000000000003        88.000000000000000        3.4950774247774556     
   27.200000000000003        88.800000000000011        3.4866381866034555     
   27.200000000000003        89.600000000000009        3.4844562258734113     
   27.200000000000003        90.400000000000006        3.4390294438650639     
   27.200000000000003        91.200000000000003        3.3774653473759755     
   27.200000000000003        92.000000000000000        3.3054020078526336     
   27.200000000000003        92.800000000000011        3.2361104350188481     
   27.200000000000003        93.600000000000009        3.1805305604553142     
   27.200000000000003        94.400000000000006        3.1378868366514423     
   27.200000000000003        95.200000000000003        3.1120067588052880     
   27.200000000000003        96.000000000000000        3.0979616904946305     
   27.200000000000003        96.800000000000011        3.0927998699996535     
   27.200000000000003        97.600000000000009        3.0905386272971382     
   27.200000000000003        98.400000000000006        3.0910238531750629     
   27.200000000000003        99.200000000000003        3.0931700834573364     
   27.200000000000003        100.00000000000000        3.0925490239650273     
   27.200000000000003        100.80000000000001        3.0888611988265433     
   27.200000000000003        101.60000000000001        3.0825464977090431     
   27.200000000000003        102.40000000000001        3.0725953071181076     

   28.000000000000000       0.80000000000000004        3.0572649670853425     
   28.000000000000000        1.6000000000000001        3.0469034148699481     
   28.000000000000000        2.4000000000000004        3.0361424685521134     
   28.000000000000000        3.2000000000000002        3.0262859341754207     
   28.000000000000000        4.0000000000000000        3.0226083991161530     
   28.000000000000000        4.8000000000000007        3.0296699879105411     
   28.000000000000000        5.6000000000000005        3.0529371557894449     
   28.000000000000000        6.4000000000000004        3.0967646568247935     
   28.000000000000000        7.2000000000000002        3.1628772052138565     
   28.000000000000000        8.0000000000000000        3.2485455071609843     
   28.000000000000000        8.8000000000000007        3.3434275474847230     
   28.000000000000000        9.6000000000000014        3.4314498785686993     
   28.000000000000000        10.400000000000000        3.4930736018933888     
   28.000000000000000        11.200000000000001        3.4929028964248698     
   28.000000000000000        12.000000000000000        3.4981595278243787     
   28.000000000000000        12.800000000000001        3.4978162380619571     
   28.000000000000000        13.600000000000001        3.4872333106737132     
   28.000000000000000        14.400000000000000        3.4963013495651407     
   28.000000000000000        15.200000000000001        3.4968538622591403     
   28.000000000000000        16.000000000000000        3.4899807830438974     
   28.000000000000000        16.800000000000001        3.4967875103985491     
   28.000000000000000        17.600000000000001        3.4895285223050299     
   28.000000000000000        18.400000000000002        3.4992405551104597     
   28.000000000000000        19.200000000000003        3.4835639349392786     
   28.000000000000000        20.000000000000000        3.4879272345481440     
   28.000000000000000        20.800000000000001        3.4856952776723928     
   28.000000000000000        21.600000000000001        3.4908166226226527     
   28.000000000000000        22.400000000000002        3.4904134183401521     
   28.000000000000000        23.200000000000003        3.4843460259694035     
   28.000000000000000        24.000000000000000        3.4952387923184594     
   28.000000000000000        24.800000000000001        3.4893451483875224     
   28.000000000000000        25.600000000000001        3.4867625700570897     
   28.000000000000000        26.400000000000002        3.4854009805128889     
   28.000000000000000        27.200000000000003        3.4873866454569895     
   28.000000000000000        28.000000000000000        3.4824531334512439     
   28.000000000000000        28.800000000000001        3.4963107874602346     
   28.000000000000000        29.600000000000001        3.4986286535398898     
   28.000000000000000        30.400000000000002        3.4922563099911561     
   28.000000000000000        31.200000000000003        3.4984672291647065     
   28.000000000000000        32.000000000000000        3.4924414646358235     
   28.000000000000000        32.800000000000004        3.4965214962542137     
   28.000000000000000        33.600000000000001        3.4986046708080738     
   28.000000000000000        34.399999999999999        3.4896586958361828     
   28.000000000000000        35.200000000000003        3.4923070389572639     
   28.000000000000000        36.000000000000000        3.4964552158751276     
   28.000000000000000        36.800000000000004        3.4989325580761870     
   28.000000000000000        37.600000000000001        3.4955935958304241     
   28.000000000000000        38.400000000000006        3.4884780537774125     
   28.000000000000000        39.200000000000003        3.4986010095000450     
   28.000000000000000        40.000000000000000        3.4983452153743326     
   28.000000000000000        40.800000000000004        3.4814112561028616     
   28.000000000000000        41.600000000000001        3.4359951945127030     
   28.000000000000000        42.400000000000006        3.4045995170775032     
   28.000000000000000        43.200000000000003        3.4081300737176141     
   28.000000000000000        44.000000000000000        3.4434661157064355     
   28.000000000000000        44.800000000000004        3.4856282745841809     
   28.000000000000000        45.600000000000001        3.4973884797502763     
   28.000000000000000        46.400000000000006        3.4905721604556033     
   28.000000000000000        47.200000000000003        3.4887969722782119     
   28.000000000000000        48.000000000000000        3.4833620376549441     
   28.000000000000000        48.800000000000004        3.4910195959420829     
   28.000000000000000        49.600000000000001        3.4873294111199544     
   28.000000000000000        50.400000000000006        3.1663407711011788     
   28.000000000000000        51.200000000000003        2.4871696742359548     
   28.000000000000000        52.000000000000000        2.4950643731353233     
   28.000000000000000        52.800000000000004        2.4870574190151506     
   28.000000000000000        53.600000000000001        2.4797067696282418     
   28.000000000000000        54.400000000000006        2.5004896854295531     
   28.000000000000000        55.200000000000003        2.4927887748233597     
   28.000000000000000        56.000000000000000        2.4857995587159452     
   28.000000000000000        56.800000000000004        2.5039929075497267     
   28.000000000000000        57.600000000000001        2.4914329351272553     
   28.000000000000000        58.400000000000006        2.4941392152386039     
   28.000000000000000        59.200000000000003        2.5044189824208813     
   28.000000000000000        60.000000000000000        2.4764958520821834     
   28.000000000000000        60.800000000000004        2.5011563655574856     
   28.000000000000000        61.600000000000001        2.4881178773228410     
   28.000000000000000        62.400000000000006        2.4800021256953251     
   28.000000000000000        63.200000000000003        2.5049004175834857     
   28.000000000000000        64.000000000000000        2.5044458993696326     
   28.000000000000000        64.799999999999997        2.4798502835018574     
   28.000000000000000        65.600000000000009        2.4926888460960965     
   28.000000000000000        66.400000000000006        3.2047102195914352     
   28.000000000000000        67.200000000000003        3.4846460352656137     
   28.000000000000000        68.000000000000000        3.5020450277571169     
   28.000000000000000        68.799999999999997        3.4956088594772550     
   28.000000000000000        69.600000000000009        3.4952178773690861     
   28.000000000000000        70.400000000000006        3.4953467284508664     
   28.000000000000000        71.200000000000003        3.4952375208524549     
   28.000000000000000        72.000000000000000        3.4942018405806121     
   28.000000000000000        72.799999999999997        3.4937459120579710     
   28.000000000000000        73.600000000000009        3.4953330253636921     
   28.000000000000000        74.400000000000006        3.4858597323575431     
   28.000000000000000        75.200000000000003        3.4941662358506149     
   28.000000000000000        76.000000000000000        3.4691939489816095     
   28.000000000000000        76.800000000000011        3.4089256496016263     
   28.000000000000000        77.600000000000009        3.3639787123828264     
   28.000000000000000        78.400000000000006        3.3477062443954133     
   28.000000000000000        79.200000000000003        3.3637700619769375     
   28.000000000000000        80.000000000000000        3.3665094464493301     
   28.000000000000000        80.800000000000011        3.3533192750622960     
   28.000000000000000        81.600000000000009        3.3686713889327224     
   28.000000000000000        82.400000000000006        3.3637793400067042     
   28.000000000000000        83.200000000000003        3.3394779526704115     
   28.000000000000000        84.000000000000000        3.3313935462220190     
   28.000000000000000        84.800000000000011        3.3386748666535655     
   28.000000000000000        85.600000000000009        3.3605753879015703     
   28.000000000000000        86.400000000000006        3.4102414072957825     
   28.000000000000000        87.200000000000003        3.4692334971479406     
   28.000000000000000        88.000000000000000        3.4942698621790327     
   28.000000000000000        88.800000000000011        3.4990741244348724     
   28.000000000000000        89.600000000000009        3.4908876175675845     
   28.000000000000000        90.400000000000006        3.4800621666445331     
   28.000000000000000        91.200000000000003        3.4232058071226672     
   28.000000000000000        92.000000000000000        3.3468331097749169     
   28.000000000000000        92.800000000000011        3.2667576709506752     
   28.000000000000000        93.600000000000009        3.1956032728263142     
   28.000000000000000        94.400000000000006        3.1414106159292570     
   28.000000000000000        95.200000000000003        3.1055338440399156     
   28.000000000000000        96.000000000000000        3.0867101407724560     
   28.000000000000000        96.800000000000011        3.0778392187997241     
   28.000000000000000        97.600000000000009        3.0758477529797581     
   28.000000000000000        98.400000000000006        3.0777052765070070     
   28.000000000000000        99.200000000000003        3.0790878329942108     
   28.000000000000000        100.00000000000000        3.0803748182266544     
   28.000000000000000        100.80000000000001        3.0820995816943508     
   28.000000000000000        101.60000000000001        3.0742133780533085     
   28.000000000000000        102.40000000000001        3.0670385298216312     

   28.800000000000001       0.80000000000000004        3.0589973522904645     
   28.800000000000001        1.6000000000000001        3.0538883604149332     
   28.800000000000001        2.4000000000000004        3.0489351845066790     
   28.800000000000001        3.2000000000000002        3.0459314280436764     
   28.800000000000001        4.0000000000000000        3.0478956106054653     
   28.800000000000001        4.8000000000000007        3.0593177920745633     
   28.800000000000001        5.6000000000000005        3.0848366030074401     
   28.800000000000001        6.4000000000000004        3.1291617513661869     
   28.800000000000001        7.2000000000000002        3.1926472919825968     
   28.800000000000001        8.0000000000000000        3.2734493193642629     
   28.800000000000001        8.8000000000000007        3.3618029355311743     
   28.800000000000001        9.6000000000000014        3.4423325211311355     
   28.800000000000001        10.400000000000000        3.4985751566219028     
   28.800000000000001        11.200000000000001        3.4934363931619372     
   28.800000000000001        12.000000000000000        3.4927049684039857     
   28.800000000000001        12.800000000000001        3.4941863015685506     
   28.800000000000001        13.600000000000001        3.4900255359081127     
   28.800000000000001        14.400000000000000        3.4938761058989196     
   28.800000000000001        15.200000000000001        3.4964495699572873     
   28.800000000000001        16.000000000000000        3.4885070983552824     
   28.800000000000001        16.800000000000001        3.4967988183450585     
   28.800000000000001        17.600000000000001        3.4898410059659053     
   28.800000000000001        18.400000000000002        3.4942814108532021     
   28.800000000000001        19.200000000000003        3.5012895276805458     
   28.800000000000001        20.000000000000000        3.5007204014653319     
   28.800000000000001        20.800000000000001        3.4996702241212905     
   28.800000000000001        21.600000000000001        3.4979453596031242     
   28.800000000000001        22.400000000000002        3.4971199206609196     
   28.800000000000001        23.200000000000003        3.4941303150939245     
   28.800000000000001        24.000000000000000        3.4590973342257456     
   28.800000000000001        24.800000000000001        3.4411026918662699     
   28.800000000000001        25.600000000000001        3.4341597297212325     
   28.800000000000001        26.400000000000002        3.4312760219144112     
   28.800000000000001        27.200000000000003        3.4280643117443712     
   28.800000000000001        28.000000000000000        3.4217449080113194     
   28.800000000000001        28.800000000000001        3.4138319346134449     
   28.800000000000001        29.600000000000001        3.4084936516404261     
   28.800000000000001        30.400000000000002        3.4010022195019611     
   28.800000000000001        31.200000000000003        3.3933385338307431     
   28.800000000000001        32.000000000000000        3.3865130278138285     
   28.800000000000001        32.800000000000004        3.3829746858549767     
   28.800000000000001        33.600000000000001        3.3847616696076455     
   28.800000000000001        34.399999999999999        3.4029279119010796     
   28.800000000000001        35.200000000000003        3.4440058661657149     
   28.800000000000001        36.000000000000000        3.4839600246302358     
   28.800000000000001        36.800000000000004        3.4992281095154856     
   28.800000000000001        37.600000000000001        3.4881297542299383     
   28.800000000000001        38.400000000000006        3.4854862206357362     
   28.800000000000001        39.200000000000003        3.4935311393181490     
   28.800000000000001        40.000000000000000        3.4948342296702459     
   28.800000000000001        40.800000000000004        3.4808522992191713     
   28.800000000000001        41.600000000000001        3.4468088119520095     
   28.800000000000001        42.400000000000006        3.4271911997164044     
   28.800000000000001        43.200000000000003        3.4343151307904849     
   28.800000000000001        44.000000000000000        3.4678135316720047     
   28.800000000000001        44.800000000000004        3.4907250367250464     
   28.800000000000001        45.600000000000001        3.4972222074118524     
   28.800000000000001        46.400000000000006        3.4978889945512637     
   28.800000000000001        47.200000000000003        3.4953866912843901     
   28.800000000000001        48.000000000000000        3.4854170758476384     
   28.800000000000001        48.800000000000004        3.4892310864841161     
   28.800000000000001        49.600000000000001        3.4919165185622649     
   28.800000000000001        50.400000000000006        3.1917583984844216     
   28.800000000000001        51.200000000000003        2.4884925149332400     
   28.800000000000001        52.000000000000000        2.5008810532139885     
   28.800000000000001        52.800000000000004        2.4922568124696691     
   28.800000000000001        53.600000000000001        2.4957507681364550     
   28.800000000000001        54.400000000000006        2.5010099776133634     
   28.800000000000001        55.200000000000003        2.4769009195697480     
   28.800000000000001        56.000000000000000        2.5018399047475506     
   28.800000000000001        56.800000000000004        2.4781512461685704     
   28.800000000000001        57.600000000000001        2.5013437743532054     
   28.800000000000001        58.400000000000006        2.4953105802078577     
   28.800000000000001        59.200000000000003        2.4891508057661156     
   28.800000000000001        60.000000000000000        2.5017637877491783     
   28.800000000000001        60.800000000000004        2.4998738100265836     
   28.800000000000001        61.600000000000001        2.4902555589877844     
   28.800000000000001        62.400000000000006        2.5022845722845442     
   28.800000000000001        63.200000000000003        2.4792730007555774     
   28.800000000000001        64.000000000000000        2.4866184591098355     
   28.800000000000001        64.799999999999997        2.4977148260337079     
   28.800000000000001        65.600000000000009        2.4910519082474671     
   28.800000000000001        66.400000000000006        3.2881680870723784     
   28.800000000000001        67.200000000000003        3.4828507945943707     
   28.800000000000001        68.000000000000000        3.4878904671669848     
   28.800000000000001        68.799999999999997        3.5061226734221194     
   28.800000000000001        69.600000000000009        3.4974652662815315     
   28.800000000000001        70.400000000000006        3.4924735609064967     
   28.800000000000001        71.200000000000003        3.4938452559516504     
   28.800000000000001        72.000000000000000        3.5014391261687656     
   28.800000000000001        72.799999999999997        3.4994813790894606     
   28.800000000000001        73.600000000000009        3.4968812616249116     
   28.800000000000001        74.400000000000006        3.4883974505510316     
   28.800000000000001        75.200000000000003        3.4491489988745743     
   28.800000000000001        76.000000000000000        3.2984351272676098     
   28.800000000000001        76.800000000000011        3.1333921841407122     
   28.800000000000001        77.600000000000009        3.0434625138311020     
   28.800000000000001        78.400000000000006        3.0297564919389086     
   28.800000000000001        79.200000000000003        3.0506314034258057     
   28.800000000000001        80.000000000000000        3.0263011337924324     
   28.800000000000001        80.800000000000011        2.5066039013681309     
   28.800000000000001        81.600000000000009        3.0256159534251479     
   28.800000000000001        82.400000000000006        3.0520283591034354     
   28.800000000000001        83.200000000000003        3.0235984791578057     
   28.800000000000001        84.000000000000000        3.0162179693758500     
   28.800000000000001        84.800000000000011        3.0217542537035609     
   28.800000000000001        85.600000000000009        3.0481281429646909     
   28.800000000000001        86.400000000000006        3.1452171971598335     
   28.800000000000001        87.200000000000003        3.3237832939319687     
   28.800000000000001        88.000000000000000        3.4711082060345424     
   28.800000000000001        88.800000000000011        3.4951466744118673     
   28.800000000000001        89.600000000000009        3.4946426531170007     
   28.800000000000001        90.400000000000006        3.4956932273343067     
   28.800000000000001        91.200000000000003        3.4658942694708954     
   28.800000000000001        92.000000000000000        3.3917826311416919     
   28.800000000000001        92.800000000000011        3.3016134280424017     
   28.800000000000001        93.600000000000009        3.2190138246078237     
   28.800000000000001        94.400000000000006        3.1530542934554351     
   28.800000000000001        95.200000000000003        3.1085264438348967     
   28.800000000000001        96.000000000000000        3.0802861859088693     
   28.800000000000001        96.800000000000011        3.0669323496879581     
   28.800000000000001        97.600000000000009        3.0630498566221571     
   28.800000000000001        98.400000000000006        3.0639942683227219     
   28.800000000000001        99.200000000000003        3.0656817274246713     
   28.800000000000001        100.00000000000000        3.0685031600000570     
   28.800000000000001        100.80000000000001        3.0688669392934358     
   28.800000000000001        101.60000000000001        3.0668670578784996     
   28.800000000000001        102.40000000000001        3.0633193122007016     

   29.600000000000001       0.80000000000000004        3.0668475018324637     
   29.600000000000001        1.6000000000000001        3.0692469943774565     
   29.600000000000001        2.4000000000000004        3.0735291602926100     
   29.600000000000001        3.2000000000000002        3.0813601283311742     
   29.600000000000001        4.0000000000000000        3.0914549472011448     
   29.600000000000001        4.8000000000000007        3.1100405968082208     
   29.600000000000001        5.6000000000000005        3.1399109982590292     
   29.600000000000001        6.4000000000000004        3.1866062713308461     
   29.600000000000001        7.2000000000000002        3.2462842234985079     
   29.600000000000001        8.0000000000000000        3.3172459114231487     
   29.600000000000001        8.8000000000000007        3.3971979432424302     
   29.600000000000001        9.6000000000000014        3.4654183623447463     
   29.600000000000001        10.400000000000000        3.4829840508768632     
   29.600000000000001        11.200000000000001        3.4973938583977366     
   29.600000000000001        12.000000000000000        3.4977213528947591     
   29.600000000000001        12.800000000000001        3.5002464743395727     
   29.600000000000001        13.600000000000001        3.4929539177886939     
   29.600000000000001        14.400000000000000        3.4979892167118014     
   29.600000000000001        15.200000000000001        3.4955938857535753     
   29.600000000000001        16.000000000000000        3.4873633825469028     
   29.600000000000001        16.800000000000001        3.4959467244242219     
   29.600000000000001        17.600000000000001        3.4898429506759974     
   29.600000000000001        18.400000000000002        3.4942579252388359     
   29.600000000000001        19.200000000000003        3.4958905599724641     
   29.600000000000001        20.000000000000000        3.4945134821963064     
   29.600000000000001        20.800000000000001        3.4944467605399523     
   29.600000000000001        21.600000000000001        3.4865356218248542     
   29.600000000000001        22.400000000000002        3.3740575204406085     
   29.600000000000001        23.200000000000003        3.2152716397965846     
   29.600000000000001        24.000000000000000        3.1287696524712345     
   29.600000000000001        24.800000000000001        3.1051576287456948     
   29.600000000000001        25.600000000000001        3.0955238405785899     
   29.600000000000001        26.400000000000002        3.0905180665203038     
   29.600000000000001        27.200000000000003        3.0859099914120125     
   29.600000000000001        28.000000000000000        3.0834441269154858     
   29.600000000000001        28.800000000000001        3.0777058207337054     
   29.600000000000001        29.600000000000001        3.0725172032247974     
   29.600000000000001        30.400000000000002        3.0678002488070657     
   29.600000000000001        31.200000000000003        3.0627084505743580     
   29.600000000000001        32.000000000000000        3.0566812923134017     
   29.600000000000001        32.800000000000004        3.0524031918992924     
   29.600000000000001        33.600000000000001        3.0530141052609290     
   29.600000000000001        34.399999999999999        3.0734819105149200     
   29.600000000000001        35.200000000000003        3.1730829097850402     
   29.600000000000001        36.000000000000000        3.3531350748089714     
   29.600000000000001        36.800000000000004        3.4868856798639509     
   29.600000000000001        37.600000000000001        3.4978813636358561     
   29.600000000000001        38.400000000000006        3.4981048796421184     
   29.600000000000001        39.200000000000003        3.4910262655951012     
   29.600000000000001        40.000000000000000        3.4938360944159936     
   29.600000000000001        40.800000000000004        3.4911625149393721     
   29.600000000000001        41.600000000000001        3.4809698647059020     
   29.600000000000001        42.400000000000006        3.4716730668847013     
   29.600000000000001        43.200000000000003        3.4810382231196986     
   29.600000000000001        44.000000000000000        3.4897705187111496     
   29.600000000000001        44.800000000000004        3.4878634167465674     
   29.600000000000001        45.600000000000001        3.4911991737043002     
   29.600000000000001        46.400000000000006        3.4869678469424938     
   29.600000000000001        47.200000000000003        3.4986289310837053     
   29.600000000000001        48.000000000000000        3.4907309324999121     
   29.600000000000001        48.800000000000004        3.4933644658036287     
   29.600000000000001        49.600000000000001        3.4870191653531215     
   29.600000000000001        50.400000000000006        3.2673125533781229     
   29.600000000000001        51.200000000000003        2.4924434495710721     
   29.600000000000001        52.000000000000000        2.5007045106282169     
   29.600000000000001        52.800000000000004        2.4848438626153477     
   29.600000000000001        53.600000000000001        2.4944504971780974     
   29.600000000000001        54.400000000000006        2.5001347294899592     
   29.600000000000001        55.200000000000003        2.4965543510165542     
   29.600000000000001        56.000000000000000        2.4927286541271791     
   29.600000000000001        56.800000000000004        2.4998958237152658     
   29.600000000000001        57.600000000000001        2.4917307467504544     
   29.600000000000001        58.400000000000006        2.4823708418082147     
   29.600000000000001        59.200000000000003        2.4855541783654957     
   29.600000000000001        60.000000000000000        2.4830323881338261     
   29.600000000000001        60.800000000000004        2.4910519717196453     
   29.600000000000001        61.600000000000001        2.4913887472557414     
   29.600000000000001        62.400000000000006        2.4999184140398154     
   29.600000000000001        63.200000000000003        2.5081406361558893     
   29.600000000000001        64.000000000000000        2.5008102455639776     
   29.600000000000001        64.799999999999997        2.5055945042492502     
   29.600000000000001        65.600000000000009        3.0536910316090538     
   29.600000000000001        66.400000000000006        3.4169292219531715     
   29.600000000000001        67.200000000000003        3.5071970374383539     
   29.600000000000001        68.000000000000000        3.4938297989185396     
   29.600000000000001        68.799999999999997        3.4828422662193792     
   29.600000000000001        69.600000000000009        3.4968659527156731     
   29.600000000000001        70.400000000000006        3.4926260321339049     
   29.600000000000001        71.200000000000003        3.4932270756646138     
   29.600000000000001        72.000000000000000        3.4820336470446716     
   29.600000000000001        72.799999999999997        3.4965954565732975     
   29.600000000000001        73.600000000000009        3.4849104474755137     
   29.600000000000001        74.400000000000006        3.4692139482991271     
   29.600000000000001        75.200000000000003        3.2848692056341764     
   29.600000000000001        76.000000000000000        3.0094113804492468     
   29.600000000000001        76.800000000000011        2.5097852715361531     
   29.600000000000001        77.600000000000009        2.4870235148284641     
   29.600000000000001        78.400000000000006        2.5045253416106399     
   29.600000000000001        79.200000000000003        2.4920944264010485     
   29.600000000000001        80.000000000000000        2.4903188748864356     
   29.600000000000001        80.800000000000011        2.4774141260031159     
   29.600000000000001        81.600000000000009        2.4956295498505572     
   29.600000000000001        82.400000000000006        2.4903640842815746     
   29.600000000000001        83.200000000000003        2.4982663389328770     
   29.600000000000001        84.000000000000000        2.4870608581983227     
   29.600000000000001        84.800000000000011        2.4989366850021639     
   29.600000000000001        85.600000000000009        2.4841306292555401     
   29.600000000000001        86.400000000000006        2.5001939551525720     
   29.600000000000001        87.200000000000003        3.0525367578085949     
   29.600000000000001        88.000000000000000        3.3448627151512582     
   29.600000000000001        88.800000000000011        3.4899210939082499     
   29.600000000000001        89.600000000000009        3.5001568352544004     
   29.600000000000001        90.400000000000006        3.4957323607589998     
   29.600000000000001        91.200000000000003        3.4801362708644348     
   29.600000000000001        92.000000000000000        3.4331726393347846     
   29.600000000000001        92.800000000000011        3.3414131537962195     
   29.600000000000001        93.600000000000009        3.2492903222199283     
   29.600000000000001        94.400000000000006        3.1709505979917352     
   29.600000000000001        95.200000000000003        3.1143498179323825     
   29.600000000000001        96.000000000000000        3.0776586152468273     
   29.600000000000001        96.800000000000011        3.0592469002868863     
   29.600000000000001        97.600000000000009        3.0517521275350417     
   29.600000000000001        98.400000000000006        3.0511019578795628     
   29.600000000000001        99.200000000000003        3.0542038670164753     
   29.600000000000001        100.00000000000000        3.0589036025180083     
   29.600000000000001        100.80000000000001        3.0594434847264278     
   29.600000000000001        101.60000000000001        3.0625387340751837     
   29.600000000000001        102.40000000000001        3.0640201152364215     

   30.400000000000002       0.80000000000000004        3.0809935795059724     
   30.400000000000002        1.6000000000000001        3.0950344725304477     
   30.400000000000002        2.4000000000000004        3.1119672198901029     
   30.400000000000002        3.2000000000000002        3.1324250073358479     
   30.400000000000002        4.0000000000000000        3.1553746437172085     
   30.400000000000002        4.8000000000000007        3.1812455396449035     
   30.400000000000002        5.6000000000000005        3.2158834626515804     
   30.400000000000002        6.4000000000000004        3.2624820649724326     
   30.400000000000002        7.2000000000000002        3.3180045384931351     
   30.400000000000002        8.0000000000000000        3.3809985474512594     
   30.400000000000002        8.8000000000000007        3.4413300737877552     
   30.400000000000002        9.6000000000000014        3.4917756367136623     
   30.400000000000002        10.400000000000000        3.4908667517086776     
   30.400000000000002        11.200000000000001        3.4960302154413672     
   30.400000000000002        12.000000000000000        3.4978568842846336     
   30.400000000000002        12.800000000000001        3.4805041491297990     
   30.400000000000002        13.600000000000001        3.4833346615391556     
   30.400000000000002        14.400000000000000        3.4862946241055139     
   30.400000000000002        15.200000000000001        3.4883108888378942     
   30.400000000000002        16.000000000000000        3.4937646928767574     
   30.400000000000002        16.800000000000001        3.4951618390239370     
   30.400000000000002        17.600000000000001        3.4887574152995984     
   30.400000000000002        18.400000000000002        3.4947744187893983     
   30.400000000000002        19.200000000000003        3.4956271671328167     
   30.400000000000002        20.000000000000000        3.4935124216259417     
   30.400000000000002        20.800000000000001        3.4869264177914481     
   30.400000000000002        21.600000000000001        3.3729158177506795     
   30.400000000000002        22.400000000000002        3.0802764711834083     
   30.400000000000002        23.200000000000003        2.4922436946878670     
   30.400000000000002        24.000000000000000        2.5028008719847863     
   30.400000000000002        24.800000000000001        2.4982600313552865     
   30.400000000000002        25.600000000000001        2.5031356665595923     
   30.400000000000002        26.400000000000002        2.5014327788808206     
   30.400000000000002        27.200000000000003        2.5052168397799943     
   30.400000000000002        28.000000000000000        2.4812744239115356     
   30.400000000000002        28.800000000000001        2.4979683345382400     
   30.400000000000002        29.600000000000001        2.5046575481761719     
   30.400000000000002        30.400000000000002        2.4820979187370358     
   30.400000000000002        31.200000000000003        2.5026077311178976     
   30.400000000000002        32.000000000000000        2.4791763094926691     
   30.400000000000002        32.800000000000004        2.5039130159774849     
   30.400000000000002        33.600000000000001        2.4832236710592634     
   30.400000000000002        34.399999999999999        2.5103554687679526     
   30.400000000000002        35.200000000000003        2.4897023194314922     
   30.400000000000002        36.000000000000000        3.1639571920714209     
   30.400000000000002        36.800000000000004        3.4271096322910646     
   30.400000000000002        37.600000000000001        3.4945876102758393     
   30.400000000000002        38.400000000000006        3.4978150815944082     
   30.400000000000002        39.200000000000003        3.4921925367071984     
   30.400000000000002        40.000000000000000        3.4847037782979373     
   30.400000000000002        40.800000000000004        3.4917929522249009     
   30.400000000000002        41.600000000000001        3.4844938334539552     
   30.400000000000002        42.400000000000006        3.4832176148041927     
   30.400000000000002        43.200000000000003        3.4837285256747590     
   30.400000000000002        44.000000000000000        3.4819078205704264     
   30.400000000000002        44.800000000000004        3.4896925098657547     
   30.400000000000002        45.600000000000001        3.4877163975586081     
   30.400000000000002        46.400000000000006        3.4962524802389394     
   30.400000000000002        47.200000000000003        3.4959429130013042     
   30.400000000000002        48.000000000000000        3.4886438957829791     
   30.400000000000002        48.800000000000004        3.4967046530591110     
   30.400000000000002        49.600000000000001        3.5035668956600028     
   30.400000000000002        50.400000000000006        3.3970187918107024     
   30.400000000000002        51.200000000000003        3.0416713143059861     
   30.400000000000002        52.000000000000000        2.4884438399018287     
   30.400000000000002        52.800000000000004        2.4885415371872033     
   30.400000000000002        53.600000000000001        2.4958194036086572     
   30.400000000000002        54.400000000000006        2.5014484462729358     
   30.400000000000002        55.200000000000003        2.4971887230939527     
   30.400000000000002        56.000000000000000        2.4813126896402955     
   30.400000000000002        56.800000000000004        2.4855307998907903     
   30.400000000000002        57.600000000000001        2.4878653367349473     
   30.400000000000002        58.400000000000006        2.4949502742529299     
   30.400000000000002        59.200000000000003        2.5051464191171959     
   30.400000000000002        60.000000000000000        2.4899070430247146     
   30.400000000000002        60.800000000000004        2.5013457298809243     
   30.400000000000002        61.600000000000001        2.4809091988446639     
   30.400000000000002        62.400000000000006        2.5028418471239102     
   30.400000000000002        63.200000000000003        2.4764030228845333     
   30.400000000000002        64.000000000000000        2.4847355153664177     
   30.400000000000002        64.799999999999997        2.4898627963376581     
   30.400000000000002        65.600000000000009        3.1447581508336437     
   30.400000000000002        66.400000000000006        3.4791717027258113     
   30.400000000000002        67.200000000000003        3.4859418218074580     
   30.400000000000002        68.000000000000000        3.4911186018255185     
   30.400000000000002        68.799999999999997        3.5033958779753265     
   30.400000000000002        69.600000000000009        3.4912481220496119     
   30.400000000000002        70.400000000000006        3.4855150541992694     
   30.400000000000002        71.200000000000003        3.4886373261099246     
   30.400000000000002        72.000000000000000        3.4853518869549340     
   30.400000000000002        72.799999999999997        3.4858664672646524     
   30.400000000000002        73.600000000000009        3.4947242405972831     
   30.400000000000002        74.400000000000006        3.3418914262265922     
   30.400000000000002        75.200000000000003        3.0281763360398704     
   30.400000000000002        76.000000000000000        2.4918159767134083     
   30.400000000000002        76.800000000000011        2.4799034058717782     
   30.400000000000002        77.600000000000009        2.4920700695248725     
   30.400000000000002        78.400000000000006        2.4835529985929901     
   30.400000000000002        79.200000000000003        2.5049122080281645     
   30.400000000000002        80.000000000000000        2.4981052974203828     
   30.400000000000002        80.800000000000011        2.5007075112334718     
   30.400000000000002        81.600000000000009        2.5080329939397776     
   30.400000000000002        82.400000000000006        2.4799533972029661     
   30.400000000000002        83.200000000000003        2.4881055290244372     
   30.400000000000002        84.000000000000000        2.4900142522123447     
   30.400000000000002        84.800000000000011        2.5010577354821768     
   30.400000000000002        85.600000000000009        2.4788275352688021     
   30.400000000000002        86.400000000000006        2.5023206246639407     
   30.400000000000002        87.200000000000003        2.4953596227127992     
   30.400000000000002        88.000000000000000        3.1026270022951041     
   30.400000000000002        88.800000000000011        3.4078467116768967     
   30.400000000000002        89.600000000000009        3.4956455163019808     
   30.400000000000002        90.400000000000006        3.4991349655727677     
   30.400000000000002        91.200000000000003        3.4920343217109635     
   30.400000000000002        92.000000000000000        3.4666305148093444     
   30.400000000000002        92.800000000000011        3.3822491980571034     
   30.400000000000002        93.600000000000009        3.2826478646546167     
   30.400000000000002        94.400000000000006        3.1935592275808102     
   30.400000000000002        95.200000000000003        3.1246631820643871     
   30.400000000000002        96.000000000000000        3.0800048132217599     
   30.400000000000002        96.800000000000011        3.0545072460491469     
   30.400000000000002        97.600000000000009        3.0427386503160427     
   30.400000000000002        98.400000000000006        3.0398207881170869     
   30.400000000000002        99.200000000000003        3.0418962582289870     
   30.400000000000002        100.00000000000000        3.0465427676970802     
   30.400000000000002        100.80000000000001        3.0518457167814796     
   30.400000000000002        101.60000000000001        3.0603710114162364     
   30.400000000000002        102.40000000000001        3.0704122533355673     

   31.200000000000003       0.80000000000000004        3.1065158533188302     
   31.200000000000003        1.6000000000000001        3.1347429617857610     
   31.200000000000003        2.4000000000000004        3.1653334757115390     
   31.200000000000003        3.2000000000000002        3.1976371472409300     
   31.200000000000003        4.0000000000000000        3.2318477494829092     
   31.200000000000003        4.8000000000000007        3.2689777223878336     
   31.200000000000003        5.6000000000000005        3.3071504341019113     
   31.200000000000003        6.4000000000000004        3.3486980928121408     
   31.200000000000003        7.2000000000000002        3.3961034536753250     
   31.200000000000003        8.0000000000000000        3.4419219443095210     
   31.200000000000003        8.8000000000000007        3.4839341816513065     
   31.200000000000003        9.6000000000000014        3.4863810100163697     
   31.200000000000003        10.400000000000000        3.4856266196499397     
   31.200000000000003        11.200000000000001        3.4870724402752948     
   31.200000000000003        12.000000000000000        3.4856891088184550     
   31.200000000000003        12.800000000000001        3.5008466625747365     
   31.200000000000003        13.600000000000001        3.4906475057215016     
   31.200000000000003        14.400000000000000        3.4889859509785497     
   31.200000000000003        15.200000000000001        3.4937776666063174     
   31.200000000000003        16.000000000000000        3.4930227077602245     
   31.200000000000003        16.800000000000001        3.4966267861909501     
   31.200000000000003        17.600000000000001        3.4885365479174970     
   31.200000000000003        18.400000000000002        3.4940180534791057     
   31.200000000000003        19.200000000000003        3.4954163792557247     
   31.200000000000003        20.000000000000000        3.4879284275000706     
   31.200000000000003        20.800000000000001        3.4880678624725419     
   31.200000000000003        21.600000000000001        3.2132826706588480     
   31.200000000000003        22.400000000000002        2.5044171910666480     
   31.200000000000003        23.200000000000003        2.4913515138128441     
   31.200000000000003        24.000000000000000        2.4897477253675993     
   31.200000000000003        24.800000000000001        2.4749192378178253     
   31.200000000000003        25.600000000000001        2.5011327109639572     
   31.200000000000003        26.400000000000002        2.4959694833384169     
   31.200000000000003        27.200000000000003        2.5002001557963198     
   31.200000000000003        28.000000000000000        2.5051059202893926     
   31.200000000000003        28.800000000000001        2.4950674242189566     
   31.200000000000003        29.600000000000001        2.4927324103326729     
   31.200000000000003        30.400000000000002        2.4967929094845664     
   31.200000000000003        31.200000000000003        2.4942271242094951     
   31.200000000000003        32.000000000000000        2.4994498555232934     
   31.200000000000003        32.800000000000004        2.5049055637448014     
   31.200000000000003        33.600000000000001        2.4813432037786476     
   31.200000000000003        34.399999999999999        2.4900884800295264     
   31.200000000000003        35.200000000000003        2.4860577453119714     
   31.200000000000003        36.000000000000000        3.0567544984386590     
   31.200000000000003        36.800000000000004        3.3807482853027926     
   31.200000000000003        37.600000000000001        3.4929681969008533     
   31.200000000000003        38.400000000000006        3.4898289589383782     
   31.200000000000003        39.200000000000003        3.4962030827591706     
   31.200000000000003        40.000000000000000        3.4955347209102925     
   31.200000000000003        40.800000000000004        3.4968872294565392     
   31.200000000000003        41.600000000000001        3.4916775420159301     
   31.200000000000003        42.400000000000006        3.4926823995246155     
   31.200000000000003        43.200000000000003        3.4975859077681100     
   31.200000000000003        44.000000000000000        3.4969134057278648     
   31.200000000000003        44.800000000000004        3.4895878373647671     
   31.200000000000003        45.600000000000001        3.4989943994865889     
   31.200000000000003        46.400000000000006        3.4829877205516513     
   31.200000000000003        47.200000000000003        3.4895605618098005     
   31.200000000000003        48.000000000000000        3.4938768488258440     
   31.200000000000003        48.800000000000004        3.5048590152844969     
   31.200000000000003        49.600000000000001        3.4839985367420172     
   31.200000000000003        50.400000000000006        3.4946386605609137     
   31.200000000000003        51.200000000000003        3.1731017419799530     
   31.200000000000003        52.000000000000000        2.5100453901046267     
   31.200000000000003        52.800000000000004        2.4975859061439545     
   31.200000000000003        53.600000000000001        2.4790757426528041     
   31.200000000000003        54.400000000000006        2.4982045305262699     
   31.200000000000003        55.200000000000003        2.4914802971137404     
   31.200000000000003        56.000000000000000        2.4934763817307219     
   31.200000000000003        56.800000000000004        2.4983434260995505     
   31.200000000000003        57.600000000000001        2.5026841469356240     
   31.200000000000003        58.400000000000006        2.5051412232513615     
   31.200000000000003        59.200000000000003        2.4785760715113945     
   31.200000000000003        60.000000000000000        2.4871906899784961     
   31.200000000000003        60.800000000000004        2.4957839157025017     
   31.200000000000003        61.600000000000001        2.4974131649939464     
   31.200000000000003        62.400000000000006        2.4982956850903184     
   31.200000000000003        63.200000000000003        2.4991916111088459     
   31.200000000000003        64.000000000000000        2.5044060387192992     
   31.200000000000003        64.799999999999997        2.4950517333695346     
   31.200000000000003        65.600000000000009        3.0449540607589678     
   31.200000000000003        66.400000000000006        3.4034659220510721     
   31.200000000000003        67.200000000000003        3.4892750887441810     
   31.200000000000003        68.000000000000000        3.4867216723230716     
   31.200000000000003        68.799999999999997        3.5017637854249144     
   31.200000000000003        69.600000000000009        3.4964296279862936     
   31.200000000000003        70.400000000000006        3.4942828140494178     
   31.200000000000003        71.200000000000003        3.4935068790005466     
   31.200000000000003        72.000000000000000        3.4909033948470514     
   31.200000000000003        72.799999999999997        3.4896131500283278     
   31.200000000000003        73.600000000000009        3.4876111044482734     
   31.200000000000003        74.400000000000006        3.1999899151059386     
   31.200000000000003        75.200000000000003        2.5059382957820717     
   31.200000000000003        76.000000000000000        2.4984316803302065     
   31.200000000000003        76.800000000000011        2.5061791790201666     
   31.200000000000003        77.600000000000009        2.4819253518385871     
   31.200000000000003        78.400000000000006        2.5079781892755806     
   31.200000000000003        79.200000000000003        2.4802857175059798     
   31.200000000000003        80.000000000000000        2.4930980508517351     
   31.200000000000003        80.800000000000011        2.4805770873646353     
   31.200000000000003        81.600000000000009        2.5030991786482604     
   31.200000000000003        82.400000000000006        2.5015085340375833     
   31.200000000000003        83.200000000000003        2.4926289184654338     
   31.200000000000003        84.000000000000000        2.4982987036438717     
   31.200000000000003        84.800000000000011        2.4983880913479304     
   31.200000000000003        85.600000000000009        2.5028384582382692     
   31.200000000000003        86.400000000000006        2.5116258877831168     
   31.200000000000003        87.200000000000003        2.4836576112122550     
   31.200000000000003        88.000000000000000        2.4979546554675629     
   31.200000000000003        88.800000000000011        3.2702965974610128     
   31.200000000000003        89.600000000000009        3.4891750119443579     
   31.200000000000003        90.400000000000006        3.4977850748881925     
   31.200000000000003        91.200000000000003        3.4881704957848463     
   31.200000000000003        92.000000000000000        3.4910696926378777     
   31.200000000000003        92.800000000000011        3.4171576711645320     
   31.200000000000003        93.600000000000009        3.3156987981581785     
   31.200000000000003        94.400000000000006        3.2177723769971958     
   31.200000000000003        95.200000000000003        3.1390316381495031     
   31.200000000000003        96.000000000000000        3.0842511325230562     
   31.200000000000003        96.800000000000011        3.0515693225218765     
   31.200000000000003        97.600000000000009        3.0363359377897701     
   31.200000000000003        98.400000000000006        3.0293170265018095     
   31.200000000000003        99.200000000000003        3.0317490466347365     
   31.200000000000003        100.00000000000000        3.0392956601330576     
   31.200000000000003        100.80000000000001        3.0499439933677861     
   31.200000000000003        101.60000000000001        3.0640501630484294     
   31.200000000000003        102.40000000000001        3.0828774489290312     

   32.000000000000000       0.80000000000000004        3.1432865467852915     
   32.000000000000000        1.6000000000000001        3.1865319435252482     
   32.000000000000000        2.4000000000000004        3.2326201916826380     
   32.000000000000000        3.2000000000000002        3.2779420865744315     
   32.000000000000000        4.0000000000000000        3.3211350182051325     
   32.000000000000000        4.8000000000000007        3.3610947632795538     
   32.000000000000000        5.6000000000000005        3.3985491747673855     
   32.000000000000000        6.4000000000000004        3.4331057310422386     
   32.000000000000000        7.2000000000000002        3.4653446390994205     
   32.000000000000000        8.0000000000000000        3.4926194699778201     
   32.000000000000000        8.8000000000000007        3.4957204874786170     
   32.000000000000000        9.6000000000000014        3.4883629168471888     
   32.000000000000000        10.400000000000000        3.4948810202412237     
   32.000000000000000        11.200000000000001        3.4910754212186901     
   32.000000000000000        12.000000000000000        3.4884541604683514     
   32.000000000000000        12.800000000000001        3.4841104877652689     
   32.000000000000000        13.600000000000001        3.4885588701729540     
   32.000000000000000        14.400000000000000        3.4974989977683966     
   32.000000000000000        15.200000000000001        3.4997113368674913     
   32.000000000000000        16.000000000000000        3.5006358267273070     
   32.000000000000000        16.800000000000001        3.4976890066258184     
   32.000000000000000        17.600000000000001        3.4884942366856531     
   32.000000000000000        18.400000000000002        3.4947649639490095     
   32.000000000000000        19.200000000000003        3.4942829911842788     
   32.000000000000000        20.000000000000000        3.4981932706127874     
   32.000000000000000        20.800000000000001        3.4542259948177847     
   32.000000000000000        21.600000000000001        3.1276219934192433     
   32.000000000000000        22.400000000000002        2.4916030589781575     
   32.000000000000000        23.200000000000003        2.4933041003237899     
   32.000000000000000        24.000000000000000        2.4979524794716896     
   32.000000000000000        24.800000000000001        2.4990940890954949     
   32.000000000000000        25.600000000000001        2.4963551103406330     
   32.000000000000000        26.400000000000002        2.4981334246804745     
   32.000000000000000        27.200000000000003        2.4810595682997181     
   32.000000000000000        28.000000000000000        2.4871523031801472     
   32.000000000000000        28.800000000000001        2.4948249531174076     
   32.000000000000000        29.600000000000001        2.4928032574069765     
   32.000000000000000        30.400000000000002        2.4945445883832407     
   32.000000000000000        31.200000000000003        2.4983925012909562     
   32.000000000000000        32.000000000000000        2.4938452756890874     
   32.000000000000000        32.800000000000004        2.4864085530010485     
   32.000000000000000        33.600000000000001        2.5052311839294195     
   32.000000000000000        34.399999999999999        2.4818087439536503     
   32.000000000000000        35.200000000000003        2.5097734177939741     
   32.000000000000000        36.000000000000000        3.0316859330768087     
   32.000000000000000        36.800000000000004        3.3636091769262069     
   32.000000000000000        37.600000000000001        3.4865267852750881     
   32.000000000000000        38.400000000000006        3.4954244367940461     
   32.000000000000000        39.200000000000003        3.4875920967709200     
   32.000000000000000        40.000000000000000        3.4921157405991141     
   32.000000000000000        40.800000000000004        3.4965385879140305     
   32.000000000000000        41.600000000000001        3.4925259997476563     
   32.000000000000000        42.400000000000006        3.4979873964198727     
   32.000000000000000        43.200000000000003        3.4984319126587060     
   32.000000000000000        44.000000000000000        3.4937392372480569     
   32.000000000000000        44.800000000000004        3.4800967484644794     
   32.000000000000000        45.600000000000001        3.4929736304789181     
   32.000000000000000        46.400000000000006        3.4954726809546570     
   32.000000000000000        47.200000000000003        3.4944346461610358     
   32.000000000000000        48.000000000000000        3.5004176607954651     
   32.000000000000000        48.800000000000004        3.4829700894369675     
   32.000000000000000        49.600000000000001        3.4921951024530462     
   32.000000000000000        50.400000000000006        3.4849815656988281     
   32.000000000000000        51.200000000000003        3.2839157555115612     
   32.000000000000000        52.000000000000000        2.4867312008241131     
   32.000000000000000        52.800000000000004        2.5044486453893362     
   32.000000000000000        53.600000000000001        2.4875165901095659     
   32.000000000000000        54.400000000000006        2.4903745424480315     
   32.000000000000000        55.200000000000003        2.4990167323608032     
   32.000000000000000        56.000000000000000        2.5048045760678264
[truncated: 894,528 more chars]
