# Supplementary material for: A first-principles phase field method for quantitatively predicting multi-composition phase separation without thermodynamic empirical parameter
Source: Nat Commun. 2019 Aug 1;10:3451. doi: 10.1038/s41467-019-11248-z (PMC6671953; doi:10.1038/s41467-019-11248-z)
Supplement: Supplementary file 3 — Source Data [file 41467_2019_11248_MOESM3_ESM.zip › supplementary-files/data-files/Fig.6/Fig6-e-Ni65%/out_Ni_4000-65.0%]

  0.80000000000000004       0.80000000000000004        3.1001715979544864     
  0.80000000000000004        1.6000000000000001        3.1000745775591625     
  0.80000000000000004        2.4000000000000004        3.0992333370436307     
  0.80000000000000004        3.2000000000000002        3.1002020003246118     
  0.80000000000000004        4.0000000000000000        3.1000151854118796     
  0.80000000000000004        4.8000000000000007        3.0998791042868117     
  0.80000000000000004        5.6000000000000005        3.1006861692168624     
  0.80000000000000004        6.4000000000000004        3.1002402339345219     
  0.80000000000000004        7.2000000000000002        3.0999587900148855     
  0.80000000000000004        8.0000000000000000        3.1002783843335329     
  0.80000000000000004        8.8000000000000007        3.1002481271594715     
  0.80000000000000004        9.6000000000000014        3.0996658798412362     
  0.80000000000000004        10.400000000000000        3.0997122246457245     
  0.80000000000000004        11.200000000000001        3.0994613848000121     
  0.80000000000000004        12.000000000000000        3.1000460771931895     
  0.80000000000000004        12.800000000000001        3.1005561214786037     
  0.80000000000000004        13.600000000000001        3.0999676821999960     
  0.80000000000000004        14.400000000000000        3.1005757839127743     
  0.80000000000000004        15.200000000000001        3.1011307323953963     
  0.80000000000000004        16.000000000000000        3.1014779849774836     
  0.80000000000000004        16.800000000000001        3.1009579244290584     
  0.80000000000000004        17.600000000000001        3.1001683399543944     
  0.80000000000000004        18.400000000000002        3.0994495573089949     
  0.80000000000000004        19.200000000000003        3.0987848084665783     
  0.80000000000000004        20.000000000000000        3.0980040896606917     
  0.80000000000000004        20.800000000000001        3.0966859891162719     
  0.80000000000000004        21.600000000000001        3.0955962807703257     
  0.80000000000000004        22.400000000000002        3.0958677922311062     
  0.80000000000000004        23.200000000000003        3.0951213685972885     
  0.80000000000000004        24.000000000000000        3.0945010470038525     
  0.80000000000000004        24.800000000000001        3.0940948443828078     
  0.80000000000000004        25.600000000000001        3.0948505676325806     
  0.80000000000000004        26.400000000000002        3.0952065790486465     
  0.80000000000000004        27.200000000000003        3.0961873107518176     
  0.80000000000000004        28.000000000000000        3.0976544055554869     
  0.80000000000000004        28.800000000000001        3.0980413956103834     
  0.80000000000000004        29.600000000000001        3.0989698126320486     
  0.80000000000000004        30.400000000000002        3.0998941171943040     
  0.80000000000000004        31.200000000000003        3.1004614503761871     
  0.80000000000000004        32.000000000000000        3.0995930145780126     
  0.80000000000000004        32.800000000000004        3.1013176798491089     
  0.80000000000000004        33.600000000000001        3.1017089972407574     
  0.80000000000000004        34.399999999999999        3.0998577988135261     
  0.80000000000000004        35.200000000000003        3.1001656861279323     
  0.80000000000000004        36.000000000000000        3.1015511068048109     
  0.80000000000000004        36.800000000000004        3.0992557687655942     
  0.80000000000000004        37.600000000000001        3.1000491977819062     
  0.80000000000000004        38.400000000000006        3.1003370927922052     
  0.80000000000000004        39.200000000000003        3.0989950470681773     
  0.80000000000000004        40.000000000000000        3.0995433288069352     
  0.80000000000000004        40.800000000000004        3.1005954436228378     
  0.80000000000000004        41.600000000000001        3.1003083099541779     
  0.80000000000000004        42.400000000000006        3.1002800110274826     
  0.80000000000000004        43.200000000000003        3.1004849248566484     
  0.80000000000000004        44.000000000000000        3.1003463878638171     
  0.80000000000000004        44.800000000000004        3.0997097144270773     
  0.80000000000000004        45.600000000000001        3.0982651974718198     
  0.80000000000000004        46.400000000000006        3.0987366461121355     
  0.80000000000000004        47.200000000000003        3.0976508854859284     
  0.80000000000000004        48.000000000000000        3.0957449809530337     
  0.80000000000000004        48.800000000000004        3.0945030615346942     
  0.80000000000000004        49.600000000000001        3.0942480616041048     
  0.80000000000000004        50.400000000000006        3.0944897400445694     
  0.80000000000000004        51.200000000000003        3.0943613788106532     
  0.80000000000000004        52.000000000000000        3.0938816030488883     
  0.80000000000000004        52.800000000000004        3.0942934161675062     
  0.80000000000000004        53.600000000000001        3.0950918819729361     
  0.80000000000000004        54.400000000000006        3.0962129510096195     
  0.80000000000000004        55.200000000000003        3.0974530560664886     
  0.80000000000000004        56.000000000000000        3.0989297369118129     
  0.80000000000000004        56.800000000000004        3.0987304050951860     
  0.80000000000000004        57.600000000000001        3.0987938171435183     
  0.80000000000000004        58.400000000000006        3.0997903172423102     
  0.80000000000000004        59.200000000000003        3.1007322120113150     
  0.80000000000000004        60.000000000000000        3.1000572718407722     
  0.80000000000000004        60.800000000000004        3.1006982107679955     
  0.80000000000000004        61.600000000000001        3.0988882586919444     
  0.80000000000000004        62.400000000000006        3.0994339864442226     
  0.80000000000000004        63.200000000000003        3.1007274915464516     
  0.80000000000000004        64.000000000000000        3.1003585876191426     
  0.80000000000000004        64.799999999999997        3.1010883863798253     
  0.80000000000000004        65.600000000000009        3.1013824389562519     
  0.80000000000000004        66.400000000000006        3.1005890808253609     
  0.80000000000000004        67.200000000000003        3.1016141002227555     
  0.80000000000000004        68.000000000000000        3.1003766858464634     
  0.80000000000000004        68.799999999999997        3.1027239197559471     
  0.80000000000000004        69.600000000000009        3.0985564985649252     
  0.80000000000000004        70.400000000000006        3.0969794682058160     
  0.80000000000000004        71.200000000000003        3.0947731308404660     
  0.80000000000000004        72.000000000000000        3.0930099037818111     
  0.80000000000000004        72.799999999999997        3.0906305123482101     
  0.80000000000000004        73.600000000000009        3.0890488966096905     
  0.80000000000000004        74.400000000000006        3.0878661135473804     
  0.80000000000000004        75.200000000000003        3.0869596654075386     
  0.80000000000000004        76.000000000000000        3.0866571703975128     
  0.80000000000000004        76.800000000000011        3.0872571169657084     
  0.80000000000000004        77.600000000000009        3.0876307922714594     
  0.80000000000000004        78.400000000000006        3.0896878752048482     
  0.80000000000000004        79.200000000000003        3.0907809701959219     
  0.80000000000000004        80.000000000000000        3.0942758867859634     
  0.80000000000000004        80.800000000000011        3.0950729616847350     
  0.80000000000000004        81.600000000000009        3.0985866561785982     
  0.80000000000000004        82.400000000000006        3.0998683541139136     
  0.80000000000000004        83.200000000000003        3.1008567661208488     
  0.80000000000000004        84.000000000000000        3.1017404544299452     
  0.80000000000000004        84.800000000000011        3.1016556633323256     
  0.80000000000000004        85.600000000000009        3.1017150229967281     
  0.80000000000000004        86.400000000000006        3.1008307404655207     
  0.80000000000000004        87.200000000000003        3.1028951278799686     
  0.80000000000000004        88.000000000000000        3.1000826606925180     
  0.80000000000000004        88.800000000000011        3.1002595824219172     
  0.80000000000000004        89.600000000000009        3.0999683134989868     
  0.80000000000000004        90.400000000000006        3.1014326900808205     
  0.80000000000000004        91.200000000000003        3.0996961144509210     
  0.80000000000000004        92.000000000000000        3.0995050402270321     
  0.80000000000000004        92.800000000000011        3.0997301107646664     
  0.80000000000000004        93.600000000000009        3.0996805894582300     
  0.80000000000000004        94.400000000000006        3.0997093853612387     
  0.80000000000000004        95.200000000000003        3.0999267496153360     
  0.80000000000000004        96.000000000000000        3.1002506188299526     
  0.80000000000000004        96.800000000000011        3.1000240491814735     
  0.80000000000000004        97.600000000000009        3.0982467424508950     
  0.80000000000000004        98.400000000000006        3.0996322848839641     
  0.80000000000000004        99.200000000000003        3.0995316013442658     
  0.80000000000000004        100.00000000000000        3.0997296211056473     
  0.80000000000000004        100.80000000000001        3.0999816186589304     
  0.80000000000000004        101.60000000000001        3.1007282545952566     
  0.80000000000000004        102.40000000000001        3.1008388776050184     

   1.6000000000000001       0.80000000000000004        3.0998272809449197     
   1.6000000000000001        1.6000000000000001        3.1004594744118443     
   1.6000000000000001        2.4000000000000004        3.0996613116662712     
   1.6000000000000001        3.2000000000000002        3.0992471744019712     
   1.6000000000000001        4.0000000000000000        3.1003286431979640     
   1.6000000000000001        4.8000000000000007        3.0999301543699564     
   1.6000000000000001        5.6000000000000005        3.0982394734131313     
   1.6000000000000001        6.4000000000000004        3.1015697221187266     
   1.6000000000000001        7.2000000000000002        3.0998801653556844     
   1.6000000000000001        8.0000000000000000        3.1004392192376837     
   1.6000000000000001        8.8000000000000007        3.1000952821887906     
   1.6000000000000001        9.6000000000000014        3.0987083367612884     
   1.6000000000000001        10.400000000000000        3.0995265322020082     
   1.6000000000000001        11.200000000000001        3.0996492497021078     
   1.6000000000000001        12.000000000000000        3.0998737051887808     
   1.6000000000000001        12.800000000000001        3.1001179575732274     
   1.6000000000000001        13.600000000000001        3.0993782619393162     
   1.6000000000000001        14.400000000000000        3.1006331473669566     
   1.6000000000000001        15.200000000000001        3.1013015147051299     
   1.6000000000000001        16.000000000000000        3.0998550573449073     
   1.6000000000000001        16.800000000000001        3.1021968062052223     
   1.6000000000000001        17.600000000000001        3.1029413440342379     
   1.6000000000000001        18.400000000000002        3.1009913243772624     
   1.6000000000000001        19.200000000000003        3.1010297053267961     
   1.6000000000000001        20.000000000000000        3.1014131929445492     
   1.6000000000000001        20.800000000000001        3.0993919718188296     
   1.6000000000000001        21.600000000000001        3.1002011260006137     
   1.6000000000000001        22.400000000000002        3.1002080417983469     
   1.6000000000000001        23.200000000000003        3.0993088156356206     
   1.6000000000000001        24.000000000000000        3.0988470113995557     
   1.6000000000000001        24.800000000000001        3.0986300226249082     
   1.6000000000000001        25.600000000000001        3.0984745976061085     
   1.6000000000000001        26.400000000000002        3.0986054224419157     
   1.6000000000000001        27.200000000000003        3.0990299393390264     
   1.6000000000000001        28.000000000000000        3.0994642412652711     
   1.6000000000000001        28.800000000000001        3.0995631577406204     
   1.6000000000000001        29.600000000000001        3.1009649738726051     
   1.6000000000000001        30.400000000000002        3.1010314964809589     
   1.6000000000000001        31.200000000000003        3.1009320009695851     
   1.6000000000000001        32.000000000000000        3.1007972593168649     
   1.6000000000000001        32.800000000000004        3.1024324799843588     
   1.6000000000000001        33.600000000000001        3.1002072431842738     
   1.6000000000000001        34.399999999999999        3.0999219745289213     
   1.6000000000000001        35.200000000000003        3.1001080865981971     
   1.6000000000000001        36.000000000000000        3.1004692476716196     
   1.6000000000000001        36.800000000000004        3.0999948507485819     
   1.6000000000000001        37.600000000000001        3.1000195108148629     
   1.6000000000000001        38.400000000000006        3.1000872706842451     
   1.6000000000000001        39.200000000000003        3.1002309086342388     
   1.6000000000000001        40.000000000000000        3.0999761011823193     
   1.6000000000000001        40.800000000000004        3.1003783422372275     
   1.6000000000000001        41.600000000000001        3.1005090926968317     
   1.6000000000000001        42.400000000000006        3.1003548820352473     
   1.6000000000000001        43.200000000000003        3.1000512009694781     
   1.6000000000000001        44.000000000000000        3.1005048242631750     
   1.6000000000000001        44.800000000000004        3.0985417833297744     
   1.6000000000000001        45.600000000000001        3.0970459698010306     
   1.6000000000000001        46.400000000000006        3.0953316105611504     
   1.6000000000000001        47.200000000000003        3.0944037179675523     
   1.6000000000000001        48.000000000000000        3.0932453051817430     
   1.6000000000000001        48.800000000000004        3.0910833845170806     
   1.6000000000000001        49.600000000000001        3.0914511885598261     
   1.6000000000000001        50.400000000000006        3.0909407289983082     
   1.6000000000000001        51.200000000000003        3.0898643469932070     
   1.6000000000000001        52.000000000000000        3.0901788630924942     
   1.6000000000000001        52.800000000000004        3.0915244596726263     
   1.6000000000000001        53.600000000000001        3.0918157224667575     
   1.6000000000000001        54.400000000000006        3.0922830769443888     
   1.6000000000000001        55.200000000000003        3.0936103409139819     
   1.6000000000000001        56.000000000000000        3.0972250980888538     
   1.6000000000000001        56.800000000000004        3.0970527961981316     
   1.6000000000000001        57.600000000000001        3.0979864126888459     
   1.6000000000000001        58.400000000000006        3.0994449478993125     
   1.6000000000000001        59.200000000000003        3.1006556081943137     
   1.6000000000000001        60.000000000000000        3.1015700156147545     
   1.6000000000000001        60.800000000000004        3.1003986724580019     
   1.6000000000000001        61.600000000000001        3.1012558113560607     
   1.6000000000000001        62.400000000000006        3.0995154800794751     
   1.6000000000000001        63.200000000000003        3.0999795121768425     
   1.6000000000000001        64.000000000000000        3.1003093096039622     
   1.6000000000000001        64.799999999999997        3.0987387358904734     
   1.6000000000000001        65.600000000000009        3.1013314378368251     
   1.6000000000000001        66.400000000000006        3.1016513690039762     
   1.6000000000000001        67.200000000000003        3.1013832234261791     
   1.6000000000000001        68.000000000000000        3.1014045673174637     
   1.6000000000000001        68.799999999999997        3.1015620695792561     
   1.6000000000000001        69.600000000000009        3.1018523700335794     
   1.6000000000000001        70.400000000000006        3.1012853264165581     
   1.6000000000000001        71.200000000000003        3.1004170074417328     
   1.6000000000000001        72.000000000000000        3.0998992058931547     
   1.6000000000000001        72.799999999999997        3.0982662105634620     
   1.6000000000000001        73.600000000000009        3.0964680672968994     
   1.6000000000000001        74.400000000000006        3.0955934744679601     
   1.6000000000000001        75.200000000000003        3.0932107449740296     
   1.6000000000000001        76.000000000000000        3.0932134161451472     
   1.6000000000000001        76.800000000000011        3.0928807198294934     
   1.6000000000000001        77.600000000000009        3.0928747798406611     
   1.6000000000000001        78.400000000000006        3.0935862507175118     
   1.6000000000000001        79.200000000000003        3.0934610706685923     
   1.6000000000000001        80.000000000000000        3.0947237809747383     
   1.6000000000000001        80.800000000000011        3.0957916268347847     
   1.6000000000000001        81.600000000000009        3.0977440438213106     
   1.6000000000000001        82.400000000000006        3.0972235972252071     
   1.6000000000000001        83.200000000000003        3.0977891236052972     
   1.6000000000000001        84.000000000000000        3.0982062337455791     
   1.6000000000000001        84.800000000000011        3.0986320288463873     
   1.6000000000000001        85.600000000000009        3.0990581475099437     
   1.6000000000000001        86.400000000000006        3.0999641821715866     
   1.6000000000000001        87.200000000000003        3.1011279804684886     
   1.6000000000000001        88.000000000000000        3.1004806542693215     
   1.6000000000000001        88.800000000000011        3.1009029268682138     
   1.6000000000000001        89.600000000000009        3.1007239597789793     
   1.6000000000000001        90.400000000000006        3.0980586577785858     
   1.6000000000000001        91.200000000000003        3.1012798557075096     
   1.6000000000000001        92.000000000000000        3.1002961617480023     
   1.6000000000000001        92.800000000000011        3.1001943572620645     
   1.6000000000000001        93.600000000000009        3.0994024397958246     
   1.6000000000000001        94.400000000000006        3.0995899799464532     
   1.6000000000000001        95.200000000000003        3.1003822011413673     
   1.6000000000000001        96.000000000000000        3.1006132120136809     
   1.6000000000000001        96.800000000000011        3.0997950175625029     
   1.6000000000000001        97.600000000000009        3.1017349132891829     
   1.6000000000000001        98.400000000000006        3.0999825898460704     
   1.6000000000000001        99.200000000000003        3.0990759247415918     
   1.6000000000000001        100.00000000000000        3.0998626519537100     
   1.6000000000000001        100.80000000000001        3.1001984438190235     
   1.6000000000000001        101.60000000000001        3.1006487477699025     
   1.6000000000000001        102.40000000000001        3.1001252155574410     

   2.4000000000000004       0.80000000000000004        3.0996452260321847     
   2.4000000000000004        1.6000000000000001        3.1000725219958896     
   2.4000000000000004        2.4000000000000004        3.1004224862945708     
   2.4000000000000004        3.2000000000000002        3.1003163258230537     
   2.4000000000000004        4.0000000000000000        3.0991837040283898     
   2.4000000000000004        4.8000000000000007        3.1002246785408003     
   2.4000000000000004        5.6000000000000005        3.1006991067543566     
   2.4000000000000004        6.4000000000000004        3.1007837859421969     
   2.4000000000000004        7.2000000000000002        3.1002263670971657     
   2.4000000000000004        8.0000000000000000        3.1003666822149274     
   2.4000000000000004        8.8000000000000007        3.0997839945962653     
   2.4000000000000004        9.6000000000000014        3.0998240990349721     
   2.4000000000000004        10.400000000000000        3.0998044212555618     
   2.4000000000000004        11.200000000000001        3.0998273162527150     
   2.4000000000000004        12.000000000000000        3.0999079100420763     
   2.4000000000000004        12.800000000000001        3.0999560584237180     
   2.4000000000000004        13.600000000000001        3.1002879830674264     
   2.4000000000000004        14.400000000000000        3.1009890616931082     
   2.4000000000000004        15.200000000000001        3.1017948318295003     
   2.4000000000000004        16.000000000000000        3.1016089007370828     
   2.4000000000000004        16.800000000000001        3.1025392983950688     
   2.4000000000000004        17.600000000000001        3.1031639546563752     
   2.4000000000000004        18.400000000000002        3.1034382158402898     
   2.4000000000000004        19.200000000000003        3.1029513444364998     
   2.4000000000000004        20.000000000000000        3.1035772784691127     
   2.4000000000000004        20.800000000000001        3.1025903531523844     
   2.4000000000000004        21.600000000000001        3.1024684610590452     
   2.4000000000000004        22.400000000000002        3.1018190043894727     
   2.4000000000000004        23.200000000000003        3.1021402455858889     
   2.4000000000000004        24.000000000000000        3.1027182476017816     
   2.4000000000000004        24.800000000000001        3.1020036751389259     
   2.4000000000000004        25.600000000000001        3.1011025501345495     
   2.4000000000000004        26.400000000000002        3.1027077561432868     
   2.4000000000000004        27.200000000000003        3.1002696363434534     
   2.4000000000000004        28.000000000000000        3.1017026828324323     
   2.4000000000000004        28.800000000000001        3.1010037755285240     
   2.4000000000000004        29.600000000000001        3.1008890214935647     
   2.4000000000000004        30.400000000000002        3.1017075842202040     
   2.4000000000000004        31.200000000000003        3.1007207904913403     
   2.4000000000000004        32.000000000000000        3.1004929861910480     
   2.4000000000000004        32.800000000000004        3.1005238744681107     
   2.4000000000000004        33.600000000000001        3.1009253564014818     
   2.4000000000000004        34.399999999999999        3.0989150262943923     
   2.4000000000000004        35.200000000000003        3.0998155897371631     
   2.4000000000000004        36.000000000000000        3.0998474106288429     
   2.4000000000000004        36.800000000000004        3.1002865759514675     
   2.4000000000000004        37.600000000000001        3.1001577979496884     
   2.4000000000000004        38.400000000000006        3.0994015446512866     
   2.4000000000000004        39.200000000000003        3.1007463199872247     
   2.4000000000000004        40.000000000000000        3.1002077257167238     
   2.4000000000000004        40.800000000000004        3.1003302682427094     
   2.4000000000000004        41.600000000000001        3.1004560901776195     
   2.4000000000000004        42.400000000000006        3.0997144762852025     
   2.4000000000000004        43.200000000000003        3.0993904062341384     
   2.4000000000000004        44.000000000000000        3.0991894325706908     
   2.4000000000000004        44.800000000000004        3.0964934456439512     
   2.4000000000000004        45.600000000000001        3.0940921362521574     
   2.4000000000000004        46.400000000000006        3.0919373402397650     
   2.4000000000000004        47.200000000000003        3.0911975631671060     
   2.4000000000000004        48.000000000000000        3.0892435353185159     
   2.4000000000000004        48.800000000000004        3.0906942250799787     
   2.4000000000000004        49.600000000000001        3.0918145689194194     
   2.4000000000000004        50.400000000000006        3.0903546853073030     
   2.4000000000000004        51.200000000000003        3.0906234339384442     
   2.4000000000000004        52.000000000000000        3.0901302992769923     
   2.4000000000000004        52.800000000000004        3.0901294313136045     
   2.4000000000000004        53.600000000000001        3.0899835385397774     
   2.4000000000000004        54.400000000000006        3.0903124762329672     
   2.4000000000000004        55.200000000000003        3.0916396318642314     
   2.4000000000000004        56.000000000000000        3.0933930695257419     
   2.4000000000000004        56.800000000000004        3.0943935274163850     
   2.4000000000000004        57.600000000000001        3.0961494522834476     
   2.4000000000000004        58.400000000000006        3.0986606174482461     
   2.4000000000000004        59.200000000000003        3.0996607290345506     
   2.4000000000000004        60.000000000000000        3.0998693231407630     
   2.4000000000000004        60.800000000000004        3.1007120227585641     
   2.4000000000000004        61.600000000000001        3.1004301083990446     
   2.4000000000000004        62.400000000000006        3.1000599342171808     
   2.4000000000000004        63.200000000000003        3.1005417432796403     
   2.4000000000000004        64.000000000000000        3.0986049442072980     
   2.4000000000000004        64.799999999999997        3.1003441887879322     
   2.4000000000000004        65.600000000000009        3.1004362739295943     
   2.4000000000000004        66.400000000000006        3.1004103091424691     
   2.4000000000000004        67.200000000000003        3.1011514354630600     
   2.4000000000000004        68.000000000000000        3.1014928621188917     
   2.4000000000000004        68.799999999999997        3.1030354712191550     
   2.4000000000000004        69.600000000000009        3.1024852179853597     
   2.4000000000000004        70.400000000000006        3.1025886235076521     
   2.4000000000000004        71.200000000000003        3.1023309211818533     
   2.4000000000000004        72.000000000000000        3.1019272029966758     
   2.4000000000000004        72.799999999999997        3.1012290909707740     
   2.4000000000000004        73.600000000000009        3.0993034760579210     
   2.4000000000000004        74.400000000000006        3.0972716195501540     
   2.4000000000000004        75.200000000000003        3.0959436834069889     
   2.4000000000000004        76.000000000000000        3.0948549371209619     
   2.4000000000000004        76.800000000000011        3.0940352822160548     
   2.4000000000000004        77.600000000000009        3.0933225750717681     
   2.4000000000000004        78.400000000000006        3.0929441764169487     
   2.4000000000000004        79.200000000000003        3.0928780549167594     
   2.4000000000000004        80.000000000000000        3.0929220804465052     
   2.4000000000000004        80.800000000000011        3.0935464665035814     
   2.4000000000000004        81.600000000000009        3.0931428946972344     
   2.4000000000000004        82.400000000000006        3.0938593018180258     
   2.4000000000000004        83.200000000000003        3.0945591317925785     
   2.4000000000000004        84.000000000000000        3.0943688821241833     
   2.4000000000000004        84.800000000000011        3.0956126968325943     
   2.4000000000000004        85.600000000000009        3.0967282314540712     
   2.4000000000000004        86.400000000000006        3.0982194009594144     
   2.4000000000000004        87.200000000000003        3.0995564600167076     
   2.4000000000000004        88.000000000000000        3.1000793696211439     
   2.4000000000000004        88.800000000000011        3.1006783042073729     
   2.4000000000000004        89.600000000000009        3.1007892333703060     
   2.4000000000000004        90.400000000000006        3.1007313776501078     
   2.4000000000000004        91.200000000000003        3.1003382303114684     
   2.4000000000000004        92.000000000000000        3.1001793160264994     
   2.4000000000000004        92.800000000000011        3.1005267857791727     
   2.4000000000000004        93.600000000000009        3.0993689883405282     
   2.4000000000000004        94.400000000000006        3.0996809630460458     
   2.4000000000000004        95.200000000000003        3.0993634314147518     
   2.4000000000000004        96.000000000000000        3.1020306948398932     
   2.4000000000000004        96.800000000000011        3.1009337157561094     
   2.4000000000000004        97.600000000000009        3.0995060567583557     
   2.4000000000000004        98.400000000000006        3.1002904510767375     
   2.4000000000000004        99.200000000000003        3.0986821104315441     
   2.4000000000000004        100.00000000000000        3.0990594351829297     
   2.4000000000000004        100.80000000000001        3.0999984423379217     
   2.4000000000000004        101.60000000000001        3.0973455998497976     
   2.4000000000000004        102.40000000000001        3.0999582290819427     

   3.2000000000000002       0.80000000000000004        3.0999755606608361     
   3.2000000000000002        1.6000000000000001        3.1005208722971660     
   3.2000000000000002        2.4000000000000004        3.1000306156681954     
   3.2000000000000002        3.2000000000000002        3.0998635952356977     
   3.2000000000000002        4.0000000000000000        3.0998757077275525     
   3.2000000000000002        4.8000000000000007        3.0997544376390227     
   3.2000000000000002        5.6000000000000005        3.1006366003883699     
   3.2000000000000002        6.4000000000000004        3.0982812591894304     
   3.2000000000000002        7.2000000000000002        3.1002031083466846     
   3.2000000000000002        8.0000000000000000        3.1000290946490674     
   3.2000000000000002        8.8000000000000007        3.1003076421766278     
   3.2000000000000002        9.6000000000000014        3.0999455627451371     
   3.2000000000000002        10.400000000000000        3.0996962043124081     
   3.2000000000000002        11.200000000000001        3.1006248074277516     
   3.2000000000000002        12.000000000000000        3.1005639115427681     
   3.2000000000000002        12.800000000000001        3.1003016226376978     
   3.2000000000000002        13.600000000000001        3.1019573960291567     
   3.2000000000000002        14.400000000000000        3.1014761375418827     
   3.2000000000000002        15.200000000000001        3.1005844567232126     
   3.2000000000000002        16.000000000000000        3.1037312765372755     
   3.2000000000000002        16.800000000000001        3.1021104832994819     
   3.2000000000000002        17.600000000000001        3.1024672030109706     
   3.2000000000000002        18.400000000000002        3.1027375271486539     
   3.2000000000000002        19.200000000000003        3.1024096702082189     
   3.2000000000000002        20.000000000000000        3.1022289088415427     
   3.2000000000000002        20.800000000000001        3.1012660214524512     
   3.2000000000000002        21.600000000000001        3.1010754434914918     
   3.2000000000000002        22.400000000000002        3.1002811017966674     
   3.2000000000000002        23.200000000000003        3.1019888393748061     
   3.2000000000000002        24.000000000000000        3.1026684651060368     
   3.2000000000000002        24.800000000000001        3.1029284063046880     
   3.2000000000000002        25.600000000000001        3.1023847500097688     
   3.2000000000000002        26.400000000000002        3.1021103980228752     
   3.2000000000000002        27.200000000000003        3.1027616613524418     
   3.2000000000000002        28.000000000000000        3.1015472439165297     
   3.2000000000000002        28.800000000000001        3.1022227641469078     
   3.2000000000000002        29.600000000000001        3.1009337161271646     
   3.2000000000000002        30.400000000000002        3.1007440685921033     
   3.2000000000000002        31.200000000000003        3.1002001165169122     
   3.2000000000000002        32.000000000000000        3.1000299041807260     
   3.2000000000000002        32.800000000000004        3.1000696601753135     
   3.2000000000000002        33.600000000000001        3.1001435090832614     
   3.2000000000000002        34.399999999999999        3.0997647208248615     
   3.2000000000000002        35.200000000000003        3.0994875847766621     
   3.2000000000000002        36.000000000000000        3.0996087457197321     
   3.2000000000000002        36.800000000000004        3.0999109722981379     
   3.2000000000000002        37.600000000000001        3.0999502464983526     
   3.2000000000000002        38.400000000000006        3.1001043244191266     
   3.2000000000000002        39.200000000000003        3.1005759836126874     
   3.2000000000000002        40.000000000000000        3.1007939512880398     
   3.2000000000000002        40.800000000000004        3.1008223377554454     
   3.2000000000000002        41.600000000000001        3.1003075020184960     
   3.2000000000000002        42.400000000000006        3.0992432749285634     
   3.2000000000000002        43.200000000000003        3.0981146871544754     
   3.2000000000000002        44.000000000000000        3.0955042374296404     
   3.2000000000000002        44.800000000000004        3.0926963812170705     
   3.2000000000000002        45.600000000000001        3.0948637669081696     
   3.2000000000000002        46.400000000000006        3.0904277146043588     
   3.2000000000000002        47.200000000000003        3.0906108630236546     
   3.2000000000000002        48.000000000000000        3.0918855542505801     
   3.2000000000000002        48.800000000000004        3.0935092160918649     
   3.2000000000000002        49.600000000000001        3.0954172135664972     
   3.2000000000000002        50.400000000000006        3.0958428395354325     
   3.2000000000000002        51.200000000000003        3.0965569588676747     
   3.2000000000000002        52.000000000000000        3.0961228739536453     
   3.2000000000000002        52.800000000000004        3.0953579236145976     
   3.2000000000000002        53.600000000000001        3.0932819656531194     
   3.2000000000000002        54.400000000000006        3.0902995172219714     
   3.2000000000000002        55.200000000000003        3.0907830715907934     
   3.2000000000000002        56.000000000000000        3.0910188511303462     
   3.2000000000000002        56.800000000000004        3.0923636565291432     
   3.2000000000000002        57.600000000000001        3.0929495143629024     
   3.2000000000000002        58.400000000000006        3.0956691693230982     
   3.2000000000000002        59.200000000000003        3.0975543731958801     
   3.2000000000000002        60.000000000000000        3.0982649925007637     
   3.2000000000000002        60.800000000000004        3.1009127292809286     
   3.2000000000000002        61.600000000000001        3.1010145239902132     
   3.2000000000000002        62.400000000000006        3.1019615713163700     
   3.2000000000000002        63.200000000000003        3.1012690619408141     
   3.2000000000000002        64.000000000000000        3.1004913649917811     
   3.2000000000000002        64.799999999999997        3.0994508028866936     
   3.2000000000000002        65.600000000000009        3.0999466000371210     
   3.2000000000000002        66.400000000000006        3.1000708425612937     
   3.2000000000000002        67.200000000000003        3.0998737133951408     
   3.2000000000000002        68.000000000000000        3.1011287075991376     
   3.2000000000000002        68.799999999999997        3.1016855133647967     
   3.2000000000000002        69.600000000000009        3.1019730523286921     
   3.2000000000000002        70.400000000000006        3.1017685023733055     
   3.2000000000000002        71.200000000000003        3.1028412423131870     
   3.2000000000000002        72.000000000000000        3.1013244555930966     
   3.2000000000000002        72.799999999999997        3.0995811579888159     
   3.2000000000000002        73.600000000000009        3.0983220829450437     
   3.2000000000000002        74.400000000000006        3.0958901767754412     
   3.2000000000000002        75.200000000000003        3.0945377488243930     
   3.2000000000000002        76.000000000000000        3.0934477302554306     
   3.2000000000000002        76.800000000000011        3.0927420042666878     
   3.2000000000000002        77.600000000000009        3.0918669594266319     
   3.2000000000000002        78.400000000000006        3.0924360017229628     
   3.2000000000000002        79.200000000000003        3.0926607807070940     
   3.2000000000000002        80.000000000000000        3.0923185067183439     
   3.2000000000000002        80.800000000000011        3.0918025019764079     
   3.2000000000000002        81.600000000000009        3.0906352317582475     
   3.2000000000000002        82.400000000000006        3.0907302539450452     
   3.2000000000000002        83.200000000000003        3.0905110196660384     
   3.2000000000000002        84.000000000000000        3.0917750398976107     
   3.2000000000000002        84.800000000000011        3.0926390483399571     
   3.2000000000000002        85.600000000000009        3.0937339718957237     
   3.2000000000000002        86.400000000000006        3.0949775650955580     
   3.2000000000000002        87.200000000000003        3.0985711313486144     
   3.2000000000000002        88.000000000000000        3.0992754499893973     
   3.2000000000000002        88.800000000000011        3.1001107340267331     
   3.2000000000000002        89.600000000000009        3.1005428349624604     
   3.2000000000000002        90.400000000000006        3.1008669003435876     
   3.2000000000000002        91.200000000000003        3.0999267757718116     
   3.2000000000000002        92.000000000000000        3.1004731280810214     
   3.2000000000000002        92.800000000000011        3.1002507784692330     
   3.2000000000000002        93.600000000000009        3.0999892656535679     
   3.2000000000000002        94.400000000000006        3.0998720109383897     
   3.2000000000000002        95.200000000000003        3.0995853453514690     
   3.2000000000000002        96.000000000000000        3.0994192024677822     
   3.2000000000000002        96.800000000000011        3.0995503232752082     
   3.2000000000000002        97.600000000000009        3.0995031474627681     
   3.2000000000000002        98.400000000000006        3.1011023330633836     
   3.2000000000000002        99.200000000000003        3.1001423365748910     
   3.2000000000000002        100.00000000000000        3.0999791483676353     
   3.2000000000000002        100.80000000000001        3.1002040601679890     
   3.2000000000000002        101.60000000000001        3.1010078752860224     
   3.2000000000000002        102.40000000000001        3.1010175123856505     

   4.0000000000000000       0.80000000000000004        3.0998351138474813     
   4.0000000000000000        1.6000000000000001        3.0997020933444799     
   4.0000000000000000        2.4000000000000004        3.0998848688495220     
   4.0000000000000000        3.2000000000000002        3.0999193227246344     
   4.0000000000000000        4.0000000000000000        3.0992490497612533     
   4.0000000000000000        4.8000000000000007        3.1004604106158089     
   4.0000000000000000        5.6000000000000005        3.1001055224533203     
   4.0000000000000000        6.4000000000000004        3.1001882939358545     
   4.0000000000000000        7.2000000000000002        3.1001705066219705     
   4.0000000000000000        8.0000000000000000        3.0997540391997944     
   4.0000000000000000        8.8000000000000007        3.0996607986829057     
   4.0000000000000000        9.6000000000000014        3.1000475614534126     
   4.0000000000000000        10.400000000000000        3.1007001106332237     
   4.0000000000000000        11.200000000000001        3.1000368544205421     
   4.0000000000000000        12.000000000000000        3.1006981941467178     
   4.0000000000000000        12.800000000000001        3.1014355405782084     
   4.0000000000000000        13.600000000000001        3.1015103501751722     
   4.0000000000000000        14.400000000000000        3.1018598460804494     
   4.0000000000000000        15.200000000000001        3.1014855878288539     
   4.0000000000000000        16.000000000000000        3.1010334140942586     
   4.0000000000000000        16.800000000000001        3.0998828428451120     
   4.0000000000000000        17.600000000000001        3.0997061204805623     
   4.0000000000000000        18.400000000000002        3.0978719566150490     
   4.0000000000000000        19.200000000000003        3.0971491132586428     
   4.0000000000000000        20.000000000000000        3.0968421622033615     
   4.0000000000000000        20.800000000000001        3.0959343701334290     
   4.0000000000000000        21.600000000000001        3.0966795976661481     
   4.0000000000000000        22.400000000000002        3.0975023694253858     
   4.0000000000000000        23.200000000000003        3.0980047679950138     
   4.0000000000000000        24.000000000000000        3.0983074637265688     
   4.0000000000000000        24.800000000000001        3.1006760927917489     
   4.0000000000000000        25.600000000000001        3.1021278411964111     
   4.0000000000000000        26.400000000000002        3.1032930860006558     
   4.0000000000000000        27.200000000000003        3.1016356522441897     
   4.0000000000000000        28.000000000000000        3.1015966551347844     
   4.0000000000000000        28.800000000000001        3.1024853106557990     
   4.0000000000000000        29.600000000000001        3.1022204108409355     
   4.0000000000000000        30.400000000000002        3.1013412323854084     
   4.0000000000000000        31.200000000000003        3.0998058234464136     
   4.0000000000000000        32.000000000000000        3.0998942481025766     
   4.0000000000000000        32.800000000000004        3.0996320752371789     
   4.0000000000000000        33.600000000000001        3.0994375571083110     
   4.0000000000000000        34.399999999999999        3.0999202721495855     
   4.0000000000000000        35.200000000000003        3.0996770868711496     
   4.0000000000000000        36.000000000000000        3.0992584960198601     
   4.0000000000000000        36.800000000000004        3.0997629290633748     
   4.0000000000000000        37.600000000000001        3.1003672328841647     
   4.0000000000000000        38.400000000000006        3.1004340011269234     
   4.0000000000000000        39.200000000000003        3.1007808708994959     
   4.0000000000000000        40.000000000000000        3.1009597152130355     
   4.0000000000000000        40.800000000000004        3.1006776205555084     
   4.0000000000000000        41.600000000000001        3.1001405184879691     
   4.0000000000000000        42.400000000000006        3.0973842347435188     
   4.0000000000000000        43.200000000000003        3.0953850063139532     
   4.0000000000000000        44.000000000000000        3.0939597867570914     
   4.0000000000000000        44.800000000000004        3.0898694250822620     
   4.0000000000000000        45.600000000000001        3.0912918868304251     
   4.0000000000000000        46.400000000000006        3.0917812147980568     
   4.0000000000000000        47.200000000000003        3.0944620098804489     
   4.0000000000000000        48.000000000000000        3.0996354135342479     
   4.0000000000000000        48.800000000000004        3.1040682667853488     
   4.0000000000000000        49.600000000000001        3.1069440001018638     
   4.0000000000000000        50.400000000000006        3.1118747830797497     
   4.0000000000000000        51.200000000000003        3.1128796536649865     
   4.0000000000000000        52.000000000000000        3.1099195304060614     
   4.0000000000000000        52.800000000000004        3.1092995994441708     
   4.0000000000000000        53.600000000000001        3.1028423031153172     
   4.0000000000000000        54.400000000000006        3.0989887964171690     
   4.0000000000000000        55.200000000000003        3.0948481769384659     
   4.0000000000000000        56.000000000000000        3.0921123632702638     
   4.0000000000000000        56.800000000000004        3.0898735208427697     
   4.0000000000000000        57.600000000000001        3.0916373956915044     
   4.0000000000000000        58.400000000000006        3.0931750236213351     
   4.0000000000000000        59.200000000000003        3.0953688751082171     
   4.0000000000000000        60.000000000000000        3.0979896378727152     
   4.0000000000000000        60.800000000000004        3.0994904041543196     
   4.0000000000000000        61.600000000000001        3.1019447307859158     
   4.0000000000000000        62.400000000000006        3.1006033320663362     
   4.0000000000000000        63.200000000000003        3.1004452500896758     
   4.0000000000000000        64.000000000000000        3.1004563507369802     
   4.0000000000000000        64.799999999999997        3.0993339765361605     
   4.0000000000000000        65.600000000000009        3.0995598147068968     
   4.0000000000000000        66.400000000000006        3.1000404850787042     
   4.0000000000000000        67.200000000000003        3.0997788864158129     
   4.0000000000000000        68.000000000000000        3.1004996757676357     
   4.0000000000000000        68.799999999999997        3.1003856032730579     
   4.0000000000000000        69.600000000000009        3.1011240825223876     
   4.0000000000000000        70.400000000000006        3.1008035025034411     
   4.0000000000000000        71.200000000000003        3.0996289417586400     
   4.0000000000000000        72.000000000000000        3.0990409450568830     
   4.0000000000000000        72.799999999999997        3.0974574123455505     
   4.0000000000000000        73.600000000000009        3.0955740479779696     
   4.0000000000000000        74.400000000000006        3.0938490543249850     
   4.0000000000000000        75.200000000000003        3.0935893470820552     
   4.0000000000000000        76.000000000000000        3.0924693877538401     
   4.0000000000000000        76.800000000000011        3.0931127914465377     
   4.0000000000000000        77.600000000000009        3.0948247939021485     
   4.0000000000000000        78.400000000000006        3.0960941704813134     
   4.0000000000000000        79.200000000000003        3.0974614364775594     
   4.0000000000000000        80.000000000000000        3.0968668313100198     
   4.0000000000000000        80.800000000000011        3.0966016269659438     
   4.0000000000000000        81.600000000000009        3.0950143932097132     
   4.0000000000000000        82.400000000000006        3.0921940605088372     
   4.0000000000000000        83.200000000000003        3.0920843895787078     
   4.0000000000000000        84.000000000000000        3.0906467087478862     
   4.0000000000000000        84.800000000000011        3.0908506119269510     
   4.0000000000000000        85.600000000000009        3.0914660814836004     
   4.0000000000000000        86.400000000000006        3.0927645667712924     
   4.0000000000000000        87.200000000000003        3.0950942415061999     
   4.0000000000000000        88.000000000000000        3.0978051283772672     
   4.0000000000000000        88.800000000000011        3.0994148559282824     
   4.0000000000000000        89.600000000000009        3.1003400651502182     
   4.0000000000000000        90.400000000000006        3.1003030282778945     
   4.0000000000000000        91.200000000000003        3.1010951125716724     
   4.0000000000000000        92.000000000000000        3.1004355353405431     
   4.0000000000000000        92.800000000000011        3.1005604425588120     
   4.0000000000000000        93.600000000000009        3.0997037970529817     
   4.0000000000000000        94.400000000000006        3.1003303928793717     
   4.0000000000000000        95.200000000000003        3.0996264389680528     
   4.0000000000000000        96.000000000000000        3.0997214915583418     
   4.0000000000000000        96.800000000000011        3.1000801528768820     
   4.0000000000000000        97.600000000000009        3.1003024925318536     
   4.0000000000000000        98.400000000000006        3.1010573999009097     
   4.0000000000000000        99.200000000000003        3.1001011160354071     
   4.0000000000000000        100.00000000000000        3.0999798130853322     
   4.0000000000000000        100.80000000000001        3.1005589607531436     
   4.0000000000000000        101.60000000000001        3.1002498958338705     
   4.0000000000000000        102.40000000000001        3.0998147631066466     

   4.8000000000000007       0.80000000000000004        3.0993041833258825     
   4.8000000000000007        1.6000000000000001        3.0994400556223622     
   4.8000000000000007        2.4000000000000004        3.0999436815889205     
   4.8000000000000007        3.2000000000000002        3.1003532817958686     
   4.8000000000000007        4.0000000000000000        3.1000260883335997     
   4.8000000000000007        4.8000000000000007        3.0996866840978874     
   4.8000000000000007        5.6000000000000005        3.0999756944706074     
   4.8000000000000007        6.4000000000000004        3.0998776344253614     
   4.8000000000000007        7.2000000000000002        3.0997806077155139     
   4.8000000000000007        8.0000000000000000        3.0997121548793238     
   4.8000000000000007        8.8000000000000007        3.0999393507298647     
   4.8000000000000007        9.6000000000000014        3.0992810619829183     
   4.8000000000000007        10.400000000000000        3.1013092181883004     
   4.8000000000000007        11.200000000000001        3.1020169877852268     
   4.8000000000000007        12.000000000000000        3.1032916604686904     
   4.8000000000000007        12.800000000000001        3.1019212740238475     
   4.8000000000000007        13.600000000000001        3.1012764324831976     
   4.8000000000000007        14.400000000000000        3.1004073731488742     
   4.8000000000000007        15.200000000000001        3.0996322185524243     
   4.8000000000000007        16.000000000000000        3.0959904567839169     
   4.8000000000000007        16.800000000000001        3.0931773222534780     
   4.8000000000000007        17.600000000000001        3.0921707022810430     
   4.8000000000000007        18.400000000000002        3.0897732809729952     
   4.8000000000000007        19.200000000000003        3.0886595765630300     
   4.8000000000000007        20.000000000000000        3.0875578174694427     
   4.8000000000000007        20.800000000000001        3.0885447486051483     
   4.8000000000000007        21.600000000000001        3.0877853192880389     
   4.8000000000000007        22.400000000000002        3.0886302262731697     
   4.8000000000000007        23.200000000000003        3.0902961159182056     
   4.8000000000000007        24.000000000000000        3.0909472037161243     
   4.8000000000000007        24.800000000000001        3.0949565576900744     
   4.8000000000000007        25.600000000000001        3.0973742945888136     
   4.8000000000000007        26.400000000000002        3.0984606128770573     
   4.8000000000000007        27.200000000000003        3.1004257628987673     
   4.8000000000000007        28.000000000000000        3.1013947163338242     
   4.8000000000000007        28.800000000000001        3.1023482342873101     
   4.8000000000000007        29.600000000000001        3.1025721679269136     
   4.8000000000000007        30.400000000000002        3.0992241016838515     
   4.8000000000000007        31.200000000000003        3.1011224513681332     
   4.8000000000000007        32.000000000000000        3.1008873136967776     
   4.8000000000000007        32.800000000000004        3.0998466380970870     
   4.8000000000000007        33.600000000000001        3.0990294463784132     
   4.8000000000000007        34.399999999999999        3.1006610567522142     
   4.8000000000000007        35.200000000000003        3.0997069367802452     
   4.8000000000000007        36.000000000000000        3.0994974600147533     
   4.8000000000000007        36.800000000000004        3.1007584809008346     
   4.8000000000000007        37.600000000000001        3.1005004766601005     
   4.8000000000000007        38.400000000000006        3.1005699326777840     
   4.8000000000000007        39.200000000000003        3.1008111953721502     
   4.8000000000000007        40.000000000000000        3.1008693115327710     
   4.8000000000000007        40.800000000000004        3.1002470945837040     
   4.8000000000000007        41.600000000000001        3.0993215515962182     
   4.8000000000000007        42.400000000000006        3.0970436519284714     
   4.8000000000000007        43.200000000000003        3.0939454071348509     
   4.8000000000000007        44.000000000000000        3.0909000884376070     
   4.8000000000000007        44.800000000000004        3.0911337921494293     
   4.8000000000000007        45.600000000000001        3.0931645185971441     
   4.8000000000000007        46.400000000000006        3.0978025770550341     
   4.8000000000000007        47.200000000000003        3.1050946886790696     
   4.8000000000000007        48.000000000000000        3.1140339294152573     
   4.8000000000000007        48.800000000000004        3.1238821505474474     
   4.8000000000000007        49.600000000000001        3.1319209978796576     
   4.8000000000000007        50.400000000000006        3.1384728567670681     
   4.8000000000000007        51.200000000000003        3.1409146607711262     
   4.8000000000000007        52.000000000000000        3.1387780017977898     
   4.8000000000000007        52.800000000000004        3.1330514372280325     
   4.8000000000000007        53.600000000000001        3.1251304982052890     
   4.8000000000000007        54.400000000000006        3.1149659314000693     
   4.8000000000000007        55.200000000000003        3.1055335387068079     
   4.8000000000000007        56.000000000000000        3.0979129493096282     
   4.8000000000000007        56.800000000000004        3.0921628013935116     
   4.8000000000000007        57.600000000000001        3.0909877934998149     
   4.8000000000000007        58.400000000000006        3.0912743993822498     
   4.8000000000000007        59.200000000000003        3.0933749842106599     
   4.8000000000000007        60.000000000000000        3.0961003998845213     
   4.8000000000000007        60.800000000000004        3.0984467855509035     
   4.8000000000000007        61.600000000000001        3.1002059325363134     
   4.8000000000000007        62.400000000000006        3.1005662274141219     
   4.8000000000000007        63.200000000000003        3.1002420019295100     
   4.8000000000000007        64.000000000000000        3.0997468563575339     
   4.8000000000000007        64.799999999999997        3.0997811715882344     
   4.8000000000000007        65.600000000000009        3.0997216795005880     
   4.8000000000000007        66.400000000000006        3.0993845549111900     
   4.8000000000000007        67.200000000000003        3.1012238746396115     
   4.8000000000000007        68.000000000000000        3.1008274140077217     
   4.8000000000000007        68.799999999999997        3.1002206671196446     
   4.8000000000000007        69.600000000000009        3.1003415884986225     
   4.8000000000000007        70.400000000000006        3.1000496393923376     
   4.8000000000000007        71.200000000000003        3.0981995177434887     
   4.8000000000000007        72.000000000000000        3.0961705998308133     
   4.8000000000000007        72.799999999999997        3.0942618472429015     
   4.8000000000000007        73.600000000000009        3.0893188529967031     
   4.8000000000000007        74.400000000000006        3.0922265594947147     
   4.8000000000000007        75.200000000000003        3.0921848306528883     
   4.8000000000000007        76.000000000000000        3.0955074286497299     
   4.8000000000000007        76.800000000000011        3.0993767969017592     
   4.8000000000000007        77.600000000000009        3.1040266141443755     
   4.8000000000000007        78.400000000000006        3.1086160996490229     
   4.8000000000000007        79.200000000000003        3.1111037835763651     
   4.8000000000000007        80.000000000000000        3.1123688482413350     
   4.8000000000000007        80.800000000000011        3.1113173758685018     
   4.8000000000000007        81.600000000000009        3.1082516471272723     
   4.8000000000000007        82.400000000000006        3.1036831562896086     
   4.8000000000000007        83.200000000000003        3.0983881867894536     
   4.8000000000000007        84.000000000000000        3.0949705538483561     
   4.8000000000000007        84.800000000000011        3.0916761491262896     
   4.8000000000000007        85.600000000000009        3.0912144335676341     
   4.8000000000000007        86.400000000000006        3.0912882558742103     
   4.8000000000000007        87.200000000000003        3.0922560631986862     
   4.8000000000000007        88.000000000000000        3.0950661314562722     
   4.8000000000000007        88.800000000000011        3.0988611988705719     
   4.8000000000000007        89.600000000000009        3.0995383175846887     
   4.8000000000000007        90.400000000000006        3.1005150268316970     
   4.8000000000000007        91.200000000000003        3.1006913650386494     
   4.8000000000000007        92.000000000000000        3.0997650273669377     
   4.8000000000000007        92.800000000000011        3.1007946838538434     
   4.8000000000000007        93.600000000000009        3.1001808566171816     
   4.8000000000000007        94.400000000000006        3.0998331419509579     
   4.8000000000000007        95.200000000000003        3.0995221214031781     
   4.8000000000000007        96.000000000000000        3.0999003140092820     
   4.8000000000000007        96.800000000000011        3.1000872303358133     
   4.8000000000000007        97.600000000000009        3.1001958987707066     
   4.8000000000000007        98.400000000000006        3.0987746493920296     
   4.8000000000000007        99.200000000000003        3.1000869820368644     
   4.8000000000000007        100.00000000000000        3.0997124405554901     
   4.8000000000000007        100.80000000000001        3.1000816839228298     
   4.8000000000000007        101.60000000000001        3.0984974311570466     
   4.8000000000000007        102.40000000000001        3.0997665521216446     

   5.6000000000000005       0.80000000000000004        3.1017881319122673     
   5.6000000000000005        1.6000000000000001        3.1001351067882279     
   5.6000000000000005        2.4000000000000004        3.1008994448202376     
   5.6000000000000005        3.2000000000000002        3.1007115106561263     
   5.6000000000000005        4.0000000000000000        3.1009638234458574     
   5.6000000000000005        4.8000000000000007        3.0998771649050543     
   5.6000000000000005        5.6000000000000005        3.1007414218434617     
   5.6000000000000005        6.4000000000000004        3.1006445410473327     
   5.6000000000000005        7.2000000000000002        3.0999344234938757     
   5.6000000000000005        8.0000000000000000        3.1000543499418285     
   5.6000000000000005        8.8000000000000007        3.1004322471361747     
   5.6000000000000005        9.6000000000000014        3.1011770243309029     
   5.6000000000000005        10.400000000000000        3.1019729894732744     
   5.6000000000000005        11.200000000000001        3.1021883918770476     
   5.6000000000000005        12.000000000000000        3.1006670390123161     
   5.6000000000000005        12.800000000000001        3.0999273686709508     
   5.6000000000000005        13.600000000000001        3.0988336867495110     
   5.6000000000000005        14.400000000000000        3.0973204575903091     
   5.6000000000000005        15.200000000000001        3.0921088989467989     
   5.6000000000000005        16.000000000000000        3.0882047464707534     
   5.6000000000000005        16.800000000000001        3.0847265843234668     
   5.6000000000000005        17.600000000000001        3.0828961082762918     
   5.6000000000000005        18.400000000000002        3.0819172825934382     
   5.6000000000000005        19.200000000000003        3.0791024432035616     
   5.6000000000000005        20.000000000000000        3.0781708905107363     
   5.6000000000000005        20.800000000000001        3.0780165081375461     
   5.6000000000000005        21.600000000000001        3.0782496963525681     
   5.6000000000000005        22.400000000000002        3.0783282527973963     
   5.6000000000000005        23.200000000000003        3.0806673458922145     
   5.6000000000000005        24.000000000000000        3.0831980516510078     
   5.6000000000000005        24.800000000000001        3.0856415560783499     
   5.6000000000000005        25.600000000000001        3.0894985666332020     
   5.6000000000000005        26.400000000000002        3.0927167229937855     
   5.6000000000000005        27.200000000000003        3.0954735847275150     
   5.6000000000000005        28.000000000000000        3.0994340036208317     
   5.6000000000000005        28.800000000000001        3.1007595116165758     
   5.6000000000000005        29.600000000000001        3.1013182266449815     
   5.6000000000000005        30.400000000000002        3.1027698157837698     
   5.6000000000000005        31.200000000000003        3.1018671333831245     
   5.6000000000000005        32.000000000000000        3.0997059604524795     
   5.6000000000000005        32.800000000000004        3.1009912737858851     
   5.6000000000000005        33.600000000000001        3.0988745404719338     
   5.6000000000000005        34.399999999999999        3.0996899288627566     
   5.6000000000000005        35.200000000000003        3.1000161883518889     
   5.6000000000000005        36.000000000000000        3.1004128514227891     
   5.6000000000000005        36.800000000000004        3.1001839726084990     
   5.6000000000000005        37.600000000000001        3.0996180469591907     
   5.6000000000000005        38.400000000000006        3.1004818535661007     
   5.6000000000000005        39.200000000000003        3.1006251408106351     
   5.6000000000000005        40.000000000000000        3.1010830292206006     
   5.6000000000000005        40.800000000000004        3.0999336469644159     
   5.6000000000000005        41.600000000000001        3.0958638186068512     
   5.6000000000000005        42.400000000000006        3.0950915318716148     
   5.6000000000000005        43.200000000000003        3.0921641928655657     
   5.6000000000000005        44.000000000000000        3.0908727861689798     
   5.6000000000000005        44.800000000000004        3.0942814650592894     
   5.6000000000000005        45.600000000000001        3.0989952265444494     
   5.6000000000000005        46.400000000000006        3.1098595191621743     
   5.6000000000000005        47.200000000000003        3.1239239953721567     
   5.6000000000000005        48.000000000000000        3.1406185877670443     
   5.6000000000000005        48.800000000000004        3.1561571649151401     
   5.6000000000000005        49.600000000000001        3.1698091538241977     
   5.6000000000000005        50.400000000000006        3.1787177367452033     
   5.6000000000000005        51.200000000000003        3.1819522119717494     
   5.6000000000000005        52.000000000000000        3.1785868430668058     
   5.6000000000000005        52.800000000000004        3.1693811617938650     
   5.6000000000000005        53.600000000000001        3.1589868276952657     
   5.6000000000000005        54.400000000000006        3.1403998644452162     
   5.6000000000000005        55.200000000000003        3.1230230216147223     
   5.6000000000000005        56.000000000000000        3.1081222852626231     
   5.6000000000000005        56.800000000000004        3.0983224284816604     
   5.6000000000000005        57.600000000000001        3.0948275770384890     
   5.6000000000000005        58.400000000000006        3.0900449061392581     
   5.6000000000000005        59.200000000000003        3.0919583567107058     
   5.6000000000000005        60.000000000000000        3.0945686291577461     
   5.6000000000000005        60.800000000000004        3.0967178146951633     
   5.6000000000000005        61.600000000000001        3.0989737149809287     
   5.6000000000000005        62.400000000000006        3.1008793765115996     
   5.6000000000000005        63.200000000000003        3.1005109013995615     
   5.6000000000000005        64.000000000000000        3.0999132617519010     
   5.6000000000000005        64.799999999999997        3.1001549759180618     
   5.6000000000000005        65.600000000000009        3.1001649680197918     
   5.6000000000000005        66.400000000000006        3.0985901953995678     
   5.6000000000000005        67.200000000000003        3.0998213027335288     
   5.6000000000000005        68.000000000000000        3.1000807614141750     
   5.6000000000000005        68.799999999999997        3.1004057989375906     
   5.6000000000000005        69.600000000000009        3.0999415579972807     
   5.6000000000000005        70.400000000000006        3.0981483249536801     
   5.6000000000000005        71.200000000000003        3.0957618718189344     
   5.6000000000000005        72.000000000000000        3.0933617418002393     
   5.6000000000000005        72.799999999999997        3.0919333983553750     
   5.6000000000000005        73.600000000000009        3.0912847759668032     
   5.6000000000000005        74.400000000000006        3.0930989883712177     
   5.6000000000000005        75.200000000000003        3.0982706365413986     
   5.6000000000000005        76.000000000000000        3.1050636466345805     
   5.6000000000000005        76.800000000000011        3.1159348507949001     
   5.6000000000000005        77.600000000000009        3.1248391353167202     
   5.6000000000000005        78.400000000000006        3.1327257454542115     
   5.6000000000000005        79.200000000000003        3.1379520787794437     
   5.6000000000000005        80.000000000000000        3.1410176254602598     
   5.6000000000000005        80.800000000000011        3.1386066034233573     
   5.6000000000000005        81.600000000000009        3.1334342181631336     
   5.6000000000000005        82.400000000000006        3.1256387617068007     
   5.6000000000000005        83.200000000000003        3.1147440259072616     
   5.6000000000000005        84.000000000000000        3.1054274397162951     
   5.6000000000000005        84.800000000000011        3.0976359503332720     
   5.6000000000000005        85.600000000000009        3.0926845187866210     
   5.6000000000000005        86.400000000000006        3.0906028506580010     
   5.6000000000000005        87.200000000000003        3.0915923516051382     
   5.6000000000000005        88.000000000000000        3.0934272261959084     
   5.6000000000000005        88.800000000000011        3.0961882212141676     
   5.6000000000000005        89.600000000000009        3.0973105848044731     
   5.6000000000000005        90.400000000000006        3.0991507471484430     
   5.6000000000000005        91.200000000000003        3.1009530209589897     
   5.6000000000000005        92.000000000000000        3.1017138813736733     
   5.6000000000000005        92.800000000000011        3.1011857234666875     
   5.6000000000000005        93.600000000000009        3.1003521151810673     
   5.6000000000000005        94.400000000000006        3.0997667437346528     
   5.6000000000000005        95.200000000000003        3.1003875700465762     
   5.6000000000000005        96.000000000000000        3.1001282566763733     
   5.6000000000000005        96.800000000000011        3.1009003528427437     
   5.6000000000000005        97.600000000000009        3.1000249045463346     
   5.6000000000000005        98.400000000000006        3.0996335711966676     
   5.6000000000000005        99.200000000000003        3.1002911062759257     
   5.6000000000000005        100.00000000000000        3.1016480720780479     
   5.6000000000000005        100.80000000000001        3.0999062698034860     
   5.6000000000000005        101.60000000000001        3.1001851491925119     
   5.6000000000000005        102.40000000000001        3.0999101109026066     

   6.4000000000000004       0.80000000000000004        3.0995457813080072     
   6.4000000000000004        1.6000000000000001        3.0998202946301996     
   6.4000000000000004        2.4000000000000004        3.0999878620400572     
   6.4000000000000004        3.2000000000000002        3.0991115776313221     
   6.4000000000000004        4.0000000000000000        3.1001280118555559     
   6.4000000000000004        4.8000000000000007        3.0999919711787292     
   6.4000000000000004        5.6000000000000005        3.1001442267965662     
   6.4000000000000004        6.4000000000000004        3.1001114167723354     
   6.4000000000000004        7.2000000000000002        3.0985009712327245     
   6.4000000000000004        8.0000000000000000        3.1011221428748152     
   6.4000000000000004        8.8000000000000007        3.1009814036067245     
   6.4000000000000004        9.6000000000000014        3.1015189899425324     
   6.4000000000000004        10.400000000000000        3.1018047662851602     
   6.4000000000000004        11.200000000000001        3.1018291033553469     
   6.4000000000000004        12.000000000000000        3.1006875183770850     
   6.4000000000000004        12.800000000000001        3.0978827305607646     
   6.4000000000000004        13.600000000000001        3.0932708497782677     
   6.4000000000000004        14.400000000000000        3.0886276621863380     
   6.4000000000000004        15.200000000000001        3.0830900593203374     
   6.4000000000000004        16.000000000000000        3.0806691895802030     
   6.4000000000000004        16.800000000000001        3.0778543514105388     
   6.4000000000000004        17.600000000000001        3.0766191736113058     
   6.4000000000000004        18.400000000000002        3.0771519552635245     
   6.4000000000000004        19.200000000000003        3.0763448133835483     
   6.4000000000000004        20.000000000000000        3.0772013611944247     
   6.4000000000000004        20.800000000000001        3.0778695839127024     
   6.4000000000000004        21.600000000000001        3.0777254199234947     
   6.4000000000000004        22.400000000000002        3.0762648511687383     
   6.4000000000000004        23.200000000000003        3.0767160392502055     
   6.4000000000000004        24.000000000000000        3.0766961852719343     
   6.4000000000000004        24.800000000000001        3.0780275362638889     
   6.4000000000000004        25.600000000000001        3.0800943199587363     
   6.4000000000000004        26.400000000000002        3.0847759529679633     
   6.4000000000000004        27.200000000000003        3.0886519348628982     
   6.4000000000000004        28.000000000000000        3.0935465051910649     
   6.4000000000000004        28.800000000000001        3.0974323962209498     
   6.4000000000000004        29.600000000000001        3.1000296723599976     
   6.4000000000000004        30.400000000000002        3.1017605111528468     
   6.4000000000000004        31.200000000000003        3.1023423545553976     
   6.4000000000000004        32.000000000000000        3.1015845903782981     
   6.4000000000000004        32.800000000000004        3.1009097833692416     
   6.4000000000000004        33.600000000000001        3.1006665060565757     
   6.4000000000000004        34.399999999999999        3.1006774934103913     
   6.4000000000000004        35.200000000000003        3.1006675658635934     
   6.4000000000000004        36.000000000000000        3.1003852683649078     
   6.4000000000000004        36.800000000000004        3.0989987763633304     
   6.4000000000000004        37.600000000000001        3.0999419636643122     
   6.4000000000000004        38.400000000000006        3.1003133391440891     
   6.4000000000000004        39.200000000000003        3.1004326830473552     
   6.4000000000000004        40.000000000000000        3.1001780809813009     
   6.4000000000000004        40.800000000000004        3.0964725650868545     
   6.4000000000000004        41.600000000000001        3.0967568191161639     
   6.4000000000000004        42.400000000000006        3.0929313858427738     
   6.4000000000000004        43.200000000000003        3.0909730736147925     
   6.4000000000000004        44.000000000000000        3.0920158675599354     
   6.4000000000000004        44.800000000000004        3.0977299830170097     
   6.4000000000000004        45.600000000000001        3.1092889832942925     
   6.4000000000000004        46.400000000000006        3.1275693896403958     
   6.4000000000000004        47.200000000000003        3.1500999262351108     
   6.4000000000000004        48.000000000000000        3.1744838247607250     
   6.4000000000000004        48.800000000000004        3.1979696188258182     
   6.4000000000000004        49.600000000000001        3.2171144738224995     
   6.4000000000000004        50.400000000000006        3.2315011480462208     
   6.4000000000000004        51.200000000000003        3.2334563629307773     
   6.4000000000000004        52.000000000000000        3.2290944774481947     
   6.4000000000000004        52.800000000000004        3.2164277313627014     
   6.4000000000000004        53.600000000000001        3.1976849578579882     
   6.4000000000000004        54.400000000000006        3.1748280533218254     
   6.4000000000000004        55.200000000000003        3.1501745655852460     
   6.4000000000000004        56.000000000000000        3.1276031429401701     
   6.4000000000000004        56.800000000000004        3.1101481317423931     
   6.4000000000000004        57.600000000000001        3.0987039097139015     
   6.4000000000000004        58.400000000000006        3.0928513943558764     
   6.4000000000000004        59.200000000000003        3.0912406231488991     
   6.4000000000000004        60.000000000000000        3.0905763537572501     
   6.4000000000000004        60.800000000000004        3.0958581891352144     
   6.4000000000000004        61.600000000000001        3.0983118050648981     
   6.4000000000000004        62.400000000000006        3.1002568637695251     
   6.4000000000000004        63.200000000000003        3.1005851155534709     
   6.4000000000000004        64.000000000000000        3.1001243913492549     
   6.4000000000000004        64.799999999999997        3.1010237512316658     
   6.4000000000000004        65.600000000000009        3.1007537527417512     
   6.4000000000000004        66.400000000000006        3.1002569522100063     
   6.4000000000000004        67.200000000000003        3.1004217843461506     
   6.4000000000000004        68.000000000000000        3.1006306001804744     
   6.4000000000000004        68.799999999999997        3.1002931696046696     
   6.4000000000000004        69.600000000000009        3.0988398794891743     
   6.4000000000000004        70.400000000000006        3.0966145779293774     
   6.4000000000000004        71.200000000000003        3.0939825290509839     
   6.4000000000000004        72.000000000000000        3.0917105601414314     
   6.4000000000000004        72.799999999999997        3.0909807051368250     
   6.4000000000000004        73.600000000000009        3.0927367690889369     
   6.4000000000000004        74.400000000000006        3.0986971357679280     
   6.4000000000000004        75.200000000000003        3.1095526259025257     
   6.4000000000000004        76.000000000000000        3.1240965154835667     
   6.4000000000000004        76.800000000000011        3.1406126336249196     
   6.4000000000000004        77.600000000000009        3.1564218350790729     
   6.4000000000000004        78.400000000000006        3.1697344722424479     
   6.4000000000000004        79.200000000000003        3.1778222022428517     
   6.4000000000000004        80.000000000000000        3.1816106042215400     
   6.4000000000000004        80.800000000000011        3.1783979565513993     
   6.4000000000000004        81.600000000000009        3.1698739709586965     
   6.4000000000000004        82.400000000000006        3.1566758975920042     
   6.4000000000000004        83.200000000000003        3.1390950385380556     
   6.4000000000000004        84.000000000000000        3.1242491646187971     
   6.4000000000000004        84.800000000000011        3.1093560945742036     
   6.4000000000000004        85.600000000000009        3.0999385401026101     
   6.4000000000000004        86.400000000000006        3.0935158770188456     
   6.4000000000000004        87.200000000000003        3.0911820894516180     
   6.4000000000000004        88.000000000000000        3.0923292245016056     
   6.4000000000000004        88.800000000000011        3.0947951712685802     
   6.4000000000000004        89.600000000000009        3.0976673153863539     
   6.4000000000000004        90.400000000000006        3.0996015890325683     
   6.4000000000000004        91.200000000000003        3.1009056943888309     
   6.4000000000000004        92.000000000000000        3.1026039432747168     
   6.4000000000000004        92.800000000000011        3.1002203762487044     
   6.4000000000000004        93.600000000000009        3.1013897022695445     
   6.4000000000000004        94.400000000000006        3.1012352010472970     
   6.4000000000000004        95.200000000000003        3.0992080721519200     
   6.4000000000000004        96.000000000000000        3.1015917087476330     
   6.4000000000000004        96.800000000000011        3.1002318826022695     
   6.4000000000000004        97.600000000000009        3.1003649054077163     
   6.4000000000000004        98.400000000000006        3.1007048749856780     
   6.4000000000000004        99.200000000000003        3.0986428671623054     
   6.4000000000000004        100.00000000000000        3.1010062956351074     
   6.4000000000000004        100.80000000000001        3.0998668221718444     
   6.4000000000000004        101.60000000000001        3.1000256446216969     
   6.4000000000000004        102.40000000000001        3.0997294158631923     

   7.2000000000000002       0.80000000000000004        3.0994098100819962     
   7.2000000000000002        1.6000000000000001        3.0996002625187655     
   7.2000000000000002        2.4000000000000004        3.1010659703987287     
   7.2000000000000002        3.2000000000000002        3.0998893173664417     
   7.2000000000000002        4.0000000000000000        3.0996591477723299     
   7.2000000000000002        4.8000000000000007        3.0981412893870650     
   7.2000000000000002        5.6000000000000005        3.0993331092943346     
   7.2000000000000002        6.4000000000000004        3.1000671392380315     
   7.2000000000000002        7.2000000000000002        3.1005370331020470     
   7.2000000000000002        8.0000000000000000        3.1013604871963802     
   7.2000000000000002        8.8000000000000007        3.1014877213891547     
   7.2000000000000002        9.6000000000000014        3.1016729173331736     
   7.2000000000000002        10.400000000000000        3.1013218322993232     
   7.2000000000000002        11.200000000000001        3.1002734596449346     
   7.2000000000000002        12.000000000000000        3.0979734287221765     
   7.2000000000000002        12.800000000000001        3.0923629841154971     
   7.2000000000000002        13.600000000000001        3.0862004643196408     
   7.2000000000000002        14.400000000000000        3.0818285810665089     
   7.2000000000000002        15.200000000000001        3.0774750819402374     
   7.2000000000000002        16.000000000000000        3.0760097198863963     
   7.2000000000000002        16.800000000000001        3.0778175597698101     
   7.2000000000000002        17.600000000000001        3.0821600510179312     
   7.2000000000000002        18.400000000000002        3.0882401078565231     
   7.2000000000000002        19.200000000000003        3.0941310483721685     
   7.2000000000000002        20.000000000000000        3.0982380422551175     
   7.2000000000000002        20.800000000000001        3.0996311192423027     
   7.2000000000000002        21.600000000000001        3.0985715503831153     
   7.2000000000000002        22.400000000000002        3.0934599554484588     
   7.2000000000000002        23.200000000000003        3.0887862045667505     
   7.2000000000000002        24.000000000000000        3.0829508306582634     
   7.2000000000000002        24.800000000000001        3.0783127435364235     
   7.2000000000000002        25.600000000000001        3.0763728908255930     
   7.2000000000000002        26.400000000000002        3.0775690698362799     
   7.2000000000000002        27.200000000000003        3.0814341985322953     
   7.2000000000000002        28.000000000000000        3.0870857207828606     
   7.2000000000000002        28.800000000000001        3.0921053861316476     
   7.2000000000000002        29.600000000000001        3.0963918478261374     
   7.2000000000000002        30.400000000000002        3.0998343616901787     
   7.2000000000000002        31.200000000000003        3.1016593821895215     
   7.2000000000000002        32.000000000000000        3.1020934760699137     
   7.2000000000000002        32.800000000000004        3.1019624837583528     
   7.2000000000000002        33.600000000000001        3.1005661367041615     
   7.2000000000000002        34.399999999999999        3.1003966444044835     
   7.2000000000000002        35.200000000000003        3.0980394759047805     
   7.2000000000000002        36.000000000000000        3.1001974706082285     
   7.2000000000000002        36.800000000000004        3.1002408461588029     
   7.2000000000000002        37.600000000000001        3.1019428789240640     
   7.2000000000000002        38.400000000000006        3.1010499895857588     
   7.2000000000000002        39.200000000000003        3.0999580153953072     
   7.2000000000000002        40.000000000000000        3.0996727495304208     
   7.2000000000000002        40.800000000000004        3.0980563118715403     
   7.2000000000000002        41.600000000000001        3.0949495748169289     
   7.2000000000000002        42.400000000000006        3.0912938337676290     
   7.2000000000000002        43.200000000000003        3.0905348234031305     
   7.2000000000000002        44.000000000000000        3.0947976049738095     
   7.2000000000000002        44.800000000000004        3.1055532821344403     
   7.2000000000000002        45.600000000000001        3.1240569458542988     
   7.2000000000000002        46.400000000000006        3.1501612167144315     
   7.2000000000000002        47.200000000000003        3.1814107941957630     
   7.2000000000000002        48.000000000000000        3.2144198890065865     
   7.2000000000000002        48.800000000000004        3.2449560571973515     
   7.2000000000000002        49.600000000000001        3.2695669468516844     
   7.2000000000000002        50.400000000000006        3.2868380327329954     
   7.2000000000000002        51.200000000000003        3.2906746420741917     
   7.2000000000000002        52.000000000000000        3.2848808142940751     
   7.2000000000000002        52.800000000000004        3.2682329435585107     
   7.2000000000000002        53.600000000000001        3.2437865044189964     
   7.2000000000000002        54.400000000000006        3.2139805398451124     
   7.2000000000000002        55.200000000000003        3.1830628791899542     
   7.2000000000000002        56.000000000000000        3.1498129907957253     
   7.2000000000000002        56.800000000000004        3.1244555079470322     
   7.2000000000000002        57.600000000000001        3.1062673833628129     
   7.2000000000000002        58.400000000000006        3.0950392820813479     
   7.2000000000000002        59.200000000000003        3.0906636103387060     
   7.2000000000000002        60.000000000000000        3.0918132641287528     
   7.2000000000000002        60.800000000000004        3.0939313578943448     
   7.2000000000000002        61.600000000000001        3.0974283159920244     
   7.2000000000000002        62.400000000000006        3.0990590577561861     
   7.2000000000000002        63.200000000000003        3.1002655028025510     
   7.2000000000000002        64.000000000000000        3.1051137107816738     
   7.2000000000000002        64.799999999999997        3.1001368485570291     
   7.2000000000000002        65.600000000000009        3.1003437494214579     
   7.2000000000000002        66.400000000000006        3.1004592572370995     
   7.2000000000000002        67.200000000000003        3.1005550027472983     
   7.2000000000000002        68.000000000000000        3.1008157778310776     
   7.2000000000000002        68.799999999999997        3.1000407539936523     
   7.2000000000000002        69.600000000000009        3.0978917439500120     
   7.2000000000000002        70.400000000000006        3.0958238952482828     
   7.2000000000000002        71.200000000000003        3.0919290567328970     
   7.2000000000000002        72.000000000000000        3.0908520143174520     
   7.2000000000000002        72.799999999999997        3.0920529096744311     
   7.2000000000000002        73.600000000000009        3.0979119434438842     
   7.2000000000000002        74.400000000000006        3.1096316974536711     
   7.2000000000000002        75.200000000000003        3.1277404279569820     
   7.2000000000000002        76.000000000000000        3.1492739336185496     
   7.2000000000000002        76.800000000000011        3.1754655708293833     
   7.2000000000000002        77.600000000000009        3.1973074312337335     
   7.2000000000000002        78.400000000000006        3.2170243932386384     
   7.2000000000000002        79.200000000000003        3.2291467445035842     
   7.2000000000000002        80.000000000000000        3.2333517786321804     
   7.2000000000000002        80.800000000000011        3.2290761502384266     
   7.2000000000000002        81.600000000000009        3.2165331901994128     
   7.2000000000000002        82.400000000000006        3.1980454660630464     
   7.2000000000000002        83.200000000000003        3.1753634699749917     
   7.2000000000000002        84.000000000000000        3.1505824536642395     
   7.2000000000000002        84.800000000000011        3.1281505897052666     
   7.2000000000000002        85.600000000000009        3.1109691317707471     
   7.2000000000000002        86.400000000000006        3.0986912789597474     
   7.2000000000000002        87.200000000000003        3.0932830529580766     
   7.2000000000000002        88.000000000000000        3.0923975591237531     
   7.2000000000000002        88.800000000000011        3.0947397002907091     
   7.2000000000000002        89.600000000000009        3.0960626407340235     
   7.2000000000000002        90.400000000000006        3.0991646190660047     
   7.2000000000000002        91.200000000000003        3.1002325491351188     
   7.2000000000000002        92.000000000000000        3.1016252596112364     
   7.2000000000000002        92.800000000000011        3.1020076191525017     
   7.2000000000000002        93.600000000000009        3.1010444933353130     
   7.2000000000000002        94.400000000000006        3.1013641775008467     
   7.2000000000000002        95.200000000000003        3.1015907851544866     
   7.2000000000000002        96.000000000000000        3.1008874147083079     
   7.2000000000000002        96.800000000000011        3.1005206925348312     
   7.2000000000000002        97.600000000000009        3.1004595534957620     
   7.2000000000000002        98.400000000000006        3.1011592546524147     
   7.2000000000000002        99.200000000000003        3.1006939737973815     
   7.2000000000000002        100.00000000000000        3.0998968138563536     
   7.2000000000000002        100.80000000000001        3.1000902725651680     
   7.2000000000000002        101.60000000000001        3.0999895217083742     
   7.2000000000000002        102.40000000000001        3.0987902588513272     

   8.0000000000000000       0.80000000000000004        3.1005352989751991     
   8.0000000000000000        1.6000000000000001        3.0999853926156553     
   8.0000000000000000        2.4000000000000004        3.0993712899311534     
   8.0000000000000000        3.2000000000000002        3.1001253787191163     
   8.0000000000000000        4.0000000000000000        3.1001093355291927     
   8.0000000000000000        4.8000000000000007        3.0998032441162562     
   8.0000000000000000        5.6000000000000005        3.0999568296899720     
   8.0000000000000000        6.4000000000000004        3.1003252632957770     
   8.0000000000000000        7.2000000000000002        3.1010510271151341     
   8.0000000000000000        8.0000000000000000        3.1002744712696950     
   8.0000000000000000        8.8000000000000007        3.1018282357678117     
   8.0000000000000000        9.6000000000000014        3.1013111979991042     
   8.0000000000000000        10.400000000000000        3.0995948367857600     
   8.0000000000000000        11.200000000000001        3.0969262674333113     
   8.0000000000000000        12.000000000000000        3.0906487850071960     
   8.0000000000000000        12.800000000000001        3.0853014308164162     
   8.0000000000000000        13.600000000000001        3.0793778727931764     
   8.0000000000000000        14.400000000000000        3.0759160958810225     
   8.0000000000000000        15.200000000000001        3.0775484085041986     
   8.0000000000000000        16.000000000000000        3.0864152137548739     
   8.0000000000000000        16.800000000000001        3.0977252991350097     
   8.0000000000000000        17.600000000000001        3.1133558726169235     
   8.0000000000000000        18.400000000000002        3.1303180209373962     
   8.0000000000000000        19.200000000000003        3.1449546058282158     
   8.0000000000000000        20.000000000000000        3.1528208502899240     
   8.0000000000000000        20.800000000000001        3.1556297334293442     
   8.0000000000000000        21.600000000000001        3.1526290056895609     
   8.0000000000000000        22.400000000000002        3.1441362266862307     
   8.0000000000000000        23.200000000000003        3.1307072530891191     
   8.0000000000000000        24.000000000000000        3.1141900752820555     
   8.0000000000000000        24.800000000000001        3.0979414806380614     
   8.0000000000000000        25.600000000000001        3.0854570101988874     
   8.0000000000000000        26.400000000000002        3.0779004948522029     
   8.0000000000000000        27.200000000000003        3.0765489417591056     
   8.0000000000000000        28.000000000000000        3.0780628235867917     
   8.0000000000000000        28.800000000000001        3.0855067226552118     
   8.0000000000000000        29.600000000000001        3.0915000112461981     
   8.0000000000000000        30.400000000000002        3.0965500529925558     
   8.0000000000000000        31.200000000000003        3.0998387798886680     
   8.0000000000000000        32.000000000000000        3.1012044347351750     
   8.0000000000000000        32.800000000000004        3.1016126836907034     
   8.0000000000000000        33.600000000000001        3.1012400483859803     
   8.0000000000000000        34.399999999999999        3.1013574237166157     
   8.0000000000000000        35.200000000000003        3.1002845137784174     
   8.0000000000000000        36.000000000000000        3.1016649636299061     
   8.0000000000000000        36.800000000000004        3.1004912912403642     
   8.0000000000000000        37.600000000000001        3.1009179058551504     
   8.0000000000000000        38.400000000000006        3.1007637557239618     
   8.0000000000000000        39.200000000000003        3.0996119841435692     
   8.0000000000000000        40.000000000000000        3.0988810862370713     
   8.0000000000000000        40.800000000000004        3.0950367632210134     
   8.0000000000000000        41.600000000000001        3.0930101739569587     
   8.0000000000000000        42.400000000000006        3.0905020210148395     
   8.0000000000000000        43.200000000000003        3.0915208907344884     
   8.0000000000000000        44.000000000000000        3.0989510825046036     
   8.0000000000000000        44.800000000000004        3.1147843529803096     
   8.0000000000000000        45.600000000000001        3.1404217943706056     
   8.0000000000000000        46.400000000000006        3.1745971465257066     
   8.0000000000000000        47.200000000000003        3.2146051014842740     
   8.0000000000000000        48.000000000000000        3.2547239106351822     
   8.0000000000000000        48.800000000000004        3.2916270933533771     
   8.0000000000000000        49.600000000000001        3.3212418216769333     
   8.0000000000000000        50.400000000000006        3.3386072093329004     
   8.0000000000000000        51.200000000000003        3.3460988367907682     
   8.0000000000000000        52.000000000000000        3.3403764796203501     
   8.0000000000000000        52.800000000000004        3.3208325475003528     
   8.0000000000000000        53.600000000000001        3.2915016714553955     
   8.0000000000000000        54.400000000000006        3.2553560932228600     
   8.0000000000000000        55.200000000000003        3.2138029245717590     
   8.0000000000000000        56.000000000000000        3.1752146324688044     
   8.0000000000000000        56.800000000000004        3.1404027400814192     
   8.0000000000000000        57.600000000000001        3.1155445813385940     
   8.0000000000000000        58.400000000000006        3.0987725350663440     
   8.0000000000000000        59.200000000000003        3.0911989430533326     
   8.0000000000000000        60.000000000000000        3.0904137717929840     
   8.0000000000000000        60.800000000000004        3.0933205992615860     
   8.0000000000000000        61.600000000000001        3.0953214971708061     
   8.0000000000000000        62.400000000000006        3.0983576273883346     
   8.0000000000000000        63.200000000000003        3.1001305682328320     
   8.0000000000000000        64.000000000000000        3.1006775793086865     
   8.0000000000000000        64.799999999999997        3.1002565608037038     
   8.0000000000000000        65.600000000000009        3.1008826378602738     
   8.0000000000000000        66.400000000000006        3.1011109638396852     
   8.0000000000000000        67.200000000000003        3.1011609537115774     
   8.0000000000000000        68.000000000000000        3.1006635659047648     
   8.0000000000000000        68.799999999999997        3.0993194179180423     
   8.0000000000000000        69.600000000000009        3.0967790523499219     
   8.0000000000000000        70.400000000000006        3.0941278159058303     
   8.0000000000000000        71.200000000000003        3.0912668262295160     
   8.0000000000000000        72.000000000000000        3.0906529832410570     
   8.0000000000000000        72.799999999999997        3.0944907413717790     
   8.0000000000000000        73.600000000000009        3.1047057947664602     
   8.0000000000000000        74.400000000000006        3.1245311502725608     
   8.0000000000000000        75.200000000000003        3.1505503259707357     
   8.0000000000000000        76.000000000000000        3.1802495460482381     
   8.0000000000000000        76.800000000000011        3.2138235264108563     
   8.0000000000000000        77.600000000000009        3.2451106944434782     
   8.0000000000000000        78.400000000000006        3.2686831243526981     
   8.0000000000000000        79.200000000000003        3.2853558629689807     
   8.0000000000000000        80.000000000000000        3.2903755372328560     
   8.0000000000000000        80.800000000000011        3.2843548632677666     
   8.0000000000000000        81.600000000000009        3.2692164918933182     
   8.0000000000000000        82.400000000000006        3.2451991521677894     
   8.0000000000000000        83.200000000000003        3.2152140475142224     
   8.0000000000000000        84.000000000000000        3.1817872380667920     
   8.0000000000000000        84.800000000000011        3.1504783214482961     
   8.0000000000000000        85.600000000000009        3.1249554058444149     
   8.0000000000000000        86.400000000000006        3.1068484075668756     
   8.0000000000000000        87.200000000000003        3.0955455926747200     
   8.0000000000000000        88.000000000000000        3.0913809050683039     
   8.0000000000000000        88.800000000000011        3.0907045291655768     
   8.0000000000000000        89.600000000000009        3.0944605671449490     
   8.0000000000000000        90.400000000000006        3.0974356822014517     
   8.0000000000000000        91.200000000000003        3.0999887303766762     
   8.0000000000000000        92.000000000000000        3.0998446778957147     
   8.0000000000000000        92.800000000000011        3.1006379332692289     
   8.0000000000000000        93.600000000000009        3.0997711383497228     
   8.0000000000000000        94.400000000000006        3.0997126248496727     
   8.0000000000000000        95.200000000000003        3.0991658006462566     
   8.0000000000000000        96.000000000000000        3.1010301732350678     
   8.0000000000000000        96.800000000000011        3.1008617638593523     
   8.0000000000000000        97.600000000000009        3.1011644951953041     
   8.0000000000000000        98.400000000000006        3.1014295563894634     
   8.0000000000000000        99.200000000000003        3.1001677817998625     
   8.0000000000000000        100.00000000000000        3.0997229659647161     
   8.0000000000000000        100.80000000000001        3.1006636663546376     
   8.0000000000000000        101.60000000000001        3.0999674380724511     
   8.0000000000000000        102.40000000000001        3.1005734210335585     

   8.8000000000000007       0.80000000000000004        3.1000505316600613     
   8.8000000000000007        1.6000000000000001        3.1004636517866420     
   8.8000000000000007        2.4000000000000004        3.1005697790351832     
   8.8000000000000007        3.2000000000000002        3.0995345232381051     
   8.8000000000000007        4.0000000000000000        3.0973148138580320     
   8.8000000000000007        4.8000000000000007        3.0999862236859865     
   8.8000000000000007        5.6000000000000005        3.0999053130702414     
   8.8000000000000007        6.4000000000000004        3.0993726116591538     
   8.8000000000000007        7.2000000000000002        3.1015977439403812     
   8.8000000000000007        8.0000000000000000        3.1028533377715455     
   8.8000000000000007        8.8000000000000007        3.1019484898763290     
   8.8000000000000007        9.6000000000000014        3.0992915887969144     
   8.8000000000000007        10.400000000000000        3.0969640141285035     
   8.8000000000000007        11.200000000000001        3.0919653266683316     
   8.8000000000000007        12.000000000000000        3.0852372346081358     
   8.8000000000000007        12.800000000000001        3.0772993784340059     
   8.8000000000000007        13.600000000000001        3.0757537427747761     
   8.8000000000000007        14.400000000000000        3.0800156301585373     
   8.8000000000000007        15.200000000000001        3.0941249987184190     
   8.8000000000000007        16.000000000000000        3.1181877003582179     
   8.8000000000000007        16.800000000000001        3.1487373587427805     
   8.8000000000000007        17.600000000000001        3.1811457339249531     
   8.8000000000000007        18.400000000000002        3.2096484707007358     
   8.8000000000000007        19.200000000000003        3.2303435373957448     
   8.8000000000000007        20.000000000000000        3.2436018068328609     
   8.8000000000000007        20.800000000000001        3.2482491241718336     
   8.8000000000000007        21.600000000000001        3.2432695366104567     
   8.8000000000000007        22.400000000000002        3.2303935623502156     
   8.8000000000000007        23.200000000000003        3.2092384339205604     
   8.8000000000000007        24.000000000000000        3.1806362789261016     
   8.8000000000000007        24.800000000000001        3.1477463898766689     
   8.8000000000000007        25.600000000000001        3.1181149167645001     
   8.8000000000000007        26.400000000000002        3.0936229049756174     
   8.8000000000000007        27.200000000000003        3.0803912216038634     
   8.8000000000000007        28.000000000000000        3.0771499941014953     
   8.8000000000000007        28.800000000000001        3.0799304770813865     
   8.8000000000000007        29.600000000000001        3.0849991811540942     
   8.8000000000000007        30.400000000000002        3.0910078819628324     
   8.8000000000000007        31.200000000000003        3.0964643702436518     
   8.8000000000000007        32.000000000000000        3.1001941187174120     
   8.8000000000000007        32.800000000000004        3.1002389569274600     
   8.8000000000000007        33.600000000000001        3.1020760398198099     
   8.8000000000000007        34.399999999999999        3.1011362080920368     
   8.8000000000000007        35.200000000000003        3.1004738063221535     
   8.8000000000000007        36.000000000000000        3.1003085094020939     
   8.8000000000000007        36.800000000000004        3.1003351001438180     
   8.8000000000000007        37.600000000000001        3.1005649619754094     
   8.8000000000000007        38.400000000000006        3.1000098977658945     
   8.8000000000000007        39.200000000000003        3.0997296377031258     
   8.8000000000000007        40.000000000000000        3.0982912983118376     
   8.8000000000000007        40.800000000000004        3.0950633341969893     
   8.8000000000000007        41.600000000000001        3.0919096651404625     
   8.8000000000000007        42.400000000000006        3.0906730666486961     
   8.8000000000000007        43.200000000000003        3.0930148008176643     
   8.8000000000000007        44.000000000000000        3.1038366443974428     
   8.8000000000000007        44.800000000000004        3.1230074870403266     
   8.8000000000000007        45.600000000000001        3.1562462857485429     
   8.8000000000000007        46.400000000000006        3.1988846948043816     
   8.8000000000000007        47.200000000000003        3.2446960904071216     
   8.8000000000000007        48.000000000000000        3.2915415138602659     
   8.8000000000000007        48.800000000000004        3.3327824038447629     
   8.8000000000000007        49.600000000000001        3.3660439177084647     
   8.8000000000000007        50.400000000000006        3.3870262111262206     
   8.8000000000000007        51.200000000000003        3.3940756555218772     
   8.8000000000000007        52.000000000000000        3.3868937793098968     
   8.8000000000000007        52.800000000000004        3.3657220431331942     
   8.8000000000000007        53.600000000000001        3.3340089246245737     
   8.8000000000000007        54.400000000000006        3.2915504620333058     
   8.8000000000000007        55.200000000000003        3.2444735225800061     
   8.8000000000000007        56.000000000000000        3.1976229453345515     
   8.8000000000000007        56.800000000000004        3.1563757014791549     
   8.8000000000000007        57.600000000000001        3.1252543101383399     
   8.8000000000000007        58.400000000000006        3.1017391209600556     
   8.8000000000000007        59.200000000000003        3.0925349321299973     
   8.8000000000000007        60.000000000000000        3.0897196161325131     
   8.8000000000000007        60.800000000000004        3.0917557386992254     
   8.8000000000000007        61.600000000000001        3.0945065309464597     
   8.8000000000000007        62.400000000000006        3.1005186729504985     
   8.8000000000000007        63.200000000000003        3.0994781638235671     
   8.8000000000000007        64.000000000000000        3.1006918136870047     
   8.8000000000000007        64.799999999999997        3.1004352774272692     
   8.8000000000000007        65.600000000000009        3.1001746836298580     
   8.8000000000000007        66.400000000000006        3.0992002071626974     
   8.8000000000000007        67.200000000000003        3.1016086802777689     
   8.8000000000000007        68.000000000000000        3.1011193567022062     
   8.8000000000000007        68.799999999999997        3.0990568231367379     
   8.8000000000000007        69.600000000000009        3.0957022773744889     
   8.8000000000000007        70.400000000000006        3.0925890503665507     
   8.8000000000000007        71.200000000000003        3.0907192555261274     
   8.8000000000000007        72.000000000000000        3.0915234394662945     
   8.8000000000000007        72.799999999999997        3.0992073027381735     
   8.8000000000000007        73.600000000000009        3.1153082572054327     
   8.8000000000000007        74.400000000000006        3.1403838118309637     
   8.8000000000000007        75.200000000000003        3.1744946595160926     
   8.8000000000000007        76.000000000000000        3.2135776546030526     
   8.8000000000000007        76.800000000000011        3.2550665130950081     
   8.8000000000000007        77.600000000000009        3.2918992514099341     
   8.8000000000000007        78.400000000000006        3.3204046423201663     
   8.8000000000000007        79.200000000000003        3.3393255307556893     
   8.8000000000000007        80.000000000000000        3.3464263570418624     
   8.8000000000000007        80.800000000000011        3.3394483016061978     
   8.8000000000000007        81.600000000000009        3.3208519055136856     
   8.8000000000000007        82.400000000000006        3.2916034779930987     
   8.8000000000000007        83.200000000000003        3.2540504542576163     
   8.8000000000000007        84.000000000000000        3.2148145921323454     
   8.8000000000000007        84.800000000000011        3.1750682210426486     
   8.8000000000000007        85.600000000000009        3.1412601290905320     
   8.8000000000000007        86.400000000000006        3.1149916972271727     
   8.8000000000000007        87.200000000000003        3.0984993201012507     
   8.8000000000000007        88.000000000000000        3.0908736279262605     
   8.8000000000000007        88.800000000000011        3.0906339009938075     
   8.8000000000000007        89.600000000000009        3.0934180524548700     
   8.8000000000000007        90.400000000000006        3.0946414127779067     
   8.8000000000000007        91.200000000000003        3.0964638659395511     
   8.8000000000000007        92.000000000000000        3.0974789289806308     
   8.8000000000000007        92.800000000000011        3.0980829671146402     
   8.8000000000000007        93.600000000000009        3.0985468237051865     
   8.8000000000000007        94.400000000000006        3.0988525138580596     
   8.8000000000000007        95.200000000000003        3.0991976087390252     
   8.8000000000000007        96.000000000000000        3.0995407065076055     
   8.8000000000000007        96.800000000000011        3.1001755820321408     
   8.8000000000000007        97.600000000000009        3.1010952507713894     
   8.8000000000000007        98.400000000000006        3.1008924303081842     
   8.8000000000000007        99.200000000000003        3.1008545851532294     
   8.8000000000000007        100.00000000000000        3.1006712550403899     
   8.8000000000000007        100.80000000000001        3.1005712362905862     
   8.8000000000000007        101.60000000000001        3.1002112864535811     
   8.8000000000000007        102.40000000000001        3.0999317684079473     

   9.6000000000000014       0.80000000000000004        3.1002021228031089     
   9.6000000000000014        1.6000000000000001        3.1004235399032702     
   9.6000000000000014        2.4000000000000004        3.1009899257128621     
   9.6000000000000014        3.2000000000000002        3.1007554374425341     
   9.6000000000000014        4.0000000000000000        3.1002994624453986     
   9.6000000000000014        4.8000000000000007        3.1004242863468847     
   9.6000000000000014        5.6000000000000005        3.1003242154068564     
   9.6000000000000014        6.4000000000000004        3.1006371037026805     
   9.6000000000000014        7.2000000000000002        3.1015081478021780     
   9.6000000000000014        8.0000000000000000        3.1019640774889545     
   9.6000000000000014        8.8000000000000007        3.1007931104120532     
   9.6000000000000014        9.6000000000000014        3.0973361810517792     
   9.6000000000000014        10.400000000000000        3.0923816920416662     
   9.6000000000000014        11.200000000000001        3.0856783383795126     
   9.6000000000000014        12.000000000000000        3.0786211944835005     
   9.6000000000000014        12.800000000000001        3.0755179683545641     
   9.6000000000000014        13.600000000000001        3.0811483759816274     
   9.6000000000000014        14.400000000000000        3.1017422633496925     
   9.6000000000000014        15.200000000000001        3.1361957765535200     
   9.6000000000000014        16.000000000000000        3.1830372510615761     
   9.6000000000000014        16.800000000000001        3.2358085690230660     
   9.6000000000000014        17.600000000000001        3.2801983032368489     
   9.6000000000000014        18.400000000000002        3.3155994506738282     
   9.6000000000000014        19.200000000000003        3.3378793082706060     
   9.6000000000000014        20.000000000000000        3.3505150262100676     
   9.6000000000000014        20.800000000000001        3.3533647935159765     
   9.6000000000000014        21.600000000000001        3.3494872369617306     
   9.6000000000000014        22.400000000000002        3.3363418235927980     
   9.6000000000000014        23.200000000000003        3.3142596128067012     
   9.6000000000000014        24.000000000000000        3.2785751574106756     
   9.6000000000000014        24.800000000000001        3.2327328590270783     
   9.6000000000000014        25.600000000000001        3.1821086787018031     
   9.6000000000000014        26.400000000000002        3.1356343552436532     
   9.6000000000000014        27.200000000000003        3.1013599209337883     
   9.6000000000000014        28.000000000000000        3.0824536656032975     
   9.6000000000000014        28.800000000000001        3.0762993044877200     
   9.6000000000000014        29.600000000000001        3.0788037777561015     
   9.6000000000000014        30.400000000000002        3.0851436614098238     
   9.6000000000000014        31.200000000000003        3.0919347461522304     
   9.6000000000000014        32.000000000000000        3.0974723105387785     
   9.6000000000000014        32.800000000000004        3.1007447498028662     
   9.6000000000000014        33.600000000000001        3.1017068452291987     
   9.6000000000000014        34.399999999999999        3.1015020150383266     
   9.6000000000000014        35.200000000000003        3.1009721545090536     
   9.6000000000000014        36.000000000000000        3.1006257751888602     
   9.6000000000000014        36.800000000000004        3.0990999557555630     
   9.6000000000000014        37.600000000000001        3.1011069993998790     
   9.6000000000000014        38.400000000000006        3.1013310812895907     
   9.6000000000000014        39.200000000000003        3.0995327705964777     
   9.6000000000000014        40.000000000000000        3.0975032970715302     
   9.6000000000000014        40.800000000000004        3.0935950928325138     
   9.6000000000000014        41.600000000000001        3.0903873268782687     
   9.6000000000000014        42.400000000000006        3.0904945755068369     
   9.6000000000000014        43.200000000000003        3.0947146278725191     
   9.6000000000000014        44.000000000000000        3.1081422688932587     
   9.6000000000000014        44.800000000000004        3.1331686566358083     
   9.6000000000000014        45.600000000000001        3.1703446285710215     
   9.6000000000000014        46.400000000000006        3.2174522304290960     
   9.6000000000000014        47.200000000000003        3.2660650819107633     
   9.6000000000000014        48.000000000000000        3.3220216123934878     
   9.6000000000000014        48.800000000000004        3.3655780861342706     
   9.6000000000000014        49.600000000000001        3.4007468487118162     
   9.6000000000000014        50.400000000000006        3.4243109483718754     
   9.6000000000000014        51.200000000000003        3.4306830549348648     
   9.6000000000000014        52.000000000000000        3.4237276740481537     
   9.6000000000000014        52.800000000000004        3.4016443458169316     
   9.6000000000000014        53.600000000000001        3.3653277299099731     
   9.6000000000000014        54.400000000000006        3.3204077274896187     
   9.6000000000000014        55.200000000000003        3.2689477344408449     
   9.6000000000000014        56.000000000000000        3.2164960514274514     
   9.6000000000000014        56.800000000000004        3.1698459689922176     
   9.6000000000000014        57.600000000000001        3.1326911502652828     
   9.6000000000000014        58.400000000000006        3.1083637457508253     
   9.6000000000000014        59.200000000000003        3.0947980466577536     
   9.6000000000000014        60.000000000000000        3.0905384827873110     
   9.6000000000000014        60.800000000000004        3.0912121444413736     
   9.6000000000000014        61.600000000000001        3.0946709970662893     
   9.6000000000000014        62.400000000000006        3.0959140686801701     
   9.6000000000000014        63.200000000000003        3.0990187411300774     
   9.6000000000000014        64.000000000000000        3.1002093120871073     
   9.6000000000000014        64.799999999999997        3.1009303339417942     
   9.6000000000000014        65.600000000000009        3.1012009633431754     
   9.6000000000000014        66.400000000000006        3.1007908202924095     
   9.6000000000000014        67.200000000000003        3.1016455697282641     
   9.6000000000000014        68.000000000000000        3.1001127083827402     
   9.6000000000000014        68.799999999999997        3.0982986878407028     
   9.6000000000000014        69.600000000000009        3.0965336832949739     
   9.6000000000000014        70.400000000000006        3.0913359490510675     
   9.6000000000000014        71.200000000000003        3.0904225283079523     
   9.6000000000000014        72.000000000000000        3.0929125664684687     
   9.6000000000000014        72.799999999999997        3.1040325592250797     
   9.6000000000000014        73.600000000000009        3.1252515513032075     
   9.6000000000000014        74.400000000000006        3.1573888364780167     
   9.6000000000000014        75.200000000000003        3.1981096475157624     
   9.6000000000000014        76.000000000000000        3.2447778385417396     
   9.6000000000000014        76.800000000000011        3.2916992962556084     
   9.6000000000000014        77.600000000000009        3.3345997887770582     
   9.6000000000000014        78.400000000000006        3.3662430448933627     
   9.6000000000000014        79.200000000000003        3.3866551119529364     
   9.6000000000000014        80.000000000000000        3.3936820002880332     
   9.6000000000000014        80.800000000000011        3.3868042612203442     
   9.6000000000000014        81.600000000000009        3.3663781291689330     
   9.6000000000000014        82.400000000000006        3.3338160734164477     
   9.6000000000000014        83.200000000000003        3.2929168534013749     
   9.6000000000000014        84.000000000000000        3.2452966475520042     
   9.6000000000000014        84.800000000000011        3.1984997170884948     
   9.6000000000000014        85.600000000000009        3.1579892884968404     
   9.6000000000000014        86.400000000000006        3.1232933017889097     
   9.6000000000000014        87.200000000000003        3.1016542542075811     
   9.6000000000000014        88.000000000000000        3.0898451255626989     
   9.6000000000000014        88.800000000000011        3.0866399085876646     
   9.6000000000000014        89.600000000000009        3.0873103566534521     
   9.6000000000000014        90.400000000000006        3.0906942150472947     
   9.6000000000000014        91.200000000000003        3.0923752157091453     
   9.6000000000000014        92.000000000000000        3.0932302934555738     
   9.6000000000000014        92.800000000000011        3.0952939619294746     
   9.6000000000000014        93.600000000000009        3.0953927981178757     
   9.6000000000000014        94.400000000000006        3.0958620445470593     
   9.6000000000000014        95.200000000000003        3.0962002979738408     
   9.6000000000000014        96.000000000000000        3.0965960905066012     
   9.6000000000000014        96.800000000000011        3.0980388352853465     
   9.6000000000000014        97.600000000000009        3.0989705176949371     
   9.6000000000000014        98.400000000000006        3.1010501375668902     
   9.6000000000000014        99.200000000000003        3.1003373826699092     
   9.6000000000000014        100.00000000000000        3.1013548975182545     
   9.6000000000000014        100.80000000000001        3.1006686860632948     
   9.6000000000000014        101.60000000000001        3.1007527515300759     
   9.6000000000000014        102.40000000000001        3.1001438517484594     

   10.400000000000000       0.80000000000000004        3.0997362332753928     
   10.400000000000000        1.6000000000000001        3.1001423118718061     
   10.400000000000000        2.4000000000000004        3.1001528572081889     
   10.400000000000000        3.2000000000000002        3.0986836902650712     
   10.400000000000000        4.0000000000000000        3.1004683992000581     
   10.400000000000000        4.8000000000000007        3.0985237996035147     
   10.400000000000000        5.6000000000000005        3.1008258699027125     
   10.400000000000000        6.4000000000000004        3.1012128780407453     
   10.400000000000000        7.2000000000000002        3.1025564349547268     
   10.400000000000000        8.0000000000000000        3.1016609005914235     
   10.400000000000000        8.8000000000000007        3.0987917390881190     
   10.400000000000000        9.6000000000000014        3.0938750617843267     
   10.400000000000000        10.400000000000000        3.0865067966405739     
   10.400000000000000        11.200000000000001        3.0784038412613608     
   10.400000000000000        12.000000000000000        3.0757832345186067     
   10.400000000000000        12.800000000000001        3.0819135243407945     
   10.400000000000000        13.600000000000001        3.1044189027016560     
   10.400000000000000        14.400000000000000        3.1461993935958810     
   10.400000000000000        15.200000000000001        3.2067682027940250     
   10.400000000000000        16.000000000000000        3.2757175256180462     
   10.400000000000000        16.800000000000001        3.3374565375690866     
   10.400000000000000        17.600000000000001        3.3793623194022269     
   10.400000000000000        18.400000000000002        3.4040274844821190     
   10.400000000000000        19.200000000000003        3.4132001330391772     
   10.400000000000000        20.000000000000000        3.4148279668107713     
   10.400000000000000        20.800000000000001        3.4164003341461031     
   10.400000000000000        21.600000000000001        3.4159498846915466     
   10.400000000000000        22.400000000000002        3.4133537355100509     
   10.400000000000000        23.200000000000003        3.4032523463555844     
   10.400000000000000        24.000000000000000        3.3796207673140395     
   10.400000000000000        24.800000000000001        3.3355368597798774     
   10.400000000000000        25.600000000000001        3.2732976378129530     
   10.400000000000000        26.400000000000002        3.2041727760454957     
   10.400000000000000        27.200000000000003        3.1443898764051088     
   10.400000000000000        28.000000000000000        3.1030522875877007     
   10.400000000000000        28.800000000000001        3.0814623993532604     
   10.400000000000000        29.600000000000001        3.0753238428831375     
   10.400000000000000        30.400000000000002        3.0800554379718514     
   10.400000000000000        31.200000000000003        3.0869480043624868     
   10.400000000000000        32.000000000000000        3.0939468218124522     
   10.400000000000000        32.800000000000004        3.0982932709054429     
   10.400000000000000        33.600000000000001        3.1007447147420999     
   10.400000000000000        34.399999999999999        3.1014600566762569     
   10.400000000000000        35.200000000000003        3.1012458528678932     
   10.400000000000000        36.000000000000000        3.1008677278930001     
   10.400000000000000        36.800000000000004        3.1008396735966306     
   10.400000000000000        37.600000000000001        3.1008089757977269     
   10.400000000000000        38.400000000000006        3.1003814247239858     
   10.400000000000000        39.200000000000003        3.1019021779805516     
   10.400000000000000        40.000000000000000        3.0948497730419020     
   10.400000000000000        40.800000000000004        3.0940224146080055     
   10.400000000000000        41.600000000000001        3.0932041761191988     
   10.400000000000000        42.400000000000006        3.0906695561864388     
   10.400000000000000        43.200000000000003        3.0958541230381482     
   10.400000000000000        44.000000000000000        3.1105524075729236     
   10.400000000000000        44.800000000000004        3.1389733071261690     
   10.400000000000000        45.600000000000001        3.1797403951345609     
   10.400000000000000        46.400000000000006        3.2292427610422840     
   10.400000000000000        47.200000000000003        3.2854816165226768     
   10.400000000000000        48.000000000000000        3.3382029452294453     
   10.400000000000000        48.800000000000004        3.3854847422178005     
   10.400000000000000        49.600000000000001        3.4227411349980765     
   10.400000000000000        50.400000000000006        3.4449033336219421     
   10.400000000000000        51.200000000000003        3.4535483861171863     
   10.400000000000000        52.000000000000000        3.4421246708849660     
   10.400000000000000        52.800000000000004        3.4238915885041967     
   10.400000000000000        53.600000000000001        3.3868266060371064     
   10.400000000000000        54.400000000000006        3.3392777848029627     
   10.400000000000000        55.200000000000003        3.2853810765394988     
   10.400000000000000        56.000000000000000        3.2294117857175371     
   10.400000000000000        56.800000000000004        3.1790370169716393     
   10.400000000000000        57.600000000000001        3.1387981769966387     
   10.400000000000000        58.400000000000006        3.1104587057433482     
   10.400000000000000        59.200000000000003        3.0957699555154790     
   10.400000000000000        60.000000000000000        3.0902142455744750     
   10.400000000000000        60.800000000000004        3.0911188984846691     
   10.400000000000000        61.600000000000001        3.0943289108737089     
   10.400000000000000        62.400000000000006        3.0972696260047154     
   10.400000000000000        63.200000000000003        3.0989531103253940     
   10.400000000000000        64.000000000000000        3.0998673602972735     
   10.400000000000000        64.799999999999997        3.1005808357193483     
   10.400000000000000        65.600000000000009        3.1020411842349929     
   10.400000000000000        66.400000000000006        3.1022007713303865     
   10.400000000000000        67.200000000000003        3.1005925675611028     
   10.400000000000000        68.000000000000000        3.0998252040973866     
   10.400000000000000        68.799999999999997        3.0976889592312027     
   10.400000000000000        69.600000000000009        3.0948713486349275     
   10.400000000000000        70.400000000000006        3.0912324975671939     
   10.400000000000000        71.200000000000003        3.0902780108841146     
   10.400000000000000        72.000000000000000        3.0945425592553328     
   10.400000000000000        72.799999999999997        3.1079036633935098     
   10.400000000000000        73.600000000000009        3.1334559176699597     
   10.400000000000000        74.400000000000006        3.1706112797592234     
   10.400000000000000        75.200000000000003        3.2166876515637566     
   10.400000000000000        76.000000000000000        3.2691238895364152     
   10.400000000000000        76.800000000000011        3.3206325055878954     
   10.400000000000000        77.600000000000009        3.3660468564921109     
   10.400000000000000        78.400000000000006        3.4021173084765448     
   10.400000000000000        79.200000000000003        3.4233144823722927     
   10.400000000000000        80.000000000000000        3.4303439973201817     
   10.400000000000000        80.800000000000011        3.4253353634101131     
   10.400000000000000        81.600000000000009        3.4016170367085188     
   10.400000000000000        82.400000000000006        3.3670470363776692     
   10.400000000000000        83.200000000000003        3.3207769811364281     
   10.400000000000000        84.000000000000000        3.2701560785388724     
   10.400000000000000        84.800000000000011        3.2158607258265284     
   10.400000000000000        85.600000000000009        3.1687755938295590     
   10.400000000000000        86.400000000000006        3.1309642037650320     
   10.400000000000000        87.200000000000003        3.1035372723055126     
   10.400000000000000        88.000000000000000        3.0885972285166639     
   10.400000000000000        88.800000000000011        3.0823231229302497     
   10.400000000000000        89.600000000000009        3.0835189944430028     
   10.400000000000000        90.400000000000006        3.0865290853752607     
   10.400000000000000        91.200000000000003        3.0884018958488966     
   10.400000000000000        92.000000000000000        3.0916382430407787     
   10.400000000000000        92.800000000000011        3.0913910984353006     
   10.400000000000000        93.600000000000009        3.0923013749358952     
   10.400000000000000        94.400000000000006        3.0922301269156156     
   10.400000000000000        95.200000000000003        3.0926454917958885     
   10.400000000000000        96.000000000000000        3.0938123237438977     
   10.400000000000000        96.800000000000011        3.0953211937398848     
   10.400000000000000        97.600000000000009        3.0965450852469627     
   10.400000000000000        98.400000000000006        3.0975257448345372     
   10.400000000000000        99.200000000000003        3.0986321728822488     
   10.400000000000000        100.00000000000000        3.1013395606410059     
   10.400000000000000        100.80000000000001        3.1011416663195805     
   10.400000000000000        101.60000000000001        3.1009874580033712     
   10.400000000000000        102.40000000000001        3.0998921840375933     

   11.200000000000001       0.80000000000000004        3.1000796461282807     
   11.200000000000001        1.6000000000000001        3.1001030709300137     
   11.200000000000001        2.4000000000000004        3.1000520923312931     
   11.200000000000001        3.2000000000000002        3.1003927832148159     
   11.200000000000001        4.0000000000000000        3.1001538942971867     
   11.200000000000001        4.8000000000000007        3.1005686457640915     
   11.200000000000001        5.6000000000000005        3.1011160996325500     
   11.200000000000001        6.4000000000000004        3.1015261363219144     
   11.200000000000001        7.2000000000000002        3.1009049887139608     
   11.200000000000001        8.0000000000000000        3.1007192733765816     
   11.200000000000001        8.8000000000000007        3.0962736714820980     
   11.200000000000001        9.6000000000000014        3.0897506883559407     
   11.200000000000001        10.400000000000000        3.0820203453518848     
   11.200000000000001        11.200000000000001        3.0775062963922246     
   11.200000000000001        12.000000000000000        3.0800509626549393     
   11.200000000000001        12.800000000000001        3.0985832845536141     
   11.200000000000001        13.600000000000001        3.1448685470632571     
   11.200000000000001        14.400000000000000        3.2147038271164328     
   11.200000000000001        15.200000000000001        3.2990064796657697     
   11.200000000000001        16.000000000000000        3.3755230588493559     
   11.200000000000001        16.800000000000001        3.4194892415030487     
   11.200000000000001        17.600000000000001        3.4201665259148446     
   11.200000000000001        18.400000000000002        3.3919748843359461     
   11.200000000000001        19.200000000000003        3.3644018804177720     
   11.200000000000001        20.000000000000000        3.3514446003515124     
   11.200000000000001        20.800000000000001        3.3485227202887180     
   11.200000000000001        21.600000000000001        3.3525610783223923     
   11.200000000000001        22.400000000000002        3.3666858768636301     
   11.200000000000001        23.200000000000003        3.3931380744138235     
   11.200000000000001        24.000000000000000        3.4201439865142507     
   11.200000000000001        24.800000000000001        3.4183753728483852     
   11.200000000000001        25.600000000000001        3.3727456777590250     
   11.200000000000001        26.400000000000002        3.2972702508203984     
   11.200000000000001        27.200000000000003        3.2111454719006449     
   11.200000000000001        28.000000000000000        3.1431812579714755     
   11.200000000000001        28.800000000000001        3.1001792780508599     
   11.200000000000001        29.600000000000001        3.0782280627898420     
   11.200000000000001        30.400000000000002        3.0769175632127577     
   11.200000000000001        31.200000000000003        3.0826150779529704     
   11.200000000000001        32.000000000000000        3.0895709399822837     
   11.200000000000001        32.800000000000004        3.0960905864749493     
   11.200000000000001        33.600000000000001        3.0999485209977613     
   11.200000000000001        34.399999999999999        3.1011442041113977     
   11.200000000000001        35.200000000000003        3.1009950949613052     
   11.200000000000001        36.000000000000000        3.1007513783402989     
   11.200000000000001        36.800000000000004        3.1020598417445688     
   11.200000000000001        37.600000000000001        3.0999440116182471     
   11.200000000000001        38.400000000000006        3.1008366569457348     
   11.200000000000001        39.200000000000003        3.0993023040496168     
   11.200000000000001        40.000000000000000        3.0974954855924834     
   11.200000000000001        40.800000000000004        3.0943607907599762     
   11.200000000000001        41.600000000000001        3.0908512678128788     
   11.200000000000001        42.400000000000006        3.0909005787176875     
   11.200000000000001        43.200000000000003        3.0963402796393900     
   11.200000000000001        44.000000000000000        3.1119746137575524     
   11.200000000000001        44.800000000000004        3.1414566084691495     
   11.200000000000001        45.600000000000001        3.1826973743480074     
   11.200000000000001        46.400000000000006        3.2339482293185045     
   11.200000000000001        47.200000000000003        3.2898611218380349     
   11.200000000000001        48.000000000000000        3.3462174576521284     
   11.200000000000001        48.800000000000004        3.3939776318361097     
   11.200000000000001        49.600000000000001        3.4303379537607386     
   11.200000000000001        50.400000000000006        3.4491734249908150     
   11.200000000000001        51.200000000000003        3.4609575861802013     
   11.200000000000001        52.000000000000000        3.4533076099299245     
   11.200000000000001        52.800000000000004        3.4302982303771139     
   11.200000000000001        53.600000000000001        3.3955864122147483     
   11.200000000000001        54.400000000000006        3.3462867297958545     
   11.200000000000001        55.200000000000003        3.2916919563426830     
   11.200000000000001        56.000000000000000        3.2343822397065347     
   11.200000000000001        56.800000000000004        3.1827562939703209     
   11.200000000000001        57.600000000000001        3.1411873766866165     
   11.200000000000001        58.400000000000006        3.1125795375986760     
   11.200000000000001        59.200000000000003        3.0973036304410564     
   11.200000000000001        60.000000000000000        3.0915633559956555     
   11.200000000000001        60.800000000000004        3.0918557603333956     
   11.200000000000001        61.600000000000001        3.0941315999325556     
   11.200000000000001        62.400000000000006        3.0978774359029009     
   11.200000000000001        63.200000000000003        3.0996052162471286     
   11.200000000000001        64.000000000000000        3.1003336443940697     
   11.200000000000001        64.799999999999997        3.1007632552227680     
   11.200000000000001        65.600000000000009        3.1007199056945041     
   11.200000000000001        66.400000000000006        3.1009628542602896     
   11.200000000000001        67.200000000000003        3.1002098619082963     
   11.200000000000001        68.000000000000000        3.0979284585916735     
   11.200000000000001        68.799999999999997        3.0965026846464907     
   11.200000000000001        69.600000000000009        3.0945717654885616     
   11.200000000000001        70.400000000000006        3.0911587023286207     
   11.200000000000001        71.200000000000003        3.0899658433146460     
   11.200000000000001        72.000000000000000        3.0955879765755627     
   11.200000000000001        72.799999999999997        3.1105647202183873     
   11.200000000000001        73.600000000000009        3.1383589272224390     
   11.200000000000001        74.400000000000006        3.1794570905682269     
   11.200000000000001        75.200000000000003        3.2304511436929841     
   11.200000000000001        76.000000000000000        3.2849772697620745     
   11.200000000000001        76.800000000000011        3.3389673719931987     
   11.200000000000001        77.600000000000009        3.3861623193557224     
   11.200000000000001        78.400000000000006        3.4231813809758220     
   11.200000000000001        79.200000000000003        3.4437497842420823     
   11.200000000000001        80.000000000000000        3.4534071305612239     
   11.200000000000001        80.800000000000011        3.4459436217529156     
   11.200000000000001        81.600000000000009        3.4240399927053766     
   11.200000000000001        82.400000000000006        3.3878548171172813     
   11.200000000000001        83.200000000000003        3.3402141062707855     
   11.200000000000001        84.000000000000000        3.2844455688531795     
   11.200000000000001        84.800000000000011        3.2269762787927041     
   11.200000000000001        85.600000000000009        3.1750266547490020     
   11.200000000000001        86.400000000000006        3.1323081955813321     
   11.200000000000001        87.200000000000003        3.1037801510318053     
   11.200000000000001        88.000000000000000        3.0871698290242287     
   11.200000000000001        88.800000000000011        3.0807569737314151     
   11.200000000000001        89.600000000000009        3.0814307500395479     
   11.200000000000001        90.400000000000006        3.0844879852101745     
   11.200000000000001        91.200000000000003        3.0880380915617995     
   11.200000000000001        92.000000000000000        3.0906210571459072     
   11.200000000000001        92.800000000000011        3.0899033613225453     
   11.200000000000001        93.600000000000009        3.0921976744161772     
   11.200000000000001        94.400000000000006        3.0903504603956558     
   11.200000000000001        95.200000000000003        3.0909324898883197     
   11.200000000000001        96.000000000000000        3.0905912915055240     
   11.200000000000001        96.800000000000011        3.0923827533262753     
   11.200000000000001        97.600000000000009        3.0937909783036130     
   11.200000000000001        98.400000000000006        3.0974224360461142     
   11.200000000000001        99.200000000000003        3.0973068012007348     
   11.200000000000001        100.00000000000000        3.0995039941535287     
   11.200000000000001        100.80000000000001        3.0995466353876715     
   11.200000000000001        101.60000000000001        3.1008288775109656     
   11.200000000000001        102.40000000000001        3.1004884878036858     

   12.000000000000000       0.80000000000000004        3.1006649082159026     
   12.000000000000000        1.6000000000000001        3.1004737778519482     
   12.000000000000000        2.4000000000000004        3.1001929496691423     
   12.000000000000000        3.2000000000000002        3.0996049426535626     
   12.000000000000000        4.0000000000000000        3.0999272008295606     
   12.000000000000000        4.8000000000000007        3.1005247684496888     
   12.000000000000000        5.6000000000000005        3.1016075275182970     
   12.000000000000000        6.4000000000000004        3.1020886246548720     
   12.000000000000000        7.2000000000000002        3.1007928173514889     
   12.000000000000000        8.0000000000000000        3.0985822602956934     
   12.000000000000000        8.8000000000000007        3.0932533984174788     
   12.000000000000000        9.6000000000000014        3.0840040152680417     
   12.000000000000000        10.400000000000000        3.0778004952308495     
   12.000000000000000        11.200000000000001        3.0777899251043541     
   12.000000000000000        12.000000000000000        3.0934311538877686     
   12.000000000000000        12.800000000000001        3.1346695761981036     
   12.000000000000000        13.600000000000001        3.2065515345553885     
   12.000000000000000        14.400000000000000        3.2985978598320855     
   12.000000000000000        15.200000000000001        3.3904961681622185     
   12.000000000000000        16.000000000000000        3.4453812531226249     
   12.000000000000000        16.800000000000001        3.4245411463683504     
   12.000000000000000        17.600000000000001        3.3122137258729052     
   12.000000000000000        18.400000000000002        3.1641257205731779     
   12.000000000000000        19.200000000000003        3.0828555041460142     
   12.000000000000000        20.000000000000000        3.0619103311756728     
   12.000000000000000        20.800000000000001        3.0580111647631827     
   12.000000000000000        21.600000000000001        3.0638528534313938     
   12.000000000000000        22.400000000000002        3.0846252874916660     
   12.000000000000000        23.200000000000003        3.1656728407592172     
   12.000000000000000        24.000000000000000        3.3149389472135771     
   12.000000000000000        24.800000000000001        3.4268862265567051     
   12.000000000000000        25.600000000000001        3.4446898298340707     
   12.000000000000000        26.400000000000002        3.3871367705443092     
   12.000000000000000        27.200000000000003        3.2944001597361310     
   12.000000000000000        28.000000000000000        3.2017817716633954     
   12.000000000000000        28.800000000000001        3.1323680196011519     
   12.000000000000000        29.600000000000001        3.0924652286574630     
   12.000000000000000        30.400000000000002        3.0780047781079194     
   12.000000000000000        31.200000000000003        3.0772962326764284     
   12.000000000000000        32.000000000000000        3.0854977883915593     
   12.000000000000000        32.800000000000004        3.0929593289714941     
   12.000000000000000        33.600000000000001        3.0994582108331361     
   12.000000000000000        34.399999999999999        3.1009468072529636     
   12.000000000000000        35.200000000000003        3.1021267496140941     
   12.000000000000000        36.000000000000000        3.1012969059612585     
   12.000000000000000        36.800000000000004        3.1007521045394690     
   12.000000000000000        37.600000000000001        3.1013855239368899     
   12.000000000000000        38.400000000000006        3.1011001456617713     
   12.000000000000000        39.200000000000003        3.0999537232954588     
   12.000000000000000        40.000000000000000        3.0976575778819311     
   12.000000000000000        40.800000000000004        3.0942095427366447     
   12.000000000000000        41.600000000000001        3.0909563342264770     
   12.000000000000000        42.400000000000006        3.0916013049782429     
   12.000000000000000        43.200000000000003        3.0942601020050748     
   12.000000000000000        44.000000000000000        3.1112084184236592     
   12.000000000000000        44.800000000000004        3.1356449453789934     
   12.000000000000000        45.600000000000001        3.1793790045360701     
   12.000000000000000        46.400000000000006        3.2294078064947045     
   12.000000000000000        47.200000000000003        3.2849639612036241     
   12.000000000000000        48.000000000000000        3.3397202890087963     
   12.000000000000000        48.800000000000004        3.3873508621271808     
   12.000000000000000        49.600000000000001        3.4243368806840162     
   12.000000000000000        50.400000000000006        3.4451292997782015     
   12.000000000000000        51.200000000000003        3.4530755467050169     
   12.000000000000000        52.000000000000000        3.4465094201053970     
   12.000000000000000        52.800000000000004        3.4230635996348213     
   12.000000000000000        53.600000000000001        3.3867613710074544     
   12.000000000000000        54.400000000000006        3.3407357847495507     
   12.000000000000000        55.200000000000003        3.2862373071062287     
   12.000000000000000        56.000000000000000        3.2299113326066728     
   12.000000000000000        56.800000000000004        3.1809078738488874     
   12.000000000000000        57.600000000000001        3.1401437786327207     
   12.000000000000000        58.400000000000006        3.1127015975969474     
   12.000000000000000        59.200000000000003        3.0976435741647692     
   12.000000000000000        60.000000000000000        3.0924128850266488     
   12.000000000000000        60.800000000000004        3.0931576162832539     
   12.000000000000000        61.600000000000001        3.0944736154797625     
   12.000000000000000        62.400000000000006        3.0998273412906099     
   12.000000000000000        63.200000000000003        3.1013012024045774     
   12.000000000000000        64.000000000000000        3.1016204134949126     
   12.000000000000000        64.799999999999997        3.1014244450310193     
   12.000000000000000        65.600000000000009        3.1006358271261534     
   12.000000000000000        66.400000000000006        3.1007708524893824     
   12.000000000000000        67.200000000000003        3.1009478072162557     
   12.000000000000000        68.000000000000000        3.1005950643675906     
   12.000000000000000        68.799999999999997        3.0973229180221349     
   12.000000000000000        69.600000000000009        3.0939114832463908     
   12.000000000000000        70.400000000000006        3.0914433492178519     
   12.000000000000000        71.200000000000003        3.0900041988569686     
   12.000000000000000        72.000000000000000        3.0961280732151213     
   12.000000000000000        72.799999999999997        3.1118351748213091     
   12.000000000000000        73.600000000000009        3.1405091483106311     
   12.000000000000000        74.400000000000006        3.1817710649483790     
   12.000000000000000        75.200000000000003        3.2333183537995791     
   12.000000000000000        76.000000000000000        3.2909244458276778     
   12.000000000000000        76.800000000000011        3.3459791358652740     
   12.000000000000000        77.600000000000009        3.3937237483578730     
   12.000000000000000        78.400000000000006        3.4306084233521017     
   12.000000000000000        79.200000000000003        3.4533453396452627     
   12.000000000000000        80.000000000000000        3.4611737275478967     
   12.000000000000000        80.800000000000011        3.4537201551277597     
   12.000000000000000        81.600000000000009        3.4310339705185497     
   12.000000000000000        82.400000000000006        3.3941781600062866     
   12.000000000000000        83.200000000000003        3.3452924191504620     
   12.000000000000000        84.000000000000000        3.2880902646381522     
   12.000000000000000        84.800000000000011        3.2290819838550222     
   12.000000000000000        85.600000000000009        3.1760831860695928     
   12.000000000000000        86.400000000000006        3.1328570148917962     
   12.000000000000000        87.200000000000003        3.1030576180301446     
   12.000000000000000        88.000000000000000        3.0869055551695950     
   12.000000000000000        88.800000000000011        3.0830450898903647     
   12.000000000000000        89.600000000000009        3.0839963805949231     
   12.000000000000000        90.400000000000006        3.0895912108460939     
   12.000000000000000        91.200000000000003        3.0932177185521454     
   12.000000000000000        92.000000000000000        3.0958798993826546     
   12.000000000000000        92.800000000000011        3.0962088842233486     
   12.000000000000000        93.600000000000009        3.0948478950751168     
   12.000000000000000        94.400000000000006        3.0929317406004655     
   12.000000000000000        95.200000000000003        3.0914935229886717     
   12.000000000000000        96.000000000000000        3.0906988353804490     
   12.000000000000000        96.800000000000011        3.0911405898974653     
   12.000000000000000        97.600000000000009        3.0914464119981657     
   12.000000000000000        98.400000000000006        3.0932664447563174     
   12.000000000000000        99.200000000000003        3.0955157526576360     
   12.000000000000000        100.00000000000000        3.0978761157301262     
   12.000000000000000        100.80000000000001        3.0983757330614892     
   12.000000000000000        101.60000000000001        3.1001587272019879     
   12.000000000000000        102.40000000000001        3.1003798776091984     

   12.800000000000001       0.80000000000000004        3.1009468870868719     
   12.800000000000001        1.6000000000000001        3.1006122915344974     
   12.800000000000001        2.4000000000000004        3.1027011253449799     
   12.800000000000001        3.2000000000000002        3.0999037269759491     
   12.800000000000001        4.0000000000000000        3.0975759093157595     
   12.800000000000001        4.8000000000000007        3.1005110796586801     
   12.800000000000001        5.6000000000000005        3.1018118184634575     
   12.800000000000001        6.4000000000000004        3.1021709495207221     
   12.800000000000001        7.2000000000000002        3.1003305050670589     
   12.800000000000001        8.0000000000000000        3.0968044867712816     
   12.800000000000001        8.8000000000000007        3.0890382830749492     
   12.800000000000001        9.6000000000000014        3.0820911726238989     
   12.800000000000001        10.400000000000000        3.0765101946672408     
   12.800000000000001        11.200000000000001        3.0847496260244687     
   12.800000000000001        12.000000000000000        3.1162708611878909     
   12.800000000000001        12.800000000000001        3.1800810417454728     
   12.800000000000001        13.600000000000001        3.2742953755694866     
   12.800000000000001        14.400000000000000        3.3774123065416215     
   12.800000000000001        15.200000000000001        3.4478562534112336     
   12.800000000000001        16.000000000000000        3.4362807874891867     
   12.800000000000001        16.800000000000001        3.3008429108560886     
   12.800000000000001        17.600000000000001        3.0448663834491119     
   12.800000000000001        18.400000000000002        2.4971609947186502     
   12.800000000000001        19.200000000000003        2.4927003746067915     
   12.800000000000001        20.000000000000000        2.4922589055352269     
   12.800000000000001        20.800000000000001        2.5033373641625412     
   12.800000000000001        21.600000000000001        2.4971347772106469     
   12.800000000000001        22.400000000000002        2.4905452609515195     
   12.800000000000001        23.200000000000003        2.5055570069413817     
   12.800000000000001        24.000000000000000        3.0476336125873016     
   12.800000000000001        24.800000000000001        3.3065555416119294     
   12.800000000000001        25.600000000000001        3.4415409146012870     
   12.800000000000001        26.400000000000002        3.4494123453785170     
   12.800000000000001        27.200000000000003        3.3761583123471137     
   12.800000000000001        28.000000000000000        3.2712127051362323     
   12.800000000000001        28.800000000000001        3.1773607684086458     
   12.800000000000001        29.600000000000001        3.1145237583027265     
   12.800000000000001        30.400000000000002        3.0851455652349520     
   12.800000000000001        31.200000000000003        3.0759363843990428     
   12.800000000000001        32.000000000000000        3.0820427492241946     
   12.800000000000001        32.800000000000004        3.0889474506311148     
   12.800000000000001        33.600000000000001        3.0962978224888404     
   12.800000000000001        34.399999999999999        3.1007405411086326     
   12.800000000000001        35.200000000000003        3.1018041932879119     
   12.800000000000001        36.000000000000000        3.1015573493315238     
   12.800000000000001        36.800000000000004        3.1011454747527361     
   12.800000000000001        37.600000000000001        3.1009541947518784     
   12.800000000000001        38.400000000000006        3.1016439924476971     
   12.800000000000001        39.200000000000003        3.0994846891283601     
   12.800000000000001        40.000000000000000        3.0992580929552753     
   12.800000000000001        40.800000000000004        3.0942920028403758     
   12.800000000000001        41.600000000000001        3.0919432702836271     
   12.800000000000001        42.400000000000006        3.0900803292396706     
   12.800000000000001        43.200000000000003        3.0944887859817092     
   12.800000000000001        44.000000000000000        3.1067208554682737     
   12.800000000000001        44.800000000000004        3.1322746771949621     
   12.800000000000001        45.600000000000001        3.1703316861160866     
   12.800000000000001        46.400000000000006        3.2166843215786685     
   12.800000000000001        47.200000000000003        3.2697182158342311     
   12.800000000000001        48.000000000000000        3.3214932097689784     
   12.800000000000001        48.800000000000004        3.3664721933222568     
   12.800000000000001        49.600000000000001        3.4008952927315335     
   12.800000000000001        50.400000000000006        3.4226172199143767     
   12.800000000000001        51.200000000000003        3.4305050781880571     
   12.800000000000001        52.000000000000000        3.4245668906806972     
   12.800000000000001        52.800000000000004        3.4026179762125581     
   12.800000000000001        53.600000000000001        3.3679925633559251     
   12.800000000000001        54.400000000000006        3.3230259149914088     
   12.800000000000001        55.200000000000003        3.2711613569402278     
   12.800000000000001        56.000000000000000        3.2188126886764170     
   12.800000000000001        56.800000000000004        3.1717299618574413     
   12.800000000000001        57.600000000000001        3.1350727032867147     
   12.800000000000001        58.400000000000006        3.1106579120590010     
   12.800000000000001        59.200000000000003        3.0970839169827951     
   12.800000000000001        60.000000000000000        3.0928585128822883     
   12.800000000000001        60.800000000000004        3.0944333954747325     
   12.800000000000001        61.600000000000001        3.0974974992298496     
   12.800000000000001        62.400000000000006        3.1005994668560453     
   12.800000000000001        63.200000000000003        3.1024459856335245     
   12.800000000000001        64.000000000000000        3.1029068723164737     
   12.800000000000001        64.799999999999997        3.1022555833545908     
   12.800000000000001        65.600000000000009        3.1015149600058889     
   12.800000000000001        66.400000000000006        3.1015374631342083     
   12.800000000000001        67.200000000000003        3.1007508807532553     
   12.800000000000001        68.000000000000000        3.0995945915490553     
   12.800000000000001        68.799999999999997        3.0979516389390018     
   12.800000000000001        69.600000000000009        3.0945939265709694     
   12.800000000000001        70.400000000000006        3.0927890655899630     
   12.800000000000001        71.200000000000003        3.0906586211983043     
   12.800000000000001        72.000000000000000        3.0957816626254364     
   12.800000000000001        72.799999999999997        3.1107271607426390     
   12.800000000000001        73.600000000000009        3.1395768052963842     
   12.800000000000001        74.400000000000006        3.1788628984975968     
   12.800000000000001        75.200000000000003        3.2297045917171610     
   12.800000000000001        76.000000000000000        3.2838539742698676     
   12.800000000000001        76.800000000000011        3.3398067153422555     
   12.800000000000001        77.600000000000009        3.3875180625316021     
   12.800000000000001        78.400000000000006        3.4236508100545278     
   12.800000000000001        79.200000000000003        3.4456767850663743     
   12.800000000000001        80.000000000000000        3.4533969518234318     
   12.800000000000001        80.800000000000011        3.4459705920141661     
   12.800000000000001        81.600000000000009        3.4230924476958928     
   12.800000000000001        82.400000000000006        3.3860902282102021     
   12.800000000000001        83.200000000000003        3.3372806846239684     
   12.800000000000001        84.000000000000000        3.2811726371414744     
   12.800000000000001        84.800000000000011        3.2224943811766482     
   12.800000000000001        85.600000000000009        3.1710148749764082     
   12.800000000000001        86.400000000000006        3.1294528773610772     
   12.800000000000001        87.200000000000003        3.1042190162324195     
   12.800000000000001        88.000000000000000        3.0908582076930116     
   12.800000000000001        88.800000000000011        3.0891512122064206     
   12.800000000000001        89.600000000000009        3.0941121283660800     
   12.800000000000001        90.400000000000006        3.1025296208016049     
   12.800000000000001        91.200000000000003        3.1085788821449896     
   12.800000000000001        92.000000000000000        3.1121991421145268     
   12.800000000000001        92.800000000000011        3.1131221638464046     
   12.800000000000001        93.600000000000009        3.1090060686583763     
   12.800000000000001        94.400000000000006        3.1038300744046992     
   12.800000000000001        95.200000000000003        3.0990455795836529     
   12.800000000000001        96.000000000000000        3.0947997156325844     
   12.800000000000001        96.800000000000011        3.0912490689260728     
   12.800000000000001        97.600000000000009        3.0927300824856614     
   12.800000000000001        98.400000000000006        3.0911007622693121     
   12.800000000000001        99.200000000000003        3.0936123164236751     
   12.800000000000001        100.00000000000000        3.0972971305085437     
   12.800000000000001        100.80000000000001        3.0975308004349018     
   12.800000000000001        101.60000000000001        3.0992128494584379     
   12.800000000000001        102.40000000000001        3.1012396265838431     

   13.600000000000001       0.80000000000000004        3.1008243438473224     
   13.600000000000001        1.6000000000000001        3.1006509935147024     
   13.600000000000001        2.4000000000000004        3.1000335416569644     
   13.600000000000001        3.2000000000000002        3.0997865029631839     
   13.600000000000001        4.0000000000000000        3.1003172602546831     
   13.600000000000001        4.8000000000000007        3.1014644772333986     
   13.600000000000001        5.6000000000000005        3.1023009453392514     
   13.600000000000001        6.4000000000000004        3.1018477851604906     
   13.600000000000001        7.2000000000000002        3.0988867517389922     
   13.600000000000001        8.0000000000000000        3.0931566588993182     
   13.600000000000001        8.8000000000000007        3.0868621132847114     
   13.600000000000001        9.6000000000000014        3.0783036578736067     
   13.600000000000001        10.400000000000000        3.0792571970713203     
   13.600000000000001        11.200000000000001        3.0973817294152646     
   13.600000000000001        12.000000000000000        3.1456303459918287     
   13.600000000000001        12.800000000000001        3.2302435822245164     
   13.600000000000001        13.600000000000001        3.3376315531994929     
   13.600000000000001        14.400000000000000        3.4248357524068056     
   13.600000000000001        15.200000000000001        3.4349264857951258     
   13.600000000000001        16.000000000000000        3.3087815632591022     
   13.600000000000001        16.800000000000001        3.0443329608152196     
   13.600000000000001        17.600000000000001        2.4976203062978155     
   13.600000000000001        18.400000000000002        2.4954012532450913     
   13.600000000000001        19.200000000000003        2.5027531550822544     
   13.600000000000001        20.000000000000000        2.4817747991052794     
   13.600000000000001        20.800000000000001        2.4900515975190909     
   13.600000000000001        21.600000000000001        2.4971029235195772     
   13.600000000000001        22.400000000000002        2.4837551549853547     
   13.600000000000001        23.200000000000003        2.4953211847621160     
   13.600000000000001        24.000000000000000        2.4983557243883392     
   13.600000000000001        24.800000000000001        3.0495824766025184     
   13.600000000000001        25.600000000000001        3.3173435902824848     
   13.600000000000001        26.400000000000002        3.4422681898645187     
   13.600000000000001        27.200000000000003        3.4288572390038046     
   13.600000000000001        28.000000000000000        3.3365855891489398     
   13.600000000000001        28.800000000000001        3.2281045096088561     
   13.600000000000001        29.600000000000001        3.1425511657042131     
   13.600000000000001        30.400000000000002        3.0951194927872274     
   13.600000000000001        31.200000000000003        3.0786464196020074     
   13.600000000000001        32.000000000000000        3.0773362611879631     
   13.600000000000001        32.800000000000004        3.0859478244205065     
   13.600000000000001        33.600000000000001        3.0945123861566577     
   13.600000000000001        34.399999999999999        3.0999003607130242     
   13.600000000000001        35.200000000000003        3.1019338020831642     
   13.600000000000001        36.000000000000000        3.1043136805540597     
   13.600000000000001        36.800000000000004        3.1019450550631245     
   13.600000000000001        37.600000000000001        3.1006379042847101     
   13.600000000000001        38.400000000000006        3.1027415633245172     
   13.600000000000001        39.200000000000003        3.0991527092008178     
   13.600000000000001        40.000000000000000        3.0980747140370930     
   13.600000000000001        40.800000000000004        3.0953109320007361     
   13.600000000000001        41.600000000000001        3.0918702643449771     
   13.600000000000001        42.400000000000006        3.0893870606082894     
   13.600000000000001        43.200000000000003        3.0929258889354556     
   13.600000000000001        44.000000000000000        3.1036619739162918     
   13.600000000000001        44.800000000000004        3.1247000925213251     
   13.600000000000001        45.600000000000001        3.1567723278468245     
   13.600000000000001        46.400000000000006        3.1981535396089451     
   13.600000000000001        47.200000000000003        3.2447512963916627     
   13.600000000000001        48.000000000000000        3.2919326338467871     
   13.600000000000001        48.800000000000004        3.3342847579248316     
   13.600000000000001        49.600000000000001        3.3663888049070296     
   13.600000000000001        50.400000000000006        3.3868023264157752     
   13.600000000000001        51.200000000000003        3.3941985234506227     
   13.600000000000001        52.000000000000000        3.3881219794247079     
   13.600000000000001        52.800000000000004        3.3678600269279992     
   13.600000000000001        53.600000000000001        3.3354635000776267     
   13.600000000000001        54.400000000000006        3.2937079923309573     
   13.600000000000001        55.200000000000003        3.2471382119575236     
   13.600000000000001        56.000000000000000        3.1994480046457463     
   13.600000000000001        56.800000000000004        3.1575789998707751     
   13.600000000000001        57.600000000000001        3.1254683668819090     
   13.600000000000001        58.400000000000006        3.1044769751590744     
   13.600000000000001        59.200000000000003        3.0931221485256692     
   13.600000000000001        60.000000000000000        3.0914100855340072     
   13.600000000000001        60.800000000000004        3.0933652096670117     
   13.600000000000001        61.600000000000001        3.0967595305086530     
   13.600000000000001        62.400000000000006        3.0999459476974676     
   13.600000000000001        63.200000000000003        3.1010787418543404     
   13.600000000000001        64.000000000000000        3.1034885506862659     
   13.600000000000001        64.799999999999997        3.1031017275042183     
   13.600000000000001        65.600000000000009        3.1029518814201285     
   13.600000000000001        66.400000000000006        3.1021729791413835     
   13.600000000000001        67.200000000000003        3.1017111355725531     
   13.600000000000001        68.000000000000000        3.1003944882990466     
   13.600000000000001        68.799999999999997        3.0985795580845812     
   13.600000000000001        69.600000000000009        3.0940891636028227     
   13.600000000000001        70.400000000000006        3.0905953190941751     
   13.600000000000001        71.200000000000003        3.0898857433378799     
   13.600000000000001        72.000000000000000        3.0946153118504625     
   13.600000000000001        72.799999999999997        3.1076016183208335     
   13.600000000000001        73.600000000000009        3.1328953852601948     
   13.600000000000001        74.400000000000006        3.1700401769597568     
   13.600000000000001        75.200000000000003        3.2168691194992216     
   13.600000000000001        76.000000000000000        3.2695981770502529     
   13.600000000000001        76.800000000000011        3.3214503256791805     
   13.600000000000001        77.600000000000009        3.3662670305788884     
   13.600000000000001        78.400000000000006        3.4003158658716752     
   13.600000000000001        79.200000000000003        3.4235334510493862     
   13.600000000000001        80.000000000000000        3.4308245838102991     
   13.600000000000001        80.800000000000011        3.4232517611338920     
   13.600000000000001        81.600000000000009        3.4008499493400857     
   13.600000000000001        82.400000000000006        3.3641910559215127     
   13.600000000000001        83.200000000000003        3.3166341579901113     
   13.600000000000001        84.000000000000000        3.2621677254723327     
   13.600000000000001        84.800000000000011        3.2079978318591271     
   13.600000000000001        85.600000000000009        3.1619266129766959     
   13.600000000000001        86.400000000000006        3.1260604809017103     
   13.600000000000001        87.200000000000003        3.1053185351975987     
   13.600000000000001        88.000000000000000        3.0999966999044664     
   13.600000000000001        88.800000000000011        3.1046207651802895     
   13.600000000000001        89.600000000000009        3.1160359589237219     
   13.600000000000001        90.400000000000006        3.1280835916179965     
   13.600000000000001        91.200000000000003        3.1364882485734524     
   13.600000000000001        92.000000000000000        3.1406362478840024     
   13.600000000000001        92.800000000000011        3.1395328356760666     
   13.600000000000001        93.600000000000009        3.1346260823886745     
   13.600000000000001        94.400000000000006        3.1254687387016071     
   13.600000000000001        95.200000000000003        3.1154436696801575     
   13.600000000000001        96.000000000000000        3.1058529895347253     
   13.600000000000001        96.800000000000011        3.0982341423356958     
   13.600000000000001        97.600000000000009        3.0931880920691759     
   13.600000000000001        98.400000000000006        3.0915297050101289     
   13.600000000000001        99.200000000000003        3.0910305109555654     
   13.600000000000001        100.00000000000000        3.0934081972798637     
   13.600000000000001        100.80000000000001        3.0955331464145801     
   13.600000000000001        101.60000000000001        3.0969227098561265     
   13.600000000000001        102.40000000000001        3.1002074087249931     

   14.400000000000000       0.80000000000000004        3.1005712370399747     
   14.400000000000000        1.6000000000000001        3.1002994264271511     
   14.400000000000000        2.4000000000000004        3.1009366401334812     
   14.400000000000000        3.2000000000000002        3.1003627655192552     
   14.400000000000000        4.0000000000000000        3.1034995657006514     
   14.400000000000000        4.8000000000000007        3.1017133347319716     
   14.400000000000000        5.6000000000000005        3.1024475820973523     
   14.400000000000000        6.4000000000000004        3.1018724953880139     
   14.400000000000000        7.2000000000000002        3.0984671357338676     
   14.400000000000000        8.0000000000000000        3.0909339884426283     
   14.400000000000000        8.8000000000000007        3.0814790763645665     
   14.400000000000000        9.6000000000000014        3.0776572067207413     
   14.400000000000000        10.400000000000000        3.0828925358312897     
   14.400000000000000        11.200000000000001        3.1120270786387239     
   14.400000000000000        12.000000000000000        3.1770766430670037     
   14.400000000000000        12.800000000000001        3.2762965160198685     
   14.400000000000000        13.600000000000001        3.3819025385885348     
   14.400000000000000        14.400000000000000        3.4293517232955852     
   14.400000000000000        15.200000000000001        3.3265030983419819     
   14.400000000000000        16.000000000000000        3.0583402700848663     
   14.400000000000000        16.800000000000001        2.4882277899209555     
   14.400000000000000        17.600000000000001        2.4922008069422215     
   14.400000000000000        18.400000000000002        2.4949920480919112     
   14.400000000000000        19.200000000000003        2.4982834491519896     
   14.400000000000000        20.000000000000000        2.5009262669951262     
   14.400000000000000        20.800000000000001        2.4889307544425305     
   14.400000000000000        21.600000000000001        2.4856831062799096     
   14.400000000000000        22.400000000000002        2.5042450198954955     
   14.400000000000000        23.200000000000003        2.4911931489691841     
   14.400000000000000        24.000000000000000        2.4987566661747502     
   14.400000000000000        24.800000000000001        2.4938373619909204     
   14.400000000000000        25.600000000000001        3.0661724566985527     
   14.400000000000000        26.400000000000002        3.3369169156379779     
   14.400000000000000        27.200000000000003        3.4355095936163673     
   14.400000000000000        28.000000000000000        3.3839732268660883     
   14.400000000000000        28.800000000000001        3.2748547069884753     
   14.400000000000000        29.600000000000001        3.1756649939705657     
   14.400000000000000        30.400000000000002        3.1115676835798780     
   14.400000000000000        31.200000000000003        3.0814470669936953     
   14.400000000000000        32.000000000000000        3.0756592565422345     
   14.400000000000000        32.800000000000004        3.0839569490300613     
   14.400000000000000        33.600000000000001        3.0921714934291620     
   14.400000000000000        34.399999999999999        3.0991150737866566     
   14.400000000000000        35.200000000000003        3.1020221135742809     
   14.400000000000000        36.000000000000000        3.1015001471586459     
   14.400000000000000        36.800000000000004        3.1019657391434650     
   14.400000000000000        37.600000000000001        3.1010301841315013     
   14.400000000000000        38.400000000000006        3.0995292515752011     
   14.400000000000000        39.200000000000003        3.0999138162279021     
   14.400000000000000        40.000000000000000        3.0983606133734209     
   14.400000000000000        40.800000000000004        3.0961801700753218     
   14.400000000000000        41.600000000000001        3.0944612747678186     
   14.400000000000000        42.400000000000006        3.0904291708006340     
   14.400000000000000        43.200000000000003        3.0917933042753583     
   14.400000000000000        44.000000000000000        3.0992328139303678     
   14.400000000000000        44.800000000000004        3.1149547248972591     
   14.400000000000000        45.600000000000001        3.1405025233742001     
   14.400000000000000        46.400000000000006        3.1739793210136669     
   14.400000000000000        47.200000000000003        3.2140975659239293     
   14.400000000000000        48.000000000000000        3.2549719746829040     
   14.400000000000000        48.800000000000004        3.2922139690934027     
   14.400000000000000        49.600000000000001        3.3215511855062934     
   14.400000000000000        50.400000000000006        3.3401889561055023     
   14.400000000000000        51.200000000000003        3.3471451248827178     
   14.400000000000000        52.000000000000000        3.3416381007126073     
   14.400000000000000        52.800000000000004        3.3219151168550969     
   14.400000000000000        53.600000000000001        3.2928152528090897     
   14.400000000000000        54.400000000000006        3.2551402913089822     
   14.400000000000000        55.200000000000003        3.2140914227998074     
   14.400000000000000        56.000000000000000        3.1738360943318598     
   14.400000000000000        56.800000000000004        3.1383762351403508     
   14.400000000000000        57.600000000000001        3.1115561370852047     
   14.400000000000000        58.400000000000006        3.0949064716903942     
   14.400000000000000        59.200000000000003        3.0867746422404787     
   14.400000000000000        60.000000000000000        3.0865676155295692     
   14.400000000000000        60.800000000000004        3.0889690604777944     
   14.400000000000000        61.600000000000001        3.0931387164439132     
   14.400000000000000        62.400000000000006        3.0975108814491832     
   14.400000000000000        63.200000000000003        3.1000082331052288     
   14.400000000000000        64.000000000000000        3.1025890056438694     
   14.400000000000000        64.799999999999997        3.1024362275286363     
   14.400000000000000        65.600000000000009        3.1007226126520848     
   14.400000000000000        66.400000000000006        3.1030539376987210     
   14.400000000000000        67.200000000000003        3.1007694914789647     
   14.400000000000000        68.000000000000000        3.1013398831880781     
   14.400000000000000        68.799999999999997        3.0974268857362715     
   14.400000000000000        69.600000000000009        3.0961013018877068     
   14.400000000000000        70.400000000000006        3.0925040618548594     
   14.400000000000000        71.200000000000003        3.0898451280553161     
   14.400000000000000        72.000000000000000        3.0928026680915628     
   14.400000000000000        72.799999999999997        3.1052573824030625     
   14.400000000000000        73.600000000000009        3.1250141401557938     
   14.400000000000000        74.400000000000006        3.1562524063163995     
   14.400000000000000        75.200000000000003        3.1976937542734070     
   14.400000000000000        76.000000000000000        3.2444548893721041     
   14.400000000000000        76.800000000000011        3.2916483843950139     
   14.400000000000000        77.600000000000009        3.3329373587107853     
   14.400000000000000        78.400000000000006        3.3667824738464840     
   14.400000000000000        79.200000000000003        3.3864418216642767     
   14.400000000000000        80.000000000000000        3.3947481087515006     
   14.400000000000000        80.800000000000011        3.3874102257653269     
   14.400000000000000        81.600000000000009        3.3652621379151291     
   14.400000000000000        82.400000000000006        3.3294051460133431     
   14.400000000000000        83.200000000000003        3.2857923100115127     
   14.400000000000000        84.000000000000000        3.2359737666440473     
   14.400000000000000        84.800000000000011        3.1884738649336759     
   14.400000000000000        85.600000000000009        3.1495340853716343     
   14.400000000000000        86.400000000000006        3.1239920819016302     
   14.400000000000000        87.200000000000003        3.1135027150365979     
   14.400000000000000        88.000000000000000        3.1170170336732910     
   14.400000000000000        88.800000000000011        3.1305491420008500     
   14.400000000000000        89.600000000000009        3.1483060177337796     
   14.400000000000000        90.400000000000006        3.1657305162768856     
   14.400000000000000        91.200000000000003        3.1776082133237540     
   14.400000000000000        92.000000000000000        3.1822448840299669     
   14.400000000000000        92.800000000000011        3.1791875762178017     
   14.400000000000000        93.600000000000009        3.1707061554575127     
   14.400000000000000        94.400000000000006        3.1566414460423102     
   14.400000000000000        95.200000000000003        3.1383232918325810     
   14.400000000000000        96.000000000000000        3.1246221295713563     
   14.400000000000000        96.800000000000011        3.1098516623760881     
   14.400000000000000        97.600000000000009        3.0993027861768017     
   14.400000000000000        98.400000000000006        3.0921376542163657     
   14.400000000000000        99.200000000000003        3.0913696336731715     
   14.400000000000000        100.00000000000000        3.0916585248168849     
   14.400000000000000        100.80000000000001        3.0942723114869533     
   14.400000000000000        101.60000000000001        3.0970766486747561     
   14.400000000000000        102.40000000000001        3.0996970312317473     

   15.200000000000001       0.80000000000000004        3.1001846850304848     
   15.200000000000001        1.6000000000000001        3.0998844187349941     
   15.200000000000001        2.4000000000000004        3.1005064967076281     
   15.200000000000001        3.2000000000000002        3.0996402681681294     
   15.200000000000001        4.0000000000000000        3.1008395562757483     
   15.200000000000001        4.8000000000000007        3.1009537708119419     
   15.200000000000001        5.6000000000000005        3.1028612203555550     
   15.200000000000001        6.4000000000000004        3.1015636178373858     
   15.200000000000001        7.2000000000000002        3.0979759605200328     
   15.200000000000001        8.0000000000000000        3.0903015273172922     
   15.200000000000001        8.8000000000000007        3.0809878882893984     
   15.200000000000001        9.6000000000000014        3.0770923604623621     
   15.200000000000001        10.400000000000000        3.0887536499638584     
   15.200000000000001        11.200000000000001        3.1284171025183838     
   15.200000000000001        12.000000000000000        3.2052456025658707     
   15.200000000000001        12.800000000000001        3.3113897463974253     
   15.200000000000001        13.600000000000001        3.4053259123328079     
   15.200000000000001        14.400000000000000        3.4019541448826995     
   15.200000000000001        15.200000000000001        3.1762574514289139     
   15.200000000000001        16.000000000000000        2.5006214868688992     
   15.200000000000001        16.800000000000001        2.4834695821206236     
   15.200000000000001        17.600000000000001        2.4852007507542786     
   15.200000000000001        18.400000000000002        2.5070765078984110     
   15.200000000000001        19.200000000000003        2.4820701892492663     
   15.200000000000001        20.000000000000000        2.4977786556065631     
   15.200000000000001        20.800000000000001        2.4970857548144192     
   15.200000000000001        21.600000000000001        2.4812357324345857     
   15.200000000000001        22.400000000000002        2.4957324546011774     
   15.200000000000001        23.200000000000003        2.4858315012879468     
   15.200000000000001        24.000000000000000        2.4969364032441379     
   15.200000000000001        24.800000000000001        2.4934057018682130     
   15.200000000000001        25.600000000000001        2.4890219188380684     
   15.200000000000001        26.400000000000002        3.1885820898386790     
   15.200000000000001        27.200000000000003        3.4112391789345651     
   15.200000000000001        28.000000000000000        3.4091545001633476     
   15.200000000000001        28.800000000000001        3.3108542698764829     
   15.200000000000001        29.600000000000001        3.2040936197408154     
   15.200000000000001        30.400000000000002        3.1274644435278405     
   15.200000000000001        31.200000000000003        3.0876676807362893     
   15.200000000000001        32.000000000000000        3.0763941707696665     
   15.200000000000001        32.800000000000004        3.0813355465467760     
   15.200000000000001        33.600000000000001        3.0891191209130970     
   15.200000000000001        34.399999999999999        3.0976214402540232     
   15.200000000000001        35.200000000000003        3.1011497926015710     
   15.200000000000001        36.000000000000000        3.1012562282158789     
   15.200000000000001        36.800000000000004        3.1024150248302851     
   15.200000000000001        37.600000000000001        3.1009921782351531     
   15.200000000000001        38.400000000000006        3.1008770074723744     
   15.200000000000001        39.200000000000003        3.1003779057599217     
   15.200000000000001        40.000000000000000        3.0997628303568727     
   15.200000000000001        40.800000000000004        3.0967143704182125     
   15.200000000000001        41.600000000000001        3.0940437850407743     
   15.200000000000001        42.400000000000006        3.0907519562928125     
   15.200000000000001        43.200000000000003        3.0912197872423262     
   15.200000000000001        44.000000000000000        3.0951405519159114     
   15.200000000000001        44.800000000000004        3.1055970929100414     
   15.200000000000001        45.600000000000001        3.1239816623265160     
   15.200000000000001        46.400000000000006        3.1504592307945152     
   15.200000000000001        47.200000000000003        3.1810919755596356     
   15.200000000000001        48.000000000000000        3.2145916888828507     
   15.200000000000001        48.800000000000004        3.2456632764604523     
   15.200000000000001        49.600000000000001        3.2700361024518134     
   15.200000000000001        50.400000000000006        3.2867803339188666     
   15.200000000000001        51.200000000000003        3.2928814594516220     
   15.200000000000001        52.000000000000000        3.2858709656778466     
   15.200000000000001        52.800000000000004        3.2691543329994524     
   15.200000000000001        53.600000000000001        3.2410900897839809     
   15.200000000000001        54.400000000000006        3.2106566108453252     
   15.200000000000001        55.200000000000003        3.1754124711978533     
   15.200000000000001        56.000000000000000        3.1421585006305106     
   15.200000000000001        56.800000000000004        3.1127320465543575     
   15.200000000000001        57.600000000000001        3.0938708448816361     
   15.200000000000001        58.400000000000006        3.0823069336907420     
   15.200000000000001        59.200000000000003        3.0780863635092812     
   15.200000000000001        60.000000000000000        3.0796782923572499     
   15.200000000000001        60.800000000000004        3.0828391027261564     
   15.200000000000001        61.600000000000001        3.0869031495878865     
   15.200000000000001        62.400000000000006        3.0910945066177851     
   15.200000000000001        63.200000000000003        3.0949339708145862     
   15.200000000000001        64.000000000000000        3.0947233457411500     
   15.200000000000001        64.799999999999997        3.0997605506899544     
   15.200000000000001        65.600000000000009        3.1015896164537544     
   15.200000000000001        66.400000000000006        3.1021975811063687     
   15.200000000000001        67.200000000000003        3.1013704374224282     
   15.200000000000001        68.000000000000000        3.1022464444519855     
   15.200000000000001        68.799999999999997        3.1009846382197273     
   15.200000000000001        69.600000000000009        3.0975915174060527     
   15.200000000000001        70.400000000000006        3.0935595702885328     
   15.200000000000001        71.200000000000003        3.0887221960988231     
   15.200000000000001        72.000000000000000        3.0915840441395561     
   15.200000000000001        72.799999999999997        3.0989659440056698     
   15.200000000000001        73.600000000000009        3.1143464581031002     
   15.200000000000001        74.400000000000006        3.1404957021537130     
   15.200000000000001        75.200000000000003        3.1743252092117999     
   15.200000000000001        76.000000000000000        3.2137482510650610     
   15.200000000000001        76.800000000000011        3.2546550404464232     
   15.200000000000001        77.600000000000009        3.2918543107547924     
   15.200000000000001        78.400000000000006        3.3206030952800272     
   15.200000000000001        79.200000000000003        3.3427459767572514     
   15.200000000000001        80.000000000000000        3.3465853022247454     
   15.200000000000001        80.800000000000011        3.3401067099765513     
   15.200000000000001        81.600000000000009        3.3194097106300302     
   15.200000000000001        82.400000000000006        3.2882282132530238     
   15.200000000000001        83.200000000000003        3.2474213421447091     
   15.200000000000001        84.000000000000000        3.2050148596872732     
   15.200000000000001        84.800000000000011        3.1661524561448058     
   15.200000000000001        85.600000000000009        3.1385309431252399     
   15.200000000000001        86.400000000000006        3.1250173836525601     
   15.200000000000001        87.200000000000003        3.1267692860382432     
   15.200000000000001        88.000000000000000        3.1415964313383666     
   15.200000000000001        88.800000000000011        3.1651696894107717     
   15.200000000000001        89.600000000000009        3.1912177538475022     
   15.200000000000001        90.400000000000006        3.2134768384355388     
   15.200000000000001        91.200000000000003        3.2282879159791666     
   15.200000000000001        92.000000000000000        3.2335423721988943     
   15.200000000000001        92.800000000000011        3.2297365977881412     
   15.200000000000001        93.600000000000009        3.2174269955676547     
   15.200000000000001        94.400000000000006        3.1978204456935568     
   15.200000000000001        95.200000000000003        3.1752396665919345     
   15.200000000000001        96.000000000000000        3.1512929607972904     
   15.200000000000001        96.800000000000011        3.1279638796356970     
   15.200000000000001        97.600000000000009        3.1101379234740687     
   15.200000000000001        98.400000000000006        3.0981262262188940     
   15.200000000000001        99.200000000000003        3.0920468772267742     
   15.200000000000001        100.00000000000000        3.0906079690343398     
   15.200000000000001        100.80000000000001        3.0926421657059611     
   15.200000000000001        101.60000000000001        3.0962305778526069     
   15.200000000000001        102.40000000000001        3.0985321575063272     

   16.000000000000000       0.80000000000000004        3.0997225369698334     
   16.000000000000000        1.6000000000000001        3.1004539910752946     
   16.000000000000000        2.4000000000000004        3.1014175817117700     
   16.000000000000000        3.2000000000000002        3.1002539495003729     
   16.000000000000000        4.0000000000000000        3.1005545286409886     
   16.000000000000000        4.8000000000000007        3.1010483590476055     
   16.000000000000000        5.6000000000000005        3.1016632001794893     
   16.000000000000000        6.4000000000000004        3.1009556377729339     
   16.000000000000000        7.2000000000000002        3.0969140999816935     
   16.000000000000000        8.0000000000000000        3.0887680484144657     
   16.000000000000000        8.8000000000000007        3.0795656817355344     
   16.000000000000000        9.6000000000000014        3.0774231605619380     
   16.000000000000000        10.400000000000000        3.0947804397188223     
   16.000000000000000        11.200000000000001        3.1412736658266693     
   16.000000000000000        12.000000000000000        3.2263730381182447     
   16.000000000000000        12.800000000000001        3.3328282870500878     
   16.000000000000000        13.600000000000001        3.4129632782582906     
   16.000000000000000        14.400000000000000        3.3720141975995337     
   16.000000000000000        15.200000000000001        3.0898925097223091     
   16.000000000000000        16.000000000000000        2.5028621025253668     
   16.000000000000000        16.800000000000001        2.4884446074940825     
   16.000000000000000        17.600000000000001        2.5030854758395082     
   16.000000000000000        18.400000000000002        2.4813573448587829     
   16.000000000000000        19.200000000000003        2.4926679849201734     
   16.000000000000000        20.000000000000000        2.4903339973125149     
   16.000000000000000        20.800000000000001        2.4904307587940817     
   16.000000000000000        21.600000000000001        2.5029242457712502     
   16.000000000000000        22.400000000000002        2.4873764107834777     
   16.000000000000000        23.200000000000003        2.4793387505782176     
   16.000000000000000        24.000000000000000        2.5025966359568277     
   16.000000000000000        24.800000000000001        2.4921759968442818     
   16.000000000000000        25.600000000000001        2.4981755035982300     
   16.000000000000000        26.400000000000002        3.1022041857432745     
   16.000000000000000        27.200000000000003        3.3805205728177143     
   16.000000000000000        28.000000000000000        3.4184676009959545     
   16.000000000000000        28.800000000000001        3.3332101093748738     
   16.000000000000000        29.600000000000001        3.2252654984672238     
   16.000000000000000        30.400000000000002        3.1409846505499037     
   16.000000000000000        31.200000000000003        3.0938087800086387     
   16.000000000000000        32.000000000000000        3.0770107391645904     
   16.000000000000000        32.800000000000004        3.0788649232142897     
   16.000000000000000        33.600000000000001        3.0883587781492001     
   16.000000000000000        34.399999999999999        3.0965723637900067     
   16.000000000000000        35.200000000000003        3.1015334425667938     
   16.000000000000000        36.000000000000000        3.1020081687464272     
   16.000000000000000        36.800000000000004        3.1015149762017145     
   16.000000000000000        37.600000000000001        3.1007518742352076     
   16.000000000000000        38.400000000000006        3.0997705749395696     
   16.000000000000000        39.200000000000003        3.1011023367188395     
   16.000000000000000        40.000000000000000        3.0997015128439385     
   16.000000000000000        40.800000000000004        3.0995181063361410     
   16.000000000000000        41.600000000000001        3.0948405017497924     
   16.000000000000000        42.400000000000006        3.0916143539323926     
   16.000000000000000        43.200000000000003        3.0910250786422124     
   16.000000000000000        44.000000000000000        3.0924771503669120     
   16.000000000000000        44.800000000000004        3.0986718272858917     
   16.000000000000000        45.600000000000001        3.1100068157365710     
   16.000000000000000        46.400000000000006        3.1282789451218891     
   16.000000000000000        47.200000000000003        3.1501588873789776     
   16.000000000000000        48.000000000000000        3.1748073228466507     
   16.000000000000000        48.800000000000004        3.1994343300284642     
   16.000000000000000        49.600000000000001        3.2195109419670329     
   16.000000000000000        50.400000000000006        3.2297966777785736     
   16.000000000000000        51.200000000000003        3.2345248734537475     
   16.000000000000000        52.000000000000000        3.2282275148759325     
   16.000000000000000        52.800000000000004        3.2132843564858469     
   16.000000000000000        53.600000000000001        3.1908659240430786     
   16.000000000000000        54.400000000000006        3.1637841566334561     
   16.000000000000000        55.200000000000003        3.1353576264138416     
   16.000000000000000        56.000000000000000        3.1103303352737228     
   16.000000000000000        56.800000000000004        3.0903505011181656     
   16.000000000000000        57.600000000000001        3.0769267632764086     
   16.000000000000000        58.400000000000006        3.0703786947562639     
   16.000000000000000        59.200000000000003        3.0691774366013980     
   16.000000000000000        60.000000000000000        3.0701808668927422     
   16.000000000000000        60.800000000000004        3.0747713798622152     
   16.000000000000000        61.600000000000001        3.0789006381959423     
   16.000000000000000        62.400000000000006        3.0828231994617035     
   16.000000000000000        63.200000000000003        3.0874703490793571     
   16.000000000000000        64.000000000000000        3.0902725745410371     
   16.000000000000000        64.799999999999997        3.0941116241530211     
   16.000000000000000        65.600000000000009        3.0972243139705919     
   16.000000000000000        66.400000000000006        3.0995791208048451     
   16.000000000000000        67.200000000000003        3.1011013997060703     
   16.000000000000000        68.000000000000000        3.1021197216024912     
   16.000000000000000        68.799999999999997        3.1015439050141826     
   16.000000000000000        69.600000000000009        3.0979403427061234     
   16.000000000000000        70.400000000000006        3.0952767336358717     
   16.000000000000000        71.200000000000003        3.0919066520719620     
   16.000000000000000        72.000000000000000        3.0908257139509470     
   16.000000000000000        72.799999999999997        3.0945690794351348     
   16.000000000000000        73.600000000000009        3.1056871450781407     
   16.000000000000000        74.400000000000006        3.1242953552090134     
   16.000000000000000        75.200000000000003        3.1516015618735560     
   16.000000000000000        76.000000000000000        3.1806911432037537     
   16.000000000000000        76.800000000000011        3.2140009267827110     
   16.000000000000000        77.600000000000009        3.2446332133827100     
   16.000000000000000        78.400000000000006        3.2694850823700961     
   16.000000000000000        79.200000000000003        3.2855242187069349     
   16.000000000000000        80.000000000000000        3.2911718867621653     
   16.000000000000000        80.800000000000011        3.2849111825715513     
   16.000000000000000        81.600000000000009        3.2656026248302839     
   16.000000000000000        82.400000000000006        3.2381141018726507     
   16.000000000000000        83.200000000000003        3.2051566251359431     
   16.000000000000000        84.000000000000000        3.1718852483159110     
   16.000000000000000        84.800000000000011        3.1424468170720310     
   16.000000000000000        85.600000000000009        3.1306172996494204     
   16.000000000000000        86.400000000000006        3.1299430537500994     
   16.000000000000000        87.200000000000003        3.1451377676731180     
   16.000000000000000        88.000000000000000        3.1731311697612945     
   16.000000000000000        88.800000000000011        3.2056294347625043     
   16.000000000000000        89.600000000000009        3.2387047685650416     
   16.000000000000000        90.400000000000006        3.2661362702528365     
   16.000000000000000        91.200000000000003        3.2843461123277273     
   16.000000000000000        92.000000000000000        3.2911951969499773     
   16.000000000000000        92.800000000000011        3.2867438524896935     
   16.000000000000000        93.600000000000009        3.2696320033003694     
   16.000000000000000        94.400000000000006        3.2448386982962538     
   16.000000000000000        95.200000000000003        3.2141318085743036     
   16.000000000000000        96.000000000000000        3.1815967216964216     
   16.000000000000000        96.800000000000011        3.1502261428701406     
   16.000000000000000        97.600000000000009        3.1247631752160565     
   16.000000000000000        98.400000000000006        3.1062589126792637     
   16.000000000000000        99.200000000000003        3.0929921807099805     
   16.000000000000000        100.00000000000000        3.0910720837107006     
   16.000000000000000        100.80000000000001        3.0910352699342347     
   16.000000000000000        101.60000000000001        3.0948798957331918     
   16.000000000000000        102.40000000000001        3.0958922246458238     

   16.800000000000001       0.80000000000000004        3.0989584315762402     
   16.800000000000001        1.6000000000000001        3.1002760233759239     
   16.800000000000001        2.4000000000000004        3.1008483618789295     
   16.800000000000001        3.2000000000000002        3.0988844905629680     
   16.800000000000001        4.0000000000000000        3.1008055172927764     
   16.800000000000001        4.8000000000000007        3.1012601789903216     
   16.800000000000001        5.6000000000000005        3.1021378797514791     
   16.800000000000001        6.4000000000000004        3.1002321741555838     
   16.800000000000001        7.2000000000000002        3.0960428304836283     
   16.800000000000001        8.0000000000000000        3.0872994540225105     
   16.800000000000001        8.8000000000000007        3.0784557123617371     
   16.800000000000001        9.6000000000000014        3.0783682308893408     
   16.800000000000001        10.400000000000000        3.0987794611742396     
   16.800000000000001        11.200000000000001        3.1508226649798932     
   16.800000000000001        12.000000000000000        3.2377871196758736     
   16.800000000000001        12.800000000000001        3.3444011753611949     
   16.800000000000001        13.600000000000001        3.4138926675419929     
   16.800000000000001        14.400000000000000        3.3556226065365524     
   16.800000000000001        15.200000000000001        3.0701716286669565     
   16.800000000000001        16.000000000000000        2.4912930402838422     
   16.800000000000001        16.800000000000001        2.4957852399078675     
   16.800000000000001        17.600000000000001        2.5060751312245371     
   16.800000000000001        18.400000000000002        2.4986111080754698     
   16.800000000000001        19.200000000000003        2.4960723359465549     
   16.800000000000001        20.000000000000000        2.4845671959012923     
   16.800000000000001        20.800000000000001        2.4931553911343061     
   16.800000000000001        21.600000000000001        2.4963960002807566     
   16.800000000000001        22.400000000000002        2.5002096092258506     
   16.800000000000001        23.200000000000003        2.4948824909660812     
   16.800000000000001        24.000000000000000        2.4877494128344848     
   16.800000000000001        24.800000000000001        2.4796038669601743     
   16.800000000000001        25.600000000000001        2.4945417643091963     
   16.800000000000001        26.400000000000002        3.0728707630129484     
   16.800000000000001        27.200000000000003        3.3607873609953312     
   16.800000000000001        28.000000000000000        3.4167682338906169     
   16.800000000000001        28.800000000000001        3.3458412383802587     
   16.800000000000001        29.600000000000001        3.2391796511488398     
   16.800000000000001        30.400000000000002        3.1502000858958894     
   16.800000000000001        31.200000000000003        3.0979123211926205     
   16.800000000000001        32.000000000000000        3.0779379610636148     
   16.800000000000001        32.800000000000004        3.0783329142269333     
   16.800000000000001        33.600000000000001        3.0871218871669464     
   16.800000000000001        34.399999999999999        3.0958974663680263     
   16.800000000000001        35.200000000000003        3.1006361373367484     
   16.800000000000001        36.000000000000000        3.1019084139870068     
   16.800000000000001        36.800000000000004        3.1011656787673938     
   16.800000000000001        37.600000000000001        3.1000160558350260     
   16.800000000000001        38.400000000000006        3.0997551018164078     
   16.800000000000001        39.200000000000003        3.1005080561794616     
   16.800000000000001        40.000000000000000        3.0998009352393816     
   16.800000000000001        40.800000000000004        3.0983808195253535     
   16.800000000000001        41.600000000000001        3.0967936234691167     
   16.800000000000001        42.400000000000006        3.0952494817508880     
   16.800000000000001        43.200000000000003        3.0918079590330199     
   16.800000000000001        44.000000000000000        3.0909063112936739     
   16.800000000000001        44.800000000000004        3.0927597256052644     
   16.800000000000001        45.600000000000001        3.0988242619866009     
   16.800000000000001        46.400000000000006        3.1102389349948494     
   16.800000000000001        47.200000000000003        3.1253891421847420     
   16.800000000000001        48.000000000000000        3.1419837765312257     
   16.800000000000001        48.800000000000004        3.1585345830644043     
   16.800000000000001        49.600000000000001        3.1720715493783311     
   16.800000000000001        50.400000000000006        3.1791070310895009     
   16.800000000000001        51.200000000000003        3.1819201665002637     
   16.800000000000001        52.000000000000000        3.1727029616028974     
   16.800000000000001        52.800000000000004        3.1596830317708422     
   16.800000000000001        53.600000000000001        3.1413945238802929     
   16.800000000000001        54.400000000000006        3.1213097139565265     
   16.800000000000001        55.200000000000003        3.1014907403620109     
   16.800000000000001        56.000000000000000        3.0869434835426053     
   16.800000000000001        56.800000000000004        3.0753919122802986     
   16.800000000000001        57.600000000000001        3.0700511592803106     
   16.800000000000001        58.400000000000006        3.0676026151294646     
   16.800000000000001        59.200000000000003        3.0702005965369517     
   16.800000000000001        60.000000000000000        3.0720282427829688     
   16.800000000000001        60.800000000000004        3.0740372134215237     
   16.800000000000001        61.600000000000001        3.0757431374586597     
   16.800000000000001        62.400000000000006        3.0768838760837558     
   16.800000000000001        63.200000000000003        3.0805430160924026     
   16.800000000000001        64.000000000000000        3.0803766644409856     
   16.800000000000001        64.799999999999997        3.0860499861203436     
   16.800000000000001        65.600000000000009        3.0900666320308567     
   16.800000000000001        66.400000000000006        3.0946019552305426     
   16.800000000000001        67.200000000000003        3.0982053216926344     
   16.800000000000001        68.000000000000000        3.1014394581536817     
   16.800000000000001        68.799999999999997        3.1007324682874318     
   16.800000000000001        69.600000000000009        3.1002590306008622     
   16.800000000000001        70.400000000000006        3.0971943613565771     
   16.800000000000001        71.200000000000003        3.0935100716538688     
   16.800000000000001        72.000000000000000        3.0911750442644981     
   16.800000000000001        72.799999999999997        3.0930770385987416     
   16.800000000000001        73.600000000000009        3.0981421721429920     
   16.800000000000001        74.400000000000006        3.1088335104196463     
   16.800000000000001        75.200000000000003        3.1284415874820963     
   16.800000000000001        76.000000000000000        3.1490413803013624     
   16.800000000000001        76.800000000000011        3.1745328856477628     
   16.800000000000001        77.600000000000009        3.1980014940011570     
   16.800000000000001        78.400000000000006        3.2175388668935021     
   16.800000000000001        79.200000000000003        3.2303633319900906     
   16.800000000000001        80.000000000000000        3.2343409750684367     
   16.800000000000001        80.800000000000011        3.2284541689373385     
   16.800000000000001        81.600000000000009        3.2134833559787359     
   16.800000000000001        82.400000000000006        3.1903741796993090     
   16.800000000000001        83.200000000000003        3.1666073827730998     
   16.800000000000001        84.000000000000000        3.1414013836044923     
   16.800000000000001        84.800000000000011        3.1276776030465725     
   16.800000000000001        85.600000000000009        3.1249994028120756     
   16.800000000000001        86.400000000000006        3.1383861849293075     
   16.800000000000001        87.200000000000003        3.1666999226132906     
   16.800000000000001        88.000000000000000        3.2052984729710086     
   16.800000000000001        88.800000000000011        3.2473260188863744     
   16.800000000000001        89.600000000000009        3.2865910438712622     
   16.800000000000001        90.400000000000006        3.3202370853313417     
   16.800000000000001        91.200000000000003        3.3388253830482464     
   16.800000000000001        92.000000000000000        3.3461806159806518     
   16.800000000000001        92.800000000000011        3.3405750252014963     
   16.800000000000001        93.600000000000009        3.3210150861619088     
   16.800000000000001        94.400000000000006        3.2917399252215040     
   16.800000000000001        95.200000000000003        3.2547061222709917     
   16.800000000000001        96.000000000000000        3.2134505107276032     
   16.800000000000001        96.800000000000011        3.1744218844397705     
   16.800000000000001        97.600000000000009        3.1400867715514194     
   16.800000000000001        98.400000000000006        3.1146318479155881     
   16.800000000000001        99.200000000000003        3.0993733307982390     
   16.800000000000001        100.00000000000000        3.0914121935553673     
   16.800000000000001        100.80000000000001        3.0902355550267000     
   16.800000000000001        101.60000000000001        3.0930498596168197     
   16.800000000000001        102.40000000000001        3.0965576884475419     

   17.600000000000001       0.80000000000000004        3.0981880622999993     
   17.600000000000001        1.6000000000000001        3.0998515715415156     
   17.600000000000001        2.4000000000000004        3.1009289830116660     
   17.600000000000001        3.2000000000000002        3.1011092356485741     
   17.600000000000001        4.0000000000000000        3.1010845956333783     
   17.600000000000001        4.8000000000000007        3.1019433618152110     
   17.600000000000001        5.6000000000000005        3.1023731603505964     
   17.600000000000001        6.4000000000000004        3.1007794076943878     
   17.600000000000001        7.2000000000000002        3.0957335984681156     
   17.600000000000001        8.0000000000000000        3.0868667046111709     
   17.600000000000001        8.8000000000000007        3.0781073322211272     
   17.600000000000001        9.6000000000000014        3.0786704455655207     
   17.600000000000001        10.400000000000000        3.0996690298786116     
   17.600000000000001        11.200000000000001        3.1539260682368071     
   17.600000000000001        12.000000000000000        3.2427440126216287     
   17.600000000000001        12.800000000000001        3.3474357073828545     
   17.600000000000001        13.600000000000001        3.4141389527665575     
   17.600000000000001        14.400000000000000        3.3528505064959249     
   17.600000000000001        15.200000000000001        3.0651774094396926     
   17.600000000000001        16.000000000000000        2.4965242812635138     
   17.600000000000001        16.800000000000001        2.4817755530551153     
   17.600000000000001        17.600000000000001        2.4795777746274572     
   17.600000000000001        18.400000000000002        2.4854266230961395     
   17.600000000000001        19.200000000000003        2.5016133971032413     
   17.600000000000001        20.000000000000000        2.5040523589634573     
   17.600000000000001        20.800000000000001        2.4918807466538997     
   17.600000000000001        21.600000000000001        2.4841480095483885     
   17.600000000000001        22.400000000000002        2.5026770473071434     
   17.600000000000001        23.200000000000003        2.4938292510536075     
   17.600000000000001        24.000000000000000        2.4883532943761639     
   17.600000000000001        24.800000000000001        2.5004391154307797     
   17.600000000000001        25.600000000000001        2.5005244066464165     
   17.600000000000001        26.400000000000002        3.0631738166873279     
   17.600000000000001        27.200000000000003        3.3520133320261363     
   17.600000000000001        28.000000000000000        3.4157411003413212     
   17.600000000000001        28.800000000000001        3.3493407742425800     
   17.600000000000001        29.600000000000001        3.2440660638203123     
   17.600000000000001        30.400000000000002        3.1537047612678704     
   17.600000000000001        31.200000000000003        3.0991059961073240     
   17.600000000000001        32.000000000000000        3.0782479396924596     
   17.600000000000001        32.800000000000004        3.0790292249359115     
   17.600000000000001        33.600000000000001        3.0869853585514551     
   17.600000000000001        34.399999999999999        3.0957898311323397     
   17.600000000000001        35.200000000000003        3.1006353842654195     
   17.600000000000001        36.000000000000000        3.1020733914999914     
   17.600000000000001        36.800000000000004        3.1017364937883718     
   17.600000000000001        37.600000000000001        3.1006541470142515     
   17.600000000000001        38.400000000000006        3.1006275132612493     
   17.600000000000001        39.200000000000003        3.1010410349833446     
   17.600000000000001        40.000000000000000        3.0999504305017167     
   17.600000000000001        40.800000000000004        3.0999667025304491     
   17.600000000000001        41.600000000000001        3.0984316504145899     
   17.600000000000001        42.400000000000006        3.0965269059474667     
   17.600000000000001        43.200000000000003        3.0941116307660930     
   17.600000000000001        44.000000000000000        3.0913365091185558     
   17.600000000000001        44.800000000000004        3.0906066200673434     
   17.600000000000001        45.600000000000001        3.0931979220344625     
   17.600000000000001        46.400000000000006        3.0993527865949382     
   17.600000000000001        47.200000000000003        3.1070576215126624     
   17.600000000000001        48.000000000000000        3.1161497566579475     
   17.600000000000001        48.800000000000004        3.1264107131141414     
   17.600000000000001        49.600000000000001        3.1332580232781986     
   17.600000000000001        50.400000000000006        3.1358403824612280     
   17.600000000000001        51.200000000000003        3.1330461626574504     
   17.600000000000001        52.000000000000000        3.1271688422297190     
   17.600000000000001        52.800000000000004        3.1146008343732894     
   17.600000000000001        53.600000000000001        3.1022021884605797     
   17.600000000000001        54.400000000000006        3.0917119567957587     
   17.600000000000001        55.200000000000003        3.0846912619772011     
   17.600000000000001        56.000000000000000        3.0810320911434044     
   17.600000000000001        56.800000000000004        3.0818104722736206     
   17.600000000000001        57.600000000000001        3.0857881839355383     
   17.600000000000001        58.400000000000006        3.0901522230461502     
   17.600000000000001        59.200000000000003        3.0934338351572954     
   17.600000000000001        60.000000000000000        3.0944565302725748     
   17.600000000000001        60.800000000000004        3.0924678037426956     
   17.600000000000001        61.600000000000001        3.0879442395475483     
   17.600000000000001        62.400000000000006        3.0826157649683497     
   17.600000000000001        63.200000000000003        3.0793015032148476     
   17.600000000000001        64.000000000000000        3.0758267482648027     
   17.600000000000001        64.799999999999997        3.0776624732713511     
   17.600000000000001        65.600000000000009        3.0821323148119837     
   17.600000000000001        66.400000000000006        3.0875432954525013     
   17.600000000000001        67.200000000000003        3.0932814236849739     
   17.600000000000001        68.000000000000000        3.0975179102070602     
   17.600000000000001        68.799999999999997        3.1002946492268113     
   17.600000000000001        69.600000000000009        3.1007137051491509     
   17.600000000000001        70.400000000000006        3.0989252681856563     
   17.600000000000001        71.200000000000003        3.0957463713783153     
   17.600000000000001        72.000000000000000        3.0929149670045697     
   17.600000000000001        72.799999999999997        3.0904116918441851     
   17.600000000000001        73.600000000000009        3.0927733954879271     
   17.600000000000001        74.400000000000006        3.0990534615080465     
   17.600000000000001        75.200000000000003        3.1094645224081319     
   17.600000000000001        76.000000000000000        3.1237746302342524     
   17.600000000000001        76.800000000000011        3.1403969777945431     
   17.600000000000001        77.600000000000009        3.1571633178717393     
   17.600000000000001        78.400000000000006        3.1709824587755957     
   17.600000000000001        79.200000000000003        3.1805651707633418     
   17.600000000000001        80.000000000000000        3.1828964689055805     
   17.600000000000001        80.800000000000011        3.1775319865828417     
   17.600000000000001        81.600000000000009        3.1658044250163067     
   17.600000000000001        82.400000000000006        3.1484580460721041     
   17.600000000000001        83.200000000000003        3.1309082034197622     
   17.600000000000001        84.000000000000000        3.1170947259297610     
   17.600000000000001        84.800000000000011        3.1131518646024179     
   17.600000000000001        85.600000000000009        3.1234834532820903     
   17.600000000000001        86.400000000000006        3.1489024489485531     
   17.600000000000001        87.200000000000003        3.1885005730607641     
   17.600000000000001        88.000000000000000        3.2373501622828993     
   17.600000000000001        88.800000000000011        3.2866142451473546     
   17.600000000000001        89.600000000000009        3.3306401664536631     
   17.600000000000001        90.400000000000006        3.3646900475458916     
   17.600000000000001        91.200000000000003        3.3868324255735711     
   17.600000000000001        92.000000000000000        3.3946586866866855     
   17.600000000000001        92.800000000000011        3.3867499458534684     
   17.600000000000001        93.600000000000009        3.3669383266578503     
   17.600000000000001        94.400000000000006        3.3337595858969826     
   17.600000000000001        95.200000000000003        3.2916002945316447     
   17.600000000000001        96.000000000000000        3.2446685654911649     
   17.600000000000001        96.800000000000011        3.1976256720032241     
   17.600000000000001        97.600000000000009        3.1564784132541757     
   17.600000000000001        98.400000000000006        3.1242851928397530     
   17.600000000000001        99.200000000000003        3.1041653737604076     
   17.600000000000001        100.00000000000000        3.0921983760077723     
   17.600000000000001        100.80000000000001        3.0897114987009964     
   17.600000000000001        101.60000000000001        3.0923154567776252     
   17.600000000000001        102.40000000000001        3.0954370681643426     

   18.400000000000002       0.80000000000000004        3.0976251062446258     
   18.400000000000002        1.6000000000000001        3.0996074905281690     
   18.400000000000002        2.4000000000000004        3.0996993734527476     
   18.400000000000002        3.2000000000000002        3.1013515011094266     
   18.400000000000002        4.0000000000000000        3.1014662062381069     
   18.400000000000002        4.8000000000000007        3.1009993771515405     
   18.400000000000002        5.6000000000000005        3.1021331949066715     
   18.400000000000002        6.4000000000000004        3.1009747093458335     
   18.400000000000002        7.2000000000000002        3.0956177280939174     
   18.400000000000002        8.0000000000000000        3.0875111717245960     
   18.400000000000002        8.8000000000000007        3.0786618072597043     
   18.400000000000002        9.6000000000000014        3.0783628385167519     
   18.400000000000002        10.400000000000000        3.0979221739094909     
   18.400000000000002        11.200000000000001        3.1506874068427480     
   18.400000000000002        12.000000000000000        3.2403650429907671     
   18.400000000000002        12.800000000000001        3.3442171637269258     
   18.400000000000002        13.600000000000001        3.4152049929401822     
   18.400000000000002        14.400000000000000        3.3610310358605848     
   18.400000000000002        15.200000000000001        3.0723021841144691     
   18.400000000000002        16.000000000000000        2.5069963861494662     
   18.400000000000002        16.800000000000001        2.4949931857891428     
   18.400000000000002        17.600000000000001        2.5028764340864025     
   18.400000000000002        18.400000000000002        2.4953209469031905     
   18.400000000000002        19.200000000000003        2.4787485533066853     
   18.400000000000002        20.000000000000000        2.4988345757653834     
   18.400000000000002        20.800000000000001        2.4988525229088827     
   18.400000000000002        21.600000000000001        2.4944738246688845     
   18.400000000000002        22.400000000000002        2.4824421368633249     
   18.400000000000002        23.200000000000003        2.5020168681936314     
   18.400000000000002        24.000000000000000        2.4908180464724894     
   18.400000000000002        24.800000000000001        2.5042171441473657     
   18.400000000000002        25.600000000000001        2.4855222338901646     
   18.400000000000002        26.400000000000002        3.0656456533543790     
   18.400000000000002        27.200000000000003        3.3517240813621600     
   18.400000000000002        28.000000000000000        3.4139230435524914     
   18.400000000000002        28.800000000000001        3.3465825328545789     
   18.400000000000002        29.600000000000001        3.2406519717574467     
   18.400000000000002        30.400000000000002        3.1511006746515480     
   18.400000000000002        31.200000000000003        3.0976267479039574     
   18.400000000000002        32.000000000000000        3.0770550294133030     
   18.400000000000002        32.800000000000004        3.0782900196398733     
   18.400000000000002        33.600000000000001        3.0861830202594924     
   18.400000000000002        34.399999999999999        3.0960086289113504     
   18.400000000000002        35.200000000000003        3.1009363735314599     
   18.400000000000002        36.000000000000000        3.1021305202674840     
   18.400000000000002        36.800000000000004        3.1034955173790206     
   18.400000000000002        37.600000000000001        3.1012924652493616     
   18.400000000000002        38.400000000000006        3.1009552162700977     
   18.400000000000002        39.200000000000003        3.1001836738242670     
   18.400000000000002        40.000000000000000        3.1028358737658568     
   18.400000000000002        40.800000000000004        3.1011882027841198     
   18.400000000000002        41.600000000000001        3.1002927941095280     
   18.400000000000002        42.400000000000006        3.0981269813634054     
   18.400000000000002        43.200000000000003        3.0961098077444342     
   18.400000000000002        44.000000000000000        3.0937154844350996     
   18.400000000000002        44.800000000000004        3.0917485096608552     
   18.400000000000002        45.600000000000001        3.0915514381119329     
   18.400000000000002        46.400000000000006        3.0932769588628437     
   18.400000000000002        47.200000000000003        3.0962098362774086     
   18.400000000000002        48.000000000000000        3.1001153582213683     
   18.400000000000002        48.800000000000004        3.1038921806760773     
   18.400000000000002        49.600000000000001        3.1047594974831760     
   18.400000000000002        50.400000000000006        3.1026628225291590     
   18.400000000000002        51.200000000000003        3.0976332682921783     
   18.400000000000002        52.000000000000000        3.0903787133806557     
   18.400000000000002        52.800000000000004        3.0847410227863512     
   18.400000000000002        53.600000000000001        3.0818014274202903     
   18.400000000000002        54.400000000000006        3.0841967490926949     
   18.400000000000002        55.200000000000003        3.0928541386179909     
   18.400000000000002        56.000000000000000        3.1059476918375459     
   18.400000000000002        56.800000000000004        3.1206253234393686     
   18.400000000000002        57.600000000000001        3.1335784944096359     
   18.400000000000002        58.400000000000006        3.1456011510461894     
   18.400000000000002        59.200000000000003        3.1505053160518703     
   18.400000000000002        60.000000000000000        3.1486343839094699     
   18.400000000000002        60.800000000000004        3.1409046165106882     
   18.400000000000002        61.600000000000001        3.1277462515727796     
   18.400000000000002        62.400000000000006        3.1119727827293593     
   18.400000000000002        63.200000000000003        3.0970484116850905     
   18.400000000000002        64.000000000000000        3.0841919059138569     
   18.400000000000002        64.799999999999997        3.0763291452935992     
   18.400000000000002        65.600000000000009        3.0767389816065251     
   18.400000000000002        66.400000000000006        3.0800525878398926     
   18.400000000000002        67.200000000000003        3.0860732015091834     
   18.400000000000002        68.000000000000000        3.0911227105308892     
   18.400000000000002        68.799999999999997        3.0974956090368160     
   18.400000000000002        69.600000000000009        3.0991339285882389     
   18.400000000000002        70.400000000000006        3.1000453234348235     
   18.400000000000002        71.200000000000003        3.0979097151560748     
   18.400000000000002        72.000000000000000        3.0944690094036793     
   18.400000000000002        72.799999999999997        3.0927919438606888     
   18.400000000000002        73.600000000000009        3.0913723640162054     
   18.400000000000002        74.400000000000006        3.0928328349377616     
   18.400000000000002        75.200000000000003        3.0972774066283657     
   18.400000000000002        76.000000000000000        3.1049682303933936     
   18.400000000000002        76.800000000000011        3.1147786574463332     
   18.400000000000002        77.600000000000009        3.1251044396272527     
   18.400000000000002        78.400000000000006        3.1339336337301811     
   18.400000000000002        79.200000000000003        3.1400797297110730     
   18.400000000000002        80.000000000000000        3.1406574342163416     
   18.400000000000002        80.800000000000011        3.1366888232262728     
   18.400000000000002        81.600000000000009        3.1276414393575500     
   18.400000000000002        82.400000000000006        3.1159566631672462     
   18.400000000000002        83.200000000000003        3.1058892505237656     
   18.400000000000002        84.000000000000000        3.0991067695234160     
   18.400000000000002        84.800000000000011        3.1054066028564620     
   18.400000000000002        85.600000000000009        3.1262346098887925     
   18.400000000000002        86.400000000000006        3.1620952085152654     
   18.400000000000002        87.200000000000003        3.2084135204936137     
   18.400000000000002        88.000000000000000        3.2630559555407235     
   18.400000000000002        88.800000000000011        3.3175257015736648     
   18.400000000000002        89.600000000000009        3.3642434574295299     
   18.400000000000002        90.400000000000006        3.4008761158918812     
   18.400000000000002        91.200000000000003        3.4238426479532471     
   18.400000000000002        92.000000000000000        3.4308138784414406     
   18.400000000000002        92.800000000000011        3.4236885560718600     
   18.400000000000002        93.600000000000009        3.4016561853081715     
   18.400000000000002        94.400000000000006        3.3662840111888443     
   18.400000000000002        95.200000000000003        3.3207198225640724     
   18.400000000000002        96.000000000000000        3.2690793956075344     
   18.400000000000002        96.800000000000011        3.2167864001179209     
   18.400000000000002        97.600000000000009        3.1704918696444651     
   18.400000000000002        98.400000000000006        3.1330209275202390     
   18.400000000000002        99.200000000000003        3.1080113662651412     
   18.400000000000002        100.00000000000000        3.0943379603034513     
   18.400000000000002        100.80000000000001        3.0900192052556124     
   18.400000000000002        101.60000000000001        3.0913248746903350     
   18.400000000000002        102.40000000000001        3.0954912859949486     

   19.200000000000003       0.80000000000000004        3.0972468616652957     
   19.200000000000003        1.6000000000000001        3.0994203449639826     
   19.200000000000003        2.4000000000000004        3.1008527105627128     
   19.200000000000003        3.2000000000000002        3.1016367320687355     
   19.200000000000003        4.0000000000000000        3.1014428601771367     
   19.200000000000003        4.8000000000000007        3.1018136050000713     
   19.200000000000003        5.6000000000000005        3.1018298696516053     
   19.200000000000003        6.4000000000000004        3.1004652142477371     
   19.200000000000003        7.2000000000000002        3.0961356277130805     
   19.200000000000003        8.0000000000000000        3.0881743296771691     
   19.200000000000003        8.8000000000000007        3.0792699136605020     
   19.200000000000003        9.6000000000000014        3.0773500034623757     
   19.200000000000003        10.400000000000000        3.0939761293662138     
   19.200000000000003        11.200000000000001        3.1413644375078285     
   19.200000000000003        12.000000000000000        3.2255565775167447     
   19.200000000000003        12.800000000000001        3.3332967504347755     
   19.200000000000003        13.600000000000001        3.4155524003285422     
   19.200000000000003        14.400000000000000        3.3786314119706522     
   19.200000000000003        15.200000000000001        3.0986319172115584     
   19.200000000000003        16.000000000000000        2.4839757144508621     
   19.200000000000003        16.800000000000001        2.4786693220391181     
   19.200000000000003        17.600000000000001        2.4939334701021698     
   19.200000000000003        18.400000000000002        2.4888559604563838     
   19.200000000000003        19.200000000000003        2.5044404966953002     
   19.200000000000003        20.000000000000000        2.4853205845141755     
   19.200000000000003        20.800000000000001        2.4947245851314763     
   19.200000000000003        21.600000000000001        2.4882532227499805     
   19.200000000000003        22.400000000000002        2.4927814506354977     
   19.200000000000003        23.200000000000003        2.4979427621764434     
   19.200000000000003        24.000000000000000        2.4896317889045863     
   19.200000000000003        24.800000000000001        2.4846381116738816     
   19.200000000000003        25.600000000000001        2.4989446801485768     
   19.200000000000003        26.400000000000002        3.0837670064401617     
   19.200000000000003        27.200000000000003        3.3647748880819393     
   19.200000000000003        28.000000000000000        3.4106965175281605     
   19.200000000000003        28.800000000000001        3.3351643242077280     
   19.200000000000003        29.600000000000001        3.2305043745286830     
   19.200000000000003        30.400000000000002        3.1438493963822061     
   19.200000000000003        31.200000000000003        3.0939237585315875     
   19.200000000000003        32.000000000000000        3.0767786494004818     
   19.200000000000003        32.800000000000004        3.0790571607424244     
   19.200000000000003        33.600000000000001        3.0875816766286035     
   19.200000000000003        34.399999999999999        3.0966618258599392     
   19.200000000000003        35.200000000000003        3.1012148235883004     
   19.200000000000003        36.000000000000000        3.1008260320926864     
   19.200000000000003        36.800000000000004        3.1019801724164711     
   19.200000000000003        37.600000000000001        3.1012588890764632     
   19.200000000000003        38.400000000000006        3.1008908258521295     
   19.200000000000003        39.200000000000003        3.1003710714138752     
   19.200000000000003        40.000000000000000        3.1007230485289843     
   19.200000000000003        40.800000000000004        3.1000564812541294     
   19.200000000000003        41.600000000000001        3.1017432653543455     
   19.200000000000003        42.400000000000006        3.0997118711658160     
   19.200000000000003        43.200000000000003        3.0986013985996941     
   19.200000000000003        44.000000000000000        3.0966487558674691     
   19.200000000000003        44.800000000000004        3.0946378035407744     
   19.200000000000003        45.600000000000001        3.0926682571198030     
   19.200000000000003        46.400000000000006        3.0925622569811289     
   19.200000000000003        47.200000000000003        3.0922744043614077     
   19.200000000000003        48.000000000000000        3.0916177839150025     
   19.200000000000003        48.800000000000004        3.0901122006540889     
   19.200000000000003        49.600000000000001        3.0867841157719682     
   19.200000000000003        50.400000000000006        3.0800938999357483     
   19.200000000000003        51.200000000000003        3.0748469560382388     
   19.200000000000003        52.000000000000000        3.0719753179769334     
   19.200000000000003        52.800000000000004        3.0752767997421149     
   19.200000000000003        53.600000000000001        3.0874735328121954     
   19.200000000000003        54.400000000000006        3.1091758267945488     
   19.200000000000003        55.200000000000003        3.1384293444244005     
   19.200000000000003        56.000000000000000        3.1699904704394992     
   19.200000000000003        56.800000000000004        3.2005826787853482     
   19.200000000000003        57.600000000000001        3.2229116167799656     
   19.200000000000003        58.400000000000006        3.2357995517483120     
   19.200000000000003        59.200000000000003        3.2417934517950893     
   19.200000000000003        60.000000000000000        3.2388493888655541     
   19.200000000000003        60.800000000000004        3.2256099413990778     
   19.200000000000003        61.600000000000001        3.2041790065324838     
   19.200000000000003        62.400000000000006        3.1752787406140790     
   19.200000000000003        63.200000000000003        3.1439907678277277     
   19.200000000000003        64.000000000000000        3.1149676666574422     
   19.200000000000003        64.799999999999997        3.0929260371231893     
   19.200000000000003        65.600000000000009        3.0795893925800342     
   19.200000000000003        66.400000000000006        3.0756322616448988     
   19.200000000000003        67.200000000000003        3.0795047715877946     
   19.200000000000003        68.000000000000000        3.0857683412867556     
   19.200000000000003        68.799999999999997        3.0920421295905895     
   19.200000000000003        69.600000000000009        3.0976232581209029     
   19.200000000000003        70.400000000000006        3.0985712111514800     
   19.200000000000003        71.200000000000003        3.0998284853757423     
   19.200000000000003        72.000000000000000        3.0979146832756301     
   19.200000000000003        72.799999999999997        3.0949092878486870     
   19.200000000000003        73.600000000000009        3.0921171092924071     
   19.200000000000003        74.400000000000006        3.0903587655772569     
   19.200000000000003        75.200000000000003        3.0922355202845830     
   19.200000000000003        76.000000000000000        3.0950459602789624     
   19.200000000000003        76.800000000000011        3.0987934584743124     
   19.200000000000003        77.600000000000009        3.1038959922696514     
   19.200000000000003        78.400000000000006        3.1079243808132340     
   19.200000000000003        79.200000000000003        3.1118010331037045     
   19.200000000000003        80.000000000000000        3.1113268094250892     
   19.200000000000003        80.800000000000011        3.1092275739317388     
   19.200000000000003        81.600000000000009        3.1020856324314234     
   19.200000000000003        82.400000000000006        3.0944557037415206     
   19.200000000000003        83.200000000000003        3.0892886069687120     
   19.200000000000003        84.000000000000000        3.0906298824448126     
   19.200000000000003        84.800000000000011        3.1028647926059838     
   19.200000000000003        85.600000000000009        3.1295346939720758     
   19.200000000000003        86.400000000000006        3.1703720834695348     
   19.200000000000003        87.200000000000003        3.2218840576692158     
   19.200000000000003        88.000000000000000        3.2803757114280168     
   19.200000000000003        88.800000000000011        3.3371520991072732     
   19.200000000000003        89.600000000000009        3.3872134718704676     
   19.200000000000003        90.400000000000006        3.4233723941859817     
   19.200000000000003        91.200000000000003        3.4461511594748022     
   19.200000000000003        92.000000000000000        3.4540831439095392     
   19.200000000000003        92.800000000000011        3.4460250422329497     
   19.200000000000003        93.600000000000009        3.4233428589031805     
   19.200000000000003        94.400000000000006        3.3867653879123507     
   19.200000000000003        95.200000000000003        3.3395446978875332     
   19.200000000000003        96.000000000000000        3.2846162927896545     
   19.200000000000003        96.800000000000011        3.2295895965973642     
   19.200000000000003        97.600000000000009        3.1795658027429901     
   19.200000000000003        98.400000000000006        3.1386650470962292     
   19.200000000000003        99.200000000000003        3.1092265720854204     
   19.200000000000003        100.00000000000000        3.0954320759033265     
   19.200000000000003        100.80000000000001        3.0900258965589340     
   19.200000000000003        101.60000000000001        3.0909002660141791     
   19.200000000000003        102.40000000000001        3.0940301193864759     

   20.000000000000000       0.80000000000000004        3.0972910634888118     
   20.000000000000000        1.6000000000000001        3.0997002414159871     
   20.000000000000000        2.4000000000000004        3.1023808954050911     
   20.000000000000000        3.2000000000000002        3.1010041320284598     
   20.000000000000000        4.0000000000000000        3.1010170549825014     
   20.000000000000000        4.8000000000000007        3.1010799140851355     
   20.000000000000000        5.6000000000000005        3.1023465644345656     
   20.000000000000000        6.4000000000000004        3.1011589762788843     
   20.000000000000000        7.2000000000000002        3.0973553504462705     
   20.000000000000000        8.0000000000000000        3.0898177045580870     
   20.000000000000000        8.8000000000000007        3.0808887815833184     
   20.000000000000000        9.6000000000000014        3.0766967571374080     
   20.000000000000000        10.400000000000000        3.0881767257966892     
   20.000000000000000        11.200000000000001        3.1274227283871880     
   20.000000000000000        12.000000000000000        3.2043965367632707     
   20.000000000000000        12.800000000000001        3.3117210653302789     
   20.000000000000000        13.600000000000001        3.4090742989219640     
   20.000000000000000        14.400000000000000        3.4103754780732287     
   20.000000000000000        15.200000000000001        3.1843563781828839     
   20.000000000000000        16.000000000000000        2.5115298625767011     
   20.000000000000000        16.800000000000001        2.4970020726401674     
   20.000000000000000        17.600000000000001        2.4900401832726025     
   20.000000000000000        18.400000000000002        2.4792963778739381     
   20.000000000000000        19.200000000000003        2.5052723911023365     
   20.000000000000000        20.000000000000000        2.4871404624041324     
   20.000000000000000        20.800000000000001        2.4844971291294149     
   20.000000000000000        21.600000000000001        2.4988470937331786     
   20.000000000000000        22.400000000000002        2.4923335787693173     
   20.000000000000000        23.200000000000003        2.4820784024431299     
   20.000000000000000        24.000000000000000        2.5030226794860440     
   20.000000000000000        24.800000000000001        2.4850260321957034     
   20.000000000000000        25.600000000000001        2.5049414377129362     
   20.000000000000000        26.400000000000002        3.1643893519159452     
   20.000000000000000        27.200000000000003        3.3917685743091002     
   20.000000000000000        28.000000000000000        3.4019772703385982     
   20.000000000000000        28.800000000000001        3.3136254966675658     
   20.000000000000000        29.600000000000001        3.2088085690245896     
   20.000000000000000        30.400000000000002        3.1302517954479874     
   20.000000000000000        31.200000000000003        3.0892912599090909     
   20.000000000000000        32.000000000000000        3.0768670929467565     
   20.000000000000000        32.800000000000004        3.0805029966594626     
   20.000000000000000        33.600000000000001        3.0897004210967123     
   20.000000000000000        34.399999999999999        3.0979276265168108     
   20.000000000000000        35.200000000000003        3.1027088666719056     
   20.000000000000000        36.000000000000000        3.1050758660246447     
   20.000000000000000        36.800000000000004        3.1013791935343917     
   20.000000000000000        37.600000000000001        3.1003894378904406     
   20.000000000000000        38.400000000000006        3.1006635505540894     
   20.000000000000000        39.200000000000003        3.1010656895636224     
   20.000000000000000        40.000000000000000        3.1011797443856493     
   20.000000000000000        40.800000000000004        3.1016264062676275     
   20.000000000000000        41.600000000000001        3.1015972590785785     
   20.000000000000000        42.400000000000006        3.1004330447196025     
   20.000000000000000        43.200000000000003        3.1012451861988812     
   20.000000000000000        44.000000000000000        3.0994382242043610     
   20.000000000000000        44.800000000000004        3.0981092120007934     
   20.000000000000000        45.600000000000001        3.0965792827208642     
   20.000000000000000        46.400000000000006        3.0950343735172554     
   20.000000000000000        47.200000000000003        3.0925828811400669     
   20.000000000000000        48.000000000000000        3.0887764948770817     
   20.000000000000000        48.800000000000004        3.0820782586740338     
   20.000000000000000        49.600000000000001        3.0761786875699659     
   20.000000000000000        50.400000000000006        3.0687436016988672     
   20.000000000000000        51.200000000000003        3.0667154122261970     
   20.000000000000000        52.000000000000000        3.0721902792766191     
   20.000000000000000        52.800000000000004        3.0911961503139795     
   20.000000000000000        53.600000000000001        3.1253206689640134     
   20.000000000000000        54.400000000000006        3.1714011898192167     
   20.000000000000000        55.200000000000003        3.2225284850860176     
   20.000000000000000        56.000000000000000        3.2699644298945674     
   20.000000000000000        56.800000000000004        3.3068084271707949     
   20.000000000000000        57.600000000000001        3.3307182614373017     
   20.000000000000000        58.400000000000006        3.3427875570829229     
   20.000000000000000        59.200000000000003        3.3471105155733758     
   20.000000000000000        60.000000000000000        3.3450339548739381     
   20.000000000000000        60.800000000000004        3.3336242299126733     
   20.000000000000000        61.600000000000001        3.3110230049473097     
   20.000000000000000        62.400000000000006        3.2744667266346066     
   20.000000000000000        63.200000000000003        3.2247033462428010     
   20.000000000000000        64.000000000000000        3.1770433319969262     
   20.000000000000000        64.799999999999997        3.1319687073632450     
   20.000000000000000        65.600000000000009        3.0993540584556323     
   20.000000000000000        66.400000000000006        3.0821473849025645     
   20.000000000000000        67.200000000000003        3.0759248920649207     
   20.000000000000000        68.000000000000000        3.0789083075451567     
   20.000000000000000        68.799999999999997        3.0861291692792618     
   20.000000000000000        69.600000000000009        3.0934723511900848     
   20.000000000000000        70.400000000000006        3.0968229305564385     
   20.000000000000000        71.200000000000003        3.1000784881567616     
   20.000000000000000        72.000000000000000        3.0997617767280281     
   20.000000000000000        72.799999999999997        3.0978319830276932     
   20.000000000000000        73.600000000000009        3.0942904782170020     
   20.000000000000000        74.400000000000006        3.0915732754311089     
   20.000000000000000        75.200000000000003        3.0915694256388315     
   20.000000000000000        76.000000000000000        3.0900790243748228     
   20.000000000000000        76.800000000000011        3.0916219612974607     
   20.000000000000000        77.600000000000009        3.0942766356011107     
   20.000000000000000        78.400000000000006        3.0951270147872973     
   20.000000000000000        79.200000000000003        3.0959171540628279     
   20.000000000000000        80.000000000000000        3.0956558248138810     
   20.000000000000000        80.800000000000011        3.0922442769642897     
   20.000000000000000        81.600000000000009        3.0881140773326452     
   20.000000000000000        82.400000000000006        3.0831344613917087     
   20.000000000000000        83.200000000000003        3.0821249878659360     
   20.000000000000000        84.000000000000000        3.0869981358956178     
   20.000000000000000        84.800000000000011        3.1028237963600080     
   20.000000000000000        85.600000000000009        3.1319844013031575     
   20.000000000000000        86.400000000000006        3.1770480636101346     
   20.000000000000000        87.200000000000003        3.2290694114389176     
   20.000000000000000        88.000000000000000        3.2876987691174602     
   20.000000000000000        88.800000000000011        3.3449608678105545     
   20.000000000000000        89.600000000000009        3.3928786118249947     
   20.000000000000000        90.400000000000006        3.4311354375494507     
   20.000000000000000        91.200000000000003        3.4537391835308049     
   20.000000000000000        92.000000000000000        3.4612156982535471     
   20.000000000000000        92.800000000000011        3.4533596382147800     
   20.000000000000000        93.600000000000009        3.4299845379492000     
   20.000000000000000        94.400000000000006        3.3940889533320706     
   20.000000000000000        95.200000000000003        3.3454139854581175     
   20.000000000000000        96.000000000000000        3.2903500933265302     
   20.000000000000000        96.800000000000011        3.2343579959497459     
   20.000000000000000        97.600000000000009        3.1836506739163344     
   20.000000000000000        98.400000000000006        3.1407702787207663     
   20.000000000000000        99.200000000000003        3.1137612253353320     
   20.000000000000000        100.00000000000000        3.0958364150404938     
   20.000000000000000        100.80000000000001        3.0905030637055084     
   20.000000000000000        101.60000000000001        3.0906056785488909     
   20.000000000000000        102.40000000000001        3.0938649952694552     

   20.800000000000001       0.80000000000000004        3.0975324378731965     
   20.800000000000001        1.6000000000000001        3.1000474654740033     
   20.800000000000001        2.4000000000000004        3.1004955017855584     
   20.800000000000001        3.2000000000000002        3.1008534757878028     
   20.800000000000001        4.0000000000000000        3.1010485858995986     
   20.800000000000001        4.8000000000000007        3.1015370338577029     
   20.800000000000001        5.6000000000000005        3.1017678402128408     
   20.800000000000001        6.4000000000000004        3.1018190839976971     
   20.800000000000001        7.2000000000000002        3.0986143655253393     
   20.800000000000001        8.0000000000000000        3.0919507395513350     
   20.800000000000001        8.8000000000000007        3.0831347484921987     
   20.800000000000001        9.6000000000000014        3.0771428883213314     
   20.800000000000001        10.400000000000000        3.0821527011764336     
   20.800000000000001        11.200000000000001        3.1090613267223426     
   20.800000000000001        12.000000000000000        3.1758683998058070     
   20.800000000000001        12.800000000000001        3.2761041283076375     
   20.800000000000001        13.600000000000001        3.3855900947567377     
   20.800000000000001        14.400000000000000        3.4348744759883307     
   20.800000000000001        15.200000000000001        3.3334670970505358     
   20.800000000000001        16.000000000000000        3.0604519446830696     
   20.800000000000001        16.800000000000001        2.4865937752258618     
   20.800000000000001        17.600000000000001        2.4998697740107918     
   20.800000000000001        18.400000000000002        2.5044441150970687     
   20.800000000000001        19.200000000000003        2.5003637895663635     
   20.800000000000001        20.000000000000000        2.4925910221183769     
   20.800000000000001        20.800000000000001        2.5055824627770198     
   20.800000000000001        21.600000000000001        2.5001103330142875     
   20.800000000000001        22.400000000000002        2.4839107800419109     
   20.800000000000001        23.200000000000003        2.5066810880384609     
   20.800000000000001        24.000000000000000        2.4850405387285992     
   20.800000000000001        24.800000000000001        2.4996689036710107     
   20.800000000000001        25.600000000000001        3.0482400449510632     
   20.800000000000001        26.400000000000002        3.3140695494216068     
   20.800000000000001        27.200000000000003        3.4200414068479499     
   20.800000000000001        28.000000000000000        3.3796788250278165     
   20.800000000000001        28.800000000000001        3.2800247380664951     
   20.800000000000001        29.600000000000001        3.1820087129031571     
   20.800000000000001        30.400000000000002        3.1144767608138504     
   20.800000000000001        31.200000000000003        3.0843136034453069     
   20.800000000000001        32.000000000000000        3.0794272694449254     
   20.800000000000001        32.800000000000004        3.0837992484329080     
   20.800000000000001        33.600000000000001        3.0922260943861204     
   20.800000000000001        34.399999999999999        3.0995672929726976     
   20.800000000000001        35.200000000000003        3.1027342933609412     
   20.800000000000001        36.000000000000000        3.1027780746162126     
   20.800000000000001        36.800000000000004        3.1019484827113275     
   20.800000000000001        37.600000000000001        3.1009896730734448     
   20.800000000000001        38.400000000000006        3.1005803829631815     
   20.800000000000001        39.200000000000003        3.1000637950975904     
   20.800000000000001        40.000000000000000        3.1009509747317332     
   20.800000000000001        40.800000000000004        3.0999934021396780     
   20.800000000000001        41.600000000000001        3.1005086876537549     
   20.800000000000001        42.400000000000006        3.1005746334977013     
   20.800000000000001        43.200000000000003        3.1008569471266192     
   20.800000000000001        44.000000000000000        3.1008833899058268     
   20.800000000000001        44.800000000000004        3.1003551934827009     
   20.800000000000001        45.600000000000001        3.0998206437188975     
   20.800000000000001        46.400000000000006        3.0979711773220955     
   20.800000000000001        47.200000000000003        3.0929765032830350     
   20.800000000000001        48.000000000000000        3.0879561382584839     
   20.800000000000001        48.800000000000004        3.0806438963213485     
   20.800000000000001        49.600000000000001        3.0712724893195018     
   20.800000000000001        50.400000000000006        3.0674810074483916     
   20.800000000000001        51.200000000000003        3.0728708963455884     
   20.800000000000001        52.000000000000000        3.0940191833231854     
   20.800000000000001        52.800000000000004        3.1353308042896937     
   20.800000000000001        53.600000000000001        3.1967601952774181     
   20.800000000000001        54.400000000000006        3.2644906302324026     
   20.800000000000001        55.200000000000003        3.3283541743812526     
   20.800000000000001        56.000000000000000        3.3739004116955176     
   20.800000000000001        56.800000000000004        3.3995820840744071     
   20.800000000000001        57.600000000000001        3.4096113066986464     
   20.800000000000001        58.400000000000006        3.4129529388549233     
   20.800000000000001        59.200000000000003        3.4146327726647878     
   20.800000000000001        60.000000000000000        3.4164450639142498     
   20.800000000000001        60.800000000000004        3.4170500499106344     
   20.800000000000001        61.600000000000001        3.4094061364868020     
   20.800000000000001        62.400000000000006        3.3839486465660005     
   20.800000000000001        63.200000000000003        3.3360412791617526     
   20.800000000000001        64.000000000000000        3.2707207362987050     
   20.800000000000001        64.799999999999997        3.2015074274380870     
   20.800000000000001        65.600000000000009        3.1428801142721241     
   20.800000000000001        66.400000000000006        3.1029741626568685     
   20.800000000000001        67.200000000000003        3.0823486026864706     
   20.800000000000001        68.000000000000000        3.0768741601685683     
   20.800000000000001        68.799999999999997        3.0805129200996073     
   20.800000000000001        69.600000000000009        3.0865235520375980     
   20.800000000000001        70.400000000000006        3.0941995213305264     
   20.800000000000001        71.200000000000003        3.0981245989147950     
   20.800000000000001        72.000000000000000        3.1008209990023348     
   20.800000000000001        72.799999999999997        3.0998996838011723     
   20.800000000000001        73.600000000000009        3.0979377761085272     
   20.800000000000001        74.400000000000006        3.0946616548463903     
   20.800000000000001        75.200000000000003        3.0933433383799400     
   20.800000000000001        76.000000000000000        3.0906942310647083     
   20.800000000000001        76.800000000000011        3.0901750763305933     
   20.800000000000001        77.600000000000009        3.0910418242866640     
   20.800000000000001        78.400000000000006        3.0914027452010422     
   20.800000000000001        79.200000000000003        3.0916491388344123     
   20.800000000000001        80.000000000000000        3.0906559640984779     
   20.800000000000001        80.800000000000011        3.0886276441572749     
   20.800000000000001        81.600000000000009        3.0857479030691333     
   20.800000000000001        82.400000000000006        3.0808753730072622     
   20.800000000000001        83.200000000000003        3.0803328801230525     
   20.800000000000001        84.000000000000000        3.0867861681520572     
   20.800000000000001        84.800000000000011        3.1035661602406956     
   20.800000000000001        85.600000000000009        3.1328459685549284     
   20.800000000000001        86.400000000000006        3.1751977355003245     
   20.800000000000001        87.200000000000003        3.2281022865453082     
   20.800000000000001        88.000000000000000        3.2823420991786363     
   20.800000000000001        88.800000000000011        3.3409745799282002     
   20.800000000000001        89.600000000000009        3.3874723726605134     
   20.800000000000001        90.400000000000006        3.4237922653547224     
   20.800000000000001        91.200000000000003        3.4465452111532504     
   20.800000000000001        92.000000000000000        3.4534716527086156     
   20.800000000000001        92.800000000000011        3.4458035066067625     
   20.800000000000001        93.600000000000009        3.4237913156201425     
   20.800000000000001        94.400000000000006        3.3865976531364841     
   20.800000000000001        95.200000000000003        3.3391766582335811     
   20.800000000000001        96.000000000000000        3.2833351876803221     
   20.800000000000001        96.800000000000011        3.2290278685103173     
   20.800000000000001        97.600000000000009        3.1789402646046057     
   20.800000000000001        98.400000000000006        3.1383933067996752     
   20.800000000000001        99.200000000000003        3.1109914453972638     
   20.800000000000001        100.00000000000000        3.0976271923190226     
   20.800000000000001        100.80000000000001        3.0901531319434090     
   20.800000000000001        101.60000000000001        3.0901015208411589     
   20.800000000000001        102.40000000000001        3.0937937349153022     

   21.600000000000001       0.80000000000000004        3.0964630261075308     
   21.600000000000001        1.6000000000000001        3.1003066990183750     
   21.600000000000001        2.4000000000000004        3.1004416189466197     
   21.600000000000001        3.2000000000000002        3.1007377588348688     
   21.600000000000001        4.0000000000000000        3.1011577873378076     
   21.600000000000001        4.8000000000000007        3.1015118125998495     
   21.600000000000001        5.6000000000000005        3.1022859905701687     
   21.600000000000001        6.4000000000000004        3.1027276536879747     
   21.600000000000001        7.2000000000000002        3.0994641193222581     
   21.600000000000001        8.0000000000000000        3.0941131624992479     
   21.600000000000001        8.8000000000000007        3.0870273455881194     
   21.600000000000001        9.6000000000000014        3.0790451304876800     
   21.600000000000001        10.400000000000000        3.0783954135138334     
   21.600000000000001        11.200000000000001        3.0960841895694275     
   21.600000000000001        12.000000000000000        3.1437462407423991     
   21.600000000000001        12.800000000000001        3.2285309466351606     
   21.600000000000001        13.600000000000001        3.3371325107174989     
   21.600000000000001        14.400000000000000        3.4298598726437648     
   21.600000000000001        15.200000000000001        3.4398129194081362     
   21.600000000000001        16.000000000000000        3.3136971212426012     
   21.600000000000001        16.800000000000001        3.0444357968507947     
   21.600000000000001        17.600000000000001        2.5087263834968017     
   21.600000000000001        18.400000000000002        2.4874009242023267     
   21.600000000000001        19.200000000000003        2.4842423886905602     
   21.600000000000001        20.000000000000000        2.4926760954083873     
   21.600000000000001        20.800000000000001        2.4843401915594456     
   21.600000000000001        21.600000000000001        2.4770470167945047     
   21.600000000000001        22.400000000000002        2.5062923773165329     
   21.600000000000001        23.200000000000003        2.4967266128057473     
   21.600000000000001        24.000000000000000        2.4971732679593259     
   21.600000000000001        24.800000000000001        3.0505585484721709     
   21.600000000000001        25.600000000000001        3.3073835027746870     
   21.600000000000001        26.400000000000002        3.4279586087772955     
   21.600000000000001        27.200000000000003        3.4200622282790194     
   21.600000000000001        28.000000000000000        3.3367356308044722     
   21.600000000000001        28.800000000000001        3.2340820710770233     
   21.600000000000001        29.600000000000001        3.1504457074741015     
   21.600000000000001        30.400000000000002        3.1003024063505249     
   21.600000000000001        31.200000000000003        3.0801575173282560     
   21.600000000000001        32.000000000000000        3.0806318926213625     
   21.600000000000001        32.800000000000004        3.0885342155113920     
   21.600000000000001        33.600000000000001        3.0948517111542735     
   21.600000000000001        34.399999999999999        3.1029458684450044     
   21.600000000000001        35.200000000000003        3.1031968795528151     
   21.600000000000001        36.000000000000000        3.1019897284087534     
   21.600000000000001        36.800000000000004        3.1009003419980936     
   21.600000000000001        37.600000000000001        3.0999381843315148     
   21.600000000000001        38.400000000000006        3.0970218537218210     
   21.600000000000001        39.200000000000003        3.0979104158736699     
   21.600000000000001        40.000000000000000        3.0976842008186183     
   21.600000000000001        40.800000000000004        3.0960764872604973     
   21.600000000000001        41.600000000000001        3.0975421731363078     
   21.600000000000001        42.400000000000006        3.0983497093152144     
   21.600000000000001        43.200000000000003        3.0979865693125732     
   21.600000000000001        44.000000000000000        3.1001013676519404     
   21.600000000000001        44.800000000000004        3.0995094889060062     
   21.600000000000001        45.600000000000001        3.1007698669473522     
   21.600000000000001        46.400000000000006        3.1011399083178137     
   21.600000000000001        47.200000000000003        3.0920083723256782     
   21.600000000000001        48.000000000000000        3.0861985164958163     
   21.600000000000001        48.800000000000004        3.0792514386590408     
   21.600000000000001        49.600000000000001        3.0719439920271623     
   21.600000000000001        50.400000000000006        3.0745970857283691     
   21.600000000000001        51.200000000000003        3.0940272755459004     
   21.600000000000001        52.000000000000000        3.1365225993698993     
   21.600000000000001        52.800000000000004        3.2063311725149202     
   21.600000000000001        53.600000000000001        3.2892295618427325     
   21.600000000000001        54.400000000000006        3.3680275082056403     
   21.600000000000001        55.200000000000003        3.4152649019902031     
   21.600000000000001        56.000000000000000        3.4187417829174946     
   21.600000000000001        56.800000000000004        3.3927653085615028     
   21.600000000000001        57.600000000000001        3.3667552592165393     
   21.600000000000001        58.400000000000006        3.3539421155390317     
   21.600000000000001        59.200000000000003        3.3523395977647179     
   21.600000000000001        60.000000000000000        3.3604116407317615     
   21.600000000000001        60.800000000000004        3.3824688241913146     
   21.600000000000001        61.600000000000001        3.4119355944976624     
   21.600000000000001        62.400000000000006        3.4369587822040315     
   21.600000000000001        63.200000000000003        3.4291100043120650     
   21.600000000000001        64.000000000000000        3.3754567406970692     
   21.600000000000001        64.799999999999997        3.2944254619031055     
   21.600000000000001        65.600000000000009        3.2111776794192255     
   21.600000000000001        66.400000000000006        3.1441795593048303     
   21.600000000000001        67.200000000000003        3.1012704846262191     
   21.600000000000001        68.000000000000000        3.0810872464047683     
   21.600000000000001        68.799999999999997        3.0768997550254196     
   21.600000000000001        69.600000000000009        3.0816946350097316     
   21.600000000000001        70.400000000000006        3.0902482645855236     
   21.600000000000001        71.200000000000003        3.0963550319895670     
   21.600000000000001        72.000000000000000        3.1006461685717883     
   21.600000000000001        72.799999999999997        3.1021199414071039     
   21.600000000000001        73.600000000000009        3.0974582940198050     
   21.600000000000001        74.400000000000006        3.0995340541759369     
   21.600000000000001        75.200000000000003        3.0960915754697931     
   21.600000000000001        76.000000000000000        3.0943448000082774     
   21.600000000000001        76.800000000000011        3.0936651979319496     
   21.600000000000001        77.600000000000009        3.0940576176255910     
   21.600000000000001        78.400000000000006        3.0934644761814285     
   21.600000000000001        79.200000000000003        3.0943270051183962     
   21.600000000000001        80.000000000000000        3.0925657410986127     
   21.600000000000001        80.800000000000011        3.0900526167942277     
   21.600000000000001        81.600000000000009        3.0873548906698596     
   21.600000000000001        82.400000000000006        3.0851194153028039     
   21.600000000000001        83.200000000000003        3.0847754477530898     
   21.600000000000001        84.000000000000000        3.0897693670202884     
   21.600000000000001        84.800000000000011        3.1044037053514391     
   21.600000000000001        85.600000000000009        3.1307019064035178     
   21.600000000000001        86.400000000000006        3.1696589788614760     
   21.600000000000001        87.200000000000003        3.2170455691173752     
   21.600000000000001        88.000000000000000        3.2693822376940429     
   21.600000000000001        88.800000000000011        3.3214674655015877     
   21.600000000000001        89.600000000000009        3.3653086053540568     
   21.600000000000001        90.400000000000006        3.4018037273661981     
   21.600000000000001        91.200000000000003        3.4235307806254665     
   21.600000000000001        92.000000000000000        3.4312292148318329     
   21.600000000000001        92.800000000000011        3.4226994227946181     
   21.600000000000001        93.600000000000009        3.3997582976256444     
   21.600000000000001        94.400000000000006        3.3659621403184330     
   21.600000000000001        95.200000000000003        3.3213841941379973     
   21.600000000000001        96.000000000000000        3.2693469657520025     
   21.600000000000001        96.800000000000011        3.2171512831826496     
   21.600000000000001        97.600000000000009        3.1704397600370835     
   21.600000000000001        98.400000000000006        3.1327880462733591     
   21.600000000000001        99.200000000000003        3.1077404539468092     
   21.600000000000001        100.00000000000000        3.0945086539576394     
   21.600000000000001        100.80000000000001        3.0904963031914328     
   21.600000000000001        101.60000000000001        3.0916224801635637     
   21.600000000000001        102.40000000000001        3.0945573730231604     

   22.400000000000002       0.80000000000000004        3.0995201283174882     
   22.400000000000002        1.6000000000000001        3.0996078854083837     
   22.400000000000002        2.4000000000000004        3.1006666432810595     
   22.400000000000002        3.2000000000000002        3.1008754082912535     
   22.400000000000002        4.0000000000000000        3.0989845556112563     
   22.400000000000002        4.8000000000000007        3.1021449785189148     
   22.400000000000002        5.6000000000000005        3.1024925512213675     
   22.400000000000002        6.4000000000000004        3.1016197692558900     
   22.400000000000002        7.2000000000000002        3.1002144356169929     
   22.400000000000002        8.0000000000000000        3.0967471023387274     
   22.400000000000002        8.8000000000000007        3.0912765784028897     
   22.400000000000002        9.6000000000000014        3.0811691238384671     
   22.400000000000002        10.400000000000000        3.0765085826709275     
   22.400000000000002        11.200000000000001        3.0835333406876448     
   22.400000000000002        12.000000000000000        3.1141976512765441     
   22.400000000000002        12.800000000000001        3.1776323486735687     
   22.400000000000002        13.600000000000001        3.2722251015257351     
   22.400000000000002        14.400000000000000        3.3769974394582603     
   22.400000000000002        15.200000000000001        3.4475042714552409     
   22.400000000000002        16.000000000000000        3.4374204889407762     
   22.400000000000002        16.800000000000001        3.3008697449419966     
   22.400000000000002        17.600000000000001        3.0442892063668419     
   22.400000000000002        18.400000000000002        2.4951527024912750     
   22.400000000000002        19.200000000000003        2.4952442287126426     
   22.400000000000002        20.000000000000000        2.4886863510731629     
   22.400000000000002        20.800000000000001        2.5037660960397514     
   22.400000000000002        21.600000000000001        2.5074945005993037     
   22.400000000000002        22.400000000000002        2.4873458911722657     
   22.400000000000002        23.200000000000003        2.4997090807267663     
   22.400000000000002        24.000000000000000        3.0646870463014007     
   22.400000000000002        24.800000000000001        3.3187632763645913     
   22.400000000000002        25.600000000000001        3.4429072214102274     
   22.400000000000002        26.400000000000002        3.4441598135200864     
   22.400000000000002        27.200000000000003        3.3736235554729310     
   22.400000000000002        28.000000000000000        3.2734897376802552     
   22.400000000000002        28.800000000000001        3.1836711454083413     
   22.400000000000002        29.600000000000001        3.1189769200159021     
   22.400000000000002        30.400000000000002        3.0870864345109474     
   22.400000000000002        31.200000000000003        3.0792611590277463     
   22.400000000000002        32.000000000000000        3.0837299241255569     
   22.400000000000002        32.800000000000004        3.0922319456436220     
   22.400000000000002        33.600000000000001        3.0982328713511893     
   22.400000000000002        34.399999999999999        3.1032246434213482     
   22.400000000000002        35.200000000000003        3.1032333176944316     
   22.400000000000002        36.000000000000000        3.1011607245911250     
   22.400000000000002        36.800000000000004        3.0991679350344410     
   22.400000000000002        37.600000000000001        3.0978233494152678     
   22.400000000000002        38.400000000000006        3.0967297746997948     
   22.400000000000002        39.200000000000003        3.0952331090432432     
   22.400000000000002        40.000000000000000        3.0946839893378022     
   22.400000000000002        40.800000000000004        3.0941907432305911     
   22.400000000000002        41.600000000000001        3.0941328816449913     
   22.400000000000002        42.400000000000006        3.0947443900238500     
   22.400000000000002        43.200000000000003        3.0949873924279143     
   22.400000000000002        44.000000000000000        3.0976588301824610     
   22.400000000000002        44.800000000000004        3.0985153585239797     
   22.400000000000002        45.600000000000001        3.0992642745772718     
   22.400000000000002        46.400000000000006        3.0959285647080872     
   22.400000000000002        47.200000000000003        3.0914578003939011     
   22.400000000000002        48.000000000000000        3.0838418003819217     
   22.400000000000002        48.800000000000004        3.0769438059915837     
   22.400000000000002        49.600000000000001        3.0761572998602174     
   22.400000000000002        50.400000000000006        3.0910831000536332     
   22.400000000000002        51.200000000000003        3.1301052294502538     
   22.400000000000002        52.000000000000000        3.1987835036005290     
   22.400000000000002        52.800000000000004        3.2915153743582666     
   22.400000000000002        53.600000000000001        3.3855858844942657     
   22.400000000000002        54.400000000000006        3.4420730481903328     
   22.400000000000002        55.200000000000003        3.4278415480460191     
   22.400000000000002        56.000000000000000        3.3172767964318077     
   22.400000000000002        56.800000000000004        3.1694293409898466     
   22.400000000000002        57.600000000000001        3.0874376658394356     
   22.400000000000002        58.400000000000006        3.0693021829283742     
   22.400000000000002        59.200000000000003        3.0667171416243493     
   22.400000000000002        60.000000000000000        3.0753672751495569     
   22.400000000000002        60.800000000000004        3.1005484864013995     
   22.400000000000002        61.600000000000001        3.1881340220533168     
   22.400000000000002        62.400000000000006        3.3380973454353566     
   22.400000000000002        63.200000000000003        3.4437285735569687     
   22.400000000000002        64.000000000000000        3.4497739003760821     
   22.400000000000002        64.799999999999997        3.3876344051432374     
   22.400000000000002        65.600000000000009        3.2933114853049164     
   22.400000000000002        66.400000000000006        3.2034512335617036     
   22.400000000000002        67.200000000000003        3.1341460460684023     
   22.400000000000002        68.000000000000000        3.0951638262622447     
   22.400000000000002        68.799999999999997        3.0785126689448647     
   22.400000000000002        69.600000000000009        3.0805321925924232     
   22.400000000000002        70.400000000000006        3.0846369938144158     
   22.400000000000002        71.200000000000003        3.0932694658329907     
   22.400000000000002        72.000000000000000        3.1005410761391361     
   22.400000000000002        72.799999999999997        3.1020106158616443     
   22.400000000000002        73.600000000000009        3.1032242529396226     
   22.400000000000002        74.400000000000006        3.1019851420529623     
   22.400000000000002        75.200000000000003        3.1001801211177922     
   22.400000000000002        76.000000000000000        3.0985940927680682     
   22.400000000000002        76.800000000000011        3.0975853142459306     
   22.400000000000002        77.600000000000009        3.0975444260263325     
   22.400000000000002        78.400000000000006        3.0984495224360895     
   22.400000000000002        79.200000000000003        3.0975336304446039     
   22.400000000000002        80.000000000000000        3.0975629084130407     
   22.400000000000002        80.800000000000011        3.0945785009983573     
   22.400000000000002        81.600000000000009        3.0918713134811915     
   22.400000000000002        82.400000000000006        3.0902397245795488     
   22.400000000000002        83.200000000000003        3.0896322578315161     
   22.400000000000002        84.000000000000000        3.0924632940143346     
   22.400000000000002        84.800000000000011        3.1038647416086529     
   22.400000000000002        85.600000000000009        3.1250277245758964     
   22.400000000000002        86.400000000000006        3.1575581546452116     
   22.400000000000002        87.200000000000003        3.1982451275912633     
   22.400000000000002        88.000000000000000        3.2453240936897156     
   22.400000000000002        88.800000000000011        3.2924400975242483     
   22.400000000000002        89.600000000000009        3.3340747271087752     
   22.400000000000002        90.400000000000006        3.3667956246698680     
   22.400000000000002        91.200000000000003        3.3872289396682596     
   22.400000000000002        92.000000000000000        3.3929069897778876     
   22.400000000000002        92.800000000000011        3.3868533428387408     
   22.400000000000002        93.600000000000009        3.3669407945499703     
   22.400000000000002        94.400000000000006        3.3334481663788496     
   22.400000000000002        95.200000000000003        3.2920028782209543     
   22.400000000000002        96.000000000000000        3.2427293178228802     
   22.400000000000002        96.800000000000011        3.1982283078832339     
   22.400000000000002        97.600000000000009        3.1557719977268097     
   22.400000000000002        98.400000000000006        3.1240823028242293     
   22.400000000000002        99.200000000000003        3.1034686349754672     
   22.400000000000002        100.00000000000000        3.0933561009493666     
   22.400000000000002        100.80000000000001        3.0904554415337850     
   22.400000000000002        101.60000000000001        3.0918482367329307     
   22.400000000000002        102.40000000000001        3.0951883600489380     

   23.200000000000003       0.80000000000000004        3.0983686371528125     
   23.200000000000003        1.6000000000000001        3.0996848337920881     
   23.200000000000003        2.4000000000000004        3.1009205657056875     
   23.200000000000003        3.2000000000000002        3.1007846903623859     
   23.200000000000003        4.0000000000000000        3.1004141727002708     
   23.200000000000003        4.8000000000000007        3.1005340475868302     
   23.200000000000003        5.6000000000000005        3.1013431907111917     
   23.200000000000003        6.4000000000000004        3.1016612207720606     
   23.200000000000003        7.2000000000000002        3.1013866075046059     
   23.200000000000003        8.0000000000000000        3.0977740594374437     
   23.200000000000003        8.8000000000000007        3.0925497863239757     
   23.200000000000003        9.6000000000000014        3.0844281944277006     
   23.200000000000003        10.400000000000000        3.0780855092473343     
   23.200000000000003        11.200000000000001        3.0771262392471170     
   23.200000000000003        12.000000000000000        3.0914268128315054     
   23.200000000000003        12.800000000000001        3.1324365072633515     
   23.200000000000003        13.600000000000001        3.2022345187239063     
   23.200000000000003        14.400000000000000        3.2966422926132783     
   23.200000000000003        15.200000000000001        3.3879969784039745     
   23.200000000000003        16.000000000000000        3.4421372510394921     
   23.200000000000003        16.800000000000001        3.4234354673445120     
   23.200000000000003        17.600000000000001        3.3121971492321158     
   23.200000000000003        18.400000000000002        3.1649349221815113     
   23.200000000000003        19.200000000000003        3.0846896640932853     
   23.200000000000003        20.000000000000000        3.0676710342149205     
   23.200000000000003        20.800000000000001        3.0640999153226653     
   23.200000000000003        21.600000000000001        3.0739111095909748     
   23.200000000000003        22.400000000000002        3.1015387117246092     
   23.200000000000003        23.200000000000003        3.1883872272560341     
   23.200000000000003        24.000000000000000        3.3371163292541417     
   23.200000000000003        24.800000000000001        3.4417184941934509     
   23.200000000000003        25.600000000000001        3.4465941028071585     
   23.200000000000003        26.400000000000002        3.3845493309757413     
   23.200000000000003        27.200000000000003        3.2912568376774267     
   23.200000000000003        28.000000000000000        3.2008109844803765     
   23.200000000000003        28.800000000000001        3.1310597950851773     
   23.200000000000003        29.600000000000001        3.0907803496036688     
   23.200000000000003        30.400000000000002        3.0756801213024900     
   23.200000000000003        31.200000000000003        3.0769886077995356     
   23.200000000000003        32.000000000000000        3.0857834839775036     
   23.200000000000003        32.800000000000004        3.0949131024904135     
   23.200000000000003        33.600000000000001        3.1010051657628575     
   23.200000000000003        34.399999999999999        3.1022411113549908     
   23.200000000000003        35.200000000000003        3.1022073951412605     
   23.200000000000003        36.000000000000000        3.0997214168832121     
   23.200000000000003        36.800000000000004        3.0971341160142121     
   23.200000000000003        37.600000000000001        3.0950241383717159     
   23.200000000000003        38.400000000000006        3.0927910643385697     
   23.200000000000003        39.200000000000003        3.0909262457863012     
   23.200000000000003        40.000000000000000        3.0910512546929296     
   23.200000000000003        40.800000000000004        3.0908621290375313     
   23.200000000000003        41.600000000000001        3.0912827431105154     
   23.200000000000003        42.400000000000006        3.0911200031664499     
   23.200000000000003        43.200000000000003        3.0931339982015991     
   23.200000000000003        44.000000000000000        3.0944733689000583     
   23.200000000000003        44.800000000000004        3.0959262637659126     
   23.200000000000003        45.600000000000001        3.0957407282119309     
   23.200000000000003        46.400000000000006        3.0931994541282477     
   23.200000000000003        47.200000000000003        3.0875850184484643     
   23.200000000000003        48.000000000000000        3.0805525377721010     
   23.200000000000003        48.800000000000004        3.0771669737973419     
   23.200000000000003        49.600000000000001        3.0844319664576503     
   23.200000000000003        50.400000000000006        3.1143971554496459     
   23.200000000000003        51.200000000000003        3.1763938066807040     
   23.200000000000003        52.000000000000000        3.2699474428877200     
   23.200000000000003        52.800000000000004        3.3745733504839559     
   23.200000000000003        53.600000000000001        3.4489243132541616     
   23.200000000000003        54.400000000000006        3.4430773923913351     
   23.200000000000003        55.200000000000003        3.3092920798126255     
   23.200000000000003        56.000000000000000        3.0526095993224818     
   23.200000000000003        56.800000000000004        2.4901077947777992     
   23.200000000000003        57.600000000000001        2.5061466604777323     
   23.200000000000003        58.400000000000006        2.4833092772267862     
   23.200000000000003        59.200000000000003        2.4990241922482399     
   23.200000000000003        60.000000000000000        2.4930950160401859     
   23.200000000000003        60.800000000000004        2.5023538591984282     
   23.200000000000003        61.600000000000001        2.4950552109037045     
   23.200000000000003        62.400000000000006        3.0643026438228551     
   23.200000000000003        63.200000000000003        3.3183134468018789     
   23.200000000000003        64.000000000000000        3.4428543361907198     
   23.200000000000003        64.799999999999997        3.4442452697078880     
   23.200000000000003        65.600000000000009        3.3720133501249494     
   23.200000000000003        66.400000000000006        3.2740671907085876     
   23.200000000000003        67.200000000000003        3.1809296681747021     
   23.200000000000003        68.000000000000000        3.1185731457658949     
   23.200000000000003        68.799999999999997        3.0865327720325730     
   23.200000000000003        69.600000000000009        3.0777541970514308     
   23.200000000000003        70.400000000000006        3.0819482588302396     
   23.200000000000003        71.200000000000003        3.0913078740027031     
   23.200000000000003        72.000000000000000        3.0980483547498499     
   23.200000000000003        72.799999999999997        3.1027662955715885     
   23.200000000000003        73.600000000000009        3.1034994020162783     
   23.200000000000003        74.400000000000006        3.1040273575967983     
   23.200000000000003        75.200000000000003        3.1029244094387560     
   23.200000000000003        76.000000000000000        3.1020668702036547     
   23.200000000000003        76.800000000000011        3.1001757726056418     
   23.200000000000003        77.600000000000009        3.0996389046968980     
   23.200000000000003        78.400000000000006        3.0995458109826566     
   23.200000000000003        79.200000000000003        3.0994313156088804     
   23.200000000000003        80.000000000000000        3.0989534760276043     
   23.200000000000003        80.800000000000011        3.0978861987071324     
   23.200000000000003        81.600000000000009        3.0952440250964348     
   23.200000000000003        82.400000000000006        3.0931033098870890     
   23.200000000000003        83.200000000000003        3.0902506908780443     
   23.200000000000003        84.000000000000000        3.0932729200859450     
   23.200000000000003        84.800000000000011        3.1008424697901060     
   23.200000000000003        85.600000000000009        3.1169506425424474     
   23.200000000000003        86.400000000000006        3.1422585295820009     
   23.200000000000003        87.200000000000003        3.1785303956230346     
   23.200000000000003        88.000000000000000        3.2159440877541328     
   23.200000000000003        88.800000000000011        3.2558785675881530     
   23.200000000000003        89.600000000000009        3.2920150443159804     
   23.200000000000003        90.400000000000006        3.3200576822199119     
   23.200000000000003        91.200000000000003        3.3393161525756851     
   23.200000000000003        92.000000000000000        3.3455397945201031     
   23.200000000000003        92.800000000000011        3.3391905294095969     
   23.200000000000003        93.600000000000009        3.3212233256577441     
   23.200000000000003        94.400000000000006        3.2913882958724758     
   23.200000000000003        95.200000000000003        3.2551636855609756     
   23.200000000000003        96.000000000000000        3.2151103334452813     
   23.200000000000003        96.800000000000011        3.1735977345714570     
   23.200000000000003        97.600000000000009        3.1411781848336964     
   23.200000000000003        98.400000000000006        3.1133849561375069     
   23.200000000000003        99.200000000000003        3.1000190145168713     
   23.200000000000003        100.00000000000000        3.0915181736829291     
   23.200000000000003        100.80000000000001        3.0904472511976042     
   23.200000000000003        101.60000000000001        3.0934791058177762     
   23.200000000000003        102.40000000000001        3.0966753262428957     

   24.000000000000000       0.80000000000000004        3.1000795139901967     
   24.000000000000000        1.6000000000000001        3.1010547640159380     
   24.000000000000000        2.4000000000000004        3.1007333073464505     
   24.000000000000000        3.2000000000000002        3.1004831376184683     
   24.000000000000000        4.0000000000000000        3.1005955841770025     
   24.000000000000000        4.8000000000000007        3.0995753831776085     
   24.000000000000000        5.6000000000000005        3.0997670940859292     
   24.000000000000000        6.4000000000000004        3.1017048884608083     
   24.000000000000000        7.2000000000000002        3.1020612461841983     
   24.000000000000000        8.0000000000000000        3.1008168373555738     
   24.000000000000000        8.8000000000000007        3.0945788477965097     
   24.000000000000000        9.6000000000000014        3.0902133199460446     
   24.000000000000000        10.400000000000000        3.0820674664107415     
   24.000000000000000        11.200000000000001        3.0765341343460419     
   24.000000000000000        12.000000000000000        3.0794715347823098     
   24.000000000000000        12.800000000000001        3.0996127471985551     
   24.000000000000000        13.600000000000001        3.1445587780965165     
   24.000000000000000        14.400000000000000        3.2114340145113589     
   24.000000000000000        15.200000000000001        3.2967007927850300     
   24.000000000000000        16.000000000000000        3.3734633804750409     
   24.000000000000000        16.800000000000001        3.4175881529716392     
   24.000000000000000        17.600000000000001        3.4188204729128824     
   24.000000000000000        18.400000000000002        3.3918245295532707     
   24.000000000000000        19.200000000000003        3.3653697323814260     
   24.000000000000000        20.000000000000000        3.3545042518592485     
   24.000000000000000        20.800000000000001        3.3534983809092314     
   24.000000000000000        21.600000000000001        3.3615154790538870     
   24.000000000000000        22.400000000000002        3.3800780941936770     
   24.000000000000000        23.200000000000003        3.4088806791685737     
   24.000000000000000        24.000000000000000        3.4314263392988735     
   24.000000000000000        24.800000000000001        3.4207686841291469     
   24.000000000000000        25.600000000000001        3.3658294082846516     
   24.000000000000000        26.400000000000002        3.2827961619207389     
   24.000000000000000        27.200000000000003        3.1990097716268222     
   24.000000000000000        28.000000000000000        3.1306868764671769     
   24.000000000000000        28.800000000000001        3.0904989163683494     
   24.000000000000000        29.600000000000001        3.0691093241879210     
   24.000000000000000        30.400000000000002        3.0665635603591306     
   24.000000000000000        31.200000000000003        3.0741037822620427     
   24.000000000000000        32.000000000000000        3.0845928252667667     
   24.000000000000000        32.800000000000004        3.0934183871469489     
   24.000000000000000        33.600000000000001        3.0982357007938002     
   24.000000000000000        34.399999999999999        3.1007530459383705     
   24.000000000000000        35.200000000000003        3.0992869777984682     
   24.000000000000000        36.000000000000000        3.0971282085626162     
   24.000000000000000        36.800000000000004        3.0951579280606789     
   24.000000000000000        37.600000000000001        3.0930960579901052     
   24.000000000000000        38.400000000000006        3.0909935508304103     
   24.000000000000000        39.200000000000003        3.0898649856363902     
   24.000000000000000        40.000000000000000        3.0914670754879388     
   24.000000000000000        40.800000000000004        3.0896403857286887     
   24.000000000000000        41.600000000000001        3.0901066118341731     
   24.000000000000000        42.400000000000006        3.0905856693794296     
   24.000000000000000        43.200000000000003        3.0905253573654821     
   24.000000000000000        44.000000000000000        3.0923264780255173     
   24.000000000000000        44.800000000000004        3.0928830614070915     
   24.000000000000000        45.600000000000001        3.0914862224524913     
   24.000000000000000        46.400000000000006        3.0877179696252970     
   24.000000000000000        47.200000000000003        3.0813986210186051     
   24.000000000000000        48.000000000000000        3.0755179984773489     
   24.000000000000000        48.800000000000004        3.0766503118088737     
   24.000000000000000        49.600000000000001        3.0957627806885082     
   24.000000000000000        50.400000000000006        3.1439101961650140     
   24.000000000000000        51.200000000000003        3.2287168351812756     
   24.000000000000000        52.000000000000000        3.3359913844029445     
   24.000000000000000        52.800000000000004        3.4292222734279481     
   24.000000000000000        53.600000000000001        3.4446496414952983     
   24.000000000000000        54.400000000000006        3.3202328581054736     
   24.000000000000000        55.200000000000003        3.0524621585637410     
   24.000000000000000        56.000000000000000        2.5063768410667322     
   24.000000000000000        56.800000000000004        2.4889783037959265     
   24.000000000000000        57.600000000000001        2.5005691483984562     
   24.000000000000000        58.400000000000006        2.4791632672966664     
   24.000000000000000        59.200000000000003        2.4925747929660163     
   24.000000000000000        60.000000000000000        2.4779230016203706     
   24.000000000000000        60.800000000000004        2.5043043698945207     
   24.000000000000000        61.600000000000001        2.4810107142680846     
   24.000000000000000        62.400000000000006        2.5062294564188510     
   24.000000000000000        63.200000000000003        3.0498591586109112     
   24.000000000000000        64.000000000000000        3.3081648157118453     
   24.000000000000000        64.799999999999997        3.4276087731752609     
   24.000000000000000        65.600000000000009        3.4167905163911576     
   24.000000000000000        66.400000000000006        3.3341285422917752     
   24.000000000000000        67.200000000000003        3.2316241996972712     
   24.000000000000000        68.000000000000000        3.1487945421858781     
   24.000000000000000        68.799999999999997        3.0997472332897527     
   24.000000000000000        69.600000000000009        3.0808542430375425     
   24.000000000000000        70.400000000000006        3.0808235398817865     
   24.000000000000000        71.200000000000003        3.0888455932122167     
   24.000000000000000        72.000000000000000        3.0969954533650301     
   24.000000000000000        72.799999999999997        3.1024180719585996     
   24.000000000000000        73.600000000000009        3.1046623007225085     
   24.000000000000000        74.400000000000006        3.1036182017197773     
   24.000000000000000        75.200000000000003        3.1034429714018450     
   24.000000000000000        76.000000000000000        3.1003061370552047     
   24.000000000000000        76.800000000000011        3.0985308405781398     
   24.000000000000000        77.600000000000009        3.0978124908444475     
   24.000000000000000        78.400000000000006        3.0973308686448404     
   24.000000000000000        79.200000000000003        3.0964805397117181     
   24.000000000000000        80.000000000000000        3.0962270425277270     
   24.000000000000000        80.800000000000011        3.0956782985722469     
   24.000000000000000        81.600000000000009        3.0937483617637809     
   24.000000000000000        82.400000000000006        3.0913709346632205     
   24.000000000000000        83.200000000000003        3.0904798495552996     
   24.000000000000000        84.000000000000000        3.0910061183406001     
   24.000000000000000        84.800000000000011        3.0959692596751900     
   24.000000000000000        85.600000000000009        3.1080080088430453     
   24.000000000000000        86.400000000000006        3.1264529685910381     
   24.000000000000000        87.200000000000003        3.1531895827971677     
   24.000000000000000        88.000000000000000        3.1836597925894075     
   24.000000000000000        88.800000000000011        3.2157839433292952     
   24.000000000000000        89.600000000000009        3.2454639605497455     
   24.000000000000000        90.400000000000006        3.2704163318061936     
   24.000000000000000        91.200000000000003        3.2847145417173991     
   24.000000000000000        92.000000000000000        3.2907643726927125     
   24.000000000000000        92.800000000000011        3.2846874001820909     
   24.000000000000000        93.600000000000009        3.2685993348239757     
   24.000000000000000        94.400000000000006        3.2442507976869512     
   24.000000000000000        95.200000000000003        3.2145783728574449     
   24.000000000000000        96.000000000000000        3.1815779976476737     
   24.000000000000000        96.800000000000011        3.1499698394258449     
   24.000000000000000        97.600000000000009        3.1244472241726964     
   24.000000000000000        98.400000000000006        3.1060774636484130     
   24.000000000000000        99.200000000000003        3.0952762933858047     
   24.000000000000000        100.00000000000000        3.0906169602705127     
   24.000000000000000        100.80000000000001        3.0899986797296424     
   24.000000000000000        101.60000000000001        3.0939599038200183     
   24.000000000000000        102.40000000000001        3.0973843119615245     

   24.800000000000001       0.80000000000000004        3.0998886405545112     
   24.800000000000001        1.6000000000000001        3.1007485182036363     
   24.800000000000001        2.4000000000000004        3.1002416663967307     
   24.800000000000001        3.2000000000000002        3.1004001256496996     
   24.800000000000001        4.0000000000000000        3.0999795079755788     
   24.800000000000001        4.8000000000000007        3.0995303682103517     
   24.800000000000001        5.6000000000000005        3.1001383413283436     
   24.800000000000001        6.4000000000000004        3.1011431469564243     
   24.800000000000001        7.2000000000000002        3.1018780432885618     
   24.800000000000001        8.0000000000000000        3.1015562934779193     
   24.800000000000001        8.8000000000000007        3.0994900313823455     
   24.800000000000001        9.6000000000000014        3.0945679935677197     
   24.800000000000001        10.400000000000000        3.0872298755527896     
   24.800000000000001        11.200000000000001        3.0799137426027605     
   24.800000000000001        12.000000000000000        3.0756029150689126     
   24.800000000000001        12.800000000000001        3.0810118552830832     
   24.800000000000001        13.600000000000001        3.1033741097534864     
   24.800000000000001        14.400000000000000        3.1453870214399378     
   24.800000000000001        15.200000000000001        3.2052168290978127     
   24.800000000000001        16.000000000000000        3.2738972569914000     
   24.800000000000001        16.800000000000001        3.3370025102205019     
   24.800000000000001        17.600000000000001        3.3802928561434582     
   24.800000000000001        18.400000000000002        3.4047460588985046     
   24.800000000000001        19.200000000000003        3.4097555665206873     
   24.800000000000001        20.000000000000000        3.4162148929225897     
   24.800000000000001        20.800000000000001        3.4152213184937112     
   24.800000000000001        21.600000000000001        3.4150023080739698     
   24.800000000000001        22.400000000000002        3.4106562800885190     
   24.800000000000001        23.200000000000003        3.3994219891825357     
   24.800000000000001        24.000000000000000        3.3715677908486281     
   24.800000000000001        24.800000000000001        3.3183672365400994     
   24.800000000000001        25.600000000000001        3.2519089561820995     
   24.800000000000001        26.400000000000002        3.1810598135695911     
   24.800000000000001        27.200000000000003        3.1222990077211428     
   24.800000000000001        28.000000000000000        3.0819356058766889     
   24.800000000000001        28.800000000000001        3.0603864432182548     
   24.800000000000001        29.600000000000001        3.0561323880837317     
   24.800000000000001        30.400000000000002        3.0606273409642060     
   24.800000000000001        31.200000000000003        3.0699500536597530     
   24.800000000000001        32.000000000000000        3.0800597560116345     
   24.800000000000001        32.800000000000004        3.0866106362014336     
   24.800000000000001        33.600000000000001        3.0921398093264463     
   24.800000000000001        34.399999999999999        3.0944562656880885     
   24.800000000000001        35.200000000000003        3.0938653690266689     
   24.800000000000001        36.000000000000000        3.0932719851236974     
   24.800000000000001        36.800000000000004        3.0929257277102229     
   24.800000000000001        37.600000000000001        3.0930577620901132     
   24.800000000000001        38.400000000000006        3.0930510615497986     
   24.800000000000001        39.200000000000003        3.0936222547442158     
   24.800000000000001        40.000000000000000        3.0940227487400698     
   24.800000000000001        40.800000000000004        3.0951415637825752     
   24.800000000000001        41.600000000000001        3.0957965932389877     
   24.800000000000001        42.400000000000006        3.0958720183808817     
   24.800000000000001        43.200000000000003        3.0962442059655189     
   24.800000000000001        44.000000000000000        3.0947958480895101     
   24.800000000000001        44.800000000000004        3.0935246227726569     
   24.800000000000001        45.600000000000001        3.0897970308250282     
   24.800000000000001        46.400000000000006        3.0832269615247871     
   24.800000000000001        47.200000000000003        3.0752786627284454     
   24.800000000000001        48.000000000000000        3.0709392684277779     
   24.800000000000001        48.800000000000004        3.0781372417627839     
   24.800000000000001        49.600000000000001        3.1093280092105786     
   24.800000000000001        50.400000000000006        3.1749643026387426     
   24.800000000000001        51.200000000000003        3.2751857822192858     
   24.800000000000001        52.000000000000000        3.3845121992739888     
   24.800000000000001        52.800000000000004        3.4382817585341714     
   24.800000000000001        53.600000000000001        3.3391105969497525     
   24.800000000000001        54.400000000000006        3.0649078444878364     
   24.800000000000001        55.200000000000003        2.4957163476108963     
   24.800000000000001        56.000000000000000        2.4894323590577474     
   24.800000000000001        56.800000000000004        2.4911419341975303     
   24.800000000000001        57.600000000000001        2.4933237569539677     
   24.800000000000001        58.400000000000006        2.4857388629843822     
   24.800000000000001        59.200000000000003        2.5074346110068082     
   24.800000000000001        60.000000000000000        2.4981168609898252     
   24.800000000000001        60.800000000000004        2.4947859599273743     
   24.800000000000001        61.600000000000001        2.4940485591323331     
   24.800000000000001        62.400000000000006        2.4817685764041184     
   24.800000000000001        63.200000000000003        2.5077072192592631     
   24.800000000000001        64.000000000000000        3.0543660460711108     
   24.800000000000001        64.799999999999997        3.3157025473190731     
   24.800000000000001        65.600000000000009        3.4180245596173298     
   24.800000000000001        66.400000000000006        3.3766933989473902     
   24.800000000000001        67.200000000000003        3.2758361041065731     
   24.800000000000001        68.000000000000000        3.1793604212744997     
   24.800000000000001        68.799999999999997        3.1145578052264482     
   24.800000000000001        69.600000000000009        3.0851036489797838     
   24.800000000000001        70.400000000000006        3.0803374891681123     
   24.800000000000001        71.200000000000003        3.0869258115595271     
   24.800000000000001        72.000000000000000        3.0954936351283981     
   24.800000000000001        72.799999999999997        3.1014146193187169     
   24.800000000000001        73.600000000000009        3.1028997900253348     
   24.800000000000001        74.400000000000006        3.1008608020354118     
   24.800000000000001        75.200000000000003        3.0986694778265229     
   24.800000000000001        76.000000000000000        3.0951143541912605     
   24.800000000000001        76.800000000000011        3.0922645346517057     
   24.800000000000001        77.600000000000009        3.0904299126144954     
   24.800000000000001        78.400000000000006        3.0897958428520256     
   24.800000000000001        79.200000000000003        3.0896622341867328     
   24.800000000000001        80.000000000000000        3.0888169695491179     
   24.800000000000001        80.800000000000011        3.0869718022453938     
   24.800000000000001        81.600000000000009        3.0875079996589192     
   24.800000000000001        82.400000000000006        3.0855306211430960     
   24.800000000000001        83.200000000000003        3.0848238487564950     
   24.800000000000001        84.000000000000000        3.0854887936223676     
   24.800000000000001        84.800000000000011        3.0890514447595327     
   24.800000000000001        85.600000000000009        3.0970775085577555     
   24.800000000000001        86.400000000000006        3.1108862822688561     
   24.800000000000001        87.200000000000003        3.1299338267064813     
   24.800000000000001        88.000000000000000        3.1524869919085834     
   24.800000000000001        88.800000000000011        3.1765651446082503     
   24.800000000000001        89.600000000000009        3.1999029662199807     
   24.800000000000001        90.400000000000006        3.2176277337115367     
   24.800000000000001        91.200000000000003        3.2294928479909712     
   24.800000000000001        92.000000000000000        3.2336050124660405     
   24.800000000000001        92.800000000000011        3.2291872505185406     
   24.800000000000001        93.600000000000009        3.2167236990928507     
   24.800000000000001        94.400000000000006        3.1976923941216504     
   24.800000000000001        95.200000000000003        3.1744407552705582     
   24.800000000000001        96.000000000000000        3.1499317788512133     
   24.800000000000001        96.800000000000011        3.1278396246219753     
   24.800000000000001        97.600000000000009        3.1107375762005041     
   24.800000000000001        98.400000000000006        3.0992388137274864     
   24.800000000000001        99.200000000000003        3.0921182393530873     
   24.800000000000001        100.00000000000000        3.0903013934724934     
   24.800000000000001        100.80000000000001        3.0941649638512323     
   24.800000000000001        101.60000000000001        3.0953021196692649     
   24.800000000000001        102.40000000000001        3.0980089279302621     

   25.600000000000001       0.80000000000000004        3.1002900834209073     
   25.600000000000001        1.6000000000000001        3.1002006044972648     
   25.600000000000001        2.4000000000000004        3.1005645003979909     
   25.600000000000001        3.2000000000000002        3.1000266001354926     
   25.600000000000001        4.0000000000000000        3.1003317759939222     
   25.600000000000001        4.8000000000000007        3.0995994455371192     
   25.600000000000001        5.6000000000000005        3.0983678710882492     
   25.600000000000001        6.4000000000000004        3.1003009568460365     
   25.600000000000001        7.2000000000000002        3.1008321365270746     
   25.600000000000001        8.0000000000000000        3.1005660292739243     
   25.600000000000001        8.8000000000000007        3.1006819410401363     
   25.600000000000001        9.6000000000000014        3.0978512720800819     
   25.600000000000001        10.400000000000000        3.0923415599342285     
   25.600000000000001        11.200000000000001        3.0851609493671202     
   25.600000000000001        12.000000000000000        3.0786716705126693     
   25.600000000000001        12.800000000000001        3.0750775976510933     
   25.600000000000001        13.600000000000001        3.0814164711197045     
   25.600000000000001        14.400000000000000        3.1005661539578058     
   25.600000000000001        15.200000000000001        3.1363014912211775     
   25.600000000000001        16.000000000000000        3.1831323657056210     
   25.600000000000001        16.800000000000001        3.2351602139876698     
   25.600000000000001        17.600000000000001        3.2814571968683879     
   25.600000000000001        18.400000000000002        3.3161688249992927     
   25.600000000000001        19.200000000000003        3.3371058926275579     
   25.600000000000001        20.000000000000000        3.3458393445313499     
   25.600000000000001        20.800000000000001        3.3441285938953675     
   25.600000000000001        21.600000000000001        3.3337925472225209     
   25.600000000000001        22.400000000000002        3.3190608369572647     
   25.600000000000001        23.200000000000003        3.2921924252948025     
   25.600000000000001        24.000000000000000        3.2528394416850608     
   25.600000000000001        24.800000000000001        3.2048106830837622     
   25.600000000000001        25.600000000000001        3.1548198923223567     
   25.600000000000001        26.400000000000002        3.1098041932233089     
   25.600000000000001        27.200000000000003        3.0781539250705285     
   25.600000000000001        28.000000000000000        3.0598904004368190     
   25.600000000000001        28.800000000000001        3.0558972938515834     
   25.600000000000001        29.600000000000001        3.0564064738697558     
   25.600000000000001        30.400000000000002        3.0621973538866416     
   25.600000000000001        31.200000000000003        3.0689631269845132     
   25.600000000000001        32.000000000000000        3.0750752756671704     
   25.600000000000001        32.800000000000004        3.0796326846680837     
   25.600000000000001        33.600000000000001        3.0831024764471531     
   25.600000000000001        34.399999999999999        3.0852030269129678     
   25.600000000000001        35.200000000000003        3.0865136618138211     
   25.600000000000001        36.000000000000000        3.0889703710559004     
   25.600000000000001        36.800000000000004        3.0922118176512186     
   25.600000000000001        37.600000000000001        3.0963059740480623     
   25.600000000000001        38.400000000000006        3.1013046293248858     
   25.600000000000001        39.200000000000003        3.1040260303701079     
   25.600000000000001        40.000000000000000        3.1084508666518156     
   25.600000000000001        40.800000000000004        3.1112580240427743     
   25.600000000000001        41.600000000000001        3.1119812460438054     
   25.600000000000001        42.400000000000006        3.1107621478881970     
   25.600000000000001        43.200000000000003        3.1090300551105652     
   25.600000000000001        44.000000000000000        3.1057450932293644     
   25.600000000000001        44.800000000000004        3.1002860318427552     
   25.600000000000001        45.600000000000001        3.0930753575755392     
   25.600000000000001        46.400000000000006        3.0819703046049809     
   25.600000000000001        47.200000000000003        3.0722278443567106     
   25.600000000000001        48.000000000000000        3.0667110230015231     
   25.600000000000001        48.800000000000004        3.0820842268326225     
   25.600000000000001        49.600000000000001        3.1235398815816291     
   25.600000000000001        50.400000000000006        3.2017474756463060     
   25.600000000000001        51.200000000000003        3.3103116139724613     
   25.600000000000001        52.000000000000000        3.4106223964938427     
   25.600000000000001        52.800000000000004        3.4132007025963778     
   25.600000000000001        53.600000000000001        3.1888059353222711     
   25.600000000000001        54.400000000000006        2.5093541813750098     
   25.600000000000001        55.200000000000003        2.5029176696363606     
   25.600000000000001        56.000000000000000        2.4879287503133529     
   25.600000000000001        56.800000000000004        2.4837466376468269     
   25.600000000000001        57.600000000000001        2.5050946542457564     
   25.600000000000001        58.400000000000006        2.4971773744261214     
   25.600000000000001        59.200000000000003        2.4864703752578334     
   25.600000000000001        60.000000000000000        2.4945091303202531     
   25.600000000000001        60.800000000000004        2.4839911609405254     
   25.600000000000001        61.600000000000001        2.5054040532899720     
   25.600000000000001        62.400000000000006        2.4885778952223734     
   25.600000000000001        63.200000000000003        2.4828144611568206     
   25.600000000000001        64.000000000000000        2.4868874412417226     
   25.600000000000001        64.799999999999997        3.1663502565931072     
   25.600000000000001        65.600000000000009        3.3876479959576371     
   25.600000000000001        66.400000000000006        3.3961502851334364     
   25.600000000000001        67.200000000000003        3.3093072054764430     
   25.600000000000001        68.000000000000000        3.2066962428127490     
   25.600000000000001        68.799999999999997        3.1267606869013989     
   25.600000000000001        69.600000000000009        3.0887274868964747     
   25.600000000000001        70.400000000000006        3.0790627646912720     
   25.600000000000001        71.200000000000003        3.0841780253912265     
   25.600000000000001        72.000000000000000        3.0922351881356103     
   25.600000000000001        72.799999999999997        3.0982001149372413     
   25.600000000000001        73.600000000000009        3.0990799333354873     
   25.600000000000001        74.400000000000006        3.0964056352501599     
   25.600000000000001        75.200000000000003        3.0907265216499771     
   25.600000000000001        76.000000000000000        3.0886677487292080     
   25.600000000000001        76.800000000000011        3.0831298206103930     
   25.600000000000001        77.600000000000009        3.0798930951045769     
   25.600000000000001        78.400000000000006        3.0789043419735740     
   25.600000000000001        79.200000000000003        3.0800172442065339     
   25.600000000000001        80.000000000000000        3.0799409703200133     
   25.600000000000001        80.800000000000011        3.0796179128355483     
   25.600000000000001        81.600000000000009        3.0790264551346178     
   25.600000000000001        82.400000000000006        3.0782719094337985     
   25.600000000000001        83.200000000000003        3.0774296929304685     
   25.600000000000001        84.000000000000000        3.0785153341968576     
   25.600000000000001        84.800000000000011        3.0805123884036214     
   25.600000000000001        85.600000000000009        3.0860496033027802     
   25.600000000000001        86.400000000000006        3.0961391906283251     
   25.600000000000001        87.200000000000003        3.1078268984995905     
   25.600000000000001        88.000000000000000        3.1254621381363754     
   25.600000000000001        88.800000000000011        3.1415611977108489     
   25.600000000000001        89.600000000000009        3.1580104347612910     
   25.600000000000001        90.400000000000006        3.1713131782451951     
   25.600000000000001        91.200000000000003        3.1792389744754908     
   25.600000000000001        92.000000000000000        3.1834194043478661     
   25.600000000000001        92.800000000000011        3.1788729037777590     
   25.600000000000001        93.600000000000009        3.1696879503129285     
   25.600000000000001        94.400000000000006        3.1565730538680099     
   25.600000000000001        95.200000000000003        3.1401934323459946     
   25.600000000000001        96.000000000000000        3.1230315324912530     
   25.600000000000001        96.800000000000011        3.1097854600349137     
   25.600000000000001        97.600000000000009        3.0997582915336297     
   25.600000000000001        98.400000000000006        3.0927460191740050     
   25.600000000000001        99.200000000000003        3.0901682663586363     
   25.600000000000001        100.00000000000000        3.0925936830716458     
   25.600000000000001        100.80000000000001        3.0943777062534674     
   25.600000000000001        101.60000000000001        3.0977386042170063     
   25.600000000000001        102.40000000000001        3.0988042557435924     

   26.400000000000002       0.80000000000000004        3.1002773669292623     
   26.400000000000002        1.6000000000000001        3.1008353500686878     
   26.400000000000002        2.4000000000000004        3.1006191645762038     
   26.400000000000002        3.2000000000000002        3.1004756216293061     
   26.400000000000002        4.0000000000000000        3.0997822874127787     
   26.400000000000002        4.8000000000000007        3.0998771356692187     
   26.400000000000002        5.6000000000000005        3.0999290323178728     
   26.400000000000002        6.4000000000000004        3.0997924879843421     
   26.400000000000002        7.2000000000000002        3.1035877174832005     
   26.400000000000002        8.0000000000000000        3.1011733819356428     
   26.400000000000002        8.8000000000000007        3.1015533729620004     
   26.400000000000002        9.6000000000000014        3.0998198508488435     
   26.400000000000002        10.400000000000000        3.0967025946366040     
   26.400000000000002        11.200000000000001        3.0909602282201893     
   26.400000000000002        12.000000000000000        3.0862064180462605     
   26.400000000000002        12.800000000000001        3.0778052898865549     
   26.400000000000002        13.600000000000001        3.0757738835006014     
   26.400000000000002        14.400000000000000        3.0806789336097609     
   26.400000000000002        15.200000000000001        3.0961453825702541     
   26.400000000000002        16.000000000000000        3.1199567536817798     
   26.400000000000002        16.800000000000001        3.1506683113603402     
   26.400000000000002        17.600000000000001        3.1821614084314773     
   26.400000000000002        18.400000000000002        3.2090179478030878     
   26.400000000000002        19.200000000000003        3.2266677618260031     
   26.400000000000002        20.000000000000000        3.2329752197229022     
   26.400000000000002        20.800000000000001        3.2304923735124600     
   26.400000000000002        21.600000000000001        3.2204754958682229     
   26.400000000000002        22.400000000000002        3.2031361393528250     
   26.400000000000002        23.200000000000003        3.1810849188014454     
   26.400000000000002        24.000000000000000        3.1520432375885878     
   26.400000000000002        24.800000000000001        3.1270549674062091     
   26.400000000000002        25.600000000000001        3.1053981032852467     
   26.400000000000002        26.400000000000002        3.0860790579470594     
   26.400000000000002        27.200000000000003        3.0780490883331519     
   26.400000000000002        28.000000000000000        3.0759053160508847     
   26.400000000000002        28.800000000000001        3.0767718408481155     
   26.400000000000002        29.600000000000001        3.0783779672016451     
   26.400000000000002        30.400000000000002        3.0780641229634105     
   26.400000000000002        31.200000000000003        3.0802357626089383     
   26.400000000000002        32.000000000000000        3.0759492270503181     
   26.400000000000002        32.800000000000004        3.0737290597577442     
   26.400000000000002        33.600000000000001        3.0725806529920003     
   26.400000000000002        34.399999999999999        3.0748894411593497     
   26.400000000000002        35.200000000000003        3.0784093999764073     
   26.400000000000002        36.000000000000000        3.0861916360609709     
   26.400000000000002        36.800000000000004        3.0945168216499832     
   26.400000000000002        37.600000000000001        3.1055281860871893     
   26.400000000000002        38.400000000000006        3.1164920822682847     
   26.400000000000002        39.200000000000003        3.1266302459136508     
   26.400000000000002        40.000000000000000        3.1352299494920057     
   26.400000000000002        40.800000000000004        3.1394813375451789     
   26.400000000000002        41.600000000000001        3.1410283912703671     
   26.400000000000002        42.400000000000006        3.1396645636109581     
   26.400000000000002        43.200000000000003        3.1350534953245170     
   26.400000000000002        44.000000000000000        3.1272051078084626     
   26.400000000000002        44.800000000000004        3.1152610242144116     
   26.400000000000002        45.600000000000001        3.1014830858307905     
   26.400000000000002        46.400000000000006        3.0860781715758279     
   26.400000000000002        47.200000000000003        3.0720047641181196     
   26.400000000000002        48.000000000000000        3.0714083253306912     
   26.400000000000002        48.800000000000004        3.0857146959513440     
   26.400000000000002        49.600000000000001        3.1349925561733136     
   26.400000000000002        50.400000000000006        3.2217226334421083     
   26.400000000000002        51.200000000000003        3.3319112542617564     
   26.400000000000002        52.000000000000000        3.4170179602008606     
   26.400000000000002        52.800000000000004        3.3823892159880424     
   26.400000000000002        53.600000000000001        3.1016552202882428     
   26.400000000000002        54.400000000000006        2.4858663456516465     
   26.400000000000002        55.200000000000003        2.4810048876676380     
   26.400000000000002        56.000000000000000        2.4904705066435247     
   26.400000000000002        56.800000000000004        2.5018099162665068     
   26.400000000000002        57.600000000000001        2.5016730835594485     
   26.400000000000002        58.400000000000006        2.4826140791984184     
   26.400000000000002        59.200000000000003        2.4933802456799770     
   26.400000000000002        60.000000000000000        2.4869997762505869     
   26.400000000000002        60.800000000000004        2.4912339004532620     
   26.400000000000002        61.600000000000001        2.4986907541033245     
   26.400000000000002        62.400000000000006        2.4940458695612229     
   26.400000000000002        63.200000000000003        2.4934200138112939     
   26.400000000000002        64.000000000000000        2.4985574961356041     
   26.400000000000002        64.799999999999997        3.0830192892040214     
   26.400000000000002        65.600000000000009        3.3570624964194482     
   26.400000000000002        66.400000000000006        3.4015582451638453     
   26.400000000000002        67.200000000000003        3.3261698947038476     
   26.400000000000002        68.000000000000000        3.2195270367775923     
   26.400000000000002        68.799999999999997        3.1358258494965248     
   26.400000000000002        69.600000000000009        3.0901474059634215     
   26.400000000000002        70.400000000000006        3.0759955599433617     
   26.400000000000002        71.200000000000003        3.0793778048920610     
   26.400000000000002        72.000000000000000        3.0863305860766475     
   26.400000000000002        72.799999999999997        3.0923055768937462     
   26.400000000000002        73.600000000000009        3.0931516238883079     
   26.400000000000002        74.400000000000006        3.0887331960983073     
   26.400000000000002        75.200000000000003        3.0840668034221830     
   26.400000000000002        76.000000000000000        3.0789050580599722     
   26.400000000000002        76.800000000000011        3.0766709628655153     
   26.400000000000002        77.600000000000009        3.0770214778586076     
   26.400000000000002        78.400000000000006        3.0776642614907308     
   26.400000000000002        79.200000000000003        3.0789078292548822     
   26.400000000000002        80.000000000000000        3.0795266698612020     
   26.400000000000002        80.800000000000011        3.0799820215698941     
   26.400000000000002        81.600000000000009        3.0768795442015837     
   26.400000000000002        82.400000000000006        3.0775020419635060     
   26.400000000000002        83.200000000000003        3.0724287600664861     
   26.400000000000002        84.000000000000000        3.0720632368273968     
   26.400000000000002        84.800000000000011        3.0724081577435829     
   26.400000000000002        85.600000000000009        3.0760455078066751     
   26.400000000000002        86.400000000000006        3.0827480497818640     
   26.400000000000002        87.200000000000003        3.0922413317782924     
   26.400000000000002        88.000000000000000        3.1033986674531659     
   26.400000000000002        88.800000000000011        3.1167926240894479     
   26.400000000000002        89.600000000000009        3.1257900602620117     
   26.400000000000002        90.400000000000006        3.1345871222559589     
   26.400000000000002        91.200000000000003        3.1410038852683075     
   26.400000000000002        92.000000000000000        3.1424309060804920     
   26.400000000000002        92.800000000000011        3.1392200309675293     
   26.400000000000002        93.600000000000009        3.1331987137616553     
   26.400000000000002        94.400000000000006        3.1252742904231421     
   26.400000000000002        95.200000000000003        3.1147722409515373     
   26.400000000000002        96.000000000000000        3.1055019298060027     
   26.400000000000002        96.800000000000011        3.0980313600458707     
   26.400000000000002        97.600000000000009        3.0931741407672337     
   26.400000000000002        98.400000000000006        3.0913930714970150     
   26.400000000000002        99.200000000000003        3.0918976685802124     
   26.400000000000002        100.00000000000000        3.0940973368985785     
   26.400000000000002        100.80000000000001        3.0962115405043966     
   26.400000000000002        101.60000000000001        3.0983951018404476     
   26.400000000000002        102.40000000000001        3.1001110155826033     

   27.200000000000003       0.80000000000000004        3.1007658473912318     
   27.200000000000003        1.6000000000000001        3.1002186453459295     
   27.200000000000003        2.4000000000000004        3.1005229119008231     
   27.200000000000003        3.2000000000000002        3.0992086669363896     
   27.200000000000003        4.0000000000000000        3.0995703969490354     
   27.200000000000003        4.8000000000000007        3.1003628622684491     
   27.200000000000003        5.6000000000000005        3.1007164066034330     
   27.200000000000003        6.4000000000000004        3.1009793787566160     
   27.200000000000003        7.2000000000000002        3.0999410681551200     
   27.200000000000003        8.0000000000000000        3.1013914407646230     
   27.200000000000003        8.8000000000000007        3.1018275296825042     
   27.200000000000003        9.6000000000000014        3.1012085315325355     
   27.200000000000003        10.400000000000000        3.1002625105074619     
   27.200000000000003        11.200000000000001        3.0969639260806754     
   27.200000000000003        12.000000000000000        3.0912923425220247     
   27.200000000000003        12.800000000000001        3.0855470523205897     
   27.200000000000003        13.600000000000001        3.0803538735629830     
   27.200000000000003        14.400000000000000        3.0781355913342852     
   27.200000000000003        15.200000000000001        3.0805089398145826     
   27.200000000000003        16.000000000000000        3.0879217939455379     
   27.200000000000003        16.800000000000001        3.0994556190696296     
   27.200000000000003        17.600000000000001        3.1135957618425616     
   27.200000000000003        18.400000000000002        3.1261670692886461     
   27.200000000000003        19.200000000000003        3.1341729381460635     
   27.200000000000003        20.000000000000000        3.1362062049400166     
   27.200000000000003        20.800000000000001        3.1341462328949050     
   27.200000000000003        21.600000000000001        3.1271550779423314     
   27.200000000000003        22.400000000000002        3.1186099256652611     
   27.200000000000003        23.200000000000003        3.1121560540142279     
   27.200000000000003        24.000000000000000        3.1081828960550708     
   27.200000000000003        24.800000000000001        3.1078564412922782     
   27.200000000000003        25.600000000000001        3.1119497604698578     
   27.200000000000003        26.400000000000002        3.1180892498207831     
   27.200000000000003        27.200000000000003        3.1261763507390512     
   27.200000000000003        28.000000000000000        3.1339403066860090     
   27.200000000000003        28.800000000000001        3.1364630922050440     
   27.200000000000003        29.600000000000001        3.1369585885908795     
   27.200000000000003        30.400000000000002        3.1241251710549913     
   27.200000000000003        31.200000000000003        3.1102318898196244     
   27.200000000000003        32.000000000000000        3.0935346937114141     
   27.200000000000003        32.800000000000004        3.0798998633587011     
   27.200000000000003        33.600000000000001        3.0692738156502712     
   27.200000000000003        34.399999999999999        3.0667914730753765     
   27.200000000000003        35.200000000000003        3.0724172271871728     
   27.200000000000003        36.000000000000000        3.0840381312442902     
   27.200000000000003        36.800000000000004        3.1014655727353055     
   27.200000000000003        37.600000000000001        3.1207752398799706     
   27.200000000000003        38.400000000000006        3.1405763130847397     
   27.200000000000003        39.200000000000003        3.1583315250618669     
   27.200000000000003        40.000000000000000        3.1721687708327404     
   27.200000000000003        40.800000000000004        3.1801728374597498     
   27.200000000000003        41.600000000000001        3.1829375199325289     
   27.200000000000003        42.400000000000006        3.1805928519478095     
   27.200000000000003        43.200000000000003        3.1715259969475915     
   27.200000000000003        44.000000000000000        3.1581079880393208     
   27.200000000000003        44.800000000000004        3.1430060219671345     
   27.200000000000003        45.600000000000001        3.1199262799956560     
   27.200000000000003        46.400000000000006        3.0970167191474864     
   27.200000000000003        47.200000000000003        3.0775439276245864     
   27.200000000000003        48.000000000000000        3.0716538988426532     
   27.200000000000003        48.800000000000004        3.0886316060736112     
   27.200000000000003        49.600000000000001        3.1416615990499528     
   27.200000000000003        50.400000000000006        3.2332852445428788     
   27.200000000000003        51.200000000000003        3.3429979847653408     
   27.200000000000003        52.000000000000000        3.4166567794286085     
   27.200000000000003        52.800000000000004        3.3622660891393905     
   27.200000000000003        53.600000000000001        3.0756915446334179     
   27.200000000000003        54.400000000000006        2.5058161083711719     
   27.200000000000003        55.200000000000003        2.5028450487148697     
   27.200000000000003        56.000000000000000        2.4947101085689609     
   27.200000000000003        56.800000000000004        2.5033671374252369     
   27.200000000000003        57.600000000000001        2.4796485726919588     
   27.200000000000003        58.400000000000006        2.5076429437384467     
   27.200000000000003        59.200000000000003        2.4992701911282742     
   27.200000000000003        60.000000000000000        2.4960758844437723     
   27.200000000000003        60.800000000000004        2.4907921745061028     
   27.200000000000003        61.600000000000001        2.4843221621674432     
   27.200000000000003        62.400000000000006        2.4830289028279831     
   27.200000000000003        63.200000000000003        2.5010360679434154     
   27.200000000000003        64.000000000000000        2.4867506627985794     
   27.200000000000003        64.799999999999997        3.0602410978810974     
   27.200000000000003        65.600000000000009        3.3420090872273480     
   27.200000000000003        66.400000000000006        3.4031506535420615     
   27.200000000000003        67.200000000000003        3.3368076395489874     
   27.200000000000003        68.000000000000000        3.2293148061227828     
   27.200000000000003        68.799999999999997        3.1408225542344925     
   27.200000000000003        69.600000000000009        3.0868349283113736     
   27.200000000000003        70.400000000000006        3.0683299462760476     
   27.200000000000003        71.200000000000003        3.0699987285748409     
   27.200000000000003        72.000000000000000        3.0779179207377565     
   27.200000000000003        72.799999999999997        3.0839375804524534     
   27.200000000000003        73.600000000000009        3.0851678123546598     
   27.200000000000003        74.400000000000006        3.0819935690989757     
   27.200000000000003        75.200000000000003        3.0796838085627880     
   27.200000000000003        76.000000000000000        3.0792780293467947     
   27.200000000000003        76.800000000000011        3.0833673067887868     
   27.200000000000003        77.600000000000009        3.0879730435281521     
   27.200000000000003        78.400000000000006        3.0936018949834403     
   27.200000000000003        79.200000000000003        3.0981129720036589     
   27.200000000000003        80.000000000000000        3.0989593519334782     
   27.200000000000003        80.800000000000011        3.0975435166458527     
   27.200000000000003        81.600000000000009        3.0939310493193006     
   27.200000000000003        82.400000000000006        3.0874666329099667     
   27.200000000000003        83.200000000000003        3.0809701451811327     
   27.200000000000003        84.000000000000000        3.0740075311852766     
   27.200000000000003        84.800000000000011        3.0697703448372669     
   27.200000000000003        85.600000000000009        3.0689861100538294     
   27.200000000000003        86.400000000000006        3.0721637739533798     
   27.200000000000003        87.200000000000003        3.0788016806251024     
   27.200000000000003        88.000000000000000        3.0871768581472749     
   27.200000000000003        88.800000000000011        3.0957692474011407     
   27.200000000000003        89.600000000000009        3.1032779777183239     
   27.200000000000003        90.400000000000006        3.1079248679222053     
   27.200000000000003        91.200000000000003        3.1115909765669922     
   27.200000000000003        92.000000000000000        3.1134706968801740     
   27.200000000000003        92.800000000000011        3.1120230916592591     
   27.200000000000003        93.600000000000009        3.1086958474229118     
   27.200000000000003        94.400000000000006        3.1034767678074422     
   27.200000000000003        95.200000000000003        3.0989728448146536     
   27.200000000000003        96.000000000000000        3.0946472000401575     
   27.200000000000003        96.800000000000011        3.0917108110467506     
   27.200000000000003        97.600000000000009        3.0907923804442863     
   27.200000000000003        98.400000000000006        3.0910203178633897     
   27.200000000000003        99.200000000000003        3.0937389934692971     
   27.200000000000003        100.00000000000000        3.0962056748317068     
   27.200000000000003        100.80000000000001        3.0982199872670955     
   27.200000000000003        101.60000000000001        3.0997859411375885     
   27.200000000000003        102.40000000000001        3.1009145206250799     

   28.000000000000000       0.80000000000000004        3.0983676214054867     
   28.000000000000000        1.6000000000000001        3.1005422287205366     
   28.000000000000000        2.4000000000000004        3.1000651323630821     
   28.000000000000000        3.2000000000000002        3.1000046242006820     
   28.000000000000000        4.0000000000000000        3.0993078752373524     
   28.000000000000000        4.8000000000000007        3.1017052229709421     
   28.000000000000000        5.6000000000000005        3.0997427077070632     
   28.000000000000000        6.4000000000000004        3.1000684795397895     
   28.000000000000000        7.2000000000000002        3.1005911641036836     
   28.000000000000000        8.0000000000000000        3.1016179652972689     
   28.000000000000000        8.8000000000000007        3.1022695552745985     
   28.000000000000000        9.6000000000000014        3.1031965192702562     
   28.000000000000000        10.400000000000000        3.1030975942335401     
   28.000000000000000        11.200000000000001        3.1017747695218407     
   28.000000000000000        12.000000000000000        3.0987054297615670     
   28.000000000000000        12.800000000000001        3.0930693894736874     
   28.000000000000000        13.600000000000001        3.0889444744764072     
   28.000000000000000        14.400000000000000        3.0839362138782134     
   28.000000000000000        15.200000000000001        3.0815764407741280     
   28.000000000000000        16.000000000000000        3.0792921432766205     
   28.000000000000000        16.800000000000001        3.0791646123402980     
   28.000000000000000        17.600000000000001        3.0797518669414465     
   28.000000000000000        18.400000000000002        3.0797025599928709     
   28.000000000000000        19.200000000000003        3.0795426022540906     
   28.000000000000000        20.000000000000000        3.0773727180026791     
   28.000000000000000        20.800000000000001        3.0748797105479317     
   28.000000000000000        21.600000000000001        3.0771441921016627     
   28.000000000000000        22.400000000000002        3.0871939595897704     
   28.000000000000000        23.200000000000003        3.1020133503426237     
   28.000000000000000        24.000000000000000        3.1255302763493025     
   28.000000000000000        24.800000000000001        3.1528128077535982     
   28.000000000000000        25.600000000000001        3.1788063568206222     
   28.000000000000000        26.400000000000002        3.2030091575598032     
   28.000000000000000        27.200000000000003        3.2207655393493329     
   28.000000000000000        28.000000000000000        3.2309178517979689     
   28.000000000000000        28.800000000000001        3.2327386817126804     
   28.000000000000000        29.600000000000001        3.2245085256489103     
   28.000000000000000        30.400000000000002        3.2061895073705813     
   28.000000000000000        31.200000000000003        3.1767598263059940     
   28.000000000000000        32.000000000000000        3.1421868367420940     
   28.000000000000000        32.800000000000004        3.1085074722792565     
   28.000000000000000        33.600000000000001        3.0845758508865311     
   28.000000000000000        34.399999999999999        3.0716561021541331     
   28.000000000000000        35.200000000000003        3.0739921912424473     
   28.000000000000000        36.000000000000000        3.0879023481037091     
   28.000000000000000        36.800000000000004        3.1121031300196020     
   28.000000000000000        37.600000000000001        3.1413788059331216     
   28.000000000000000        38.400000000000006        3.1710518967160026     
   28.000000000000000        39.200000000000003        3.1971465171593287     
   28.000000000000000        40.000000000000000        3.2181343586220490     
   28.000000000000000        40.800000000000004        3.2336539504372159     
   28.000000000000000        41.600000000000001        3.2347521606896650     
   28.000000000000000        42.400000000000006        3.2306671984507207     
   28.000000000000000        43.200000000000003        3.2180315072904966     
   28.000000000000000        44.000000000000000        3.1996806568657155     
   28.000000000000000        44.800000000000004        3.1752293394322941     
   28.000000000000000        45.600000000000001        3.1456755295297989     
   28.000000000000000        46.400000000000006        3.1143466266180928     
   28.000000000000000        47.200000000000003        3.0880058747756540     
   28.000000000000000        48.000000000000000        3.0757404641280610     
   28.000000000000000        48.800000000000004        3.0909778735155236     
   28.000000000000000        49.600000000000001        3.1446218307559581     
   28.000000000000000        50.400000000000006        3.2370653941645511     
   28.000000000000000        51.200000000000003        3.3455425977010238     
   28.000000000000000        52.000000000000000        3.4136216645354382     
   28.000000000000000        52.800000000000004        3.3522903730577545     
   28.000000000000000        53.600000000000001        3.0665444973660216     
   28.000000000000000        54.400000000000006        2.4914396969286727     
   28.000000000000000        55.200000000000003        2.4827569549953741     
   28.000000000000000        56.000000000000000        2.4804411660126684     
   28.000000000000000        56.800000000000004        2.4944968638406824     
   28.000000000000000        57.600000000000001        2.4885481072889499     
   28.000000000000000        58.400000000000006        2.4942025237296770     
   28.000000000000000        59.200000000000003        2.4993984408776053     
   28.000000000000000        60.000000000000000        2.4780495374996203     
   28.000000000000000        60.800000000000004        2.5056821060498113     
   28.000000000000000        61.600000000000001        2.5027364968383341     
   28.000000000000000        62.400000000000006        2.4865915353142216     
   28.000000000000000        63.200000000000003        2.5013058004237383     
   28.000000000000000        64.000000000000000        2.4917848053446177     
   28.000000000000000        64.799999999999997        3.0592598683602961     
   28.000000000000000        65.600000000000009        3.3450290669947718     
   28.000000000000000        66.400000000000006        3.4114169975514321     
   28.000000000000000        67.200000000000003        3.3444359693048602     
   28.000000000000000        68.000000000000000        3.2354592329896681     
   28.000000000000000        68.799999999999997        3.1393881994530028     
   28.000000000000000        69.600000000000009        3.0798551443000055     
   28.000000000000000        70.400000000000006        3.0568030615100827     
   28.000000000000000        71.200000000000003        3.0572962714090584     
   28.000000000000000        72.000000000000000        3.0659647287542611     
   28.000000000000000        72.799999999999997        3.0723524147375021     
   28.000000000000000        73.600000000000009        3.0775963149143797     
   28.000000000000000        74.400000000000006        3.0810082263633447     
   28.000000000000000        75.200000000000003        3.0875169844378703     
   28.000000000000000        76.000000000000000        3.0961824425214832     
   28.000000000000000        76.800000000000011        3.1122610785156151     
   28.000000000000000        77.600000000000009        3.1275236095875498     
   28.000000000000000        78.400000000000006        3.1414684920582143     
   28.000000000000000        79.200000000000003        3.1505683030602167     
   28.000000000000000        80.000000000000000        3.1542043905882160     
   28.000000000000000        80.800000000000011        3.1517882540694271     
   28.000000000000000        81.600000000000009        3.1424681508583068     
   28.000000000000000        82.400000000000006        3.1295207737422421     
   28.000000000000000        83.200000000000003        3.1126932717870304     
   28.000000000000000        84.000000000000000        3.0956112814179706     
   28.000000000000000        84.800000000000011        3.0811982420743922     
   28.000000000000000        85.600000000000009        3.0715845804022388     
   28.000000000000000        86.400000000000006        3.0680451103437583     
   28.000000000000000        87.200000000000003        3.0699119092810596     
   28.000000000000000        88.000000000000000        3.0760088742417260     
   28.000000000000000        88.800000000000011        3.0838679217600218     
   28.000000000000000        89.600000000000009        3.0903998222452538     
   28.000000000000000        90.400000000000006        3.0946710534649111     
   28.000000000000000        91.200000000000003        3.0970466307991606     
   28.000000000000000        92.000000000000000        3.0972787153186720     
   28.000000000000000        92.800000000000011        3.0971408693361964     
   28.000000000000000        93.600000000000009        3.0956355963725137     
   28.000000000000000        94.400000000000006        3.0930087220527365     
   28.000000000000000        95.200000000000003        3.0923873568434161     
   28.000000000000000        96.000000000000000        3.0908584478230230     
   28.000000000000000        96.800000000000011        3.0900462429793762     
   28.000000000000000        97.600000000000009        3.0938262486005752     
   28.000000000000000        98.400000000000006        3.0937192402868452     
   28.000000000000000        99.200000000000003        3.0962954572672863     
   28.000000000000000        100.00000000000000        3.0981939958798721     
   28.000000000000000        100.80000000000001        3.0994257722043410     
   28.000000000000000        101.60000000000001        3.1003245613295061     
   28.000000000000000        102.40000000000001        3.1011174383593643     

   28.800000000000001       0.80000000000000004        3.1012336888067917     
   28.800000000000001        1.6000000000000001        3.1003409910167141     
   28.800000000000001        2.4000000000000004        3.1001780468778866     
   28.800000000000001        3.2000000000000002        3.0999241751151403     
   28.800000000000001        4.0000000000000000        3.1001717148500472     
   28.800000000000001        4.8000000000000007        3.1003065065895812     
   28.800000000000001        5.6000000000000005        3.1003577304787826     
   28.800000000000001        6.4000000000000004        3.1005079327656246     
   28.800000000000001        7.2000000000000002        3.1017118607037899     
   28.800000000000001        8.0000000000000000        3.1020151248752401     
   28.800000000000001        8.8000000000000007        3.1023079544228214     
   28.800000000000001        9.6000000000000014        3.1036828712156428     
   28.800000000000001        10.400000000000000        3.1035009136402554     
   28.800000000000001        11.200000000000001        3.1037604583104286     
   28.800000000000001        12.000000000000000        3.1028783362177625     
   28.800000000000001        12.800000000000001        3.1000523998653322     
   28.800000000000001        13.600000000000001        3.0971745674901232     
   28.800000000000001        14.400000000000000        3.0935464108438002     
   28.800000000000001        15.200000000000001        3.0893939402344683     
   28.800000000000001        16.000000000000000        3.0834080441783795     
   28.800000000000001        16.800000000000001        3.0773563300102529     
   28.800000000000001        17.600000000000001        3.0702092219363144     
   28.800000000000001        18.400000000000002        3.0629248845353088     
   28.800000000000001        19.200000000000003        3.0566687366013534     
   28.800000000000001        20.000000000000000        3.0544738266223344     
   28.800000000000001        20.800000000000001        3.0597379366761506     
   28.800000000000001        21.600000000000001        3.0783157901108380     
   28.800000000000001        22.400000000000002        3.1106807584722658     
   28.800000000000001        23.200000000000003        3.1545757575715334     
   28.800000000000001        24.000000000000000        3.2036627676789755     
   28.800000000000001        24.800000000000001        3.2524976053480890     
   28.800000000000001        25.600000000000001        3.2895750422898051     
   28.800000000000001        26.400000000000002        3.3167334902631929     
   28.800000000000001        27.200000000000003        3.3339879547485429     
   28.800000000000001        28.000000000000000        3.3427386008855211     
   28.800000000000001        28.800000000000001        3.3446525242139318     
   28.800000000000001        29.600000000000001        3.3365908059763818     
   28.800000000000001        30.400000000000002        3.3138444267481861     
   28.800000000000001        31.200000000000003        3.2758834749334600     
   28.800000000000001        32.000000000000000        3.2265288353992951     
   28.800000000000001        32.800000000000004        3.1721072942731361     
   28.800000000000001        33.600000000000001        3.1254313274052441     
   28.800000000000001        34.399999999999999        3.0946843480672559     
   28.800000000000001        35.200000000000003        3.0871639307697363     
   28.800000000000001        36.000000000000000        3.0983412704984614     
   28.800000000000001        36.800000000000004        3.1282734710468616     
   28.800000000000001        37.600000000000001        3.1660799782058238     
   28.800000000000001        38.400000000000006        3.2060438020694790     
   28.800000000000001        39.200000000000003        3.2419311487901052     
   28.800000000000001        40.000000000000000        3.2694148642083936     
   28.800000000000001        40.800000000000004        3.2862542082671307     
   28.800000000000001        41.600000000000001        3.2923602027993559     
   28.800000000000001        42.400000000000006        3.2866412840329038     
   28.800000000000001        43.200000000000003        3.2720921699839773     
   28.800000000000001        44.000000000000000        3.2468847511080106     
   28.800000000000001        44.800000000000004        3.2148802254697002     
   28.800000000000001        45.600000000000001        3.1774236176451915     
   28.800000000000001        46.400000000000006        3.1372690093058235     
   28.800000000000001        47.200000000000003        3.1025614698232800     
   28.800000000000001        48.000000000000000        3.0828381673085525     
   28.800000000000001        48.800000000000004        3.0923758176359821     
   28.800000000000001        49.600000000000001        3.1423914222446454     
   28.800000000000001        50.400000000000006        3.2330527812787495     
   28.800000000000001        51.200000000000003        3.3408283427900436     
   28.800000000000001        52.000000000000000        3.4098842951060755     
   28.800000000000001        52.800000000000004        3.3512500336453042     
   28.800000000000001        53.600000000000001        3.0677765523721803     
   28.800000000000001        54.400000000000006        2.4836246560553064     
   28.800000000000001        55.200000000000003        2.5049478113838486     
   28.800000000000001        56.000000000000000        2.4974596037106789     
   28.800000000000001        56.800000000000004        2.4909079411990738     
   28.800000000000001        57.600000000000001        2.4847378587053450     
   28.800000000000001        58.400000000000006        2.4898725164682465     
   28.800000000000001        59.200000000000003        2.4975608457606406     
   28.800000000000001        60.000000000000000        2.4897125434449938     
   28.800000000000001        60.800000000000004        2.5033420052022861     
   28.800000000000001        61.600000000000001        2.4884897914333712     
   28.800000000000001        62.400000000000006        2.4991724963785398     
   28.800000000000001        63.200000000000003        2.4879569077812378     
   28.800000000000001        64.000000000000000        2.5058645803469402     
   28.800000000000001        64.799999999999997        3.0843782647936897     
   28.800000000000001        65.600000000000009        3.3754631592635933     
   28.800000000000001        66.400000000000006        3.4334010612800570     
   28.800000000000001        67.200000000000003        3.3632907742672473     
   28.800000000000001        68.000000000000000        3.2471681673512527     
   28.800000000000001        68.799999999999997        3.1421588829824567     
   28.800000000000001        69.600000000000009        3.0736197844365334     
   28.800000000000001        70.400000000000006        3.0445330698476436     
   28.800000000000001        71.200000000000003        3.0424661150485655     
   28.800000000000001        72.000000000000000        3.0511360509148346     
   28.800000000000001        72.799999999999997        3.0633080537588770     
   28.800000000000001        73.600000000000009        3.0771530975307013     
   28.800000000000001        74.400000000000006        3.0946522727481902     
   28.800000000000001        75.200000000000003        3.1182503780802810     
   28.800000000000001        76.000000000000000        3.1478341161698453     
   28.800000000000001        76.800000000000011        3.1782260606234569     
   28.800000000000001        77.600000000000009        3.2058608082293119     
   28.800000000000001        78.400000000000006        3.2271422091313378     
   28.800000000000001        79.200000000000003        3.2407223633244269     
   28.800000000000001        80.000000000000000        3.2437540884191556     
   28.800000000000001        80.800000000000011        3.2429275537264868     
   28.800000000000001        81.600000000000009        3.2304533422647626     
   28.800000000000001        82.400000000000006        3.2087998087165777     
   28.800000000000001        83.200000000000003        3.1801367190363243     
   28.800000000000001        84.000000000000000        3.1483829191417505     
   28.800000000000001        84.800000000000011        3.1158399846218883     
   28.800000000000001        85.600000000000009        3.0905980299805429     
   28.800000000000001        86.400000000000006        3.0745214342588350     
   28.800000000000001        87.200000000000003        3.0693225158474813     
   28.800000000000001        88.000000000000000        3.0699777189683943     
   28.800000000000001        88.800000000000011        3.0755730202695704     
   28.800000000000001        89.600000000000009        3.0819481230493380     
   28.800000000000001        90.400000000000006        3.0871828159948240     
   28.800000000000001        91.200000000000003        3.0895122947303353     
   28.800000000000001        92.000000000000000        3.0916075231537055     
   28.800000000000001        92.800000000000011        3.0920299053383182     
   28.800000000000001        93.600000000000009        3.0915103527030112     
   28.800000000000001        94.400000000000006        3.0914943161650470     
   28.800000000000001        95.200000000000003        3.0905461512391024     
   28.800000000000001        96.000000000000000        3.0908593159933679     
   28.800000000000001        96.800000000000011        3.0920815281667133     
   28.800000000000001        97.600000000000009        3.0934214711305237     
   28.800000000000001        98.400000000000006        3.0964492306934224     
   28.800000000000001        99.200000000000003        3.0976349892043671     
   28.800000000000001        100.00000000000000        3.0990436814563669     
   28.800000000000001        100.80000000000001        3.1005507106189691     
   28.800000000000001        101.60000000000001        3.1002752215758296     
   28.800000000000001        102.40000000000001        3.1013792742903799     

   29.600000000000001       0.80000000000000004        3.0997519730530056     
   29.600000000000001        1.6000000000000001        3.0998847800009881     
   29.600000000000001        2.4000000000000004        3.0998306294743601     
   29.600000000000001        3.2000000000000002        3.1002495378657096     
   29.600000000000001        4.0000000000000000        3.1009383659174361     
   29.600000000000001        4.8000000000000007        3.1012261883796781     
   29.600000000000001        5.6000000000000005        3.1012505979437837     
   29.600000000000001        6.4000000000000004        3.1017550957967326     
   29.600000000000001        7.2000000000000002        3.1017581889876755     
   29.600000000000001        8.0000000000000000        3.1022207700916407     
   29.600000000000001        8.8000000000000007        3.1019494293664409     
   29.600000000000001        9.6000000000000014        3.1032028400572842     
   29.600000000000001        10.400000000000000        3.1024516852359363     
   29.600000000000001        11.200000000000001        3.1028993531776612     
   29.600000000000001        12.000000000000000        3.1020163030245906     
   29.600000000000001        12.800000000000001        3.1020706758157224     
   29.600000000000001        13.600000000000001        3.1011354126451276     
   29.600000000000001        14.400000000000000        3.0991115979490340     
   29.600000000000001        15.200000000000001        3.0955656055589618     
   29.600000000000001        16.000000000000000        3.0902041619770264     
   29.600000000000001        16.800000000000001        3.0814899328721261     
   29.600000000000001        17.600000000000001        3.0716839385029711     
   29.600000000000001        18.400000000000002        3.0622393748935672     
   29.600000000000001        19.200000000000003        3.0570772440750473     
   29.600000000000001        20.000000000000000        3.0619046720507521     
   29.600000000000001        20.800000000000001        3.0819136824560145     
   29.600000000000001        21.600000000000001        3.1233031717009068     
   29.600000000000001        22.400000000000002        3.1826941113460969     
   29.600000000000001        23.200000000000003        3.2514620535677996     
   29.600000000000001        24.000000000000000        3.3183367869035929     
   29.600000000000001        24.800000000000001        3.3668940048370817     
   29.600000000000001        25.600000000000001        3.3939915272098666     
   29.600000000000001        26.400000000000002        3.4061505724375074     
   29.600000000000001        27.200000000000003        3.4108548877982745     
   29.600000000000001        28.000000000000000        3.4138054034705925     
   29.600000000000001        28.800000000000001        3.4175044232081642     
   29.600000000000001        29.600000000000001        3.4204040294734965     
   29.600000000000001        30.400000000000002        3.4095176890743413     
   29.600000000000001        31.200000000000003        3.3824863296756100     
   29.600000000000001        32.000000000000000        3.3328808163246539     
   29.600000000000001        32.800000000000004        3.2659441273166316     
   29.600000000000001        33.600000000000001        3.1969980234152624     
   29.600000000000001        34.399999999999999        3.1449847337729926     
   29.600000000000001        35.200000000000003        3.1195313641812330     
   29.600000000000001        36.000000000000000        3.1229038426611093     
   29.600000000000001        36.800000000000004        3.1498099474343859     
   29.600000000000001        37.600000000000001        3.1931080458685868     
   29.600000000000001        38.400000000000006        3.2430982198398035     
   29.600000000000001        39.200000000000003        3.2857599565653977     
   29.600000000000001        40.000000000000000        3.3196545606277281     
   29.600000000000001        40.800000000000004        3.3405875784423200     
   29.600000000000001        41.600000000000001        3.3476433412536184     
   29.600000000000001        42.400000000000006        3.3406694647765018     
   29.600000000000001        43.200000000000003        3.3232788650271470     
   29.600000000000001        44.000000000000000        3.2939630286545918     
   29.600000000000001        44.800000000000004        3.2537526038608466     
   29.600000000000001        45.600000000000001        3.2105548562169512     
   29.600000000000001        46.400000000000006        3.1631698024340937     
   29.600000000000001        47.200000000000003        3.1196587073339916     
   29.600000000000001        48.000000000000000        3.0916720789587080     
   29.600000000000001        48.800000000000004        3.0930937197094139     
   29.600000000000001        49.600000000000001        3.1351871930849420     
   29.600000000000001        50.400000000000006        3.2206595056349463     
   29.600000000000001        51.200000000000003        3.3288042379382308     
   29.600000000000001        52.000000000000000        3.4058807151131760     
   29.600000000000001        52.800000000000004        3.3613450369987774     
   29.600000000000001        53.600000000000001        3.0828626817859832     
   29.600000000000001        54.400000000000006        2.5024820016987026     
   29.600000000000001        55.200000000000003        2.4925506272563833     
   29.600000000000001        56.000000000000000        2.4805443276294832     
   29.600000000000001        56.800000000000004        2.4958386290952008     
   29.600000000000001        57.600000000000001        2.5070599711594332     
   29.600000000000001        58.400000000000006        2.4794446957213676     
   29.600000000000001        59.200000000000003        2.4966817549076992     
   29.600000000000001        60.000000000000000        2.4907948980541228     
   29.600000000000001        60.800000000000004        2.4823041686156393     
   29.600000000000001        61.600000000000001        2.4954056787305734     
   29.600000000000001        62.400000000000006        2.4796745856294731     
   29.600000000000001        63.200000000000003        2.4838589791705026     
   29.600000000000001        64.000000000000000        2.4912862647001224     
   29.600000000000001        64.799999999999997        3.1896406111577185     
   29.600000000000001        65.600000000000009        3.4383985457312951     
   29.600000000000001        66.400000000000006        3.4724874745838790     
   29.600000000000001        67.200000000000003        3.3941614641105233     
   29.600000000000001        68.000000000000000        3.2730401170664822     
   29.600000000000001        68.799999999999997        3.1569090852027628     
   29.600000000000001        69.600000000000009        3.0770473450552438     
   29.600000000000001        70.400000000000006        3.0377876726654658     
   29.600000000000001        71.200000000000003        3.0298177730358966     
   29.600000000000001        72.000000000000000        3.0401807144107229     
   29.600000000000001        72.799999999999997        3.0608683552595259     
   29.600000000000001        73.600000000000009        3.0912832717379906     
   29.600000000000001        74.400000000000006        3.1322987765910666     
   29.600000000000001        75.200000000000003        3.1805595657867012     
   29.600000000000001        76.000000000000000        3.2324184764873514     
   29.600000000000001        76.800000000000011        3.2792146855749436     
   29.600000000000001        77.600000000000009        3.3146158728511264     
   29.600000000000001        78.400000000000006        3.3368229696508074     
   29.600000000000001        79.200000000000003        3.3481227349274394     
   29.600000000000001        80.000000000000000        3.3517356148413788     
   29.600000000000001        80.800000000000011        3.3485826779614012     
   29.600000000000001        81.600000000000009        3.3353940598234053     
   29.600000000000001        82.400000000000006        3.3163621896349604     
   29.600000000000001        83.200000000000003        3.2789548414106755     
   29.600000000000001        84.000000000000000        3.2329561943376008     
   29.600000000000001        84.800000000000011        3.1816717332353401     
   29.600000000000001        85.600000000000009        3.1339410021704350     
   29.600000000000001        86.400000000000006        3.0980004742483369     
   29.600000000000001        87.200000000000003        3.0776807410619202     
   29.600000000000001        88.000000000000000        3.0702046685441520     
   29.600000000000001        88.800000000000011        3.0713925044242503     
   29.600000000000001        89.600000000000009        3.0770227484330932     
   29.600000000000001        90.400000000000006        3.0833258231844303     
   29.600000000000001        91.200000000000003        3.0883366281109690     
   29.600000000000001        92.000000000000000        3.0917610580542241     
   29.600000000000001        92.800000000000011        3.0930914392787043     
   29.600000000000001        93.600000000000009        3.0928628744570226     
   29.600000000000001        94.400000000000006        3.0916335740192054     
   29.600000000000001        95.200000000000003        3.0934516633675666     
   29.600000000000001        96.000000000000000        3.0943448718834947     
   29.600000000000001        96.800000000000011        3.0959080618982924     
   29.600000000000001        97.600000000000009        3.0970402556002159     
   29.600000000000001        98.400000000000006        3.0985204543927547     
   29.600000000000001        99.200000000000003        3.0995090685132611     
   29.600000000000001        100.00000000000000        3.0997625324352116     
   29.600000000000001        100.80000000000001        3.1009478284113334     
   29.600000000000001        101.60000000000001        3.1010085617115042     
   29.600000000000001        102.40000000000001        3.1007629473954714     

   30.400000000000002       0.80000000000000004        3.0995987975660486     
   30.400000000000002        1.6000000000000001        3.0994255377085822     
   30.400000000000002        2.4000000000000004        3.1003919885641538     
   30.400000000000002        3.2000000000000002        3.0996350318445041     
   30.400000000000002        4.0000000000000000        3.1013790881190069     
   30.400000000000002        4.8000000000000007        3.1017899085397542     
   30.400000000000002        5.6000000000000005        3.1009409277256372     
   30.400000000000002        6.4000000000000004        3.1019376388299107     
   30.400000000000002        7.2000000000000002        3.1015319580567442     
   30.400000000000002        8.0000000000000000        3.1007459526383743     
   30.400000000000002        8.8000000000000007        3.0996486296306580     
   30.400000000000002        9.6000000000000014        3.0989929148073729     
   30.400000000000002        10.400000000000000        3.0982367469954366     
   30.400000000000002        11.200000000000001        3.0961886942232661     
   30.400000000000002        12.000000000000000        3.0979001696552539     
   30.400000000000002        12.800000000000001        3.0988001934608000     
   30.400000000000002        13.600000000000001        3.0991537002182086     
   30.400000000000002        14.400000000000000        3.0990427321879217     
   30.400000000000002        15.200000000000001        3.0969169109636101     
   30.400000000000002        16.000000000000000        3.0915486599773336     
   30.400000000000002        16.800000000000001        3.0833276795941149     
   30.400000000000002        17.600000000000001        3.0750311999148052     
   30.400000000000002        18.400000000000002        3.0680989356339508     
   30.400000000000002        19.200000000000003        3.0693383741517666     
   30.400000000000002        20.000000000000000        3.0911440135741977     
   30.400000000000002        20.800000000000001        3.1337267002867910     
   30.400000000000002        21.600000000000001        3.2006904856797984     
   30.400000000000002        22.400000000000002        3.2844109826621275     
   30.400000000000002        23.200000000000003        3.3660165520247043     
   30.400000000000002        24.000000000000000        3.4188417729617568     
   30.400000000000002        24.800000000000001        3.4275034468854018     
   30.400000000000002        25.600000000000001        3.4022012514739477     
   30.400000000000002        26.400000000000002        3.3749911241543962     
   30.400000000000002        27.200000000000003        3.3582848716564819     
   30.400000000000002        28.000000000000000        3.3547490619435942     
   30.400000000000002        28.800000000000001        3.3599230428644313     
   30.400000000000002        29.600000000000001        3.3765976367080519     
   30.400000000000002        30.400000000000002        3.4036387858216521     
   30.400000000000002        31.200000000000003        3.4278524332431393     
   30.400000000000002        32.000000000000000        3.4176540636473325     
   30.400000000000002        32.800000000000004        3.3680753104487189     
   30.400000000000002        33.600000000000001        3.2920301438947197     
   30.400000000000002        34.399999999999999        3.2196533008117663     
   30.400000000000002        35.200000000000003        3.1725300281133428     
   30.400000000000002        36.000000000000000        3.1601388189286785     
   30.400000000000002        36.800000000000004        3.1782251408616315     
   30.400000000000002        37.600000000000001        3.2209771393657212     
   30.400000000000002        38.400000000000006        3.2729391996761259     
   30.400000000000002        39.200000000000003        3.3230501615589869     
   30.400000000000002        40.000000000000000        3.3627952701419086     
   30.400000000000002        40.800000000000004        3.3879014221144206     
   30.400000000000002        41.600000000000001        3.3961702004860452     
   30.400000000000002        42.400000000000006        3.3889167974663659     
   30.400000000000002        43.200000000000003        3.3687903101950702     
   30.400000000000002        44.000000000000000        3.3357061197176892     
   30.400000000000002        44.800000000000004        3.2914545439307163     
   30.400000000000002        45.600000000000001        3.2432303692323279     
   30.400000000000002        46.400000000000006        3.1878620493759380     
   30.400000000000002        47.200000000000003        3.1368921978791615     
   30.400000000000002        48.000000000000000        3.0993886800369319     
   30.400000000000002        48.800000000000004        3.0922017465820781     
   30.400000000000002        49.600000000000001        3.1237402490044723     
   30.400000000000002        50.400000000000006        3.1999484134619953     
   30.400000000000002        51.200000000000003        3.3060058584804177     
   30.400000000000002        52.000000000000000        3.3954229455481850     
   30.400000000000002        52.800000000000004        3.3855732622453742     
   30.400000000000002        53.600000000000001        3.1614692460257858     
   30.400000000000002        54.400000000000006        2.4956935706119290     
   30.400000000000002        55.200000000000003        2.4975797542139198     
   30.400000000000002        56.000000000000000        2.5006109762436006     
   30.400000000000002        56.800000000000004        2.4986277335065687     
   30.400000000000002        57.600000000000001        2.4926901779889006     
   30.400000000000002        58.400000000000006        2.4915505126132920     
   30.400000000000002        59.200000000000003        2.4971809413783035     
   30.400000000000002        60.000000000000000        2.4927390741622846     
   30.400000000000002        60.800000000000004        2.4852710571777252     
   30.400000000000002        61.600000000000001        2.5026856961168060     
   30.400000000000002        62.400000000000006        2.5053075439653272     
   30.400000000000002        63.200000000000003        2.5050882354790125     
   30.400000000000002        64.000000000000000        3.0818729805068221     
   30.400000000000002        64.799999999999997        3.3700848001074215     
   30.400000000000002        65.600000000000009        3.4791955722363412     
   30.400000000000002        66.400000000000006        3.4948413253762936     
   30.400000000000002        67.200000000000003        3.4375819110008035     
   30.400000000000002        68.000000000000000        3.3204131053542767     
   30.400000000000002        68.799999999999997        3.1969870733953876     
   30.400000000000002        69.600000000000009        3.1010328141803112     
   30.400000000000002        70.400000000000006        3.0481988626146230     
   30.400000000000002        71.200000000000003        3.0314795835593471     
   30.400000000000002        72.000000000000000        3.0428774137283878     
   30.400000000000002        72.799999999999997        3.0761881790270111     
   30.400000000000002        73.600000000000009        3.1301168066286658     
   30.400000000000002        74.400000000000006        3.1961963994193434     
   30.400000000000002        75.200000000000003        3.2706845845888610     
   30.400000000000002        76.000000000000000        3.3382900180719868     
   30.400000000000002        76.800000000000011        3.3862306829525424     
   30.400000000000002        77.600000000000009        3.4110551268780500     
   30.400000000000002        78.400000000000006        3.4192190012524653     
   30.400000000000002        79.200000000000003        3.4193166795160086     
   30.400000000000002        80.000000000000000        3.4174842632729052     
   30.400000000000002        80.800000000000011        3.4153517894426870     
   30.400000000000002        81.600000000000009        3.4119814934616017     
   30.400000000000002        82.400000000000006        3.4022593624886079     
   30.400000000000002        83.200000000000003        3.3780168471112679     
   30.400000000000002        84.000000000000000        3.3358110253492499     
   30.400000000000002        84.800000000000011        3.2738435803431716     
   30.400000000000002        85.600000000000009        3.2041162298045585     
   30.400000000000002        86.400000000000006        3.1443123821971217     
   30.400000000000002        87.200000000000003        3.1015422926807585     
   30.400000000000002        88.000000000000000        3.0775436926515303     
   30.400000000000002        88.800000000000011        3.0724071444249019     
   30.400000000000002        89.600000000000009        3.0748888200456195     
   30.400000000000002        90.400000000000006        3.0821018122549635     
   30.400000000000002        91.200000000000003        3.0882497004088854     
   30.400000000000002        92.000000000000000        3.0949388604326900     
   30.400000000000002        92.800000000000011        3.0959154812773839     
   30.400000000000002        93.600000000000009        3.0962880996003626     
   30.400000000000002        94.400000000000006        3.0961022775404570     
   30.400000000000002        95.200000000000003        3.0956065955757937     
   30.400000000000002        96.000000000000000        3.0974814915905031     
   30.400000000000002        96.800000000000011        3.0981755525812500     
   30.400000000000002        97.600000000000009        3.1000225688384941     
   30.400000000000002        98.400000000000006        3.0986880281280644     
   30.400000000000002        99.200000000000003        3.1003372368236337     
   30.400000000000002        100.00000000000000        3.1006986101680161     
   30.400000000000002        100.80000000000001        3.1005920510400662     
   30.400000000000002        101.60000000000001        3.0995946482114194     
   30.400000000000002        102.40000000000001        3.0995603544010586     

   31.200000000000003       0.80000000000000004        3.0994940737499634     
   31.200000000000003        1.6000000000000001        3.1000104191108591     
   31.200000000000003        2.4000000000000004        3.1005145186926550     
   31.200000000000003        3.2000000000000002        3.1012234892518813     
   31.200000000000003        4.0000000000000000        3.1022434268063499     
   31.200000000000003        4.8000000000000007        3.1016772705217273     
   31.200000000000003        5.6000000000000005        3.1031618254003317     
   31.200000000000003        6.4000000000000004        3.1004224819083288     
   31.200000000000003        7.2000000000000002        3.0975118960501069     
   31.200000000000003        8.0000000000000000        3.0968767084636482     
   31.200000000000003        8.8000000000000007        3.0949838481394925     
   31.200000000000003        9.6000000000000014        3.0928230132374170     
   31.200000000000003        10.400000000000000        3.0902388216829193     
   31.200000000000003        11.200000000000001        3.0890758285767421     
   31.200000000000003        12.000000000000000        3.0890360891232160     
   31.200000000000003        12.800000000000001        3.0889563545429213     
   31.200000000000003        13.600000000000001        3.0915587365192470     
   31.200000000000003        14.400000000000000        3.0919587080802464     
   31.200000000000003        15.200000000000001        3.0901858429504374     
   31.200000000000003        16.000000000000000        3.0848450304367994     
   31.200000000000003        16.800000000000001        3.0786296794407670     
   31.200000000000003        17.600000000000001        3.0731240758008895     
   31.200000000000003        18.400000000000002        3.0752715698998281     
   31.200000000000003        19.200000000000003        3.0915576495371990     
   31.200000000000003        20.000000000000000        3.1330995200917315     
   31.200000000000003        20.800000000000001        3.2030734959008131     
   31.200000000000003        21.600000000000001        3.2954697113712648     
   31.200000000000003        22.400000000000002        3.3856548251864016     
   31.200000000000003        23.200000000000003        3.4474474207505441     
   31.200000000000003        24.000000000000000        3.4397596052137387     
   31.200000000000003        24.800000000000001        3.3342830594745587     
   31.200000000000003        25.600000000000001        3.1853974988109468     
   31.200000000000003        26.400000000000002        3.0988761173556116     
   31.200000000000003        27.200000000000003        3.0747376298885221     
   31.200000000000003        28.000000000000000        3.0672189304051032     
   31.200000000000003        28.800000000000001        3.0734994236485988     
   31.200000000000003        29.600000000000001        3.0957735077059860     
   31.200000000000003        30.400000000000002        3.1773167521073695     
   31.200000000000003        31.200000000000003        3.3208958986237165     
   31.200000000000003        32.000000000000000        3.4247488405170583     
   31.200000000000003        32.800000000000004        3.4354477264518710     
   31.200000000000003        33.600000000000001        3.3830233947160058     
   31.200000000000003        34.399999999999999        3.3065563661949153     
   31.200000000000003        35.200000000000003        3.2406512922849786     
   31.200000000000003        36.000000000000000        3.2078281600984075     
   31.200000000000003        36.800000000000004        3.2127573745629014     
   31.200000000000003        37.600000000000001        3.2468850052411593     
   31.200000000000003        38.400000000000006        3.2986838065956907     
   31.200000000000003        39.200000000000003        3.3501473451740549     
   31.200000000000003        40.000000000000000        3.3937943225525586     
   31.200000000000003        40.800000000000004        3.4218009279568795     
   31.200000000000003        41.600000000000001        3.4308008746820002     
   31.200000000000003        42.400000000000006        3.4243407417006071     
   31.200000000000003        43.200000000000003        3.4032946009046228     
   31.200000000000003        44.000000000000000        3.3682940192895967     
   31.200000000000003        44.800000000000004        3.3217193420522579     
   31.200000000000003        45.600000000000001        3.2670996437966968     
   31.200000000000003        46.400000000000006        3.2090709563671975     
   31.200000000000003        47.200000000000003        3.1518317850353768     
   31.200000000000003        48.000000000000000        3.1095939254073932     
   31.200000000000003        48.800000000000004        3.0907261584965839     
   31.200000000000003        49.600000000000001        3.1095999424529750     
   31.200000000000003        50.400000000000006        3.1752184822373417     
   31.200000000000003        51.200000000000003        3.2706107498763552     
   31.200000000000003        52.000000000000000        3.3724628452856757     
   31.200000000000003        52.800000000000004        3.4100764003363864     
   31.200000000000003        53.600000000000001        3.3041063644880921     
   31.200000000000003        54.400000000000006        3.0523022861831897     
   31.200000000000003        55.200000000000003        2.4825035860541149     
   31.200000000000003        56.000000000000000        2.4989117351852448     
   31.200000000000003        56.800000000000004        2.4810390860759535     
   31.200000000000003        57.600000000000001        2.5039008975069579     
   31.200000000000003        58.400000000000006        2.4910418011525204     
   31.200000000000003        59.200000000000003        2.5034594345483563     
   31.200000000000003        60.000000000000000        2.4805290833207660     
   31.200000000000003        60.800000000000004        2.4931681046297149     
   31.200000000000003        61.600000000000001        2.4840685114435455     
   31.200000000000003        62.400000000000006        2.4931724152433037     
   31.200000000000003        63.200000000000003        3.0910748094235512     
   31.200000000000003        64.000000000000000        3.3640494834979764     
   31.200000000000003        64.799999999999997        3.4878291917711253     
   31.200000000000003        65.600000000000009        3.4892916470934638     
   31.200000000000003        66.400000000000006        3.4864968319330454     
   31.200000000000003        67.200000000000003        3.4879422499025243     
   31.200000000000003        68.000000000000000        3.3881943376396797     
   31.200000000000003        68.799999999999997        3.2677947801701124     
   31.200000000000003        69.600000000000009        3.1599605661861441     
   31.200000000000003        70.400000000000006        3.0882871341275346     
   31.200000000000003        71.200000000000003        3.0602102520930816     
   31.200000000000003        72.000000000000000        3.0710856412457019     
   31.200000000000003        72.799999999999997        3.1173539931918737     
   31.200000000000003        73.600000000000009        3.1920512798475262     
   31.200000000000003        74.400000000000006        3.2821596523172971     
   31.200000000000003        75.200000000000003        3.3674318725036971     
   31.200000000000003        76.000000000000000        3.4224549587892605     
   31.200000000000003        76.800000000000011        3.4320562858118535     
   31.200000000000003        77.600000000000009        3.4078556860990767     
   31.200000000000003        78.400000000000006        3.3790979406285779     
   31.200000000000003        79.200000000000003        3.3601743019842938     
   31.200000000000003        80.000000000000000        3.3531214496756450     
   31.200000000000003        80.800000000000011        3.3529304787091303     
   31.200000000000003        81.600000000000009        3.3660256521338332     
   31.200000000000003        82.400000000000006        3.3915008511162852     
   31.200000000000003        83.200000000000003        3.4185073291227708     
   31.200000000000003        84.000000000000000        3.4176731190362228     
   31.200000000000003        84.800000000000011        3.3724165763544356     
   31.200000000000003        85.600000000000009        3.2956149004573310     
   31.200000000000003        86.400000000000006        3.2132823047448440     
   31.200000000000003        87.200000000000003        3.1429298080440455     
   31.200000000000003        88.000000000000000        3.0999025864647587     
   31.200000000000003        88.800000000000011        3.0785992685769776     
   31.200000000000003        89.600000000000009        3.0746789561626255     
   31.200000000000003        90.400000000000006        3.0775844055195209     
   31.200000000000003        91.200000000000003        3.0877539837441268     
   31.200000000000003        92.000000000000000        3.0910872785655950     
   31.200000000000003        92.800000000000011        3.0982989498190019     
   31.200000000000003        93.600000000000009        3.1003702095838399     
   31.200000000000003        94.400000000000006        3.0996221892307707     
   31.200000000000003        95.200000000000003        3.1001919918737091     
   31.200000000000003        96.000000000000000        3.0998776362003326     
   31.200000000000003        96.800000000000011        3.0997882995821819     
   31.200000000000003        97.600000000000009        3.1000285250979212     
   31.200000000000003        98.400000000000006        3.1004074046809036     
   31.200000000000003        99.200000000000003        3.1005245663533123     
   31.200000000000003        100.00000000000000        3.1005455898333132     
   31.200000000000003        100.80000000000001        3.0994001548357688     
   31.200000000000003        101.60000000000001        3.0999388463556525     
   31.200000000000003        102.40000000000001        3.1018342191386687     

   32.000000000000000       0.80000000000000004        3.1003914459965336     
   32.000000000000000        1.6000000000000001        3.1013947317451800     
   32.000000000000000        2.4000000000000004        3.1013727357964460     
   32.000000000000000        3.2000000000000002        3.1023291324328865     
   32.000000000000000        4.0000000000000000        3.1020914621542341     
   32.000000000000000        4.8000000000000007        3.1011991082407837     
   32.000000000000000        5.6000000000000005        3.0989246791141243     
   32.000000000000000        6.4000000000000004        3.0951358320973030     
   32.000000000000000        7.2000000000000002        3.0924374058244561     
   32.000000000000000        8.0000000000000000        3.0893324772060073     
   32.000000000000000        8.8000000000000007        3.0855720063307031     
   32.000000000000000        9.6000000000000014        3.0830154105635130     
   32.000000000000000        10.400000000000000        3.0788856745206106     
   32.000000000000000        11.200000000000001        3.0793075280562872     
   32.000000000000000        12.000000000000000        3.0812169286360525     
   32.000000000000000        12.800000000000001        3.0809199598668493     
   32.000000000000000        13.600000000000001        3.0821745435789585     
   32.000000000000000        14.400000000000000        3.0821444399417142     
   32.000000000000000        15.200000000000001        3.0787381514418226     
   32.000000000000000        16.000000000000000        3.0739554265975535     
   32.000000000000000        16.800000000000001        3.0677846447728312     
   32.000000000000000        17.600000000000001        3.0676475521157300     
   32.000000000000000        18.400000000000002        3.0781252776665649     
   32.000000000000000        19.200000000000003        3.1146774577795271     
   32.000000000000000        20.000000000000000        3.1817033374119914     
   32.000000000000000        20.800000000000001        3.2754128743238211     
   32.000000000000000        21.600000000000001        3.3758889793868825     
   32.000000000000000        22.400000000000002        3.4471259527351528     
   32.000000000000000        23.200000000000003        3.4443052754978858     
   32.000000000000000        24.000000000000000        3.3174675691948989     
   32.000000000000000        24.800000000000001        3.0646269509353972     
   32.000000000000000        25.600000000000001        2.4822151291184489     
   32.000000000000000        26.400000000000002        2.5014927967065583     
   32.000000000000000        27.200000000000003        2.4812760602536637     
   32.000000000000000        28.000000000000000        2.5043430528355741     
   32.000000000000000        28.800000000000001        2.4958269966758757     
   32.000000000000000        29.600000000000001        2.4947375954778144     
   32.000000000000000        30.400000000000002        2.5015481372937098     
   32.000000000000000        31.200000000000003        3.0486184865236279     
   32.000000000000000        32.000000000000000        3.2950829977439042     
   32.000000000000000        32.800000000000004        3.4209751429823454     
   32.000000000000000        33.600000000000001        3.4342571875340342     
   32.000000000000000        34.399999999999999        3.3829031379000143     
   32.000000000000000        35.200000000000003        3.3134222732925291     
   32.000000000000000        36.000000000000000        3.2634441479815832     
   32.000000000000000        36.800000000000004        3.2494661670357536     
   32.000000000000000        37.600000000000001        3.2703602697913330     
   32.000000000000000        38.400000000000006        3.3158909888083778     
   32.000000000000000        39.200000000000003        3.3672528277492653     
   32.000000000000000        40.000000000000000        3.4114569833066311     
   32.000000000000000        40.800000000000004        3.4410469774634929     
   32.000000000000000        41.600000000000001        3.4550585801261948     
   32.000000000000000        42.400000000000006        3.4470820045155435     
   32.000000000000000        43.200000000000003        3.4251147620539522     
   32.000000000000000        44.000000000000000        3.3890901010341996     
   32.000000000000000        44.800000000000004        3.3410849521539210     
   32.000000000000000        45.600000000000001        3.2840804667863557     
   32.000000000000000        46.400000000000006        3.2231395306618453     
   32.000000000000000        47.200000000000003        3.1647701790962874     
   32.000000000000000        48.000000000000000        3.1170353233476069     
   32.000000000000000        48.800000000000004        3.0903592925633765     
   32.000000000000000        49.600000000000001        3.0955843053983738     
   32.000000000000000        50.400000000000006        3.1400270470239944     
   32.000000000000000        51.200000000000003        3.2246626691332430     
   32.000000000000000        52.000000000000000        3.3271425612283991     
   32.000000000000000        52.800000000000004        3.4067933221077817     
   32.000000000000000        53.600000000000001        3.4135474379687349     
   32.000000000000000        54.400000000000006        3.3087741162691637     
   32.000000000000000        55.200000000000003        3.0780830183814016     
   32.000000000000000        56.000000000000000        2.4892563832682755
[truncated: 894,528 more chars]
