# Supplementary material for: A first-principles phase field method for quantitatively predicting multi-composition phase separation without thermodynamic empirical parameter
Source: Nat Commun. 2019 Aug 1;10:3451. doi: 10.1038/s41467-019-11248-z (PMC6671953; doi:10.1038/s41467-019-11248-z)
Supplement: Supplementary file 3 — Source Data [file 41467_2019_11248_MOESM3_ESM.zip › supplementary-files/data-files/Fig.6/Fig6-f-Ni75%/out_Ni_1000-75.0%]

  0.80000000000000004       0.80000000000000004        3.4981259924478665     
  0.80000000000000004        1.6000000000000001        3.5008839302537376     
  0.80000000000000004        2.4000000000000004        3.5133282528561685     
  0.80000000000000004        3.2000000000000002        3.5038981610598827     
  0.80000000000000004        4.0000000000000000        3.5117021778026163     
  0.80000000000000004        4.8000000000000007        3.4985817942404087     
  0.80000000000000004        5.6000000000000005        3.5016304970794345     
  0.80000000000000004        6.4000000000000004        3.5105282194559879     
  0.80000000000000004        7.2000000000000002        3.5095394207419366     
  0.80000000000000004        8.0000000000000000        3.5009918526208499     
  0.80000000000000004        8.8000000000000007        3.5110936709600393     
  0.80000000000000004        9.6000000000000014        3.4996898498820981     
  0.80000000000000004        10.400000000000000        3.4911120329217602     
  0.80000000000000004        11.200000000000001        3.5080867035969296     
  0.80000000000000004        12.000000000000000        3.5098430973705188     
  0.80000000000000004        12.800000000000001        3.5124766171777955     
  0.80000000000000004        13.600000000000001        3.4884839258289539     
  0.80000000000000004        14.400000000000000        3.5094906581311620     
  0.80000000000000004        15.200000000000001        3.5007114406106057     
  0.80000000000000004        16.000000000000000        3.4996704963430387     
  0.80000000000000004        16.800000000000001        3.4954122775790695     
  0.80000000000000004        17.600000000000001        3.5084154505400402     
  0.80000000000000004        18.400000000000002        3.4970089799059623     
  0.80000000000000004        19.200000000000003        3.5107093442276978     
  0.80000000000000004        20.000000000000000        3.5012478799061837     
  0.80000000000000004        20.800000000000001        3.5084207649441668     
  0.80000000000000004        21.600000000000001        3.5061990361897850     
  0.80000000000000004        22.400000000000002        3.4978228522817498     
  0.80000000000000004        23.200000000000003        3.5181792441438318     
  0.80000000000000004        24.000000000000000        3.4976242387754648     
  0.80000000000000004        24.800000000000001        3.5114437298979273     
  0.80000000000000004        25.600000000000001        3.5038703977177055     
  0.80000000000000004        26.400000000000002        3.5087879452340434     
  0.80000000000000004        27.200000000000003        3.5135405616442430     
  0.80000000000000004        28.000000000000000        3.5022961718558765     
  0.80000000000000004        28.800000000000001        3.4963535416957057     
  0.80000000000000004        29.600000000000001        3.4961279118828119     
  0.80000000000000004        30.400000000000002        3.5166934343270695     
  0.80000000000000004        31.200000000000003        3.5112203228833962     
  0.80000000000000004        32.000000000000000        3.5087498236984431     
  0.80000000000000004        32.800000000000004        3.4951727840786604     
  0.80000000000000004        33.600000000000001        3.5096869404302353     
  0.80000000000000004        34.399999999999999        3.4989482071686222     
  0.80000000000000004        35.200000000000003        3.5077414206126099     
  0.80000000000000004        36.000000000000000        3.4999783205917891     
  0.80000000000000004        36.800000000000004        3.5072186836590511     
  0.80000000000000004        37.600000000000001        3.5110647618524946     
  0.80000000000000004        38.400000000000006        3.4951530320930515     
  0.80000000000000004        39.200000000000003        3.5061999326699449     
  0.80000000000000004        40.000000000000000        3.4963619783310240     
  0.80000000000000004        40.800000000000004        3.5040169645603294     
  0.80000000000000004        41.600000000000001        3.5026465178034281     
  0.80000000000000004        42.400000000000006        3.5123544795310133     
  0.80000000000000004        43.200000000000003        3.5136678984614242     
  0.80000000000000004        44.000000000000000        3.5077721574272167     
  0.80000000000000004        44.800000000000004        3.5066170444343925     
  0.80000000000000004        45.600000000000001        3.5076833673784154     
  0.80000000000000004        46.400000000000006        3.5084204506703749     
  0.80000000000000004        47.200000000000003        3.5023092732249923     
  0.80000000000000004        48.000000000000000        3.5174609825710608     
  0.80000000000000004        48.800000000000004        3.4985754402091080     
  0.80000000000000004        49.600000000000001        3.5067221441721288     
  0.80000000000000004        50.400000000000006        3.5041564232591487     
  0.80000000000000004        51.200000000000003        3.4989763505299072     
  0.80000000000000004        52.000000000000000        3.5070604392276437     
  0.80000000000000004        52.800000000000004        3.5156936871720044     
  0.80000000000000004        53.600000000000001        3.4975715562783889     
  0.80000000000000004        54.400000000000006        3.5168226057214911     
  0.80000000000000004        55.200000000000003        3.5037486796429453     
  0.80000000000000004        56.000000000000000        3.5131996460787627     
  0.80000000000000004        56.800000000000004        3.4920380139994540     
  0.80000000000000004        57.600000000000001        3.5117765295953380     
  0.80000000000000004        58.400000000000006        3.5048203254849097     
  0.80000000000000004        59.200000000000003        3.4962517985870640     
  0.80000000000000004        60.000000000000000        3.4971530861199924     
  0.80000000000000004        60.800000000000004        3.4937658814738053     
  0.80000000000000004        61.600000000000001        3.5106633969855880     
  0.80000000000000004        62.400000000000006        3.4989549393686108     
  0.80000000000000004        63.200000000000003        3.5061681703007697     
  0.80000000000000004        64.000000000000000        3.4975596031390404     
  0.80000000000000004        64.799999999999997        3.4972183039378044     
  0.80000000000000004        65.600000000000009        3.4946707296403536     
  0.80000000000000004        66.400000000000006        3.5075981781916710     
  0.80000000000000004        67.200000000000003        3.4958656227686946     
  0.80000000000000004        68.000000000000000        3.4937091808641925     
  0.80000000000000004        68.799999999999997        3.4942773661387130     
  0.80000000000000004        69.600000000000009        3.5054626302907659     
  0.80000000000000004        70.400000000000006        3.4977652161523136     
  0.80000000000000004        71.200000000000003        3.4941435137521033     
  0.80000000000000004        72.000000000000000        3.5110777136870395     
  0.80000000000000004        72.799999999999997        3.4978879134583858     
  0.80000000000000004        73.600000000000009        3.4957597717560991     
  0.80000000000000004        74.400000000000006        3.4957218761517348     
  0.80000000000000004        75.200000000000003        3.5090570896972113     
  0.80000000000000004        76.000000000000000        3.4939715536779707     
  0.80000000000000004        76.800000000000011        3.5008544442045793     
  0.80000000000000004        77.600000000000009        3.4973817963135554     
  0.80000000000000004        78.400000000000006        3.4974066556309600     
  0.80000000000000004        79.200000000000003        3.4982351186815310     
  0.80000000000000004        80.000000000000000        3.4996918884941746     
  0.80000000000000004        80.800000000000011        3.4954297148222637     
  0.80000000000000004        81.600000000000009        3.4981862483321318     
  0.80000000000000004        82.400000000000006        3.4930345396704481     
  0.80000000000000004        83.200000000000003        3.5043142479637863     
  0.80000000000000004        84.000000000000000        3.4881574623934024     
  0.80000000000000004        84.800000000000011        3.5133159604572515     
  0.80000000000000004        85.600000000000009        3.5017453253203641     
  0.80000000000000004        86.400000000000006        3.5083657949158709     
  0.80000000000000004        87.200000000000003        3.5046126760668299     
  0.80000000000000004        88.000000000000000        3.4936549972122632     
  0.80000000000000004        88.800000000000011        3.5060695768965484     
  0.80000000000000004        89.600000000000009        3.4975542719480468     
  0.80000000000000004        90.400000000000006        3.5162867882253237     
  0.80000000000000004        91.200000000000003        3.4989082675851391     
  0.80000000000000004        92.000000000000000        3.5135121091650641     
  0.80000000000000004        92.800000000000011        3.4950987503079847     
  0.80000000000000004        93.600000000000009        3.4993252568431878     
  0.80000000000000004        94.400000000000006        3.5111541274481923     
  0.80000000000000004        95.200000000000003        3.5171339450926791     
  0.80000000000000004        96.000000000000000        3.5061516971600684     
  0.80000000000000004        96.800000000000011        3.5117526001580130     
  0.80000000000000004        97.600000000000009        3.4982606296289913     
  0.80000000000000004        98.400000000000006        3.5051959898743323     
  0.80000000000000004        99.200000000000003        3.5091902692022181     
  0.80000000000000004        100.00000000000000        3.5170633058189069     
  0.80000000000000004        100.80000000000001        3.4951282582321679     
  0.80000000000000004        101.60000000000001        3.5165480126352100     
  0.80000000000000004        102.40000000000001        3.5067816576510218     

   1.6000000000000001       0.80000000000000004        3.5034297335373119     
   1.6000000000000001        1.6000000000000001        3.5015574066465360     
   1.6000000000000001        2.4000000000000004        3.4973543629687085     
   1.6000000000000001        3.2000000000000002        3.4922276879673388     
   1.6000000000000001        4.0000000000000000        3.4922750208718205     
   1.6000000000000001        4.8000000000000007        3.4937016052272916     
   1.6000000000000001        5.6000000000000005        3.5142414672460944     
   1.6000000000000001        6.4000000000000004        3.5047385493096348     
   1.6000000000000001        7.2000000000000002        3.4990953071533859     
   1.6000000000000001        8.0000000000000000        3.4941978859203093     
   1.6000000000000001        8.8000000000000007        3.4976959753680208     
   1.6000000000000001        9.6000000000000014        3.5150179697353430     
   1.6000000000000001        10.400000000000000        3.5015134719792971     
   1.6000000000000001        11.200000000000001        3.5090498140184168     
   1.6000000000000001        12.000000000000000        3.5010743582995247     
   1.6000000000000001        12.800000000000001        3.5010820069917745     
   1.6000000000000001        13.600000000000001        3.4906793056098167     
   1.6000000000000001        14.400000000000000        3.5092134876029419     
   1.6000000000000001        15.200000000000001        3.5132328844176883     
   1.6000000000000001        16.000000000000000        3.5015952079471337     
   1.6000000000000001        16.800000000000001        3.5096527049153705     
   1.6000000000000001        17.600000000000001        3.5048020269677482     
   1.6000000000000001        18.400000000000002        3.5005276928115729     
   1.6000000000000001        19.200000000000003        3.4926493176167961     
   1.6000000000000001        20.000000000000000        3.5124466253816751     
   1.6000000000000001        20.800000000000001        3.4963110401211108     
   1.6000000000000001        21.600000000000001        3.5006579744169084     
   1.6000000000000001        22.400000000000002        3.5009796228735781     
   1.6000000000000001        23.200000000000003        3.4950375559117668     
   1.6000000000000001        24.000000000000000        3.5072925461200266     
   1.6000000000000001        24.800000000000001        3.5021177093662659     
   1.6000000000000001        25.600000000000001        3.5101194908861881     
   1.6000000000000001        26.400000000000002        3.4958936137787058     
   1.6000000000000001        27.200000000000003        3.5022318230294047     
   1.6000000000000001        28.000000000000000        3.5151893931023923     
   1.6000000000000001        28.800000000000001        3.5086790310747826     
   1.6000000000000001        29.600000000000001        3.4990438062799072     
   1.6000000000000001        30.400000000000002        3.5092433999056252     
   1.6000000000000001        31.200000000000003        3.4968929404786047     
   1.6000000000000001        32.000000000000000        3.5114432728005256     
   1.6000000000000001        32.800000000000004        3.5117537644161501     
   1.6000000000000001        33.600000000000001        3.5049459343611939     
   1.6000000000000001        34.399999999999999        3.5002791468124532     
   1.6000000000000001        35.200000000000003        3.5155904565535536     
   1.6000000000000001        36.000000000000000        3.5021406094467036     
   1.6000000000000001        36.800000000000004        3.5117947452989950     
   1.6000000000000001        37.600000000000001        3.5113310636225568     
   1.6000000000000001        38.400000000000006        3.4951063306381784     
   1.6000000000000001        39.200000000000003        3.5197194023452698     
   1.6000000000000001        40.000000000000000        3.5010548071016263     
   1.6000000000000001        40.800000000000004        3.5072173198057164     
   1.6000000000000001        41.600000000000001        3.4994616831293341     
   1.6000000000000001        42.400000000000006        3.4967384525282426     
   1.6000000000000001        43.200000000000003        3.4945537888930480     
   1.6000000000000001        44.000000000000000        3.4920060623980511     
   1.6000000000000001        44.800000000000004        3.5169985115977220     
   1.6000000000000001        45.600000000000001        3.4956389908358765     
   1.6000000000000001        46.400000000000006        3.5067044411854229     
   1.6000000000000001        47.200000000000003        3.5051121483840464     
   1.6000000000000001        48.000000000000000        3.5003970955519326     
   1.6000000000000001        48.800000000000004        3.5133019660620359     
   1.6000000000000001        49.600000000000001        3.5077478841652439     
   1.6000000000000001        50.400000000000006        3.5134216726218930     
   1.6000000000000001        51.200000000000003        3.4986335396581061     
   1.6000000000000001        52.000000000000000        3.5181472985842377     
   1.6000000000000001        52.800000000000004        3.5021350224413106     
   1.6000000000000001        53.600000000000001        3.4971156223572866     
   1.6000000000000001        54.400000000000006        3.4976671872716780     
   1.6000000000000001        55.200000000000003        3.5044119245097236     
   1.6000000000000001        56.000000000000000        3.5120686309465454     
   1.6000000000000001        56.800000000000004        3.4921307976251339     
   1.6000000000000001        57.600000000000001        3.4961829103487205     
   1.6000000000000001        58.400000000000006        3.5021483160115805     
   1.6000000000000001        59.200000000000003        3.5172610013157710     
   1.6000000000000001        60.000000000000000        3.4945164704949341     
   1.6000000000000001        60.800000000000004        3.5081084837599175     
   1.6000000000000001        61.600000000000001        3.4941858350440147     
   1.6000000000000001        62.400000000000006        3.5053551068816500     
   1.6000000000000001        63.200000000000003        3.4974324969242478     
   1.6000000000000001        64.000000000000000        3.5066896925615714     
   1.6000000000000001        64.799999999999997        3.5068001240658178     
   1.6000000000000001        65.600000000000009        3.5065668877866494     
   1.6000000000000001        66.400000000000006        3.5074154477000694     
   1.6000000000000001        67.200000000000003        3.4989804391521351     
   1.6000000000000001        68.000000000000000        3.5145744719054202     
   1.6000000000000001        68.799999999999997        3.4947046181566783     
   1.6000000000000001        69.600000000000009        3.5092829137944332     
   1.6000000000000001        70.400000000000006        3.5148239005507742     
   1.6000000000000001        71.200000000000003        3.4952402348809977     
   1.6000000000000001        72.000000000000000        3.4950608190295633     
   1.6000000000000001        72.799999999999997        3.5129143187850724     
   1.6000000000000001        73.600000000000009        3.4997023810484920     
   1.6000000000000001        74.400000000000006        3.5125431383751029     
   1.6000000000000001        75.200000000000003        3.4927111093073102     
   1.6000000000000001        76.000000000000000        3.5159997551240796     
   1.6000000000000001        76.800000000000011        3.4997783312974846     
   1.6000000000000001        77.600000000000009        3.5065948380861980     
   1.6000000000000001        78.400000000000006        3.5051108492722922     
   1.6000000000000001        79.200000000000003        3.5136810226172588     
   1.6000000000000001        80.000000000000000        3.5058762723503065     
   1.6000000000000001        80.800000000000011        3.5079670344683072     
   1.6000000000000001        81.600000000000009        3.5006852766025855     
   1.6000000000000001        82.400000000000006        3.5164117406902018     
   1.6000000000000001        83.200000000000003        3.4932108635929429     
   1.6000000000000001        84.000000000000000        3.5176079300603433     
   1.6000000000000001        84.800000000000011        3.4910148962748755     
   1.6000000000000001        85.600000000000009        3.5126534489824253     
   1.6000000000000001        86.400000000000006        3.4982274699676119     
   1.6000000000000001        87.200000000000003        3.5133152954279128     
   1.6000000000000001        88.000000000000000        3.5118022898102277     
   1.6000000000000001        88.800000000000011        3.5097608158337916     
   1.6000000000000001        89.600000000000009        3.4975574183149636     
   1.6000000000000001        90.400000000000006        3.4994496668356132     
   1.6000000000000001        91.200000000000003        3.5099946111225870     
   1.6000000000000001        92.000000000000000        3.5090071950765309     
   1.6000000000000001        92.800000000000011        3.4953119967903543     
   1.6000000000000001        93.600000000000009        3.5045259386168732     
   1.6000000000000001        94.400000000000006        3.4970868075485315     
   1.6000000000000001        95.200000000000003        3.4992985315242047     
   1.6000000000000001        96.000000000000000        3.4983275954445485     
   1.6000000000000001        96.800000000000011        3.4977725685559182     
   1.6000000000000001        97.600000000000009        3.4949308605792853     
   1.6000000000000001        98.400000000000006        3.5157235071725408     
   1.6000000000000001        99.200000000000003        3.4946763432245729     
   1.6000000000000001        100.00000000000000        3.4946012079483157     
   1.6000000000000001        100.80000000000001        3.4978537520037776     
   1.6000000000000001        101.60000000000001        3.5061525359430350     
   1.6000000000000001        102.40000000000001        3.4936589778972409     

   2.4000000000000004       0.80000000000000004        3.4917799532848051     
   2.4000000000000004        1.6000000000000001        3.5077584507230473     
   2.4000000000000004        2.4000000000000004        3.4989410539496770     
   2.4000000000000004        3.2000000000000002        3.5169265314372273     
   2.4000000000000004        4.0000000000000000        3.5082275442870738     
   2.4000000000000004        4.8000000000000007        3.5005910962822195     
   2.4000000000000004        5.6000000000000005        3.5044871801519912     
   2.4000000000000004        6.4000000000000004        3.4951272713721910     
   2.4000000000000004        7.2000000000000002        3.5075504155518598     
   2.4000000000000004        8.0000000000000000        3.4929403841043549     
   2.4000000000000004        8.8000000000000007        3.5126479196915867     
   2.4000000000000004        9.6000000000000014        3.4898260119797331     
   2.4000000000000004        10.400000000000000        3.4990794288850449     
   2.4000000000000004        11.200000000000001        3.4952810031310073     
   2.4000000000000004        12.000000000000000        3.4996619057516942     
   2.4000000000000004        12.800000000000001        3.5097758958022287     
   2.4000000000000004        13.600000000000001        3.5100106326777736     
   2.4000000000000004        14.400000000000000        3.5004266503508359     
   2.4000000000000004        15.200000000000001        3.4957435771365009     
   2.4000000000000004        16.000000000000000        3.4956217501944691     
   2.4000000000000004        16.800000000000001        3.5070245837052205     
   2.4000000000000004        17.600000000000001        3.4921370445713062     
   2.4000000000000004        18.400000000000002        3.5049167723937407     
   2.4000000000000004        19.200000000000003        3.5115645102332795     
   2.4000000000000004        20.000000000000000        3.4989916597053488     
   2.4000000000000004        20.800000000000001        3.5004451991473675     
   2.4000000000000004        21.600000000000001        3.5095547698268907     
   2.4000000000000004        22.400000000000002        3.5037010720311228     
   2.4000000000000004        23.200000000000003        3.4998542226031528     
   2.4000000000000004        24.000000000000000        3.5126648466046912     
   2.4000000000000004        24.800000000000001        3.4922166729807147     
   2.4000000000000004        25.600000000000001        3.5120862448338874     
   2.4000000000000004        26.400000000000002        3.5017167805200624     
   2.4000000000000004        27.200000000000003        3.4961535487001933     
   2.4000000000000004        28.000000000000000        3.4966052852489313     
   2.4000000000000004        28.800000000000001        3.4957757015684279     
   2.4000000000000004        29.600000000000001        3.5145399689576560     
   2.4000000000000004        30.400000000000002        3.5087516276038597     
   2.4000000000000004        31.200000000000003        3.4981554159414627     
   2.4000000000000004        32.000000000000000        3.4988209935846966     
   2.4000000000000004        32.800000000000004        3.5045371714290479     
   2.4000000000000004        33.600000000000001        3.5153444056679604     
   2.4000000000000004        34.399999999999999        3.4949347384642468     
   2.4000000000000004        35.200000000000003        3.5090193793565927     
   2.4000000000000004        36.000000000000000        3.5004295832188790     
   2.4000000000000004        36.800000000000004        3.5026658097534837     
   2.4000000000000004        37.600000000000001        3.5014469876249246     
   2.4000000000000004        38.400000000000006        3.4958196395541337     
   2.4000000000000004        39.200000000000003        3.5108297104210657     
   2.4000000000000004        40.000000000000000        3.4953546116015723     
   2.4000000000000004        40.800000000000004        3.5109275059911527     
   2.4000000000000004        41.600000000000001        3.5069307607503131     
   2.4000000000000004        42.400000000000006        3.5013708619231960     
   2.4000000000000004        43.200000000000003        3.4959957749661466     
   2.4000000000000004        44.000000000000000        3.5113229099074093     
   2.4000000000000004        44.800000000000004        3.5035640130351271     
   2.4000000000000004        45.600000000000001        3.5013078512547886     
   2.4000000000000004        46.400000000000006        3.5133645026844231     
   2.4000000000000004        47.200000000000003        3.4981531026532506     
   2.4000000000000004        48.000000000000000        3.5183371340198724     
   2.4000000000000004        48.800000000000004        3.5050222589244764     
   2.4000000000000004        49.600000000000001        3.4961374728568733     
   2.4000000000000004        50.400000000000006        3.4956712160592187     
   2.4000000000000004        51.200000000000003        3.5024856646992317     
   2.4000000000000004        52.000000000000000        3.5042319994446354     
   2.4000000000000004        52.800000000000004        3.5059255698562755     
   2.4000000000000004        53.600000000000001        3.5123977342284087     
   2.4000000000000004        54.400000000000006        3.4989704246373328     
   2.4000000000000004        55.200000000000003        3.5084096160873828     
   2.4000000000000004        56.000000000000000        3.5102036832932351     
   2.4000000000000004        56.800000000000004        3.4960846751353847     
   2.4000000000000004        57.600000000000001        3.5170968732887213     
   2.4000000000000004        58.400000000000006        3.4978844468701182     
   2.4000000000000004        59.200000000000003        3.4921884813744573     
   2.4000000000000004        60.000000000000000        3.5034128960341033     
   2.4000000000000004        60.800000000000004        3.5075494265613978     
   2.4000000000000004        61.600000000000001        3.5081333664187335     
   2.4000000000000004        62.400000000000006        3.5096987636653796     
   2.4000000000000004        63.200000000000003        3.5045067276392423     
   2.4000000000000004        64.000000000000000        3.5006747234092042     
   2.4000000000000004        64.799999999999997        3.4980290278829438     
   2.4000000000000004        65.600000000000009        3.4995546710563090     
   2.4000000000000004        66.400000000000006        3.5118641796918393     
   2.4000000000000004        67.200000000000003        3.4906407505938475     
   2.4000000000000004        68.000000000000000        3.5002785002583634     
   2.4000000000000004        68.799999999999997        3.5169318907838134     
   2.4000000000000004        69.600000000000009        3.4931593041708378     
   2.4000000000000004        70.400000000000006        3.4928110550412677     
   2.4000000000000004        71.200000000000003        3.4990161226718604     
   2.4000000000000004        72.000000000000000        3.5007482495478164     
   2.4000000000000004        72.799999999999997        3.4942299481920820     
   2.4000000000000004        73.600000000000009        3.5110576070707871     
   2.4000000000000004        74.400000000000006        3.5087445456968389     
   2.4000000000000004        75.200000000000003        3.4972056489515984     
   2.4000000000000004        76.000000000000000        3.5078724160508319     
   2.4000000000000004        76.800000000000011        3.4957397436268915     
   2.4000000000000004        77.600000000000009        3.5026180178889859     
   2.4000000000000004        78.400000000000006        3.5135321014492753     
   2.4000000000000004        79.200000000000003        3.4922692739369237     
   2.4000000000000004        80.000000000000000        3.4957269271760785     
   2.4000000000000004        80.800000000000011        3.5138584712060155     
   2.4000000000000004        81.600000000000009        3.5023766756440331     
   2.4000000000000004        82.400000000000006        3.5017059397115622     
   2.4000000000000004        83.200000000000003        3.5010570938511782     
   2.4000000000000004        84.000000000000000        3.5081656328040580     
   2.4000000000000004        84.800000000000011        3.4918690890883011     
   2.4000000000000004        85.600000000000009        3.5120435463191182     
   2.4000000000000004        86.400000000000006        3.5027805176128624     
   2.4000000000000004        87.200000000000003        3.4973212095894395     
   2.4000000000000004        88.000000000000000        3.5079863126608402     
   2.4000000000000004        88.800000000000011        3.4975797355214326     
   2.4000000000000004        89.600000000000009        3.5049001959411927     
   2.4000000000000004        90.400000000000006        3.5159571290741827     
   2.4000000000000004        91.200000000000003        3.5018715379321219     
   2.4000000000000004        92.000000000000000        3.5076614891162428     
   2.4000000000000004        92.800000000000011        3.5149191028704481     
   2.4000000000000004        93.600000000000009        3.5108239083737431     
   2.4000000000000004        94.400000000000006        3.5185925095649737     
   2.4000000000000004        95.200000000000003        3.5047154990957523     
   2.4000000000000004        96.000000000000000        3.5080305159921168     
   2.4000000000000004        96.800000000000011        3.5144486431229742     
   2.4000000000000004        97.600000000000009        3.5025825145941454     
   2.4000000000000004        98.400000000000006        3.5019092996812566     
   2.4000000000000004        99.200000000000003        3.5031412686396961     
   2.4000000000000004        100.00000000000000        3.5170597954498639     
   2.4000000000000004        100.80000000000001        3.4944828808259492     
   2.4000000000000004        101.60000000000001        3.5159807256186908     
   2.4000000000000004        102.40000000000001        3.5108134570497711     

   3.2000000000000002       0.80000000000000004        3.5004309021940267     
   3.2000000000000002        1.6000000000000001        3.5082429922540870     
   3.2000000000000002        2.4000000000000004        3.4992145933057883     
   3.2000000000000002        3.2000000000000002        3.5003226979093158     
   3.2000000000000002        4.0000000000000000        3.4991486318575253     
   3.2000000000000002        4.8000000000000007        3.5109017552704138     
   3.2000000000000002        5.6000000000000005        3.4950022060188863     
   3.2000000000000002        6.4000000000000004        3.5073488491623306     
   3.2000000000000002        7.2000000000000002        3.5096181538502864     
   3.2000000000000002        8.0000000000000000        3.5120387826781232     
   3.2000000000000002        8.8000000000000007        3.4992664241090075     
   3.2000000000000002        9.6000000000000014        3.5084097124923952     
   3.2000000000000002        10.400000000000000        3.5071872712854022     
   3.2000000000000002        11.200000000000001        3.4944094325971693     
   3.2000000000000002        12.000000000000000        3.5129407640590533     
   3.2000000000000002        12.800000000000001        3.4907872356435292     
   3.2000000000000002        13.600000000000001        3.4898851467761998     
   3.2000000000000002        14.400000000000000        3.5156629237119299     
   3.2000000000000002        15.200000000000001        3.5055997491098450     
   3.2000000000000002        16.000000000000000        3.4937319812730609     
   3.2000000000000002        16.800000000000001        3.5078577742703034     
   3.2000000000000002        17.600000000000001        3.5132222828961743     
   3.2000000000000002        18.400000000000002        3.5090273543412072     
   3.2000000000000002        19.200000000000003        3.5038984598725116     
   3.2000000000000002        20.000000000000000        3.5040466902274496     
   3.2000000000000002        20.800000000000001        3.4992320699837531     
   3.2000000000000002        21.600000000000001        3.5112430808975219     
   3.2000000000000002        22.400000000000002        3.4994317953270229     
   3.2000000000000002        23.200000000000003        3.5084681038169077     
   3.2000000000000002        24.000000000000000        3.4885148217441126     
   3.2000000000000002        24.800000000000001        3.5041318858616384     
   3.2000000000000002        25.600000000000001        3.4933728520552862     
   3.2000000000000002        26.400000000000002        3.5126447893058454     
   3.2000000000000002        27.200000000000003        3.5002473879567009     
   3.2000000000000002        28.000000000000000        3.5112929243850730     
   3.2000000000000002        28.800000000000001        3.5008351143242762     
   3.2000000000000002        29.600000000000001        3.4961874510565143     
   3.2000000000000002        30.400000000000002        3.4957659985505583     
   3.2000000000000002        31.200000000000003        3.5151469799110466     
   3.2000000000000002        32.000000000000000        3.4972922524426293     
   3.2000000000000002        32.800000000000004        3.5068385200180785     
   3.2000000000000002        33.600000000000001        3.5037234975879712     
   3.2000000000000002        34.399999999999999        3.5037003181770272     
   3.2000000000000002        35.200000000000003        3.5057707646881577     
   3.2000000000000002        36.000000000000000        3.5040810530173427     
   3.2000000000000002        36.800000000000004        3.5110837151989029     
   3.2000000000000002        37.600000000000001        3.5091922675682041     
   3.2000000000000002        38.400000000000006        3.5163330577388936     
   3.2000000000000002        39.200000000000003        3.5035891292508268     
   3.2000000000000002        40.000000000000000        3.5170123391203214     
   3.2000000000000002        40.800000000000004        3.5135502079684970     
   3.2000000000000002        41.600000000000001        3.5087769833166425     
   3.2000000000000002        42.400000000000006        3.5158030742552269     
   3.2000000000000002        43.200000000000003        3.4982804550257933     
   3.2000000000000002        44.000000000000000        3.5073934630138179     
   3.2000000000000002        44.800000000000004        3.5124497637238346     
   3.2000000000000002        45.600000000000001        3.5142589065763610     
   3.2000000000000002        46.400000000000006        3.5105897302859699     
   3.2000000000000002        47.200000000000003        3.4992596576813142     
   3.2000000000000002        48.000000000000000        3.5032067774205253     
   3.2000000000000002        48.800000000000004        3.5066065518217315     
   3.2000000000000002        49.600000000000001        3.5180578416452826     
   3.2000000000000002        50.400000000000006        3.5095847992814422     
   3.2000000000000002        51.200000000000003        3.4974244987145799     
   3.2000000000000002        52.000000000000000        3.5195968256297863     
   3.2000000000000002        52.800000000000004        3.4987580860440426     
   3.2000000000000002        53.600000000000001        3.5004821645489272     
   3.2000000000000002        54.400000000000006        3.5037879375145908     
   3.2000000000000002        55.200000000000003        3.5089256838339935     
   3.2000000000000002        56.000000000000000        3.5099970423616704     
   3.2000000000000002        56.800000000000004        3.5048888010635300     
   3.2000000000000002        57.600000000000001        3.5081445414530785     
   3.2000000000000002        58.400000000000006        3.4998156217350198     
   3.2000000000000002        59.200000000000003        3.5151524489039390     
   3.2000000000000002        60.000000000000000        3.5035433665593874     
   3.2000000000000002        60.800000000000004        3.5092369571511490     
   3.2000000000000002        61.600000000000001        3.4990070986401540     
   3.2000000000000002        62.400000000000006        3.5014150027122755     
   3.2000000000000002        63.200000000000003        3.4902796769300570     
   3.2000000000000002        64.000000000000000        3.5073941005396936     
   3.2000000000000002        64.799999999999997        3.5050006220729846     
   3.2000000000000002        65.600000000000009        3.5099118633784023     
   3.2000000000000002        66.400000000000006        3.4928493295413281     
   3.2000000000000002        67.200000000000003        3.5041246835861171     
   3.2000000000000002        68.000000000000000        3.4944111655984083     
   3.2000000000000002        68.799999999999997        3.4951449602099762     
   3.2000000000000002        69.600000000000009        3.4943433549402689     
   3.2000000000000002        70.400000000000006        3.5115145837176498     
   3.2000000000000002        71.200000000000003        3.5135135355811480     
   3.2000000000000002        72.000000000000000        3.4994339962005800     
   3.2000000000000002        72.799999999999997        3.5106503676272740     
   3.2000000000000002        73.600000000000009        3.4920991598691145     
   3.2000000000000002        74.400000000000006        3.4905467619496333     
   3.2000000000000002        75.200000000000003        3.5108249519867036     
   3.2000000000000002        76.000000000000000        3.5037859961435354     
   3.2000000000000002        76.800000000000011        3.5153959647299118     
   3.2000000000000002        77.600000000000009        3.4948182472799716     
   3.2000000000000002        78.400000000000006        3.5128881441875857     
   3.2000000000000002        79.200000000000003        3.5044392849032824     
   3.2000000000000002        80.000000000000000        3.4991251966646177     
   3.2000000000000002        80.800000000000011        3.5077953088387432     
   3.2000000000000002        81.600000000000009        3.5005251466164928     
   3.2000000000000002        82.400000000000006        3.5018721153292320     
   3.2000000000000002        83.200000000000003        3.5060981195787377     
   3.2000000000000002        84.000000000000000        3.4995674337549687     
   3.2000000000000002        84.800000000000011        3.5169090758938761     
   3.2000000000000002        85.600000000000009        3.5004100369170490     
   3.2000000000000002        86.400000000000006        3.5037110157990146     
   3.2000000000000002        87.200000000000003        3.5118801897416452     
   3.2000000000000002        88.000000000000000        3.4997036107478539     
   3.2000000000000002        88.800000000000011        3.5159440149727152     
   3.2000000000000002        89.600000000000009        3.5065202039654233     
   3.2000000000000002        90.400000000000006        3.5044433303017191     
   3.2000000000000002        91.200000000000003        3.4959888366892029     
   3.2000000000000002        92.000000000000000        3.4977459318354795     
   3.2000000000000002        92.800000000000011        3.5022908453652026     
   3.2000000000000002        93.600000000000009        3.4984351571346433     
   3.2000000000000002        94.400000000000006        3.5003089663406342     
   3.2000000000000002        95.200000000000003        3.5060687380116407     
   3.2000000000000002        96.000000000000000        3.5048876463486351     
   3.2000000000000002        96.800000000000011        3.4986906609047952     
   3.2000000000000002        97.600000000000009        3.5129341130064349     
   3.2000000000000002        98.400000000000006        3.5114862372423068     
   3.2000000000000002        99.200000000000003        3.4933169232167178     
   3.2000000000000002        100.00000000000000        3.4948188862270491     
   3.2000000000000002        100.80000000000001        3.5039394241690687     
   3.2000000000000002        101.60000000000001        3.5002940701491636     
   3.2000000000000002        102.40000000000001        3.4951997206527050     

   4.0000000000000000       0.80000000000000004        3.5000523075919965     
   4.0000000000000000        1.6000000000000001        3.4969305574209772     
   4.0000000000000000        2.4000000000000004        3.4923205033663862     
   4.0000000000000000        3.2000000000000002        3.5112001284164003     
   4.0000000000000000        4.0000000000000000        3.5022134164591132     
   4.0000000000000000        4.8000000000000007        3.5042342198410870     
   4.0000000000000000        5.6000000000000005        3.5100946721322632     
   4.0000000000000000        6.4000000000000004        3.5014871981092108     
   4.0000000000000000        7.2000000000000002        3.4921948871709030     
   4.0000000000000000        8.0000000000000000        3.4993477684875627     
   4.0000000000000000        8.8000000000000007        3.5073018828815248     
   4.0000000000000000        9.6000000000000014        3.4952678724376107     
   4.0000000000000000        10.400000000000000        3.5024773618138911     
   4.0000000000000000        11.200000000000001        3.5114897729485364     
   4.0000000000000000        12.000000000000000        3.4945731295786744     
   4.0000000000000000        12.800000000000001        3.5063681496364203     
   4.0000000000000000        13.600000000000001        3.5069752329805355     
   4.0000000000000000        14.400000000000000        3.4922646800573407     
   4.0000000000000000        15.200000000000001        3.5023819680996202     
   4.0000000000000000        16.000000000000000        3.5111899294253792     
   4.0000000000000000        16.800000000000001        3.5009309123357797     
   4.0000000000000000        17.600000000000001        3.4949306311662256     
   4.0000000000000000        18.400000000000002        3.4908388022781587     
   4.0000000000000000        19.200000000000003        3.5083847481286017     
   4.0000000000000000        20.000000000000000        3.5061054343424165     
   4.0000000000000000        20.800000000000001        3.4955465343226870     
   4.0000000000000000        21.600000000000001        3.5111577532227356     
   4.0000000000000000        22.400000000000002        3.4920753765206256     
   4.0000000000000000        23.200000000000003        3.5009664128656248     
   4.0000000000000000        24.000000000000000        3.5071628472778524     
   4.0000000000000000        24.800000000000001        3.5103500455493601     
   4.0000000000000000        25.600000000000001        3.4934621196506028     
   4.0000000000000000        26.400000000000002        3.4981843136672741     
   4.0000000000000000        27.200000000000003        3.5093494790719730     
   4.0000000000000000        28.000000000000000        3.4978894365845568     
   4.0000000000000000        28.800000000000001        3.5146024590275711     
   4.0000000000000000        29.600000000000001        3.5047318233760030     
   4.0000000000000000        30.400000000000002        3.5074623345448752     
   4.0000000000000000        31.200000000000003        3.5000794557723891     
   4.0000000000000000        32.000000000000000        3.5130358459990516     
   4.0000000000000000        32.800000000000004        3.5028082188893270     
   4.0000000000000000        33.600000000000001        3.5110421904126961     
   4.0000000000000000        34.399999999999999        3.5128402597217057     
   4.0000000000000000        35.200000000000003        3.4924499956713992     
   4.0000000000000000        36.000000000000000        3.5135699996569167     
   4.0000000000000000        36.800000000000004        3.5089015739775773     
   4.0000000000000000        37.600000000000001        3.5040069309855020     
   4.0000000000000000        38.400000000000006        3.4960524539901612     
   4.0000000000000000        39.200000000000003        3.5073747467169336     
   4.0000000000000000        40.000000000000000        3.4934578363351645     
   4.0000000000000000        40.800000000000004        3.4995864472835367     
   4.0000000000000000        41.600000000000001        3.5030386330619678     
   4.0000000000000000        42.400000000000006        3.5110672026938601     
   4.0000000000000000        43.200000000000003        3.5006499359897414     
   4.0000000000000000        44.000000000000000        3.5120628946824537     
   4.0000000000000000        44.800000000000004        3.4987067168784716     
   4.0000000000000000        45.600000000000001        3.5003873671382952     
   4.0000000000000000        46.400000000000006        3.5030914125480437     
   4.0000000000000000        47.200000000000003        3.5028766410948577     
   4.0000000000000000        48.000000000000000        3.5046640158231717     
   4.0000000000000000        48.800000000000004        3.5007583744002426     
   4.0000000000000000        49.600000000000001        3.5013206203379941     
   4.0000000000000000        50.400000000000006        3.5184202106410756     
   4.0000000000000000        51.200000000000003        3.5048429806425223     
   4.0000000000000000        52.000000000000000        3.4985646517059763     
   4.0000000000000000        52.800000000000004        3.5106551196246212     
   4.0000000000000000        53.600000000000001        3.5098587480042034     
   4.0000000000000000        54.400000000000006        3.5179806282812529     
   4.0000000000000000        55.200000000000003        3.4993440155997626     
   4.0000000000000000        56.000000000000000        3.5020083960309965     
   4.0000000000000000        56.800000000000004        3.5026847943726436     
   4.0000000000000000        57.600000000000001        3.4977812310255669     
   4.0000000000000000        58.400000000000006        3.5095499013008151     
   4.0000000000000000        59.200000000000003        3.5003663401413418     
   4.0000000000000000        60.000000000000000        3.5012961560155960     
   4.0000000000000000        60.800000000000004        3.5010772672564308     
   4.0000000000000000        61.600000000000001        3.4966622820880366     
   4.0000000000000000        62.400000000000006        3.5067486181156058     
   4.0000000000000000        63.200000000000003        3.5050122289886358     
   4.0000000000000000        64.000000000000000        3.5012067255023607     
   4.0000000000000000        64.799999999999997        3.4955860445763625     
   4.0000000000000000        65.600000000000009        3.5045000235012171     
   4.0000000000000000        66.400000000000006        3.5060502560234026     
   4.0000000000000000        67.200000000000003        3.5099994814982716     
   4.0000000000000000        68.000000000000000        3.5141540676472274     
   4.0000000000000000        68.799999999999997        3.5016202363969073     
   4.0000000000000000        69.600000000000009        3.5026211331476964     
   4.0000000000000000        70.400000000000006        3.5090939302561024     
   4.0000000000000000        71.200000000000003        3.4905808141995460     
   4.0000000000000000        72.000000000000000        3.4993245026482320     
   4.0000000000000000        72.799999999999997        3.5079338013732744     
   4.0000000000000000        73.600000000000009        3.5098610663299912     
   4.0000000000000000        74.400000000000006        3.5061562711584053     
   4.0000000000000000        75.200000000000003        3.5147033594284651     
   4.0000000000000000        76.000000000000000        3.4947165896229850     
   4.0000000000000000        76.800000000000011        3.4995012028637844     
   4.0000000000000000        77.600000000000009        3.5014558874327717     
   4.0000000000000000        78.400000000000006        3.5002919484509296     
   4.0000000000000000        79.200000000000003        3.5172884437035838     
   4.0000000000000000        80.000000000000000        3.5066989066419016     
   4.0000000000000000        80.800000000000011        3.4985345652208162     
   4.0000000000000000        81.600000000000009        3.5101974247159977     
   4.0000000000000000        82.400000000000006        3.5085766136010181     
   4.0000000000000000        83.200000000000003        3.5028612195558142     
   4.0000000000000000        84.000000000000000        3.5152072417411024     
   4.0000000000000000        84.800000000000011        3.5004151559854626     
   4.0000000000000000        85.600000000000009        3.5028727093053305     
   4.0000000000000000        86.400000000000006        3.5122742766873709     
   4.0000000000000000        87.200000000000003        3.4933602434682309     
   4.0000000000000000        88.000000000000000        3.5043476547121148     
   4.0000000000000000        88.800000000000011        3.4975168502314165     
   4.0000000000000000        89.600000000000009        3.5016355812783342     
   4.0000000000000000        90.400000000000006        3.5038097039774097     
   4.0000000000000000        91.200000000000003        3.5122643908724225     
   4.0000000000000000        92.000000000000000        3.5027038039387279     
   4.0000000000000000        92.800000000000011        3.5052215967063725     
   4.0000000000000000        93.600000000000009        3.4992204413612824     
   4.0000000000000000        94.400000000000006        3.5152487582696965     
   4.0000000000000000        95.200000000000003        3.5043960157092280     
   4.0000000000000000        96.000000000000000        3.5065488937417686     
   4.0000000000000000        96.800000000000011        3.5061686058568382     
   4.0000000000000000        97.600000000000009        3.5006315210388190     
   4.0000000000000000        98.400000000000006        3.5027874747656842     
   4.0000000000000000        99.200000000000003        3.5150074938271603     
   4.0000000000000000        100.00000000000000        3.4943538223517496     
   4.0000000000000000        100.80000000000001        3.5103736344166463     
   4.0000000000000000        101.60000000000001        3.5111179031074990     
   4.0000000000000000        102.40000000000001        3.4976758467653921     

   4.8000000000000007       0.80000000000000004        3.4982414226594347     
   4.8000000000000007        1.6000000000000001        3.5165423600569894     
   4.8000000000000007        2.4000000000000004        3.5106418377279049     
   4.8000000000000007        3.2000000000000002        3.5054712522391704     
   4.8000000000000007        4.0000000000000000        3.4988666601866520     
   4.8000000000000007        4.8000000000000007        3.5102567137274159     
   4.8000000000000007        5.6000000000000005        3.4977621570711461     
   4.8000000000000007        6.4000000000000004        3.5143710445742724     
   4.8000000000000007        7.2000000000000002        3.4982602483152156     
   4.8000000000000007        8.0000000000000000        3.4988212844759552     
   4.8000000000000007        8.8000000000000007        3.5087303087773507     
   4.8000000000000007        9.6000000000000014        3.4931788311628189     
   4.8000000000000007        10.400000000000000        3.5151850638470723     
   4.8000000000000007        11.200000000000001        3.4978791796189546     
   4.8000000000000007        12.000000000000000        3.5085261573229114     
   4.8000000000000007        12.800000000000001        3.4949239338299014     
   4.8000000000000007        13.600000000000001        3.5037755392535210     
   4.8000000000000007        14.400000000000000        3.5078857186797516     
   4.8000000000000007        15.200000000000001        3.4926533597122895     
   4.8000000000000007        16.000000000000000        3.4976634027379365     
   4.8000000000000007        16.800000000000001        3.5085026010336864     
   4.8000000000000007        17.600000000000001        3.4954887921750561     
   4.8000000000000007        18.400000000000002        3.5121375117859834     
   4.8000000000000007        19.200000000000003        3.4926924627647469     
   4.8000000000000007        20.000000000000000        3.4943869418899083     
   4.8000000000000007        20.800000000000001        3.5048515420137050     
   4.8000000000000007        21.600000000000001        3.4876133120592634     
   4.8000000000000007        22.400000000000002        3.5151502045682217     
   4.8000000000000007        23.200000000000003        3.4967514194249789     
   4.8000000000000007        24.000000000000000        3.4900039527631410     
   4.8000000000000007        24.800000000000001        3.5135977208313491     
   4.8000000000000007        25.600000000000001        3.4993058105387922     
   4.8000000000000007        26.400000000000002        3.4992944045076064     
   4.8000000000000007        27.200000000000003        3.4963185217903647     
   4.8000000000000007        28.000000000000000        3.5097186902874045     
   4.8000000000000007        28.800000000000001        3.4993769508257722     
   4.8000000000000007        29.600000000000001        3.4955342873436450     
   4.8000000000000007        30.400000000000002        3.5026626147391151     
   4.8000000000000007        31.200000000000003        3.4999866288687653     
   4.8000000000000007        32.000000000000000        3.4983020920509289     
   4.8000000000000007        32.800000000000004        3.4933112297661597     
   4.8000000000000007        33.600000000000001        3.5117230839018401     
   4.8000000000000007        34.399999999999999        3.4957725508987902     
   4.8000000000000007        35.200000000000003        3.4995104334827842     
   4.8000000000000007        36.000000000000000        3.4986297112551683     
   4.8000000000000007        36.800000000000004        3.5009114332520133     
   4.8000000000000007        37.600000000000001        3.4940311614304487     
   4.8000000000000007        38.400000000000006        3.5175606377279900     
   4.8000000000000007        39.200000000000003        3.4972849169830358     
   4.8000000000000007        40.000000000000000        3.5177921916180344     
   4.8000000000000007        40.800000000000004        3.5011196113508252     
   4.8000000000000007        41.600000000000001        3.4994711184877811     
   4.8000000000000007        42.400000000000006        3.5060343174106623     
   4.8000000000000007        43.200000000000003        3.5160054258816515     
   4.8000000000000007        44.000000000000000        3.5081927332372334     
   4.8000000000000007        44.800000000000004        3.5025096416916135     
   4.8000000000000007        45.600000000000001        3.5031309239240889     
   4.8000000000000007        46.400000000000006        3.5098695166412517     
   4.8000000000000007        47.200000000000003        3.5131489670707583     
   4.8000000000000007        48.000000000000000        3.5068477878767315     
   4.8000000000000007        48.800000000000004        3.5051172993564341     
   4.8000000000000007        49.600000000000001        3.5111798757493813     
   4.8000000000000007        50.400000000000006        3.5108181107792693     
   4.8000000000000007        51.200000000000003        3.4992951380313162     
   4.8000000000000007        52.000000000000000        3.5099673611565771     
   4.8000000000000007        52.800000000000004        3.5073570909963152     
   4.8000000000000007        53.600000000000001        3.5062235519734988     
   4.8000000000000007        54.400000000000006        3.4987694059270567     
   4.8000000000000007        55.200000000000003        3.4978424853237411     
   4.8000000000000007        56.000000000000000        3.5060255676819518     
   4.8000000000000007        56.800000000000004        3.4982660293540819     
   4.8000000000000007        57.600000000000001        3.5120206385876656     
   4.8000000000000007        58.400000000000006        3.5094250602651158     
   4.8000000000000007        59.200000000000003        3.5139829088851564     
   4.8000000000000007        60.000000000000000        3.4973703018816331     
   4.8000000000000007        60.800000000000004        3.5021332307372091     
   4.8000000000000007        61.600000000000001        3.5022374229454050     
   4.8000000000000007        62.400000000000006        3.5015412962935395     
   4.8000000000000007        63.200000000000003        3.5113933174843743     
   4.8000000000000007        64.000000000000000        3.4943353358746672     
   4.8000000000000007        64.799999999999997        3.5132255719688454     
   4.8000000000000007        65.600000000000009        3.4945352547795774     
   4.8000000000000007        66.400000000000006        3.5082005896412971     
   4.8000000000000007        67.200000000000003        3.4909022149944762     
   4.8000000000000007        68.000000000000000        3.5014214054254826     
   4.8000000000000007        68.799999999999997        3.4989282118548934     
   4.8000000000000007        69.600000000000009        3.4970230226393615     
   4.8000000000000007        70.400000000000006        3.5027000944603959     
   4.8000000000000007        71.200000000000003        3.5117189094902646     
   4.8000000000000007        72.000000000000000        3.4956262325365883     
   4.8000000000000007        72.799999999999997        3.4981366365207021     
   4.8000000000000007        73.600000000000009        3.5012711750081587     
   4.8000000000000007        74.400000000000006        3.4970333411338084     
   4.8000000000000007        75.200000000000003        3.5044136297625941     
   4.8000000000000007        76.000000000000000        3.5065128535020111     
   4.8000000000000007        76.800000000000011        3.5028598548164429     
   4.8000000000000007        77.600000000000009        3.5079633466034905     
   4.8000000000000007        78.400000000000006        3.5027205243408535     
   4.8000000000000007        79.200000000000003        3.4975037331739092     
   4.8000000000000007        80.000000000000000        3.5114811898074487     
   4.8000000000000007        80.800000000000011        3.5171579117813860     
   4.8000000000000007        81.600000000000009        3.4961242826705901     
   4.8000000000000007        82.400000000000006        3.5073575737407796     
   4.8000000000000007        83.200000000000003        3.5068940120520087     
   4.8000000000000007        84.000000000000000        3.5039939529743545     
   4.8000000000000007        84.800000000000011        3.4995755255714447     
   4.8000000000000007        85.600000000000009        3.5042399040685797     
   4.8000000000000007        86.400000000000006        3.5044629328122889     
   4.8000000000000007        87.200000000000003        3.5070821364278513     
   4.8000000000000007        88.000000000000000        3.5080748390801637     
   4.8000000000000007        88.800000000000011        3.5025300236594101     
   4.8000000000000007        89.600000000000009        3.5095624576619091     
   4.8000000000000007        90.400000000000006        3.5125796343599323     
   4.8000000000000007        91.200000000000003        3.5122946061374885     
   4.8000000000000007        92.000000000000000        3.5049061219498161     
   4.8000000000000007        92.800000000000011        3.5111812537845983     
   4.8000000000000007        93.600000000000009        3.5183839112360653     
   4.8000000000000007        94.400000000000006        3.4970910061697116     
   4.8000000000000007        95.200000000000003        3.5011508217283600     
   4.8000000000000007        96.000000000000000        3.4962087291922086     
   4.8000000000000007        96.800000000000011        3.5077323515480456     
   4.8000000000000007        97.600000000000009        3.4952221999581656     
   4.8000000000000007        98.400000000000006        3.5026494064944425     
   4.8000000000000007        99.200000000000003        3.5048450814625967     
   4.8000000000000007        100.00000000000000        3.5037284179200570     
   4.8000000000000007        100.80000000000001        3.5074049883546232     
   4.8000000000000007        101.60000000000001        3.5002282240563822     
   4.8000000000000007        102.40000000000001        3.4973342295256118     

   5.6000000000000005       0.80000000000000004        3.5064264732461781     
   5.6000000000000005        1.6000000000000001        3.4955915861556561     
   5.6000000000000005        2.4000000000000004        3.4931339729429212     
   5.6000000000000005        3.2000000000000002        3.4987671318098634     
   5.6000000000000005        4.0000000000000000        3.5105888262807858     
   5.6000000000000005        4.8000000000000007        3.4935440291857796     
   5.6000000000000005        5.6000000000000005        3.5101081519507398     
   5.6000000000000005        6.4000000000000004        3.4993760110310501     
   5.6000000000000005        7.2000000000000002        3.5046064229369027     
   5.6000000000000005        8.0000000000000000        3.5074893890514018     
   5.6000000000000005        8.8000000000000007        3.4988836964522179     
   5.6000000000000005        9.6000000000000014        3.4948807068803456     
   5.6000000000000005        10.400000000000000        3.4940203953128122     
   5.6000000000000005        11.200000000000001        3.5035705115138081     
   5.6000000000000005        12.000000000000000        3.4954670213071388     
   5.6000000000000005        12.800000000000001        3.5052978513002930     
   5.6000000000000005        13.600000000000001        3.4945063722424625     
   5.6000000000000005        14.400000000000000        3.5064356565177675     
   5.6000000000000005        15.200000000000001        3.4980505827730544     
   5.6000000000000005        16.000000000000000        3.5052438784425912     
   5.6000000000000005        16.800000000000001        3.4884277043181284     
   5.6000000000000005        17.600000000000001        3.5017997862636738     
   5.6000000000000005        18.400000000000002        3.4883948433730683     
   5.6000000000000005        19.200000000000003        3.5132605611588223     
   5.6000000000000005        20.000000000000000        3.5002515699933432     
   5.6000000000000005        20.800000000000001        3.5029746596330269     
   5.6000000000000005        21.600000000000001        3.5049989224090181     
   5.6000000000000005        22.400000000000002        3.4952685108186730     
   5.6000000000000005        23.200000000000003        3.5030299029104466     
   5.6000000000000005        24.000000000000000        3.4952592921341177     
   5.6000000000000005        24.800000000000001        3.4980207142731619     
   5.6000000000000005        25.600000000000001        3.5115340615172586     
   5.6000000000000005        26.400000000000002        3.4971739229316818     
   5.6000000000000005        27.200000000000003        3.5054422627333293     
   5.6000000000000005        28.000000000000000        3.5061876662673694     
   5.6000000000000005        28.800000000000001        3.5113757228695968     
   5.6000000000000005        29.600000000000001        3.4979917789340025     
   5.6000000000000005        30.400000000000002        3.5088406520249658     
   5.6000000000000005        31.200000000000003        3.4941467303626297     
   5.6000000000000005        32.000000000000000        3.5063904331333240     
   5.6000000000000005        32.800000000000004        3.5005549082274681     
   5.6000000000000005        33.600000000000001        3.5002022134119932     
   5.6000000000000005        34.399999999999999        3.5148363990137552     
   5.6000000000000005        35.200000000000003        3.5044781297265093     
   5.6000000000000005        36.000000000000000        3.4972467224735304     
   5.6000000000000005        36.800000000000004        3.5061811226337802     
   5.6000000000000005        37.600000000000001        3.5154387246154490     
   5.6000000000000005        38.400000000000006        3.5053911500105053     
   5.6000000000000005        39.200000000000003        3.5007256706909282     
   5.6000000000000005        40.000000000000000        3.5066238400918839     
   5.6000000000000005        40.800000000000004        3.5122382536420660     
   5.6000000000000005        41.600000000000001        3.5125292781762352     
   5.6000000000000005        42.400000000000006        3.4970396135025150     
   5.6000000000000005        43.200000000000003        3.5027114165807078     
   5.6000000000000005        44.000000000000000        3.5178558922066756     
   5.6000000000000005        44.800000000000004        3.5009814416941256     
   5.6000000000000005        45.600000000000001        3.5058487236687350     
   5.6000000000000005        46.400000000000006        3.5025497764671654     
   5.6000000000000005        47.200000000000003        3.5004735082661891     
   5.6000000000000005        48.000000000000000        3.5124540972712217     
   5.6000000000000005        48.800000000000004        3.5159284024800628     
   5.6000000000000005        49.600000000000001        3.4972178348460434     
   5.6000000000000005        50.400000000000006        3.5013046979863915     
   5.6000000000000005        51.200000000000003        3.5083733566946087     
   5.6000000000000005        52.000000000000000        3.5122052054182409     
   5.6000000000000005        52.800000000000004        3.5009345954449080     
   5.6000000000000005        53.600000000000001        3.5049650047045198     
   5.6000000000000005        54.400000000000006        3.5047303880315970     
   5.6000000000000005        55.200000000000003        3.4962603154442617     
   5.6000000000000005        56.000000000000000        3.5169312811264613     
   5.6000000000000005        56.800000000000004        3.5089090145292556     
   5.6000000000000005        57.600000000000001        3.5067205665720675     
   5.6000000000000005        58.400000000000006        3.5064263681462617     
   5.6000000000000005        59.200000000000003        3.4992402382818844     
   5.6000000000000005        60.000000000000000        3.5084864054785143     
   5.6000000000000005        60.800000000000004        3.5143343058376693     
   5.6000000000000005        61.600000000000001        3.4957611021533728     
   5.6000000000000005        62.400000000000006        3.5143067239562753     
   5.6000000000000005        63.200000000000003        3.4944052125963534     
   5.6000000000000005        64.000000000000000        3.5095675870055283     
   5.6000000000000005        64.799999999999997        3.5134062595737472     
   5.6000000000000005        65.600000000000009        3.5007337746810308     
   5.6000000000000005        66.400000000000006        3.4924767659608205     
   5.6000000000000005        67.200000000000003        3.5101663097444846     
   5.6000000000000005        68.000000000000000        3.5043345591356623     
   5.6000000000000005        68.799999999999997        3.5059762470204396     
   5.6000000000000005        69.600000000000009        3.4944051042201973     
   5.6000000000000005        70.400000000000006        3.5092873289306574     
   5.6000000000000005        71.200000000000003        3.5100971734291404     
   5.6000000000000005        72.000000000000000        3.4965237656430372     
   5.6000000000000005        72.799999999999997        3.4978136383127825     
   5.6000000000000005        73.600000000000009        3.5162664227708622     
   5.6000000000000005        74.400000000000006        3.5041993182506221     
   5.6000000000000005        75.200000000000003        3.5187942160344212     
   5.6000000000000005        76.000000000000000        3.5109858891161929     
   5.6000000000000005        76.800000000000011        3.5014258519236279     
   5.6000000000000005        77.600000000000009        3.5085661930949978     
   5.6000000000000005        78.400000000000006        3.5027279227378592     
   5.6000000000000005        79.200000000000003        3.5131045027865713     
   5.6000000000000005        80.000000000000000        3.5046560005787732     
   5.6000000000000005        80.800000000000011        3.4991947076800001     
   5.6000000000000005        81.600000000000009        3.5052506918203230     
   5.6000000000000005        82.400000000000006        3.5057954410058607     
   5.6000000000000005        83.200000000000003        3.5125729783617308     
   5.6000000000000005        84.000000000000000        3.5079673185733933     
   5.6000000000000005        84.800000000000011        3.5031759817743877     
   5.6000000000000005        85.600000000000009        3.5057396947009725     
   5.6000000000000005        86.400000000000006        3.5076705513537743     
   5.6000000000000005        87.200000000000003        3.5063410802093831     
   5.6000000000000005        88.000000000000000        3.4997372512228009     
   5.6000000000000005        88.800000000000011        3.5034782213309117     
   5.6000000000000005        89.600000000000009        3.5032300997417023     
   5.6000000000000005        90.400000000000006        3.4998835407556528     
   5.6000000000000005        91.200000000000003        3.4981724113629209     
   5.6000000000000005        92.000000000000000        3.4982522693508971     
   5.6000000000000005        92.800000000000011        3.5017655878503344     
   5.6000000000000005        93.600000000000009        3.4921782937187413     
   5.6000000000000005        94.400000000000006        3.5064080041127927     
   5.6000000000000005        95.200000000000003        3.5142537064729407     
   5.6000000000000005        96.000000000000000        3.5125538538551577     
   5.6000000000000005        96.800000000000011        3.5062093065134370     
   5.6000000000000005        97.600000000000009        3.5134344626940188     
   5.6000000000000005        98.400000000000006        3.5086513479442858     
   5.6000000000000005        99.200000000000003        3.5095953742681525     
   5.6000000000000005        100.00000000000000        3.4983794941541015     
   5.6000000000000005        100.80000000000001        3.4989063614097673     
   5.6000000000000005        101.60000000000001        3.5104216605142833     
   5.6000000000000005        102.40000000000001        3.5065767221300086     

   6.4000000000000004       0.80000000000000004        3.5094742709666882     
   6.4000000000000004        1.6000000000000001        3.4973990585212591     
   6.4000000000000004        2.4000000000000004        3.5135795027375369     
   6.4000000000000004        3.2000000000000002        3.5148341142769080     
   6.4000000000000004        4.0000000000000000        3.4957028876683682     
   6.4000000000000004        4.8000000000000007        3.5129872037356611     
   6.4000000000000004        5.6000000000000005        3.4911276499847266     
   6.4000000000000004        6.4000000000000004        3.4977644561151937     
   6.4000000000000004        7.2000000000000002        3.5123007103513446     
   6.4000000000000004        8.0000000000000000        3.4996204962203148     
   6.4000000000000004        8.8000000000000007        3.5000426442330483     
   6.4000000000000004        9.6000000000000014        3.5029163747544603     
   6.4000000000000004        10.400000000000000        3.5066833674784736     
   6.4000000000000004        11.200000000000001        3.4970586118518683     
   6.4000000000000004        12.000000000000000        3.5013253276447429     
   6.4000000000000004        12.800000000000001        3.5061893509003306     
   6.4000000000000004        13.600000000000001        3.4924871665375856     
   6.4000000000000004        14.400000000000000        3.4955876615295796     
   6.4000000000000004        15.200000000000001        3.4989639693485657     
   6.4000000000000004        16.000000000000000        3.4989235130960656     
   6.4000000000000004        16.800000000000001        3.5003608443767167     
   6.4000000000000004        17.600000000000001        3.4881240959043942     
   6.4000000000000004        18.400000000000002        3.5019701934691385     
   6.4000000000000004        19.200000000000003        3.4881335291891005     
   6.4000000000000004        20.000000000000000        3.4958639906835942     
   6.4000000000000004        20.800000000000001        3.4906992842427669     
   6.4000000000000004        21.600000000000001        3.4909384180286072     
   6.4000000000000004        22.400000000000002        3.5062070555365619     
   6.4000000000000004        23.200000000000003        3.4963662930831347     
   6.4000000000000004        24.000000000000000        3.5046103555591093     
   6.4000000000000004        24.800000000000001        3.5123539330237983     
   6.4000000000000004        25.600000000000001        3.4918911703820439     
   6.4000000000000004        26.400000000000002        3.4922618312562070     
   6.4000000000000004        27.200000000000003        3.5065442772559940     
   6.4000000000000004        28.000000000000000        3.4956712521601991     
   6.4000000000000004        28.800000000000001        3.4978267349649026     
   6.4000000000000004        29.600000000000001        3.5108468082935733     
   6.4000000000000004        30.400000000000002        3.5097134410861353     
   6.4000000000000004        31.200000000000003        3.5075513468181776     
   6.4000000000000004        32.000000000000000        3.4977044767912822     
   6.4000000000000004        32.800000000000004        3.5136334416597697     
   6.4000000000000004        33.600000000000001        3.4941061943938823     
   6.4000000000000004        34.399999999999999        3.4905729298611847     
   6.4000000000000004        35.200000000000003        3.5090500941296527     
   6.4000000000000004        36.000000000000000        3.5116428101171726     
   6.4000000000000004        36.800000000000004        3.5077926957017227     
   6.4000000000000004        37.600000000000001        3.4995311846164534     
   6.4000000000000004        38.400000000000006        3.5151724243040605     
   6.4000000000000004        39.200000000000003        3.5023975313606188     
   6.4000000000000004        40.000000000000000        3.5046088013774956     
   6.4000000000000004        40.800000000000004        3.4938644748478116     
   6.4000000000000004        41.600000000000001        3.5173032554244350     
   6.4000000000000004        42.400000000000006        3.5016072451492080     
   6.4000000000000004        43.200000000000003        3.5154714589584883     
   6.4000000000000004        44.000000000000000        3.5098935892722487     
   6.4000000000000004        44.800000000000004        3.5081597736904562     
   6.4000000000000004        45.600000000000001        3.5047860375751161     
   6.4000000000000004        46.400000000000006        3.5021481568166726     
   6.4000000000000004        47.200000000000003        3.5007836650722757     
   6.4000000000000004        48.000000000000000        3.4990390918375565     
   6.4000000000000004        48.800000000000004        3.5016766505320174     
   6.4000000000000004        49.600000000000001        3.5040532837527558     
   6.4000000000000004        50.400000000000006        3.5098533489897696     
   6.4000000000000004        51.200000000000003        3.5069006527686057     
   6.4000000000000004        52.000000000000000        3.5198244799827378     
   6.4000000000000004        52.800000000000004        3.5162187189966567     
   6.4000000000000004        53.600000000000001        3.5036318352341458     
   6.4000000000000004        54.400000000000006        3.5091842914866618     
   6.4000000000000004        55.200000000000003        3.5169185661813822     
   6.4000000000000004        56.000000000000000        3.5048641739168320     
   6.4000000000000004        56.800000000000004        3.5007785312586406     
   6.4000000000000004        57.600000000000001        3.5010987679698604     
   6.4000000000000004        58.400000000000006        3.5034609721120522     
   6.4000000000000004        59.200000000000003        3.5007865843972876     
   6.4000000000000004        60.000000000000000        3.5131722450208902     
   6.4000000000000004        60.800000000000004        3.4987552170230329     
   6.4000000000000004        61.600000000000001        3.4991450504145871     
   6.4000000000000004        62.400000000000006        3.4935143690746404     
   6.4000000000000004        63.200000000000003        3.4945364257356029     
   6.4000000000000004        64.000000000000000        3.5015600320935705     
   6.4000000000000004        64.799999999999997        3.4991035606403451     
   6.4000000000000004        65.600000000000009        3.4943264716424887     
   6.4000000000000004        66.400000000000006        3.5148483930232577     
   6.4000000000000004        67.200000000000003        3.5069492550994759     
   6.4000000000000004        68.000000000000000        3.5042292177910310     
   6.4000000000000004        68.799999999999997        3.4970401544492757     
   6.4000000000000004        69.600000000000009        3.5128377883248283     
   6.4000000000000004        70.400000000000006        3.5075191033030211     
   6.4000000000000004        71.200000000000003        3.4978743464112725     
   6.4000000000000004        72.000000000000000        3.5133215183971402     
   6.4000000000000004        72.799999999999997        3.4996249564780300     
   6.4000000000000004        73.600000000000009        3.5096012841528759     
   6.4000000000000004        74.400000000000006        3.5021302362700308     
   6.4000000000000004        75.200000000000003        3.5027583515891134     
   6.4000000000000004        76.000000000000000        3.5116821927140385     
   6.4000000000000004        76.800000000000011        3.5028208913991365     
   6.4000000000000004        77.600000000000009        3.5098808168285540     
   6.4000000000000004        78.400000000000006        3.5049071896844337     
   6.4000000000000004        79.200000000000003        3.5177425940155906     
   6.4000000000000004        80.000000000000000        3.5015405588653898     
   6.4000000000000004        80.800000000000011        3.5112286461654731     
   6.4000000000000004        81.600000000000009        3.5045275060411805     
   6.4000000000000004        82.400000000000006        3.5097550073501171     
   6.4000000000000004        83.200000000000003        3.4991472743292178     
   6.4000000000000004        84.000000000000000        3.5182058683743085     
   6.4000000000000004        84.800000000000011        3.5105263636133435     
   6.4000000000000004        85.600000000000009        3.4921071864513542     
   6.4000000000000004        86.400000000000006        3.5121816400992105     
   6.4000000000000004        87.200000000000003        3.5068781969570666     
   6.4000000000000004        88.000000000000000        3.4982454617421213     
   6.4000000000000004        88.800000000000011        3.5190352224748849     
   6.4000000000000004        89.600000000000009        3.5131367792665644     
   6.4000000000000004        90.400000000000006        3.4990297144795126     
   6.4000000000000004        91.200000000000003        3.5080806643294560     
   6.4000000000000004        92.000000000000000        3.5129368035812378     
   6.4000000000000004        92.800000000000011        3.5142443341146667     
   6.4000000000000004        93.600000000000009        3.5165253612598248     
   6.4000000000000004        94.400000000000006        3.5087217045892500     
   6.4000000000000004        95.200000000000003        3.4974953697068898     
   6.4000000000000004        96.000000000000000        3.5040297526993411     
   6.4000000000000004        96.800000000000011        3.5005428680410953     
   6.4000000000000004        97.600000000000009        3.4969089803031297     
   6.4000000000000004        98.400000000000006        3.5008387105882823     
   6.4000000000000004        99.200000000000003        3.5082710651788087     
   6.4000000000000004        100.00000000000000        3.4935184337109528     
   6.4000000000000004        100.80000000000001        3.5165980285128566     
   6.4000000000000004        101.60000000000001        3.5017949700264270     
   6.4000000000000004        102.40000000000001        3.4971451730872301     

   7.2000000000000002       0.80000000000000004        3.5165837684676604     
   7.2000000000000002        1.6000000000000001        3.4954364450551880     
   7.2000000000000002        2.4000000000000004        3.5006875624081126     
   7.2000000000000002        3.2000000000000002        3.4993051827954078     
   7.2000000000000002        4.0000000000000000        3.4991821490687203     
   7.2000000000000002        4.8000000000000007        3.4969717609530853     
   7.2000000000000002        5.6000000000000005        3.5152966960442726     
   7.2000000000000002        6.4000000000000004        3.4974584609566022     
   7.2000000000000002        7.2000000000000002        3.4924462626633948     
   7.2000000000000002        8.0000000000000000        3.5063327942695235     
   7.2000000000000002        8.8000000000000007        3.5038881375754998     
   7.2000000000000002        9.6000000000000014        3.4946285423556445     
   7.2000000000000002        10.400000000000000        3.5012477808707558     
   7.2000000000000002        11.200000000000001        3.5045031289196538     
   7.2000000000000002        12.000000000000000        3.5019728561444814     
   7.2000000000000002        12.800000000000001        3.4944861553410975     
   7.2000000000000002        13.600000000000001        3.5052609981160781     
   7.2000000000000002        14.400000000000000        3.4887831405199550     
   7.2000000000000002        15.200000000000001        3.5062022386545193     
   7.2000000000000002        16.000000000000000        3.4960995721289212     
   7.2000000000000002        16.800000000000001        3.4916417963140032     
   7.2000000000000002        17.600000000000001        3.5061283856075316     
   7.2000000000000002        18.400000000000002        3.4935128358923255     
   7.2000000000000002        19.200000000000003        3.5003962868514225     
   7.2000000000000002        20.000000000000000        3.5058045674956473     
   7.2000000000000002        20.800000000000001        3.5011571188358652     
   7.2000000000000002        21.600000000000001        3.4915408583227516     
   7.2000000000000002        22.400000000000002        3.5040326125848162     
   7.2000000000000002        23.200000000000003        3.5025584813181205     
   7.2000000000000002        24.000000000000000        3.4883154237913496     
   7.2000000000000002        24.800000000000001        3.4880969423755754     
   7.2000000000000002        25.600000000000001        3.5064161626534376     
   7.2000000000000002        26.400000000000002        3.4942472795575990     
   7.2000000000000002        27.200000000000003        3.4953368789642094     
   7.2000000000000002        28.000000000000000        3.5084253055384544     
   7.2000000000000002        28.800000000000001        3.5084697566076612     
   7.2000000000000002        29.600000000000001        3.4967190875717389     
   7.2000000000000002        30.400000000000002        3.4965799186135964     
   7.2000000000000002        31.200000000000003        3.5137495803771559     
   7.2000000000000002        32.000000000000000        3.4909084179165308     
   7.2000000000000002        32.800000000000004        3.5059981852169719     
   7.2000000000000002        33.600000000000001        3.4932619889002763     
   7.2000000000000002        34.399999999999999        3.5149846702332761     
   7.2000000000000002        35.200000000000003        3.5081383815482137     
   7.2000000000000002        36.000000000000000        3.5008762700698828     
   7.2000000000000002        36.800000000000004        3.5075146619000486     
   7.2000000000000002        37.600000000000001        3.5061093186747301     
   7.2000000000000002        38.400000000000006        3.4958984355233804     
   7.2000000000000002        39.200000000000003        3.5160615579925643     
   7.2000000000000002        40.000000000000000        3.5036757969856902     
   7.2000000000000002        40.800000000000004        3.5056058894910311     
   7.2000000000000002        41.600000000000001        3.4968140349801859     
   7.2000000000000002        42.400000000000006        3.5176674990149905     
   7.2000000000000002        43.200000000000003        3.4990273052172163     
   7.2000000000000002        44.000000000000000        3.5052126964211383     
   7.2000000000000002        44.800000000000004        3.5165860890109717     
   7.2000000000000002        45.600000000000001        3.5046884941102361     
   7.2000000000000002        46.400000000000006        3.5109860283555130     
   7.2000000000000002        47.200000000000003        3.5008677077761425     
   7.2000000000000002        48.000000000000000        3.5015732657180667     
   7.2000000000000002        48.800000000000004        3.5074363806765820     
   7.2000000000000002        49.600000000000001        3.5127369323494362     
   7.2000000000000002        50.400000000000006        3.5381419037599420     
   7.2000000000000002        51.200000000000003        3.5418272871162828     
   7.2000000000000002        52.000000000000000        3.5192344960222650     
   7.2000000000000002        52.800000000000004        3.5063573140903750     
   7.2000000000000002        53.600000000000001        3.5032032708215768     
   7.2000000000000002        54.400000000000006        3.5084079252898945     
   7.2000000000000002        55.200000000000003        3.5032163484987549     
   7.2000000000000002        56.000000000000000        3.5128845061831444     
   7.2000000000000002        56.800000000000004        3.5142763337085912     
   7.2000000000000002        57.600000000000001        3.4971355517799951     
   7.2000000000000002        58.400000000000006        3.5096095230387374     
   7.2000000000000002        59.200000000000003        3.5133432356421377     
   7.2000000000000002        60.000000000000000        3.4948666404701525     
   7.2000000000000002        60.800000000000004        3.5096235933944917     
   7.2000000000000002        61.600000000000001        3.5149129656682887     
   7.2000000000000002        62.400000000000006        3.5038953142652458     
   7.2000000000000002        63.200000000000003        3.5160703775775102     
   7.2000000000000002        64.000000000000000        3.5059001139654535     
   7.2000000000000002        64.799999999999997        3.5087943258402925     
   7.2000000000000002        65.600000000000009        3.5075839387403565     
   7.2000000000000002        66.400000000000006        3.4934519104481536     
   7.2000000000000002        67.200000000000003        3.5003145487286003     
   7.2000000000000002        68.000000000000000        3.5005479972490794     
   7.2000000000000002        68.799999999999997        3.5100935736140233     
   7.2000000000000002        69.600000000000009        3.4945651894255825     
   7.2000000000000002        70.400000000000006        3.5064372219564084     
   7.2000000000000002        71.200000000000003        3.5024082172889086     
   7.2000000000000002        72.000000000000000        3.4992423192710809     
   7.2000000000000002        72.799999999999997        3.5012159184397214     
   7.2000000000000002        73.600000000000009        3.4992650953783984     
   7.2000000000000002        74.400000000000006        3.5152793947705923     
   7.2000000000000002        75.200000000000003        3.5068043997640586     
   7.2000000000000002        76.000000000000000        3.5032147791563344     
   7.2000000000000002        76.800000000000011        3.5013194624388162     
   7.2000000000000002        77.600000000000009        3.5075186205538267     
   7.2000000000000002        78.400000000000006        3.5048952838335987     
   7.2000000000000002        79.200000000000003        3.5049581770133753     
   7.2000000000000002        80.000000000000000        3.5025883074604232     
   7.2000000000000002        80.800000000000011        3.5037418092765549     
   7.2000000000000002        81.600000000000009        3.5152996637256755     
   7.2000000000000002        82.400000000000006        3.5010810741683152     
   7.2000000000000002        83.200000000000003        3.5134046509797439     
   7.2000000000000002        84.000000000000000        3.5017132957434698     
   7.2000000000000002        84.800000000000011        3.4962716960266000     
   7.2000000000000002        85.600000000000009        3.5149474232023827     
   7.2000000000000002        86.400000000000006        3.5079281589933249     
   7.2000000000000002        87.200000000000003        3.5025634335630116     
   7.2000000000000002        88.000000000000000        3.5015226567087776     
   7.2000000000000002        88.800000000000011        3.5091003363982574     
   7.2000000000000002        89.600000000000009        3.4987979550008732     
   7.2000000000000002        90.400000000000006        3.5203866124256180     
   7.2000000000000002        91.200000000000003        3.4983599787917230     
   7.2000000000000002        92.000000000000000        3.5081857423492835     
   7.2000000000000002        92.800000000000011        3.5038484396731335     
   7.2000000000000002        93.600000000000009        3.4976405426885644     
   7.2000000000000002        94.400000000000006        3.5083639873174617     
   7.2000000000000002        95.200000000000003        3.5017658096594610     
   7.2000000000000002        96.000000000000000        3.5142252303196115     
   7.2000000000000002        96.800000000000011        3.4967789253293731     
   7.2000000000000002        97.600000000000009        3.5007896739924913     
   7.2000000000000002        98.400000000000006        3.5187299733979294     
   7.2000000000000002        99.200000000000003        3.5060456236348854     
   7.2000000000000002        100.00000000000000        3.5021432302999442     
   7.2000000000000002        100.80000000000001        3.4938416605171212     
   7.2000000000000002        101.60000000000001        3.5109311871414666     
   7.2000000000000002        102.40000000000001        3.4918621625333501     

   8.0000000000000000       0.80000000000000004        3.5039470157319674     
   8.0000000000000000        1.6000000000000001        3.5040116522551670     
   8.0000000000000000        2.4000000000000004        3.4951459545110097     
   8.0000000000000000        3.2000000000000002        3.5067568765424957     
   8.0000000000000000        4.0000000000000000        3.4917459668203215     
   8.0000000000000000        4.8000000000000007        3.5137722304434482     
   8.0000000000000000        5.6000000000000005        3.4899909066161290     
   8.0000000000000000        6.4000000000000004        3.5008812564369780     
   8.0000000000000000        7.2000000000000002        3.5058051405485413     
   8.0000000000000000        8.0000000000000000        3.4968752953817139     
   8.0000000000000000        8.8000000000000007        3.4931688448397575     
   8.0000000000000000        9.6000000000000014        3.5054363107507767     
   8.0000000000000000        10.400000000000000        3.4951551517118622     
   8.0000000000000000        11.200000000000001        3.4869831579505792     
   8.0000000000000000        12.000000000000000        3.5084688805872424     
   8.0000000000000000        12.800000000000001        3.5032638703713652     
   8.0000000000000000        13.600000000000001        3.5022677616403604     
   8.0000000000000000        14.400000000000000        3.4921626105873127     
   8.0000000000000000        15.200000000000001        3.4918680092863421     
   8.0000000000000000        16.000000000000000        3.4994462832606699     
   8.0000000000000000        16.800000000000001        3.4905356634070892     
   8.0000000000000000        17.600000000000001        3.5088057574738793     
   8.0000000000000000        18.400000000000002        3.4877637841746272     
   8.0000000000000000        19.200000000000003        3.4993208635702433     
   8.0000000000000000        20.000000000000000        3.4869579591454825     
   8.0000000000000000        20.800000000000001        3.4983325758900352     
   8.0000000000000000        21.600000000000001        3.4904630929064551     
   8.0000000000000000        22.400000000000002        3.5030939708152915     
   8.0000000000000000        23.200000000000003        3.5009475701272366     
   8.0000000000000000        24.000000000000000        3.4958788002902921     
   8.0000000000000000        24.800000000000001        3.5017667750691017     
   8.0000000000000000        25.600000000000001        3.5077188159595738     
   8.0000000000000000        26.400000000000002        3.4975271930140988     
   8.0000000000000000        27.200000000000003        3.4981919490956810     
   8.0000000000000000        28.000000000000000        3.4906546267427845     
   8.0000000000000000        28.800000000000001        3.4989603238221743     
   8.0000000000000000        29.600000000000001        3.5082906953586432     
   8.0000000000000000        30.400000000000002        3.5089834264959370     
   8.0000000000000000        31.200000000000003        3.5006819593241807     
   8.0000000000000000        32.000000000000000        3.5118289157649496     
   8.0000000000000000        32.800000000000004        3.5130194409359596     
   8.0000000000000000        33.600000000000001        3.5002973082320934     
   8.0000000000000000        34.399999999999999        3.4899726034971708     
   8.0000000000000000        35.200000000000003        3.4977007692615847     
   8.0000000000000000        36.000000000000000        3.5092296922617328     
   8.0000000000000000        36.800000000000004        3.4964586229014318     
   8.0000000000000000        37.600000000000001        3.5111477801656750     
   8.0000000000000000        38.400000000000006        3.4984354038152117     
   8.0000000000000000        39.200000000000003        3.5042265091113904     
   8.0000000000000000        40.000000000000000        3.5026479240244375     
   8.0000000000000000        40.800000000000004        3.5176222227749814     
   8.0000000000000000        41.600000000000001        3.4988657894163597     
   8.0000000000000000        42.400000000000006        3.5085961790758269     
   8.0000000000000000        43.200000000000003        3.5049706978681083     
   8.0000000000000000        44.000000000000000        3.5053522246898039     
   8.0000000000000000        44.800000000000004        3.5039514206780407     
   8.0000000000000000        45.600000000000001        3.5079872762357649     
   8.0000000000000000        46.400000000000006        3.5079035605536069     
   8.0000000000000000        47.200000000000003        3.5169620794971883     
   8.0000000000000000        48.000000000000000        3.5160183451027169     
   8.0000000000000000        48.800000000000004        3.5635552490758982     
   8.0000000000000000        49.600000000000001        3.6271560459558487     
   8.0000000000000000        50.400000000000006        3.6696141209775868     
   8.0000000000000000        51.200000000000003        3.6806752970969430     
   8.0000000000000000        52.000000000000000        3.6579504756492054     
   8.0000000000000000        52.800000000000004        3.6032068788510485     
   8.0000000000000000        53.600000000000001        3.5256236895715269     
   8.0000000000000000        54.400000000000006        3.5118193985884858     
   8.0000000000000000        55.200000000000003        3.4945228118744001     
   8.0000000000000000        56.000000000000000        3.5054456622313777     
   8.0000000000000000        56.800000000000004        3.5075598952866827     
   8.0000000000000000        57.600000000000001        3.5129608095007723     
   8.0000000000000000        58.400000000000006        3.5030337878475373     
   8.0000000000000000        59.200000000000003        3.5075280976277661     
   8.0000000000000000        60.000000000000000        3.5009497196714405     
   8.0000000000000000        60.800000000000004        3.5045253898939861     
   8.0000000000000000        61.600000000000001        3.5046340944594134     
   8.0000000000000000        62.400000000000006        3.5026617345842865     
   8.0000000000000000        63.200000000000003        3.5135287888983044     
   8.0000000000000000        64.000000000000000        3.4916179488894254     
   8.0000000000000000        64.799999999999997        3.5088272075243188     
   8.0000000000000000        65.600000000000009        3.5017249810442181     
   8.0000000000000000        66.400000000000006        3.5134350515703447     
   8.0000000000000000        67.200000000000003        3.4976001453802565     
   8.0000000000000000        68.000000000000000        3.5063127693976042     
   8.0000000000000000        68.799999999999997        3.5000281242836642     
   8.0000000000000000        69.600000000000009        3.5169041769915217     
   8.0000000000000000        70.400000000000006        3.4945207711672297     
   8.0000000000000000        71.200000000000003        3.5150992683964470     
   8.0000000000000000        72.000000000000000        3.5063698753564974     
   8.0000000000000000        72.799999999999997        3.5127847989732599     
   8.0000000000000000        73.600000000000009        3.5009671379277840     
   8.0000000000000000        74.400000000000006        3.5095905155103022     
   8.0000000000000000        75.200000000000003        3.5029732747291109     
   8.0000000000000000        76.000000000000000        3.5042946483049460     
   8.0000000000000000        76.800000000000011        3.5024860113473348     
   8.0000000000000000        77.600000000000009        3.5004122445915429     
   8.0000000000000000        78.400000000000006        3.5042843962606804     
   8.0000000000000000        79.200000000000003        3.5096714279006376     
   8.0000000000000000        80.000000000000000        3.5116889791675470     
   8.0000000000000000        80.800000000000011        3.5037559525086750     
   8.0000000000000000        81.600000000000009        3.5135545470560459     
   8.0000000000000000        82.400000000000006        3.5134528818963542     
   8.0000000000000000        83.200000000000003        3.5073540070159939     
   8.0000000000000000        84.000000000000000        3.5099404890927910     
   8.0000000000000000        84.800000000000011        3.5049935966609960     
   8.0000000000000000        85.600000000000009        3.5019382597779405     
   8.0000000000000000        86.400000000000006        3.5063802640493051     
   8.0000000000000000        87.200000000000003        3.5145071728270061     
   8.0000000000000000        88.000000000000000        3.5116991254325871     
   8.0000000000000000        88.800000000000011        3.5154144312007509     
   8.0000000000000000        89.600000000000009        3.5017409557250656     
   8.0000000000000000        90.400000000000006        3.5010660788160677     
   8.0000000000000000        91.200000000000003        3.4967368527752249     
   8.0000000000000000        92.000000000000000        3.5113446147486354     
   8.0000000000000000        92.800000000000011        3.5065658096042585     
   8.0000000000000000        93.600000000000009        3.5044867822352872     
   8.0000000000000000        94.400000000000006        3.5079715704413568     
   8.0000000000000000        95.200000000000003        3.4985196020626090     
   8.0000000000000000        96.000000000000000        3.5054619041455699     
   8.0000000000000000        96.800000000000011        3.5178441377050418     
   8.0000000000000000        97.600000000000009        3.5008751021917344     
   8.0000000000000000        98.400000000000006        3.5027742487455584     
   8.0000000000000000        99.200000000000003        3.4953863768769744     
   8.0000000000000000        100.00000000000000        3.5138872603159181     
   8.0000000000000000        100.80000000000001        3.5042674886980314     
   8.0000000000000000        101.60000000000001        3.5007034718198038     
   8.0000000000000000        102.40000000000001        3.5107362923182222     

   8.8000000000000007       0.80000000000000004        3.4941385499073654     
   8.8000000000000007        1.6000000000000001        3.5084934770580327     
   8.8000000000000007        2.4000000000000004        3.5043580478999581     
   8.8000000000000007        3.2000000000000002        3.5063395882308144     
   8.8000000000000007        4.0000000000000000        3.5058182623213572     
   8.8000000000000007        4.8000000000000007        3.4997360242690760     
   8.8000000000000007        5.6000000000000005        3.5104836002971358     
   8.8000000000000007        6.4000000000000004        3.4991446885108997     
   8.8000000000000007        7.2000000000000002        3.5065089710085466     
   8.8000000000000007        8.0000000000000000        3.5025419613334776     
   8.8000000000000007        8.8000000000000007        3.5112609584140730     
   8.8000000000000007        9.6000000000000014        3.4913819920131846     
   8.8000000000000007        10.400000000000000        3.4952096768273910     
   8.8000000000000007        11.200000000000001        3.5065726898342264     
   8.8000000000000007        12.000000000000000        3.4915376535831295     
   8.8000000000000007        12.800000000000001        3.4883868540623344     
   8.8000000000000007        13.600000000000001        3.5067869963651219     
   8.8000000000000007        14.400000000000000        3.5041319661518964     
   8.8000000000000007        15.200000000000001        3.4881572940780230     
   8.8000000000000007        16.000000000000000        3.5120879912101208     
   8.8000000000000007        16.800000000000001        3.4933832792218911     
   8.8000000000000007        17.600000000000001        3.4954315769525230     
   8.8000000000000007        18.400000000000002        3.5023994320450127     
   8.8000000000000007        19.200000000000003        3.5088621335460743     
   8.8000000000000007        20.000000000000000        3.4925365651038178     
   8.8000000000000007        20.800000000000001        3.4956547666248210     
   8.8000000000000007        21.600000000000001        3.4865330369747216     
   8.8000000000000007        22.400000000000002        3.4995147578285390     
   8.8000000000000007        23.200000000000003        3.4917668691060695     
   8.8000000000000007        24.000000000000000        3.5017795907536833     
   8.8000000000000007        24.800000000000001        3.5007190263028294     
   8.8000000000000007        25.600000000000001        3.4908640881071609     
   8.8000000000000007        26.400000000000002        3.4864085877025883     
   8.8000000000000007        27.200000000000003        3.5064260117838280     
   8.8000000000000007        28.000000000000000        3.5034103913051418     
   8.8000000000000007        28.800000000000001        3.4947984491244544     
   8.8000000000000007        29.600000000000001        3.4910927340089724     
   8.8000000000000007        30.400000000000002        3.5071160115460489     
   8.8000000000000007        31.200000000000003        3.5027578748239798     
   8.8000000000000007        32.000000000000000        3.4945266237051746     
   8.8000000000000007        32.800000000000004        3.4924899232322453     
   8.8000000000000007        33.600000000000001        3.5050652368443607     
   8.8000000000000007        34.399999999999999        3.5151025928300803     
   8.8000000000000007        35.200000000000003        3.4923902678859906     
   8.8000000000000007        36.000000000000000        3.5146275921687535     
   8.8000000000000007        36.800000000000004        3.5017121001722598     
   8.8000000000000007        37.600000000000001        3.5049893451482586     
   8.8000000000000007        38.400000000000006        3.5100315577874688     
   8.8000000000000007        39.200000000000003        3.4990399586418968     
   8.8000000000000007        40.000000000000000        3.5102295534015053     
   8.8000000000000007        40.800000000000004        3.4984402931631911     
   8.8000000000000007        41.600000000000001        3.5025490080531148     
   8.8000000000000007        42.400000000000006        3.5181167349423954     
   8.8000000000000007        43.200000000000003        3.5147816079380250     
   8.8000000000000007        44.000000000000000        3.4997852903230129     
   8.8000000000000007        44.800000000000004        3.5177338250733019     
   8.8000000000000007        45.600000000000001        3.5087989600831340     
   8.8000000000000007        46.400000000000006        3.5018288133861466     
   8.8000000000000007        47.200000000000003        3.5018941149393115     
   8.8000000000000007        48.000000000000000        3.5601816104807269     
   8.8000000000000007        48.800000000000004        3.6626643546183271     
   8.8000000000000007        49.600000000000001        3.7418597878142248     
   8.8000000000000007        50.400000000000006        3.7837321765688006     
   8.8000000000000007        51.200000000000003        3.7951342489411264     
   8.8000000000000007        52.000000000000000        3.7780983736207343     
   8.8000000000000007        52.800000000000004        3.7262361326823528     
   8.8000000000000007        53.600000000000001        3.6306415360685742     
   8.8000000000000007        54.400000000000006        3.5144141863917930     
   8.8000000000000007        55.200000000000003        3.5148661335197904     
   8.8000000000000007        56.000000000000000        3.5153863604058233     
   8.8000000000000007        56.800000000000004        3.5011718934471392     
   8.8000000000000007        57.600000000000001        3.4986211737108879     
   8.8000000000000007        58.400000000000006        3.5069495400570827     
   8.8000000000000007        59.200000000000003        3.5006368155439600     
   8.8000000000000007        60.000000000000000        3.5154889562362417     
   8.8000000000000007        60.800000000000004        3.5015989783459922     
   8.8000000000000007        61.600000000000001        3.5027837511177808     
   8.8000000000000007        62.400000000000006        3.4952500611250117     
   8.8000000000000007        63.200000000000003        3.4992568672066846     
   8.8000000000000007        64.000000000000000        3.5057860008661299     
   8.8000000000000007        64.799999999999997        3.4985571072454169     
   8.8000000000000007        65.600000000000009        3.5011241059595997     
   8.8000000000000007        66.400000000000006        3.4928993633252912     
   8.8000000000000007        67.200000000000003        3.5011686006271248     
   8.8000000000000007        68.000000000000000        3.5073901201186417     
   8.8000000000000007        68.799999999999997        3.5053825174421811     
   8.8000000000000007        69.600000000000009        3.5010680286128744     
   8.8000000000000007        70.400000000000006        3.5045944111720577     
   8.8000000000000007        71.200000000000003        3.5094059011606098     
   8.8000000000000007        72.000000000000000        3.4983042987069877     
   8.8000000000000007        72.799999999999997        3.5061251878090602     
   8.8000000000000007        73.600000000000009        3.5097456632445274     
   8.8000000000000007        74.400000000000006        3.5017714951931769     
   8.8000000000000007        75.200000000000003        3.5198165732257305     
   8.8000000000000007        76.000000000000000        3.5046342947400189     
   8.8000000000000007        76.800000000000011        3.5005387399370695     
   8.8000000000000007        77.600000000000009        3.5101535395655032     
   8.8000000000000007        78.400000000000006        3.5681091254533808     
   8.8000000000000007        79.200000000000003        3.6220455635092343     
   8.8000000000000007        80.000000000000000        3.6438686614286322     
   8.8000000000000007        80.800000000000011        3.6371649466583058     
   8.8000000000000007        81.600000000000009        3.6015308679048958     
   8.8000000000000007        82.400000000000006        3.5471773435812102     
   8.8000000000000007        83.200000000000003        3.5062534710329345     
   8.8000000000000007        84.000000000000000        3.5028081032971277     
   8.8000000000000007        84.800000000000011        3.5008490329839335     
   8.8000000000000007        85.600000000000009        3.5138220031063927     
   8.8000000000000007        86.400000000000006        3.5051383701132859     
   8.8000000000000007        87.200000000000003        3.5045034093650513     
   8.8000000000000007        88.000000000000000        3.5091811984562087     
   8.8000000000000007        88.800000000000011        3.5019024915482917     
   8.8000000000000007        89.600000000000009        3.5017945491155236     
   8.8000000000000007        90.400000000000006        3.5060360810401954     
   8.8000000000000007        91.200000000000003        3.5017771980766441     
   8.8000000000000007        92.000000000000000        3.5182176646656109     
   8.8000000000000007        92.800000000000011        3.4937880080290413     
   8.8000000000000007        93.600000000000009        3.5146306159046388     
   8.8000000000000007        94.400000000000006        3.4960889180007508     
   8.8000000000000007        95.200000000000003        3.5134910477825199     
   8.8000000000000007        96.000000000000000        3.5031404532593204     
   8.8000000000000007        96.800000000000011        3.5012872867539730     
   8.8000000000000007        97.600000000000009        3.5090260598987308     
   8.8000000000000007        98.400000000000006        3.5197133279090767     
   8.8000000000000007        99.200000000000003        3.5112721698602276     
   8.8000000000000007        100.00000000000000        3.4975050916765631     
   8.8000000000000007        100.80000000000001        3.4985710435529573     
   8.8000000000000007        101.60000000000001        3.5122691991596029     
   8.8000000000000007        102.40000000000001        3.4953690681288379     

   9.6000000000000014       0.80000000000000004        3.5050854779753156     
   9.6000000000000014        1.6000000000000001        3.5165779406587010     
   9.6000000000000014        2.4000000000000004        3.4911089911904827     
   9.6000000000000014        3.2000000000000002        3.5141851471680581     
   9.6000000000000014        4.0000000000000000        3.4973436673973053     
   9.6000000000000014        4.8000000000000007        3.4980428804431223     
   9.6000000000000014        5.6000000000000005        3.4944349323582551     
   9.6000000000000014        6.4000000000000004        3.5096397232498000     
   9.6000000000000014        7.2000000000000002        3.5058685428710405     
   9.6000000000000014        8.0000000000000000        3.4953653116608523     
   9.6000000000000014        8.8000000000000007        3.4933221686161535     
   9.6000000000000014        9.6000000000000014        3.5091697473103789     
   9.6000000000000014        10.400000000000000        3.4899375455414208     
   9.6000000000000014        11.200000000000001        3.5003844140311027     
   9.6000000000000014        12.000000000000000        3.4939836160094213     
   9.6000000000000014        12.800000000000001        3.5027432704294497     
   9.6000000000000014        13.600000000000001        3.4835384768962463     
   9.6000000000000014        14.400000000000000        3.4909586333927978     
   9.6000000000000014        15.200000000000001        3.5005111306597110     
   9.6000000000000014        16.000000000000000        3.4893712726317485     
   9.6000000000000014        16.800000000000001        3.4943491142238434     
   9.6000000000000014        17.600000000000001        3.5052679524477033     
   9.6000000000000014        18.400000000000002        3.4918095814991332     
   9.6000000000000014        19.200000000000003        3.4894288577907626     
   9.6000000000000014        20.000000000000000        3.4987983169457411     
   9.6000000000000014        20.800000000000001        3.5023403103478929     
   9.6000000000000014        21.600000000000001        3.5022336675701897     
   9.6000000000000014        22.400000000000002        3.4957260791921705     
   9.6000000000000014        23.200000000000003        3.4992005828017949     
   9.6000000000000014        24.000000000000000        3.4988717883602072     
   9.6000000000000014        24.800000000000001        3.4941603460113124     
   9.6000000000000014        25.600000000000001        3.5002136546246629     
   9.6000000000000014        26.400000000000002        3.4925620718066912     
   9.6000000000000014        27.200000000000003        3.4978888127299621     
   9.6000000000000014        28.000000000000000        3.4984647636719681     
   9.6000000000000014        28.800000000000001        3.4956236873956925     
   9.6000000000000014        29.600000000000001        3.5022107910574696     
   9.6000000000000014        30.400000000000002        3.4926380426662083     
   9.6000000000000014        31.200000000000003        3.5082368071358316     
   9.6000000000000014        32.000000000000000        3.4958250947886516     
   9.6000000000000014        32.800000000000004        3.5120647294992353     
   9.6000000000000014        33.600000000000001        3.5068543283357547     
   9.6000000000000014        34.399999999999999        3.4924336637872213     
   9.6000000000000014        35.200000000000003        3.5011234824782482     
   9.6000000000000014        36.000000000000000        3.4962982883843829     
   9.6000000000000014        36.800000000000004        3.5022124936811925     
   9.6000000000000014        37.600000000000001        3.5018773688233664     
   9.6000000000000014        38.400000000000006        3.4956560134104655     
   9.6000000000000014        39.200000000000003        3.5179633644744563     
   9.6000000000000014        40.000000000000000        3.5005248680872700     
   9.6000000000000014        40.800000000000004        3.5013774125288446     
   9.6000000000000014        41.600000000000001        3.5130591177656108     
   9.6000000000000014        42.400000000000006        3.4958267158594807     
   9.6000000000000014        43.200000000000003        3.4983670929070931     
   9.6000000000000014        44.000000000000000        3.5204563622100946     
   9.6000000000000014        44.800000000000004        3.4984372279180569     
   9.6000000000000014        45.600000000000001        3.5109131717206323     
   9.6000000000000014        46.400000000000006        3.5016521323427643     
   9.6000000000000014        47.200000000000003        3.5135882847797064     
   9.6000000000000014        48.000000000000000        3.6284929216646580     
   9.6000000000000014        48.800000000000004        3.7435694697418587     
   9.6000000000000014        49.600000000000001        3.8150397143719492     
   9.6000000000000014        50.400000000000006        3.8406087248402674     
   9.6000000000000014        51.200000000000003        3.8452935873309317     
   9.6000000000000014        52.000000000000000        3.8397626110149981     
   9.6000000000000014        52.800000000000004        3.8060177181080013     
   9.6000000000000014        53.600000000000001        3.7189302802145709     
   9.6000000000000014        54.400000000000006        3.5829772190429594     
   9.6000000000000014        55.200000000000003        3.5149650618909476     
   9.6000000000000014        56.000000000000000        3.5019261056053237     
   9.6000000000000014        56.800000000000004        3.5017454447254819     
   9.6000000000000014        57.600000000000001        3.5057129197417760     
   9.6000000000000014        58.400000000000006        3.5008424998295262     
   9.6000000000000014        59.200000000000003        3.5013483892776489     
   9.6000000000000014        60.000000000000000        3.5059829095053083     
   9.6000000000000014        60.800000000000004        3.5053478231606605     
   9.6000000000000014        61.600000000000001        3.5163276093748848     
   9.6000000000000014        62.400000000000006        3.5014208841609245     
   9.6000000000000014        63.200000000000003        3.5125174393828806     
   9.6000000000000014        64.000000000000000        3.5034780426229570     
   9.6000000000000014        64.799999999999997        3.5157543182753082     
   9.6000000000000014        65.600000000000009        3.4948594726061235     
   9.6000000000000014        66.400000000000006        3.5133094343765450     
   9.6000000000000014        67.200000000000003        3.5115261173509937     
   9.6000000000000014        68.000000000000000        3.4957486866264356     
   9.6000000000000014        68.799999999999997        3.5112726517655819     
   9.6000000000000014        69.600000000000009        3.5000490678289018     
   9.6000000000000014        70.400000000000006        3.5063006296301977     
   9.6000000000000014        71.200000000000003        3.5097010128715311     
   9.6000000000000014        72.000000000000000        3.5060262307399888     
   9.6000000000000014        72.799999999999997        3.5053421938629215     
   9.6000000000000014        73.600000000000009        3.5028164276144134     
   9.6000000000000014        74.400000000000006        3.5019460388729358     
   9.6000000000000014        75.200000000000003        3.5107914944715679     
   9.6000000000000014        76.000000000000000        3.5100376343062063     
   9.6000000000000014        76.800000000000011        3.5121209220424721     
   9.6000000000000014        77.600000000000009        3.6058571001800015     
   9.6000000000000014        78.400000000000006        3.7027267295321571     
   9.6000000000000014        79.200000000000003        3.7591087333552258     
   9.6000000000000014        80.000000000000000        3.7785057229667567     
   9.6000000000000014        80.800000000000011        3.7705217161132429     
   9.6000000000000014        81.600000000000009        3.7346053477774950     
   9.6000000000000014        82.400000000000006        3.6669878653204964     
   9.6000000000000014        83.200000000000003        3.5785728290683601     
   9.6000000000000014        84.000000000000000        3.5134991088506431     
   9.6000000000000014        84.800000000000011        3.5101638260780725     
   9.6000000000000014        85.600000000000009        3.5192333865963406     
   9.6000000000000014        86.400000000000006        3.5057060190753142     
   9.6000000000000014        87.200000000000003        3.5049485490377679     
   9.6000000000000014        88.000000000000000        3.5006970750062436     
   9.6000000000000014        88.800000000000011        3.5108375063327140     
   9.6000000000000014        89.600000000000009        3.5129537395438049     
   9.6000000000000014        90.400000000000006        3.4988807828507742     
   9.6000000000000014        91.200000000000003        3.5079769540311196     
   9.6000000000000014        92.000000000000000        3.5061705912075056     
   9.6000000000000014        92.800000000000011        3.5121016506546314     
   9.6000000000000014        93.600000000000009        3.4940443311429057     
   9.6000000000000014        94.400000000000006        3.5189738606722862     
   9.6000000000000014        95.200000000000003        3.5090923166571919     
   9.6000000000000014        96.000000000000000        3.5009326027458374     
   9.6000000000000014        96.800000000000011        3.5111242669563150     
   9.6000000000000014        97.600000000000009        3.4970278181406531     
   9.6000000000000014        98.400000000000006        3.4945433824124126     
   9.6000000000000014        99.200000000000003        3.5029517542509807     
   9.6000000000000014        100.00000000000000        3.5130782870229620     
   9.6000000000000014        100.80000000000001        3.5043283160572054     
   9.6000000000000014        101.60000000000001        3.5072926579502295     
   9.6000000000000014        102.40000000000001        3.5098782277751899     

   10.400000000000000       0.80000000000000004        3.4943337031166601     
   10.400000000000000        1.6000000000000001        3.4972251357946749     
   10.400000000000000        2.4000000000000004        3.4969916254045672     
   10.400000000000000        3.2000000000000002        3.5007214325012783     
   10.400000000000000        4.0000000000000000        3.4996237671172632     
   10.400000000000000        4.8000000000000007        3.5044675583138458     
   10.400000000000000        5.6000000000000005        3.5077099097341873     
   10.400000000000000        6.4000000000000004        3.4961439000535104     
   10.400000000000000        7.2000000000000002        3.4928353436439954     
   10.400000000000000        8.0000000000000000        3.5061885857036006     
   10.400000000000000        8.8000000000000007        3.4937895704232615     
   10.400000000000000        9.6000000000000014        3.4898606123989664     
   10.400000000000000        10.400000000000000        3.5008425260878702     
   10.400000000000000        11.200000000000001        3.5052575585916474     
   10.400000000000000        12.000000000000000        3.4880999110660302     
   10.400000000000000        12.800000000000001        3.5054537899841840     
   10.400000000000000        13.600000000000001        3.5042070644158767     
   10.400000000000000        14.400000000000000        3.4875731841634035     
   10.400000000000000        15.200000000000001        3.5019122363167754     
   10.400000000000000        16.000000000000000        3.4950327518146951     
   10.400000000000000        16.800000000000001        3.4968920685564586     
   10.400000000000000        17.600000000000001        3.4938342859093865     
   10.400000000000000        18.400000000000002        3.4972042991898382     
   10.400000000000000        19.200000000000003        3.4908924882186696     
   10.400000000000000        20.000000000000000        3.4994968983872528     
   10.400000000000000        20.800000000000001        3.4895347459079713     
   10.400000000000000        21.600000000000001        3.5004512395619143     
   10.400000000000000        22.400000000000002        3.4937935558132422     
   10.400000000000000        23.200000000000003        3.4968406423908491     
   10.400000000000000        24.000000000000000        3.4943674749122522     
   10.400000000000000        24.800000000000001        3.4984519221146502     
   10.400000000000000        25.600000000000001        3.5002214078061153     
   10.400000000000000        26.400000000000002        3.5075285178288969     
   10.400000000000000        27.200000000000003        3.4879083231462649     
   10.400000000000000        28.000000000000000        3.5024699807686694     
   10.400000000000000        28.800000000000001        3.4927404054964488     
   10.400000000000000        29.600000000000001        3.4973214033761386     
   10.400000000000000        30.400000000000002        3.4867849838527047     
   10.400000000000000        31.200000000000003        3.5034023955655860     
   10.400000000000000        32.000000000000000        3.5080553621959036     
   10.400000000000000        32.800000000000004        3.4926511105069076     
   10.400000000000000        33.600000000000001        3.4970598587544286     
   10.400000000000000        34.399999999999999        3.5005118715961006     
   10.400000000000000        35.200000000000003        3.5020874125872430     
   10.400000000000000        36.000000000000000        3.5079389807174448     
   10.400000000000000        36.800000000000004        3.5020385476014648     
   10.400000000000000        37.600000000000001        3.5154538417743795     
   10.400000000000000        38.400000000000006        3.4977832247740945     
   10.400000000000000        39.200000000000003        3.5008919488887345     
   10.400000000000000        40.000000000000000        3.5046875139080647     
   10.400000000000000        40.800000000000004        3.5040752022795512     
   10.400000000000000        41.600000000000001        3.5144996538764453     
   10.400000000000000        42.400000000000006        3.5007868361246315     
   10.400000000000000        43.200000000000003        3.5069998887145957     
   10.400000000000000        44.000000000000000        3.5076013603497769     
   10.400000000000000        44.800000000000004        3.5081789374576875     
   10.400000000000000        45.600000000000001        3.5017333863120923     
   10.400000000000000        46.400000000000006        3.5100578662312811     
   10.400000000000000        47.200000000000003        3.5403838133812693     
   10.400000000000000        48.000000000000000        3.6733080083047889     
   10.400000000000000        48.800000000000004        3.7873584734918926     
   10.400000000000000        49.600000000000001        3.8395808749328544     
   10.400000000000000        50.400000000000006        3.8527610001240529     
   10.400000000000000        51.200000000000003        3.8535579557937258     
   10.400000000000000        52.000000000000000        3.8567209579403627     
   10.400000000000000        52.800000000000004        3.8399385870859573     
   10.400000000000000        53.600000000000001        3.7670487200219891     
   10.400000000000000        54.400000000000006        3.6255094559846426     
   10.400000000000000        55.200000000000003        3.5009592369143672     
   10.400000000000000        56.000000000000000        3.5096549025026267     
   10.400000000000000        56.800000000000004        3.4976447817052052     
   10.400000000000000        57.600000000000001        3.5168752495614886     
   10.400000000000000        58.400000000000006        3.5133135409989289     
   10.400000000000000        59.200000000000003        3.4990731973856204     
   10.400000000000000        60.000000000000000        3.5125201299428972     
   10.400000000000000        60.800000000000004        3.4956126328077537     
   10.400000000000000        61.600000000000001        3.5006408810676617     
   10.400000000000000        62.400000000000006        3.5078997287392713     
   10.400000000000000        63.200000000000003        3.5109759716128059     
   10.400000000000000        64.000000000000000        3.4948706066600868     
   10.400000000000000        64.799999999999997        3.5027611476147706     
   10.400000000000000        65.600000000000009        3.4982769864554064     
   10.400000000000000        66.400000000000006        3.4938544401834291     
   10.400000000000000        67.200000000000003        3.5027455517591299     
   10.400000000000000        68.000000000000000        3.5027341328788255     
   10.400000000000000        68.799999999999997        3.5117474908390327     
   10.400000000000000        69.600000000000009        3.4944042474956793     
   10.400000000000000        70.400000000000006        3.4972666335523792     
   10.400000000000000        71.200000000000003        3.5017131701339621     
   10.400000000000000        72.000000000000000        3.5093199016888237     
   10.400000000000000        72.799999999999997        3.5008359132953313     
   10.400000000000000        73.600000000000009        3.5077946690356607     
   10.400000000000000        74.400000000000006        3.5022925566767151     
   10.400000000000000        75.200000000000003        3.5192777693129038     
   10.400000000000000        76.000000000000000        3.5025548746396620     
   10.400000000000000        76.800000000000011        3.5736473077339919     
   10.400000000000000        77.600000000000009        3.7084656945782473     
   10.400000000000000        78.400000000000006        3.7977861920983060     
   10.400000000000000        79.200000000000003        3.8352139460779378     
   10.400000000000000        80.000000000000000        3.8433426713853671     
   10.400000000000000        80.800000000000011        3.8352546086904193     
   10.400000000000000        81.600000000000009        3.8123791092734711     
   10.400000000000000        82.400000000000006        3.7580620812541650     
   10.400000000000000        83.200000000000003        3.6665605604236151     
   10.400000000000000        84.000000000000000        3.5616268536447881     
   10.400000000000000        84.800000000000011        3.5101634080428967     
   10.400000000000000        85.600000000000009        3.5052485545637979     
   10.400000000000000        86.400000000000006        3.5068140036828397     
   10.400000000000000        87.200000000000003        3.5027379140242294     
   10.400000000000000        88.000000000000000        3.5042937382557944     
   10.400000000000000        88.800000000000011        3.5197175413938440     
   10.400000000000000        89.600000000000009        3.5037488732068489     
   10.400000000000000        90.400000000000006        3.4981893991286968     
   10.400000000000000        91.200000000000003        3.5116098322181797     
   10.400000000000000        92.000000000000000        3.5010106483190198     
   10.400000000000000        92.800000000000011        3.5087499157505637     
   10.400000000000000        93.600000000000009        3.5024168128409268     
   10.400000000000000        94.400000000000006        3.4985203783697623     
   10.400000000000000        95.200000000000003        3.4986898952921024     
   10.400000000000000        96.000000000000000        3.5162218964342307     
   10.400000000000000        96.800000000000011        3.5168078420721343     
   10.400000000000000        97.600000000000009        3.5027508600269370     
   10.400000000000000        98.400000000000006        3.5158871183931026     
   10.400000000000000        99.200000000000003        3.4951345343390123     
   10.400000000000000        100.00000000000000        3.5010202193361488     
   10.400000000000000        100.80000000000001        3.5012566775517797     
   10.400000000000000        101.60000000000001        3.4972749349523853     
   10.400000000000000        102.40000000000001        3.5066607137830270     

   11.200000000000001       0.80000000000000004        3.5104412185310916     
   11.200000000000001        1.6000000000000001        3.5100231531335915     
   11.200000000000001        2.4000000000000004        3.5156437552956077     
   11.200000000000001        3.2000000000000002        3.4954715284078062     
   11.200000000000001        4.0000000000000000        3.4945452158453993     
   11.200000000000001        4.8000000000000007        3.5097013271318724     
   11.200000000000001        5.6000000000000005        3.4943175506590767     
   11.200000000000001        6.4000000000000004        3.5004688803083321     
   11.200000000000001        7.2000000000000002        3.4965911014958748     
   11.200000000000001        8.0000000000000000        3.4893759580198882     
   11.200000000000001        8.8000000000000007        3.5010408671984772     
   11.200000000000001        9.6000000000000014        3.5027798066970783     
   11.200000000000001        10.400000000000000        3.4930163336287441     
   11.200000000000001        11.200000000000001        3.4954585789575301     
   11.200000000000001        12.000000000000000        3.4970580477546038     
   11.200000000000001        12.800000000000001        3.4839423948592199     
   11.200000000000001        13.600000000000001        3.5030386373744986     
   11.200000000000001        14.400000000000000        3.4957094921521747     
   11.200000000000001        15.200000000000001        3.4937465054098564     
   11.200000000000001        16.000000000000000        3.4971591805514022     
   11.200000000000001        16.800000000000001        3.4933720061257914     
   11.200000000000001        17.600000000000001        3.4889870047510554     
   11.200000000000001        18.400000000000002        3.4891540799306568     
   11.200000000000001        19.200000000000003        3.5084001388155253     
   11.200000000000001        20.000000000000000        3.4878344419720579     
   11.200000000000001        20.800000000000001        3.4972855164340140     
   11.200000000000001        21.600000000000001        3.4846967986159836     
   11.200000000000001        22.400000000000002        3.4958777734732331     
   11.200000000000001        23.200000000000003        3.4994367293948927     
   11.200000000000001        24.000000000000000        3.5011964156496274     
   11.200000000000001        24.800000000000001        3.5066526397848250     
   11.200000000000001        25.600000000000001        3.4814341314937152     
   11.200000000000001        26.400000000000002        3.4878839327257563     
   11.200000000000001        27.200000000000003        3.5102015205907140     
   11.200000000000001        28.000000000000000        3.4902182956703620     
   11.200000000000001        28.800000000000001        3.5058442265164786     
   11.200000000000001        29.600000000000001        3.5024988012926128     
   11.200000000000001        30.400000000000002        3.5050911237396591     
   11.200000000000001        31.200000000000003        3.5096481683197269     
   11.200000000000001        32.000000000000000        3.4968795380417581     
   11.200000000000001        32.800000000000004        3.4956070426774244     
   11.200000000000001        33.600000000000001        3.5012605708189879     
   11.200000000000001        34.399999999999999        3.5126660757408201     
   11.200000000000001        35.200000000000003        3.5082480951337072     
   11.200000000000001        36.000000000000000        3.5036769115749706     
   11.200000000000001        36.800000000000004        3.4987148967910708     
   11.200000000000001        37.600000000000001        3.5100104209880123     
   11.200000000000001        38.400000000000006        3.5129711257576468     
   11.200000000000001        39.200000000000003        3.5069108625277359     
   11.200000000000001        40.000000000000000        3.5153120558012927     
   11.200000000000001        40.800000000000004        3.5041354716900668     
   11.200000000000001        41.600000000000001        3.4984151112713091     
   11.200000000000001        42.400000000000006        3.5049037149432856     
   11.200000000000001        43.200000000000003        3.5042427807074752     
   11.200000000000001        44.000000000000000        3.5142840501371633     
   11.200000000000001        44.800000000000004        3.5031886974287652     
   11.200000000000001        45.600000000000001        3.5019263048263030     
   11.200000000000001        46.400000000000006        3.5113001988874473     
   11.200000000000001        47.200000000000003        3.5495783917188679     
   11.200000000000001        48.000000000000000        3.6865089919581915     
   11.200000000000001        48.800000000000004        3.7975829759674249     
   11.200000000000001        49.600000000000001        3.8468741155119845     
   11.200000000000001        50.400000000000006        3.8549452284583059     
   11.200000000000001        51.200000000000003        3.8552805750681589     
   11.200000000000001        52.000000000000000        3.8590191788175199     
   11.200000000000001        52.800000000000004        3.8454203953247861     
   11.200000000000001        53.600000000000001        3.7730373668638264     
   11.200000000000001        54.400000000000006        3.6292206305474259     
   11.200000000000001        55.200000000000003        3.4997630559505981     
   11.200000000000001        56.000000000000000        3.5133705976273557     
   11.200000000000001        56.800000000000004        3.4977073198151305     
   11.200000000000001        57.600000000000001        3.4985733107517896     
   11.200000000000001        58.400000000000006        3.5139427158780285     
   11.200000000000001        59.200000000000003        3.5060423398094032     
   11.200000000000001        60.000000000000000        3.5133289835354988     
   11.200000000000001        60.800000000000004        3.4996184505230752     
   11.200000000000001        61.600000000000001        3.4994859336080597     
   11.200000000000001        62.400000000000006        3.5132547174680751     
   11.200000000000001        63.200000000000003        3.4957950555135415     
   11.200000000000001        64.000000000000000        3.5079636990025191     
   11.200000000000001        64.799999999999997        3.4951485284787758     
   11.200000000000001        65.600000000000009        3.5106099254099372     
   11.200000000000001        66.400000000000006        3.4994379689386790     
   11.200000000000001        67.200000000000003        3.5016671193827444     
   11.200000000000001        68.000000000000000        3.5106632858862339     
   11.200000000000001        68.799999999999997        3.5110202776044157     
   11.200000000000001        69.600000000000009        3.5046681187629658     
   11.200000000000001        70.400000000000006        3.5128596265206107     
   11.200000000000001        71.200000000000003        3.5160895443021274     
   11.200000000000001        72.000000000000000        3.4932552876029628     
   11.200000000000001        72.799999999999997        3.5197865489592357     
   11.200000000000001        73.600000000000009        3.4990844496114617     
   11.200000000000001        74.400000000000006        3.5006343591112725     
   11.200000000000001        75.200000000000003        3.5079793985843706     
   11.200000000000001        76.000000000000000        3.5117355169574229     
   11.200000000000001        76.800000000000011        3.6273647067712660     
   11.200000000000001        77.600000000000009        3.7676897236078406     
   11.200000000000001        78.400000000000006        3.8391328264111606     
   11.200000000000001        79.200000000000003        3.8539396702593445     
   11.200000000000001        80.000000000000000        3.8509311427477622     
   11.200000000000001        80.800000000000011        3.8465481117147098     
   11.200000000000001        81.600000000000009        3.8380846063564831     
   11.200000000000001        82.400000000000006        3.8036968633702610     
   11.200000000000001        83.200000000000003        3.7257176969373647     
   11.200000000000001        84.000000000000000        3.6184939646275573     
   11.200000000000001        84.800000000000011        3.5232928900893072     
   11.200000000000001        85.600000000000009        3.5012965132229805     
   11.200000000000001        86.400000000000006        3.5085074802111444     
   11.200000000000001        87.200000000000003        3.5024465031904559     
   11.200000000000001        88.000000000000000        3.5088739035970109     
   11.200000000000001        88.800000000000011        3.5037844944615406     
   11.200000000000001        89.600000000000009        3.5110280634026063     
   11.200000000000001        90.400000000000006        3.4973224348288898     
   11.200000000000001        91.200000000000003        3.5147192571932013     
   11.200000000000001        92.000000000000000        3.5018695633306702     
   11.200000000000001        92.800000000000011        3.5120897766136943     
   11.200000000000001        93.600000000000009        3.5034938363365677     
   11.200000000000001        94.400000000000006        3.5008748260250138     
   11.200000000000001        95.200000000000003        3.5041854780461081     
   11.200000000000001        96.000000000000000        3.4986065461844298     
   11.200000000000001        96.800000000000011        3.5041453436846384     
   11.200000000000001        97.600000000000009        3.4938735645314498     
   11.200000000000001        98.400000000000006        3.5098112588638357     
   11.200000000000001        99.200000000000003        3.5100181309311549     
   11.200000000000001        100.00000000000000        3.5069708604160024     
   11.200000000000001        100.80000000000001        3.4946852748448261     
   11.200000000000001        101.60000000000001        3.5166908294110364     
   11.200000000000001        102.40000000000001        3.4994775203128765     

   12.000000000000000       0.80000000000000004        3.4995240949956363     
   12.000000000000000        1.6000000000000001        3.5022456521699876     
   12.000000000000000        2.4000000000000004        3.4956596756271519     
   12.000000000000000        3.2000000000000002        3.4942469168308250     
   12.000000000000000        4.0000000000000000        3.5149325534819655     
   12.000000000000000        4.8000000000000007        3.5030721273922687     
   12.000000000000000        5.6000000000000005        3.5001495029015066     
   12.000000000000000        6.4000000000000004        3.5041636938193856     
   12.000000000000000        7.2000000000000002        3.5033695913394705     
   12.000000000000000        8.0000000000000000        3.5043682782890437     
   12.000000000000000        8.8000000000000007        3.4886931533903307     
   12.000000000000000        9.6000000000000014        3.5028390331740096     
   12.000000000000000        10.400000000000000        3.4936216787668846     
   12.000000000000000        11.200000000000001        3.4973160510507997     
   12.000000000000000        12.000000000000000        3.5058586623499375     
   12.000000000000000        12.800000000000001        3.4959617740320468     
   12.000000000000000        13.600000000000001        3.4865093940975460     
   12.000000000000000        14.400000000000000        3.5065684180901804     
   12.000000000000000        15.200000000000001        3.4838432799250585     
   12.000000000000000        16.000000000000000        3.4966606365374910     
   12.000000000000000        16.800000000000001        3.5030820359443520     
   12.000000000000000        17.600000000000001        3.4971742414148443     
   12.000000000000000        18.400000000000002        3.4931779425354441     
   12.000000000000000        19.200000000000003        3.4985110886391872     
   12.000000000000000        20.000000000000000        3.4913472889938806     
   12.000000000000000        20.800000000000001        3.4935132689920048     
   12.000000000000000        21.600000000000001        3.4868633351497351     
   12.000000000000000        22.400000000000002        3.4893115244031909     
   12.000000000000000        23.200000000000003        3.4991566269053731     
   12.000000000000000        24.000000000000000        3.4869514620256807     
   12.000000000000000        24.800000000000001        3.4831854052615410     
   12.000000000000000        25.600000000000001        3.5019468373647791     
   12.000000000000000        26.400000000000002        3.5037472665547851     
   12.000000000000000        27.200000000000003        3.4906074541372627     
   12.000000000000000        28.000000000000000        3.4925512309911806     
   12.000000000000000        28.800000000000001        3.4870095354221582     
   12.000000000000000        29.600000000000001        3.5025744258298990     
   12.000000000000000        30.400000000000002        3.4886219647946155     
   12.000000000000000        31.200000000000003        3.4923345516569482     
   12.000000000000000        32.000000000000000        3.5029432878273679     
   12.000000000000000        32.800000000000004        3.4910289269042329     
   12.000000000000000        33.600000000000001        3.5131278194594073     
   12.000000000000000        34.399999999999999        3.4964245549427906     
   12.000000000000000        35.200000000000003        3.4940712787408654     
   12.000000000000000        36.000000000000000        3.5009764977618545     
   12.000000000000000        36.800000000000004        3.4996387984202122     
   12.000000000000000        37.600000000000001        3.4965427951907153     
   12.000000000000000        38.400000000000006        3.4958599608015395     
   12.000000000000000        39.200000000000003        3.4990472421237735     
   12.000000000000000        40.000000000000000        3.5013279373979582     
   12.000000000000000        40.800000000000004        3.5023299646071449     
   12.000000000000000        41.600000000000001        3.5023909045030353     
   12.000000000000000        42.400000000000006        3.5159710423363904     
   12.000000000000000        43.200000000000003        3.5130271766568382     
   12.000000000000000        44.000000000000000        3.5024781035882970     
   12.000000000000000        44.800000000000004        3.5035133992081757     
   12.000000000000000        45.600000000000001        3.5047995340449467     
   12.000000000000000        46.400000000000006        3.5068353621525441     
   12.000000000000000        47.200000000000003        3.5308549939798706     
   12.000000000000000        48.000000000000000        3.6652917477080824     
   12.000000000000000        48.800000000000004        3.7831353701407169     
   12.000000000000000        49.600000000000001        3.8409857078018521     
   12.000000000000000        50.400000000000006        3.8578182892943089     
   12.000000000000000        51.200000000000003        3.8586154485528064     
   12.000000000000000        52.000000000000000        3.8554679667466747     
   12.000000000000000        52.800000000000004        3.8271463997546218     
   12.000000000000000        53.600000000000001        3.7384450800840598     
   12.000000000000000        54.400000000000006        3.5917084295822153     
   12.000000000000000        55.200000000000003        3.5082795375597211     
   12.000000000000000        56.000000000000000        3.5181382268077619     
   12.000000000000000        56.800000000000004        3.5006870393574903     
   12.000000000000000        57.600000000000001        3.5168397627893291     
   12.000000000000000        58.400000000000006        3.5093541567694100     
   12.000000000000000        59.200000000000003        3.4957733091910539     
   12.000000000000000        60.000000000000000        3.5186979600677066     
   12.000000000000000        60.800000000000004        3.4993864327633935     
   12.000000000000000        61.600000000000001        3.5052590732119953     
   12.000000000000000        62.400000000000006        3.5146395611717760     
   12.000000000000000        63.200000000000003        3.4983894004067353     
   12.000000000000000        64.000000000000000        3.5006529069236305     
   12.000000000000000        64.799999999999997        3.5026126067680421     
   12.000000000000000        65.600000000000009        3.5131439109236022     
   12.000000000000000        66.400000000000006        3.4994921600896571     
   12.000000000000000        67.200000000000003        3.4953154848971524     
   12.000000000000000        68.000000000000000        3.5102551919979299     
   12.000000000000000        68.799999999999997        3.4975078560007420     
   12.000000000000000        69.600000000000009        3.5020074165290760     
   12.000000000000000        70.400000000000006        3.4963181962293413     
   12.000000000000000        71.200000000000003        3.4980809478863559     
   12.000000000000000        72.000000000000000        3.4975996776712686     
   12.000000000000000        72.799999999999997        3.5029504168273653     
   12.000000000000000        73.600000000000009        3.5016025312914771     
   12.000000000000000        74.400000000000006        3.5164788567515859     
   12.000000000000000        75.200000000000003        3.5021178466598575     
   12.000000000000000        76.000000000000000        3.5134133366524307     
   12.000000000000000        76.800000000000011        3.6456535759394426     
   12.000000000000000        77.600000000000009        3.7836663680110232     
   12.000000000000000        78.400000000000006        3.8464452352313305     
   12.000000000000000        79.200000000000003        3.8543828036561458     
   12.000000000000000        80.000000000000000        3.8451817141227775     
   12.000000000000000        80.800000000000011        3.8431947448792374     
   12.000000000000000        81.600000000000009        3.8389536623703231     
   12.000000000000000        82.400000000000006        3.8168788892765413     
   12.000000000000000        83.200000000000003        3.7530054461266960     
   12.000000000000000        84.000000000000000        3.6529803024495870     
   12.000000000000000        84.800000000000011        3.5499627907025966     
   12.000000000000000        85.600000000000009        3.5085320371344810     
   12.000000000000000        86.400000000000006        3.5023424372044691     
   12.000000000000000        87.200000000000003        3.5038079164721214     
   12.000000000000000        88.000000000000000        3.5123498400862498     
   12.000000000000000        88.800000000000011        3.5148367697430491     
   12.000000000000000        89.600000000000009        3.5094969297392460     
   12.000000000000000        90.400000000000006        3.5078774040332608     
   12.000000000000000        91.200000000000003        3.5011412528014980     
   12.000000000000000        92.000000000000000        3.5171533742272731     
   12.000000000000000        92.800000000000011        3.5083501248290445     
   12.000000000000000        93.600000000000009        3.5103998639306528     
   12.000000000000000        94.400000000000006        3.5189038990769337     
   12.000000000000000        95.200000000000003        3.5068898002245579     
   12.000000000000000        96.000000000000000        3.5041727524798345     
   12.000000000000000        96.800000000000011        3.5086178131287737     
   12.000000000000000        97.600000000000009        3.5080089593507644     
   12.000000000000000        98.400000000000006        3.5171540734151852     
   12.000000000000000        99.200000000000003        3.4976711535190588     
   12.000000000000000        100.00000000000000        3.5028349337696070     
   12.000000000000000        100.80000000000001        3.5127673785015379     
   12.000000000000000        101.60000000000001        3.5019206343349070     
   12.000000000000000        102.40000000000001        3.5055991040339287     

   12.800000000000001       0.80000000000000004        3.5130204183422911     
   12.800000000000001        1.6000000000000001        3.4919118289530426     
   12.800000000000001        2.4000000000000004        3.5142970765240715     
   12.800000000000001        3.2000000000000002        3.5108434513198454     
   12.800000000000001        4.0000000000000000        3.4878689768424467     
   12.800000000000001        4.8000000000000007        3.5096974116951896     
   12.800000000000001        5.6000000000000005        3.5036869362630552     
   12.800000000000001        6.4000000000000004        3.4872493717077675     
   12.800000000000001        7.2000000000000002        3.4875988797178006     
   12.800000000000001        8.0000000000000000        3.4939382490777144     
   12.800000000000001        8.8000000000000007        3.5090943544073188     
   12.800000000000001        9.6000000000000014        3.5024018340148424     
   12.800000000000001        10.400000000000000        3.5087956352357850     
   12.800000000000001        11.200000000000001        3.4829528773243466     
   12.800000000000001        12.000000000000000        3.4997445005606806     
   12.800000000000001        12.800000000000001        3.4840130069080213     
   12.800000000000001        13.600000000000001        3.5026643044199961     
   12.800000000000001        14.400000000000000        3.4957646578423018     
   12.800000000000001        15.200000000000001        3.4972540082659695     
   12.800000000000001        16.000000000000000        3.5038217587417240     
   12.800000000000001        16.800000000000001        3.4814975161478783     
   12.800000000000001        17.600000000000001        3.4891481200565964     
   12.800000000000001        18.400000000000002        3.5014450622745810     
   12.800000000000001        19.200000000000003        3.4895369058870545     
   12.800000000000001        20.000000000000000        3.4905590605339594     
   12.800000000000001        20.800000000000001        3.4955652548045393     
   12.800000000000001        21.600000000000001        3.4909145723447406     
   12.800000000000001        22.400000000000002        3.4811608992758605     
   12.800000000000001        23.200000000000003        3.4919831958978884     
   12.800000000000001        24.000000000000000        3.4818533951860053     
   12.800000000000001        24.800000000000001        3.4969029553181041     
   12.800000000000001        25.600000000000001        3.4931429541589649     
   12.800000000000001        26.400000000000002        3.4923925971575498     
   12.800000000000001        27.200000000000003        3.4922059973758643     
   12.800000000000001        28.000000000000000        3.4990737149816744     
   12.800000000000001        28.800000000000001        3.5064401384750803     
   12.800000000000001        29.600000000000001        3.4953330285248327     
   12.800000000000001        30.400000000000002        3.5015736246848728     
   12.800000000000001        31.200000000000003        3.5079320270298227     
   12.800000000000001        32.000000000000000        3.4914646427034834     
   12.800000000000001        32.800000000000004        3.5110934847430877     
   12.800000000000001        33.600000000000001        3.4860553248628201     
   12.800000000000001        34.399999999999999        3.5093477553099670     
   12.800000000000001        35.200000000000003        3.4921088676290712     
   12.800000000000001        36.000000000000000        3.5094897572397596     
   12.800000000000001        36.800000000000004        3.5019317877200433     
   12.800000000000001        37.600000000000001        3.5150517426415444     
   12.800000000000001        38.400000000000006        3.4986154368417952     
   12.800000000000001        39.200000000000003        3.5062579730753987     
   12.800000000000001        40.000000000000000        3.5019098221934088     
   12.800000000000001        40.800000000000004        3.4978391285529429     
   12.800000000000001        41.600000000000001        3.5027871373179384     
   12.800000000000001        42.400000000000006        3.5116291329837312     
   12.800000000000001        43.200000000000003        3.5053153463133171     
   12.800000000000001        44.000000000000000        3.5014648540859921     
   12.800000000000001        44.800000000000004        3.4970872204292354     
   12.800000000000001        45.600000000000001        3.5042778856669403     
   12.800000000000001        46.400000000000006        3.5039669625887471     
   12.800000000000001        47.200000000000003        3.5123967500741959     
   12.800000000000001        48.000000000000000        3.6092802277492453     
   12.800000000000001        48.800000000000004        3.7307033902739386     
   12.800000000000001        49.600000000000001        3.8074645333068178     
   12.800000000000001        50.400000000000006        3.8367441164119711     
   12.800000000000001        51.200000000000003        3.8387182203543331     
   12.800000000000001        52.000000000000000        3.8198855103182865     
   12.800000000000001        52.800000000000004        3.7645200381495640     
   12.800000000000001        53.600000000000001        3.6574129223100091     
   12.800000000000001        54.400000000000006        3.5212005173844192     
   12.800000000000001        55.200000000000003        3.5125303864908597     
   12.800000000000001        56.000000000000000        3.5034540428439982     
   12.800000000000001        56.800000000000004        3.4994275762199130     
   12.800000000000001        57.600000000000001        3.5034542400637876     
   12.800000000000001        58.400000000000006        3.5023707017061421     
   12.800000000000001        59.200000000000003        3.5049601119206937     
   12.800000000000001        60.000000000000000        3.5039316671982648     
   12.800000000000001        60.800000000000004        3.5156036328482010     
   12.800000000000001        61.600000000000001        3.4978631867878431     
   12.800000000000001        62.400000000000006        3.4987622126770144     
   12.800000000000001        63.200000000000003        3.5064135507810068     
   12.800000000000001        64.000000000000000        3.5063509971077957     
   12.800000000000001        64.799999999999997        3.4941732694105667     
   12.800000000000001        65.600000000000009        3.5097736595736437     
   12.800000000000001        66.400000000000006        3.5048786503247311     
   12.800000000000001        67.200000000000003        3.4994812343462938     
   12.800000000000001        68.000000000000000        3.5119409523099234     
   12.800000000000001        68.799999999999997        3.5043990940590430     
   12.800000000000001        69.600000000000009        3.5018563258713109     
   12.800000000000001        70.400000000000006        3.5193096466037397     
   12.800000000000001        71.200000000000003        3.5038326322668256     
   12.800000000000001        72.000000000000000        3.5021851331822056     
   12.800000000000001        72.799999999999997        3.5152604961830574     
   12.800000000000001        73.600000000000009        3.5092042440421132     
   12.800000000000001        74.400000000000006        3.5044196527303462     
   12.800000000000001        75.200000000000003        3.5010441580984906     
   12.800000000000001        76.000000000000000        3.5004410303203120     
   12.800000000000001        76.800000000000011        3.6259638685170112     
   12.800000000000001        77.600000000000009        3.7644936068421120     
   12.800000000000001        78.400000000000006        3.8363765661806517     
   12.800000000000001        79.200000000000003        3.8516000962341539     
   12.800000000000001        80.000000000000000        3.8472869507882663     
   12.800000000000001        80.800000000000011        3.8431337923601365     
   12.800000000000001        81.600000000000009        3.8395484754590408     
   12.800000000000001        82.400000000000006        3.8147448524800991     
   12.800000000000001        83.200000000000003        3.7555459279434076     
   12.800000000000001        84.000000000000000        3.6630385202909568     
   12.800000000000001        84.800000000000011        3.5607157343218065     
   12.800000000000001        85.600000000000009        3.5197159351505163     
   12.800000000000001        86.400000000000006        3.5027596666942604     
   12.800000000000001        87.200000000000003        3.5057606343350578     
   12.800000000000001        88.000000000000000        3.5188404465559047     
   12.800000000000001        88.800000000000011        3.5108277626712732     
   12.800000000000001        89.600000000000009        3.5088684531613836     
   12.800000000000001        90.400000000000006        3.5064145643962350     
   12.800000000000001        91.200000000000003        3.5032858475611914     
   12.800000000000001        92.000000000000000        3.5024082733216360     
   12.800000000000001        92.800000000000011        3.4989156338006748     
   12.800000000000001        93.600000000000009        3.5044124765474374     
   12.800000000000001        94.400000000000006        3.5007350666231609     
   12.800000000000001        95.200000000000003        3.5121226380220070     
   12.800000000000001        96.000000000000000        3.5164707838675437     
   12.800000000000001        96.800000000000011        3.4978992373043720     
   12.800000000000001        97.600000000000009        3.5099418890963521     
   12.800000000000001        98.400000000000006        3.4993124572397996     
   12.800000000000001        99.200000000000003        3.5119747399415076     
   12.800000000000001        100.00000000000000        3.4986861550440134     
   12.800000000000001        100.80000000000001        3.5035721622495082     
   12.800000000000001        101.60000000000001        3.5086738033603382     
   12.800000000000001        102.40000000000001        3.4982592572835181     

   13.600000000000001       0.80000000000000004        3.5053591337021328     
   13.600000000000001        1.6000000000000001        3.5087909570903824     
   13.600000000000001        2.4000000000000004        3.4980198396359583     
   13.600000000000001        3.2000000000000002        3.4891847211894174     
   13.600000000000001        4.0000000000000000        3.5109912332241691     
   13.600000000000001        4.8000000000000007        3.5073425434324061     
   13.600000000000001        5.6000000000000005        3.4934655013248204     
   13.600000000000001        6.4000000000000004        3.5088365851034466     
   13.600000000000001        7.2000000000000002        3.5060696314201709     
   13.600000000000001        8.0000000000000000        3.5007574612194428     
   13.600000000000001        8.8000000000000007        3.4917145951299746     
   13.600000000000001        9.6000000000000014        3.4953751982871077     
   13.600000000000001        10.400000000000000        3.4896786200082035     
   13.600000000000001        11.200000000000001        3.4970044441088954     
   13.600000000000001        12.000000000000000        3.5039395336301200     
   13.600000000000001        12.800000000000001        3.4974518495235918     
   13.600000000000001        13.600000000000001        3.4875208176616410     
   13.600000000000001        14.400000000000000        3.5019355677987858     
   13.600000000000001        15.200000000000001        3.4951656566838150     
   13.600000000000001        16.000000000000000        3.4967686582733379     
   13.600000000000001        16.800000000000001        3.4991034468706972     
   13.600000000000001        17.600000000000001        3.4825599663474192     
   13.600000000000001        18.400000000000002        3.5025350542396443     
   13.600000000000001        19.200000000000003        3.4934480461181265     
   13.600000000000001        20.000000000000000        3.4968020641702449     
   13.600000000000001        20.800000000000001        3.4912184260293948     
   13.600000000000001        21.600000000000001        3.4995509783993346     
   13.600000000000001        22.400000000000002        3.5014472090784383     
   13.600000000000001        23.200000000000003        3.5034721245857230     
   13.600000000000001        24.000000000000000        3.5012092474287613     
   13.600000000000001        24.800000000000001        3.4960213344552198     
   13.600000000000001        25.600000000000001        3.4954674506621517     
   13.600000000000001        26.400000000000002        3.5027086499097493     
   13.600000000000001        27.200000000000003        3.5014216852372830     
   13.600000000000001        28.000000000000000        3.4877961226910550     
   13.600000000000001        28.800000000000001        3.4949021245970830     
   13.600000000000001        29.600000000000001        3.4910908292971414     
   13.600000000000001        30.400000000000002        3.4941055367629019     
   13.600000000000001        31.200000000000003        3.4978401244369355     
   13.600000000000001        32.000000000000000        3.5024866117896245     
   13.600000000000001        32.800000000000004        3.4987046745878350     
   13.600000000000001        33.600000000000001        3.5075548045623584     
   13.600000000000001        34.399999999999999        3.5060123275634916     
   13.600000000000001        35.200000000000003        3.5019498505088329     
   13.600000000000001        36.000000000000000        3.5131043982236121     
   13.600000000000001        36.800000000000004        3.5023006516229129     
   13.600000000000001        37.600000000000001        3.5066678909906015     
   13.600000000000001        38.400000000000006        3.4916475904762385     
   13.600000000000001        39.200000000000003        3.5026891783468814     
   13.600000000000001        40.000000000000000        3.5056719913530774     
   13.600000000000001        40.800000000000004        3.5130318290485851     
   13.600000000000001        41.600000000000001        3.5128409612036626     
   13.600000000000001        42.400000000000006        3.4971771581400395     
   13.600000000000001        43.200000000000003        3.5057161535114343     
   13.600000000000001        44.000000000000000        3.4968924921255149     
   13.600000000000001        44.800000000000004        3.5189003237998460     
   13.600000000000001        45.600000000000001        3.5116553495963077     
   13.600000000000001        46.400000000000006        3.5183726805482642     
   13.600000000000001        47.200000000000003        3.5060730458893983     
   13.600000000000001        48.000000000000000        3.5289381885905313     
   13.600000000000001        48.800000000000004        3.6327371145296996     
   13.600000000000001        49.600000000000001        3.7109474361526731     
   13.600000000000001        50.400000000000006        3.7502764805590432     
   13.600000000000001        51.200000000000003        3.7510817480421630     
   13.600000000000001        52.000000000000000        3.7134501796835138     
   13.600000000000001        52.800000000000004        3.6384939294387548     
   13.600000000000001        53.600000000000001        3.5398650317268308     
   13.600000000000001        54.400000000000006        3.5062797126766374     
   13.600000000000001        55.200000000000003        3.5072040486779019     
   13.600000000000001        56.000000000000000        3.5007370641528262     
   13.600000000000001        56.800000000000004        3.5164768322103370     
   13.600000000000001        57.600000000000001        3.4959148843211310     
   13.600000000000001        58.400000000000006        3.4967874405265582     
   13.600000000000001        59.200000000000003        3.5010659670099189     
   13.600000000000001        60.000000000000000        3.5108989451478214     
   13.600000000000001        60.800000000000004        3.4917003345906861     
   13.600000000000001        61.600000000000001        3.5065166821496336     
   13.600000000000001        62.400000000000006        3.5114855684013588     
   13.600000000000001        63.200000000000003        3.4966252914547593     
   13.600000000000001        64.000000000000000        3.5040640440614017     
   13.600000000000001        64.799999999999997        3.5042171414476546     
   13.600000000000001        65.600000000000009        3.5107295841242934     
   13.600000000000001        66.400000000000006        3.4994354201843576     
   13.600000000000001        67.200000000000003        3.5066037465638238     
   13.600000000000001        68.000000000000000        3.4972572273476454     
   13.600000000000001        68.799999999999997        3.5153327271950574     
   13.600000000000001        69.600000000000009        3.4992462502231896     
   13.600000000000001        70.400000000000006        3.5015016522485123     
   13.600000000000001        71.200000000000003        3.4956195136392281     
   13.600000000000001        72.000000000000000        3.5147532992883086     
   13.600000000000001        72.799999999999997        3.4966461614079014     
   13.600000000000001        73.600000000000009        3.5201292097656780     
   13.600000000000001        74.400000000000006        3.5114136372612208     
   13.600000000000001        75.200000000000003        3.5167313779873974     
   13.600000000000001        76.000000000000000        3.5153572721876127     
   13.600000000000001        76.800000000000011        3.5650775777032058     
   13.600000000000001        77.600000000000009        3.7038528219075748     
   13.600000000000001        78.400000000000006        3.7981850556103822     
   13.600000000000001        79.200000000000003        3.8351204235344696     
   13.600000000000001        80.000000000000000        3.8423429438849857     
   13.600000000000001        80.800000000000011        3.8398588358312580     
   13.600000000000001        81.600000000000009        3.8286054424543550     
   13.600000000000001        82.400000000000006        3.7981390220718696     
   13.600000000000001        83.200000000000003        3.7366902016120993     
   13.600000000000001        84.000000000000000        3.6498739903558501     
   13.600000000000001        84.800000000000011        3.5552182488217063     
   13.600000000000001        85.600000000000009        3.5136244225741411     
   13.600000000000001        86.400000000000006        3.5115907510641868     
   13.600000000000001        87.200000000000003        3.5032948986221659     
   13.600000000000001        88.000000000000000        3.5118469091606581     
   13.600000000000001        88.800000000000011        3.5016166026231401     
   13.600000000000001        89.600000000000009        3.5015442794739315     
   13.600000000000001        90.400000000000006        3.5023340405119123     
   13.600000000000001        91.200000000000003        3.5097973932242121     
   13.600000000000001        92.000000000000000        3.5046024790234322     
   13.600000000000001        92.800000000000011        3.5025486666896004     
   13.600000000000001        93.600000000000009        3.5090127351864586     
   13.600000000000001        94.400000000000006        3.5179703270361737     
   13.600000000000001        95.200000000000003        3.4976980329621106     
   13.600000000000001        96.000000000000000        3.4966267522285972     
   13.600000000000001        96.800000000000011        3.5136514621531298     
   13.600000000000001        97.600000000000009        3.4985338829065360     
   13.600000000000001        98.400000000000006        3.5054339037768036     
   13.600000000000001        99.200000000000003        3.5098821626244412     
   13.600000000000001        100.00000000000000        3.5179709010455489     
   13.600000000000001        100.80000000000001        3.5054571953264526     
   13.600000000000001        101.60000000000001        3.5080318182128787     
   13.600000000000001        102.40000000000001        3.4975119835486286     

   14.400000000000000       0.80000000000000004        3.5097109531947144     
   14.400000000000000        1.6000000000000001        3.4927347861945610     
   14.400000000000000        2.4000000000000004        3.5066637685151538     
   14.400000000000000        3.2000000000000002        3.5078193006560934     
   14.400000000000000        4.0000000000000000        3.4957579276526247     
   14.400000000000000        4.8000000000000007        3.4939451244030053     
   14.400000000000000        5.6000000000000005        3.5027534302837853     
   14.400000000000000        6.4000000000000004        3.5093969891216923     
   14.400000000000000        7.2000000000000002        3.4859976375046768     
   14.400000000000000        8.0000000000000000        3.5006811768122770     
   14.400000000000000        8.8000000000000007        3.4884456334370002     
   14.400000000000000        9.6000000000000014        3.5020323856636861     
   14.400000000000000        10.400000000000000        3.4949401602358479     
   14.400000000000000        11.200000000000001        3.4973846669283883     
   14.400000000000000        12.000000000000000        3.4829515305855163     
   14.400000000000000        12.800000000000001        3.5067407466034388     
   14.400000000000000        13.600000000000001        3.4885938928196536     
   14.400000000000000        14.400000000000000        3.4873891739426370     
   14.400000000000000        15.200000000000001        3.5029522981111505     
   14.400000000000000        16.000000000000000        3.4985141613200961     
   14.400000000000000        16.800000000000001        3.4902138557675695     
   14.400000000000000        17.600000000000001        3.4912923259548667     
   14.400000000000000        18.400000000000002        3.4860547346382238     
   14.400000000000000        19.200000000000003        3.4418718313167278     
   14.400000000000000        20.000000000000000        3.3936096573613206     
   14.400000000000000        20.800000000000001        3.3801465292135755     
   14.400000000000000        21.600000000000001        3.4003576915760894     
   14.400000000000000        22.400000000000002        3.4557681241909211     
   14.400000000000000        23.200000000000003        3.4925005901708222     
   14.400000000000000        24.000000000000000        3.4993402446519637     
   14.400000000000000        24.800000000000001        3.4871355303074396     
   14.400000000000000        25.600000000000001        3.4969755458628562     
   14.400000000000000        26.400000000000002        3.4826126467388923     
   14.400000000000000        27.200000000000003        3.4955454599572686     
   14.400000000000000        28.000000000000000        3.4860522363830957     
   14.400000000000000        28.800000000000001        3.5069077327787705     
   14.400000000000000        29.600000000000001        3.4900698112974453     
   14.400000000000000        30.400000000000002        3.4970392326606490     
   14.400000000000000        31.200000000000003        3.4919192637601206     
   14.400000000000000        32.000000000000000        3.5084212908217514     
   14.400000000000000        32.800000000000004        3.4918825180593380     
   14.400000000000000        33.600000000000001        3.4969547200199136     
   14.400000000000000        34.399999999999999        3.5041190404270028     
   14.400000000000000        35.200000000000003        3.5028973237846590     
   14.400000000000000        36.000000000000000        3.4926290401230702     
   14.400000000000000        36.800000000000004        3.5020344932065139     
   14.400000000000000        37.600000000000001        3.5044656209113101     
   14.400000000000000        38.400000000000006        3.5020278140618259     
   14.400000000000000        39.200000000000003        3.5085838817293600     
   14.400000000000000        40.000000000000000        3.5054993058240678     
   14.400000000000000        40.800000000000004        3.4929467987899874     
   14.400000000000000        41.600000000000001        3.5092092985672014     
   14.400000000000000        42.400000000000006        3.5020181440861462     
   14.400000000000000        43.200000000000003        3.5038630784385330     
   14.400000000000000        44.000000000000000        3.5047091684995535     
   14.400000000000000        44.800000000000004        3.5099509805569453     
   14.400000000000000        45.600000000000001        3.4934048230575847     
   14.400000000000000        46.400000000000006        3.5117019831117715     
   14.400000000000000        47.200000000000003        3.5018471179520048     
   14.400000000000000        48.000000000000000        3.5075436559604323     
   14.400000000000000        48.800000000000004        3.5122056445449017     
   14.400000000000000        49.600000000000001        3.5710343149023642     
   14.400000000000000        50.400000000000006        3.6024522042596887     
   14.400000000000000        51.200000000000003        3.5994060303172843     
   14.400000000000000        52.000000000000000        3.5602886959049429     
   14.400000000000000        52.800000000000004        3.5191650106150614     
   14.400000000000000        53.600000000000001        3.5105483752763034     
   14.400000000000000        54.400000000000006        3.5106699451810068     
   14.400000000000000        55.200000000000003        3.5018005131881584     
   14.400000000000000        56.000000000000000        3.5022760847055565     
   14.400000000000000        56.800000000000004        3.5085113435568216     
   14.400000000000000        57.600000000000001        3.5097492763103668     
   14.400000000000000        58.400000000000006        3.5158335303777419     
   14.400000000000000        59.200000000000003        3.5039564963088563     
   14.400000000000000        60.000000000000000        3.5150719545794691     
   14.400000000000000        60.800000000000004        3.4955377309478601     
   14.400000000000000        61.600000000000001        3.4926241196952161     
   14.400000000000000        62.400000000000006        3.5056264596725391     
   14.400000000000000        63.200000000000003        3.5040345597891540     
   14.400000000000000        64.000000000000000        3.5147401006960401     
   14.400000000000000        64.799999999999997        3.4939894148093869     
   14.400000000000000        65.600000000000009        3.5044800436770731     
   14.400000000000000        66.400000000000006        3.5048856661156664     
   14.400000000000000        67.200000000000003        3.5138804953788108     
   14.400000000000000        68.000000000000000        3.5036396202400701     
   14.400000000000000        68.799999999999997        3.4956188059871591     
   14.400000000000000        69.600000000000009        3.5057346306476043     
   14.400000000000000        70.400000000000006        3.5142647630311514     
   14.400000000000000        71.200000000000003        3.4977194144814505     
   14.400000000000000        72.000000000000000        3.5170908348954253     
   14.400000000000000        72.799999999999997        3.4971029700543399     
   14.400000000000000        73.600000000000009        3.4980200458483757     
   14.400000000000000        74.400000000000006        3.5065079078149561     
   14.400000000000000        75.200000000000003        3.5000819416106146     
   14.400000000000000        76.000000000000000        3.5115975702007707     
   14.400000000000000        76.800000000000011        3.5020475497876875     
   14.400000000000000        77.600000000000009        3.6031634445416141     
   14.400000000000000        78.400000000000006        3.7090120264985922     
   14.400000000000000        79.200000000000003        3.7720409739262961     
   14.400000000000000        80.000000000000000        3.7938698035912437     
   14.400000000000000        80.800000000000011        3.7979507276518074     
   14.400000000000000        81.600000000000009        3.7852723648107589     
   14.400000000000000        82.400000000000006        3.7483538272002748     
   14.400000000000000        83.200000000000003        3.6868066256767031     
   14.400000000000000        84.000000000000000        3.6088553368954681     
   14.400000000000000        84.800000000000011        3.5343366693058238     
   14.400000000000000        85.600000000000009        3.5080640764078579     
   14.400000000000000        86.400000000000006        3.5108722350456705     
   14.400000000000000        87.200000000000003        3.5071472261953849     
   14.400000000000000        88.000000000000000        3.5067404562469915     
   14.400000000000000        88.800000000000011        3.5015304667586986     
   14.400000000000000        89.600000000000009        3.5043653534082488     
   14.400000000000000        90.400000000000006        3.5036420986384504     
   14.400000000000000        91.200000000000003        3.5025939156631418     
   14.400000000000000        92.000000000000000        3.5116211005720332     
   14.400000000000000        92.800000000000011        3.5005566756469966     
   14.400000000000000        93.600000000000009        3.5066811448974335     
   14.400000000000000        94.400000000000006        3.5132152742302067     
   14.400000000000000        95.200000000000003        3.5114909284263458     
   14.400000000000000        96.000000000000000        3.5057067197816543     
   14.400000000000000        96.800000000000011        3.5061588525113159     
   14.400000000000000        97.600000000000009        3.5151817761957465     
   14.400000000000000        98.400000000000006        3.4931377226549740     
   14.400000000000000        99.200000000000003        3.5163414898046610     
   14.400000000000000        100.00000000000000        3.4938721839936520     
   14.400000000000000        100.80000000000001        3.4999545550182090     
   14.400000000000000        101.60000000000001        3.4995835606379782     
   14.400000000000000        102.40000000000001        3.4954269697779932     

   15.200000000000001       0.80000000000000004        3.5029879031017077     
   15.200000000000001        1.6000000000000001        3.5008964509138130     
   15.200000000000001        2.4000000000000004        3.5077656476263370     
   15.200000000000001        3.2000000000000002        3.4936807414054880     
   15.200000000000001        4.0000000000000000        3.4997563761743846     
   15.200000000000001        4.8000000000000007        3.4951877036188090     
   15.200000000000001        5.6000000000000005        3.4957117302192593     
   15.200000000000001        6.4000000000000004        3.4910393119407064     
   15.200000000000001        7.2000000000000002        3.5014498617836214     
   15.200000000000001        8.0000000000000000        3.4979808601183060     
   15.200000000000001        8.8000000000000007        3.4980389223032518     
   15.200000000000001        9.6000000000000014        3.5029345300723187     
   15.200000000000001        10.400000000000000        3.4924104937857474     
   15.200000000000001        11.200000000000001        3.5007259827265980     
   15.200000000000001        12.000000000000000        3.4870939235075182     
   15.200000000000001        12.800000000000001        3.4984139907602851     
   15.200000000000001        13.600000000000001        3.4985796929820618     
   15.200000000000001        14.400000000000000        3.4963314964333101     
   15.200000000000001        15.200000000000001        3.4875621937260921     
   15.200000000000001        16.000000000000000        3.4927154931507656     
   15.200000000000001        16.800000000000001        3.4879035069583706     
   15.200000000000001        17.600000000000001        3.4871838879086114     
   15.200000000000001        18.400000000000002        3.3970096442520785     
   15.200000000000001        19.200000000000003        3.2991196476521476     
   15.200000000000001        20.000000000000000        3.2446106692192584     
   15.200000000000001        20.800000000000001        3.2295031196279349     
   15.200000000000001        21.600000000000001        3.2520164001270979     
   15.200000000000001        22.400000000000002        3.3122072999030610     
   15.200000000000001        23.200000000000003        3.4156561431050219     
   15.200000000000001        24.000000000000000        3.4952467540712986     
   15.200000000000001        24.800000000000001        3.4956928033096548     
   15.200000000000001        25.600000000000001        3.4935098722923019     
   15.200000000000001        26.400000000000002        3.5047470997591974     
   15.200000000000001        27.200000000000003        3.4872436096162338     
   15.200000000000001        28.000000000000000        3.4989849246954061     
   15.200000000000001        28.800000000000001        3.4942954680352303     
   15.200000000000001        29.600000000000001        3.4872596149755113     
   15.200000000000001        30.400000000000002        3.5036446234841940     
   15.200000000000001        31.200000000000003        3.4972607657987425     
   15.200000000000001        32.000000000000000        3.4945019963101087     
   15.200000000000001        32.800000000000004        3.5026487793989705     
   15.200000000000001        33.600000000000001        3.4991203678810292     
   15.200000000000001        34.399999999999999        3.5042099666640403     
   15.200000000000001        35.200000000000003        3.5050991410926446     
   15.200000000000001        36.000000000000000        3.4995906862713682     
   15.200000000000001        36.800000000000004        3.5114767729731176     
   15.200000000000001        37.600000000000001        3.5105941020582780     
   15.200000000000001        38.400000000000006        3.5027214944674756     
   15.200000000000001        39.200000000000003        3.5087390422649976     
   15.200000000000001        40.000000000000000        3.5039436779225261     
   15.200000000000001        40.800000000000004        3.5170448756601087     
   15.200000000000001        41.600000000000001        3.5025993272234719     
   15.200000000000001        42.400000000000006        3.4995547268936202     
   15.200000000000001        43.200000000000003        3.5071955741105136     
   15.200000000000001        44.000000000000000        3.5120970677659238     
   15.200000000000001        44.800000000000004        3.5054541603154430     
   15.200000000000001        45.600000000000001        3.5205710959222967     
   15.200000000000001        46.400000000000006        3.5123731911034866     
   15.200000000000001        47.200000000000003        3.5071004689397691     
   15.200000000000001        48.000000000000000        3.5117566645713261     
   15.200000000000001        48.800000000000004        3.5040041346275190     
   15.200000000000001        49.600000000000001        3.5084854508421506     
   15.200000000000001        50.400000000000006        3.5020833776254916     
   15.200000000000001        51.200000000000003        3.5047303090255073     
   15.200000000000001        52.000000000000000        3.5066697251747043     
   15.200000000000001        52.800000000000004        3.5063815993626717     
   15.200000000000001        53.600000000000001        3.5001418821860906     
   15.200000000000001        54.400000000000006        3.5148278537215671     
   15.200000000000001        55.200000000000003        3.5070375820060327     
   15.200000000000001        56.000000000000000        3.5162171508539819     
   15.200000000000001        56.800000000000004        3.4981932915807987     
   15.200000000000001        57.600000000000001        3.5116582625824559     
   15.200000000000001        58.400000000000006        3.4997038957663000     
   15.200000000000001        59.200000000000003        3.5044859172825076     
   15.200000000000001        60.000000000000000        3.4927222969813401     
   15.200000000000001        60.800000000000004        3.5165636482546798     
   15.200000000000001        61.600000000000001        3.5046866792637292     
   15.200000000000001        62.400000000000006        3.5027525552636587     
   15.200000000000001        63.200000000000003        3.4998186815993630     
   15.200000000000001        64.000000000000000        3.4925759365537803     
   15.200000000000001        64.799999999999997        3.5033113648080616     
   15.200000000000001        65.600000000000009        3.4918484018304956     
   15.200000000000001        66.400000000000006        3.5053732866738621     
   15.200000000000001        67.200000000000003        3.4932386518752745     
   15.200000000000001        68.000000000000000        3.4919348362165024     
   15.200000000000001        68.799999999999997        3.5130116776720430     
   15.200000000000001        69.600000000000009        3.5078393496916149     
   15.200000000000001        70.400000000000006        3.5025547161858439     
   15.200000000000001        71.200000000000003        3.5155075191471465     
   15.200000000000001        72.000000000000000        3.4968797057777476     
   15.200000000000001        72.799999999999997        3.5000234868951576     
   15.200000000000001        73.600000000000009        3.5043745620351059     
   15.200000000000001        74.400000000000006        3.5130036286598547     
   15.200000000000001        75.200000000000003        3.5116735649073973     
   15.200000000000001        76.000000000000000        3.5044796638798448     
   15.200000000000001        76.800000000000011        3.5179685993304388     
   15.200000000000001        77.600000000000009        3.5084046895060901     
   15.200000000000001        78.400000000000006        3.5781356225322756     
   15.200000000000001        79.200000000000003        3.6476800478263249     
   15.200000000000001        80.000000000000000        3.6877607542344815     
   15.200000000000001        80.800000000000011        3.7002606942931728     
   15.200000000000001        81.600000000000009        3.6892838346613095     
   15.200000000000001        82.400000000000006        3.6565073517360642     
   15.200000000000001        83.200000000000003        3.6070014289658343     
   15.200000000000001        84.000000000000000        3.5512140806512549     
   15.200000000000001        84.800000000000011        3.5047350388727372     
   15.200000000000001        85.600000000000009        3.5022729358856770     
   15.200000000000001        86.400000000000006        3.5139950478987929     
   15.200000000000001        87.200000000000003        3.5151580659029582     
   15.200000000000001        88.000000000000000        3.5073862870660655     
   15.200000000000001        88.800000000000011        3.5145162777764853     
   15.200000000000001        89.600000000000009        3.5128681397752000     
   15.200000000000001        90.400000000000006        3.5223270934497708     
   15.200000000000001        91.200000000000003        3.5228470258898033     
   15.200000000000001        92.000000000000000        3.5119169218200206     
   15.200000000000001        92.800000000000011        3.5087703239231018     
   15.200000000000001        93.600000000000009        3.5022966926880406     
   15.200000000000001        94.400000000000006        3.5043942550142635     
   15.200000000000001        95.200000000000003        3.4983628360333232     
   15.200000000000001        96.000000000000000        3.5116981700622740     
   15.200000000000001        96.800000000000011        3.5039368546469021     
   15.200000000000001        97.600000000000009        3.5149311047142060     
   15.200000000000001        98.400000000000006        3.5052492571005538     
   15.200000000000001        99.200000000000003        3.4994528067414681     
   15.200000000000001        100.00000000000000        3.5117531637987653     
   15.200000000000001        100.80000000000001        3.5091447919516430     
   15.200000000000001        101.60000000000001        3.5175968603488301     
   15.200000000000001        102.40000000000001        3.5041766027371652     

   16.000000000000000       0.80000000000000004        3.4974044491783993     
   16.000000000000000        1.6000000000000001        3.5108093184125053     
   16.000000000000000        2.4000000000000004        3.5093695710624688     
   16.000000000000000        3.2000000000000002        3.5082521805920481     
   16.000000000000000        4.0000000000000000        3.5084667840983914     
   16.000000000000000        4.8000000000000007        3.5022502221133700     
   16.000000000000000        5.6000000000000005        3.5029931190853860     
   16.000000000000000        6.4000000000000004        3.4954647611143055     
   16.000000000000000        7.2000000000000002        3.5137527230355721     
   16.000000000000000        8.0000000000000000        3.4924650092652358     
   16.000000000000000        8.8000000000000007        3.5048072361982565     
   16.000000000000000        9.6000000000000014        3.4829364092832651     
   16.000000000000000        10.400000000000000        3.4993942573150303     
   16.000000000000000        11.200000000000001        3.5027712600835077     
   16.000000000000000        12.000000000000000        3.4925238664804978     
   16.000000000000000        12.800000000000001        3.5019706413385401     
   16.000000000000000        13.600000000000001        3.4976948234416438     
   16.000000000000000        14.400000000000000        3.4867547086146988     
   16.000000000000000        15.200000000000001        3.4942670206037838     
   16.000000000000000        16.000000000000000        3.4938308987455304     
   16.000000000000000        16.800000000000001        3.4931494328696080     
   16.000000000000000        17.600000000000001        3.4202985286530301     
   16.000000000000000        18.400000000000002        3.2879501742962938     
   16.000000000000000        19.200000000000003        3.1989572453862047     
   16.000000000000000        20.000000000000000        3.1628969569811178     
   16.000000000000000        20.800000000000001        3.1551462095587843     
   16.000000000000000        21.600000000000001        3.1651287605940821     
   16.000000000000000        22.400000000000002        3.2077302060239981     
   16.000000000000000        23.200000000000003        3.3064724129874574     
   16.000000000000000        24.000000000000000        3.4428558166022372     
   16.000000000000000        24.800000000000001        3.5031746427907509     
   16.000000000000000        25.600000000000001        3.4799572653325894     
   16.000000000000000        26.400000000000002        3.5010842872293968     
   16.000000000000000        27.200000000000003        3.4980222571918791     
   16.000000000000000        28.000000000000000        3.4955762678506344     
   16.000000000000000        28.800000000000001        3.4974972377937199     
   16.000000000000000        29.600000000000001        3.5025200775398870     
   16.000000000000000        30.400000000000002        3.5046589259213912     
   16.000000000000000        31.200000000000003        3.4936118022527585     
   16.000000000000000        32.000000000000000        3.4978794959408237     
   16.000000000000000        32.800000000000004        3.4987275323880684     
   16.000000000000000        33.600000000000001        3.4960954514529496     
   16.000000000000000        34.399999999999999        3.5099942615690933     
   16.000000000000000        35.200000000000003        3.4903848258046177     
   16.000000000000000        36.000000000000000        3.5071895295945099     
   16.000000000000000        36.800000000000004        3.4929204287545326     
   16.000000000000000        37.600000000000001        3.4921955369609816     
   16.000000000000000        38.400000000000006        3.4916750868871618     
   16.000000000000000        39.200000000000003        3.5079245793376033     
   16.000000000000000        40.000000000000000        3.4967662854223556     
   16.000000000000000        40.800000000000004        3.5048691509884335     
   16.000000000000000        41.600000000000001        3.5162777998597079     
   16.000000000000000        42.400000000000006        3.4925477055629925     
   16.000000000000000        43.200000000000003        3.5168609805227469     
   16.000000000000000        44.000000000000000        3.4973750663862431     
   16.000000000000000        44.800000000000004        3.5026230644790610     
   16.000000000000000        45.600000000000001        3.5005625577314996     
   16.000000000000000        46.400000000000006        3.5007475272763555     
   16.000000000000000        47.200000000000003        3.4970804811836786     
   16.000000000000000        48.000000000000000        3.5189623903017502     
   16.000000000000000        48.800000000000004        3.5025763458070225     
   16.000000000000000        49.600000000000001        3.5051608604680928     
   16.000000000000000        50.400000000000006        3.5024406764043219     
   16.000000000000000        51.200000000000003        3.5151788655421932     
   16.000000000000000        52.000000000000000        3.4994463643614613     
   16.000000000000000        52.800000000000004        3.4997186238308426     
   16.000000000000000        53.600000000000001        3.5029805592611805     
   16.000000000000000        54.400000000000006        3.4996338206685951     
   16.000000000000000        55.200000000000003        3.5158604940113469     
   16.000000000000000        56.000000000000000        3.4944233789935768     
   16.000000000000000        56.800000000000004        3.5021697015307880     
   16.000000000000000        57.600000000000001        3.5017597553466371     
   16.000000000000000        58.400000000000006        3.4974338379253127     
   16.000000000000000        59.200000000000003        3.5144113517029254     
   16.000000000000000        60.000000000000000        3.4942996371322841     
   16.000000000000000        60.800000000000004        3.4972328301293287     
   16.000000000000000        61.600000000000001        3.5112376263900207     
   16.000000000000000        62.400000000000006        3.5073097785677692     
   16.000000000000000        63.200000000000003        3.5021939856365800     
   16.000000000000000        64.000000000000000        3.5125151051835060     
   16.000000000000000        64.799999999999997        3.5016379317337325     
   16.000000000000000        65.600000000000009        3.5153701859281963     
   16.000000000000000        66.400000000000006        3.4963708430048648     
   16.000000000000000        67.200000000000003        3.5122353641246904     
   16.000000000000000        68.000000000000000        3.5094091300974677     
   16.000000000000000        68.799999999999997        3.4928380973315676     
   16.000000000000000        69.600000000000009        3.4995848629661039     
   16.000000000000000        70.400000000000006        3.4970909176430101     
   16.000000000000000        71.200000000000003        3.4990509373930476     
   16.000000000000000        72.000000000000000        3.5020755070838421     
   16.000000000000000        72.799999999999997        3.5075354681069668     
   16.000000000000000        73.600000000000009        3.5061183494130472     
   16.000000000000000        74.400000000000006        3.4979305291449005     
   16.000000000000000        75.200000000000003        3.5174097926502732     
   16.000000000000000        76.000000000000000        3.4978346410954781     
   16.000000000000000        76.800000000000011        3.5026466363541986     
   16.000000000000000        77.600000000000009        3.5164700356423086     
   16.000000000000000        78.400000000000006        3.5103249884024694     
   16.000000000000000        79.200000000000003        3.5141855627941698     
   16.000000000000000        80.000000000000000        3.5501744355967380     
   16.000000000000000        80.800000000000011        3.5659078561280388     
   16.000000000000000        81.600000000000009        3.5616889297669729     
   16.000000000000000        82.400000000000006        3.5449533167479412     
   16.000000000000000        83.200000000000003        3.5199339191584205     
   16.000000000000000        84.000000000000000        3.5014735394545777     
   16.000000000000000        84.800000000000011        3.5147853142838783     
   16.000000000000000        85.600000000000009        3.5018714990178923     
   16.000000000000000        86.400000000000006        3.5012481822366737     
   16.000000000000000        87.200000000000003        3.5111695324586392     
   16.000000000000000        88.000000000000000        3.5130042714028442     
   16.000000000000000        88.800000000000011        3.5517043897721581     
   16.000000000000000        89.600000000000009        3.5891073099765136     
   16.000000000000000        90.400000000000006        3.6149460944371206     
   16.000000000000000        91.200000000000003        3.6241953054192266     
   16.000000000000000        92.000000000000000        3.6139266321011458     
   16.000000000000000        92.800000000000011        3.5847932096322404     
   16.000000000000000        93.600000000000009        3.5388188202476170     
   16.000000000000000        94.400000000000006        3.5059497132494108     
   16.000000000000000        95.200000000000003        3.4964952019590392     
   16.000000000000000        96.000000000000000        3.5136134177409835     
   16.000000000000000        96.800000000000011        3.5117119833614039     
   16.000000000000000        97.600000000000009        3.4977943564139258     
   16.000000000000000        98.400000000000006        3.4999262350780103     
   16.000000000000000        99.200000000000003        3.5032771446862805     
   16.000000000000000        100.00000000000000        3.5080034357770837     
   16.000000000000000        100.80000000000001        3.5027675711179609     
   16.000000000000000        101.60000000000001        3.4965289754753770     
   16.000000000000000        102.40000000000001        3.4945644770511377     

   16.800000000000001       0.80000000000000004        3.5044271074337567     
   16.800000000000001        1.6000000000000001        3.4956890172899762     
   16.800000000000001        2.4000000000000004        3.4889423336283825     
   16.800000000000001        3.2000000000000002        3.4987619298699917     
   16.800000000000001        4.0000000000000000        3.5083573648545876     
   16.800000000000001        4.8000000000000007        3.4957843396204829     
   16.800000000000001        5.6000000000000005        3.5024323579912697     
   16.800000000000001        6.4000000000000004        3.4916993236116221     
   16.800000000000001        7.2000000000000002        3.4900157079044831     
   16.800000000000001        8.0000000000000000        3.5024770138072827     
   16.800000000000001        8.8000000000000007        3.5009957532797711     
   16.800000000000001        9.6000000000000014        3.5004959519593464     
   16.800000000000001        10.400000000000000        3.4877205786905252     
   16.800000000000001        11.200000000000001        3.4942561261123792     
   16.800000000000001        12.000000000000000        3.4850867796449077     
   16.800000000000001        12.800000000000001        3.4870385494574228     
   16.800000000000001        13.600000000000001        3.5023698988326903     
   16.800000000000001        14.400000000000000        3.4864418677289319     
   16.800000000000001        15.200000000000001        3.4866921591083759     
   16.800000000000001        16.000000000000000        3.4987528525134199     
   16.800000000000001        16.800000000000001        3.4942509010452656     
   16.800000000000001        17.600000000000001        3.3548884489361259     
   16.800000000000001        18.400000000000002        3.2278893554046686     
   16.800000000000001        19.200000000000003        3.1619571972003389     
   16.800000000000001        20.000000000000000        3.1446527627465657     
   16.800000000000001        20.800000000000001        3.1436426194929497     
   16.800000000000001        21.600000000000001        3.1446098101648179     
   16.800000000000001        22.400000000000002        3.1645001930998822     
   16.800000000000001        23.200000000000003        3.2403984197168350     
   16.800000000000001        24.000000000000000        3.3794371278845783     
   16.800000000000001        24.800000000000001        3.4899071487576920     
   16.800000000000001        25.600000000000001        3.4859954007842688     
   16.800000000000001        26.400000000000002        3.4937018250653211     
   16.800000000000001        27.200000000000003        3.4896338282755126     
   16.800000000000001        28.000000000000000        3.4871903284245995     
   16.800000000000001        28.800000000000001        3.5023854701753225     
   16.800000000000001        29.600000000000001        3.4954273395566648     
   16.800000000000001        30.400000000000002        3.5023580777669401     
   16.800000000000001        31.200000000000003        3.5051313123213457     
   16.800000000000001        32.000000000000000        3.4916732235208601     
   16.800000000000001        32.800000000000004        3.5046136948618489     
   16.800000000000001        33.600000000000001        3.5010722867358024     
   16.800000000000001        34.399999999999999        3.4928662538165502     
   16.800000000000001        35.200000000000003        3.5094304583416589     
   16.800000000000001        36.000000000000000        3.5116647342178386     
   16.800000000000001        36.800000000000004        3.4972691794792428     
   16.800000000000001        37.600000000000001        3.5097305441795004     
   16.800000000000001        38.400000000000006        3.5106551705518485     
   16.800000000000001        39.200000000000003        3.5024390981841638     
   16.800000000000001        40.000000000000000        3.5140348164345148     
   16.800000000000001        40.800000000000004        3.4983340216424952     
   16.800000000000001        41.600000000000001        3.5012286427894028     
   16.800000000000001        42.400000000000006        3.5128992178160288     
   16.800000000000001        43.200000000000003        3.5090222298339824     
   16.800000000000001        44.000000000000000        3.5014345707796171     
   16.800000000000001        44.800000000000004        3.5042839363441214     
   16.800000000000001        45.600000000000001        3.5165911347363692     
   16.800000000000001        46.400000000000006        3.4960170439140574     
   16.800000000000001        47.200000000000003        3.4996086132370534     
   16.800000000000001        48.000000000000000        3.5121879613406115     
   16.800000000000001        48.800000000000004        3.4991246603495885     
   16.800000000000001        49.600000000000001        3.4979139556747292     
   16.800000000000001        50.400000000000006        3.5087388458947451     
   16.800000000000001        51.200000000000003        3.5039603587046733     
   16.800000000000001        52.000000000000000        3.5094046288768928     
   16.800000000000001        52.800000000000004        3.5164746173934347     
   16.800000000000001        53.600000000000001        3.5070541281946030     
   16.800000000000001        54.400000000000006        3.5022444329619167     
   16.800000000000001        55.200000000000003        3.4984506990624844     
   16.800000000000001        56.000000000000000        3.5046643199193963     
   16.800000000000001        56.800000000000004        3.5140031544501706     
   16.800000000000001        57.600000000000001        3.5012533058571003     
   16.800000000000001        58.400000000000006        3.5015117874851098     
   16.800000000000001        59.200000000000003        3.5082139719714793     
   16.800000000000001        60.000000000000000        3.4927461999036971     
   16.800000000000001        60.800000000000004        3.4944237579105808     
   16.800000000000001        61.600000000000001        3.4961356189030406     
   16.800000000000001        62.400000000000006        3.4941625834679626     
   16.800000000000001        63.200000000000003        3.4935550573632543     
   16.800000000000001        64.000000000000000        3.5041698387388540     
   16.800000000000001        64.799999999999997        3.4954702803583508     
   16.800000000000001        65.600000000000009        3.5147907009988804     
   16.800000000000001        66.400000000000006        3.5018196438810860     
   16.800000000000001        67.200000000000003        3.4961549849903908     
   16.800000000000001        68.000000000000000        3.4970056110758514     
   16.800000000000001        68.799999999999997        3.5150525631488625     
   16.800000000000001        69.600000000000009        3.5034447082400493     
   16.800000000000001        70.400000000000006        3.5059417710286218     
   16.800000000000001        71.200000000000003        3.5025508287356399     
   16.800000000000001        72.000000000000000        3.5098986501859151     
   16.800000000000001        72.799999999999997        3.5046206320235536     
   16.800000000000001        73.600000000000009        3.5058323904371798     
   16.800000000000001        74.400000000000006        3.5132449244916124     
   16.800000000000001        75.200000000000003        3.5032158365676351     
   16.800000000000001        76.000000000000000        3.5019633414576417     
   16.800000000000001        76.800000000000011        3.5015309853306507     
   16.800000000000001        77.600000000000009        3.5019555478297830     
   16.800000000000001        78.400000000000006        3.5045091712377459     
   16.800000000000001        79.200000000000003        3.4996984743771118     
   16.800000000000001        80.000000000000000        3.4983837199773435     
   16.800000000000001        80.800000000000011        3.5080487296865743     
   16.800000000000001        81.600000000000009        3.5144676856371238     
   16.800000000000001        82.400000000000006        3.5115949439652696     
   16.800000000000001        83.200000000000003        3.5079963998033739     
   16.800000000000001        84.000000000000000        3.5070405873537602     
   16.800000000000001        84.800000000000011        3.5097030229582855     
   16.800000000000001        85.600000000000009        3.5179331491725807     
   16.800000000000001        86.400000000000006        3.5015142671475448     
   16.800000000000001        87.200000000000003        3.5085289252085534     
   16.800000000000001        88.000000000000000        3.5603018910441810     
   16.800000000000001        88.800000000000011        3.6256982160919131     
   16.800000000000001        89.600000000000009        3.6832790628054930     
   16.800000000000001        90.400000000000006        3.7201225562597702     
   16.800000000000001        91.200000000000003        3.7361277042666061     
   16.800000000000001        92.000000000000000        3.7312147391962815     
   16.800000000000001        92.800000000000011        3.7026762848682693     
   16.800000000000001        93.600000000000009        3.6448301930927283     
   16.800000000000001        94.400000000000006        3.5630077305772998     
   16.800000000000001        95.200000000000003        3.5062536758873031     
   16.800000000000001        96.000000000000000        3.4970363769805770     
   16.800000000000001        96.800000000000011        3.5072014332224613     
   16.800000000000001        97.600000000000009        3.5130088692283281     
   16.800000000000001        98.400000000000006        3.5122770660145126     
   16.800000000000001        99.200000000000003        3.5097542263027584     
   16.800000000000001        100.00000000000000        3.5197567687423321     
   16.800000000000001        100.80000000000001        3.4997485632855665     
   16.800000000000001        101.60000000000001        3.5095790998453755     
   16.800000000000001        102.40000000000001        3.5138867572494434     

   17.600000000000001       0.80000000000000004        3.5090321647238860     
   17.600000000000001        1.6000000000000001        3.5035513823798738     
   17.600000000000001        2.4000000000000004        3.5039260502164344     
   17.600000000000001        3.2000000000000002        3.5091004875785412     
   17.600000000000001        4.0000000000000000        3.4963229642804996     
   17.600000000000001        4.8000000000000007        3.5038813991810884     
   17.600000000000001        5.6000000000000005        3.4882968849309153     
   17.600000000000001        6.4000000000000004        3.5035941975184315     
   17.600000000000001        7.2000000000000002        3.5013806403988776     
   17.600000000000001        8.0000000000000000        3.4934566552022570     
   17.600000000000001        8.8000000000000007        3.4862370591679563     
   17.600000000000001        9.6000000000000014        3.4987291187630896     
   17.600000000000001        10.400000000000000        3.5045778490781894     
   17.600000000000001        11.200000000000001        3.4877973070912414     
   17.600000000000001        12.000000000000000        3.5110225092991718     
   17.600000000000001        12.800000000000001        3.4941044996025545     
   17.600000000000001        13.600000000000001        3.4941534947073856     
   17.600000000000001        14.400000000000000        3.5016108529016567     
   17.600000000000001        15.200000000000001        3.4944828935274495     
   17.600000000000001        16.000000000000000        3.4818301104791218     
   17.600000000000001        16.800000000000001        3.4689452830702825     
   17.600000000000001        17.600000000000001        3.3257039256819003     
   17.600000000000001        18.400000000000002        3.2079532140784068     
   17.600000000000001        19.200000000000003        3.1552242105588868     
   17.600000000000001        20.000000000000000        3.1505824128718678     
   17.600000000000001        20.800000000000001        3.1502050915139272     
   17.600000000000001        21.600000000000001        3.1477783601917575     
   17.600000000000001        22.400000000000002        3.1551620616952452     
   17.600000000000001        23.200000000000003        3.2161622654123616     
   17.600000000000001        24.000000000000000        3.3484478534885067     
   17.600000000000001        24.800000000000001        3.4975674946686888     
   17.600000000000001        25.600000000000001        3.4943281219756659     
   17.600000000000001        26.400000000000002        3.5010214195634730     
   17.600000000000001        27.200000000000003        3.4870354789780920     
   17.600000000000001        28.000000000000000        3.5075776487396668     
   17.600000000000001        28.800000000000001        3.5001563721027984     
   17.600000000000001        29.600000000000001        3.4855190530426063     
   17.600000000000001        30.400000000000002        3.4835064295458262     
   17.600000000000001        31.200000000000003        3.5029040874470878     
   17.600000000000001        32.000000000000000        3.4865467070379133     
   17.600000000000001        32.800000000000004        3.4892328096431702     
   17.600000000000001        33.600000000000001        3.4940828369842678     
   17.600000000000001        34.399999999999999        3.4877555585327293     
   17.600000000000001        35.200000000000003        3.5015902147363334     
   17.600000000000001        36.000000000000000        3.5026671417816884     
   17.600000000000001        36.800000000000004        3.4942511899166315     
   17.600000000000001        37.600000000000001        3.5028816309660971     
   17.600000000000001        38.400000000000006        3.4975243813988586     
   17.600000000000001        39.200000000000003        3.4950294421831578     
   17.600000000000001        40.000000000000000        3.5091692073026337     
   17.600000000000001        40.800000000000004        3.4999310845006213     
   17.600000000000001        41.600000000000001        3.4921529299226384     
   17.600000000000001        42.400000000000006        3.5123109939615738     
   17.600000000000001        43.200000000000003        3.4998611105716071     
   17.600000000000001        44.000000000000000        3.5107854798258722     
   17.600000000000001        44.800000000000004        3.5089028493002514     
   17.600000000000001        45.600000000000001        3.5043298096990867     
   17.600000000000001        46.400000000000006        3.5166457082878027     
   17.600000000000001        47.200000000000003        3.5058740646687805     
   17.600000000000001        48.000000000000000        3.5061945058471569     
   17.600000000000001        48.800000000000004        3.5136603318743345     
   17.600000000000001        49.600000000000001        3.5126432566733850     
   17.600000000000001        50.400000000000006        3.4971939575581481     
   17.600000000000001        51.200000000000003        3.5030831577257908     
   17.600000000000001        52.000000000000000        3.5093897483863046     
   17.600000000000001        52.800000000000004        3.5130011155448471     
   17.600000000000001        53.600000000000001        3.5027230608170883     
   17.600000000000001        54.400000000000006        3.5074488690261258     
   17.600000000000001        55.200000000000003        3.5006609304049054     
   17.600000000000001        56.000000000000000        3.5030456754342549     
   17.600000000000001        56.800000000000004        3.5123215230677007     
   17.600000000000001        57.600000000000001        3.4999830701396792     
   17.600000000000001        58.400000000000006        3.4989815010028607     
   17.600000000000001        59.200000000000003        3.5090815482886906     
   17.600000000000001        60.000000000000000        3.4940054305841381     
   17.600000000000001        60.800000000000004        3.5076183420724991     
   17.600000000000001        61.600000000000001        3.5059822525999946     
   17.600000000000001        62.400000000000006        3.5017085174011338     
   17.600000000000001        63.200000000000003        3.5078978206801881     
   17.600000000000001        64.000000000000000        3.4948858531420499     
   17.600000000000001        64.799999999999997        3.5014982308134606     
   17.600000000000001        65.600000000000009        3.4968891103790991     
   17.600000000000001        66.400000000000006        3.4980214433084202     
   17.600000000000001        67.200000000000003        3.4991945599332035     
   17.600000000000001        68.000000000000000        3.4938789849171714     
   17.600000000000001        68.799999999999997        3.5075774758347724     
   17.600000000000001        69.600000000000009        3.4893722252726103     
   17.600000000000001        70.400000000000006        3.5085709057764958     
   17.600000000000001        71.200000000000003        3.5041959618209786     
   17.600000000000001        72.000000000000000        3.5085053457078632     
   17.600000000000001        72.799999999999997        3.4955402705463436     
   17.600000000000001        73.600000000000009        3.5077411135410212     
   17.600000000000001        74.400000000000006        3.5005432438191009     
   17.600000000000001        75.200000000000003        3.5018681945626846     
   17.600000000000001        76.000000000000000        3.5062473228064062     
   17.600000000000001        76.800000000000011        3.5150468867743263     
   17.600000000000001        77.600000000000009        3.5112746093608291     
   17.600000000000001        78.400000000000006        3.5107876831541334     
   17.600000000000001        79.200000000000003        3.5023026425265611     
   17.600000000000001        80.000000000000000        3.5177533589098831     
   17.600000000000001        80.800000000000011        3.5148802688301477     
   17.600000000000001        81.600000000000009        3.5100202547353150     
   17.600000000000001        82.400000000000006        3.5003224710178524     
   17.600000000000001        83.200000000000003        3.5037916849970134     
   17.600000000000001        84.000000000000000        3.5028107558017330     
   17.600000000000001        84.800000000000011        3.5180011642274951     
   17.600000000000001        85.600000000000009        3.5015491659994233     
   17.600000000000001        86.400000000000006        3.5016455328264096     
   17.600000000000001        87.200000000000003        3.5265966446951915     
   17.600000000000001        88.000000000000000        3.6041730742559284     
   17.600000000000001        88.800000000000011        3.6908213299920463     
   17.600000000000001        89.600000000000009        3.7553908057061656     
   17.600000000000001        90.400000000000006        3.7933457028606070     
   17.600000000000001        91.200000000000003        3.8089718065296561     
   17.600000000000001        92.000000000000000        3.8097304808812105     
   17.600000000000001        92.800000000000011        3.7935812311960913     
   17.600000000000001        93.600000000000009        3.7474298019715140     
   17.600000000000001        94.400000000000006        3.6568917960206164     
   17.600000000000001        95.200000000000003        3.5401805584330610     
   17.600000000000001        96.000000000000000        3.5143794007111864     
   17.600000000000001        96.800000000000011        3.5008571331856655     
   17.600000000000001        97.600000000000009        3.5009104706572338     
   17.600000000000001        98.400000000000006        3.5028454614826146     
   17.600000000000001        99.200000000000003        3.5076686234611540     
   17.600000000000001        100.00000000000000        3.5009933405365139     
   17.600000000000001        100.80000000000001        3.4997263187069030     
   17.600000000000001        101.60000000000001        3.5027404484179305     
   17.600000000000001        102.40000000000001        3.4990287658840611     

   18.400000000000002       0.80000000000000004        3.4961133550200985     
   18.400000000000002        1.6000000000000001        3.4992625203214205     
   18.400000000000002        2.4000000000000004        3.4951297134961266     
   18.400000000000002        3.2000000000000002        3.4980958425942807     
   18.400000000000002        4.0000000000000000        3.5027382337849979     
   18.400000000000002        4.8000000000000007        3.4929792519619531     
   18.400000000000002        5.6000000000000005        3.5056481816197294     
   18.400000000000002        6.4000000000000004        3.4952678098248451     
   18.400000000000002        7.2000000000000002        3.5107769245213709     
   18.400000000000002        8.0000000000000000        3.4921853689985904     
   18.400000000000002        8.8000000000000007        3.5046992617579678     
   18.400000000000002        9.6000000000000014        3.4958786479336208     
   18.400000000000002        10.400000000000000        3.4915900872010148     
   18.400000000000002        11.200000000000001        3.5056624290931468     
   18.400000000000002        12.000000000000000        3.4889681325135071     
   18.400000000000002        12.800000000000001        3.4835687292280340     
   18.400000000000002        13.600000000000001        3.4868916855305936     
   18.400000000000002        14.400000000000000        3.4966458036742343     
   18.400000000000002        15.200000000000001        3.4956869827317241     
   18.400000000000002        16.000000000000000        3.4912701786159386     
   18.400000000000002        16.800000000000001        3.4694264159743269     
   18.400000000000002        17.600000000000001        3.3302550404829394     
   18.400000000000002        18.400000000000002        3.2149714270198935     
   18.400000000000002        19.200000000000003        3.1624015064076509     
   18.400000000000002        20.000000000000000        3.1525576700817584     
   18.400000000000002        20.800000000000001        3.1534607784103019     
   18.400000000000002        21.600000000000001        3.1513968076679264     
   18.400000000000002        22.400000000000002        3.1610561335080773     
   18.400000000000002        23.200000000000003        3.2212846573233276     
   18.400000000000002        24.000000000000000        3.3504288191604195     
   18.400000000000002        24.800000000000001        3.4946358619816387     
   18.400000000000002        25.600000000000001        3.4965152312630883     
   18.400000000000002        26.400000000000002        3.4984853862430878     
   18.400000000000002        27.200000000000003        3.4836842782006934     
   18.400000000000002        28.000000000000000        3.5033857514185880     
   18.400000000000002        28.800000000000001        3.4980330735800300     
   18.400000000000002        29.600000000000001        3.4924083849894894     
   18.400000000000002        30.400000000000002        3.5052540035588828     
   18.400000000000002        31.200000000000003        3.4930595092972831     
   18.400000000000002        32.000000000000000        3.5052932664087053     
   18.400000000000002        32.800000000000004        3.5101475311743791     
   18.400000000000002        33.600000000000001        3.4979136910752180     
   18.400000000000002        34.399999999999999        3.5022161400117189     
   18.400000000000002        35.200000000000003        3.5064444133675168     
   18.400000000000002        36.000000000000000        3.5120159460699694     
   18.400000000000002        36.800000000000004        3.5010281256829110     
   18.400000000000002        37.600000000000001        3.5163951530612736     
   18.400000000000002        38.400000000000006        3.4990160094609295     
   18.400000000000002        39.200000000000003        3.5099192137467581     
   18.400000000000002        40.000000000000000        3.5065240073302797     
   18.400000000000002        40.800000000000004        3.5055540397648270     
   18.400000000000002        41.600000000000001        3.5178564654820397     
   18.400000000000002        42.400000000000006        3.5046946404229482     
   18.400000000000002        43.200000000000003        3.5169055900457300     
   18.400000000000002        44.000000000000000        3.4932091587532326     
   18.400000000000002        44.800000000000004        3.5121078949563369     
   18.400000000000002        45.600000000000001        3.5039945350135246     
   18.400000000000002        46.400000000000006        3.5025410124497611     
   18.400000000000002        47.200000000000003        3.4992838632442891     
   18.400000000000002        48.000000000000000        3.4989168769636527     
   18.400000000000002        48.800000000000004        3.5077464177086681     
   18.400000000000002        49.600000000000001        3.5059744058636149     
   18.400000000000002        50.400000000000006        3.5028623037780346     
   18.400000000000002        51.200000000000003        3.5038955983079041     
   18.400000000000002        52.000000000000000        3.5031797215313634     
   18.400000000000002        52.800000000000004        3.5115293053541459     
   18.400000000000002        53.600000000000001        3.5031839245398251     
   18.400000000000002        54.400000000000006        3.4983251184216382     
   18.400000000000002        55.200000000000003        3.4986445688323466     
   18.400000000000002        56.000000000000000        3.5102794538951714     
   18.400000000000002        56.800000000000004        3.4886832615810581     
   18.400000000000002        57.600000000000001        3.5113217019226579     
   18.400000000000002        58.400000000000006        3.5084006979353788     
   18.400000000000002        59.200000000000003        3.5072645289946212     
   18.400000000000002        60.000000000000000        3.5015481404357760     
   18.400000000000002        60.800000000000004        3.5056914529971714     
   18.400000000000002        61.600000000000001        3.5026779629809779     
   18.400000000000002        62.400000000000006        3.4931818809461914     
   18.400000000000002        63.200000000000003        3.5034216710332586     
   18.400000000000002        64.000000000000000        3.4933515901470171     
   18.400000000000002        64.799999999999997        3.5031361814843036     
   18.400000000000002        65.600000000000009        3.5047360406657844     
   18.400000000000002        66.400000000000006        3.5077503414967901     
   18.400000000000002        67.200000000000003        3.4986680182420193     
   18.400000000000002        68.000000000000000        3.5107279294108218     
   18.400000000000002        68.799999999999997        3.5083176966017500     
   18.400000000000002        69.600000000000009        3.4955249425258308     
   18.400000000000002        70.400000000000006        3.5091905423688621     
   18.400000000000002        71.200000000000003        3.5022941696787089     
   18.400000000000002        72.000000000000000        3.4980866075771417     
   18.400000000000002        72.799999999999997        3.5052531741356741     
   18.400000000000002        73.600000000000009        3.5007302740001474     
   18.400000000000002        74.400000000000006        3.5011703369995786     
   18.400000000000002        75.200000000000003        3.5176013697859396     
   18.400000000000002        76.000000000000000        3.5029775195196979     
   18.400000000000002        76.800000000000011        3.5084012385732843     
   18.400000000000002        77.600000000000009        3.4941304454281381     
   18.400000000000002        78.400000000000006        3.5152051936537476     
   18.400000000000002        79.200000000000003        3.5095559222478458     
   18.400000000000002        80.000000000000000        3.5033478701717611     
   18.400000000000002        80.800000000000011        3.5009992482585233     
   18.400000000000002        81.600000000000009        3.5032657326077481     
   18.400000000000002        82.400000000000006        3.5116048060707952     
   18.400000000000002        83.200000000000003        3.5027500322206375     
   18.400000000000002        84.000000000000000        3.5056636344685153     
   18.400000000000002        84.800000000000011        3.5016670509269749     
   18.400000000000002        85.600000000000009        3.4981064846932122     
   18.400000000000002        86.400000000000006        3.5122821698652422     
   18.400000000000002        87.200000000000003        3.5324470621260726     
   18.400000000000002        88.000000000000000        3.6290170131199173     
   18.400000000000002        88.800000000000011        3.7317425745824426     
   18.400000000000002        89.600000000000009        3.7972590955941969     
   18.400000000000002        90.400000000000006        3.8285467700618945     
   18.400000000000002        91.200000000000003        3.8373451829338814     
   18.400000000000002        92.000000000000000        3.8403822470875548     
   18.400000000000002        92.800000000000011        3.8381242120397130     
   18.400000000000002        93.600000000000009        3.8108053429690556     
   18.400000000000002        94.400000000000006        3.7325581777075931     
   18.400000000000002        95.200000000000003        3.5998840031470549     
   18.400000000000002        96.000000000000000        3.5126311206681144     
   18.400000000000002        96.800000000000011        3.5087008863552342     
   18.400000000000002        97.600000000000009        3.5022829957961585     
   18.400000000000002        98.400000000000006        3.5008549962452360     
   18.400000000000002        99.200000000000003        3.5020991489653777     
   18.400000000000002        100.00000000000000        3.5018196939971111     
   18.400000000000002        100.80000000000001        3.5089055448628397     
   18.400000000000002        101.60000000000001        3.5118195776988581     
   18.400000000000002        102.40000000000001        3.5059383776724751     

   19.200000000000003       0.80000000000000004        3.5019038825380422     
   19.200000000000003        1.6000000000000001        3.5148582725012187     
   19.200000000000003        2.4000000000000004        3.5111234252852062     
   19.200000000000003        3.2000000000000002        3.5107029613038296     
   19.200000000000003        4.0000000000000000        3.5077632100681861     
   19.200000000000003        4.8000000000000007        3.4933630770439135     
   19.200000000000003        5.6000000000000005        3.5060482319774975     
   19.200000000000003        6.4000000000000004        3.4931228217181074     
   19.200000000000003        7.2000000000000002        3.4906706715176590     
   19.200000000000003        8.0000000000000000        3.5035313792598726     
   19.200000000000003        8.8000000000000007        3.4870682875293304     
   19.200000000000003        9.6000000000000014        3.5065689637375907     
   19.200000000000003        10.400000000000000        3.4917662370985281     
   19.200000000000003        11.200000000000001        3.4989690069439030     
   19.200000000000003        12.000000000000000        3.4887873410240990     
   19.200000000000003        12.800000000000001        3.4908301154004824     
   19.200000000000003        13.600000000000001        3.5022589620636846     
   19.200000000000003        14.400000000000000        3.4805466880428382     
   19.200000000000003        15.200000000000001        3.5050041488299062     
   19.200000000000003        16.000000000000000        3.4882655444745208     
   19.200000000000003        16.800000000000001        3.4885230971257628     
   19.200000000000003        17.600000000000001        3.3620939096379110     
   19.200000000000003        18.400000000000002        3.2451807077152974     
   19.200000000000003        19.200000000000003        3.1804848983693250     
   19.200000000000003        20.000000000000000        3.1604880198846668     
   19.200000000000003        20.800000000000001        3.1572605649009886     
   19.200000000000003        21.600000000000001        3.1584610857435393     
   19.200000000000003        22.400000000000002        3.1828136646574436     
   19.200000000000003        23.200000000000003        3.2532985877328282     
   19.200000000000003        24.000000000000000        3.3829351219555366     
   19.200000000000003        24.800000000000001        3.4821959452291420     
   19.200000000000003        25.600000000000001        3.4904304451775605     
   19.200000000000003        26.400000000000002        3.5038666971987218     
   19.200000000000003        27.200000000000003        3.4918563302359216     
   19.200000000000003        28.000000000000000        3.4869887046220858     
   19.200000000000003        28.800000000000001        3.4814779230215596     
   19.200000000000003        29.600000000000001        3.5015093943056099     
   19.200000000000003        30.400000000000002        3.4846206623751010     
   19.200000000000003        31.200000000000003        3.5048230903063531     
   19.200000000000003        32.000000000000000        3.4937886725033915     
   19.200000000000003        32.800000000000004        3.4849081243780784     
   19.200000000000003        33.600000000000001        3.5034098053874478     
   19.200000000000003        34.399999999999999        3.5065613245510274     
   19.200000000000003        35.200000000000003        3.4958741346708733     
   19.200000000000003        36.000000000000000        3.4915944131394423     
   19.200000000000003        36.800000000000004        3.5087784249172218     
   19.200000000000003        37.600000000000001        3.4976222233876841     
   19.200000000000003        38.400000000000006        3.5085003372752306     
   19.200000000000003        39.200000000000003        3.4928306334878503     
   19.200000000000003        40.000000000000000        3.5086140684111009     
   19.200000000000003        40.800000000000004        3.5023806791633585     
   19.200000000000003        41.600000000000001        3.4964645875138811     
   19.200000000000003        42.400000000000006        3.4989591346476141     
   19.200000000000003        43.200000000000003        3.4998497617093078     
   19.200000000000003        44.000000000000000        3.4979750565193481     
   19.200000000000003        44.800000000000004        3.5022871131543916     
   19.200000000000003        45.600000000000001        3.5147390330334209     
   19.200000000000003        46.400000000000006        3.5050423911066675     
   19.200000000000003        47.200000000000003        3.5120961295699731     
   19.200000000000003        48.000000000000000        3.5091714180606233     
   19.200000000000003        48.800000000000004        3.5004445801699409     
   19.200000000000003        49.600000000000001        3.5044879070717574     
   19.200000000000003        50.400000000000006        3.5059312214182721     
   19.200000000000003        51.200000000000003        3.5037961668411572     
   19.200000000000003        52.000000000000000        3.5011079674741930     
   19.200000000000003        52.800000000000004        3.4940317829524665     
   19.200000000000003        53.600000000000001        3.5000460592598635     
   19.200000000000003        54.400000000000006        3.5064421400058414     
   19.200000000000003        55.200000000000003        3.5028788304667624     
   19.200000000000003        56.000000000000000        3.5083757737122543     
   19.200000000000003        56.800000000000004        3.4941101832498722     
   19.200000000000003        57.600000000000001        3.4923217071803281     
   19.200000000000003        58.400000000000006        3.4914256421383145     
   19.200000000000003        59.200000000000003        3.4859500271903960     
   19.200000000000003        60.000000000000000        3.5072174190579357     
   19.200000000000003        60.800000000000004        3.4928248229427505     
   19.200000000000003        61.600000000000001        3.4973093585584514     
   19.200000000000003        62.400000000000006        3.4922143302484776     
   19.200000000000003        63.200000000000003        3.5088709137590088     
   19.200000000000003        64.000000000000000        3.5027404680659764     
   19.200000000000003        64.799999999999997        3.4994391051257034     
   19.200000000000003        65.600000000000009        3.4865914987953044     
   19.200000000000003        66.400000000000006        3.4886419012136538     
   19.200000000000003        67.200000000000003        3.5057377394881457     
   19.200000000000003        68.000000000000000        3.4847934432545742     
   19.200000000000003        68.799999999999997        3.5093833873943847     
   19.200000000000003        69.600000000000009        3.4971492619813533     
   19.200000000000003        70.400000000000006        3.5127181934756315     
   19.200000000000003        71.200000000000003        3.5001209315878534     
   19.200000000000003        72.000000000000000        3.5057056328689673     
   19.200000000000003        72.799999999999997        3.4918012974622883     
   19.200000000000003        73.600000000000009        3.5065083899989502     
   19.200000000000003        74.400000000000006        3.5064142026613987     
   19.200000000000003        75.200000000000003        3.5037686904501562     
   19.200000000000003        76.000000000000000        3.4992715758244652     
   19.200000000000003        76.800000000000011        3.5184041450654764     
   19.200000000000003        77.600000000000009        3.4974150774804698     
   19.200000000000003        78.400000000000006        3.5032137970925734     
   19.200000000000003        79.200000000000003        3.5009705698140894     
   19.200000000000003        80.000000000000000        3.5040403439627901     
   19.200000000000003        80.800000000000011        3.5106568307203116     
   19.200000000000003        81.600000000000009        3.4977171055389840     
   19.200000000000003        82.400000000000006        3.5077042486932770     
   19.200000000000003        83.200000000000003        3.5150626534328779     
   19.200000000000003        84.000000000000000        3.5037338310342654     
   19.200000000000003        84.800000000000011        3.5164314254390909     
   19.200000000000003        85.600000000000009        3.5152008347100363     
   19.200000000000003        86.400000000000006        3.5039975524476512     
   19.200000000000003        87.200000000000003        3.5217082344009087     
   19.200000000000003        88.000000000000000        3.6294127666208111     
   19.200000000000003        88.800000000000011        3.7427714078534420     
   19.200000000000003        89.600000000000009        3.8134259828496138     
   19.200000000000003        90.400000000000006        3.8400449130660532     
   19.200000000000003        91.200000000000003        3.8426073442917454     
   19.200000000000003        92.000000000000000        3.8437008044045395     
   19.200000000000003        92.800000000000011        3.8489161668101914     
   19.200000000000003        93.600000000000009        3.8375066515078982     
   19.200000000000003        94.400000000000006        3.7749354036117064     
   19.200000000000003        95.200000000000003        3.6413002939314536     
   19.200000000000003        96.000000000000000        3.5163530071652582     
   19.200000000000003        96.800000000000011        3.5111834109074729     
   19.200000000000003        97.600000000000009        3.5132610341677246     
   19.200000000000003        98.400000000000006        3.5135890227395881     
   19.200000000000003        99.200000000000003        3.5112412570518421     
   19.200000000000003        100.00000000000000        3.5014268244395148     
   19.200000000000003        100.80000000000001        3.5006210902725212     
   19.200000000000003        101.60000000000001        3.5008568530099957     
   19.200000000000003        102.40000000000001        3.5002540232615122     

   20.000000000000000       0.80000000000000004        3.4964227649895778     
   20.000000000000000        1.6000000000000001        3.5043468982746249     
   20.000000000000000        2.4000000000000004        3.4985323192305136     
   20.000000000000000        3.2000000000000002        3.4977602324177144     
   20.000000000000000        4.0000000000000000        3.4922565940764825     
   20.000000000000000        4.8000000000000007        3.5048442265497632     
   20.000000000000000        5.6000000000000005        3.4881748265976369     
   20.000000000000000        6.4000000000000004        3.5016378787243414     
   20.000000000000000        7.2000000000000002        3.4949257730638470     
   20.000000000000000        8.0000000000000000        3.4947232516935385     
   20.000000000000000        8.8000000000000007        3.5058152969962526     
   20.000000000000000        9.6000000000000014        3.4856387962373785     
   20.000000000000000        10.400000000000000        3.4923817456003183     
   20.000000000000000        11.200000000000001        3.5022229750701150     
   20.000000000000000        12.000000000000000        3.4986520979586908     
   20.000000000000000        12.800000000000001        3.4991831355476886     
   20.000000000000000        13.600000000000001        3.4935062423628698     
   20.000000000000000        14.400000000000000        3.4958215447635297     
   20.000000000000000        15.200000000000001        3.4875561265824406     
   20.000000000000000        16.000000000000000        3.4823664196351212     
   20.000000000000000        16.800000000000001        3.5026448633582721     
   20.000000000000000        17.600000000000001        3.4169939350963561     
   20.000000000000000        18.400000000000002        3.3092503778246147     
   20.000000000000000        19.200000000000003        3.2305916572313205     
   20.000000000000000        20.000000000000000        3.1987790397605642     
   20.000000000000000        20.800000000000001        3.1842020366927000     
   20.000000000000000        21.600000000000001        3.1937741459133266     
   20.000000000000000        22.400000000000002        3.2312805337492692     
   20.000000000000000        23.200000000000003        3.3158301209046370     
   20.000000000000000        24.000000000000000        3.4355354124195219     
   20.000000000000000        24.800000000000001        3.4919197400633832     
   20.000000000000000        25.600000000000001        3.5013868514553161     
   20.000000000000000        26.400000000000002        3.4801623914168034     
   20.000000000000000        27.200000000000003        3.4996969309654582     
   20.000000000000000        28.000000000000000        3.5023308178096073     
   20.000000000000000        28.800000000000001        3.4902121068495311     
   20.000000000000000        29.600000000000001        3.4987101382770978     
   20.000000000000000        30.400000000000002        3.4969607682076846     
   20.000000000000000        31.200000000000003        3.4904671701953034     
   20.000000000000000        32.000000000000000        3.5044191443597379     
   20.000000000000000        32.800000000000004        3.4997870619741738     
   20.000000000000000        33.600000000000001        3.4994871707739770     
   20.000000000000000        34.399999999999999        3.4873562860379068     
   20.000000000000000        35.200000000000003        3.5028098389250526     
   20.000000000000000        36.000000000000000        3.5013353009848229     
   20.000000000000000        36.800000000000004        3.4919487523702974     
   20.000000000000000        37.600000000000001        3.5101517432922078     
   20.000000000000000        38.400000000000006        3.4930487145905653     
   20.000000000000000        39.200000000000003        3.5068864654696941     
   20.000000000000000        40.000000000000000        3.4925515626781447     
   20.000000000000000        40.800000000000004        3.5127659643253653     
   20.000000000000000        41.600000000000001        3.5116551933160944     
   20.000000000000000        42.400000000000006        3.5032269282958657     
   20.000000000000000        43.200000000000003        3.5003852487324916     
   20.000000000000000        44.000000000000000        3.5079079620371236     
   20.000000000000000        44.800000000000004        3.5155520624125693     
   20.000000000000000        45.600000000000001        3.5015621806150885     
   20.000000000000000        46.400000000000006        3.5108162245566930     
   20.000000000000000        47.200000000000003        3.4971121589556726     
   20.000000000000000        48.000000000000000        3.5126154008835351     
   20.000000000000000        48.800000000000004        3.5023375541675077     
   20.000000000000000        49.600000000000001        3.5113523517987644     
   20.000000000000000        50.400000000000006        3.4957323033060814     
   20.000000000000000        51.200000000000003        3.5156446357669315     
   20.000000000000000        52.000000000000000        3.5111760851608147     
   20.000000000000000        52.800000000000004        3.5048751724554315     
   20.000000000000000        53.600000000000001        3.5113544178629916     
   20.000000000000000        54.400000000000006        3.4974468260730549     
   20.000000000000000        55.200000000000003        3.4980881064916240     
   20.000000000000000        56.000000000000000        3.4958889134056701     
   20.000000000000000        56.800000000000004        3.5093142064242731     
   20.000000000000000        57.600000000000001        3.5030399443346116     
   20.000000000000000        58.400000000000006        3.5093356045282009     
   20.000000000000000        59.200000000000003        3.5069803636018810     
   20.000000000000000        60.000000000000000        3.4944742964982329     
   20.000000000000000        60.800000000000004        3.4933348511732958     
   20.000000000000000        61.600000000000001        3.4953250227312869     
   20.000000000000000        62.400000000000006        3.5066585717038854     
   20.000000000000000        63.200000000000003        3.4819531947307030     
   20.000000000000000        64.000000000000000        3.5047081610848774     
   20.000000000000000        64.799999999999997        3.4859410070341270     
   20.000000000000000        65.600000000000009        3.4968449082616466     
   20.000000000000000        66.400000000000006        3.5117484629228697     
   20.000000000000000        67.200000000000003        3.4884609874662469     
   20.000000000000000        68.000000000000000        3.5029451327228918     
   20.000000000000000        68.799999999999997        3.5007755693732530     
   20.000000000000000        69.600000000000009        3.4944575652724383     
   20.000000000000000        70.400000000000006        3.5065700386920109     
   20.000000000000000        71.200000000000003        3.4912112729318987     
   20.000000000000000        72.000000000000000        3.5099593786724226     
   20.000000000000000        72.799999999999997        3.5096197363722950     
   20.000000000000000        73.600000000000009        3.5075893765545407     
   20.000000000000000        74.400000000000006        3.4939822233108324     
   20.000000000000000        75.200000000000003        3.4929377243835975     
   20.000000000000000        76.000000000000000        3.5151083580115325     
   20.000000000000000        76.800000000000011        3.4962451485604764     
   20.000000000000000        77.600000000000009        3.5060771922575387     
   20.000000000000000        78.400000000000006        3.5061211772715040     
   20.000000000000000        79.200000000000003        3.5018617764390116     
   20.000000000000000        80.000000000000000        3.5004224688028982     
   20.000000000000000        80.800000000000011        3.5034876420843184     
   20.000000000000000        81.600000000000009        3.5098387981020038     
   20.000000000000000        82.400000000000006        3.5042038717877042     
   20.000000000000000        83.200000000000003        3.5084680281335912     
   20.000000000000000        84.000000000000000        3.4973217654332713     
   20.000000000000000        84.800000000000011        3.5088560869761807     
   20.000000000000000        85.600000000000009        3.5094943028194359     
   20.000000000000000        86.400000000000006        3.4994565592650866     
   20.000000000000000        87.200000000000003        3.5075904639617801     
   20.000000000000000        88.000000000000000        3.6036111303240319     
   20.000000000000000        88.800000000000011        3.7273880487368691     
   20.000000000000000        89.600000000000009        3.8116696535461583     
   20.000000000000000        90.400000000000006        3.8429469775359384     
   20.000000000000000        91.200000000000003        3.8460013843894281     
   20.000000000000000        92.000000000000000        3.8461476813055970     
   20.000000000000000        92.800000000000011        3.8517969541305361     
   20.000000000000000        93.600000000000009        3.8449482968621380     
   20.000000000000000        94.400000000000006        3.7861181557902928     
   20.000000000000000        95.200000000000003        3.6535716189273382     
   20.000000000000000        96.000000000000000        3.4972690843275709     
   20.000000000000000        96.800000000000011        3.5122301630610466     
   20.000000000000000        97.600000000000009        3.5058544083066874     
   20.000000000000000        98.400000000000006        3.4975415673533687     
   20.000000000000000        99.200000000000003        3.5187649042120368     
   20.000000000000000        100.00000000000000        3.5079819354042781     
   20.000000000000000        100.80000000000001        3.5009767339817150     
   20.000000000000000        101.60000000000001        3.5049059912572544     
   20.000000000000000        102.40000000000001        3.5129053921951927     

   20.800000000000001       0.80000000000000004        3.5044272345854566     
   20.800000000000001        1.6000000000000001        3.4970989184821635     
   20.800000000000001        2.4000000000000004        3.5036448044851851     
   20.800000000000001        3.2000000000000002        3.5051857581205348     
   20.800000000000001        4.0000000000000000        3.4972263460282971     
   20.800000000000001        4.8000000000000007        3.5069384929971399     
   20.800000000000001        5.6000000000000005        3.5011336689320225     
   20.800000000000001        6.4000000000000004        3.4906465106032818     
   20.800000000000001        7.2000000000000002        3.5046284746287779     
   20.800000000000001        8.0000000000000000        3.5045788443660393     
   20.800000000000001        8.8000000000000007        3.4882807513054699     
   20.800000000000001        9.6000000000000014        3.5033195017098828     
   20.800000000000001        10.400000000000000        3.4938389266864553     
   20.800000000000001        11.200000000000001        3.4818978702265890     
   20.800000000000001        12.000000000000000        3.4970331415589206     
   20.800000000000001        12.800000000000001        3.4865322842080730     
   20.800000000000001        13.600000000000001        3.4945712426680697     
   20.800000000000001        14.400000000000000        3.4958576321579646     
   20.800000000000001        15.200000000000001        3.5018922339795560     
   20.800000000000001        16.000000000000000        3.5014348576679066     
   20.800000000000001        16.800000000000001        3.4932070682618139     
   20.800000000000001        17.600000000000001        3.4829861026250857     
   20.800000000000001        18.400000000000002        3.3948516785607161     
   20.800000000000001        19.200000000000003        3.3176678543451632     
   20.800000000000001        20.000000000000000        3.2721500819761471     
   20.800000000000001        20.800000000000001        3.2561692508590503     
   20.800000000000001        21.600000000000001        3.2712721478125943     
   20.800000000000001        22.400000000000002        3.3199788086093536     
   20.800000000000001        23.200000000000003        3.4043982717902601     
   20.800000000000001        24.000000000000000        3.4974264580228676     
   20.800000000000001        24.800000000000001        3.4992562103946581     
   20.800000000000001        25.600000000000001        3.4875824713974826     
   20.800000000000001        26.400000000000002        3.5007640461172058     
   20.800000000000001        27.200000000000003        3.4875928831161001     
   20.800000000000001        28.000000000000000        3.4832983830122743     
   20.800000000000001        28.800000000000001        3.5049154016954271     
   20.800000000000001        29.600000000000001        3.4891485930866364     
   20.800000000000001        30.400000000000002        3.4979263974166885     
   20.800000000000001        31.200000000000003        3.4901101553178151     
   20.800000000000001        32.000000000000000        3.5042164387723833     
   20.800000000000001        32.800000000000004        3.4964116067092972     
   20.800000000000001        33.600000000000001        3.5027525669099582     
   20.800000000000001        34.399999999999999        3.5031229553000687     
   20.800000000000001        35.200000000000003        3.4936076235511271     
   20.800000000000001        36.000000000000000        3.4993109224690211     
   20.800000000000001        36.800000000000004        3.5065634180985392     
   20.800000000000001        37.600000000000001        3.5008827044204822     
   20.800000000000001        38.400000000000006        3.5082132267345640     
   20.800000000000001        39.200000000000003        3.5130067212934475     
   20.800000000000001        40.000000000000000        3.4966163685209737     
   20.800000000000001        40.800000000000004        3.5035524455994227     
   20.800000000000001        41.600000000000001        3.5065070144803601     
   20.800000000000001        42.400000000000006        3.5032645060563965     
   20.800000000000001        43.200000000000003        3.5009456840974620     
   20.800000000000001        44.000000000000000        3.4996316248044761     
   20.800000000000001        44.800000000000004        3.4966459568927961     
   20.800000000000001        45.600000000000001        3.5144758793169237     
   20.800000000000001        46.400000000000006        3.5067520289753018     
   20.800000000000001        47.200000000000003        3.4988597526442922     
   20.800000000000001        48.000000000000000        3.5008079601241437     
   20.800000000000001        48.800000000000004        3.5108490046100496     
   20.800000000000001        49.600000000000001        3.4938977260201756     
   20.800000000000001        50.400000000000006        3.5092930355160590     
   20.800000000000001        51.200000000000003        3.5026196268510494     
   20.800000000000001        52.000000000000000        3.4895719807548957     
   20.800000000000001        52.800000000000004        3.5112197096791560     
   20.800000000000001        53.600000000000001        3.4937620679163062     
   20.800000000000001        54.400000000000006        3.4937792729640371     
   20.800000000000001        55.200000000000003        3.5043359349801646     
   20.800000000000001        56.000000000000000        3.5039585193579001     
   20.800000000000001        56.800000000000004        3.4844041923294484     
   20.800000000000001        57.600000000000001        3.4987136737907223     
   20.800000000000001        58.400000000000006        3.4912847651625958     
   20.800000000000001        59.200000000000003        3.4903591758604526     
   20.800000000000001        60.000000000000000        3.4872692507221306     
   20.800000000000001        60.800000000000004        3.5040478727282336     
   20.800000000000001        61.600000000000001        3.4990287309238810     
   20.800000000000001        62.400000000000006        3.5032084765826137     
   20.800000000000001        63.200000000000003        3.4964448101849310     
   20.800000000000001        64.000000000000000        3.5025899765310751     
   20.800000000000001        64.799999999999997        3.5028815404425688     
   20.800000000000001        65.600000000000009        3.4886806104618491     
   20.800000000000001        66.400000000000006        3.4919655715328619     
   20.800000000000001        67.200000000000003        3.5007588377256931     
   20.800000000000001        68.000000000000000        3.4890280001025311     
   20.800000000000001        68.799999999999997        3.5087549796208100     
   20.800000000000001        69.600000000000009        3.4901581609673138     
   20.800000000000001        70.400000000000006        3.4946489841661199     
   20.800000000000001        71.200000000000003        3.4923510178270294     
   20.800000000000001        72.000000000000000        3.5116229609105303     
   20.800000000000001        72.799999999999997        3.4992499220242852     
   20.800000000000001        73.600000000000009        3.4996715061257024     
   20.800000000000001        74.400000000000006        3.4935864044482021     
   20.800000000000001        75.200000000000003        3.5146071624855955     
   20.800000000000001        76.000000000000000        3.5023892298082075     
   20.800000000000001        76.800000000000011        3.5010194773071053     
   20.800000000000001        77.600000000000009        3.5084937540196126     
   20.800000000000001        78.400000000000006        3.5088993347528263     
   20.800000000000001        79.200000000000003        3.5012374586898911     
   20.800000000000001        80.000000000000000        3.5131245185058781     
   20.800000000000001        80.800000000000011        3.5131048668765614     
   20.800000000000001        81.600000000000009        3.4977812193852711     
   20.800000000000001        82.400000000000006        3.5087166669117744     
   20.800000000000001        83.200000000000003        3.5029621897640126     
   20.800000000000001        84.000000000000000        3.5069206785392688     
   20.800000000000001        84.800000000000011        3.5033941782769205     
   20.800000000000001        85.600000000000009        3.5178637103391868     
   20.800000000000001        86.400000000000006        3.5001066188011865     
   20.800000000000001        87.200000000000003        3.5099761611538249     
   20.800000000000001        88.000000000000000        3.5505887259722821     
   20.800000000000001        88.800000000000011        3.6786558102315872     
   20.800000000000001        89.600000000000009        3.7842787116219534     
   20.800000000000001        90.400000000000006        3.8355474516717112     
   20.800000000000001        91.200000000000003        3.8501403642932730     
   20.800000000000001        92.000000000000000        3.8527195653487571     
   20.800000000000001        92.800000000000011        3.8563155039424815     
   20.800000000000001        93.600000000000009        3.8390001921947206     
   20.800000000000001        94.400000000000006        3.7675959546890865     
   20.800000000000001        95.200000000000003        3.6288511689040557     
   20.800000000000001        96.000000000000000        3.5144604448152945     
   20.800000000000001        96.800000000000011        3.5163547802648134     
   20.800000000000001        97.600000000000009        3.4991508208269133     
   20.800000000000001        98.400000000000006        3.5110767086491577     
   20.800000000000001        99.200000000000003        3.5037245201129941     
   20.800000000000001        100.00000000000000        3.5009960815527088     
   20.800000000000001        100.80000000000001        3.5056222715193597     
   20.800000000000001        101.60000000000001        3.5145541324101872     
   20.800000000000001        102.40000000000001        3.4922703665587704     

   21.600000000000001       0.80000000000000004        3.5129081335376666     
   21.600000000000001        1.6000000000000001        3.4932936811999569     
   21.600000000000001        2.4000000000000004        3.5140056054063353     
   21.600000000000001        3.2000000000000002        3.4887880914192553     
   21.600000000000001        4.0000000000000000        3.5094684147639437     
   21.600000000000001        4.8000000000000007        3.4871182487477661     
   21.600000000000001        5.6000000000000005        3.5006037261379377     
   21.600000000000001        6.4000000000000004        3.4899613313703433     
   21.600000000000001        7.2000000000000002        3.5094081755407660     
   21.600000000000001        8.0000000000000000        3.4889154307465486     
   21.600000000000001        8.8000000000000007        3.4991248920147173     
   21.600000000000001        9.6000000000000014        3.4876812633360310     
   21.600000000000001        10.400000000000000        3.4982331144766370     
   21.600000000000001        11.200000000000001        3.5046593279075955     
   21.600000000000001        12.000000000000000        3.4986465084471581     
   21.600000000000001        12.800000000000001        3.4882068796849048     
   21.600000000000001        13.600000000000001        3.4998545761923676     
   21.600000000000001        14.400000000000000        3.4799691267131743     
   21.600000000000001        15.200000000000001        3.4834288019757174     
   21.600000000000001        16.000000000000000        3.4903365532863102     
   21.600000000000001        16.800000000000001        3.4861805626700235     
   21.600000000000001        17.600000000000001        3.4841470555332155     
   21.600000000000001        18.400000000000002        3.4800112854058902     
   21.600000000000001        19.200000000000003        3.4229257085608440     
   21.600000000000001        20.000000000000000        3.3828112060885056     
   21.600000000000001        20.800000000000001        3.3689463066688017     
   21.600000000000001        21.600000000000001        3.3838965152419198     
   21.600000000000001        22.400000000000002        3.4276027354287915     
   21.600000000000001        23.200000000000003        3.4920255384716521     
   21.600000000000001        24.000000000000000        3.4799633838862785     
   21.600000000000001        24.800000000000001        3.4968968775365878     
   21.600000000000001        25.600000000000001        3.4890360766227118     
   21.600000000000001        26.400000000000002        3.4891892955750401     
   21.600000000000001        27.200000000000003        3.5019346540746925     
   21.600000000000001        28.000000000000000        3.4848826172073739     
   21.600000000000001        28.800000000000001        3.5027995638533960     
   21.600000000000001        29.600000000000001        3.4961098060840903     
   21.600000000000001        30.400000000000002        3.5042421475371732     
   21.600000000000001        31.200000000000003        3.4885310147153517     
   21.600000000000001        32.000000000000000        3.4885630122062481     
   21.600000000000001        32.800000000000004        3.5067031976432945     
   21.600000000000001        33.600000000000001        3.4936086924688672     
   21.600000000000001        34.399999999999999        3.4893977002477214     
   21.600000000000001        35.200000000000003        3.5043006610199283     
   21.600000000000001        36.000000000000000        3.5116674065291957     
   21.600000000000001        36.800000000000004        3.5048805195798254     
   21.600000000000001        37.600000000000001        3.5014127641363588     
   21.600000000000001        38.400000000000006        3.4972143489985057     
   21.600000000000001        39.200000000000003        3.4934257653291230     
   21.600000000000001        40.000000000000000        3.5040637949376099     
   21.600000000000001        40.800000000000004        3.5040537985071762     
   21.600000000000001        41.600000000000001        3.4967609431513922     
   21.600000000000001        42.400000000000006        3.4982417177705676     
   21.600000000000001        43.200000000000003        3.5156213893432757     
   21.600000000000001        44.000000000000000        3.5136978873598088     
   21.600000000000001        44.800000000000004        3.5014274631305478     
   21.600000000000001        45.600000000000001        3.4953361709200110     
   21.600000000000001        46.400000000000006        3.5074964953823047     
   21.600000000000001        47.200000000000003        3.4953646099198243     
   21.600000000000001        48.000000000000000        3.5183364630413405     
   21.600000000000001        48.800000000000004        3.4942683298119821     
   21.600000000000001        49.600000000000001        3.5117187781773849     
   21.600000000000001        50.400000000000006        3.4956223588982667     
   21.600000000000001        51.200000000000003        3.4976709618998423     
   21.600000000000001        52.000000000000000        3.5134134914519803     
   21.600000000000001        52.800000000000004        3.4962415641760476     
   21.600000000000001        53.600000000000001        3.5000156776466755     
   21.600000000000001        54.400000000000006        3.4923649779141885     
   21.600000000000001        55.200000000000003        3.4986073555476240     
   21.600000000000001        56.000000000000000        3.4975431922981257     
   21.600000000000001        56.800000000000004        3.5019085331449094     
   21.600000000000001        57.600000000000001        3.4920967811351313     
   21.600000000000001        58.400000000000006        3.5025782661222560     
   21.600000000000001        59.200000000000003        3.5026144433817747     
   21.600000000000001        60.000000000000000        3.4970755962588145     
   21.600000000000001        60.800000000000004        3.4967931088129673     
   21.600000000000001        61.600000000000001        3.4988651889375011     
   21.600000000000001        62.400000000000006        3.4988154588667371     
   21.600000000000001        63.200000000000003        3.4873997221205304     
   21.600000000000001        64.000000000000000        3.5036580684334875     
   21.600000000000001        64.799999999999997        3.4903562922054823     
   21.600000000000001        65.600000000000009        3.5064829183330177     
   21.600000000000001        66.400000000000006        3.4950733823091991     
   21.600000000000001        67.200000000000003        3.4974363322526489     
   21.600000000000001        68.000000000000000        3.5050872967335081     
   21.600000000000001        68.799999999999997        3.5020470997663078     
   21.600000000000001        69.600000000000009        3.4853525023722951     
   21.600000000000001        70.400000000000006        3.5029730417908000     
   21.600000000000001        71.200000000000003        3.5040970142432735     
   21.600000000000001        72.000000000000000        3.4935362588055940     
   21.600000000000001        72.799999999999997        3.5127686748015599     
   21.600000000000001        73.600000000000009        3.5031768261839793     
   21.600000000000001        74.400000000000006        3.5040787563763796     
   21.600000000000001        75.200000000000003        3.4944659699421736     
   21.600000000000001        76.000000000000000        3.5101477000180004     
   21.600000000000001        76.800000000000011        3.5024588811304889     
   21.600000000000001        77.600000000000009        3.5089787758825168     
   21.600000000000001        78.400000000000006        3.5066594691149420     
   21.600000000000001        79.200000000000003        3.4903293532620019     
   21.600000000000001        80.000000000000000        3.5104982426493962     
   21.600000000000001        80.800000000000011        3.4973703670755771     
   21.600000000000001        81.600000000000009        3.5096619845841293     
   21.600000000000001        82.400000000000006        3.5005184671838108     
   21.600000000000001        83.200000000000003        3.5195101106887097     
   21.600000000000001        84.000000000000000        3.5149267339377426     
   21.600000000000001        84.800000000000011        3.5025066924259756     
   21.600000000000001        85.600000000000009        3.4974002549487944     
   21.600000000000001        86.400000000000006        3.5096152471723485     
   21.600000000000001        87.200000000000003        3.5131967553679506     
   21.600000000000001        88.000000000000000        3.5193280457014313     
   21.600000000000001        88.800000000000011        3.5981383972567413     
   21.600000000000001        89.600000000000009        3.7168212312263886     
   21.600000000000001        90.400000000000006        3.7943898927895181     
   21.600000000000001        91.200000000000003        3.8305895313240552     
   21.600000000000001        92.000000000000000        3.8425317310374827     
   21.600000000000001        92.800000000000011        3.8352843784478443     
   21.600000000000001        93.600000000000009        3.8003499511647370     
   21.600000000000001        94.400000000000006        3.7083522593046925     
   21.600000000000001        95.200000000000003        3.5706541027210430     
   21.600000000000001        96.000000000000000        3.5144414329310245     
   21.600000000000001        96.800000000000011        3.4994518068800855     
   21.600000000000001        97.600000000000009        3.5005380658868153     
   21.600000000000001        98.400000000000006        3.5022892868422022     
   21.600000000000001        99.200000000000003        3.5089817565252335     
   21.600000000000001        100.00000000000000        3.5021685031250351     
   21.600000000000001        100.80000000000001        3.5073308798508558     
   21.600000000000001        101.60000000000001        3.5050070584571356     
   21.600000000000001        102.40000000000001        3.5025532596476130     

   22.400000000000002       0.80000000000000004        3.4951618262692330     
   22.400000000000002        1.6000000000000001        3.5015738962001577     
   22.400000000000002        2.4000000000000004        3.5059523108568222     
   22.400000000000002        3.2000000000000002        3.4855022530910187     
   22.400000000000002        4.0000000000000000        3.5101688506824051     
   22.400000000000002        4.8000000000000007        3.4931959982705059     
   22.400000000000002        5.6000000000000005        3.5065985742328629     
   22.400000000000002        6.4000000000000004        3.4936256168220607     
   22.400000000000002        7.2000000000000002        3.4948475245130144     
   22.400000000000002        8.0000000000000000        3.4915206975980659     
   22.400000000000002        8.8000000000000007        3.5016169442880076     
   22.400000000000002        9.6000000000000014        3.4964603614022813     
   22.400000000000002        10.400000000000000        3.4905778206625153     
   22.400000000000002        11.200000000000001        3.5037466463552662     
   22.400000000000002        12.000000000000000        3.4848116034490575     
   22.400000000000002        12.800000000000001        3.4922800988893794     
   22.400000000000002        13.600000000000001        3.4995996019506284     
   22.400000000000002        14.400000000000000        3.5035936665963412     
   22.400000000000002        15.200000000000001        3.4920679875570566     
   22.400000000000002        16.000000000000000        3.4953171375151308     
   22.400000000000002        16.800000000000001        3.4995070009462532     
   22.400000000000002        17.600000000000001        3.4983904029261992     
   22.400000000000002        18.400000000000002        3.4893600620768801     
   22.400000000000002        19.200000000000003        3.4952089600770013     
   22.400000000000002        20.000000000000000        3.4808025702079983     
   22.400000000000002        20.800000000000001        3.4738100312431581     
   22.400000000000002        21.600000000000001        3.4837976118635421     
   22.400000000000002        22.400000000000002        3.4965109766609030     
   22.400000000000002        23.200000000000003        3.4825056894024700     
   22.400000000000002        24.000000000000000        3.4917837649793757     
   22.400000000000002        24.800000000000001        3.4924072655235023     
   22.400000000000002        25.600000000000001        3.5010111443855823     
   22.400000000000002        26.400000000000002        3.4832924248921522     
   22.400000000000002        27.200000000000003        3.4850152516534054     
   22.400000000000002        28.000000000000000        3.5065108840678127     
   22.400000000000002        28.800000000000001        3.4953568974469551     
   22.400000000000002        29.600000000000001        3.5065617600780690     
   22.400000000000002        30.400000000000002        3.4853666023106173     
   22.400000000000002        31.200000000000003        3.5049792938560347     
   22.400000000000002        32.000000000000000        3.5012022174238493     
   22.400000000000002        32.800000000000004        3.4993111262243084     
   22.400000000000002        33.600000000000001        3.4883658521794922     
   22.400000000000002        34.399999999999999        3.5059881561742778     
   22.400000000000002        35.200000000000003        3.4976078522556477     
   22.400000000000002        36.000000000000000        3.5012049952767281     
   22.400000000000002        36.800000000000004        3.4936588469844327     
   22.400000000000002        37.600000000000001        3.5010286821407703     
   22.400000000000002        38.400000000000006        3.5027519995910432     
   22.400000000000002        39.200000000000003        3.5115614018286707     
   22.400000000000002        40.000000000000000        3.5010332208685209     
   22.400000000000002        40.800000000000004        3.5098940674511532     
   22.400000000000002        41.600000000000001        3.5008179284508816     
   22.400000000000002        42.400000000000006        3.4995249488848024     
   22.400000000000002        43.200000000000003        3.5072866472945212     
   22.400000000000002        44.000000000000000        3.5047588551856621     
   22.400000000000002        44.800000000000004        3.4988229732476377     
   22.400000000000002        45.600000000000001        3.5049701763959895     
   22.400000000000002        46.400000000000006        3.5153438694677126     
   22.400000000000002        47.200000000000003        3.5034301025506958     
   22.400000000000002        48.000000000000000        3.5037271461130981     
   22.400000000000002        48.800000000000004        3.5018205911027396     
   22.400000000000002        49.600000000000001        3.5010848812356175     
   22.400000000000002        50.400000000000006        3.5010852445810379     
   22.400000000000002        51.200000000000003        3.5095312949473034     
   22.400000000000002        52.000000000000000        3.4938440829141193     
   22.400000000000002        52.800000000000004        3.5097519182894716     
   22.400000000000002        53.600000000000001        3.4974088124115172     
   22.400000000000002        54.400000000000006        3.5011101145797996     
   22.400000000000002        55.200000000000003        3.5043371004497761     
   22.400000000000002        56.000000000000000        3.5010918917011216     
   22.400000000000002        56.800000000000004        3.4923384795307268     
   22.400000000000002        57.600000000000001        3.4909318577783028     
   22.400000000000002        58.400000000000006        3.4977101894732190     
   22.400000000000002        59.200000000000003        3.4842167364555308     
   22.400000000000002        60.000000000000000        3.4978106507452753     
   22.400000000000002        60.800000000000004        3.4923634378483821     
   22.400000000000002        61.600000000000001        3.4925251117611844     
   22.400000000000002        62.400000000000006        3.4957453048134193     
   22.400000000000002        63.200000000000003        3.4986395972549351     
   22.400000000000002        64.000000000000000        3.5043191414983887     
   22.400000000000002        64.799999999999997        3.4863049351016620     
   22.400000000000002        65.600000000000009        3.4991243669899594     
   22.400000000000002        66.400000000000006        3.5006708131967650     
   22.400000000000002        67.200000000000003        3.4852629991318587     
   22.400000000000002        68.000000000000000        3.4993774501137564     
   22.400000000000002        68.799999999999997        3.4959592490210221     
   22.400000000000002        69.600000000000009        3.5047099422067132     
   22.400000000000002        70.400000000000006        3.5021930057735973     
   22.400000000000002        71.200000000000003        3.4842990765560748     
   22.400000000000002        72.000000000000000        3.5058481508691917     
   22.400000000000002        72.799999999999997        3.4924947505970256     
   22.400000000000002        73.600000000000009        3.4965117219418533     
   22.400000000000002        74.400000000000006        3.4951520643041691     
   22.400000000000002        75.200000000000003        3.5128284827338798     
   22.400000000000002        76.000000000000000        3.4993205293500003     
   22.400000000000002        76.800000000000011        3.5079080740739244     
   22.400000000000002        77.600000000000009        3.4939817476097019     
   22.400000000000002        78.400000000000006        3.4978056820273582     
   22.400000000000002        79.200000000000003        3.5163305612555487     
   22.400000000000002        80.000000000000000        3.4978654888125016     
   22.400000000000002        80.800000000000011        3.5065440318581427     
   22.400000000000002        81.600000000000009        3.5081090186331352     
   22.400000000000002        82.400000000000006        3.5044885007253535     
   22.400000000000002        83.200000000000003        3.5041730415625167     
   22.400000000000002        84.000000000000000        3.5080512716013152     
   22.400000000000002        84.800000000000011        3.5027822563129960     
   22.400000000000002        85.600000000000009        3.5079109165592257     
   22.400000000000002        86.400000000000006        3.5127828310842593     
   22.400000000000002        87.200000000000003        3.5041044513859672     
   22.400000000000002        88.000000000000000        3.5107184444045405     
   22.400000000000002        88.800000000000011        3.5020397785779367     
   22.400000000000002        89.600000000000009        3.6024716576102009     
   22.400000000000002        90.400000000000006        3.6918149424094677     
   22.400000000000002        91.200000000000003        3.7464563346482405     
   22.400000000000002        92.000000000000000        3.7672197351709813     
   22.400000000000002        92.800000000000011        3.7554306470403001     
   22.400000000000002        93.600000000000009        3.7018870596485649     
   22.400000000000002        94.400000000000006        3.6042363969626297     
   22.400000000000002        95.200000000000003        3.5061108022179615     
   22.400000000000002        96.000000000000000        3.5118266963590083     
   22.400000000000002        96.800000000000011        3.5021977596854379     
   22.400000000000002        97.600000000000009        3.5179393598488407     
   22.400000000000002        98.400000000000006        3.5038467890091387     
   22.400000000000002        99.200000000000003        3.5028883263556811     
   22.400000000000002        100.00000000000000        3.4971749779002552     
   22.400000000000002        100.80000000000001        3.4999998346229408     
   22.400000000000002        101.60000000000001        3.5008110241624353     
   22.400000000000002        102.40000000000001        3.5010136825141678     

   23.200000000000003       0.80000000000000004        3.5117390802010804     
   23.200000000000003        1.6000000000000001        3.4920623719774997     
   23.200000000000003        2.4000000000000004        3.5032518323979436     
   23.200000000000003        3.2000000000000002        3.5078727443115372     
   23.200000000000003        4.0000000000000000        3.4986760364515659     
   23.200000000000003        4.8000000000000007        3.4947595641155211     
   23.200000000000003        5.6000000000000005        3.4871136958379370     
   23.200000000000003        6.4000000000000004        3.4993218692955210     
   23.200000000000003        7.2000000000000002        3.4972760081744587     
   23.200000000000003        8.0000000000000000        3.4970357323386616     
   23.200000000000003        8.8000000000000007        3.4970646622245565     
   23.200000000000003        9.6000000000000014        3.5021237886105081     
   23.200000000000003        10.400000000000000        3.4856725110560656     
   23.200000000000003        11.200000000000001        3.5036926411678770     
   23.200000000000003        12.000000000000000        3.4977625525038847     
   23.200000000000003        12.800000000000001        3.4859213412043140     
   23.200000000000003        13.600000000000001        3.4969068045351293     
   23.200000000000003        14.400000000000000        3.5000863886346476     
   23.200000000000003        15.200000000000001        3.4831558914236611     
   23.200000000000003        16.000000000000000        3.4853271354821240     
   23.200000000000003        16.800000000000001        3.4980113250934508     
   23.200000000000003        17.600000000000001        3.4854679742791363     
   23.200000000000003        18.400000000000002        3.4909689740226564     
   23.200000000000003        19.200000000000003        3.4980770765902860     
   23.200000000000003        20.000000000000000        3.4905227006385990     
   23.200000000000003        20.800000000000001        3.4829961656589554     
   23.200000000000003        21.600000000000001        3.4896471382860352     
   23.200000000000003        22.400000000000002        3.4949175129611842     
   23.200000000000003        23.200000000000003        3.4983967628241670     
   23.200000000000003        24.000000000000000        3.4904659185377112     
   23.200000000000003        24.800000000000001        3.4960116396781928     
   23.200000000000003        25.600000000000001        3.4935852985476830     
   23.200000000000003        26.400000000000002        3.4976140081226879     
   23.200000000000003        27.200000000000003        3.4884134742673698     
   23.200000000000003        28.000000000000000        3.4945001473628667     
   23.200000000000003        28.800000000000001        3.4920010650301965     
   23.200000000000003        29.600000000000001        3.4914033621756562     
   23.200000000000003        30.400000000000002        3.4969237311098134     
   23.200000000000003        31.200000000000003        3.4905524460202413     
   23.200000000000003        32.000000000000000        3.4900661884717450     
   23.200000000000003        32.800000000000004        3.4871325643031619     
   23.200000000000003        33.600000000000001        3.5047586110380715     
   23.200000000000003        34.399999999999999        3.4872480309181788     
   23.200000000000003        35.200000000000003        3.5087898020959587     
   23.200000000000003        36.000000000000000        3.5138572475806225     
   23.200000000000003        36.800000000000004        3.4906296861043882     
   23.200000000000003        37.600000000000001        3.5178385582799896     
   23.200000000000003        38.400000000000006        3.5023670656680674     
   23.200000000000003        39.200000000000003        3.5081053635800070     
   23.200000000000003        40.000000000000000        3.5084453676759124     
   23.200000000000003        40.800000000000004        3.5009752419009432     
   23.200000000000003        41.600000000000001        3.5128860202720191     
   23.200000000000003        42.400000000000006        3.5047737328534283     
   23.200000000000003        43.200000000000003        3.5014861112406086     
   23.200000000000003        44.000000000000000        3.4990009172629963     
   23.200000000000003        44.800000000000004        3.5131827013784327     
   23.200000000000003        45.600000000000001        3.5119987339040857     
   23.200000000000003        46.400000000000006        3.4933697023771875     
   23.200000000000003        47.200000000000003        3.4987805349555372     
   23.200000000000003        48.000000000000000        3.4981284169613165     
   23.200000000000003        48.800000000000004        3.5125482795439087     
   23.200000000000003        49.600000000000001        3.4972607800717341     
   23.200000000000003        50.400000000000006        3.5070361152694307     
   23.200000000000003        51.200000000000003        3.4974849037349625     
   23.200000000000003        52.000000000000000        3.4997868848350935     
   23.200000000000003        52.800000000000004        3.5011538248377545     
   23.200000000000003        53.600000000000001        3.4956568554950480     
   23.200000000000003        54.400000000000006        3.4954284204473440     
   23.200000000000003        55.200000000000003        3.4988970549874727     
   23.200000000000003        56.000000000000000        3.4858535822066554     
   23.200000000000003        56.800000000000004        3.4938698581505565     
   23.200000000000003        57.600000000000001        3.4933153357478894     
   23.200000000000003        58.400000000000006        3.5034593825584301     
   23.200000000000003        59.200000000000003        3.4846426986750179     
   23.200000000000003        60.000000000000000        3.5035311117942083     
   23.200000000000003        60.800000000000004        3.4974949756941776     
   23.200000000000003        61.600000000000001        3.4978168738507631     
   23.200000000000003        62.400000000000006        3.4858329821483744     
   23.200000000000003        63.200000000000003        3.5030653238911498     
   23.200000000000003        64.000000000000000        3.4939282250882733     
   23.200000000000003        64.799999999999997        3.4923993744692718     
   23.200000000000003        65.600000000000009        3.4965685523725374     
   23.200000000000003        66.400000000000006        3.4943249644946373     
   23.200000000000003        67.200000000000003        3.5054300081387955     
   23.200000000000003        68.000000000000000        3.4852026186249838     
   23.200000000000003        68.799999999999997        3.5064104278232739     
   23.200000000000003        69.600000000000009        3.4859299260548386     
   23.200000000000003        70.400000000000006        3.5008927082702868     
   23.200000000000003        71.200000000000003        3.5042049850398191     
   23.200000000000003        72.000000000000000        3.4906234487564145     
   23.200000000000003        72.799999999999997        3.4922785760858668     
   23.200000000000003        73.600000000000009        3.5029578803103663     
   23.200000000000003        74.400000000000006        3.4942918412020392     
   23.200000000000003        75.200000000000003        3.4961577634974841     
   23.200000000000003        76.000000000000000        3.5078484251795881     
   23.200000000000003        76.800000000000011        3.4891508453371061     
   23.200000000000003        77.600000000000009        3.5156115971922990     
   23.200000000000003        78.400000000000006        3.4993858660836823     
   23.200000000000003        79.200000000000003        3.5000586204602744     
   23.200000000000003        80.000000000000000        3.5060220278500807     
   23.200000000000003        80.800000000000011        3.5070161373776996     
   23.200000000000003        81.600000000000009        3.5030722115336701     
   23.200000000000003        82.400000000000006        3.5066713026808345     
   23.200000000000003        83.200000000000003        3.5054120952723284     
   23.200000000000003        84.000000000000000        3.4987450133738833     
   23.200000000000003        84.800000000000011        3.5011520139282397     
   23.200000000000003        85.600000000000009        3.5009212466267954     
   23.200000000000003        86.400000000000006        3.5022072686887933     
   23.200000000000003        87.200000000000003        3.5040403459005307     
   23.200000000000003        88.000000000000000        3.4981806238052595     
   23.200000000000003        88.800000000000011        3.5139376750721687     
   23.200000000000003        89.600000000000009        3.5024514117449002     
   23.200000000000003        90.400000000000006        3.5509838796513478     
   23.200000000000003        91.200000000000003        3.5977477315840809     
   23.200000000000003        92.000000000000000        3.6176378758439212     
   23.200000000000003        92.800000000000011        3.6064419356245119     
   23.200000000000003        93.600000000000009        3.5604075104236910     
   23.200000000000003        94.400000000000006        3.5040718055127975     
   23.200000000000003        95.200000000000003        3.5011209250478208     
   23.200000000000003        96.000000000000000        3.5014152280609978     
   23.200000000000003        96.800000000000011        3.5147482122478504     
   23.200000000000003        97.600000000000009        3.5030228321492580     
   23.200000000000003        98.400000000000006        3.5033341747787747     
   23.200000000000003        99.200000000000003        3.5134523554251391     
   23.200000000000003        100.00000000000000        3.5126421223884536     
   23.200000000000003        100.80000000000001        3.5081613587289251     
   23.200000000000003        101.60000000000001        3.5081199350840371     
   23.200000000000003        102.40000000000001        3.5041995780740751     

   24.000000000000000       0.80000000000000004        3.5076846632435075     
   24.000000000000000        1.6000000000000001        3.5064614377448287     
   24.000000000000000        2.4000000000000004        3.5055288756573506     
   24.000000000000000        3.2000000000000002        3.4909830245391289     
   24.000000000000000        4.0000000000000000        3.4939731825123475     
   24.000000000000000        4.8000000000000007        3.5018797519172584     
   24.000000000000000        5.6000000000000005        3.5068192571152759     
   24.000000000000000        6.4000000000000004        3.4987236313135250     
   24.000000000000000        7.2000000000000002        3.5039546810415625     
   24.000000000000000        8.0000000000000000        3.4866319679720732     
   24.000000000000000        8.8000000000000007        3.4973024248012243     
   24.000000000000000        9.6000000000000014        3.4888461306893950     
   24.000000000000000        10.400000000000000        3.4933330617527028     
   24.000000000000000        11.200000000000001        3.4938872724434731     
   24.000000000000000        12.000000000000000        3.5018489254461658     
   24.000000000000000        12.800000000000001        3.4917091519842582     
   24.000000000000000        13.600000000000001        3.4920352260152754     
   24.000000000000000        14.400000000000000        3.4918381107787080     
   24.000000000000000        15.200000000000001        3.4995182840305250     
   24.000000000000000        16.000000000000000        3.4879119353047581     
   24.000000000000000        16.800000000000001        3.4998583744809864     
   24.000000000000000        17.600000000000001        3.4894315642232088     
   24.000000000000000        18.400000000000002        3.4978788539084897     
   24.000000000000000        19.200000000000003        3.4987594696391424     
   24.000000000000000        20.000000000000000        3.4972775260936766     
   24.000000000000000        20.800000000000001        3.4965791864041749     
   24.000000000000000        21.600000000000001        3.4988613897705108     
   24.000000000000000        22.400000000000002        3.4953070033456934     
   24.000000000000000        23.200000000000003        3.4999991538140249     
   24.000000000000000        24.000000000000000        3.4871346664306881     
   24.000000000000000        24.800000000000001        3.4885654484782798     
   24.000000000000000        25.600000000000001        3.4810372521190516     
   24.000000000000000        26.400000000000002        3.5019465573989472     
   24.000000000000000        27.200000000000003        3.4985219071834828     
   24.000000000000000        28.000000000000000        3.4857123092368520     
   24.000000000000000        28.800000000000001        3.4992477014131684     
   24.000000000000000        29.600000000000001        3.4961158644986408     
   24.000000000000000        30.400000000000002        3.4970679669288143     
   24.000000000000000        31.200000000000003        3.4970860369098080     
   24.000000000000000        32.000000000000000        3.4997792357493194     
   24.000000000000000        32.800000000000004        3.5030233018128119     
   24.000000000000000        33.600000000000001        3.5102572796392870     
   24.000000000000000        34.399999999999999        3.5026596119059121     
   24.000000000000000        35.200000000000003        3.4893084418520557     
   24.000000000000000        36.000000000000000        3.5023634025719601     
   24.000000000000000        36.800000000000004        3.5117594165536676     
   24.000000000000000        37.600000000000001        3.4978052374502142     
   24.000000000000000        38.400000000000006        3.4970559664648513     
   24.000000000000000        39.200000000000003        3.4953744700523481     
   24.000000000000000        40.000000000000000        3.5026098796411493     
   24.000000000000000        40.800000000000004        3.5154034094460065     
   24.000000000000000        41.600000000000001        3.4911733990333462     
   24.000000000000000        42.400000000000006        3.5124195003564394     
   24.000000000000000        43.200000000000003        3.4970710756413319     
   24.000000000000000        44.000000000000000        3.5151054882779147     
   24.000000000000000        44.800000000000004        3.4986715841398710     
   24.000000000000000        45.600000000000001        3.5131763724278127     
   24.000000000000000        46.400000000000006        3.5076007709547916     
   24.000000000000000        47.200000000000003        3.5127099716212804     
   24.000000000000000        48.000000000000000        3.5008417873917894     
   24.000000000000000        48.800000000000004        3.4944309702268028     
   24.000000000000000        49.600000000000001        3.4959790839968830     
   24.000000000000000        50.400000000000006        3.4994075035421308     
   24.000000000000000        51.200000000000003        3.4974716699221147     
   24.000000000000000        52.000000000000000        3.4925863560599986     
   24.000000000000000        52.800000000000004        3.5094722960517912     
   24.000000000000000        53.600000000000001        3.4957011652764458     
   24.000000000000000        54.400000000000006        3.4922461064256454     
   24.000000000000000        55.200000000000003        3.4992370477830441     
   24.000000000000000        56.000000000000000        3.4869568354793854     
   24.000000000000000        56.800000000000004        3.5063149713510908     
   24.000000000000000        57.600000000000001        3.4979806883073215     
   24.000000000000000        58.400000000000006        3.4857407719037070     
   24.000000000000000        59.200000000000003        3.4922106769864367     
   24.000000000000000        60.000000000000000        3.4852610265522417     
   24.000000000000000        60.800000000000004        3.4857898743615867     
   24.000000000000000        61.600000000000001        3.4898905738874797     
   24.000000000000000        62.400000000000006        3.4948098352690291     
   24.000000000000000        63.200000000000003        3.4995980346354130     
   24.000000000000000        64.000000000000000        3.4914243663473421     
   24.000000000000000        64.799999999999997        3.4911918475919426     
   24.000000000000000        65.600000000000009        3.4940274358757768     
   24.000000000000000        66.400000000000006        3.4921871928372439     
   24.000000000000000        67.200000000000003        3.4822073745605553     
   24.000000000000000        68.000000000000000        3.5041705124015614     
   24.000000000000000        68.799999999999997        3.4927715199913645     
   24.000000000000000        69.600000000000009        3.5060005886265881     
   24.000000000000000        70.400000000000006        3.5037230601830043     
   24.000000000000000        71.200000000000003        3.4835095560136233     
   24.000000000000000        72.000000000000000        3.5063686343211891     
   24.000000000000000        72.799999999999997        3.5005993948911436     
   24.000000000000000        73.600000000000009        3.5080247639601527     
   24.000000000000000        74.400000000000006        3.4992015558721294     
   24.000000000000000        75.200000000000003        3.5012945510762323     
   24.000000000000000        76.000000000000000        3.5088696285532208     
   24.000000000000000        76.800000000000011        3.4887791777058559     
   24.000000000000000        77.600000000000009        3.4925492502897129     
   24.000000000000000        78.400000000000006        3.5057878959481763     
   24.000000000000000        79.200000000000003        3.5074730475363256     
   24.000000000000000        80.000000000000000        3.4987903331799362     
   24.000000000000000        80.800000000000011        3.5029964062316465     
   24.000000000000000        81.600000000000009        3.4961955441422305     
   24.000000000000000        82.400000000000006        3.5154570050162834     
   24.000000000000000        83.200000000000003        3.5144866195056430     
   24.000000000000000        84.000000000000000        3.4968196761787866     
   24.000000000000000        84.800000000000011        3.5033008648746828     
   24.000000000000000        85.600000000000009        3.5041811394976561     
   24.000000000000000        86.400000000000006        3.5045795497514280     
   24.000000000000000        87.200000000000003        3.5059994650658681     
   24.000000000000000        88.000000000000000        3.5156460650281351     
   24.000000000000000        88.800000000000011        3.5044843846243632     
   24.000000000000000        89.600000000000009        3.5050487913429804     
   24.000000000000000        90.400000000000006        3.5055399338812374     
   24.000000000000000        91.200000000000003        3.5149244707361289     
   24.000000000000000        92.000000000000000        3.5104734357470044     
   24.000000000000000        92.800000000000011        3.5202055129204526     
   24.000000000000000        93.600000000000009        3.5016333210504365     
   24.000000000000000        94.400000000000006        3.5104895679254038     
   24.000000000000000        95.200000000000003        3.5127110146039735     
   24.000000000000000        96.000000000000000        3.5071748215056271     
   24.000000000000000        96.800000000000011        3.4958182334238268     
   24.000000000000000        97.600000000000009        3.5093433178395759     
   24.000000000000000        98.400000000000006        3.5136658191819907     
   24.000000000000000        99.200000000000003        3.4952464510140873     
   24.000000000000000        100.00000000000000        3.4943881712567104     
   24.000000000000000        100.80000000000001        3.5116944409448418     
   24.000000000000000        101.60000000000001        3.4971821598617350     
   24.000000000000000        102.40000000000001        3.5023582489745801     

   24.800000000000001       0.80000000000000004        3.4949764764012792     
   24.800000000000001        1.6000000000000001        3.4971598797724872     
   24.800000000000001        2.4000000000000004        3.5023589407511269     
   24.800000000000001        3.2000000000000002        3.4964449355735669     
   24.800000000000001        4.0000000000000000        3.5041130774977161     
   24.800000000000001        4.8000000000000007        3.4888796106002560     
   24.800000000000001        5.6000000000000005        3.5048407691090491     
   24.800000000000001        6.4000000000000004        3.4844958605631362     
   24.800000000000001        7.2000000000000002        3.5022498367955719     
   24.800000000000001        8.0000000000000000        3.4955077336635823     
   24.800000000000001        8.8000000000000007        3.4984274419628303     
   24.800000000000001        9.6000000000000014        3.5078430993716032     
   24.800000000000001        10.400000000000000        3.4898588664679737     
   24.800000000000001        11.200000000000001        3.4900113291169550     
   24.800000000000001        12.000000000000000        3.4974052393956820     
   24.800000000000001        12.800000000000001        3.4896620726488625     
   24.800000000000001        13.600000000000001        3.4833214249665838     
   24.800000000000001        14.400000000000000        3.4996864345009535     
   24.800000000000001        15.200000000000001        3.4908112740296469     
   24.800000000000001        16.000000000000000        3.4953729812321739     
   24.800000000000001        16.800000000000001        3.4942926552888101     
   24.800000000000001        17.600000000000001        3.4914797658342542     
   24.800000000000001        18.400000000000002        3.5008838939264928     
   24.800000000000001        19.200000000000003        3.4912438062498046     
   24.800000000000001        20.000000000000000        3.4878537638485865     
   24.800000000000001        20.800000000000001        3.4923135007856452     
   24.800000000000001        21.600000000000001        3.4965805656664997     
   24.800000000000001        22.400000000000002        3.4802611171837663     
   24.800000000000001        23.200000000000003        3.4964202672015583     
   24.800000000000001        24.000000000000000        3.4911830625190765     
   24.800000000000001        24.800000000000001        3.4962184467027746     
   24.800000000000001        25.600000000000001        3.4908649127339615     
   24.800000000000001        26.400000000000002        3.5012250747791307     
   24.800000000000001        27.200000000000003        3.4973738394140681     
   24.800000000000001        28.000000000000000        3.4842404615984197     
   24.800000000000001        28.800000000000001        3.4967465661548398     
   24.800000000000001        29.600000000000001        3.4836085180007546     
   24.800000000000001        30.400000000000002        3.5027133795452912     
   24.800000000000001        31.200000000000003        3.5004712692289504     
   24.800000000000001        32.000000000000000        3.4969952638633237     
   24.800000000000001        32.800000000000004        3.4934171643597054     
   24.800000000000001        33.600000000000001        3.4905228837093984     
   24.800000000000001        34.399999999999999        3.4960820517233802     
   24.800000000000001        35.200000000000003        3.5117498819264519     
   24.800000000000001        36.000000000000000        3.4958158720330079     
   24.800000000000001        36.800000000000004        3.4982147831345838     
   24.800000000000001        37.600000000000001        3.5036364673203706     
   24.800000000000001        38.400000000000006        3.4991482444494246     
   24.800000000000001        39.200000000000003        3.5099580286821630     
   24.800000000000001        40.000000000000000        3.5055682557901489     
   24.800000000000001        40.800000000000004        3.5007677305974298     
   24.800000000000001        41.600000000000001        3.5149380908546148     
   24.800000000000001        42.400000000000006        3.5039824611967654     
   24.800000000000001        43.200000000000003        3.5073274663355716     
   24.800000000000001        44.000000000000000        3.4992887668132120     
   24.800000000000001        44.800000000000004        3.5107858468611539     
   24.800000000000001        45.600000000000001        3.4968796547081311     
   24.800000000000001        46.400000000000006        3.4994242354572371     
   24.800000000000001        47.200000000000003        3.4907449960298740     
   24.800000000000001        48.000000000000000        3.5115930855092437     
   24.800000000000001        48.800000000000004        3.5039329001001684     
   24.800000000000001        49.600000000000001        3.5093336081502122     
   24.800000000000001        50.400000000000006        3.4956490220346770     
   24.800000000000001        51.200000000000003        3.5173829405096688     
   24.800000000000001        52.000000000000000        3.4901836455340955     
   24.800000000000001        52.800000000000004        3.4968199285300954     
   24.800000000000001        53.600000000000001        3.4900909370055224     
   24.800000000000001        54.400000000000006        3.4982136796324408     
   24.800000000000001        55.200000000000003        3.5019652376618788     
   24.800000000000001        56.000000000000000        3.4885534500483906     
   24.800000000000001        56.800000000000004        3.5016609387336737     
   24.800000000000001        57.600000000000001        3.4968307435638835     
   24.800000000000001        58.400000000000006        3.4905023168960834     
   24.800000000000001        59.200000000000003        3.4984686799821603     
   24.800000000000001        60.000000000000000        3.4932870911861817     
   24.800000000000001        60.800000000000004        3.4901406562785073     
   24.800000000000001        61.600000000000001        3.4975556354118238     
   24.800000000000001        62.400000000000006        3.4968712357921872     
   24.800000000000001        63.200000000000003        3.4851896309808987     
   24.800000000000001        64.000000000000000        3.4989651983545160     
   24.800000000000001        64.799999999999997        3.4926289100141688     
   24.800000000000001        65.600000000000009        3.4974188470633143     
   24.800000000000001        66.400000000000006        3.5021602476142508     
   24.800000000000001        67.200000000000003        3.4902141016949999     
   24.800000000000001        68.000000000000000        3.4979017186868706     
   24.800000000000001        68.799999999999997        3.4997992232479977     
   24.800000000000001        69.600000000000009        3.4840822934142124     
   24.800000000000001        70.400000000000006        3.5048483062812328     
   24.800000000000001        71.200000000000003        3.5024118979439955     
   24.800000000000001        72.000000000000000        3.5023924628194618     
   24.800000000000001        72.799999999999997        3.4909056218044658     
   24.800000000000001        73.600000000000009        3.4912583586420713     
   24.800000000000001        74.400000000000006        3.4915347087984712     
   24.800000000000001        75.200000000000003        3.4987014584098919     
   24.800000000000001        76.000000000000000        3.4965286172046750     
   24.800000000000001        76.800000000000011        3.5081180511817966     
   24.800000000000001        77.600000000000009        3.5059143469309015     
   24.800000000000001        78.400000000000006        3.4963164618923845     
   24.800000000000001        79.200000000000003        3.5003099304170036     
   24.800000000000001        80.000000000000000        3.4987044658570432     
   24.800000000000001        80.800000000000011        3.5166490824132195     
   24.800000000000001        81.600000000000009        3.4974734806783223     
   24.800000000000001        82.400000000000006        3.4969655145489433     
   24.800000000000001        83.200000000000003        3.4956101034056721     
   24.800000000000001        84.000000000000000        3.4970205005440369     
   24.800000000000001        84.800000000000011        3.5115358257430720     
   24.800000000000001        85.600000000000009        3.5035377195282691     
   24.800000000000001        86.400000000000006        3.5140455765034861     
   24.800000000000001        87.200000000000003        3.5012328689483794     
   24.800000000000001        88.000000000000000        3.5115392466043662     
   24.800000000000001        88.800000000000011        3.4991117402802621     
   24.800000000000001        89.600000000000009        3.5004474771225946     
   24.800000000000001        90.400000000000006        3.5027845195677343     
   24.800000000000001        91.200000000000003        3.4985249375742486     
   24.800000000000001        92.000000000000000        3.5137673900454223     
   24.800000000000001        92.800000000000011        3.5063331258861803     
   24.800000000000001        93.600000000000009        3.5026866576160405     
   24.800000000000001        94.400000000000006        3.5080297475692963     
   24.800000000000001        95.200000000000003        3.5052760323524557     
   24.800000000000001        96.000000000000000        3.5026701086711474     
   24.800000000000001        96.800000000000011        3.5168126067599661     
   24.800000000000001        97.600000000000009        3.5072223302875818     
   24.800000000000001        98.400000000000006        3.5085141925865635     
   24.800000000000001        99.200000000000003        3.4911053904500413     
   24.800000000000001        100.00000000000000        3.4938681281775157     
   24.800000000000001        100.80000000000001        3.5059997503508580     
   24.800000000000001        101.60000000000001        3.5059537141696890     
   24.800000000000001        102.40000000000001        3.5164989560635886     

   25.600000000000001       0.80000000000000004        3.5071002824223423     
   25.600000000000001        1.6000000000000001        3.5106781083805720     
   25.600000000000001        2.4000000000000004        3.4899089837950252     
   25.600000000000001        3.2000000000000002        3.5062341734865101     
   25.600000000000001        4.0000000000000000        3.4930367092889285     
   25.600000000000001        4.8000000000000007        3.5032890363222617     
   25.600000000000001        5.6000000000000005        3.4903965342996095     
   25.600000000000001        6.4000000000000004        3.5030091093627584     
   25.600000000000001        7.2000000000000002        3.4993957248848555     
   25.600000000000001        8.0000000000000000        3.5028536382626667     
   25.600000000000001        8.8000000000000007        3.4844214997621230     
   25.600000000000001        9.6000000000000014        3.4940450862370120     
   25.600000000000001        10.400000000000000        3.4855884571356843     
   25.600000000000001        11.200000000000001        3.5063887848984767     
   25.600000000000001        12.000000000000000        3.4846139879997722     
   25.600000000000001        12.800000000000001        3.4978513421538429     
   25.600000000000001        13.600000000000001        3.4953810767260567     
   25.600000000000001        14.400000000000000        3.4884806230721583     
   25.600000000000001        15.200000000000001        3.5008204452155227     
   25.600000000000001        16.000000000000000        3.4841385414270687     
   25.600000000000001        16.800000000000001        3.4928966418068508     
   25.600000000000001        17.600000000000001        3.4828579001982973     
   25.600000000000001        18.400000000000002        3.4964098846284388     
   25.600000000000001        19.200000000000003        3.4918702953174798     
   25.600000000000001        20.000000000000000        3.4927847515594164     
   25.600000000000001        20.800000000000001        3.4931374493467144     
   25.600000000000001        21.600000000000001        3.4908026735348945     
   25.600000000000001        22.400000000000002        3.4856281452600522     
   25.600000000000001        23.200000000000003        3.5022379607561911     
   25.600000000000001        24.000000000000000        3.4972854214988907     
   25.600000000000001        24.800000000000001        3.4911317442711511     
   25.600000000000001        25.600000000000001        3.4931013537274240     
   25.600000000000001        26.400000000000002        3.4819939096718526     
   25.600000000000001        27.200000000000003        3.4975427096681497     
   25.600000000000001        28.000000000000000        3.5010061623173430     
   25.600000000000001        28.800000000000001        3.4923518487046055     
   25.600000000000001        29.600000000000001        3.4958853862722541     
   25.600000000000001        30.400000000000002        3.4901710195181366     
   25.600000000000001        31.200000000000003        3.4847272377464202     
   25.600000000000001        32.000000000000000        3.5011983387301222     
   25.600000000000001        32.800000000000004        3.5007352837147523     
   25.600000000000001        33.600000000000001        3.5027513386129847     
   25.600000000000001        34.399999999999999        3.4893442986105194     
   25.600000000000001        35.200000000000003        3.5069700737879779     
   25.600000000000001        36.000000000000000        3.5002288420370125     
   25.600000000000001        36.800000000000004        3.5025030116622728     
   25.600000000000001        37.600000000000001        3.4955721248809275     
   25.600000000000001        38.400000000000006        3.5098414456833402     
   25.600000000000001        39.200000000000003        3.5008504297899967     
   25.600000000000001        40.000000000000000        3.5182936262545219     
   25.600000000000001        40.800000000000004        3.4973057034138719     
   25.600000000000001        41.600000000000001        3.5024170605548051     
   25.600000000000001        42.400000000000006        3.5110340254045509     
   25.600000000000001        43.200000000000003        3.5178659802554719     
   25.600000000000001        44.000000000000000        3.4992082423655950     
   25.600000000000001        44.800000000000004        3.5106180382836665     
   25.600000000000001        45.600000000000001        3.5119387047418833     
   25.600000000000001        46.400000000000006        3.4954622338484311     
   25.600000000000001        47.200000000000003        3.5104513481002124     
   25.600000000000001        48.000000000000000        3.4991834015911443     
   25.600000000000001        48.800000000000004        3.5126691346985517     
   25.600000000000001        49.600000000000001        3.4921254233333934     
   25.600000000000001        50.400000000000006        3.5092294421165935     
   25.600000000000001        51.200000000000003        3.4875001861539130     
   25.600000000000001        52.000000000000000        3.4885547797319050     
   25.600000000000001        52.800000000000004        3.4924548031348976     
   25.600000000000001        53.600000000000001        3.4972413406550715     
   25.600000000000001        54.400000000000006        3.4920007056722961     
   25.600000000000001        55.200000000000003        3.4841805370000158     
   25.600000000000001        56.000000000000000        3.4913193510228333     
   25.600000000000001        56.800000000000004        3.5004746770145578     
   25.600000000000001        57.600000000000001        3.4601326779873074     
   25.600000000000001        58.400000000000006        3.3672616595849925     
   25.600000000000001        59.200000000000003        3.3139081198191445     
   25.600000000000001        60.000000000000000        3.3118668529303292     
   25.600000000000001        60.800000000000004        3.3575773509053310     
   25.600000000000001        61.600000000000001        3.4387704071493106     
   25.600000000000001        62.400000000000006        3.4839121222114269     
   25.600000000000001        63.200000000000003        3.4849274110515069     
   25.600000000000001        64.000000000000000        3.4984998151160442     
   25.600000000000001        64.799999999999997        3.4944812787389483     
   25.600000000000001        65.600000000000009        3.4873527142358220     
   25.600000000000001        66.400000000000006        3.4999759356787123     
   25.600000000000001        67.200000000000003        3.4799965785913023     
   25.600000000000001        68.000000000000000        3.5007075341703695     
   25.600000000000001        68.799999999999997        3.4985434311565400     
   25.600000000000001        69.600000000000009        3.4847596541738697     
   25.600000000000001        70.400000000000006        3.4935399102560414     
   25.600000000000001        71.200000000000003        3.5005553855875964     
   25.600000000000001        72.000000000000000        3.4921587493423636     
   25.600000000000001        72.799999999999997        3.5074885720650060     
   25.600000000000001        73.600000000000009        3.5009673742495360     
   25.600000000000001        74.400000000000006        3.5023032740083471     
   25.600000000000001        75.200000000000003        3.4943332940704739     
   25.600000000000001        76.000000000000000        3.4939236402127323     
   25.600000000000001        76.800000000000011        3.4969003415832818     
   25.600000000000001        77.600000000000009        3.4888280246052310     
   25.600000000000001        78.400000000000006        3.5098176179717218     
   25.600000000000001        79.200000000000003        3.5080910384811648     
   25.600000000000001        80.000000000000000        3.4992279590745081     
   25.600000000000001        80.800000000000011        3.4938482334958718     
   25.600000000000001        81.600000000000009        3.5077815559826426     
   25.600000000000001        82.400000000000006        3.5131883134917925     
   25.600000000000001        83.200000000000003        3.4939254530652617     
   25.600000000000001        84.000000000000000        3.5131146658943297     
   25.600000000000001        84.800000000000011        3.5103648500024178     
   25.600000000000001        85.600000000000009        3.5063950455402360     
   25.600000000000001        86.400000000000006        3.5080689473411035     
   25.600000000000001        87.200000000000003        3.5008120318094704     
   25.600000000000001        88.000000000000000        3.5011234254638537     
   25.600000000000001        88.800000000000011        3.5125576707323516     
   25.600000000000001        89.600000000000009        3.4958324654959498     
   25.600000000000001        90.400000000000006        3.5180305823187443     
   25.600000000000001        91.200000000000003        3.5018926144919145     
   25.600000000000001        92.000000000000000        3.5043982077955205     
   25.600000000000001        92.800000000000011        3.4974164740384643     
   25.600000000000001        93.600000000000009        3.5173448273402483     
   25.600000000000001        94.400000000000006        3.5011306335656491     
   25.600000000000001        95.200000000000003        3.4975919512455080     
   25.600000000000001        96.000000000000000        3.4979468003813379     
   25.600000000000001        96.800000000000011        3.5005024591038869     
   25.600000000000001        97.600000000000009        3.4969996923195401     
   25.600000000000001        98.400000000000006        3.5040757624024823     
   25.600000000000001        99.200000000000003        3.5118120252025493     
   25.600000000000001        100.00000000000000        3.5162516364625893     
   25.600000000000001        100.80000000000001        3.4958626195746554     
   25.600000000000001        101.60000000000001        3.5061383542134728     
   25.600000000000001        102.40000000000001        3.4916632529302176     

   26.400000000000002       0.80000000000000004        3.5058006336219032     
   26.400000000000002        1.6000000000000001        3.4995141294397274     
   26.400000000000002        2.4000000000000004        3.5075117830444320     
   26.400000000000002        3.2000000000000002        3.5039515333478031     
   26.400000000000002        4.0000000000000000        3.4872780954230396     
   26.400000000000002        4.8000000000000007        3.5008051176228969     
   26.400000000000002        5.6000000000000005        3.4855352023037045     
   26.400000000000002        6.4000000000000004        3.5021781742789315     
   26.400000000000002        7.2000000000000002        3.5058532650876191     
   26.400000000000002        8.0000000000000000        3.4854040794512664     
   26.400000000000002        8.8000000000000007        3.4920471345186566     
   26.400000000000002        9.6000000000000014        3.5019796587041254     
   26.400000000000002        10.400000000000000        3.5055334125752737     
   26.400000000000002        11.200000000000001        3.4856602316140122     
   26.400000000000002        12.000000000000000        3.4984486226409324     
   26.400000000000002        12.800000000000001        3.5018327697112031     
   26.400000000000002        13.600000000000001        3.4831506328308328     
   26.400000000000002        14.400000000000000        3.4969656690328503     
   26.400000000000002        15.200000000000001        3.4886043201382333     
   26.400000000000002        16.000000000000000        3.5048816429750089     
   26.400000000000002        16.800000000000001        3.4827644468271082     
   26.400000000000002        17.600000000000001        3.5055592963463722     
   26.400000000000002        18.400000000000002        3.4994956962919752     
   26.400000000000002        19.200000000000003        3.4989667794886143     
   26.400000000000002        20.000000000000000        3.4878724473597074     
   26.400000000000002        20.800000000000001        3.4909429066674225     
   26.400000000000002        21.600000000000001        3.4866221405177922     
   26.400000000000002        22.400000000000002        3.5013290771633132     
   26.400000000000002        23.200000000000003        3.4793427510810160     
   26.400000000000002        24.000000000000000        3.4984882260001173     
   26.400000000000002        24.800000000000001        3.4919489479901342     
   26.400000000000002        25.600000000000001        3.4875069518061772     
   26.400000000000002        26.400000000000002        3.5032583041707004     
   26.400000000000002        27.200000000000003        3.4987472151712184     
   26.400000000000002        28.000000000000000        3.4966831157443945     
   26.400000000000002        28.800000000000001        3.5014738926607483     
   26.400000000000002        29.600000000000001        3.4970955583890992     
   26.400000000000002        30.400000000000002        3.5009754279046676     
   26.400000000000002        31.200000000000003        3.4886865191947338     
   26.400000000000002        32.000000000000000        3.5020898780256364     
   26.400000000000002        32.800000000000004        3.5022702882422680     
   26.400000000000002        33.600000000000001        3.4861777030573271     
   26.400000000000002        34.399999999999999        3.5047510216326114     
   26.400000000000002        35.200000000000003        3.4924092721921327     
   26.400000000000002        36.000000000000000        3.5127054286733777     
   26.400000000000002        36.800000000000004        3.4979786909175741     
   26.400000000000002        37.600000000000001        3.5117006403446296     
   26.400000000000002        38.400000000000006        3.5021669612174318     
   26.400000000000002        39.200000000000003        3.5054993220292614     
   26.400000000000002        40.000000000000000        3.5054245746799984     
   26.400000000000002        40.800000000000004        3.5021673816795795     
   26.400000000000002        41.600000000000001        3.5012338843365671     
   26.400000000000002        42.400000000000006        3.5018128742005299     
   26.400000000000002        43.200000000000003        3.4964574320539876     
   26.400000000000002        44.000000000000000        3.4972773593030038     
   26.400000000000002        44.800000000000004        3.5018355916174260     
   26.400000000000002        45.600000000000001        3.5114883239548522     
   26.400000000000002        46.400000000000006        3.5019224454189941     
   26.400000000000002        47.200000000000003        3.5023727018945405     
   26.400000000000002        48.000000000000000        3.4992106714827260     
   26.400000000000002        48.800000000000004        3.4951375804408529     
   26.400000000000002        49.600000000000001        3.4948716753186453     
   26.400000000000002        50.400000000000006        3.5005358613983968     
   26.400000000000002        51.200000000000003        3.5005395763140390     
   26.400000000000002        52.000000000000000        3.4991435792658314     
   26.400000000000002        52.800000000000004        3.5040383511363680     
   26.400000000000002        53.600000000000001        3.5007854531979326     
   26.400000000000002        54.400000000000006        3.4967521111349789     
   26.400000000000002        55.200000000000003        3.4964093710042135     
   26.400000000000002        56.000000000000000        3.4885421437744411     
   26.400000000000002        56.800000000000004        3.4644098219948365     
   26.400000000000002        57.600000000000001        3.3173903313797446     
   26.400000000000002        58.400000000000006        3.2177580506304180     
   26.400000000000002        59.200000000000003        3.1789474022370703     
   26.400000000000002        60.000000000000000        3.1815509442357159     
   26.400000000000002        60.800000000000004        3.2207889490530768     
   26.400000000000002        61.600000000000001        3.3063853611657308     
   26.400000000000002        62.400000000000006        3.4273012587398806     
   26.400000000000002        63.200000000000003        3.4892793912510593     
   26.400000000000002        64.000000000000000        3.4911371692124171     
   26.400000000000002        64.799999999999997        3.4980387400604709     
   26.400000000000002        65.600000000000009        3.5012004070794061     
   26.400000000000002        66.400000000000006        3.4977846646126771     
   26.400000000000002        67.200000000000003        3.5006995162648664     
   26.400000000000002        68.000000000000000        3.4986419739927781     
   26.400000000000002        68.799999999999997        3.4970660549845647     
   26.400000000000002        69.600000000000009        3.4957169557689287     
   26.400000000000002        70.400000000000006        3.4935359653406981     
   26.400000000000002        71.200000000000003        3.4969011049717111     
   26.400000000000002        72.000000000000000        3.4883123322065583     
   26.400000000000002        72.799999999999997        3.4948670186983426     
   26.400000000000002        73.600000000000009        3.4901951089183858     
   26.400000000000002        74.400000000000006        3.5051548171841884     
   26.400000000000002        75.200000000000003        3.4968816342033153     
   26.400000000000002        76.000000000000000        3.5007432032769090     
   26.400000000000002        76.800000000000011        3.5046710263938441     
   26.400000000000002        77.600000000000009        3.5023494163550186     
   26.400000000000002        78.400000000000006        3.4951476143418643     
   26.400000000000002        79.200000000000003        3.4960075819164853     
   26.400000000000002        80.000000000000000        3.4939853911691867     
   26.400000000000002        80.800000000000011        3.5080510643725873     
   26.400000000000002        81.600000000000009        3.5070080787960363     
   26.400000000000002        82.400000000000006        3.4913386899148304     
   26.400000000000002        83.200000000000003        3.5038372525823158     
   26.400000000000002        84.000000000000000        3.4889915934944153     
   26.400000000000002        84.800000000000011        3.5127003899911409     
   26.400000000000002        85.600000000000009        3.4944975297580574     
   26.400000000000002        86.400000000000006        3.5011636185279529     
   26.400000000000002        87.200000000000003        3.5149569885285032     
   26.400000000000002        88.000000000000000        3.4986819186944911     
   26.400000000000002        88.800000000000011        3.5055092515976276     
   26.400000000000002        89.600000000000009        3.5094807229462184     
   26.400000000000002        90.400000000000006        3.5075791097118221     
   26.400000000000002        91.200000000000003        3.5043202943202578     
   26.400000000000002        92.000000000000000        3.4947507000668843     
   26.400000000000002        92.800000000000011        3.5183960313299449     
   26.400000000000002        93.600000000000009        3.4976464117239559     
   26.400000000000002        94.400000000000006        3.4962784987643678     
   26.400000000000002        95.200000000000003        3.5133095168613004     
   26.400000000000002        96.000000000000000        3.5088451051512588     
   26.400000000000002        96.800000000000011        3.5107881381758035     
   26.400000000000002        97.600000000000009        3.5140444171035785     
   26.400000000000002        98.400000000000006        3.5034301357802575     
   26.400000000000002        99.200000000000003        3.4927609756890345     
   26.400000000000002        100.00000000000000        3.5083755050723000     
   26.400000000000002        100.80000000000001        3.4915126476900600     
   26.400000000000002        101.60000000000001        3.5111452046507772     
   26.400000000000002        102.40000000000001        3.4913806053239482     

   27.200000000000003       0.80000000000000004        3.5012627976142405     
   27.200000000000003        1.6000000000000001        3.5020243017550468     
   27.200000000000003        2.4000000000000004        3.5028039177733423     
   27.200000000000003        3.2000000000000002        3.4924151127487750     
   27.200000000000003        4.0000000000000000        3.5130157122805556     
   27.200000000000003        4.8000000000000007        3.4865865690334172     
   27.200000000000003        5.6000000000000005        3.5050397804231594     
   27.200000000000003        6.4000000000000004        3.5041287889551525     
   27.200000000000003        7.2000000000000002        3.4875042191092276     
   27.200000000000003        8.0000000000000000        3.5006063502458513     
   27.200000000000003        8.8000000000000007        3.4994157186143537     
   27.200000000000003        9.6000000000000014        3.4941471004130764     
   27.200000000000003        10.400000000000000        3.4960536899261432     
   27.200000000000003        11.200000000000001        3.4933434386331155     
   27.200000000000003        12.000000000000000        3.4865741505905921     
   27.200000000000003        12.800000000000001        3.4986822740824808     
   27.200000000000003        13.600000000000001        3.4954035763407778     
   27.200000000000003        14.400000000000000        3.4924295502396223     
   27.200000000000003        15.200000000000001        3.4940892745136245     
   27.200000000000003        16.000000000000000        3.4868798748931114     
   27.200000000000003        16.800000000000001        3.4924536714990606     
   27.200000000000003        17.600000000000001        3.4906430746503339     
   27.200000000000003        18.400000000000002        3.4925287134886349     
   27.200000000000003        19.200000000000003        3.4976885294809601     
   27.200000000000003        20.000000000000000        3.4973970722760321     
   27.200000000000003        20.800000000000001        3.4916232962988278     
   27.200000000000003        21.600000000000001        3.4950427308433030     
   27.200000000000003        22.400000000000002        3.4959723509118703     
   27.200000000000003        23.200000000000003        3.5005800998379151     
   27.200000000000003        24.000000000000000        3.4853158374113420     
   27.200000000000003        24.800000000000001        3.4963366155269311     
   27.200000000000003        25.600000000000001        3.4825479914973596     
   27.200000000000003        26.400000000000002        3.5007477396676343     
   27.200000000000003        27.200000000000003        3.4817760747507811     
   27.200000000000003        28.000000000000000        3.5045673805034143     
   27.200000000000003        28.800000000000001        3.4830397526130179     
   27.200000000000003        29.600000000000001        3.4876451751567252     
   27.200000000000003        30.400000000000002        3.5060185555521239     
   27.200000000000003        31.200000000000003        3.4885010142978876     
   27.200000000000003        32.000000000000000        3.4989635174850231     
   27.200000000000003        32.800000000000004        3.5065754879426416     
   27.200000000000003        33.600000000000001        3.4977460086415921     
   27.200000000000003        34.399999999999999        3.4913040331433471     
   27.200000000000003        35.200000000000003        3.4985952768965580     
   27.200000000000003        36.000000000000000        3.5096220719411617     
   27.200000000000003        36.800000000000004        3.5010893927801687     
   27.200000000000003        37.600000000000001        3.5129166601193176     
   27.200000000000003        38.400000000000006        3.4961872498806446     
   27.200000000000003        39.200000000000003        3.5015429817456507     
   27.200000000000003        40.000000000000000        3.5110996173030822     
   27.200000000000003        40.800000000000004        3.5027469678484131     
   27.200000000000003        41.600000000000001        3.5020459564538258     
   27.200000000000003        42.400000000000006        3.5019365654855199     
   27.200000000000003        43.200000000000003        3.5053632724635739     
   27.200000000000003        44.000000000000000        3.5190758244336813     
   27.200000000000003        44.800000000000004        3.4967333178053397     
   27.200000000000003        45.600000000000001        3.4993585427914446     
   27.200000000000003        46.400000000000006        3.5166491077920439     
   27.200000000000003        47.200000000000003        3.4955493280971308     
   27.200000000000003        48.000000000000000        3.5147369070459424     
   27.200000000000003        48.800000000000004        3.5082428513595434     
   27.200000000000003        49.600000000000001        3.5102707476792787     
   27.200000000000003        50.400000000000006        3.5051591032813501     
   27.200000000000003        51.200000000000003        3.5005901150346932     
   27.200000000000003        52.000000000000000        3.5042195041397117     
   27.200000000000003        52.800000000000004        3.4828702836282712     
   27.200000000000003        53.600000000000001        3.5045135241252030     
   27.200000000000003        54.400000000000006        3.5032390707666425     
   27.200000000000003        55.200000000000003        3.4861188373188230     
   27.200000000000003        56.000000000000000        3.4966696233471164     
   27.200000000000003        56.800000000000004        3.3700897837936923     
   27.200000000000003        57.600000000000001        3.2201488545971975     
   27.200000000000003        58.400000000000006        3.1499846602278869     
   27.200000000000003        59.200000000000003        3.1354272014952240     
   27.200000000000003        60.000000000000000        3.1411097330428239     
   27.200000000000003        60.800000000000004        3.1621232004259001     
   27.200000000000003        61.600000000000001        3.2231846701445406     
   27.200000000000003        62.400000000000006        3.3365066690161540     
   27.200000000000003        63.200000000000003        3.4649415240956341     
   27.200000000000003        64.000000000000000        3.4927248247781444     
   27.200000000000003        64.799999999999997        3.4997223721922510     
   27.200000000000003        65.600000000000009        3.4870637206869626     
   27.200000000000003        66.400000000000006        3.4799782604627301     
   27.200000000000003        67.200000000000003        3.4908105732303412     
   27.200000000000003        68.000000000000000        3.4971208035303492     
   27.200000000000003        68.799999999999997        3.4861777648667589     
   27.200000000000003        69.600000000000009        3.5045947156325381     
   27.200000000000003        70.400000000000006        3.5013901240740850     
   27.200000000000003        71.200000000000003        3.4995727999404322     
   27.200000000000003        72.000000000000000        3.4886399841198181     
   27.200000000000003        72.799999999999997        3.4983599091794302     
   27.200000000000003        73.600000000000009        3.4930579944771329     
   27.200000000000003        74.400000000000006        3.4887283308010613     
   27.200000000000003        75.200000000000003        3.5028306224501451     
   27.200000000000003        76.000000000000000        3.4973443754687619     
   27.200000000000003        76.800000000000011        3.4869099289230805     
   27.200000000000003        77.600000000000009        3.4971472101506063     
   27.200000000000003        78.400000000000006        3.4991619568259611     
   27.200000000000003        79.200000000000003        3.4934891266610526     
   27.200000000000003        80.000000000000000        3.4914142592666249     
   27.200000000000003        80.800000000000011        3.5028711461872084     
   27.200000000000003        81.600000000000009        3.4926047394505324     
   27.200000000000003        82.400000000000006        3.5009192114551242     
   27.200000000000003        83.200000000000003        3.5088731601615777     
   27.200000000000003        84.000000000000000        3.5095688047658125     
   27.200000000000003        84.800000000000011        3.4994398351218901     
   27.200000000000003        85.600000000000009        3.5027868297198088     
   27.200000000000003        86.400000000000006        3.5033214015589333     
   27.200000000000003        87.200000000000003        3.4965692737137082     
   27.200000000000003        88.000000000000000        3.5153052233621458     
   27.200000000000003        88.800000000000011        3.5038592757338787     
   27.200000000000003        89.600000000000009        3.4971228095973919     
   27.200000000000003        90.400000000000006        3.5143841661528912     
   27.200000000000003        91.200000000000003        3.5087552539533915     
   27.200000000000003        92.000000000000000        3.5149906078151050     
   27.200000000000003        92.800000000000011        3.5027488162584008     
   27.200000000000003        93.600000000000009        3.5080192816149287     
   27.200000000000003        94.400000000000006        3.5083105338203580     
   27.200000000000003        95.200000000000003        3.5144161900410413     
   27.200000000000003        96.000000000000000        3.5037666529004534     
   27.200000000000003        96.800000000000011        3.5046191217344065     
   27.200000000000003        97.600000000000009        3.4992155612264648     
   27.200000000000003        98.400000000000006        3.5020191202649071     
   27.200000000000003        99.200000000000003        3.5089784548583918     
   27.200000000000003        100.00000000000000        3.5035196033284515     
   27.200000000000003        100.80000000000001        3.5123148661272392     
   27.200000000000003        101.60000000000001        3.5055917073386369     
   27.200000000000003        102.40000000000001        3.4978537976830202     

   28.000000000000000       0.80000000000000004        3.5107669635604193     
   28.000000000000000        1.6000000000000001        3.4925261746642446     
   28.000000000000000        2.4000000000000004        3.4923826608900481     
   28.000000000000000        3.2000000000000002        3.5116348713606462     
   28.000000000000000        4.0000000000000000        3.4899360234785690     
   28.000000000000000        4.8000000000000007        3.5027065704428422     
   28.000000000000000        5.6000000000000005        3.4960225911572769     
   28.000000000000000        6.4000000000000004        3.4933390237038764     
   28.000000000000000        7.2000000000000002        3.4875971232133787     
   28.000000000000000        8.0000000000000000        3.5077044317844677     
   28.000000000000000        8.8000000000000007        3.4847426836766329     
   28.000000000000000        9.6000000000000014        3.4973848193487860     
   28.000000000000000        10.400000000000000        3.4910971583952928     
   28.000000000000000        11.200000000000001        3.5056997220570292     
   28.000000000000000        12.000000000000000        3.4833757223904205     
   28.000000000000000        12.800000000000001        3.4917163632784725     
   28.000000000000000        13.600000000000001        3.4982213640162443     
   28.000000000000000        14.400000000000000        3.4877960332141766     
   28.000000000000000        15.200000000000001        3.4980156758738863     
   28.000000000000000        16.000000000000000        3.4883069291057804     
   28.000000000000000        16.800000000000001        3.4973543754829977     
   28.000000000000000        17.600000000000001        3.4930999681008363     
   28.000000000000000        18.400000000000002        3.4900484789228901     
   28.000000000000000        19.200000000000003        3.4921778890615758     
   28.000000000000000        20.000000000000000        3.4987155773331708     
   28.000000000000000        20.800000000000001        3.4906406761828044     
   28.000000000000000        21.600000000000001        3.4952763922461538     
   28.000000000000000        22.400000000000002        3.4952523687439561     
   28.000000000000000        23.200000000000003        3.4957167305983670     
   28.000000000000000        24.000000000000000        3.4970442749556634     
   28.000000000000000        24.800000000000001        3.4925143321486121     
   28.000000000000000        25.600000000000001        3.4934338278723396     
   28.000000000000000        26.400000000000002        3.4869637042006656     
   28.000000000000000        27.200000000000003        3.4899478797812038     
   28.000000000000000        28.000000000000000        3.4973650004950949     
   28.000000000000000        28.800000000000001        3.4905368592338104     
   28.000000000000000        29.600000000000001        3.4971977023282554     
   28.000000000000000        30.400000000000002        3.4830505563120355     
   28.000000000000000        31.200000000000003        3.4991031105287345     
   28.000000000000000        32.000000000000000        3.4966906225350809     
   28.000000000000000        32.800000000000004        3.4913020105563297     
   28.000000000000000        33.600000000000001        3.5033385118187481     
   28.000000000000000        34.399999999999999        3.5036507992688946     
   28.000000000000000        35.200000000000003        3.4916650912948364     
   28.000000000000000        36.000000000000000        3.5095658221469317     
   28.000000000000000        36.800000000000004        3.4955793908660056     
   28.000000000000000        37.600000000000001        3.5052821753580177     
   28.000000000000000        38.400000000000006        3.5101485166818547     
   28.000000000000000        39.200000000000003        3.5072582605106195     
   28.000000000000000        40.000000000000000        3.5021963930069644     
   28.000000000000000        40.800000000000004        3.5096062944865936     
   28.000000000000000        41.600000000000001        3.4999027685828423     
   28.000000000000000        42.400000000000006        3.5173976237283533     
   28.000000000000000        43.200000000000003        3.5124567574673020     
   28.000000000000000        44.000000000000000        3.5042853990138374     
   28.000000000000000        44.800000000000004        3.5086570054668171     
   28.000000000000000        45.600000000000001        3.5093514577921527     
   28.000000000000000        46.400000000000006        3.5052673629083824     
   28.000000000000000        47.200000000000003        3.4995167346726572     
   28.000000000000000        48.000000000000000        3.4959448644890196     
   28.000000000000000        48.800000000000004        3.4912493090169336     
   28.000000000000000        49.600000000000001        3.4965963048450486     
   28.000000000000000        50.400000000000006        3.4909347387165717     
   28.000000000000000        51.200000000000003        3.4978543488497702     
   28.000000000000000        52.000000000000000        3.4903567826528588     
   28.000000000000000        52.800000000000004        3.4906198130084758     
   28.000000000000000        53.600000000000001        3.4982599105090770     
   28.000000000000000        54.400000000000006        3.4797669329551724     
   28.000000000000000        55.200000000000003        3.5001752475597763     
   28.000000000000000        56.000000000000000        3.4915701675621560     
   28.000000000000000        56.800000000000004        3.3163480041761733     
   28.000000000000000        57.600000000000001        3.1834070361937901     
   28.000000000000000        58.400000000000006        3.1384667497214527     
   28.000000000000000        59.200000000000003        3.1393119770135338     
   28.000000000000000        60.000000000000000        3.1450092615845278     
   28.000000000000000        60.800000000000004        3.1551663527611997     
   28.000000000000000        61.600000000000001        3.1923660859620293     
   28.000000000000000        62.400000000000006        3.2847221103861894     
   28.000000000000000        63.200000000000003        3.4135954797894867     
   28.000000000000000        64.000000000000000        3.4950091984213736     
   28.000000000000000        64.799999999999997        3.4953969807893035     
   28.000000000000000        65.600000000000009        3.4936931507364459     
   28.000000000000000        66.400000000000006        3.4966534322276961     
   28.000000000000000        67.200000000000003        3.4955437147835586     
   28.000000000000000        68.000000000000000        3.4835338770736950     
   28.000000000000000        68.799999999999997        3.4925305183656064     
   28.000000000000000        69.600000000000009        3.4936898924474260     
   28.000000000000000        70.400000000000006        3.4827569692685016     
   28.000000000000000        71.200000000000003        3.4952971143177436     
   28.000000000000000        72.000000000000000        3.4875590920490480     
   28.000000000000000        72.799999999999997        3.5015372453393803     
   28.000000000000000        73.600000000000009        3.4899965532680568     
   28.000000000000000        74.400000000000006        3.5032667474860912     
   28.000000000000000        75.200000000000003        3.4855879054142895     
   28.000000000000000        76.000000000000000        3.5006463274293274     
   28.000000000000000        76.800000000000011        3.4862800318903404     
   28.000000000000000        77.600000000000009        3.5101920658223014     
   28.000000000000000        78.400000000000006        3.4832094072864832     
   28.000000000000000        79.200000000000003        3.4974022542977252     
   28.000000000000000        80.000000000000000        3.4938813501621708     
   28.000000000000000        80.800000000000011        3.5011329911453783     
   28.000000000000000        81.600000000000009        3.4881169952906319     
   28.000000000000000        82.400000000000006        3.5069944204689825     
   28.000000000000000        83.200000000000003        3.4889677897630653     
   28.000000000000000        84.000000000000000        3.5073926028480655     
   28.000000000000000        84.800000000000011        3.4936039095075873     
   28.000000000000000        85.600000000000009        3.5075690883028434     
   28.000000000000000        86.400000000000006        3.5114366831112704     
   28.000000000000000        87.200000000000003        3.5002272497197451     
   28.000000000000000        88.000000000000000        3.4991984698793521     
   28.000000000000000        88.800000000000011        3.5002841006648775     
   28.000000000000000        89.600000000000009        3.5039067761576752     
   28.000000000000000        90.400000000000006        3.5074205325251731     
   28.000000000000000        91.200000000000003        3.4953883277393922     
   28.000000000000000        92.000000000000000        3.4928746353812681     
   28.000000000000000        92.800000000000011        3.5123327826177246     
   28.000000000000000        93.600000000000009        3.4988166333492154     
   28.000000000000000        94.400000000000006        3.5023224346905217     
   28.000000000000000        95.200000000000003        3.4989808697230571     
   28.000000000000000        96.000000000000000        3.4975301516625432     
   28.000000000000000        96.800000000000011        3.5130184804307669     
   28.000000000000000        97.600000000000009        3.5105214043871036     
   28.000000000000000        98.400000000000006        3.4979786830628834     
   28.000000000000000        99.200000000000003        3.4964289364807906     
   28.000000000000000        100.00000000000000        3.4992377269438348     
   28.000000000000000        100.80000000000001        3.4998717162291970     
   28.000000000000000        101.60000000000001        3.4978475183327467     
   28.000000000000000        102.40000000000001        3.5042801209488421     

   28.800000000000001       0.80000000000000004        3.5100708611197620     
   28.800000000000001        1.6000000000000001        3.4972170800330913     
   28.800000000000001        2.4000000000000004        3.4985511582732558     
   28.800000000000001        3.2000000000000002        3.4991201764226902     
   28.800000000000001        4.0000000000000000        3.4902255991690807     
   28.800000000000001        4.8000000000000007        3.5062153448627469     
   28.800000000000001        5.6000000000000005        3.5026508274480368     
   28.800000000000001        6.4000000000000004        3.4948568341777606     
   28.800000000000001        7.2000000000000002        3.5054002972502838     
   28.800000000000001        8.0000000000000000        3.4973362619581647     
   28.800000000000001        8.8000000000000007        3.4903760866885842     
   28.800000000000001        9.6000000000000014        3.4984035533729103     
   28.800000000000001        10.400000000000000        3.4842869995639716     
   28.800000000000001        11.200000000000001        3.5025747255511979     
   28.800000000000001        12.000000000000000        3.4974853907738788     
   28.800000000000001        12.800000000000001        3.4876557915250928     
   28.800000000000001        13.600000000000001        3.5001122744248647     
   28.800000000000001        14.400000000000000        3.5001997475833009     
   28.800000000000001        15.200000000000001        3.4960074262675644     
   28.800000000000001        16.000000000000000        3.4892327626198010     
   28.800000000000001        16.800000000000001        3.4934358967976027     
   28.800000000000001        17.600000000000001        3.4864307372368830     
   28.800000000000001        18.400000000000002        3.4918962029224776     
   28.800000000000001        19.200000000000003        3.4894574532595195     
   28.800000000000001        20.000000000000000        3.4973429231863982     
   28.800000000000001        20.800000000000001        3.4845625761834129     
   28.800000000000001        21.600000000000001        3.4973288286515185     
   28.800000000000001        22.400000000000002        3.4937738861707937     
   28.800000000000001        23.200000000000003        3.4940885746616113     
   28.800000000000001        24.000000000000000        3.4967989757166538     
   28.800000000000001        24.800000000000001        3.4953061242050816     
   28.800000000000001        25.600000000000001        3.4987179959943715     
   28.800000000000001        26.400000000000002        3.4877915125531977     
   28.800000000000001        27.200000000000003        3.4889512727884706     
   28.800000000000001        28.000000000000000        3.5030534720064543     
   28.800000000000001        28.800000000000001        3.4830438614858412     
   28.800000000000001        29.600000000000001        3.5019351867272559     
   28.800000000000001        30.400000000000002        3.5028911920003574     
   28.800000000000001        31.200000000000003        3.4900206848305313     
   28.800000000000001        32.000000000000000        3.5046948311463302     
   28.800000000000001        32.800000000000004        3.4869521353397346     
   28.800000000000001        33.600000000000001        3.5023055158650194     
   28.800000000000001        34.399999999999999        3.4957533727259582     
   28.800000000000001        35.200000000000003        3.5110236347742285     
   28.800000000000001        36.000000000000000        3.4923060863506228     
   28.800000000000001        36.800000000000004        3.5046926391682200     
   28.800000000000001        37.600000000000001        3.5148902189061237     
   28.800000000000001        38.400000000000006        3.4988311433062469     
   28.800000000000001        39.200000000000003        3.5004123425192595     
   28.800000000000001        40.000000000000000        3.5041556035614065     
   28.800000000000001        40.800000000000004        3.5028757140487334     
   28.800000000000001        41.600000000000001        3.5167497260507483     
   28.800000000000001        42.400000000000006        3.4993788415556613     
   28.800000000000001        43.200000000000003        3.5040331721146774     
   28.800000000000001        44.000000000000000        3.5029622095505459     
   28.800000000000001        44.800000000000004        3.4962302419758737     
   28.800000000000001        45.600000000000001        3.5142305882959870     
   28.800000000000001        46.400000000000006        3.4989435673193716     
   28.800000000000001        47.200000000000003        3.5025293266502344     
   28.800000000000001        48.000000000000000        3.5090281918698811     
   28.800000000000001        48.800000000000004        3.4993969473275879     
   28.800000000000001        49.600000000000001        3.5095151778396318     
   28.800000000000001        50.400000000000006        3.5004327454886228     
   28.800000000000001        51.200000000000003        3.5048958499148513     
   28.800000000000001        52.000000000000000        3.4960008223903238     
   28.800000000000001        52.800000000000004        3.4997181821405801     
   28.800000000000001        53.600000000000001        3.5006350470060750     
   28.800000000000001        54.400000000000006        3.4961141895920638     
   28.800000000000001        55.200000000000003        3.4989409103528462     
   28.800000000000001        56.000000000000000        3.4837193799594326     
   28.800000000000001        56.800000000000004        3.3099711023552643     
   28.800000000000001        57.600000000000001        3.1828214070278564     
   28.800000000000001        58.400000000000006        3.1457365462029538     
   28.800000000000001        59.200000000000003        3.1481449759447679     
   28.800000000000001        60.000000000000000        3.1545925348481894     
   28.800000000000001        60.800000000000004        3.1598428266849599     
   28.800000000000001        61.600000000000001        3.1912511733158193     
   28.800000000000001        62.400000000000006        3.2701444925470629     
   28.800000000000001        63.200000000000003        3.3918234439057082     
   28.800000000000001        64.000000000000000        3.4942339352426521     
   28.800000000000001        64.799999999999997        3.4846419623147478     
   28.800000000000001        65.600000000000009        3.4938549369652372     
   28.800000000000001        66.400000000000006        3.4835887480678709     
   28.800000000000001        67.200000000000003        3.4922830306601931     
   28.800000000000001        68.000000000000000        3.5024263112499554     
   28.800000000000001        68.799999999999997        3.5013761300745689     
   28.800000000000001        69.600000000000009        3.4920299500114673     
   28.800000000000001        70.400000000000006        3.5017451443300645     
   28.800000000000001        71.200000000000003        3.4901634612657193     
   28.800000000000001        72.000000000000000        3.4985464572115319     
   28.800000000000001        72.799999999999997        3.5008823751759741     
   28.800000000000001        73.600000000000009        3.4970266287133778     
   28.800000000000001        74.400000000000006        3.4834573753998388     
   28.800000000000001        75.200000000000003        3.5089907337802710     
   28.800000000000001        76.000000000000000        3.4861470036503421     
   28.800000000000001        76.800000000000011        3.4961899227944655     
   28.800000000000001        77.600000000000009        3.4932139302175038     
   28.800000000000001        78.400000000000006        3.5026696429816373     
   28.800000000000001        79.200000000000003        3.5026733231986871     
   28.800000000000001        80.000000000000000        3.4958299626307587     
   28.800000000000001        80.800000000000011        3.5006059557264635     
   28.800000000000001        81.600000000000009        3.4988448740347646     
   28.800000000000001        82.400000000000006        3.5060929786596220     
   28.800000000000001        83.200000000000003        3.5030648351494325     
   28.800000000000001        84.000000000000000        3.5015494021886906     
   28.800000000000001        84.800000000000011        3.4934387111816205     
   28.800000000000001        85.600000000000009        3.4951400223368250     
   28.800000000000001        86.400000000000006        3.5099853061970587     
   28.800000000000001        87.200000000000003        3.5037199547334867     
   28.800000000000001        88.000000000000000        3.5038049759472587     
   28.800000000000001        88.800000000000011        3.5030247389086600     
   28.800000000000001        89.600000000000009        3.5091505519911195     
   28.800000000000001        90.400000000000006        3.4976331273816577     
   28.800000000000001        91.200000000000003        3.5156707013878816     
   28.800000000000001        92.000000000000000        3.5156766571990570     
   28.800000000000001        92.800000000000011        3.4942314652144564     
   28.800000000000001        93.600000000000009        3.5148065855726585     
   28.800000000000001        94.400000000000006        3.5100263683347053     
   28.800000000000001        95.200000000000003        3.5140213894454582     
   28.800000000000001        96.000000000000000        3.4924227125559519     
   28.800000000000001        96.800000000000011        3.5148932364644168     
   28.800000000000001        97.600000000000009        3.4938016378577630     
   28.800000000000001        98.400000000000006        3.5159745489519887     
   28.800000000000001        99.200000000000003        3.5076651975185476     
   28.800000000000001        100.00000000000000        3.4941569005997488     
   28.800000000000001        100.80000000000001        3.5136075047910711     
   28.800000000000001        101.60000000000001        3.4977082528053125     
   28.800000000000001        102.40000000000001        3.4992934560010687     

   29.600000000000001       0.80000000000000004        3.5010681550250453     
   29.600000000000001        1.6000000000000001        3.4918935664465551     
   29.600000000000001        2.4000000000000004        3.4981275110925520     
   29.600000000000001        3.2000000000000002        3.5057763214525326     
   29.600000000000001        4.0000000000000000        3.4893767164798146     
   29.600000000000001        4.8000000000000007        3.5017652804652246     
   29.600000000000001        5.6000000000000005        3.4891108505291881     
   29.600000000000001        6.4000000000000004        3.5059455341764747     
   29.600000000000001        7.2000000000000002        3.4926983660047508     
   29.600000000000001        8.0000000000000000        3.4856898804007748     
   29.600000000000001        8.8000000000000007        3.5116854464324647     
   29.600000000000001        9.6000000000000014        3.4879682331482265     
   29.600000000000001        10.400000000000000        3.5061881379624316     
   29.600000000000001        11.200000000000001        3.5010647643211410     
   29.600000000000001        12.000000000000000        3.5030514830345032     
   29.600000000000001        12.800000000000001        3.4979924227106620     
   29.600000000000001        13.600000000000001        3.4872757135671346     
   29.600000000000001        14.400000000000000        3.4832953449269946     
   29.600000000000001        15.200000000000001        3.4996247541364904     
   29.600000000000001        16.000000000000000        3.4973746873532994     
   29.600000000000001        16.800000000000001        3.4942626309572877     
   29.600000000000001        17.600000000000001        3.4875350172174238     
   29.600000000000001        18.400000000000002        3.4980950704723170     
   29.600000000000001        19.200000000000003        3.5000059412729483     
   29.600000000000001        20.000000000000000        3.5019403046237003     
   29.600000000000001        20.800000000000001        3.4873210929711713     
   29.600000000000001        21.600000000000001        3.4960599095787832     
   29.600000000000001        22.400000000000002        3.4858308191840921     
   29.600000000000001        23.200000000000003        3.5010107884836725     
   29.600000000000001        24.000000000000000        3.4891286998656295     
   29.600000000000001        24.800000000000001        3.5019007562342876     
   29.600000000000001        25.600000000000001        3.4841155022275645     
   29.600000000000001        26.400000000000002        3.5032645028274678     
   29.600000000000001        27.200000000000003        3.4923496444622342     
   29.600000000000001        28.000000000000000        3.5001959325349454     
   29.600000000000001        28.800000000000001        3.5029914653554068     
   29.600000000000001        29.600000000000001        3.4843152282582373     
   29.600000000000001        30.400000000000002        3.4997254042802806     
   29.600000000000001        31.200000000000003        3.4913794519606456     
   29.600000000000001        32.000000000000000        3.4902345373947599     
   29.600000000000001        32.800000000000004        3.5090415146089295     
   29.600000000000001        33.600000000000001        3.5051891065509260     
   29.600000000000001        34.399999999999999        3.4925654580751866     
   29.600000000000001        35.200000000000003        3.4984626093997715     
   29.600000000000001        36.000000000000000        3.5090950204343820     
   29.600000000000001        36.800000000000004        3.5060173707768905     
   29.600000000000001        37.600000000000001        3.4995668256441252     
   29.600000000000001        38.400000000000006        3.5157254892357783     
   29.600000000000001        39.200000000000003        3.5026035121839190     
   29.600000000000001        40.000000000000000        3.5126762777137879     
   29.600000000000001        40.800000000000004        3.5393960212272173     
   29.600000000000001        41.600000000000001        3.5887300753814486     
   29.600000000000001        42.400000000000006        3.5688509283351046     
   29.600000000000001        43.200000000000003        3.5163695200026077     
   29.600000000000001        44.000000000000000        3.5193548271276480     
   29.600000000000001        44.800000000000004        3.5069832422412044     
   29.600000000000001        45.600000000000001        3.5048003869287490     
   29.600000000000001        46.400000000000006        3.5098314534483395     
   29.600000000000001        47.200000000000003        3.5079193034783946     
   29.600000000000001        48.000000000000000        3.4972976910688374     
   29.600000000000001        48.800000000000004        3.5085769107261968     
   29.600000000000001        49.600000000000001        3.5029146829011588     
   29.600000000000001        50.400000000000006        3.4890177105264151     
   29.600000000000001        51.200000000000003        3.4972630562184044     
   29.600000000000001        52.000000000000000        3.4885104095447694     
   29.600000000000001        52.800000000000004        3.5028936145116156     
   29.600000000000001        53.600000000000001        3.4866077997414102     
   29.600000000000001        54.400000000000006        3.4866154331869237     
   29.600000000000001        55.200000000000003        3.4872849296958792     
   29.600000000000001        56.000000000000000        3.4789768633360385     
   29.600000000000001        56.800000000000004        3.3421191457441868     
   29.600000000000001        57.600000000000001        3.2111127172104710     
   29.600000000000001        58.400000000000006        3.1602912611390876     
   29.600000000000001        59.200000000000003        3.1547041454083606     
   29.600000000000001        60.000000000000000        3.1608495775253025     
   29.600000000000001        60.800000000000004        3.1720077802586153     
   29.600000000000001        61.600000000000001        3.2074643311845796     
   29.600000000000001        62.400000000000006        3.2803557270635926     
   29.600000000000001        63.200000000000003        3.3918793687564479     
   29.600000000000001        64.000000000000000        3.4921669409925267     
   29.600000000000001        64.799999999999997        3.4968577604164270     
   29.600000000000001        65.600000000000009        3.4878135119080209     
   29.600000000000001        66.400000000000006        3.5030752470527138     
   29.600000000000001        67.200000000000003        3.4912361978406228     
   29.600000000000001        68.000000000000000        3.4897698329263740     
   29.600000000000001        68.799999999999997        3.4991584160340761     
   29.600000000000001        69.600000000000009        3.4805780274327169     
   29.600000000000001        70.400000000000006        3.5015588390007717     
   29.600000000000001        71.200000000000003        3.4900253998388933     
   29.600000000000001        72.000000000000000        3.4941625370959581     
   29.600000000000001        72.799999999999997        3.4962225827239264     
   29.600000000000001        73.600000000000009        3.5037258431451890     
   29.600000000000001        74.400000000000006        3.4914706355218015     
   29.600000000000001        75.200000000000003        3.4954332783044020     
   29.600000000000001        76.000000000000000        3.5029747396925308     
   29.600000000000001        76.800000000000011        3.4975148801392737     
   29.600000000000001        77.600000000000009        3.4938223571738432     
   29.600000000000001        78.400000000000006        3.4987113794988494     
   29.600000000000001        79.200000000000003        3.4848244597378293     
   29.600000000000001        80.000000000000000        3.5058162761806373     
   29.600000000000001        80.800000000000011        3.5044031152623183     
   29.600000000000001        81.600000000000009        3.4800910957757516     
   29.600000000000001        82.400000000000006        3.5059388828772429     
   29.600000000000001        83.200000000000003        3.4868379230037503     
   29.600000000000001        84.000000000000000        3.4942053186995130     
   29.600000000000001        84.800000000000011        3.5095959663725802     
   29.600000000000001        85.600000000000009        3.5041752044595347     
   29.600000000000001        86.400000000000006        3.5073515187794566     
   29.600000000000001        87.200000000000003        3.4851887318873223     
   29.600000000000001        88.000000000000000        3.5062434898582162     
   29.600000000000001        88.800000000000011        3.5049465867336433     
   29.600000000000001        89.600000000000009        3.5027911579802251     
   29.600000000000001        90.400000000000006        3.4955183890501358     
   29.600000000000001        91.200000000000003        3.4908151409621495     
   29.600000000000001        92.000000000000000        3.4928772590785062     
   29.600000000000001        92.800000000000011        3.5076321188423156     
   29.600000000000001        93.600000000000009        3.5040453883203666     
   29.600000000000001        94.400000000000006        3.4952161275900968     
   29.600000000000001        95.200000000000003        3.5060861550104141     
   29.600000000000001        96.000000000000000        3.5014982482560604     
   29.600000000000001        96.800000000000011        3.4971550184924145     
   29.600000000000001        97.600000000000009        3.4991502516618800     
   29.600000000000001        98.400000000000006        3.4991435665631587     
   29.600000000000001        99.200000000000003        3.5100100424371545     
   29.600000000000001        100.00000000000000        3.4881175954637853     
   29.600000000000001        100.80000000000001        3.5118562106416658     
   29.600000000000001        101.60000000000001        3.5141277841383993     
   29.600000000000001        102.40000000000001        3.4962762979564985     

   30.400000000000002       0.80000000000000004        3.5029469623792293     
   30.400000000000002        1.6000000000000001        3.5027242186613377     
   30.400000000000002        2.4000000000000004        3.5016823137080406     
   30.400000000000002        3.2000000000000002        3.4876883729508803     
   30.400000000000002        4.0000000000000000        3.5021207374793177     
   30.400000000000002        4.8000000000000007        3.4884913178386019     
   30.400000000000002        5.6000000000000005        3.4972736296282321     
   30.400000000000002        6.4000000000000004        3.4927894983268395     
   30.400000000000002        7.2000000000000002        3.4987411303335274     
   30.400000000000002        8.0000000000000000        3.4955805248572851     
   30.400000000000002        8.8000000000000007        3.4919149795015167     
   30.400000000000002        9.6000000000000014        3.4973517134115295     
   30.400000000000002        10.400000000000000        3.4866463723439463     
   30.400000000000002        11.200000000000001        3.4992446261365968     
   30.400000000000002        12.000000000000000        3.4830823444781185     
   30.400000000000002        12.800000000000001        3.4979052066938952     
   30.400000000000002        13.600000000000001        3.4891344992271622     
   30.400000000000002        14.400000000000000        3.4957548521006658     
   30.400000000000002        15.200000000000001        3.5005528299028694     
   30.400000000000002        16.000000000000000        3.4979955959484803     
   30.400000000000002        16.800000000000001        3.4895844196744523     
   30.400000000000002        17.600000000000001        3.4985090068456715     
   30.400000000000002        18.400000000000002        3.5009214572082299     
   30.400000000000002        19.200000000000003        3.4819063547308335     
   30.400000000000002        20.000000000000000        3.5039007336324124     
   30.400000000000002        20.800000000000001        3.4835056472493120     
   30.400000000000002        21.600000000000001        3.4910060981492799     
   30.400000000000002        22.400000000000002        3.4851363983243013     
   30.400000000000002        23.200000000000003        3.5018847113290570     
   30.400000000000002        24.000000000000000        3.4986451817475483     
   30.400000000000002        24.800000000000001        3.4995885768796002     
   30.400000000000002        25.600000000000001        3.4864988491717557     
   30.400000000000002        26.400000000000002        3.4900869289716301     
   30.400000000000002        27.200000000000003        3.4897260760870905     
   30.400000000000002        28.000000000000000        3.4972752603082373     
   30.400000000000002        28.800000000000001        3.4985520519897424     
   30.400000000000002        29.600000000000001        3.4892052577857036     
   30.400000000000002        30.400000000000002        3.4844405432287373     
   30.400000000000002        31.200000000000003        3.4958785411864355     
   30.400000000000002        32.000000000000000        3.5055543404128238     
   30.400000000000002        32.800000000000004        3.4847859621100290     
   30.400000000000002        33.600000000000001        3.4973802310979121     
   30.400000000000002        34.399999999999999        3.5069904298521548     
   30.400000000000002        35.200000000000003        3.5081185606083731     
   30.400000000000002        36.000000000000000        3.5001658209264956     
   30.400000000000002        36.800000000000004        3.5010848436277864     
   30.400000000000002        37.600000000000001        3.5060169100065588     
   30.400000000000002        38.400000000000006        3.5022679741814233     
   30.400000000000002        39.200000000000003        3.5074622829313462     
   30.400000000000002        40.000000000000000        3.5688728001857979     
   30.400000000000002        40.800000000000004        3.6983890614254955     
   30.400000000000002        41.600000000000001        3.7569604292229655     
   30.400000000000002        42.400000000000006        3.7320944620211094     
   30.400000000000002        43.200000000000003        3.6291724972849968     
   30.400000000000002        44.000000000000000        3.5137833612250353     
   30.400000000000002        44.800000000000004        3.5015069922612811     
   30.400000000000002        45.600000000000001        3.4986978594582836     
   30.400000000000002        46.400000000000006        3.4962018374561858     
   30.400000000000002        47.200000000000003        3.5041279766787299     
   30.400000000000002        48.000000000000000        3.5092172055516402     
   30.400000000000002        48.800000000000004        3.4906693788147778     
   30.400000000000002        49.600000000000001        3.5085211903024636     
   30.400000000000002        50.400000000000006        3.4919548355625083     
   30.400000000000002        51.200000000000003        3.5052212052674130     
   30.400000000000002        52.000000000000000        3.5030511552951222     
   30.400000000000002        52.800000000000004        3.4971067764873145     
   30.400000000000002        53.600000000000001        3.4830129613701617     
   30.400000000000002        54.400000000000006        3.5035915562414250     
   30.400000000000002        55.200000000000003        3.4931273830315286     
   30.400000000000002        56.000000000000000        3.4987428257998832     
   30.400000000000002        56.800000000000004        3.3989360666004682     
   30.400000000000002        57.600000000000001        3.2706047100329245     
   30.400000000000002        58.400000000000006        3.1994480103021870     
   30.400000000000002        59.200000000000003        3.1781020599647758     
   30.400000000000002        60.000000000000000        3.1801474728975965     
   30.400000000000002        60.800000000000004        3.1984605687617722     
   30.400000000000002        61.600000000000001        3.2382108049865521     
   30.400000000000002        62.400000000000006        3.3108507746870437     
   30.400000000000002        63.200000000000003        3.4087136526967647     
   30.400000000000002        64.000000000000000        3.4927936788493872     
   30.400000000000002        64.799999999999997        3.4979862051511295     
   30.400000000000002        65.600000000000009        3.4950381774634280     
   30.400000000000002        66.400000000000006        3.4915286115038215     
   30.400000000000002        67.200000000000003        3.4860568731109414     
   30.400000000000002        68.000000000000000        3.4949444170037216     
   30.400000000000002        68.799999999999997        3.5012608246600778     
   30.400000000000002        69.600000000000009        3.5026934925926030     
   30.400000000000002        70.400000000000006        3.4975115476251926     
   30.400000000000002        71.200000000000003        3.4855499749564314     
   30.400000000000002        72.000000000000000        3.5019259501108193     
   30.400000000000002        72.799999999999997        3.4827437477779570     
   30.400000000000002        73.600000000000009        3.4938731510314400     
   30.400000000000002        74.400000000000006        3.4901360164027979     
   30.400000000000002        75.200000000000003        3.4859802290132751     
   30.400000000000002        76.000000000000000        3.5010720532547195     
   30.400000000000002        76.800000000000011        3.4913016452735302     
   30.400000000000002        77.600000000000009        3.4914496357573284     
   30.400000000000002        78.400000000000006        3.4867223520554367     
   30.400000000000002        79.200000000000003        3.4931026068503743     
   30.400000000000002        80.000000000000000        3.4854999598194709     
   30.400000000000002        80.800000000000011        3.4916720397135372     
   30.400000000000002        81.600000000000009        3.5024189402698438     
   30.400000000000002        82.400000000000006        3.5047454077388291     
   30.400000000000002        83.200000000000003        3.4937772937443752     
   30.400000000000002        84.000000000000000        3.5023760654801603     
   30.400000000000002        84.800000000000011        3.4899759884687440     
   30.400000000000002        85.600000000000009        3.4875478403917262     
   30.400000000000002        86.400000000000006        3.5036793640814543     
   30.400000000000002        87.200000000000003        3.5067993263320263     
   30.400000000000002        88.000000000000000        3.5036374125326053     
   30.400000000000002        88.800000000000011        3.5043929305006443     
   30.400000000000002        89.600000000000009        3.5093298118034948     
   30.400000000000002        90.400000000000006        3.4985386328770556     
   30.400000000000002        91.200000000000003        3.5074007052933958     
   30.400000000000002        92.000000000000000        3.5112393357232361     
   30.400000000000002        92.800000000000011        3.4980612669694571     
   30.400000000000002        93.600000000000009        3.4960843085459525     
   30.400000000000002        94.400000000000006        3.5110989609434382     
   30.400000000000002        95.200000000000003        3.4951080662680005     
   30.400000000000002        96.000000000000000        3.4957974375110674     
   30.400000000000002        96.800000000000011        3.5010429261868858     
   30.400000000000002        97.600000000000009        3.5112160211729333     
   30.400000000000002        98.400000000000006        3.5032329217576459     
   30.400000000000002        99.200000000000003        3.4912903515264353     
   30.400000000000002        100.00000000000000        3.5115170613790059     
   30.400000000000002        100.80000000000001        3.4939546330711972     
   30.400000000000002        101.60000000000001        3.4972449478248340     
   30.400000000000002        102.40000000000001        3.4938086959784114     

   31.200000000000003       0.80000000000000004        3.5052869354095502     
   31.200000000000003        1.6000000000000001        3.4862314507974617     
   31.200000000000003        2.4000000000000004        3.5115340932449617     
   31.200000000000003        3.2000000000000002        3.4985414091381433     
   31.200000000000003        4.0000000000000000        3.4865193707351265     
   31.200000000000003        4.8000000000000007        3.5045664616065442     
   31.200000000000003        5.6000000000000005        3.5091895770101038     
   31.200000000000003        6.4000000000000004        3.4876506274272203     
   31.200000000000003        7.2000000000000002        3.5004951747998714     
   31.200000000000003        8.0000000000000000        3.4918173432538135     
   31.200000000000003        8.8000000000000007        3.4901436978324725     
   31.200000000000003        9.6000000000000014        3.4974267039766298     
   31.200000000000003        10.400000000000000        3.4921916425727111     
   31.200000000000003        11.200000000000001        3.4955924729492120     
   31.200000000000003        12.000000000000000        3.4873197519840389     
   31.200000000000003        12.800000000000001        3.4922232789474394     
   31.200000000000003        13.600000000000001        3.4831976758486731     
   31.200000000000003        14.400000000000000        3.5002877873651035     
   31.200000000000003        15.200000000000001        3.4823284049659042     
   31.200000000000003        16.000000000000000        3.4961219356739006     
   31.200000000000003        16.800000000000001        3.4834380885964484     
   31.200000000000003        17.600000000000001        3.4947168579227488     
   31.200000000000003        18.400000000000002        3.4982167410241836     
   31.200000000000003        19.200000000000003        3.4843772072502452     
   31.200000000000003        20.000000000000000        3.4885898613796935     
   31.200000000000003        20.800000000000001        3.5019104116636934     
   31.200000000000003        21.600000000000001        3.4974778626093155     
   31.200000000000003        22.400000000000002        3.4921665589110202     
   31.200000000000003        23.200000000000003        3.4984110809707283     
   31.200000000000003        24.000000000000000        3.4992296241084482     
   31.200000000000003        24.800000000000001        3.4818241591075920     
   31.200000000000003        25.600000000000001        3.4864957987734417     
   31.200000000000003        26.400000000000002        3.4888326095942568     
   31.200000000000003        27.200000000000003        3.4883310376654877     
   31.200000000000003        28.000000000000000        3.4940754586107348     
   31.200000000000003        28.800000000000001        3.5010378473050499     
   31.200000000000003        29.600000000000001        3.4944482690378988     
   31.200000000000003        30.400000000000002        3.5048867666873131     
   31.200000000000003        31.200000000000003        3.4856629288025416     
   31.200000000000003        32.000000000000000        3.5042333182206833     
   31.200000000000003        32.800000000000004        3.4985713979527278     
   31.200000000000003        33.600000000000001        3.4993766922388376     
   31.200000000000003        34.399999999999999        3.4874355705517486     
   31.200000000000003        35.200000000000003        3.4898691736222172     
   31.200000000000003        36.000000000000000        3.5074739654733862     
   31.200000000000003        36.800000000000004        3.5002106011198060     
   31.200000000000003        37.600000000000001        3.5006043543699437     
   31.200000000000003        38.400000000000006        3.5045184819022337     
   31.200000000000003        39.200000000000003        3.5035603322630404     
   31.200000000000003        40.000000000000000        3.6734579085024746     
   31.200000000000003        40.800000000000004        3.8115227424061193     
   31.200000000000003        41.600000000000001        3.8598932085753495     
   31.200000000000003        42.400000000000006        3.8396577901984763     
   31.200000000000003        43.200000000000003        3.7429730359724869     
   31.200000000000003        44.000000000000000        3.5755690972344891     
   31.200000000000003        44.800000000000004        3.5046815748524818     
   31.200000000000003        45.600000000000001        3.4991746169781708     
   31.200000000000003        46.400000000000006        3.5197701972959754     
   31.200000000000003        47.200000000000003        3.4932877608715058     
   31.200000000000003        48.000000000000000        3.5068051899487052     
   31.200000000000003        48.800000000000004        3.5010536943885215     
   31.200000000000003        49.600000000000001        3.4940499278074220     
   31.200000000000003        50.400000000000006        3.5054429892474803     
   31.200000000000003        51.200000000000003        3.4848600663436393     
   31.200000000000003        52.000000000000000        3.4993080979214728     
   31.200000000000003        52.800000000000004        3.4949986189147157     
   31.200000000000003        53.600000000000001        3.4974586642419330     
   31.200000000000003        54.400000000000006        3.4947288679106805     
   31.200000000000003        55.200000000000003        3.4956068225477139     
   31.200000000000003        56.000000000000000        3.4973288852357980     
   31.200000000000003        56.800000000000004        3.4661550300522119     
   31.200000000000003        57.600000000000001        3.3581459370347231     
   31.200000000000003        58.400000000000006        3.2751164386165681     
   31.200000000000003        59.200000000000003        3.2395967884106049     
   31.200000000000003        60.000000000000000        3.2329892576418993     
   31.200000000000003        60.800000000000004        3.2518300615221940     
   31.200000000000003        61.600000000000001        3.2938084924560345     
   31.200000000000003        62.400000000000006        3.3598811530438693     
   31.200000000000003        63.200000000000003        3.4369094331857557     
   31.200000000000003        64.000000000000000        3.4891536532598462     
   31.200000000000003        64.799999999999997        3.4962542810004349     
   31.200000000000003        65.600000000000009        3.4884923800050411     
   31.200000000000003        66.400000000000006        3.4975692137240495     
   31.200000000000003        67.200000000000003        3.5021800743602332     
   31.200000000000003        68.000000000000000        3.4795201131597957     
   31.200000000000003        68.799999999999997        3.5008477051432680     
   31.200000000000003        69.600000000000009        3.4865143921860007     
   31.200000000000003        70.400000000000006        3.4929295711653952     
   31.200000000000003        71.200000000000003        3.4970177926026933     
   31.200000000000003        72.000000000000000        3.4909942953054931     
   31.200000000000003        72.799999999999997        3.5048104997218421     
   31.200000000000003        73.600000000000009        3.4884600229687037     
   31.200000000000003        74.400000000000006        3.4916497415432919     
   31.200000000000003        75.200000000000003        3.5038797789024176     
   31.200000000000003        76.000000000000000        3.4986954771159153     
   31.200000000000003        76.800000000000011        3.4985701674937641     
   31.200000000000003        77.600000000000009        3.4978182179182697     
   31.200000000000003        78.400000000000006        3.4989728926271186     
   31.200000000000003        79.200000000000003        3.5023350184672153     
   31.200000000000003        80.000000000000000        3.4984225137114651     
   31.200000000000003        80.800000000000011        3.4839141760658383     
   31.200000000000003        81.600000000000009        3.4953842111263933     
   31.200000000000003        82.400000000000006        3.5045982469209314     
   31.200000000000003        83.200000000000003        3.4966298801133835     
   31.200000000000003        84.000000000000000        3.4916609119331823     
   31.200000000000003        84.800000000000011        3.4952863005309354     
   31.200000000000003        85.600000000000009        3.5041969370126229     
   31.200000000000003        86.400000000000006        3.4923132056684714     
   31.200000000000003        87.200000000000003        3.5015302861020259     
   31.200000000000003        88.000000000000000        3.4923376928946830     
   31.200000000000003        88.800000000000011        3.5102216406911864     
   31.200000000000003        89.600000000000009        3.4985414465981441     
   31.200000000000003        90.400000000000006        3.5122921517270389     
   31.200000000000003        91.200000000000003        3.5088948054543363     
   31.200000000000003        92.000000000000000        3.4991742780315271     
   31.200000000000003        92.800000000000011        3.5012376731077022     
   31.200000000000003        93.600000000000009        3.5043496591448489     
   31.200000000000003        94.400000000000006        3.5100200252337639     
   31.200000000000003        95.200000000000003        3.5018512639649479     
   31.200000000000003        96.000000000000000        3.5079541813721482     
   31.200000000000003        96.800000000000011        3.5076123389937939     
   31.200000000000003        97.600000000000009        3.4928840086487027     
   31.200000000000003        98.400000000000006        3.5102714339892067     
   31.200000000000003        99.200000000000003        3.5125667751767295     
   31.200000000000003        100.00000000000000        3.5078108903865557     
   31.200000000000003        100.80000000000001        3.4972701032556275     
   31.200000000000003        101.60000000000001        3.5083914901888686     
   31.200000000000003        102.40000000000001        3.5099632909467866     

   32.000000000000000       0.80000000000000004        3.5086261041702498     
   32.000000000000000        1.6000000000000001        3.4888738717352266     
   32.000000000000000        2.4000000000000004        3.4917185114045606     
   32.000000000000000        3.2000000000000002        3.4895018774056630     
   32.000000000000000        4.0000000000000000        3.5007779076868002     
   32.000000000000000        4.8000000000000007        3.4925317106414315     
   32.000000000000000        5.6000000000000005        3.4922410254003902     
   32.000000000000000        6.4000000000000004        3.4986628195576435     
   32.000000000000000        7.2000000000000002        3.4892297616990429     
   32.000000000000000        8.0000000000000000        3.5034366551248231     
   32.000000000000000        8.8000000000000007        3.5045911741504563     
   32.000000000000000        9.6000000000000014        3.4846684030700099     
   32.000000000000000        10.400000000000000        3.5049410050004073     
   32.000000000000000        11.200000000000001        3.4907249289329445     
   32.000000000000000        12.000000000000000        3.4978136006966771     
   32.000000000000000        12.800000000000001        3.4942175019748580     
   32.000000000000000        13.600000000000001        3.4945080321551250     
   32.000000000000000        14.400000000000000        3.4943763266288821     
   32.000000000000000        15.200000000000001        3.4919771357819989     
   32.000000000000000        16.000000000000000        3.4983256405731589     
   32.000000000000000        16.800000000000001        3.4947953221671901     
   32.000000000000000        17.600000000000001        3.4884025945913404     
   32.000000000000000        18.400000000000002        3.4915107885675636     
   32.000000000000000        19.200000000000003        3.4938625631685083     
   32.000000000000000        20.000000000000000        3.4948095691024346     
   32.000000000000000        20.800000000000001        3.4901656489889210     
   32.000000000000000        21.600000000000001        3.4830838730669136     
   32.000000000000000        22.400000000000002        3.4956152467963109     
   32.000000000000000        23.200000000000003        3.4944867290195907     
   32.000000000000000        24.000000000000000        3.4915709280290175     
   32.000000000000000        24.800000000000001        3.4960495090039663     
   32.000000000000000        25.600000000000001        3.4947209244891693     
   32.000000000000000        26.400000000000002        3.4907123571305032     
   32.000000000000000        27.200000000000003        3.4944626477958165     
   32.000000000000000        28.000000000000000        3.4875284666759336     
   32.000000000000000        28.800000000000001        3.4830113895819697     
   32.000000000000000        29.600000000000001        3.4941576277150088     
   32.000000000000000        30.400000000000002        3.4823091604364542     
   32.000000000000000        31.200000000000003        3.5062326320172179     
   32.000000000000000        32.000000000000000        3.4815250608932038     
   32.000000000000000        32.800000000000004        3.5048165471319610     
   32.000000000000000        33.600000000000001        3.4860051138633321     
   32.000000000000000        34.399999999999999        3.5035393252826403     
   32.000000000000000        35.200000000000003        3.5049907073048088     
   32.000000000000000        36.000000000000000        3.5100415596805110     
   32.000000000000000        36.800000000000004        3.5073751658777366     
   32.000000000000000        37.600000000000001        3.5026786746681267     
   32.000000000000000        38.400000000000006        3.5061180832212560     
   32.000000000000000        39.200000000000003        3.5229628297295510     
   32.000000000000000        40.000000000000000        3.7246077990001090     
   32.000000000000000        40.800000000000004        3.8568544278429404     
   32.000000000000000        41.600000000000001        3.8965457888280102     
   32.000000000000000        42.400000000000006        3.8809409144156399     
   32.000000000000000        43.200000000000003        3.7960800036401166     
   32.000000000000000        44.000000000000000        3.6234404244928062     
   32.000000000000000        44.800000000000004        3.5117634587298578     
   32.000000000000000        45.600000000000001        3.4991728270554030     
   32.000000000000000        46.400000000000006        3.5006752272459485     
   32.000000000000000        47.200000000000003        3.5010121787918389     
   32.000000000000000        48.000000000000000        3.5026035451630819     
   32.000000000000000        48.800000000000004        3.5048811378022955     
   32.000000000000000        49.600000000000001        3.5045520856945918     
   32.000000000000000        50.400000000000006        3.4901387239443897     
   32.000000000000000        51.200000000000003        3.5041823670975232     
   32.000000000000000        52.000000000000000        3.4987945822909201     
   32.000000000000000        52.800000000000004        3.4995495213310743     
   32.000000000000000        53.600000000000001        3.4910753376745172     
   32.000000000000000        54.400000000000006        3.4953205108095800     
   32.000000000000000        55.200000000000003        3.4940237914054602     
   32.000000000000000        56.000000000000000        3.4913812129772324
[truncated: 894,528 more chars]
