# Supplementary material for: A first-principles phase field method for quantitatively predicting multi-composition phase separation without thermodynamic empirical parameter
Source: Nat Commun. 2019 Aug 1;10:3451. doi: 10.1038/s41467-019-11248-z (PMC6671953; doi:10.1038/s41467-019-11248-z)
Supplement: Supplementary file 3 — Source Data [file 41467_2019_11248_MOESM3_ESM.zip › supplementary-files/data-files/Fig.6/Fig6-f-Ni75%/out_Ni_20000-75.0%]

  0.80000000000000004       0.80000000000000004        3.4950478319946585     
  0.80000000000000004        1.6000000000000001        3.5082855016569776     
  0.80000000000000004        2.4000000000000004        3.4947987481433156     
  0.80000000000000004        3.2000000000000002        3.5091534193779923     
  0.80000000000000004        4.0000000000000000        3.4951757928102212     
  0.80000000000000004        4.8000000000000007        3.5089505742341753     
  0.80000000000000004        5.6000000000000005        3.4962317982997617     
  0.80000000000000004        6.4000000000000004        3.5092789677401224     
  0.80000000000000004        7.2000000000000002        3.5096937692681118     
  0.80000000000000004        8.0000000000000000        3.4949726702539681     
  0.80000000000000004        8.8000000000000007        3.4949436801142379     
  0.80000000000000004        9.6000000000000014        3.5095520873090522     
  0.80000000000000004        10.400000000000000        3.4954853310569618     
  0.80000000000000004        11.200000000000001        3.5093003585804201     
  0.80000000000000004        12.000000000000000        3.5095339879545020     
  0.80000000000000004        12.800000000000001        3.4961984243646977     
  0.80000000000000004        13.600000000000001        3.4963785175007267     
  0.80000000000000004        14.400000000000000        3.5086094388970852     
  0.80000000000000004        15.200000000000001        3.4943661657209564     
  0.80000000000000004        16.000000000000000        3.4940810392970478     
  0.80000000000000004        16.800000000000001        3.4956224487160092     
  0.80000000000000004        17.600000000000001        3.4937306856096630     
  0.80000000000000004        18.400000000000002        3.5089946171787667     
  0.80000000000000004        19.200000000000003        3.4951590406664610     
  0.80000000000000004        20.000000000000000        3.5091472128023953     
  0.80000000000000004        20.800000000000001        3.4951431294289992     
  0.80000000000000004        21.600000000000001        3.5089129932214065     
  0.80000000000000004        22.400000000000002        3.5073698836185381     
  0.80000000000000004        23.200000000000003        3.5075010213732538     
  0.80000000000000004        24.000000000000000        3.5085557775464040     
  0.80000000000000004        24.800000000000001        3.4952661332217767     
  0.80000000000000004        25.600000000000001        3.4952019892034314     
  0.80000000000000004        26.400000000000002        3.5094990840452582     
  0.80000000000000004        27.200000000000003        3.5093126900787612     
  0.80000000000000004        28.000000000000000        3.4952816852007427     
  0.80000000000000004        28.800000000000001        3.4952218905790868     
  0.80000000000000004        29.600000000000001        3.5090276196590491     
  0.80000000000000004        30.400000000000002        3.5094014139251266     
  0.80000000000000004        31.200000000000003        3.5098179952610749     
  0.80000000000000004        32.000000000000000        3.5100576780160853     
  0.80000000000000004        32.800000000000004        3.5092906020191541     
  0.80000000000000004        33.600000000000001        3.4957929912541981     
  0.80000000000000004        34.399999999999999        3.5094600405847296     
  0.80000000000000004        35.200000000000003        3.5094752002148155     
  0.80000000000000004        36.000000000000000        3.4955792063448419     
  0.80000000000000004        36.800000000000004        3.5092802382556334     
  0.80000000000000004        37.600000000000001        3.4957459181247370     
  0.80000000000000004        38.400000000000006        3.5082940659156683     
  0.80000000000000004        39.200000000000003        3.5099207000759924     
  0.80000000000000004        40.000000000000000        3.4963346278814660     
  0.80000000000000004        40.800000000000004        3.5095069846396663     
  0.80000000000000004        41.600000000000001        3.4961721006559037     
  0.80000000000000004        42.400000000000006        3.4969960408625758     
  0.80000000000000004        43.200000000000003        3.5087685363641525     
  0.80000000000000004        44.000000000000000        3.4956496820863725     
  0.80000000000000004        44.800000000000004        3.5080871923574048     
  0.80000000000000004        45.600000000000001        3.5113451787909784     
  0.80000000000000004        46.400000000000006        3.4966238342586884     
  0.80000000000000004        47.200000000000003        3.5079893239820068     
  0.80000000000000004        48.000000000000000        3.4946715316910821     
  0.80000000000000004        48.800000000000004        3.4964435949839832     
  0.80000000000000004        49.600000000000001        3.4966915826904792     
  0.80000000000000004        50.400000000000006        3.4946648765879904     
  0.80000000000000004        51.200000000000003        3.5077049638583668     
  0.80000000000000004        52.000000000000000        3.5059329607450076     
  0.80000000000000004        52.800000000000004        3.5072369813395174     
  0.80000000000000004        53.600000000000001        3.4943793689199687     
  0.80000000000000004        54.400000000000006        3.5077023439581194     
  0.80000000000000004        55.200000000000003        3.5078051278276310     
  0.80000000000000004        56.000000000000000        3.4931992268488608     
  0.80000000000000004        56.800000000000004        3.5073127713903101     
  0.80000000000000004        57.600000000000001        3.4961192088386381     
  0.80000000000000004        58.400000000000006        3.5100028896089333     
  0.80000000000000004        59.200000000000003        3.4952668969732477     
  0.80000000000000004        60.000000000000000        3.5092041844384698     
  0.80000000000000004        60.800000000000004        3.4951776962982248     
  0.80000000000000004        61.600000000000001        3.5095471515163887     
  0.80000000000000004        62.400000000000006        3.4955774902224865     
  0.80000000000000004        63.200000000000003        3.5082304731167615     
  0.80000000000000004        64.000000000000000        3.5086921876989021     
  0.80000000000000004        64.799999999999997        3.4956036959478043     
  0.80000000000000004        65.600000000000009        3.5087461892078520     
  0.80000000000000004        66.400000000000006        3.4965560225587482     
  0.80000000000000004        67.200000000000003        3.5090332265962232     
  0.80000000000000004        68.000000000000000        3.4946369368959154     
  0.80000000000000004        68.799999999999997        3.5081694796753382     
  0.80000000000000004        69.600000000000009        3.4947714335892046     
  0.80000000000000004        70.400000000000006        3.5085712095987152     
  0.80000000000000004        71.200000000000003        3.4930645265691163     
  0.80000000000000004        72.000000000000000        3.5059513216790417     
  0.80000000000000004        72.799999999999997        3.4959030300266525     
  0.80000000000000004        73.600000000000009        3.5105867223854297     
  0.80000000000000004        74.400000000000006        3.4956742569268164     
  0.80000000000000004        75.200000000000003        3.5081907954768381     
  0.80000000000000004        76.000000000000000        3.4951708922386726     
  0.80000000000000004        76.800000000000011        3.5101686065633300     
  0.80000000000000004        77.600000000000009        3.4961894353669001     
  0.80000000000000004        78.400000000000006        3.5093203637027970     
  0.80000000000000004        79.200000000000003        3.4963722594797320     
  0.80000000000000004        80.000000000000000        3.5099523908069954     
  0.80000000000000004        80.800000000000011        3.4945255210292094     
  0.80000000000000004        81.600000000000009        3.5087161445846280     
  0.80000000000000004        82.400000000000006        3.4952625303302596     
  0.80000000000000004        83.200000000000003        3.5083401040192554     
  0.80000000000000004        84.000000000000000        3.4943871370594901     
  0.80000000000000004        84.800000000000011        3.5084847142205109     
  0.80000000000000004        85.600000000000009        3.5074913479645060     
  0.80000000000000004        86.400000000000006        3.4950914906984449     
  0.80000000000000004        87.200000000000003        3.5085626408191324     
  0.80000000000000004        88.000000000000000        3.4957350803032354     
  0.80000000000000004        88.800000000000011        3.5104587973240977     
  0.80000000000000004        89.600000000000009        3.4958420427306951     
  0.80000000000000004        90.400000000000006        3.5100718145067957     
  0.80000000000000004        91.200000000000003        3.4955895471924912     
  0.80000000000000004        92.000000000000000        3.5088311406646095     
  0.80000000000000004        92.800000000000011        3.4947603612775358     
  0.80000000000000004        93.600000000000009        3.5077704892576933     
  0.80000000000000004        94.400000000000006        3.5074380407482435     
  0.80000000000000004        95.200000000000003        3.4952540426269665     
  0.80000000000000004        96.000000000000000        3.5115589302322880     
  0.80000000000000004        96.800000000000011        3.4957846934979462     
  0.80000000000000004        97.600000000000009        3.4968784751541353     
  0.80000000000000004        98.400000000000006        3.5094618501595920     
  0.80000000000000004        99.200000000000003        3.4959332031111381     
  0.80000000000000004        100.00000000000000        3.5090454892030127     
  0.80000000000000004        100.80000000000001        3.5067213729398770     
  0.80000000000000004        101.60000000000001        3.4939250510595938     
  0.80000000000000004        102.40000000000001        3.5102011955310459     

   1.6000000000000001       0.80000000000000004        3.5087240062824123     
   1.6000000000000001        1.6000000000000001        3.4946111651426803     
   1.6000000000000001        2.4000000000000004        3.5084591875522984     
   1.6000000000000001        3.2000000000000002        3.4943779996595565     
   1.6000000000000001        4.0000000000000000        3.5091167935155134     
   1.6000000000000001        4.8000000000000007        3.4961200098377780     
   1.6000000000000001        5.6000000000000005        3.5100089140382691     
   1.6000000000000001        6.4000000000000004        3.4951238596997185     
   1.6000000000000001        7.2000000000000002        3.4957921699801755     
   1.6000000000000001        8.0000000000000000        3.5091913108845154     
   1.6000000000000001        8.8000000000000007        3.5060324118827633     
   1.6000000000000001        9.6000000000000014        3.4946733702853234     
   1.6000000000000001        10.400000000000000        3.5097506158393585     
   1.6000000000000001        11.200000000000001        3.4966103656145333     
   1.6000000000000001        12.000000000000000        3.4981437492642762     
   1.6000000000000001        12.800000000000001        3.5121822898718627     
   1.6000000000000001        13.600000000000001        3.4961919668367170     
   1.6000000000000001        14.400000000000000        3.5082487187962244     
   1.6000000000000001        15.200000000000001        3.5083460524779748     
   1.6000000000000001        16.000000000000000        3.5060486967522579     
   1.6000000000000001        16.800000000000001        3.5081129246291440     
   1.6000000000000001        17.600000000000001        3.5084577932257028     
   1.6000000000000001        18.400000000000002        3.4922203751056284     
   1.6000000000000001        19.200000000000003        3.5093764619326668     
   1.6000000000000001        20.000000000000000        3.4956325748267552     
   1.6000000000000001        20.800000000000001        3.5093394077709226     
   1.6000000000000001        21.600000000000001        3.4961738323194385     
   1.6000000000000001        22.400000000000002        3.4959785705080564     
   1.6000000000000001        23.200000000000003        3.4953656424861488     
   1.6000000000000001        24.000000000000000        3.4954928140034385     
   1.6000000000000001        24.800000000000001        3.5091709228761845     
   1.6000000000000001        25.600000000000001        3.5089395100162135     
   1.6000000000000001        26.400000000000002        3.4948825647433712     
   1.6000000000000001        27.200000000000003        3.4950421244005718     
   1.6000000000000001        28.000000000000000        3.5093808136800893     
   1.6000000000000001        28.800000000000001        3.5095728456205357     
   1.6000000000000001        29.600000000000001        3.4951427892377129     
   1.6000000000000001        30.400000000000002        3.4963738160480839     
   1.6000000000000001        31.200000000000003        3.4975446558262226     
   1.6000000000000001        32.000000000000000        3.4964512602334246     
   1.6000000000000001        32.800000000000004        3.4958247592640546     
   1.6000000000000001        33.600000000000001        3.5092875531570011     
   1.6000000000000001        34.399999999999999        3.4952271853990906     
   1.6000000000000001        35.200000000000003        3.4958827861607871     
   1.6000000000000001        36.000000000000000        3.5093481306861380     
   1.6000000000000001        36.800000000000004        3.4957893384691885     
   1.6000000000000001        37.600000000000001        3.5088219127170186     
   1.6000000000000001        38.400000000000006        3.4956261124276997     
   1.6000000000000001        39.200000000000003        3.4957886775263902     
   1.6000000000000001        40.000000000000000        3.5096371319986046     
   1.6000000000000001        40.800000000000004        3.4950708077302535     
   1.6000000000000001        41.600000000000001        3.5077833535849994     
   1.6000000000000001        42.400000000000006        3.5090166169250163     
   1.6000000000000001        43.200000000000003        3.4958459851038897     
   1.6000000000000001        44.000000000000000        3.5088188350177347     
   1.6000000000000001        44.800000000000004        3.4957635356557155     
   1.6000000000000001        45.600000000000001        3.4959750972878281     
   1.6000000000000001        46.400000000000006        3.5085307776630574     
   1.6000000000000001        47.200000000000003        3.4944246567271988     
   1.6000000000000001        48.000000000000000        3.5094386334972949     
   1.6000000000000001        48.800000000000004        3.4951275114045184     
   1.6000000000000001        49.600000000000001        3.5075022635988611     
   1.6000000000000001        50.400000000000006        3.5074665589038463     
   1.6000000000000001        51.200000000000003        3.4933846834873603     
   1.6000000000000001        52.000000000000000        3.5066621665155067     
   1.6000000000000001        52.800000000000004        3.4936510030158354     
   1.6000000000000001        53.600000000000001        3.5082928900062567     
   1.6000000000000001        54.400000000000006        3.4943311319455690     
   1.6000000000000001        55.200000000000003        3.4950600975963924     
   1.6000000000000001        56.000000000000000        3.5085952384406203     
   1.6000000000000001        56.800000000000004        3.5077165701829149     
   1.6000000000000001        57.600000000000001        3.4942925812085357     
   1.6000000000000001        58.400000000000006        3.5085409395345324     
   1.6000000000000001        59.200000000000003        3.4939331882152564     
   1.6000000000000001        60.000000000000000        3.5092510945556130     
   1.6000000000000001        60.800000000000004        3.4953335557568250     
   1.6000000000000001        61.600000000000001        3.5094065333373399     
   1.6000000000000001        62.400000000000006        3.4954088875865614     
   1.6000000000000001        63.200000000000003        3.5085385662790953     
   1.6000000000000001        64.000000000000000        3.4948196025423255     
   1.6000000000000001        64.799999999999997        3.5083687098389333     
   1.6000000000000001        65.600000000000009        3.4953616103928153     
   1.6000000000000001        66.400000000000006        3.5091955118566389     
   1.6000000000000001        67.200000000000003        3.4952773668630188     
   1.6000000000000001        68.000000000000000        3.5100302268626282     
   1.6000000000000001        68.799999999999997        3.4969643604655984     
   1.6000000000000001        69.600000000000009        3.5100151933390311     
   1.6000000000000001        70.400000000000006        3.4942018200097089     
   1.6000000000000001        71.200000000000003        3.5082648140031316     
   1.6000000000000001        72.000000000000000        3.5082163758036837     
   1.6000000000000001        72.799999999999997        3.4942672927261200     
   1.6000000000000001        73.600000000000009        3.5054606572077041     
   1.6000000000000001        74.400000000000006        3.4951993882805499     
   1.6000000000000001        75.200000000000003        3.5082474798405827     
   1.6000000000000001        76.000000000000000        3.4942163734381504     
   1.6000000000000001        76.800000000000011        3.5096550686034038     
   1.6000000000000001        77.600000000000009        3.4951907284162944     
   1.6000000000000001        78.400000000000006        3.5091149976987284     
   1.6000000000000001        79.200000000000003        3.4972393495245071     
   1.6000000000000001        80.000000000000000        3.4966246227070701     
   1.6000000000000001        80.800000000000011        3.5084887775941724     
   1.6000000000000001        81.600000000000009        3.4947261683350881     
   1.6000000000000001        82.400000000000006        3.5103184443237678     
   1.6000000000000001        83.200000000000003        3.4952321973103420     
   1.6000000000000001        84.000000000000000        3.5093169944755047     
   1.6000000000000001        84.800000000000011        3.4940497096645688     
   1.6000000000000001        85.600000000000009        3.5077341666708515     
   1.6000000000000001        86.400000000000006        3.4960305420199855     
   1.6000000000000001        87.200000000000003        3.5077565740205570     
   1.6000000000000001        88.000000000000000        3.4944685459201095     
   1.6000000000000001        88.800000000000011        3.4965182476265921     
   1.6000000000000001        89.600000000000009        3.4948324973126637     
   1.6000000000000001        90.400000000000006        3.5081442169346171     
   1.6000000000000001        91.200000000000003        3.4959117268126141     
   1.6000000000000001        92.000000000000000        3.5077208487490035     
   1.6000000000000001        92.800000000000011        3.4945865766408355     
   1.6000000000000001        93.600000000000009        3.5094106710255901     
   1.6000000000000001        94.400000000000006        3.4949368870382136     
   1.6000000000000001        95.200000000000003        3.5096602179796355     
   1.6000000000000001        96.000000000000000        3.4964264957178233     
   1.6000000000000001        96.800000000000011        3.5096834045200311     
   1.6000000000000001        97.600000000000009        3.5095217413030766     
   1.6000000000000001        98.400000000000006        3.4957982628671349     
   1.6000000000000001        99.200000000000003        3.5099571070985540     
   1.6000000000000001        100.00000000000000        3.4946463064639728     
   1.6000000000000001        100.80000000000001        3.5063729846978546     
   1.6000000000000001        101.60000000000001        3.5089251489217719     
   1.6000000000000001        102.40000000000001        3.4953706655121670     

   2.4000000000000004       0.80000000000000004        3.4956584339878103     
   2.4000000000000004        1.6000000000000001        3.5091648384563570     
   2.4000000000000004        2.4000000000000004        3.5067467103023660     
   2.4000000000000004        3.2000000000000002        3.4951192249981200     
   2.4000000000000004        4.0000000000000000        3.5098103667970770     
   2.4000000000000004        4.8000000000000007        3.4973819542402387     
   2.4000000000000004        5.6000000000000005        3.4971599214321927     
   2.4000000000000004        6.4000000000000004        3.5080233947339905     
   2.4000000000000004        7.2000000000000002        3.5086058634162174     
   2.4000000000000004        8.0000000000000000        3.4943982398550206     
   2.4000000000000004        8.8000000000000007        3.5093180446615779     
   2.4000000000000004        9.6000000000000014        3.5083212270871917     
   2.4000000000000004        10.400000000000000        3.4951943553441063     
   2.4000000000000004        11.200000000000001        3.5109611634546845     
   2.4000000000000004        12.000000000000000        3.4920917154745177     
   2.4000000000000004        12.800000000000001        3.4970321686884347     
   2.4000000000000004        13.600000000000001        3.5079415617250218     
   2.4000000000000004        14.400000000000000        3.4956166284640213     
   2.4000000000000004        15.200000000000001        3.4958285881115159     
   2.4000000000000004        16.000000000000000        3.4964657264565853     
   2.4000000000000004        16.800000000000001        3.4952721969151015     
   2.4000000000000004        17.600000000000001        3.5070438713670375     
   2.4000000000000004        18.400000000000002        3.4940193089157923     
   2.4000000000000004        19.200000000000003        3.5095454833043571     
   2.4000000000000004        20.000000000000000        3.4956881351073292     
   2.4000000000000004        20.800000000000001        3.5091641482284799     
   2.4000000000000004        21.600000000000001        3.4960040556918144     
   2.4000000000000004        22.400000000000002        3.5107888046235511     
   2.4000000000000004        23.200000000000003        3.5075955057085357     
   2.4000000000000004        24.000000000000000        3.5085581237948360     
   2.4000000000000004        24.800000000000001        3.4962676815207074     
   2.4000000000000004        25.600000000000001        3.4974764385820993     
   2.4000000000000004        26.400000000000002        3.5091200509519469     
   2.4000000000000004        27.200000000000003        3.5076825862711618     
   2.4000000000000004        28.000000000000000        3.4945467883707968     
   2.4000000000000004        28.800000000000001        3.4959290480258991     
   2.4000000000000004        29.600000000000001        3.5089239882999239     
   2.4000000000000004        30.400000000000002        3.5101661366466113     
   2.4000000000000004        31.200000000000003        3.4974039576298015     
   2.4000000000000004        32.000000000000000        3.5086022353353403     
   2.4000000000000004        32.800000000000004        3.5086630920059405     
   2.4000000000000004        33.600000000000001        3.4966815239623990     
   2.4000000000000004        34.399999999999999        3.5096901339174873     
   2.4000000000000004        35.200000000000003        3.4949231511302750     
   2.4000000000000004        36.000000000000000        3.5088471579374629     
   2.4000000000000004        36.800000000000004        3.4945883253923724     
   2.4000000000000004        37.600000000000001        3.5080886386960111     
   2.4000000000000004        38.400000000000006        3.4946962026276691     
   2.4000000000000004        39.200000000000003        3.5093621727542481     
   2.4000000000000004        40.000000000000000        3.4953743637605825     
   2.4000000000000004        40.800000000000004        3.4959906834935039     
   2.4000000000000004        41.600000000000001        3.5072618806326887     
   2.4000000000000004        42.400000000000006        3.4951128391947361     
   2.4000000000000004        43.200000000000003        3.4959084802794735     
   2.4000000000000004        44.000000000000000        3.5078107233002238     
   2.4000000000000004        44.800000000000004        3.4949511287328927     
   2.4000000000000004        45.600000000000001        3.5082466723571581     
   2.4000000000000004        46.400000000000006        3.4927933580630479     
   2.4000000000000004        47.200000000000003        3.5078992938708100     
   2.4000000000000004        48.000000000000000        3.4945493947162052     
   2.4000000000000004        48.800000000000004        3.5075003767930415     
   2.4000000000000004        49.600000000000001        3.5065220965869663     
   2.4000000000000004        50.400000000000006        3.4907921537273867     
   2.4000000000000004        51.200000000000003        3.5080799704526133     
   2.4000000000000004        52.000000000000000        3.4941023492379584     
   2.4000000000000004        52.800000000000004        3.5080529099038449     
   2.4000000000000004        53.600000000000001        3.4934377234012994     
   2.4000000000000004        54.400000000000006        3.5082108873901765     
   2.4000000000000004        55.200000000000003        3.5083781890643566     
   2.4000000000000004        56.000000000000000        3.4945484581960660     
   2.4000000000000004        56.800000000000004        3.4938111937636505     
   2.4000000000000004        57.600000000000001        3.5083819793847186     
   2.4000000000000004        58.400000000000006        3.4940636024612122     
   2.4000000000000004        59.200000000000003        3.5075099414674717     
   2.4000000000000004        60.000000000000000        3.5078104137899579     
   2.4000000000000004        60.800000000000004        3.4953719026719501     
   2.4000000000000004        61.600000000000001        3.5061808107561090     
   2.4000000000000004        62.400000000000006        3.4953884027774489     
   2.4000000000000004        63.200000000000003        3.5094892637830339     
   2.4000000000000004        64.000000000000000        3.4952770374605264     
   2.4000000000000004        64.799999999999997        3.5083456537577451     
   2.4000000000000004        65.600000000000009        3.5078799345565992     
   2.4000000000000004        66.400000000000006        3.4953684221532599     
   2.4000000000000004        67.200000000000003        3.5105577732985074     
   2.4000000000000004        68.000000000000000        3.4979795692704685     
   2.4000000000000004        68.799999999999997        3.4968145433774769     
   2.4000000000000004        69.600000000000009        3.4959074201925806     
   2.4000000000000004        70.400000000000006        3.5087382983911639     
   2.4000000000000004        71.200000000000003        3.4969028178669639     
   2.4000000000000004        72.000000000000000        3.4962205356949561     
   2.4000000000000004        72.799999999999997        3.5073324248869540     
   2.4000000000000004        73.600000000000009        3.5073759358195131     
   2.4000000000000004        74.400000000000006        3.4956833825550584     
   2.4000000000000004        75.200000000000003        3.5072663437126796     
   2.4000000000000004        76.000000000000000        3.5072625033859208     
   2.4000000000000004        76.800000000000011        3.4965458876821951     
   2.4000000000000004        77.600000000000009        3.5104596462853874     
   2.4000000000000004        78.400000000000006        3.4941838144153796     
   2.4000000000000004        79.200000000000003        3.5109487717975583     
   2.4000000000000004        80.000000000000000        3.4965681571320948     
   2.4000000000000004        80.800000000000011        3.5093777122213115     
   2.4000000000000004        81.600000000000009        3.4961901208218045     
   2.4000000000000004        82.400000000000006        3.5082295425200218     
   2.4000000000000004        83.200000000000003        3.4945051610390223     
   2.4000000000000004        84.000000000000000        3.5094371318287294     
   2.4000000000000004        84.800000000000011        3.4955440778152522     
   2.4000000000000004        85.600000000000009        3.5093225302581876     
   2.4000000000000004        86.400000000000006        3.4945236269857123     
   2.4000000000000004        87.200000000000003        3.5083875953027595     
   2.4000000000000004        88.000000000000000        3.5076377036092743     
   2.4000000000000004        88.800000000000011        3.5087874005154274     
   2.4000000000000004        89.600000000000009        3.5077832298454656     
   2.4000000000000004        90.400000000000006        3.5083109652620870     
   2.4000000000000004        91.200000000000003        3.4945321801476315     
   2.4000000000000004        92.000000000000000        3.5083899468197282     
   2.4000000000000004        92.800000000000011        3.5091862883205134     
   2.4000000000000004        93.600000000000009        3.4997341801223150     
   2.4000000000000004        94.400000000000006        3.4972832707106276     
   2.4000000000000004        95.200000000000003        3.5095896811095884     
   2.4000000000000004        96.000000000000000        3.4969325508965392     
   2.4000000000000004        96.800000000000011        3.4978635236559374     
   2.4000000000000004        97.600000000000009        3.4964278020428874     
   2.4000000000000004        98.400000000000006        3.5098247339886015     
   2.4000000000000004        99.200000000000003        3.4959420971340776     
   2.4000000000000004        100.00000000000000        3.5095926563426367     
   2.4000000000000004        100.80000000000001        3.4961992084896738     
   2.4000000000000004        101.60000000000001        3.4965505855877383     
   2.4000000000000004        102.40000000000001        3.5097386019324364     

   3.2000000000000002       0.80000000000000004        3.5091761225312692     
   3.2000000000000002        1.6000000000000001        3.4962924876074761     
   3.2000000000000002        2.4000000000000004        3.4962635227819061     
   3.2000000000000002        3.2000000000000002        3.5094100830293264     
   3.2000000000000002        4.0000000000000000        3.4949946866573582     
   3.2000000000000002        4.8000000000000007        3.5097444357247989     
   3.2000000000000002        5.6000000000000005        3.4963956556907014     
   3.2000000000000002        6.4000000000000004        3.5074132990904343     
   3.2000000000000002        7.2000000000000002        3.4937451645666817     
   3.2000000000000002        8.0000000000000000        3.5088381807662752     
   3.2000000000000002        8.8000000000000007        3.4963089960283038     
   3.2000000000000002        9.6000000000000014        3.4959830986980176     
   3.2000000000000002        10.400000000000000        3.5085842831883283     
   3.2000000000000002        11.200000000000001        3.4958098297288500     
   3.2000000000000002        12.000000000000000        3.5102480049801219     
   3.2000000000000002        12.800000000000001        3.5094506138039079     
   3.2000000000000002        13.600000000000001        3.4938814510423617     
   3.2000000000000002        14.400000000000000        3.5088187598587322     
   3.2000000000000002        15.200000000000001        3.5084319336591498     
   3.2000000000000002        16.000000000000000        3.5087070851332958     
   3.2000000000000002        16.800000000000001        3.4964752790461215     
   3.2000000000000002        17.600000000000001        3.5080767081847304     
   3.2000000000000002        18.400000000000002        3.5070423317405885     
   3.2000000000000002        19.200000000000003        3.4953808852645052     
   3.2000000000000002        20.000000000000000        3.5099157198699698     
   3.2000000000000002        20.800000000000001        3.4953871906756460     
   3.2000000000000002        21.600000000000001        3.5090507323311915     
   3.2000000000000002        22.400000000000002        3.4954858963777014     
   3.2000000000000002        23.200000000000003        3.4943926149391671     
   3.2000000000000002        24.000000000000000        3.5085680577168028     
   3.2000000000000002        24.800000000000001        3.4975157189750252     
   3.2000000000000002        25.600000000000001        3.4981489631489744     
   3.2000000000000002        26.400000000000002        3.4955290365558400     
   3.2000000000000002        27.200000000000003        3.5072080568848123     
   3.2000000000000002        28.000000000000000        3.5078051959600041     
   3.2000000000000002        28.800000000000001        3.5099158303565181     
   3.2000000000000002        29.600000000000001        3.4955583763066733     
   3.2000000000000002        30.400000000000002        3.4949465338939105     
   3.2000000000000002        31.200000000000003        3.5095242502467046     
   3.2000000000000002        32.000000000000000        3.4937496888619219     
   3.2000000000000002        32.800000000000004        3.5074879879082994     
   3.2000000000000002        33.600000000000001        3.4950599092364727     
   3.2000000000000002        34.399999999999999        3.5087897965310777     
   3.2000000000000002        35.200000000000003        3.4944299694264576     
   3.2000000000000002        36.000000000000000        3.5084615357704640     
   3.2000000000000002        36.800000000000004        3.4941098577536240     
   3.2000000000000002        37.600000000000001        3.5056150424707893     
   3.2000000000000002        38.400000000000006        3.5066990856401778     
   3.2000000000000002        39.200000000000003        3.4958456539695737     
   3.2000000000000002        40.000000000000000        3.5071261961038380     
   3.2000000000000002        40.800000000000004        3.5077724818101337     
   3.2000000000000002        41.600000000000001        3.4949637613237461     
   3.2000000000000002        42.400000000000006        3.5092605610123724     
   3.2000000000000002        43.200000000000003        3.4936080691841047     
   3.2000000000000002        44.000000000000000        3.5084857386484440     
   3.2000000000000002        44.800000000000004        3.4944950601609075     
   3.2000000000000002        45.600000000000001        3.5055951705994959     
   3.2000000000000002        46.400000000000006        3.5058584859503834     
   3.2000000000000002        47.200000000000003        3.4937440578704373     
   3.2000000000000002        48.000000000000000        3.5081143717333587     
   3.2000000000000002        48.800000000000004        3.4935554179088446     
   3.2000000000000002        49.600000000000001        3.4940479456141156     
   3.2000000000000002        50.400000000000006        3.5078912625208645     
   3.2000000000000002        51.200000000000003        3.4930281978030577     
   3.2000000000000002        52.000000000000000        3.5058948875337004     
   3.2000000000000002        52.800000000000004        3.4942727928081472     
   3.2000000000000002        53.600000000000001        3.5070358973021500     
   3.2000000000000002        54.400000000000006        3.4937883404703256     
   3.2000000000000002        55.200000000000003        3.4928774082774354     
   3.2000000000000002        56.000000000000000        3.5070221599033626     
   3.2000000000000002        56.800000000000004        3.5073600075376574     
   3.2000000000000002        57.600000000000001        3.4947934279137374     
   3.2000000000000002        58.400000000000006        3.5071188659435513     
   3.2000000000000002        59.200000000000003        3.4946945913943104     
   3.2000000000000002        60.000000000000000        3.4938191146280397     
   3.2000000000000002        60.800000000000004        3.5076383854917967     
   3.2000000000000002        61.600000000000001        3.4949533818198968     
   3.2000000000000002        62.400000000000006        3.5093212689964108     
   3.2000000000000002        63.200000000000003        3.4942906725951817     
   3.2000000000000002        64.000000000000000        3.5093690379222116     
   3.2000000000000002        64.799999999999997        3.4954276663732049     
   3.2000000000000002        65.600000000000009        3.4958122207460947     
   3.2000000000000002        66.400000000000006        3.5089809931339571     
   3.2000000000000002        67.200000000000003        3.4961824191946356     
   3.2000000000000002        68.000000000000000        3.4964284308072053     
   3.2000000000000002        68.799999999999997        3.5088684261229104     
   3.2000000000000002        69.600000000000009        3.5114646280629307     
   3.2000000000000002        70.400000000000006        3.4963071308578972     
   3.2000000000000002        71.200000000000003        3.5105042846265273     
   3.2000000000000002        72.000000000000000        3.4973079657653368     
   3.2000000000000002        72.799999999999997        3.5092924715051517     
   3.2000000000000002        73.600000000000009        3.4944202976658274     
   3.2000000000000002        74.400000000000006        3.5093637412208945     
   3.2000000000000002        75.200000000000003        3.4946585281797229     
   3.2000000000000002        76.000000000000000        3.5082465603480433     
   3.2000000000000002        76.800000000000011        3.4971408883439348     
   3.2000000000000002        77.600000000000009        3.4965081343395359     
   3.2000000000000002        78.400000000000006        3.5089076599269671     
   3.2000000000000002        79.200000000000003        3.4947812347026384     
   3.2000000000000002        80.000000000000000        3.5102846963885272     
   3.2000000000000002        80.800000000000011        3.4963983005687993     
   3.2000000000000002        81.600000000000009        3.4970064089533128     
   3.2000000000000002        82.400000000000006        3.5085300240082349     
   3.2000000000000002        83.200000000000003        3.5080870888166737     
   3.2000000000000002        84.000000000000000        3.4963990885148482     
   3.2000000000000002        84.800000000000011        3.5076317784012629     
   3.2000000000000002        85.600000000000009        3.4955080892782697     
   3.2000000000000002        86.400000000000006        3.5090013370490136     
   3.2000000000000002        87.200000000000003        3.4950568281402576     
   3.2000000000000002        88.000000000000000        3.4952553925840038     
   3.2000000000000002        88.800000000000011        3.4948267263097281     
   3.2000000000000002        89.600000000000009        3.4954962384978483     
   3.2000000000000002        90.400000000000006        3.4971163950796589     
   3.2000000000000002        91.200000000000003        3.5089334604656863     
   3.2000000000000002        92.000000000000000        3.4951317204662726     
   3.2000000000000002        92.800000000000011        3.4960405132677259     
   3.2000000000000002        93.600000000000009        3.5103922229995983     
   3.2000000000000002        94.400000000000006        3.4965334513681694     
   3.2000000000000002        95.200000000000003        3.5087667108719227     
   3.2000000000000002        96.000000000000000        3.4950530389810224     
   3.2000000000000002        96.800000000000011        3.5109598670993849     
   3.2000000000000002        97.600000000000009        3.4965154541892667     
   3.2000000000000002        98.400000000000006        3.5098840966424585     
   3.2000000000000002        99.200000000000003        3.4957858147999468     
   3.2000000000000002        100.00000000000000        3.5099030112527765     
   3.2000000000000002        100.80000000000001        3.4966916250473288     
   3.2000000000000002        101.60000000000001        3.5098551844041008     
   3.2000000000000002        102.40000000000001        3.4950850871884263     

   4.0000000000000000       0.80000000000000004        3.5105397927681978     
   4.0000000000000000        1.6000000000000001        3.4959846310632674     
   4.0000000000000000        2.4000000000000004        3.5100154523710434     
   4.0000000000000000        3.2000000000000002        3.4954825279716042     
   4.0000000000000000        4.0000000000000000        3.5088810826176244     
   4.0000000000000000        4.8000000000000007        3.5089006354405679     
   4.0000000000000000        5.6000000000000005        3.4955849697297077     
   4.0000000000000000        6.4000000000000004        3.5070186926823408     
   4.0000000000000000        7.2000000000000002        3.5043623664805024     
   4.0000000000000000        8.0000000000000000        3.4974643587644971     
   4.0000000000000000        8.8000000000000007        3.4983335400852500     
   4.0000000000000000        9.6000000000000014        3.5101981369030266     
   4.0000000000000000        10.400000000000000        3.4962524205626853     
   4.0000000000000000        11.200000000000001        3.5078501628758132     
   4.0000000000000000        12.000000000000000        3.4958499997871857     
   4.0000000000000000        12.800000000000001        3.4954654494667303     
   4.0000000000000000        13.600000000000001        3.5089731549591852     
   4.0000000000000000        14.400000000000000        3.4950082209348921     
   4.0000000000000000        15.200000000000001        3.4942664479866865     
   4.0000000000000000        16.000000000000000        3.5085232529726893     
   4.0000000000000000        16.800000000000001        3.4954154086356555     
   4.0000000000000000        17.600000000000001        3.5091636246645534     
   4.0000000000000000        18.400000000000002        3.4959771842502767     
   4.0000000000000000        19.200000000000003        3.5104570516217550     
   4.0000000000000000        20.000000000000000        3.4956319046733508     
   4.0000000000000000        20.800000000000001        3.5094110895981188     
   4.0000000000000000        21.600000000000001        3.4943810691188597     
   4.0000000000000000        22.400000000000002        3.5090972565750298     
   4.0000000000000000        23.200000000000003        3.5076452012886570     
   4.0000000000000000        24.000000000000000        3.4959818791383888     
   4.0000000000000000        24.800000000000001        3.5105045004541009     
   4.0000000000000000        25.600000000000001        3.5086695708812679     
   4.0000000000000000        26.400000000000002        3.5096738074929315     
   4.0000000000000000        27.200000000000003        3.4933454365478371     
   4.0000000000000000        28.000000000000000        3.4952070679706710     
   4.0000000000000000        28.800000000000001        3.4961352605993410     
   4.0000000000000000        29.600000000000001        3.5096642466675472     
   4.0000000000000000        30.400000000000002        3.5092803336617999     
   4.0000000000000000        31.200000000000003        3.4955699227577961     
   4.0000000000000000        32.000000000000000        3.5075768221449981     
   4.0000000000000000        32.800000000000004        3.5071830558986425     
   4.0000000000000000        33.600000000000001        3.4948633194704533     
   4.0000000000000000        34.399999999999999        3.5085615070209464     
   4.0000000000000000        35.200000000000003        3.4944286074759519     
   4.0000000000000000        36.000000000000000        3.5088586762591794     
   4.0000000000000000        36.800000000000004        3.4954609952432691     
   4.0000000000000000        37.600000000000001        3.5073829610904026     
   4.0000000000000000        38.400000000000006        3.4934644468367582     
   4.0000000000000000        39.200000000000003        3.4945152398156321     
   4.0000000000000000        40.000000000000000        3.5064812181602911     
   4.0000000000000000        40.800000000000004        3.4944477468774751     
   4.0000000000000000        41.600000000000001        3.4951834501873140     
   4.0000000000000000        42.400000000000006        3.5055077837465451     
   4.0000000000000000        43.200000000000003        3.5038730205902522     
   4.0000000000000000        44.000000000000000        3.4946073709418002     
   4.0000000000000000        44.800000000000004        3.4946436916373300     
   4.0000000000000000        45.600000000000001        3.5058452141125294     
   4.0000000000000000        46.400000000000006        3.4925367417175819     
   4.0000000000000000        47.200000000000003        3.5068900282947197     
   4.0000000000000000        48.000000000000000        3.4935650586326128     
   4.0000000000000000        48.800000000000004        3.5064167655444622     
   4.0000000000000000        49.600000000000001        3.5072655417365350     
   4.0000000000000000        50.400000000000006        3.4931499550343355     
   4.0000000000000000        51.200000000000003        3.5067059988435907     
   4.0000000000000000        52.000000000000000        3.5055159380854590     
   4.0000000000000000        52.800000000000004        3.5054112497534677     
   4.0000000000000000        53.600000000000001        3.4933554570811007     
   4.0000000000000000        54.400000000000006        3.5069112199467609     
   4.0000000000000000        55.200000000000003        3.5076334920060570     
   4.0000000000000000        56.000000000000000        3.4929290290802752     
   4.0000000000000000        56.800000000000004        3.4928986315827331     
   4.0000000000000000        57.600000000000001        3.5051791990624581     
   4.0000000000000000        58.400000000000006        3.5038238719146952     
   4.0000000000000000        59.200000000000003        3.4950659121465537     
   4.0000000000000000        60.000000000000000        3.5062373691023168     
   4.0000000000000000        60.800000000000004        3.5056644950953082     
   4.0000000000000000        61.600000000000001        3.4931589008008235     
   4.0000000000000000        62.400000000000006        3.5074578625848924     
   4.0000000000000000        63.200000000000003        3.4953846112503753     
   4.0000000000000000        64.000000000000000        3.5084773622680809     
   4.0000000000000000        64.799999999999997        3.4966007110165545     
   4.0000000000000000        65.600000000000009        3.5108315199839955     
   4.0000000000000000        66.400000000000006        3.4948253103105702     
   4.0000000000000000        67.200000000000003        3.5101672017243941     
   4.0000000000000000        68.000000000000000        3.5093543943845220     
   4.0000000000000000        68.799999999999997        3.4954263592978649     
   4.0000000000000000        69.600000000000009        3.4961357388847367     
   4.0000000000000000        70.400000000000006        3.4960080582502906     
   4.0000000000000000        71.200000000000003        3.5093261981736235     
   4.0000000000000000        72.000000000000000        3.4966476258969283     
   4.0000000000000000        72.799999999999997        3.4965364890324344     
   4.0000000000000000        73.600000000000009        3.5091607514466867     
   4.0000000000000000        74.400000000000006        3.4957133569388334     
   4.0000000000000000        75.200000000000003        3.5094220130570020     
   4.0000000000000000        76.000000000000000        3.4971251526147964     
   4.0000000000000000        76.800000000000011        3.5082992977338070     
   4.0000000000000000        77.600000000000009        3.5092329302204730     
   4.0000000000000000        78.400000000000006        3.4952800643560171     
   4.0000000000000000        79.200000000000003        3.5091454583277542     
   4.0000000000000000        80.000000000000000        3.4957418365518511     
   4.0000000000000000        80.800000000000011        3.5100636039914894     
   4.0000000000000000        81.600000000000009        3.5076434692561085     
   4.0000000000000000        82.400000000000006        3.4957367649434965     
   4.0000000000000000        83.200000000000003        3.4953619692637150     
   4.0000000000000000        84.000000000000000        3.5098673020971090     
   4.0000000000000000        84.800000000000011        3.4963028829825618     
   4.0000000000000000        85.600000000000009        3.5088476068766243     
   4.0000000000000000        86.400000000000006        3.4953120564881908     
   4.0000000000000000        87.200000000000003        3.5104539365607974     
   4.0000000000000000        88.000000000000000        3.5074229841560629     
   4.0000000000000000        88.800000000000011        3.5072972511041391     
   4.0000000000000000        89.600000000000009        3.5087691835442838     
   4.0000000000000000        90.400000000000006        3.4964769654914227     
   4.0000000000000000        91.200000000000003        3.5087874347247734     
   4.0000000000000000        92.000000000000000        3.4962054945670729     
   4.0000000000000000        92.800000000000011        3.5097964646695914     
   4.0000000000000000        93.600000000000009        3.4948733910417267     
   4.0000000000000000        94.400000000000006        3.5097002855137793     
   4.0000000000000000        95.200000000000003        3.4943621447709643     
   4.0000000000000000        96.000000000000000        3.5085912211093455     
   4.0000000000000000        96.800000000000011        3.5088348330232986     
   4.0000000000000000        97.600000000000009        3.4953463827089437     
   4.0000000000000000        98.400000000000006        3.5097111248492721     
   4.0000000000000000        99.200000000000003        3.4965107065419976     
   4.0000000000000000        100.00000000000000        3.5093446819499601     
   4.0000000000000000        100.80000000000001        3.4953977504469687     
   4.0000000000000000        101.60000000000001        3.5091030283788114     
   4.0000000000000000        102.40000000000001        3.4949346808605846     

   4.8000000000000007       0.80000000000000004        3.4957462846678120     
   4.8000000000000007        1.6000000000000001        3.5095241094824599     
   4.8000000000000007        2.4000000000000004        3.4962052622460389     
   4.8000000000000007        3.2000000000000002        3.5088139819686304     
   4.8000000000000007        4.0000000000000000        3.4955493106224993     
   4.8000000000000007        4.8000000000000007        3.4953932574953095     
   4.8000000000000007        5.6000000000000005        3.5094987379052247     
   4.8000000000000007        6.4000000000000004        3.4960539515937508     
   4.8000000000000007        7.2000000000000002        3.5082824984733407     
   4.8000000000000007        8.0000000000000000        3.4963501634643843     
   4.8000000000000007        8.8000000000000007        3.5093523882735882     
   4.8000000000000007        9.6000000000000014        3.4946975178791151     
   4.8000000000000007        10.400000000000000        3.5090207014391441     
   4.8000000000000007        11.200000000000001        3.4947020974810670     
   4.8000000000000007        12.000000000000000        3.5088868557067396     
   4.8000000000000007        12.800000000000001        3.5090219571272110     
   4.8000000000000007        13.600000000000001        3.4957204047663355     
   4.8000000000000007        14.400000000000000        3.5097132066317478     
   4.8000000000000007        15.200000000000001        3.5090329063960306     
   4.8000000000000007        16.000000000000000        3.4919377191463647     
   4.8000000000000007        16.800000000000001        3.5070416356625871     
   4.8000000000000007        17.600000000000001        3.4950159552712119     
   4.8000000000000007        18.400000000000002        3.4973786662180610     
   4.8000000000000007        19.200000000000003        3.4949378603629024     
   4.8000000000000007        20.000000000000000        3.5096615459272500     
   4.8000000000000007        20.800000000000001        3.4943088828058904     
   4.8000000000000007        21.600000000000001        3.5095188894649705     
   4.8000000000000007        22.400000000000002        3.4950166720632732     
   4.8000000000000007        23.200000000000003        3.5081684930920174     
   4.8000000000000007        24.000000000000000        3.4971074454827682     
   4.8000000000000007        24.800000000000001        3.4972790496983288     
   4.8000000000000007        25.600000000000001        3.4971769639454666     
   4.8000000000000007        26.400000000000002        3.4964318483753116     
   4.8000000000000007        27.200000000000003        3.5097596036903584     
   4.8000000000000007        28.000000000000000        3.5088517923123614     
   4.8000000000000007        28.800000000000001        3.5086853320849389     
   4.8000000000000007        29.600000000000001        3.4942970249579801     
   4.8000000000000007        30.400000000000002        3.4953235740807553     
   4.8000000000000007        31.200000000000003        3.5090369790316669     
   4.8000000000000007        32.000000000000000        3.4926295490129800     
   4.8000000000000007        32.800000000000004        3.5080286041107605     
   4.8000000000000007        33.600000000000001        3.4949528895339497     
   4.8000000000000007        34.399999999999999        3.5086153111876737     
   4.8000000000000007        35.200000000000003        3.4940089336793672     
   4.8000000000000007        36.000000000000000        3.5068551138248378     
   4.8000000000000007        36.800000000000004        3.4945447583257416     
   4.8000000000000007        37.600000000000001        3.4943280797080649     
   4.8000000000000007        38.400000000000006        3.5071727660884728     
   4.8000000000000007        39.200000000000003        3.5070159211969538     
   4.8000000000000007        40.000000000000000        3.4929618187604676     
   4.8000000000000007        40.800000000000004        3.5073102159167626     
   4.8000000000000007        41.600000000000001        3.4937624640685940     
   4.8000000000000007        42.400000000000006        3.5059405454236607     
   4.8000000000000007        43.200000000000003        3.4917339895513622     
   4.8000000000000007        44.000000000000000        3.5095094103226914     
   4.8000000000000007        44.800000000000004        3.4937085577809746     
   4.8000000000000007        45.600000000000001        3.5069453696897268     
   4.8000000000000007        46.400000000000006        3.4920746072446511     
   4.8000000000000007        47.200000000000003        3.4929691763061612     
   4.8000000000000007        48.000000000000000        3.5060050144212367     
   4.8000000000000007        48.800000000000004        3.4932524868243586     
   4.8000000000000007        49.600000000000001        3.4936249883997759     
   4.8000000000000007        50.400000000000006        3.5061355201920232     
   4.8000000000000007        51.200000000000003        3.4924357684065579     
   4.8000000000000007        52.000000000000000        3.4942810742987116     
   4.8000000000000007        52.800000000000004        3.4926378633027046     
   4.8000000000000007        53.600000000000001        3.5063354965532740     
   4.8000000000000007        54.400000000000006        3.4928096926735259     
   4.8000000000000007        55.200000000000003        3.4931115864623847     
   4.8000000000000007        56.000000000000000        3.5056785493800358     
   4.8000000000000007        56.800000000000004        3.5056491012188387     
   4.8000000000000007        57.600000000000001        3.4928635565440898     
   4.8000000000000007        58.400000000000006        3.5054858779481082     
   4.8000000000000007        59.200000000000003        3.4931053411319035     
   4.8000000000000007        60.000000000000000        3.5063074722806986     
   4.8000000000000007        60.800000000000004        3.4924936220066720     
   4.8000000000000007        61.600000000000001        3.5064326244001713     
   4.8000000000000007        62.400000000000006        3.5072536847525146     
   4.8000000000000007        63.200000000000003        3.4944679282155926     
   4.8000000000000007        64.000000000000000        3.5084258050531631     
   4.8000000000000007        64.799999999999997        3.4959789720932291     
   4.8000000000000007        65.600000000000009        3.4962821134955577     
   4.8000000000000007        66.400000000000006        3.5089588995487349     
   4.8000000000000007        67.200000000000003        3.4969569999545431     
   4.8000000000000007        68.000000000000000        3.4949815853297741     
   4.8000000000000007        68.799999999999997        3.5087878342595116     
   4.8000000000000007        69.600000000000009        3.5079983097485652     
   4.8000000000000007        70.400000000000006        3.5066534272571075     
   4.8000000000000007        71.200000000000003        3.4951841737635720     
   4.8000000000000007        72.000000000000000        3.5091736754140697     
   4.8000000000000007        72.799999999999997        3.5092975697023734     
   4.8000000000000007        73.600000000000009        3.4943549240792944     
   4.8000000000000007        74.400000000000006        3.5086977083663049     
   4.8000000000000007        75.200000000000003        3.4956506886358767     
   4.8000000000000007        76.000000000000000        3.5107165542227774     
   4.8000000000000007        76.800000000000011        3.4946167554887131     
   4.8000000000000007        77.600000000000009        3.5076242350360896     
   4.8000000000000007        78.400000000000006        3.4950063652263808     
   4.8000000000000007        79.200000000000003        3.5075744499333621     
   4.8000000000000007        80.000000000000000        3.4969188352302063     
   4.8000000000000007        80.800000000000011        3.5074998113962228     
   4.8000000000000007        81.600000000000009        3.4950292385172910     
   4.8000000000000007        82.400000000000006        3.5096125452788201     
   4.8000000000000007        83.200000000000003        3.5103420494642772     
   4.8000000000000007        84.000000000000000        3.4968930957185949     
   4.8000000000000007        84.800000000000011        3.5084950670708062     
   4.8000000000000007        85.600000000000009        3.4945608878420522     
   4.8000000000000007        86.400000000000006        3.5098866768784514     
   4.8000000000000007        87.200000000000003        3.4960924967520208     
   4.8000000000000007        88.000000000000000        3.4950856338404308     
   4.8000000000000007        88.800000000000011        3.5071374687107872     
   4.8000000000000007        89.600000000000009        3.4939905669853535     
   4.8000000000000007        90.400000000000006        3.5084893648813367     
   4.8000000000000007        91.200000000000003        3.4941689228690866     
   4.8000000000000007        92.000000000000000        3.5102081327066292     
   4.8000000000000007        92.800000000000011        3.4950758403146134     
   4.8000000000000007        93.600000000000009        3.5087630535706453     
   4.8000000000000007        94.400000000000006        3.4960826855154785     
   4.8000000000000007        95.200000000000003        3.5105083620091273     
   4.8000000000000007        96.000000000000000        3.4956782501879395     
   4.8000000000000007        96.800000000000011        3.4955814543185126     
   4.8000000000000007        97.600000000000009        3.5094728564857913     
   4.8000000000000007        98.400000000000006        3.4954389856516239     
   4.8000000000000007        99.200000000000003        3.5093235164991592     
   4.8000000000000007        100.00000000000000        3.4959528229670842     
   4.8000000000000007        100.80000000000001        3.5093498754883345     
   4.8000000000000007        101.60000000000001        3.4957165311823055     
   4.8000000000000007        102.40000000000001        3.5094600875428115     

   5.6000000000000005       0.80000000000000004        3.5100489776374242     
   5.6000000000000005        1.6000000000000001        3.4956724956685066     
   5.6000000000000005        2.4000000000000004        3.5090118551613676     
   5.6000000000000005        3.2000000000000002        3.4952542669099986     
   5.6000000000000005        4.0000000000000000        3.5091532526963092     
   5.6000000000000005        4.8000000000000007        3.5090169801336208     
   5.6000000000000005        5.6000000000000005        3.4957283557043151     
   5.6000000000000005        6.4000000000000004        3.4957298674011441     
   5.6000000000000005        7.2000000000000002        3.5090138672467863     
   5.6000000000000005        8.0000000000000000        3.4951708241873152     
   5.6000000000000005        8.8000000000000007        3.5083176561849179     
   5.6000000000000005        9.6000000000000014        3.5090882230642131     
   5.6000000000000005        10.400000000000000        3.4959244824823625     
   5.6000000000000005        11.200000000000001        3.5092504602379639     
   5.6000000000000005        12.000000000000000        3.4960673408977794     
   5.6000000000000005        12.800000000000001        3.4954796078793020     
   5.6000000000000005        13.600000000000001        3.5084369133949362     
   5.6000000000000005        14.400000000000000        3.4953368167264713     
   5.6000000000000005        15.200000000000001        3.4956679108588982     
   5.6000000000000005        16.000000000000000        3.5075656805771436     
   5.6000000000000005        16.800000000000001        3.5072938775731570     
   5.6000000000000005        17.600000000000001        3.5069232271764257     
   5.6000000000000005        18.400000000000002        3.5078035476575309     
   5.6000000000000005        19.200000000000003        3.5086802151209970     
   5.6000000000000005        20.000000000000000        3.4958093985178351     
   5.6000000000000005        20.800000000000001        3.5093622437081349     
   5.6000000000000005        21.600000000000001        3.4969462654169470     
   5.6000000000000005        22.400000000000002        3.4980078728948043     
   5.6000000000000005        23.200000000000003        3.5093503199511664     
   5.6000000000000005        24.000000000000000        3.4965835141214674     
   5.6000000000000005        24.800000000000001        3.5111768020734173     
   5.6000000000000005        25.600000000000001        3.4969359681301602     
   5.6000000000000005        26.400000000000002        3.5100320630053581     
   5.6000000000000005        27.200000000000003        3.4960506300660827     
   5.6000000000000005        28.000000000000000        3.4956836272731211     
   5.6000000000000005        28.800000000000001        3.4964689848785890     
   5.6000000000000005        29.600000000000001        3.5087306146718449     
   5.6000000000000005        30.400000000000002        3.5089178861209231     
   5.6000000000000005        31.200000000000003        3.4939337018348700     
   5.6000000000000005        32.000000000000000        3.5075360804294351     
   5.6000000000000005        32.800000000000004        3.4947189354929424     
   5.6000000000000005        33.600000000000001        3.5079881255160359     
   5.6000000000000005        34.399999999999999        3.4950068246424708     
   5.6000000000000005        35.200000000000003        3.5078306925460607     
   5.6000000000000005        36.000000000000000        3.4920356354390814     
   5.6000000000000005        36.800000000000004        3.5067052867047002     
   5.6000000000000005        37.600000000000001        3.5063722722489659     
   5.6000000000000005        38.400000000000006        3.4941294519602093     
   5.6000000000000005        39.200000000000003        3.4939198216981167     
   5.6000000000000005        40.000000000000000        3.5075231532047999     
   5.6000000000000005        40.800000000000004        3.4932989051398518     
   5.6000000000000005        41.600000000000001        3.5047412329761691     
   5.6000000000000005        42.400000000000006        3.4913744013033714     
   5.6000000000000005        43.200000000000003        3.5060298303081878     
   5.6000000000000005        44.000000000000000        3.4924921974135956     
   5.6000000000000005        44.800000000000004        3.4924252928622481     
   5.6000000000000005        45.600000000000001        3.5052135868339334     
   5.6000000000000005        46.400000000000006        3.5043261135951429     
   5.6000000000000005        47.200000000000003        3.5043809989560666     
   5.6000000000000005        48.000000000000000        3.4909260160768283     
   5.6000000000000005        48.800000000000004        3.5064964273574306     
   5.6000000000000005        49.600000000000001        3.4927781388689993     
   5.6000000000000005        50.400000000000006        3.5057479720781681     
   5.6000000000000005        51.200000000000003        3.4928973272322494     
   5.6000000000000005        52.000000000000000        3.5078859400510338     
   5.6000000000000005        52.800000000000004        3.4923543638234382     
   5.6000000000000005        53.600000000000001        3.5058081122791145     
   5.6000000000000005        54.400000000000006        3.4923956207460938     
   5.6000000000000005        55.200000000000003        3.5063580515108326     
   5.6000000000000005        56.000000000000000        3.4899426002877894     
   5.6000000000000005        56.800000000000004        3.5040708265278404     
   5.6000000000000005        57.600000000000001        3.4930411578253353     
   5.6000000000000005        58.400000000000006        3.5071703341342979     
   5.6000000000000005        59.200000000000003        3.4941622462802640     
   5.6000000000000005        60.000000000000000        3.4936984947747272     
   5.6000000000000005        60.800000000000004        3.5060080273272125     
   5.6000000000000005        61.600000000000001        3.4942126844305199     
   5.6000000000000005        62.400000000000006        3.4923192122283693     
   5.6000000000000005        63.200000000000003        3.5077626506314066     
   5.6000000000000005        64.000000000000000        3.4929658738282856     
   5.6000000000000005        64.799999999999997        3.5069652057895624     
   5.6000000000000005        65.600000000000009        3.4932179821105742     
   5.6000000000000005        66.400000000000006        3.5065760583551420     
   5.6000000000000005        67.200000000000003        3.4939941087658037     
   5.6000000000000005        68.000000000000000        3.5085122571025789     
   5.6000000000000005        68.799999999999997        3.4947712705456815     
   5.6000000000000005        69.600000000000009        3.4943892542097421     
   5.6000000000000005        70.400000000000006        3.4949516524703843     
   5.6000000000000005        71.200000000000003        3.5113518180034546     
   5.6000000000000005        72.000000000000000        3.4968077546203564     
   5.6000000000000005        72.799999999999997        3.4963711013202152     
   5.6000000000000005        73.600000000000009        3.5073666529238499     
   5.6000000000000005        74.400000000000006        3.5069909695494581     
   5.6000000000000005        75.200000000000003        3.4950511542801648     
   5.6000000000000005        76.000000000000000        3.5092169872011465     
   5.6000000000000005        76.800000000000011        3.4958689361632191     
   5.6000000000000005        77.600000000000009        3.5076882575125503     
   5.6000000000000005        78.400000000000006        3.5080230971879329     
   5.6000000000000005        79.200000000000003        3.4955337864567104     
   5.6000000000000005        80.000000000000000        3.5091797070574513     
   5.6000000000000005        80.800000000000011        3.4954515177241769     
   5.6000000000000005        81.600000000000009        3.5092526786463285     
   5.6000000000000005        82.400000000000006        3.4954158308171732     
   5.6000000000000005        83.200000000000003        3.4963792803069254     
   5.6000000000000005        84.000000000000000        3.4964170444699900     
   5.6000000000000005        84.800000000000011        3.5084439288659617     
   5.6000000000000005        85.600000000000009        3.5086436305381508     
   5.6000000000000005        86.400000000000006        3.4959053785216834     
   5.6000000000000005        87.200000000000003        3.5104193580787175     
   5.6000000000000005        88.000000000000000        3.4957803652320467     
   5.6000000000000005        88.800000000000011        3.5086432243418155     
   5.6000000000000005        89.600000000000009        3.4956709856816999     
   5.6000000000000005        90.400000000000006        3.5084707057315532     
   5.6000000000000005        91.200000000000003        3.4946067969870924     
   5.6000000000000005        92.000000000000000        3.5086412005690613     
   5.6000000000000005        92.800000000000011        3.4944217675955525     
   5.6000000000000005        93.600000000000009        3.5100197471288266     
   5.6000000000000005        94.400000000000006        3.4964367213994927     
   5.6000000000000005        95.200000000000003        3.4964953620923751     
   5.6000000000000005        96.000000000000000        3.5084919394090184     
   5.6000000000000005        96.800000000000011        3.5084813247560782     
   5.6000000000000005        97.600000000000009        3.4947571305363807     
   5.6000000000000005        98.400000000000006        3.5094466282588899     
   5.6000000000000005        99.200000000000003        3.4955658421259987     
   5.6000000000000005        100.00000000000000        3.5092825468727171     
   5.6000000000000005        100.80000000000001        3.4959723563581404     
   5.6000000000000005        101.60000000000001        3.5106678489646406     
   5.6000000000000005        102.40000000000001        3.4966032487437930     

   6.4000000000000004       0.80000000000000004        3.4962892214762964     
   6.4000000000000004        1.6000000000000001        3.5095838946792366     
   6.4000000000000004        2.4000000000000004        3.4953039603553293     
   6.4000000000000004        3.2000000000000002        3.5087526989172741     
   6.4000000000000004        4.0000000000000000        3.4960721476927556     
   6.4000000000000004        4.8000000000000007        3.4945530759839074     
   6.4000000000000004        5.6000000000000005        3.5087635787239089     
   6.4000000000000004        6.4000000000000004        3.5078009934285759     
   6.4000000000000004        7.2000000000000002        3.4958021808665829     
   6.4000000000000004        8.0000000000000000        3.5093751919949003     
   6.4000000000000004        8.8000000000000007        3.4965596086394375     
   6.4000000000000004        9.6000000000000014        3.4983458574375068     
   6.4000000000000004        10.400000000000000        3.4971460561729657     
   6.4000000000000004        11.200000000000001        3.5093117343929610     
   6.4000000000000004        12.000000000000000        3.4960801509042230     
   6.4000000000000004        12.800000000000001        3.5086995918936257     
   6.4000000000000004        13.600000000000001        3.5079435369751319     
   6.4000000000000004        14.400000000000000        3.4960408531005269     
   6.4000000000000004        15.200000000000001        3.5092161682440297     
   6.4000000000000004        16.000000000000000        3.4943945806293115     
   6.4000000000000004        16.800000000000001        3.4950054804803239     
   6.4000000000000004        17.600000000000001        3.4937972339249428     
   6.4000000000000004        18.400000000000002        3.5065020588310269     
   6.4000000000000004        19.200000000000003        3.4947289811086990     
   6.4000000000000004        20.000000000000000        3.5106542307843123     
   6.4000000000000004        20.800000000000001        3.4963744703021087     
   6.4000000000000004        21.600000000000001        3.5102106114600331     
   6.4000000000000004        22.400000000000002        3.4968479283631315     
   6.4000000000000004        23.200000000000003        3.5095293015889761     
   6.4000000000000004        24.000000000000000        3.4946384092642804     
   6.4000000000000004        24.800000000000001        3.5112407816554225     
   6.4000000000000004        25.600000000000001        3.4971934277624377     
   6.4000000000000004        26.400000000000002        3.5093104393623298     
   6.4000000000000004        27.200000000000003        3.4957112287858618     
   6.4000000000000004        28.000000000000000        3.5103491527016359     
   6.4000000000000004        28.800000000000001        3.5088659994456903     
   6.4000000000000004        29.600000000000001        3.4948688351703279     
   6.4000000000000004        30.400000000000002        3.4948513088704325     
   6.4000000000000004        31.200000000000003        3.5072892942428799     
   6.4000000000000004        32.000000000000000        3.5074613055475941     
   6.4000000000000004        32.800000000000004        3.4941246439938705     
   6.4000000000000004        33.600000000000001        3.5078895014718636     
   6.4000000000000004        34.399999999999999        3.4944884717753495     
   6.4000000000000004        35.200000000000003        3.4935861169759317     
   6.4000000000000004        36.000000000000000        3.5068742312417776     
   6.4000000000000004        36.800000000000004        3.4928337739025950     
   6.4000000000000004        37.600000000000001        3.5060504629768761     
   6.4000000000000004        38.400000000000006        3.4915181368732457     
   6.4000000000000004        39.200000000000003        3.5074599214721585     
   6.4000000000000004        40.000000000000000        3.4940459025839550     
   6.4000000000000004        40.800000000000004        3.4936373222164154     
   6.4000000000000004        41.600000000000001        3.5039715758847576     
   6.4000000000000004        42.400000000000006        3.5042178151084955     
   6.4000000000000004        43.200000000000003        3.4891613367774146     
   6.4000000000000004        44.000000000000000        3.5058093835912820     
   6.4000000000000004        44.800000000000004        3.5035167509580698     
   6.4000000000000004        45.600000000000001        3.4934249218847655     
   6.4000000000000004        46.400000000000006        3.4915980309754358     
   6.4000000000000004        47.200000000000003        3.5025152575049052     
   6.4000000000000004        48.000000000000000        3.5027861319209359     
   6.4000000000000004        48.800000000000004        3.4905260991747364     
   6.4000000000000004        49.600000000000001        3.5033442349836519     
   6.4000000000000004        50.400000000000006        3.4921930809295545     
   6.4000000000000004        51.200000000000003        3.5047479272960302     
   6.4000000000000004        52.000000000000000        3.4911012164208235     
   6.4000000000000004        52.800000000000004        3.5047034185644717     
   6.4000000000000004        53.600000000000001        3.4911035676280964     
   6.4000000000000004        54.400000000000006        3.5041074868596511     
   6.4000000000000004        55.200000000000003        3.4911794528588214     
   6.4000000000000004        56.000000000000000        3.5044933208394196     
   6.4000000000000004        56.800000000000004        3.5045630569684372     
   6.4000000000000004        57.600000000000001        3.4925349307444953     
   6.4000000000000004        58.400000000000006        3.4917005093006623     
   6.4000000000000004        59.200000000000003        3.5059698644675144     
   6.4000000000000004        60.000000000000000        3.4926838475985602     
   6.4000000000000004        60.800000000000004        3.5056029833533304     
   6.4000000000000004        61.600000000000001        3.4930051098499755     
   6.4000000000000004        62.400000000000006        3.5074697463462621     
   6.4000000000000004        63.200000000000003        3.4939826505119598     
   6.4000000000000004        64.000000000000000        3.5053275012418386     
   6.4000000000000004        64.799999999999997        3.5057216639519875     
   6.4000000000000004        65.600000000000009        3.5078344648053297     
   6.4000000000000004        66.400000000000006        3.5058870194933500     
   6.4000000000000004        67.200000000000003        3.5068293883003685     
   6.4000000000000004        68.000000000000000        3.4941249948148183     
   6.4000000000000004        68.799999999999997        3.5080331995301175     
   6.4000000000000004        69.600000000000009        3.5083895590709036     
   6.4000000000000004        70.400000000000006        3.5085886950139731     
   6.4000000000000004        71.200000000000003        3.4957665507590949     
   6.4000000000000004        72.000000000000000        3.4966322507652410     
   6.4000000000000004        72.799999999999997        3.5098159829331879     
   6.4000000000000004        73.600000000000009        3.4940187058478123     
   6.4000000000000004        74.400000000000006        3.5082328290437936     
   6.4000000000000004        75.200000000000003        3.4942235840834703     
   6.4000000000000004        76.000000000000000        3.5089501396587632     
   6.4000000000000004        76.800000000000011        3.4973055921490901     
   6.4000000000000004        77.600000000000009        3.5083240860503011     
   6.4000000000000004        78.400000000000006        3.4947103195119058     
   6.4000000000000004        79.200000000000003        3.5094076342573723     
   6.4000000000000004        80.000000000000000        3.4959570622489933     
   6.4000000000000004        80.800000000000011        3.5081096945129331     
   6.4000000000000004        81.600000000000009        3.4958903610971386     
   6.4000000000000004        82.400000000000006        3.5118318393605996     
   6.4000000000000004        83.200000000000003        3.5093716753818884     
   6.4000000000000004        84.000000000000000        3.5095990061114972     
   6.4000000000000004        84.800000000000011        3.4955263847122890     
   6.4000000000000004        85.600000000000009        3.4956089744607786     
   6.4000000000000004        86.400000000000006        3.5092288866183381     
   6.4000000000000004        87.200000000000003        3.4960857614827496     
   6.4000000000000004        88.000000000000000        3.5090799145052678     
   6.4000000000000004        88.800000000000011        3.4948481950490566     
   6.4000000000000004        89.600000000000009        3.5085985078056852     
   6.4000000000000004        90.400000000000006        3.4960827014369924     
   6.4000000000000004        91.200000000000003        3.5086553974753527     
   6.4000000000000004        92.000000000000000        3.4947144470026101     
   6.4000000000000004        92.800000000000011        3.5083735018842686     
   6.4000000000000004        93.600000000000009        3.4951264418889454     
   6.4000000000000004        94.400000000000006        3.5096493477752415     
   6.4000000000000004        95.200000000000003        3.5097158543694373     
   6.4000000000000004        96.000000000000000        3.4951740227205912     
   6.4000000000000004        96.800000000000011        3.5083706225815381     
   6.4000000000000004        97.600000000000009        3.4956613757814772     
   6.4000000000000004        98.400000000000006        3.5094023587085426     
   6.4000000000000004        99.200000000000003        3.4964872332125285     
   6.4000000000000004        100.00000000000000        3.5090352088530889     
   6.4000000000000004        100.80000000000001        3.4955293947534170     
   6.4000000000000004        101.60000000000001        3.5095396572865774     
   6.4000000000000004        102.40000000000001        3.4963504828735981     

   7.2000000000000002       0.80000000000000004        3.5092843879607103     
   7.2000000000000002        1.6000000000000001        3.4947173932442652     
   7.2000000000000002        2.4000000000000004        3.5084166981651101     
   7.2000000000000002        3.2000000000000002        3.4931600746372453     
   7.2000000000000002        4.0000000000000000        3.5111680421376845     
   7.2000000000000002        4.8000000000000007        3.4976093185475712     
   7.2000000000000002        5.6000000000000005        3.5072192077084856     
   7.2000000000000002        6.4000000000000004        3.4952940128476642     
   7.2000000000000002        7.2000000000000002        3.5104128526568297     
   7.2000000000000002        8.0000000000000000        3.4950520832299166     
   7.2000000000000002        8.8000000000000007        3.5100920463170660     
   7.2000000000000002        9.6000000000000014        3.4956060653346204     
   7.2000000000000002        10.400000000000000        3.5098138899239957     
   7.2000000000000002        11.200000000000001        3.4957565915821047     
   7.2000000000000002        12.000000000000000        3.5088486996777255     
   7.2000000000000002        12.800000000000001        3.4965303612665566     
   7.2000000000000002        13.600000000000001        3.4971683316128686     
   7.2000000000000002        14.400000000000000        3.5085967824102924     
   7.2000000000000002        15.200000000000001        3.4943463723731512     
   7.2000000000000002        16.000000000000000        3.5090595259061375     
   7.2000000000000002        16.800000000000001        3.5084662338109567     
   7.2000000000000002        17.600000000000001        3.5090169379475480     
   7.2000000000000002        18.400000000000002        3.4956213521596355     
   7.2000000000000002        19.200000000000003        3.5095825163009029     
   7.2000000000000002        20.000000000000000        3.4950903698374396     
   7.2000000000000002        20.800000000000001        3.4966594261282156     
   7.2000000000000002        21.600000000000001        3.5105302280956727     
   7.2000000000000002        22.400000000000002        3.4964608813184519     
   7.2000000000000002        23.200000000000003        3.5102743633690960     
   7.2000000000000002        24.000000000000000        3.4961909868539869     
   7.2000000000000002        24.800000000000001        3.4958257148693472     
   7.2000000000000002        25.600000000000001        3.5092147331648325     
   7.2000000000000002        26.400000000000002        3.4948307725002183     
   7.2000000000000002        27.200000000000003        3.5089683430537040     
   7.2000000000000002        28.000000000000000        3.4951775960688680     
   7.2000000000000002        28.800000000000001        3.4950496503580486     
   7.2000000000000002        29.600000000000001        3.5079696338271149     
   7.2000000000000002        30.400000000000002        3.5059196069869709     
   7.2000000000000002        31.200000000000003        3.4938121469724166     
   7.2000000000000002        32.000000000000000        3.4937909935185507     
   7.2000000000000002        32.800000000000004        3.5070764292417489     
   7.2000000000000002        33.600000000000001        3.4925257119314925     
   7.2000000000000002        34.399999999999999        3.5062337233708964     
   7.2000000000000002        35.200000000000003        3.5045614312334128     
   7.2000000000000002        36.000000000000000        3.4912962733079347     
   7.2000000000000002        36.800000000000004        3.5071732321283275     
   7.2000000000000002        37.600000000000001        3.4929239659520506     
   7.2000000000000002        38.400000000000006        3.5052583907546149     
   7.2000000000000002        39.200000000000003        3.4915386465844058     
   7.2000000000000002        40.000000000000000        3.5066587894127612     
   7.2000000000000002        40.800000000000004        3.4930382200086125     
   7.2000000000000002        41.600000000000001        3.5040482441392009     
   7.2000000000000002        42.400000000000006        3.4900097746927341     
   7.2000000000000002        43.200000000000003        3.5043575518870322     
   7.2000000000000002        44.000000000000000        3.4911334760108916     
   7.2000000000000002        44.800000000000004        3.5043816726703221     
   7.2000000000000002        45.600000000000001        3.5063213170998022     
   7.2000000000000002        46.400000000000006        3.4923071617893453     
   7.2000000000000002        47.200000000000003        3.5033429835125718     
   7.2000000000000002        48.000000000000000        3.4895496181011159     
   7.2000000000000002        48.800000000000004        3.5045983233774547     
   7.2000000000000002        49.600000000000001        3.4911083665928229     
   7.2000000000000002        50.400000000000006        3.5057036180261614     
   7.2000000000000002        51.200000000000003        3.4909821442887869     
   7.2000000000000002        52.000000000000000        3.5036491631496114     
   7.2000000000000002        52.800000000000004        3.4904814693424178     
   7.2000000000000002        53.600000000000001        3.5049851301784667     
   7.2000000000000002        54.400000000000006        3.4924822310493555     
   7.2000000000000002        55.200000000000003        3.5054985848083509     
   7.2000000000000002        56.000000000000000        3.4926630985813563     
   7.2000000000000002        56.800000000000004        3.4910824589757445     
   7.2000000000000002        57.600000000000001        3.5051727228911309     
   7.2000000000000002        58.400000000000006        3.5046114188658954     
   7.2000000000000002        59.200000000000003        3.5050237771025778     
   7.2000000000000002        60.000000000000000        3.4911332414276064     
   7.2000000000000002        60.800000000000004        3.5057411481377123     
   7.2000000000000002        61.600000000000001        3.4920583818914315     
   7.2000000000000002        62.400000000000006        3.5063634518067199     
   7.2000000000000002        63.200000000000003        3.4936970725491108     
   7.2000000000000002        64.000000000000000        3.4938794693913957     
   7.2000000000000002        64.799999999999997        3.4932494096772571     
   7.2000000000000002        65.600000000000009        3.4932749137167680     
   7.2000000000000002        66.400000000000006        3.4935725467203484     
   7.2000000000000002        67.200000000000003        3.4940882969245504     
   7.2000000000000002        68.000000000000000        3.5075753088283643     
   7.2000000000000002        68.799999999999997        3.4935515541169329     
   7.2000000000000002        69.600000000000009        3.4935614809656830     
   7.2000000000000002        70.400000000000006        3.4942535864275599     
   7.2000000000000002        71.200000000000003        3.5056276358294514     
   7.2000000000000002        72.000000000000000        3.5059525291523994     
   7.2000000000000002        72.799999999999997        3.4939192249630913     
   7.2000000000000002        73.600000000000009        3.5091463091549318     
   7.2000000000000002        74.400000000000006        3.4940513691097590     
   7.2000000000000002        75.200000000000003        3.5088691531589919     
   7.2000000000000002        76.000000000000000        3.4957461689037532     
   7.2000000000000002        76.800000000000011        3.5085461692873632     
   7.2000000000000002        77.600000000000009        3.4952795560326151     
   7.2000000000000002        78.400000000000006        3.5102638870016594     
   7.2000000000000002        79.200000000000003        3.4970908952184345     
   7.2000000000000002        80.000000000000000        3.5093230290089350     
   7.2000000000000002        80.800000000000011        3.5084056955089964     
   7.2000000000000002        81.600000000000009        3.4956686211324990     
   7.2000000000000002        82.400000000000006        3.4961778736848572     
   7.2000000000000002        83.200000000000003        3.4959077477799094     
   7.2000000000000002        84.000000000000000        3.4945004109801618     
   7.2000000000000002        84.800000000000011        3.5099672028007891     
   7.2000000000000002        85.600000000000009        3.5093093762270269     
   7.2000000000000002        86.400000000000006        3.4957285748602178     
   7.2000000000000002        87.200000000000003        3.5099269502182966     
   7.2000000000000002        88.000000000000000        3.4959509272284714     
   7.2000000000000002        88.800000000000011        3.5094091690603331     
   7.2000000000000002        89.600000000000009        3.4950749708360478     
   7.2000000000000002        90.400000000000006        3.5086129211807373     
   7.2000000000000002        91.200000000000003        3.4949133721936856     
   7.2000000000000002        92.000000000000000        3.5088742197312013     
   7.2000000000000002        92.800000000000011        3.4934757185459127     
   7.2000000000000002        93.600000000000009        3.5096652168815914     
   7.2000000000000002        94.400000000000006        3.4952679910583382     
   7.2000000000000002        95.200000000000003        3.4948331316317036     
   7.2000000000000002        96.000000000000000        3.5091403378421977     
   7.2000000000000002        96.800000000000011        3.4953575011354698     
   7.2000000000000002        97.600000000000009        3.5095591306730420     
   7.2000000000000002        98.400000000000006        3.4955261255334724     
   7.2000000000000002        99.200000000000003        3.5090349920124435     
   7.2000000000000002        100.00000000000000        3.4958893076574098     
   7.2000000000000002        100.80000000000001        3.5099970301352488     
   7.2000000000000002        101.60000000000001        3.4956745730804237     
   7.2000000000000002        102.40000000000001        3.5098949238474626     

   8.0000000000000000       0.80000000000000004        3.4958623467208643     
   8.0000000000000000        1.6000000000000001        3.5071941004563563     
   8.0000000000000000        2.4000000000000004        3.5072842840296472     
   8.0000000000000000        3.2000000000000002        3.4962123182061497     
   8.0000000000000000        4.0000000000000000        3.4992177467635668     
   8.0000000000000000        4.8000000000000007        3.4971249716661230     
   8.0000000000000000        5.6000000000000005        3.5096738909946854     
   8.0000000000000000        6.4000000000000004        3.4970036301817022     
   8.0000000000000000        7.2000000000000002        3.4974033305087748     
   8.0000000000000000        8.0000000000000000        3.5098668407315707     
   8.0000000000000000        8.8000000000000007        3.4946231576150755     
   8.0000000000000000        9.6000000000000014        3.5085069207615760     
   8.0000000000000000        10.400000000000000        3.4958228891652827     
   8.0000000000000000        11.200000000000001        3.5080859392126040     
   8.0000000000000000        12.000000000000000        3.4940958009627705     
   8.0000000000000000        12.800000000000001        3.5090868081289055     
   8.0000000000000000        13.600000000000001        3.4943012719818065     
   8.0000000000000000        14.400000000000000        3.5101893243105411     
   8.0000000000000000        15.200000000000001        3.4960403993029647     
   8.0000000000000000        16.000000000000000        3.5081625130225169     
   8.0000000000000000        16.800000000000001        3.4956604350322462     
   8.0000000000000000        17.600000000000001        3.4962647951493819     
   8.0000000000000000        18.400000000000002        3.5087919152225089     
   8.0000000000000000        19.200000000000003        3.4955623128671327     
   8.0000000000000000        20.000000000000000        3.5106383924502418     
   8.0000000000000000        20.800000000000001        3.4968728393143103     
   8.0000000000000000        21.600000000000001        3.5086325972821766     
   8.0000000000000000        22.400000000000002        3.4969734674437252     
   8.0000000000000000        23.200000000000003        3.4969160641639552     
   8.0000000000000000        24.000000000000000        3.5092779405054406     
   8.0000000000000000        24.800000000000001        3.5080883165545500     
   8.0000000000000000        25.600000000000001        3.4952142259151056     
   8.0000000000000000        26.400000000000002        3.5095274645407559     
   8.0000000000000000        27.200000000000003        3.4950615748785570     
   8.0000000000000000        28.000000000000000        3.5080948132250218     
   8.0000000000000000        28.800000000000001        3.5073398493724608     
   8.0000000000000000        29.600000000000001        3.4942253369266161     
   8.0000000000000000        30.400000000000002        3.5066307523292823     
   8.0000000000000000        31.200000000000003        3.5061166095668530     
   8.0000000000000000        32.000000000000000        3.5070716501266217     
   8.0000000000000000        32.800000000000004        3.4931538040057686     
   8.0000000000000000        33.600000000000001        3.5070529673946758     
   8.0000000000000000        34.399999999999999        3.4917856736870454     
   8.0000000000000000        35.200000000000003        3.5042034263087993     
   8.0000000000000000        36.000000000000000        3.5049408952909347     
   8.0000000000000000        36.800000000000004        3.4933810377112038     
   8.0000000000000000        37.600000000000001        3.4923234419717848     
   8.0000000000000000        38.400000000000006        3.5045959903994377     
   8.0000000000000000        39.200000000000003        3.5048761972471700     
   8.0000000000000000        40.000000000000000        3.4906302197490175     
   8.0000000000000000        40.800000000000004        3.5047326121606219     
   8.0000000000000000        41.600000000000001        3.4911956977046859     
   8.0000000000000000        42.400000000000006        3.5050268066444445     
   8.0000000000000000        43.200000000000003        3.5037767205577830     
   8.0000000000000000        44.000000000000000        3.4919573777107815     
   8.0000000000000000        44.800000000000004        3.4926462302197918     
   8.0000000000000000        45.600000000000001        3.4917735508064012     
   8.0000000000000000        46.400000000000006        3.4922232988036939     
   8.0000000000000000        47.200000000000003        3.5047333249578583     
   8.0000000000000000        48.000000000000000        3.4905469782525564     
   8.0000000000000000        48.800000000000004        3.5045209586121540     
   8.0000000000000000        49.600000000000001        3.4894462247594045     
   8.0000000000000000        50.400000000000006        3.5044613648605729     
   8.0000000000000000        51.200000000000003        3.4904812309612292     
   8.0000000000000000        52.000000000000000        3.5041874481404016     
   8.0000000000000000        52.800000000000004        3.4905084922648784     
   8.0000000000000000        53.600000000000001        3.5048715872858685     
   8.0000000000000000        54.400000000000006        3.4926190689307925     
   8.0000000000000000        55.200000000000003        3.4918703692169557     
   8.0000000000000000        56.000000000000000        3.5063147629240943     
   8.0000000000000000        56.800000000000004        3.5045652356592116     
   8.0000000000000000        57.600000000000001        3.4910583488290827     
   8.0000000000000000        58.400000000000006        3.4910857091507363     
   8.0000000000000000        59.200000000000003        3.4906807515696863     
   8.0000000000000000        60.000000000000000        3.5079603184772039     
   8.0000000000000000        60.800000000000004        3.4924866119601123     
   8.0000000000000000        61.600000000000001        3.5043626906255074     
   8.0000000000000000        62.400000000000006        3.4931958553383504     
   8.0000000000000000        63.200000000000003        3.5063907233891798     
   8.0000000000000000        64.000000000000000        3.5031455023892493     
   8.0000000000000000        64.799999999999997        3.5043396337726334     
   8.0000000000000000        65.600000000000009        3.5021669482228859     
   8.0000000000000000        66.400000000000006        3.5057970513119994     
   8.0000000000000000        67.200000000000003        3.5071434575139984     
   8.0000000000000000        68.000000000000000        3.4932915736414185     
   8.0000000000000000        68.799999999999997        3.5063678962354934     
   8.0000000000000000        69.600000000000009        3.5059095738684598     
   8.0000000000000000        70.400000000000006        3.5072792072176466     
   8.0000000000000000        71.200000000000003        3.4931403060728585     
   8.0000000000000000        72.000000000000000        3.5067184534117279     
   8.0000000000000000        72.799999999999997        3.5078367073333396     
   8.0000000000000000        73.600000000000009        3.4934379367583990     
   8.0000000000000000        74.400000000000006        3.5077967283554590     
   8.0000000000000000        75.200000000000003        3.4946412823581534     
   8.0000000000000000        76.000000000000000        3.5107654725670296     
   8.0000000000000000        76.800000000000011        3.4939647774269340     
   8.0000000000000000        77.600000000000009        3.5093407277347670     
   8.0000000000000000        78.400000000000006        3.4966945628279684     
   8.0000000000000000        79.200000000000003        3.4980422942948435     
   8.0000000000000000        80.000000000000000        3.4967904174534463     
   8.0000000000000000        80.800000000000011        3.4958676909403628     
   8.0000000000000000        81.600000000000009        3.5083946284956746     
   8.0000000000000000        82.400000000000006        3.5076426575127324     
   8.0000000000000000        83.200000000000003        3.5085063600605606     
   8.0000000000000000        84.000000000000000        3.5095384725772498     
   8.0000000000000000        84.800000000000011        3.4954657391128041     
   8.0000000000000000        85.600000000000009        3.4940260697129424     
   8.0000000000000000        86.400000000000006        3.5085624791008656     
   8.0000000000000000        87.200000000000003        3.4955409377004680     
   8.0000000000000000        88.000000000000000        3.5086056364158553     
   8.0000000000000000        88.800000000000011        3.4949255888437594     
   8.0000000000000000        89.600000000000009        3.5091239966734600     
   8.0000000000000000        90.400000000000006        3.4950677665122085     
   8.0000000000000000        91.200000000000003        3.5094648019634058     
   8.0000000000000000        92.000000000000000        3.4950962001972665     
   8.0000000000000000        92.800000000000011        3.5094500331501317     
   8.0000000000000000        93.600000000000009        3.4934974805261203     
   8.0000000000000000        94.400000000000006        3.5081756608605557     
   8.0000000000000000        95.200000000000003        3.5102707242669839     
   8.0000000000000000        96.000000000000000        3.4960561328679391     
   8.0000000000000000        96.800000000000011        3.5083065554644617     
   8.0000000000000000        97.600000000000009        3.4945657804925747     
   8.0000000000000000        98.400000000000006        3.5105794356459366     
   8.0000000000000000        99.200000000000003        3.4962307871932641     
   8.0000000000000000        100.00000000000000        3.5097175010396060     
   8.0000000000000000        100.80000000000001        3.4950670307820859     
   8.0000000000000000        101.60000000000001        3.5076834379898632     
   8.0000000000000000        102.40000000000001        3.4952833963404770     

   8.8000000000000007       0.80000000000000004        3.4942279947887256     
   8.8000000000000007        1.6000000000000001        3.5082975130942549     
   8.8000000000000007        2.4000000000000004        3.4950102396250551     
   8.8000000000000007        3.2000000000000002        3.5084215723985079     
   8.8000000000000007        4.0000000000000000        3.5097745051969316     
   8.8000000000000007        4.8000000000000007        3.4978250106353803     
   8.8000000000000007        5.6000000000000005        3.5095183523787661     
   8.8000000000000007        6.4000000000000004        3.4956857215957680     
   8.8000000000000007        7.2000000000000002        3.5092833270292001     
   8.8000000000000007        8.0000000000000000        3.4953061351277950     
   8.8000000000000007        8.8000000000000007        3.5087847182363454     
   8.8000000000000007        9.6000000000000014        3.4944042473506238     
   8.8000000000000007        10.400000000000000        3.5078449878978080     
   8.8000000000000007        11.200000000000001        3.5076649849635215     
   8.8000000000000007        12.000000000000000        3.4946607080847634     
   8.8000000000000007        12.800000000000001        3.5077565384808418     
   8.8000000000000007        13.600000000000001        3.5089926245910039     
   8.8000000000000007        14.400000000000000        3.4978864177518538     
   8.8000000000000007        15.200000000000001        3.4962671053377870     
   8.8000000000000007        16.000000000000000        3.5084830129360935     
   8.8000000000000007        16.800000000000001        3.4962984732269655     
   8.8000000000000007        17.600000000000001        3.5102362387505921     
   8.8000000000000007        18.400000000000002        3.4948814656457894     
   8.8000000000000007        19.200000000000003        3.5090370198654335     
   8.8000000000000007        20.000000000000000        3.4959812431960673     
   8.8000000000000007        20.800000000000001        3.5099382764857334     
   8.8000000000000007        21.600000000000001        3.4964783775109010     
   8.8000000000000007        22.400000000000002        3.5104121840521616     
   8.8000000000000007        23.200000000000003        3.4957538987223864     
   8.8000000000000007        24.000000000000000        3.5061367790522930     
   8.8000000000000007        24.800000000000001        3.4940224601184289     
   8.8000000000000007        25.600000000000001        3.5077502224067429     
   8.8000000000000007        26.400000000000002        3.4951730419551179     
   8.8000000000000007        27.200000000000003        3.4963078424210292     
   8.8000000000000007        28.000000000000000        3.4939585725485225     
   8.8000000000000007        28.800000000000001        3.5063143163541892     
   8.8000000000000007        29.600000000000001        3.4943084224445116     
   8.8000000000000007        30.400000000000002        3.4933148074329456     
   8.8000000000000007        31.200000000000003        3.4928389497790140     
   8.8000000000000007        32.000000000000000        3.4923002369511598     
   8.8000000000000007        32.800000000000004        3.5067251995771382     
   8.8000000000000007        33.600000000000001        3.4926926259127158     
   8.8000000000000007        34.399999999999999        3.5059621262657616     
   8.8000000000000007        35.200000000000003        3.4919705628093136     
   8.8000000000000007        36.000000000000000        3.4911803753474500     
   8.8000000000000007        36.800000000000004        3.5052344125352706     
   8.8000000000000007        37.600000000000001        3.5047738110435609     
   8.8000000000000007        38.400000000000006        3.4910266341808938     
   8.8000000000000007        39.200000000000003        3.4910263628112110     
   8.8000000000000007        40.000000000000000        3.5049337025262663     
   8.8000000000000007        40.800000000000004        3.4908344849907720     
   8.8000000000000007        41.600000000000001        3.5048157599058407     
   8.8000000000000007        42.400000000000006        3.4920853434202419     
   8.8000000000000007        43.200000000000003        3.4916660463701357     
   8.8000000000000007        44.000000000000000        3.5043458532293714     
   8.8000000000000007        44.800000000000004        3.5057685516198753     
   8.8000000000000007        45.600000000000001        3.5057249980275627     
   8.8000000000000007        46.400000000000006        3.5043903179709401     
   8.8000000000000007        47.200000000000003        3.4900547165117262     
   8.8000000000000007        48.000000000000000        3.5044401905025149     
   8.8000000000000007        48.800000000000004        3.4903042445142396     
   8.8000000000000007        49.600000000000001        3.5047867136044260     
   8.8000000000000007        50.400000000000006        3.4909777972459071     
   8.8000000000000007        51.200000000000003        3.5040584623799380     
   8.8000000000000007        52.000000000000000        3.4905222153627347     
   8.8000000000000007        52.800000000000004        3.5043597481089632     
   8.8000000000000007        53.600000000000001        3.4906906115240441     
   8.8000000000000007        54.400000000000006        3.5041839871542573     
   8.8000000000000007        55.200000000000003        3.5040614825599010     
   8.8000000000000007        56.000000000000000        3.4898401510385151     
   8.8000000000000007        56.800000000000004        3.4909532865484718     
   8.8000000000000007        57.600000000000001        3.5050887238015318     
   8.8000000000000007        58.400000000000006        3.5036110736852111     
   8.8000000000000007        59.200000000000003        3.5035480285440235     
   8.8000000000000007        60.000000000000000        3.4916059474247048     
   8.8000000000000007        60.800000000000004        3.4933457848718441     
   8.8000000000000007        61.600000000000001        3.5042742121388994     
   8.8000000000000007        62.400000000000006        3.4926678589256408     
   8.8000000000000007        63.200000000000003        3.4925917210132544     
   8.8000000000000007        64.000000000000000        3.5041872498469853     
   8.8000000000000007        64.799999999999997        3.4906585545358872     
   8.8000000000000007        65.600000000000009        3.5045402352530792     
   8.8000000000000007        66.400000000000006        3.4919846799245384     
   8.8000000000000007        67.200000000000003        3.4935919077508077     
   8.8000000000000007        68.000000000000000        3.5064397165534436     
   8.8000000000000007        68.799999999999997        3.4922934013382188     
   8.8000000000000007        69.600000000000009        3.5074744960805844     
   8.8000000000000007        70.400000000000006        3.4932672621025578     
   8.8000000000000007        71.200000000000003        3.5069671820825157     
   8.8000000000000007        72.000000000000000        3.4930914515830120     
   8.8000000000000007        72.799999999999997        3.4943945294240435     
   8.8000000000000007        73.600000000000009        3.5076917849398814     
   8.8000000000000007        74.400000000000006        3.5083644202200666     
   8.8000000000000007        75.200000000000003        3.4937448100009676     
   8.8000000000000007        76.000000000000000        3.5070156893229814     
   8.8000000000000007        76.800000000000011        3.4946317645324729     
   8.8000000000000007        77.600000000000009        3.5092406058418439     
   8.8000000000000007        78.400000000000006        3.4984254074268897     
   8.8000000000000007        79.200000000000003        3.5106984123761049     
   8.8000000000000007        80.000000000000000        3.5074543767280839     
   8.8000000000000007        80.800000000000011        3.5087371944534653     
   8.8000000000000007        81.600000000000009        3.4946906294215871     
   8.8000000000000007        82.400000000000006        3.5069640947338621     
   8.8000000000000007        83.200000000000003        3.4937566097092834     
   8.8000000000000007        84.000000000000000        3.4952794929730118     
   8.8000000000000007        84.800000000000011        3.5092203038059044     
   8.8000000000000007        85.600000000000009        3.5093825365890257     
   8.8000000000000007        86.400000000000006        3.4944248700388147     
   8.8000000000000007        87.200000000000003        3.5081720276328601     
   8.8000000000000007        88.000000000000000        3.4934451398843755     
   8.8000000000000007        88.800000000000011        3.5095472954568279     
   8.8000000000000007        89.600000000000009        3.4952562348702427     
   8.8000000000000007        90.400000000000006        3.5091321998065230     
   8.8000000000000007        91.200000000000003        3.4955310040297300     
   8.8000000000000007        92.000000000000000        3.5085790690147478     
   8.8000000000000007        92.800000000000011        3.4959935309415551     
   8.8000000000000007        93.600000000000009        3.5086508934676179     
   8.8000000000000007        94.400000000000006        3.5075377455899881     
   8.8000000000000007        95.200000000000003        3.4951112133660582     
   8.8000000000000007        96.000000000000000        3.4958887447795086     
   8.8000000000000007        96.800000000000011        3.5083777565363086     
   8.8000000000000007        97.600000000000009        3.5077108415794451     
   8.8000000000000007        98.400000000000006        3.4963235504016286     
   8.8000000000000007        99.200000000000003        3.5096908828572149     
   8.8000000000000007        100.00000000000000        3.4957868259487506     
   8.8000000000000007        100.80000000000001        3.5086562496014713     
   8.8000000000000007        101.60000000000001        3.5053279365946390     
   8.8000000000000007        102.40000000000001        3.5092667153972439     

   9.6000000000000014       0.80000000000000004        3.5077179902608764     
   9.6000000000000014        1.6000000000000001        3.5067992090843956     
   9.6000000000000014        2.4000000000000004        3.4940104718097960     
   9.6000000000000014        3.2000000000000002        3.5088687038575181     
   9.6000000000000014        4.0000000000000000        3.4945681606628787     
   9.6000000000000014        4.8000000000000007        3.5091217641855832     
   9.6000000000000014        5.6000000000000005        3.4943458597579373     
   9.6000000000000014        6.4000000000000004        3.5095829523773676     
   9.6000000000000014        7.2000000000000002        3.4944021426584251     
   9.6000000000000014        8.0000000000000000        3.5087105240579284     
   9.6000000000000014        8.8000000000000007        3.4950348791709716     
   9.6000000000000014        9.6000000000000014        3.5090112936186073     
   9.6000000000000014        10.400000000000000        3.4959000200528849     
   9.6000000000000014        11.200000000000001        3.4957264804319221     
   9.6000000000000014        12.000000000000000        3.5098881428774078     
   9.6000000000000014        12.800000000000001        3.4959965939695290     
   9.6000000000000014        13.600000000000001        3.4965766011245751     
   9.6000000000000014        14.400000000000000        3.4966244393112684     
   9.6000000000000014        15.200000000000001        3.5094282611040217     
   9.6000000000000014        16.000000000000000        3.5080417322772348     
   9.6000000000000014        16.800000000000001        3.4952386045748360     
   9.6000000000000014        17.600000000000001        3.5094951111852088     
   9.6000000000000014        18.400000000000002        3.4957765710387738     
   9.6000000000000014        19.200000000000003        3.5096979621916624     
   9.6000000000000014        20.000000000000000        3.4962091748926150     
   9.6000000000000014        20.800000000000001        3.5096663707838966     
   9.6000000000000014        21.600000000000001        3.4963217191805214     
   9.6000000000000014        22.400000000000002        3.4960433575804415     
   9.6000000000000014        23.200000000000003        3.5085154009447495     
   9.6000000000000014        24.000000000000000        3.4959385576060074     
   9.6000000000000014        24.800000000000001        3.5075751037803502     
   9.6000000000000014        25.600000000000001        3.4942294499925253     
   9.6000000000000014        26.400000000000002        3.5076773220145085     
   9.6000000000000014        27.200000000000003        3.5077912097932602     
   9.6000000000000014        28.000000000000000        3.5077615711803252     
   9.6000000000000014        28.800000000000001        3.4938994174068645     
   9.6000000000000014        29.600000000000001        3.5059103658065176     
   9.6000000000000014        30.400000000000002        3.5044129528132739     
   9.6000000000000014        31.200000000000003        3.5054869317871447     
   9.6000000000000014        32.000000000000000        3.5059893347910402     
   9.6000000000000014        32.800000000000004        3.4925393728848371     
   9.6000000000000014        33.600000000000001        3.5060243663895045     
   9.6000000000000014        34.399999999999999        3.4910841805642692     
   9.6000000000000014        35.200000000000003        3.5056981034760351     
   9.6000000000000014        36.000000000000000        3.5052961942333161     
   9.6000000000000014        36.800000000000004        3.4911054300402702     
   9.6000000000000014        37.600000000000001        3.4911336882191826     
   9.6000000000000014        38.400000000000006        3.5042098641246135     
   9.6000000000000014        39.200000000000003        3.5039903778193038     
   9.6000000000000014        40.000000000000000        3.4916432946799518     
   9.6000000000000014        40.800000000000004        3.5046208738344053     
   9.6000000000000014        41.600000000000001        3.4913657443242720     
   9.6000000000000014        42.400000000000006        3.4947778894988670     
   9.6000000000000014        43.200000000000003        3.5062902623984562     
   9.6000000000000014        44.000000000000000        3.4899807747848772     
   9.6000000000000014        44.800000000000004        3.4908077386039249     
   9.6000000000000014        45.600000000000001        3.4899724130275596     
   9.6000000000000014        46.400000000000006        3.4905410540268846     
   9.6000000000000014        47.200000000000003        3.5048483538472373     
   9.6000000000000014        48.000000000000000        3.4923192165022896     
   9.6000000000000014        48.800000000000004        3.5038621444999913     
   9.6000000000000014        49.600000000000001        3.4899608062706560     
   9.6000000000000014        50.400000000000006        3.5038486397431705     
   9.6000000000000014        51.200000000000003        3.5035645466349714     
   9.6000000000000014        52.000000000000000        3.4899633779818480     
   9.6000000000000014        52.800000000000004        3.5051019741843330     
   9.6000000000000014        53.600000000000001        3.4905297038545089     
   9.6000000000000014        54.400000000000006        3.5038525135656116     
   9.6000000000000014        55.200000000000003        3.4910799037298781     
   9.6000000000000014        56.000000000000000        3.5040495807839216     
   9.6000000000000014        56.800000000000004        3.5045589161928445     
   9.6000000000000014        57.600000000000001        3.4920695270733675     
   9.6000000000000014        58.400000000000006        3.4909129020830791     
   9.6000000000000014        59.200000000000003        3.5038631020561750     
   9.6000000000000014        60.000000000000000        3.4904226274478272     
   9.6000000000000014        60.800000000000004        3.5060751488708415     
   9.6000000000000014        61.600000000000001        3.4909492984278407     
   9.6000000000000014        62.400000000000006        3.5062507576210238     
   9.6000000000000014        63.200000000000003        3.4920299011026850     
   9.6000000000000014        64.000000000000000        3.5052470186026996     
   9.6000000000000014        64.799999999999997        3.4911811480284136     
   9.6000000000000014        65.600000000000009        3.5051234244946197     
   9.6000000000000014        66.400000000000006        3.4929532418067142     
   9.6000000000000014        67.200000000000003        3.5073883158735168     
   9.6000000000000014        68.000000000000000        3.4934264643040036     
   9.6000000000000014        68.799999999999997        3.5067255912402575     
   9.6000000000000014        69.600000000000009        3.4929542332209147     
   9.6000000000000014        70.400000000000006        3.4946202793696206     
   9.6000000000000014        71.200000000000003        3.5065544552410293     
   9.6000000000000014        72.000000000000000        3.4934780950723581     
   9.6000000000000014        72.799999999999997        3.5082470920305284     
   9.6000000000000014        73.600000000000009        3.4951603500028989     
   9.6000000000000014        74.400000000000006        3.4951775119495565     
   9.6000000000000014        75.200000000000003        3.5075719408412782     
   9.6000000000000014        76.000000000000000        3.5046348639423375     
   9.6000000000000014        76.800000000000011        3.5069164923664786     
   9.6000000000000014        77.600000000000009        3.4952150393037731     
   9.6000000000000014        78.400000000000006        3.5092896723146092     
   9.6000000000000014        79.200000000000003        3.4970090141022170     
   9.6000000000000014        80.000000000000000        3.4960501202144210     
   9.6000000000000014        80.800000000000011        3.5078845200266504     
   9.6000000000000014        81.600000000000009        3.4954805351385172     
   9.6000000000000014        82.400000000000006        3.5085068065750393     
   9.6000000000000014        83.200000000000003        3.5085492833047476     
   9.6000000000000014        84.000000000000000        3.5087991161734227     
   9.6000000000000014        84.800000000000011        3.4951325142325183     
   9.6000000000000014        85.600000000000009        3.4951612524942228     
   9.6000000000000014        86.400000000000006        3.5088522040922761     
   9.6000000000000014        87.200000000000003        3.5082596562765653     
   9.6000000000000014        88.000000000000000        3.5086131054094643     
   9.6000000000000014        88.800000000000011        3.4944531500232063     
   9.6000000000000014        89.600000000000009        3.5100107185059501     
   9.6000000000000014        90.400000000000006        3.4961528896702339     
   9.6000000000000014        91.200000000000003        3.5099240366241418     
   9.6000000000000014        92.000000000000000        3.4956005220720638     
   9.6000000000000014        92.800000000000011        3.5095029080972551     
   9.6000000000000014        93.600000000000009        3.4968579619789448     
   9.6000000000000014        94.400000000000006        3.4968498745225798     
   9.6000000000000014        95.200000000000003        3.5093408569603657     
   9.6000000000000014        96.000000000000000        3.5091250622855088     
   9.6000000000000014        96.800000000000011        3.4956107182869776     
   9.6000000000000014        97.600000000000009        3.4957777535170722     
   9.6000000000000014        98.400000000000006        3.5096367094543863     
   9.6000000000000014        99.200000000000003        3.4960105148920668     
   9.6000000000000014        100.00000000000000        3.5088257527587956     
   9.6000000000000014        100.80000000000001        3.4953068463051924     
   9.6000000000000014        101.60000000000001        3.4948473389203767     
   9.6000000000000014        102.40000000000001        3.4963349811548770     

   10.400000000000000       0.80000000000000004        3.5086224819454870     
   10.400000000000000        1.6000000000000001        3.4937061811542285     
   10.400000000000000        2.4000000000000004        3.5096637883804704     
   10.400000000000000        3.2000000000000002        3.4954189806992924     
   10.400000000000000        4.0000000000000000        3.5071417289971722     
   10.400000000000000        4.8000000000000007        3.4950979079135478     
   10.400000000000000        5.6000000000000005        3.5088594882267925     
   10.400000000000000        6.4000000000000004        3.4950835246439667     
   10.400000000000000        7.2000000000000002        3.5069227467697530     
   10.400000000000000        8.0000000000000000        3.5090281470066569     
   10.400000000000000        8.8000000000000007        3.4955645363689185     
   10.400000000000000        9.6000000000000014        3.5092424994104223     
   10.400000000000000        10.400000000000000        3.4968295479435683     
   10.400000000000000        11.200000000000001        3.5108274845666014     
   10.400000000000000        12.000000000000000        3.4958706860705844     
   10.400000000000000        12.800000000000001        3.4957575998126855     
   10.400000000000000        13.600000000000001        3.5080453052744596     
   10.400000000000000        14.400000000000000        3.5083605559342876     
   10.400000000000000        15.200000000000001        3.4956413837832754     
   10.400000000000000        16.000000000000000        3.4952191843216274     
   10.400000000000000        16.800000000000001        3.5098564757177426     
   10.400000000000000        17.600000000000001        3.4955847563346345     
   10.400000000000000        18.400000000000002        3.5097703814598584     
   10.400000000000000        19.200000000000003        3.4947403455003672     
   10.400000000000000        20.000000000000000        3.5085960000363330     
   10.400000000000000        20.800000000000001        3.4949836851153546     
   10.400000000000000        21.600000000000001        3.5079744543661167     
   10.400000000000000        22.400000000000002        3.5091900009759618     
   10.400000000000000        23.200000000000003        3.4955508775546114     
   10.400000000000000        24.000000000000000        3.5068853999702148     
   10.400000000000000        24.800000000000001        3.4923742339807919     
   10.400000000000000        25.600000000000001        3.5075840505696561     
   10.400000000000000        26.400000000000002        3.4942608785274829     
   10.400000000000000        27.200000000000003        3.4936169102134120     
   10.400000000000000        28.000000000000000        3.4935144438081980     
   10.400000000000000        28.800000000000001        3.5072624897072573     
   10.400000000000000        29.600000000000001        3.4920811936248635     
   10.400000000000000        30.400000000000002        3.5058826214783561     
   10.400000000000000        31.200000000000003        3.4926992121374001     
   10.400000000000000        32.000000000000000        3.4928859155351875     
   10.400000000000000        32.800000000000004        3.5061154803915149     
   10.400000000000000        33.600000000000001        3.4910609536283337     
   10.400000000000000        34.399999999999999        3.5048115554248920     
   10.400000000000000        35.200000000000003        3.4924782511016308     
   10.400000000000000        36.000000000000000        3.4926932293720641     
   10.400000000000000        36.800000000000004        3.5042559436171730     
   10.400000000000000        37.600000000000001        3.5050751053038254     
   10.400000000000000        38.400000000000006        3.4903052040472549     
   10.400000000000000        39.200000000000003        3.5038521500066402     
   10.400000000000000        40.000000000000000        3.4914447136963735     
   10.400000000000000        40.800000000000004        3.5055716604362170     
   10.400000000000000        41.600000000000001        3.4924872952918373     
   10.400000000000000        42.400000000000006        3.5056607462552809     
   10.400000000000000        43.200000000000003        3.4907657216741681     
   10.400000000000000        44.000000000000000        3.5050737645648637     
   10.400000000000000        44.800000000000004        3.5038220647965939     
   10.400000000000000        45.600000000000001        3.5027631403891117     
   10.400000000000000        46.400000000000006        3.5037184346944894     
   10.400000000000000        47.200000000000003        3.4907508327076999     
   10.400000000000000        48.000000000000000        3.5039240028113570     
   10.400000000000000        48.800000000000004        3.4902411012879013     
   10.400000000000000        49.600000000000001        3.5046792713097759     
   10.400000000000000        50.400000000000006        3.4904606292828637     
   10.400000000000000        51.200000000000003        3.4922303648181194     
   10.400000000000000        52.000000000000000        3.5044212218619877     
   10.400000000000000        52.800000000000004        3.4904976836229182     
   10.400000000000000        53.600000000000001        3.5041487612031368     
   10.400000000000000        54.400000000000006        3.4911535741939232     
   10.400000000000000        55.200000000000003        3.5044954200732343     
   10.400000000000000        56.000000000000000        3.4898492316395964     
   10.400000000000000        56.800000000000004        3.5048280065734834     
   10.400000000000000        57.600000000000001        3.4916666302369186     
   10.400000000000000        58.400000000000006        3.5053232602291153     
   10.400000000000000        59.200000000000003        3.4906327844282177     
   10.400000000000000        60.000000000000000        3.5048261565850805     
   10.400000000000000        60.800000000000004        3.4906356478880447     
   10.400000000000000        61.600000000000001        3.5052273818539907     
   10.400000000000000        62.400000000000006        3.4929640566234372     
   10.400000000000000        63.200000000000003        3.4932206554149579     
   10.400000000000000        64.000000000000000        3.5056243206376161     
   10.400000000000000        64.799999999999997        3.4917514389990987     
   10.400000000000000        65.600000000000009        3.5063253998179018     
   10.400000000000000        66.400000000000006        3.4911089917259601     
   10.400000000000000        67.200000000000003        3.5044832307498242     
   10.400000000000000        68.000000000000000        3.4926376793600822     
   10.400000000000000        68.799999999999997        3.4940266769961630     
   10.400000000000000        69.600000000000009        3.5066481530874327     
   10.400000000000000        70.400000000000006        3.4929120897526342     
   10.400000000000000        71.200000000000003        3.5064554650688846     
   10.400000000000000        72.000000000000000        3.4926585597481674     
   10.400000000000000        72.799999999999997        3.5068248076954807     
   10.400000000000000        73.600000000000009        3.4938717337831200     
   10.400000000000000        74.400000000000006        3.5097563153563978     
   10.400000000000000        75.200000000000003        3.4957377527853741     
   10.400000000000000        76.000000000000000        3.4939979683288995     
   10.400000000000000        76.800000000000011        3.5068641657736550     
   10.400000000000000        77.600000000000009        3.4944208949221922     
   10.400000000000000        78.400000000000006        3.5104199316173950     
   10.400000000000000        79.200000000000003        3.4965458354140719     
   10.400000000000000        80.000000000000000        3.5095604407310037     
   10.400000000000000        80.800000000000011        3.4954349268607006     
   10.400000000000000        81.600000000000009        3.5083616538314528     
   10.400000000000000        82.400000000000006        3.4961138409231340     
   10.400000000000000        83.200000000000003        3.4963252610198463     
   10.400000000000000        84.000000000000000        3.4941354724297948     
   10.400000000000000        84.800000000000011        3.5075707158871023     
   10.400000000000000        85.600000000000009        3.5070729637150455     
   10.400000000000000        86.400000000000006        3.4952064893988046     
   10.400000000000000        87.200000000000003        3.4957218065413302     
   10.400000000000000        88.000000000000000        3.4958670993878824     
   10.400000000000000        88.800000000000011        3.5092832976620678     
   10.400000000000000        89.600000000000009        3.4961219550275424     
   10.400000000000000        90.400000000000006        3.4963069358094518     
   10.400000000000000        91.200000000000003        3.5095965585285653     
   10.400000000000000        92.000000000000000        3.4954345578420525     
   10.400000000000000        92.800000000000011        3.5089434108644073     
   10.400000000000000        93.600000000000009        3.4960225889608272     
   10.400000000000000        94.400000000000006        3.5102785246574655     
   10.400000000000000        95.200000000000003        3.4955246941966194     
   10.400000000000000        96.000000000000000        3.4952084008460695     
   10.400000000000000        96.800000000000011        3.5083259037890793     
   10.400000000000000        97.600000000000009        3.5098094166131606     
   10.400000000000000        98.400000000000006        3.4958192372859238     
   10.400000000000000        99.200000000000003        3.5090785190008487     
   10.400000000000000        100.00000000000000        3.4951609610370737     
   10.400000000000000        100.80000000000001        3.5085563232696781     
   10.400000000000000        101.60000000000001        3.5098091329828387     
   10.400000000000000        102.40000000000001        3.4966679531213143     

   11.200000000000001       0.80000000000000004        3.4964617788939858     
   11.200000000000001        1.6000000000000001        3.5102876016589528     
   11.200000000000001        2.4000000000000004        3.4957237882796064     
   11.200000000000001        3.2000000000000002        3.5091500378166147     
   11.200000000000001        4.0000000000000000        3.4964777140229928     
   11.200000000000001        4.8000000000000007        3.5108171435993785     
   11.200000000000001        5.6000000000000005        3.4960090887642141     
   11.200000000000001        6.4000000000000004        3.5089390780109406     
   11.200000000000001        7.2000000000000002        3.4950145668699570     
   11.200000000000001        8.0000000000000000        3.4959429999769167     
   11.200000000000001        8.8000000000000007        3.5091486914620638     
   11.200000000000001        9.6000000000000014        3.4949901224011923     
   11.200000000000001        10.400000000000000        3.5086287171279524     
   11.200000000000001        11.200000000000001        3.4947456878126126     
   11.200000000000001        12.000000000000000        3.5089046365662346     
   11.200000000000001        12.800000000000001        3.5087112753679479     
   11.200000000000001        13.600000000000001        3.5073929352500084     
   11.200000000000001        14.400000000000000        3.4943773201136752     
   11.200000000000001        15.200000000000001        3.5091812628016004     
   11.200000000000001        16.000000000000000        3.5094281383617929     
   11.200000000000001        16.800000000000001        3.4956157045924576     
   11.200000000000001        17.600000000000001        3.5093892003186018     
   11.200000000000001        18.400000000000002        3.4946553726407763     
   11.200000000000001        19.200000000000003        3.5086689251994958     
   11.200000000000001        20.000000000000000        3.5079859913383951     
   11.200000000000001        20.800000000000001        3.4947781708985977     
   11.200000000000001        21.600000000000001        3.5070918540630061     
   11.200000000000001        22.400000000000002        3.4940011123122137     
   11.200000000000001        23.200000000000003        3.4954830462542250     
   11.200000000000001        24.000000000000000        3.5053028136089988     
   11.200000000000001        24.800000000000001        3.5041730279965986     
   11.200000000000001        25.600000000000001        3.4921269905423276     
   11.200000000000001        26.400000000000002        3.5060998263189043     
   11.200000000000001        27.200000000000003        3.5054800029758022     
   11.200000000000001        28.000000000000000        3.5062797054447024     
   11.200000000000001        28.800000000000001        3.4929100993189812     
   11.200000000000001        29.600000000000001        3.5065280665892620     
   11.200000000000001        30.400000000000002        3.4933997100061922     
   11.200000000000001        31.200000000000003        3.4941800940032257     
   11.200000000000001        32.000000000000000        3.5045352699465022     
   11.200000000000001        32.800000000000004        3.4905432954321616     
   11.200000000000001        33.600000000000001        3.5034948933417569     
   11.200000000000001        34.399999999999999        3.5049275275560414     
   11.200000000000001        35.200000000000003        3.4919064410278255     
   11.200000000000001        36.000000000000000        3.5060490662920247     
   11.200000000000001        36.800000000000004        3.4902843726735160     
   11.200000000000001        37.600000000000001        3.5034909558341409     
   11.200000000000001        38.400000000000006        3.4904821766344836     
   11.200000000000001        39.200000000000003        3.5062717221051103     
   11.200000000000001        40.000000000000000        3.4921825402756728     
   11.200000000000001        40.800000000000004        3.4930449193281041     
   11.200000000000001        41.600000000000001        3.5052024002329709     
   11.200000000000001        42.400000000000006        3.4903647868074197     
   11.200000000000001        43.200000000000003        3.5039703636765722     
   11.200000000000001        44.000000000000000        3.4923993669047189     
   11.200000000000001        44.800000000000004        3.4910259328612550     
   11.200000000000001        45.600000000000001        3.5013150486402975     
   11.200000000000001        46.400000000000006        3.4901510762354602     
   11.200000000000001        47.200000000000003        3.5045549773355957     
   11.200000000000001        48.000000000000000        3.4904204521429358     
   11.200000000000001        48.800000000000004        3.5043452011220095     
   11.200000000000001        49.600000000000001        3.4906807397950406     
   11.200000000000001        50.400000000000006        3.5057075453747686     
   11.200000000000001        51.200000000000003        3.4915692088446151     
   11.200000000000001        52.000000000000000        3.5042961600646834     
   11.200000000000001        52.800000000000004        3.4894150330734335     
   11.200000000000001        53.600000000000001        3.5044333232507303     
   11.200000000000001        54.400000000000006        3.4915441565447809     
   11.200000000000001        55.200000000000003        3.5033937362852861     
   11.200000000000001        56.000000000000000        3.4919025998102322     
   11.200000000000001        56.800000000000004        3.4935429648394973     
   11.200000000000001        57.600000000000001        3.5055700562533145     
   11.200000000000001        58.400000000000006        3.4906463988568830     
   11.200000000000001        59.200000000000003        3.5043790167540521     
   11.200000000000001        60.000000000000000        3.4896439345344459     
   11.200000000000001        60.800000000000004        3.5030181134160596     
   11.200000000000001        61.600000000000001        3.4919906580464879     
   11.200000000000001        62.400000000000006        3.5069634777731480     
   11.200000000000001        63.200000000000003        3.4918685670008625     
   11.200000000000001        64.000000000000000        3.5055004031500347     
   11.200000000000001        64.799999999999997        3.4923536938970727     
   11.200000000000001        65.600000000000009        3.4915492131218580     
   11.200000000000001        66.400000000000006        3.5053985476924816     
   11.200000000000001        67.200000000000003        3.4919716849587128     
   11.200000000000001        68.000000000000000        3.5062250252466884     
   11.200000000000001        68.799999999999997        3.4923902961260973     
   11.200000000000001        69.600000000000009        3.5046667106487042     
   11.200000000000001        70.400000000000006        3.4921489000423116     
   11.200000000000001        71.200000000000003        3.5062647412175840     
   11.200000000000001        72.000000000000000        3.4924734283710883     
   11.200000000000001        72.799999999999997        3.5049947807165212     
   11.200000000000001        73.600000000000009        3.5044678014825350     
   11.200000000000001        74.400000000000006        3.4940791664134427     
   11.200000000000001        75.200000000000003        3.4953517808404104     
   11.200000000000001        76.000000000000000        3.5089667578439512     
   11.200000000000001        76.800000000000011        3.4955120911663244     
   11.200000000000001        77.600000000000009        3.5078507710167695     
   11.200000000000001        78.400000000000006        3.4941721371748771     
   11.200000000000001        79.200000000000003        3.5088805566486045     
   11.200000000000001        80.000000000000000        3.4954256997306929     
   11.200000000000001        80.800000000000011        3.5083649556498222     
   11.200000000000001        81.600000000000009        3.5079865191342363     
   11.200000000000001        82.400000000000006        3.4949766617401634     
   11.200000000000001        83.200000000000003        3.5083290350675052     
   11.200000000000001        84.000000000000000        3.5074177809583200     
   11.200000000000001        84.800000000000011        3.5074479909852578     
   11.200000000000001        85.600000000000009        3.4935489347052417     
   11.200000000000001        86.400000000000006        3.5072993652642994     
   11.200000000000001        87.200000000000003        3.5073253050202089     
   11.200000000000001        88.000000000000000        3.5052982119013141     
   11.200000000000001        88.800000000000011        3.4950495693722967     
   11.200000000000001        89.600000000000009        3.5081559367716104     
   11.200000000000001        90.400000000000006        3.5084416993993370     
   11.200000000000001        91.200000000000003        3.4956355666063077     
   11.200000000000001        92.000000000000000        3.5093573199670538     
   11.200000000000001        92.800000000000011        3.4949672082819467     
   11.200000000000001        93.600000000000009        3.5114139935722446     
   11.200000000000001        94.400000000000006        3.4960477441661633     
   11.200000000000001        95.200000000000003        3.5087239719130010     
   11.200000000000001        96.000000000000000        3.5082761868586525     
   11.200000000000001        96.800000000000011        3.4946364658794460     
   11.200000000000001        97.600000000000009        3.5085760433102040     
   11.200000000000001        98.400000000000006        3.4958886588627340     
   11.200000000000001        99.200000000000003        3.5099245166746975     
   11.200000000000001        100.00000000000000        3.4946878973185331     
   11.200000000000001        100.80000000000001        3.5081477774430638     
   11.200000000000001        101.60000000000001        3.4953778038247720     
   11.200000000000001        102.40000000000001        3.5098272870517140     

   12.000000000000000       0.80000000000000004        3.4960967602630739     
   12.000000000000000        1.6000000000000001        3.4965208924530233     
   12.000000000000000        2.4000000000000004        3.5095310960409982     
   12.000000000000000        3.2000000000000002        3.4953006784366587     
   12.000000000000000        4.0000000000000000        3.5100268670250281     
   12.000000000000000        4.8000000000000007        3.4962652569888304     
   12.000000000000000        5.6000000000000005        3.4963002655492659     
   12.000000000000000        6.4000000000000004        3.5082286552262185     
   12.000000000000000        7.2000000000000002        3.5095184232813321     
   12.000000000000000        8.0000000000000000        3.4960029201546932     
   12.000000000000000        8.8000000000000007        3.5090877079611769     
   12.000000000000000        9.6000000000000014        3.4953926306928493     
   12.000000000000000        10.400000000000000        3.5093329666236079     
   12.000000000000000        11.200000000000001        3.5075447747331086     
   12.000000000000000        12.000000000000000        3.4960284922878326     
   12.000000000000000        12.800000000000001        3.4951312322934522     
   12.000000000000000        13.600000000000001        3.4951823602768437     
   12.000000000000000        14.400000000000000        3.5090730484412482     
   12.000000000000000        15.200000000000001        3.4951705158093849     
   12.000000000000000        16.000000000000000        3.4948903890861476     
   12.000000000000000        16.800000000000001        3.5091237543357887     
   12.000000000000000        17.600000000000001        3.4953440667903743     
   12.000000000000000        18.400000000000002        3.5091175833398922     
   12.000000000000000        19.200000000000003        3.4951799079216683     
   12.000000000000000        20.000000000000000        3.4948166229493420     
   12.000000000000000        20.800000000000001        3.5085083611663919     
   12.000000000000000        21.600000000000001        3.4942072631112464     
   12.000000000000000        22.400000000000002        3.5076522973017168     
   12.000000000000000        23.200000000000003        3.5077695774612536     
   12.000000000000000        24.000000000000000        3.4932998119016174     
   12.000000000000000        24.800000000000001        3.5049513674758228     
   12.000000000000000        25.600000000000001        3.5063041950449421     
   12.000000000000000        26.400000000000002        3.4928007723848320     
   12.000000000000000        27.200000000000003        3.5043237120436292     
   12.000000000000000        28.000000000000000        3.4931775084821672     
   12.000000000000000        28.800000000000001        3.5052039791759957     
   12.000000000000000        29.600000000000001        3.4910042178726268     
   12.000000000000000        30.400000000000002        3.5051249236477613     
   12.000000000000000        31.200000000000003        3.4910645129447864     
   12.000000000000000        32.000000000000000        3.5030350183968988     
   12.000000000000000        32.800000000000004        3.5022515246030688     
   12.000000000000000        33.600000000000001        3.4908163024780685     
   12.000000000000000        34.399999999999999        3.4925573899363229     
   12.000000000000000        35.200000000000003        3.5049998932465392     
   12.000000000000000        36.000000000000000        3.4911188541487208     
   12.000000000000000        36.800000000000004        3.5042966542066272     
   12.000000000000000        37.600000000000001        3.4907518010445666     
   12.000000000000000        38.400000000000006        3.5045148363482221     
   12.000000000000000        39.200000000000003        3.4887375996702095     
   12.000000000000000        40.000000000000000        3.5054451838127334     
   12.000000000000000        40.800000000000004        3.4920629316469216     
   12.000000000000000        41.600000000000001        3.5044758347646932     
   12.000000000000000        42.400000000000006        3.4904793467879021     
   12.000000000000000        43.200000000000003        3.5035026881740472     
   12.000000000000000        44.000000000000000        3.4918486804253610     
   12.000000000000000        44.800000000000004        3.5065712155385325     
   12.000000000000000        45.600000000000001        3.4900681152611415     
   12.000000000000000        46.400000000000006        3.5053873819186654     
   12.000000000000000        47.200000000000003        3.4907122312439203     
   12.000000000000000        48.000000000000000        3.5044085204635183     
   12.000000000000000        48.800000000000004        3.4896904562347948     
   12.000000000000000        49.600000000000001        3.5037980824821724     
   12.000000000000000        50.400000000000006        3.4912083270932852     
   12.000000000000000        51.200000000000003        3.5047892816843036     
   12.000000000000000        52.000000000000000        3.4910479782312551     
   12.000000000000000        52.800000000000004        3.5027401116589192     
   12.000000000000000        53.600000000000001        3.5025238493438215     
   12.000000000000000        54.400000000000006        3.4902185657775830     
   12.000000000000000        55.200000000000003        3.5038848636308058     
   12.000000000000000        56.000000000000000        3.5053973566933490     
   12.000000000000000        56.800000000000004        3.4930731188073842     
   12.000000000000000        57.600000000000001        3.4920662685762567     
   12.000000000000000        58.400000000000006        3.5059401842190296     
   12.000000000000000        59.200000000000003        3.4907371098852469     
   12.000000000000000        60.000000000000000        3.5023841025239073     
   12.000000000000000        60.800000000000004        3.5026632509496847     
   12.000000000000000        61.600000000000001        3.4925389494051702     
   12.000000000000000        62.400000000000006        3.4925539304736759     
   12.000000000000000        63.200000000000003        3.5047065389565533     
   12.000000000000000        64.000000000000000        3.4900332367517688     
   12.000000000000000        64.799999999999997        3.5037677131934615     
   12.000000000000000        65.600000000000009        3.5043698919673427     
   12.000000000000000        66.400000000000006        3.4918686632276534     
   12.000000000000000        67.200000000000003        3.5056622577091154     
   12.000000000000000        68.000000000000000        3.4914596940801936     
   12.000000000000000        68.799999999999997        3.5052359871007188     
   12.000000000000000        69.600000000000009        3.4914019686761870     
   12.000000000000000        70.400000000000006        3.5050504264864930     
   12.000000000000000        71.200000000000003        3.4922647323216038     
   12.000000000000000        72.000000000000000        3.5051566529854767     
   12.000000000000000        72.799999999999997        3.4905637312568740     
   12.000000000000000        73.600000000000009        3.5032999073745876     
   12.000000000000000        74.400000000000006        3.5040580372436700     
   12.000000000000000        75.200000000000003        3.5063117000791397     
   12.000000000000000        76.000000000000000        3.4924621239701947     
   12.000000000000000        76.800000000000011        3.5068048339847868     
   12.000000000000000        77.600000000000009        3.4956681333187967     
   12.000000000000000        78.400000000000006        3.5093004019792269     
   12.000000000000000        79.200000000000003        3.4936587310427032     
   12.000000000000000        80.000000000000000        3.5090903630898937     
   12.000000000000000        80.800000000000011        3.4950965197241723     
   12.000000000000000        81.600000000000009        3.4947086095589710     
   12.000000000000000        82.400000000000006        3.5077701842847100     
   12.000000000000000        83.200000000000003        3.5077402327345006     
   12.000000000000000        84.000000000000000        3.4970451010253933     
   12.000000000000000        84.800000000000011        3.4964253166614849     
   12.000000000000000        85.600000000000009        3.5087059361039059     
   12.000000000000000        86.400000000000006        3.5080938824242311     
   12.000000000000000        87.200000000000003        3.4950815690579411     
   12.000000000000000        88.000000000000000        3.5100957881491239     
   12.000000000000000        88.800000000000011        3.4956205498019526     
   12.000000000000000        89.600000000000009        3.5082890424446789     
   12.000000000000000        90.400000000000006        3.4952361026033492     
   12.000000000000000        91.200000000000003        3.5092693742756569     
   12.000000000000000        92.000000000000000        3.4951827182021646     
   12.000000000000000        92.800000000000011        3.5088505353946036     
   12.000000000000000        93.600000000000009        3.4950894680716296     
   12.000000000000000        94.400000000000006        3.5073637818978920     
   12.000000000000000        95.200000000000003        3.4942119767915258     
   12.000000000000000        96.000000000000000        3.5083426076461803     
   12.000000000000000        96.800000000000011        3.4952598451597994     
   12.000000000000000        97.600000000000009        3.5091583342812331     
   12.000000000000000        98.400000000000006        3.4965268636345632     
   12.000000000000000        99.200000000000003        3.5090459735202697     
   12.000000000000000        100.00000000000000        3.4958842702728883     
   12.000000000000000        100.80000000000001        3.5093138983548942     
   12.000000000000000        101.60000000000001        3.4956054504532976     
   12.000000000000000        102.40000000000001        3.5095286453229551     

   12.800000000000001       0.80000000000000004        3.5084932916421221     
   12.800000000000001        1.6000000000000001        3.5083888318446848     
   12.800000000000001        2.4000000000000004        3.4951813904998401     
   12.800000000000001        3.2000000000000002        3.5097062177249776     
   12.800000000000001        4.0000000000000000        3.4935993010226110     
   12.800000000000001        4.8000000000000007        3.5090460472224163     
   12.800000000000001        5.6000000000000005        3.5091056807632137     
   12.800000000000001        6.4000000000000004        3.4951264987344923     
   12.800000000000001        7.2000000000000002        3.4959237973062036     
   12.800000000000001        8.0000000000000000        3.4960971555213272     
   12.800000000000001        8.8000000000000007        3.5093464745827134     
   12.800000000000001        9.6000000000000014        3.4973654600183006     
   12.800000000000001        10.400000000000000        3.4964770755317720     
   12.800000000000001        11.200000000000001        3.5090556189585382     
   12.800000000000001        12.000000000000000        3.4956935660015991     
   12.800000000000001        12.800000000000001        3.5088107120083754     
   12.800000000000001        13.600000000000001        3.5083738278486281     
   12.800000000000001        14.400000000000000        3.4958875640736902     
   12.800000000000001        15.200000000000001        3.5096064523634234     
   12.800000000000001        16.000000000000000        3.5062534128663372     
   12.800000000000001        16.800000000000001        3.4939746867460890     
   12.800000000000001        17.600000000000001        3.5089751327914596     
   12.800000000000001        18.400000000000002        3.4966534601378458     
   12.800000000000001        19.200000000000003        3.5087175288058918     
   12.800000000000001        20.000000000000000        3.5085732745196281     
   12.800000000000001        20.800000000000001        3.4945288136729835     
   12.800000000000001        21.600000000000001        3.5080643824961442     
   12.800000000000001        22.400000000000002        3.4945464008295941     
   12.800000000000001        23.200000000000003        3.4940879904816957     
   12.800000000000001        24.000000000000000        3.5064758745383955     
   12.800000000000001        24.800000000000001        3.4931539950739148     
   12.800000000000001        25.600000000000001        3.4940772142036938     
   12.800000000000001        26.400000000000002        3.4932757757640176     
   12.800000000000001        27.200000000000003        3.5053440269380221     
   12.800000000000001        28.000000000000000        3.4914236053419314     
   12.800000000000001        28.800000000000001        3.5054809693282074     
   12.800000000000001        29.600000000000001        3.4914826757086042     
   12.800000000000001        30.400000000000002        3.5035065248010810     
   12.800000000000001        31.200000000000003        3.5033666612039642     
   12.800000000000001        32.000000000000000        3.4916788668579519     
   12.800000000000001        32.800000000000004        3.5026374488937626     
   12.800000000000001        33.600000000000001        3.5032498973918043     
   12.800000000000001        34.399999999999999        3.4912140582838891     
   12.800000000000001        35.200000000000003        3.5045679302179824     
   12.800000000000001        36.000000000000000        3.4908841759392391     
   12.800000000000001        36.800000000000004        3.5049006374561982     
   12.800000000000001        37.600000000000001        3.4916488895905302     
   12.800000000000001        38.400000000000006        3.5056461127874043     
   12.800000000000001        39.200000000000003        3.4911658932295757     
   12.800000000000001        40.000000000000000        3.5047368685920288     
   12.800000000000001        40.800000000000004        3.4912255635340665     
   12.800000000000001        41.600000000000001        3.5051148706599018     
   12.800000000000001        42.400000000000006        3.4920813731353957     
   12.800000000000001        43.200000000000003        3.5045891771846094     
   12.800000000000001        44.000000000000000        3.4923747510706349     
   12.800000000000001        44.800000000000004        3.4915485364079846     
   12.800000000000001        45.600000000000001        3.5051363888860458     
   12.800000000000001        46.400000000000006        3.4908592219692389     
   12.800000000000001        47.200000000000003        3.5044940634257320     
   12.800000000000001        48.000000000000000        3.4915753589124847     
   12.800000000000001        48.800000000000004        3.5030152223136817     
   12.800000000000001        49.600000000000001        3.5024980279037421     
   12.800000000000001        50.400000000000006        3.4915446338658631     
   12.800000000000001        51.200000000000003        3.5020058975585431     
   12.800000000000001        52.000000000000000        3.4907498300325481     
   12.800000000000001        52.800000000000004        3.5034529384975528     
   12.800000000000001        53.600000000000001        3.4897882111759255     
   12.800000000000001        54.400000000000006        3.5040603213482435     
   12.800000000000001        55.200000000000003        3.4898156908315854     
   12.800000000000001        56.000000000000000        3.4906503695664286     
   12.800000000000001        56.800000000000004        3.5037134986323930     
   12.800000000000001        57.600000000000001        3.5031098690042719     
   12.800000000000001        58.400000000000006        3.4903382844011257     
   12.800000000000001        59.200000000000003        3.5037206288061249     
   12.800000000000001        60.000000000000000        3.4905137761281413     
   12.800000000000001        60.800000000000004        3.5036586029393866     
   12.800000000000001        61.600000000000001        3.4923505696805250     
   12.800000000000001        62.400000000000006        3.5051701594911737     
   12.800000000000001        63.200000000000003        3.4901832329471318     
   12.800000000000001        64.000000000000000        3.5045847251994884     
   12.800000000000001        64.799999999999997        3.4897684384477512     
   12.800000000000001        65.600000000000009        3.5006420621355465     
   12.800000000000001        66.400000000000006        3.4910155343823668     
   12.800000000000001        67.200000000000003        3.5045862956679104     
   12.800000000000001        68.000000000000000        3.4908318387689317     
   12.800000000000001        68.799999999999997        3.5049317280065111     
   12.800000000000001        69.600000000000009        3.4910343187923187     
   12.800000000000001        70.400000000000006        3.5058428556279431     
   12.800000000000001        71.200000000000003        3.4913717024045758     
   12.800000000000001        72.000000000000000        3.5045379237914447     
   12.800000000000001        72.799999999999997        3.5052318998427947     
   12.800000000000001        73.600000000000009        3.4922469119197719     
   12.800000000000001        74.400000000000006        3.5038344229943474     
   12.800000000000001        75.200000000000003        3.4911952016727015     
   12.800000000000001        76.000000000000000        3.5055117609816997     
   12.800000000000001        76.800000000000011        3.5067251508473229     
   12.800000000000001        77.600000000000009        3.4969444933425340     
   12.800000000000001        78.400000000000006        3.4952753270014090     
   12.800000000000001        79.200000000000003        3.5080036638713938     
   12.800000000000001        80.000000000000000        3.4949121396553480     
   12.800000000000001        80.800000000000011        3.5089613005813831     
   12.800000000000001        81.600000000000009        3.5080811893189652     
   12.800000000000001        82.400000000000006        3.4950282617618567     
   12.800000000000001        83.200000000000003        3.4963017094120334     
   12.800000000000001        84.000000000000000        3.4949622485307725     
   12.800000000000001        84.800000000000011        3.5094809458253544     
   12.800000000000001        85.600000000000009        3.4952388978332851     
   12.800000000000001        86.400000000000006        3.4963457656685129     
   12.800000000000001        87.200000000000003        3.4969896463389190     
   12.800000000000001        88.000000000000000        3.4969357339942202     
   12.800000000000001        88.800000000000011        3.5091875530472558     
   12.800000000000001        89.600000000000009        3.4961390015647296     
   12.800000000000001        90.400000000000006        3.4959839664719583     
   12.800000000000001        91.200000000000003        3.5085168187962581     
   12.800000000000001        92.000000000000000        3.4948992225892135     
   12.800000000000001        92.800000000000011        3.5077137454483438     
   12.800000000000001        93.600000000000009        3.4946688554777170     
   12.800000000000001        94.400000000000006        3.5097223112958904     
   12.800000000000001        95.200000000000003        3.4962910852728308     
   12.800000000000001        96.000000000000000        3.5103897152116108     
   12.800000000000001        96.800000000000011        3.4971336967922948     
   12.800000000000001        97.600000000000009        3.5101074944936523     
   12.800000000000001        98.400000000000006        3.4972780140371378     
   12.800000000000001        99.200000000000003        3.4980043942765411     
   12.800000000000001        100.00000000000000        3.5094683960164303     
   12.800000000000001        100.80000000000001        3.4948292470445241     
   12.800000000000001        101.60000000000001        3.5094837154959708     
   12.800000000000001        102.40000000000001        3.4951465302634923     

   13.600000000000001       0.80000000000000004        3.5072768768857423     
   13.600000000000001        1.6000000000000001        3.4932057501961733     
   13.600000000000001        2.4000000000000004        3.5088945147264998     
   13.600000000000001        3.2000000000000002        3.4948959888729352     
   13.600000000000001        4.0000000000000000        3.5102270767913066     
   13.600000000000001        4.8000000000000007        3.4949998979328578     
   13.600000000000001        5.6000000000000005        3.4952234358049301     
   13.600000000000001        6.4000000000000004        3.5109235929486000     
   13.600000000000001        7.2000000000000002        3.5089663450299575     
   13.600000000000001        8.0000000000000000        3.5076228697747389     
   13.600000000000001        8.8000000000000007        3.4951343376311454     
   13.600000000000001        9.6000000000000014        3.5095422785884289     
   13.600000000000001        10.400000000000000        3.4953186290528526     
   13.600000000000001        11.200000000000001        3.5101249505507681     
   13.600000000000001        12.000000000000000        3.4952853705563394     
   13.600000000000001        12.800000000000001        3.5080277473747450     
   13.600000000000001        13.600000000000001        3.4934980976555408     
   13.600000000000001        14.400000000000000        3.5085483499119041     
   13.600000000000001        15.200000000000001        3.4941542214261303     
   13.600000000000001        16.000000000000000        3.5071921382039699     
   13.600000000000001        16.800000000000001        3.5109090860559928     
   13.600000000000001        17.600000000000001        3.4972637780242346     
   13.600000000000001        18.400000000000002        3.4972534055349809     
   13.600000000000001        19.200000000000003        3.4967379273471462     
   13.600000000000001        20.000000000000000        3.4955932235310159     
   13.600000000000001        20.800000000000001        3.5081680201804395     
   13.600000000000001        21.600000000000001        3.4938962341921136     
   13.600000000000001        22.400000000000002        3.5081242537705641     
   13.600000000000001        23.200000000000003        3.4931471494030277     
   13.600000000000001        24.000000000000000        3.5063020040147541     
   13.600000000000001        24.800000000000001        3.4937320681007846     
   13.600000000000001        25.600000000000001        3.5069479755988220     
   13.600000000000001        26.400000000000002        3.5058894679201162     
   13.600000000000001        27.200000000000003        3.4918327871982835     
   13.600000000000001        28.000000000000000        3.5052598409956026     
   13.600000000000001        28.800000000000001        3.4903569538218333     
   13.600000000000001        29.600000000000001        3.5056024976751567     
   13.600000000000001        30.400000000000002        3.4899385852451648     
   13.600000000000001        31.200000000000003        3.5038578297630534     
   13.600000000000001        32.000000000000000        3.4922326809148410     
   13.600000000000001        32.800000000000004        3.4914317080114174     
   13.600000000000001        33.600000000000001        3.5037926104243735     
   13.600000000000001        34.399999999999999        3.4910962496085483     
   13.600000000000001        35.200000000000003        3.5044503614860805     
   13.600000000000001        36.000000000000000        3.4905115155825013     
   13.600000000000001        36.800000000000004        3.5053271865177136     
   13.600000000000001        37.600000000000001        3.4922837434940517     
   13.600000000000001        38.400000000000006        3.4925025796055773     
   13.600000000000001        39.200000000000003        3.5046375106588994     
   13.600000000000001        40.000000000000000        3.4909945513082596     
   13.600000000000001        40.800000000000004        3.5055911741235142     
   13.600000000000001        41.600000000000001        3.4908622899153685     
   13.600000000000001        42.400000000000006        3.5044044842531026     
   13.600000000000001        43.200000000000003        3.4912769451107311     
   13.600000000000001        44.000000000000000        3.5064663672111598     
   13.600000000000001        44.800000000000004        3.4924795848838985     
   13.600000000000001        45.600000000000001        3.5038039382208930     
   13.600000000000001        46.400000000000006        3.4902687625913318     
   13.600000000000001        47.200000000000003        3.5052496246705318     
   13.600000000000001        48.000000000000000        3.4923219046873517     
   13.600000000000001        48.800000000000004        3.4904835916059338     
   13.600000000000001        49.600000000000001        3.5036071874789889     
   13.600000000000001        50.400000000000006        3.4903402132939410     
   13.600000000000001        51.200000000000003        3.5046959024962465     
   13.600000000000001        52.000000000000000        3.4909517893959188     
   13.600000000000001        52.800000000000004        3.5041457581717297     
   13.600000000000001        53.600000000000001        3.4903970543568787     
   13.600000000000001        54.400000000000006        3.5039302169722792     
   13.600000000000001        55.200000000000003        3.5035505633956587     
   13.600000000000001        56.000000000000000        3.5046878228082057     
   13.600000000000001        56.800000000000004        3.4902453653787573     
   13.600000000000001        57.600000000000001        3.5019512518567768     
   13.600000000000001        58.400000000000006        3.5039249417318885     
   13.600000000000001        59.200000000000003        3.4912757727365755     
   13.600000000000001        60.000000000000000        3.5028529132725845     
   13.600000000000001        60.800000000000004        3.4930273805765011     
   13.600000000000001        61.600000000000001        3.5048662548220060     
   13.600000000000001        62.400000000000006        3.4896697505406657     
   13.600000000000001        63.200000000000003        3.5030407112673347     
   13.600000000000001        64.000000000000000        3.4906358277850735     
   13.600000000000001        64.799999999999997        3.5037977524019168     
   13.600000000000001        65.600000000000009        3.4913992306856967     
   13.600000000000001        66.400000000000006        3.5023681302880041     
   13.600000000000001        67.200000000000003        3.5036541729541710     
   13.600000000000001        68.000000000000000        3.4912067611244009     
   13.600000000000001        68.799999999999997        3.5040491705590906     
   13.600000000000001        69.600000000000009        3.4910333378314768     
   13.600000000000001        70.400000000000006        3.5047735667338271     
   13.600000000000001        71.200000000000003        3.4909985008056368     
   13.600000000000001        72.000000000000000        3.5040051755517325     
   13.600000000000001        72.799999999999997        3.4915370935662118     
   13.600000000000001        73.600000000000009        3.4926515089638768     
   13.600000000000001        74.400000000000006        3.5041262946988314     
   13.600000000000001        75.200000000000003        3.5043944161765794     
   13.600000000000001        76.000000000000000        3.4944647850503059     
   13.600000000000001        76.800000000000011        3.4950690523068912     
   13.600000000000001        77.600000000000009        3.4954540886118806     
   13.600000000000001        78.400000000000006        3.5083623602565788     
   13.600000000000001        79.200000000000003        3.4942760474397740     
   13.600000000000001        80.000000000000000        3.5087148119986060     
   13.600000000000001        80.800000000000011        3.4964160917689604     
   13.600000000000001        81.600000000000009        3.4962189605511873     
   13.600000000000001        82.400000000000006        3.5068036750388054     
   13.600000000000001        83.200000000000003        3.5085630574974433     
   13.600000000000001        84.000000000000000        3.5093381376656296     
   13.600000000000001        84.800000000000011        3.4952168486255304     
   13.600000000000001        85.600000000000009        3.5091137828403061     
   13.600000000000001        86.400000000000006        3.5089330037152986     
   13.600000000000001        87.200000000000003        3.5058830948095610     
   13.600000000000001        88.000000000000000        3.5077916523762545     
   13.600000000000001        88.800000000000011        3.4943255786828202     
   13.600000000000001        89.600000000000009        3.5089622446325661     
   13.600000000000001        90.400000000000006        3.5098612196877310     
   13.600000000000001        91.200000000000003        3.4953573917192555     
   13.600000000000001        92.000000000000000        3.5099328728234158     
   13.600000000000001        92.800000000000011        3.4954067112432514     
   13.600000000000001        93.600000000000009        3.5084986595951304     
   13.600000000000001        94.400000000000006        3.4931117785098618     
   13.600000000000001        95.200000000000003        3.5097311471213568     
   13.600000000000001        96.000000000000000        3.4966756363022493     
   13.600000000000001        96.800000000000011        3.4976355181058429     
   13.600000000000001        97.600000000000009        3.4972800594925371     
   13.600000000000001        98.400000000000006        3.5102778858296553     
   13.600000000000001        99.200000000000003        3.4972337541111274     
   13.600000000000001        100.00000000000000        3.5103728917865920     
   13.600000000000001        100.80000000000001        3.4955528487500578     
   13.600000000000001        101.60000000000001        3.5096089188028499     
   13.600000000000001        102.40000000000001        3.4947601075708858     

   14.400000000000000       0.80000000000000004        3.5077756553545885     
   14.400000000000000        1.6000000000000001        3.5082942807599409     
   14.400000000000000        2.4000000000000004        3.4942449886168148     
   14.400000000000000        3.2000000000000002        3.5097215369738706     
   14.400000000000000        4.0000000000000000        3.4960823265822549     
   14.400000000000000        4.8000000000000007        3.5098523175549134     
   14.400000000000000        5.6000000000000005        3.5088065622333153     
   14.400000000000000        6.4000000000000004        3.4948763224450508     
   14.400000000000000        7.2000000000000002        3.4959179891103456     
   14.400000000000000        8.0000000000000000        3.4954227269697382     
   14.400000000000000        8.8000000000000007        3.5086797225940560     
   14.400000000000000        9.6000000000000014        3.4950234939227958     
   14.400000000000000        10.400000000000000        3.5090175587643095     
   14.400000000000000        11.200000000000001        3.4950805721984768     
   14.400000000000000        12.000000000000000        3.5082365668424615     
   14.400000000000000        12.800000000000001        3.4963002516957751     
   14.400000000000000        13.600000000000001        3.5099119159825389     
   14.400000000000000        14.400000000000000        3.4954201007795249     
   14.400000000000000        15.200000000000001        3.5090797231281119     
   14.400000000000000        16.000000000000000        3.4949528885576404     
   14.400000000000000        16.800000000000001        3.4963043433736445     
   14.400000000000000        17.600000000000001        3.4951707777200074     
   14.400000000000000        18.400000000000002        3.5092396620889268     
   14.400000000000000        19.200000000000003        3.5094645926617249     
   14.400000000000000        20.000000000000000        3.4951275743098567     
   14.400000000000000        20.800000000000001        3.5078807957119866     
   14.400000000000000        21.600000000000001        3.4937132696934157     
   14.400000000000000        22.400000000000002        3.5052191228556864     
   14.400000000000000        23.200000000000003        3.5047938197882140     
   14.400000000000000        24.000000000000000        3.4922811782447414     
   14.400000000000000        24.800000000000001        3.5046367893071912     
   14.400000000000000        25.600000000000001        3.4904511732398800     
   14.400000000000000        26.400000000000002        3.4911387552040658     
   14.400000000000000        27.200000000000003        3.5063587897903927     
   14.400000000000000        28.000000000000000        3.4916168850981353     
   14.400000000000000        28.800000000000001        3.5034910388631451     
   14.400000000000000        29.600000000000001        3.4908302711829076     
   14.400000000000000        30.400000000000002        3.5064479252628225     
   14.400000000000000        31.200000000000003        3.4917332006908195     
   14.400000000000000        32.000000000000000        3.5043630502430592     
   14.400000000000000        32.800000000000004        3.5047163167582820     
   14.400000000000000        33.600000000000001        3.4908969192934558     
   14.400000000000000        34.399999999999999        3.5050226100928419     
   14.400000000000000        35.200000000000003        3.4907339931249806     
   14.400000000000000        36.000000000000000        3.5044077413095156     
   14.400000000000000        36.800000000000004        3.4902658664625408     
   14.400000000000000        37.600000000000001        3.5050438527159797     
   14.400000000000000        38.400000000000006        3.4912362025665691     
   14.400000000000000        39.200000000000003        3.5048822499727419     
   14.400000000000000        40.000000000000000        3.4954159403419824     
   14.400000000000000        40.800000000000004        3.4934362675366710     
   14.400000000000000        41.600000000000001        3.5052722089272383     
   14.400000000000000        42.400000000000006        3.4911409777959332     
   14.400000000000000        43.200000000000003        3.5047038032747873     
   14.400000000000000        44.000000000000000        3.4929519579756989     
   14.400000000000000        44.800000000000004        3.4921544371802362     
   14.400000000000000        45.600000000000001        3.5037194745387654     
   14.400000000000000        46.400000000000006        3.5034886641280059     
   14.400000000000000        47.200000000000003        3.4914942165405951     
   14.400000000000000        48.000000000000000        3.5044791892587539     
   14.400000000000000        48.800000000000004        3.5047934528281619     
   14.400000000000000        49.600000000000001        3.4906222370802107     
   14.400000000000000        50.400000000000006        3.5044862776766648     
   14.400000000000000        51.200000000000003        3.4904968186600742     
   14.400000000000000        52.000000000000000        3.5047478377287025     
   14.400000000000000        52.800000000000004        3.4903628041126442     
   14.400000000000000        53.600000000000001        3.5041206220111256     
   14.400000000000000        54.400000000000006        3.4904047849713220     
   14.400000000000000        55.200000000000003        3.4907972756297365     
   14.400000000000000        56.000000000000000        3.4924192558210256     
   14.400000000000000        56.800000000000004        3.4922443332075295     
   14.400000000000000        57.600000000000001        3.5031478736542763     
   14.400000000000000        58.400000000000006        3.4897119303820263     
   14.400000000000000        59.200000000000003        3.5046599456708396     
   14.400000000000000        60.000000000000000        3.4912650315695433     
   14.400000000000000        60.800000000000004        3.5046998006967702     
   14.400000000000000        61.600000000000001        3.4913642429273226     
   14.400000000000000        62.400000000000006        3.5028209272782185     
   14.400000000000000        63.200000000000003        3.5034520448691371     
   14.400000000000000        64.000000000000000        3.4906776944069344     
   14.400000000000000        64.799999999999997        3.5057630920478284     
   14.400000000000000        65.600000000000009        3.4914681607337981     
   14.400000000000000        66.400000000000006        3.5041136620595288     
   14.400000000000000        67.200000000000003        3.4901126820307029     
   14.400000000000000        68.000000000000000        3.5041119090511983     
   14.400000000000000        68.799999999999997        3.4908499391416994     
   14.400000000000000        69.600000000000009        3.5045374831755214     
   14.400000000000000        70.400000000000006        3.4906027515232103     
   14.400000000000000        71.200000000000003        3.5035239789734556     
   14.400000000000000        72.000000000000000        3.4905705923557897     
   14.400000000000000        72.799999999999997        3.5051789157188171     
   14.400000000000000        73.600000000000009        3.5069832807816326     
   14.400000000000000        74.400000000000006        3.4903629012405446     
   14.400000000000000        75.200000000000003        3.5049685046628563     
   14.400000000000000        76.000000000000000        3.4930424113976932     
   14.400000000000000        76.800000000000011        3.5074051178024717     
   14.400000000000000        77.600000000000009        3.5066844297957287     
   14.400000000000000        78.400000000000006        3.4923351022825564     
   14.400000000000000        79.200000000000003        3.5084415916541976     
   14.400000000000000        80.000000000000000        3.4949729245857055     
   14.400000000000000        80.800000000000011        3.5079605695209009     
   14.400000000000000        81.600000000000009        3.4937295492509097     
   14.400000000000000        82.400000000000006        3.5080777639233802     
   14.400000000000000        83.200000000000003        3.4940264372338072     
   14.400000000000000        84.000000000000000        3.4952819073431352     
   14.400000000000000        84.800000000000011        3.5090345417179218     
   14.400000000000000        85.600000000000009        3.4963957194582340     
   14.400000000000000        86.400000000000006        3.4957135100278269     
   14.400000000000000        87.200000000000003        3.5078335887966241     
   14.400000000000000        88.000000000000000        3.4953393731179236     
   14.400000000000000        88.800000000000011        3.5093521845414042     
   14.400000000000000        89.600000000000009        3.4944797184403900     
   14.400000000000000        90.400000000000006        3.4969087436048132     
   14.400000000000000        91.200000000000003        3.4966674038043775     
   14.400000000000000        92.000000000000000        3.5093378764804473     
   14.400000000000000        92.800000000000011        3.4952099512806618     
   14.400000000000000        93.600000000000009        3.5081548771516613     
   14.400000000000000        94.400000000000006        3.5081566162192552     
   14.400000000000000        95.200000000000003        3.4957680781324538     
   14.400000000000000        96.000000000000000        3.5093741175912241     
   14.400000000000000        96.800000000000011        3.5094609945068949     
   14.400000000000000        97.600000000000009        3.4963867490229208     
   14.400000000000000        98.400000000000006        3.5097048699724298     
   14.400000000000000        99.200000000000003        3.4971114687135381     
   14.400000000000000        100.00000000000000        3.4975690955520840     
   14.400000000000000        100.80000000000001        3.5098076830076836     
   14.400000000000000        101.60000000000001        3.4958558477783019     
   14.400000000000000        102.40000000000001        3.5087566707513029     

   15.200000000000001       0.80000000000000004        3.4976399824797442     
   15.200000000000001        1.6000000000000001        3.4963627592506237     
   15.200000000000001        2.4000000000000004        3.5084208453100372     
   15.200000000000001        3.2000000000000002        3.5087696493550937     
   15.200000000000001        4.0000000000000000        3.4932626706611081     
   15.200000000000001        4.8000000000000007        3.4963816058616968     
   15.200000000000001        5.6000000000000005        3.4949091460862087     
   15.200000000000001        6.4000000000000004        3.5079060894492975     
   15.200000000000001        7.2000000000000002        3.5090147730782490     
   15.200000000000001        8.0000000000000000        3.4954633826326051     
   15.200000000000001        8.8000000000000007        3.5086050493027900     
   15.200000000000001        9.6000000000000014        3.4951499408030529     
   15.200000000000001        10.400000000000000        3.5085504449952474     
   15.200000000000001        11.200000000000001        3.4955181803312718     
   15.200000000000001        12.000000000000000        3.5104613365636381     
   15.200000000000001        12.800000000000001        3.4962206427508269     
   15.200000000000001        13.600000000000001        3.4966999594487578     
   15.200000000000001        14.400000000000000        3.5084303313740155     
   15.200000000000001        15.200000000000001        3.4955575942567294     
   15.200000000000001        16.000000000000000        3.5075896522454806     
   15.200000000000001        16.800000000000001        3.5075594223433044     
   15.200000000000001        17.600000000000001        3.5084348991881589     
   15.200000000000001        18.400000000000002        3.4951375601721835     
   15.200000000000001        19.200000000000003        3.4957614535128010     
   15.200000000000001        20.000000000000000        3.5093971008100464     
   15.200000000000001        20.800000000000001        3.4951056240308560     
   15.200000000000001        21.600000000000001        3.5076090825052626     
   15.200000000000001        22.400000000000002        3.4913915546723775     
   15.200000000000001        23.200000000000003        3.5047914941808589     
   15.200000000000001        24.000000000000000        3.4917444596962288     
   15.200000000000001        24.800000000000001        3.5042629697902092     
   15.200000000000001        25.600000000000001        3.5065505739781440     
   15.200000000000001        26.400000000000002        3.5036505671738638     
   15.200000000000001        27.200000000000003        3.4910552125170873     
   15.200000000000001        28.000000000000000        3.5055212243003275     
   15.200000000000001        28.800000000000001        3.4918689176406046     
   15.200000000000001        29.600000000000001        3.5037769023990406     
   15.200000000000001        30.400000000000002        3.4903646587368851     
   15.200000000000001        31.200000000000003        3.4917713217003330     
   15.200000000000001        32.000000000000000        3.5033768441513624     
   15.200000000000001        32.800000000000004        3.4898646273291463     
   15.200000000000001        33.600000000000001        3.5051091639983909     
   15.200000000000001        34.399999999999999        3.4910360180927240     
   15.200000000000001        35.200000000000003        3.5038194741948234     
   15.200000000000001        36.000000000000000        3.4921502598240739     
   15.200000000000001        36.800000000000004        3.5045889729413728     
   15.200000000000001        37.600000000000001        3.4912242554278592     
   15.200000000000001        38.400000000000006        3.5044973163025142     
   15.200000000000001        39.200000000000003        3.4929019472805880     
   15.200000000000001        40.000000000000000        3.4920147977046128     
   15.200000000000001        40.800000000000004        3.5050503579052972     
   15.200000000000001        41.600000000000001        3.4894537276492850     
   15.200000000000001        42.400000000000006        3.5049422607501657     
   15.200000000000001        43.200000000000003        3.4914195815969307     
   15.200000000000001        44.000000000000000        3.5062972408467403     
   15.200000000000001        44.800000000000004        3.4928643484888906     
   15.200000000000001        45.600000000000001        3.5040219661735295     
   15.200000000000001        46.400000000000006        3.4906018587590792     
   15.200000000000001        47.200000000000003        3.5056044192563927     
   15.200000000000001        48.000000000000000        3.4923736168535862     
   15.200000000000001        48.800000000000004        3.4910944021408952     
   15.200000000000001        49.600000000000001        3.5055581681948529     
   15.200000000000001        50.400000000000006        3.4898779864222038     
   15.200000000000001        51.200000000000003        3.5018697301662423     
   15.200000000000001        52.000000000000000        3.4893760049807874     
   15.200000000000001        52.800000000000004        3.5035642313430624     
   15.200000000000001        53.600000000000001        3.4899166865736415     
   15.200000000000001        54.400000000000006        3.5053442166490281     
   15.200000000000001        55.200000000000003        3.5041300293413262     
   15.200000000000001        56.000000000000000        3.5047234783643169     
   15.200000000000001        56.800000000000004        3.4915529937339289     
   15.200000000000001        57.600000000000001        3.5042500479173797     
   15.200000000000001        58.400000000000006        3.4912219464745902     
   15.200000000000001        59.200000000000003        3.5054793329888478     
   15.200000000000001        60.000000000000000        3.4911334747851694     
   15.200000000000001        60.800000000000004        3.5049638013532838     
   15.200000000000001        61.600000000000001        3.4916190428774163     
   15.200000000000001        62.400000000000006        3.4911293658260467     
   15.200000000000001        63.200000000000003        3.4910832583224845     
   15.200000000000001        64.000000000000000        3.5059707487406246     
   15.200000000000001        64.799999999999997        3.4902912492458635     
   15.200000000000001        65.600000000000009        3.5024089029827827     
   15.200000000000001        66.400000000000006        3.4890691883169751     
   15.200000000000001        67.200000000000003        3.5034862459643406     
   15.200000000000001        68.000000000000000        3.5029848731339510     
   15.200000000000001        68.799999999999997        3.4906433499307954     
   15.200000000000001        69.600000000000009        3.5041439751618970     
   15.200000000000001        70.400000000000006        3.4902201145468625     
   15.200000000000001        71.200000000000003        3.5027787787929476     
   15.200000000000001        72.000000000000000        3.5033453214596353     
   15.200000000000001        72.799999999999997        3.4911373220846484     
   15.200000000000001        73.600000000000009        3.4909855533804874     
   15.200000000000001        74.400000000000006        3.5052103857851167     
   15.200000000000001        75.200000000000003        3.4917974611643539     
   15.200000000000001        76.000000000000000        3.5047832332845945     
   15.200000000000001        76.800000000000011        3.4917283747080896     
   15.200000000000001        77.600000000000009        3.4928291878501678     
   15.200000000000001        78.400000000000006        3.5069935406772008     
   15.200000000000001        79.200000000000003        3.4941415601993975     
   15.200000000000001        80.000000000000000        3.4943838245102459     
   15.200000000000001        80.800000000000011        3.5076619261098916     
   15.200000000000001        81.600000000000009        3.5073277839034134     
   15.200000000000001        82.400000000000006        3.4938405566579003     
   15.200000000000001        83.200000000000003        3.5089638313956213     
   15.200000000000001        84.000000000000000        3.5089100672430242     
   15.200000000000001        84.800000000000011        3.4949458124277131     
   15.200000000000001        85.600000000000009        3.5099448895956487     
   15.200000000000001        86.400000000000006        3.4957479456905554     
   15.200000000000001        87.200000000000003        3.5091379397436659     
   15.200000000000001        88.000000000000000        3.4958467105237743     
   15.200000000000001        88.800000000000011        3.5078522891023591     
   15.200000000000001        89.600000000000009        3.4964057463924960     
   15.200000000000001        90.400000000000006        3.5103546639580956     
   15.200000000000001        91.200000000000003        3.5088557189534808     
   15.200000000000001        92.000000000000000        3.4953968575869006     
   15.200000000000001        92.800000000000011        3.5087015128821486     
   15.200000000000001        93.600000000000009        3.4955977654975623     
   15.200000000000001        94.400000000000006        3.4962588622363682     
   15.200000000000001        95.200000000000003        3.5100704989935112     
   15.200000000000001        96.000000000000000        3.4932094238044780     
   15.200000000000001        96.800000000000011        3.5081916755599454     
   15.200000000000001        97.600000000000009        3.4953193349279363     
   15.200000000000001        98.400000000000006        3.5086667102555702     
   15.200000000000001        99.200000000000003        3.4964104658832578     
   15.200000000000001        100.00000000000000        3.5105604499084109     
   15.200000000000001        100.80000000000001        3.4954285249450630     
   15.200000000000001        101.60000000000001        3.5097112563071455     
   15.200000000000001        102.40000000000001        3.4966346400191659     

   16.000000000000000       0.80000000000000004        3.4972356363082588     
   16.000000000000000        1.6000000000000001        3.5102669965209343     
   16.000000000000000        2.4000000000000004        3.4965278743480304     
   16.000000000000000        3.2000000000000002        3.4970316343640397     
   16.000000000000000        4.0000000000000000        3.5096144923327595     
   16.000000000000000        4.8000000000000007        3.5093895944594649     
   16.000000000000000        5.6000000000000005        3.5097770085359166     
   16.000000000000000        6.4000000000000004        3.4950492059694396     
   16.000000000000000        7.2000000000000002        3.5083010890764186     
   16.000000000000000        8.0000000000000000        3.4951780929772118     
   16.000000000000000        8.8000000000000007        3.5099183708436961     
   16.000000000000000        9.6000000000000014        3.4954574865854009     
   16.000000000000000        10.400000000000000        3.5096177734033982     
   16.000000000000000        11.200000000000001        3.4960270589713742     
   16.000000000000000        12.000000000000000        3.4956778273957489     
   16.000000000000000        12.800000000000001        3.5098322947054150     
   16.000000000000000        13.600000000000001        3.5090108626613885     
   16.000000000000000        14.400000000000000        3.4965552726635782     
   16.000000000000000        15.200000000000001        3.4969230648649048     
   16.000000000000000        16.000000000000000        3.5078613763182322     
   16.000000000000000        16.800000000000001        3.4942493825121090     
   16.000000000000000        17.600000000000001        3.4953251544789157     
   16.000000000000000        18.400000000000002        3.5082285899576720     
   16.000000000000000        19.200000000000003        3.4942690429021686     
   16.000000000000000        20.000000000000000        3.4951088144658202     
   16.000000000000000        20.800000000000001        3.4928445436302344     
   16.000000000000000        21.600000000000001        3.4948888736750257     
   16.000000000000000        22.400000000000002        3.5063907737406903     
   16.000000000000000        23.200000000000003        3.4915572630992529     
   16.000000000000000        24.000000000000000        3.5060262738948325     
   16.000000000000000        24.800000000000001        3.4927118297267303     
   16.000000000000000        25.600000000000001        3.4907275328826324     
   16.000000000000000        26.400000000000002        3.5034935981723070     
   16.000000000000000        27.200000000000003        3.4920300471845462     
   16.000000000000000        28.000000000000000        3.5049847654987594     
   16.000000000000000        28.800000000000001        3.4900298972965604     
   16.000000000000000        29.600000000000001        3.5035245256719310     
   16.000000000000000        30.400000000000002        3.5036044118914362     
   16.000000000000000        31.200000000000003        3.5047049769153289     
   16.000000000000000        32.000000000000000        3.4905625710203405     
   16.000000000000000        32.800000000000004        3.5050776570101267     
   16.000000000000000        33.600000000000001        3.4909149029127420     
   16.000000000000000        34.399999999999999        3.5042971446469382     
   16.000000000000000        35.200000000000003        3.4904045461922770     
   16.000000000000000        36.000000000000000        3.5044944948472407     
   16.000000000000000        36.800000000000004        3.4907463699515704     
   16.000000000000000        37.600000000000001        3.5045810610703154     
   16.000000000000000        38.400000000000006        3.4909016517221114     
   16.000000000000000        39.200000000000003        3.5030452037540916     
   16.000000000000000        40.000000000000000        3.4914598121181206     
   16.000000000000000        40.800000000000004        3.5041282426001539     
   16.000000000000000        41.600000000000001        3.5032735833861399     
   16.000000000000000        42.400000000000006        3.4908150332084515     
   16.000000000000000        43.200000000000003        3.5047469138514620     
   16.000000000000000        44.000000000000000        3.4923146723221103     
   16.000000000000000        44.800000000000004        3.4928619857053040     
   16.000000000000000        45.600000000000001        3.5037215314226908     
   16.000000000000000        46.400000000000006        3.4920783946450591     
   16.000000000000000        47.200000000000003        3.5037324259666764     
   16.000000000000000        48.000000000000000        3.4902337083898298     
   16.000000000000000        48.800000000000004        3.5059040194146287     
   16.000000000000000        49.600000000000001        3.4906173576221242     
   16.000000000000000        50.400000000000006        3.5028438002224136     
   16.000000000000000        51.200000000000003        3.5004443376064103     
   16.000000000000000        52.000000000000000        3.5095017013131207     
   16.000000000000000        52.800000000000004        3.4892136540210350     
   16.000000000000000        53.600000000000001        3.5040391918967462     
   16.000000000000000        54.400000000000006        3.4918490890553695     
   16.000000000000000        55.200000000000003        3.4906374007778731     
   16.000000000000000        56.000000000000000        3.5033807482560695     
   16.000000000000000        56.800000000000004        3.4896472967987124     
   16.000000000000000        57.600000000000001        3.5041071641108132     
   16.000000000000000        58.400000000000006        3.4919950101108630     
   16.000000000000000        59.200000000000003        3.4921901656375085     
   16.000000000000000        60.000000000000000        3.5054856109296590     
   16.000000000000000        60.800000000000004        3.4913671562486410     
   16.000000000000000        61.600000000000001        3.5036494889735836     
   16.000000000000000        62.400000000000006        3.5026176017164619     
   16.000000000000000        63.200000000000003        3.5034577170877870     
   16.000000000000000        64.000000000000000        3.4914076327485066     
   16.000000000000000        64.799999999999997        3.4920393017112232     
   16.000000000000000        65.600000000000009        3.5040363779808925     
   16.000000000000000        66.400000000000006        3.5033765817802025     
   16.000000000000000        67.200000000000003        3.4894586009926774     
   16.000000000000000        68.000000000000000        3.5027843013131799     
   16.000000000000000        68.799999999999997        3.4907344066539863     
   16.000000000000000        69.600000000000009        3.5044947104517430     
   16.000000000000000        70.400000000000006        3.4909327790126135     
   16.000000000000000        71.200000000000003        3.5043585900300607     
   16.000000000000000        72.000000000000000        3.4902463697080903     
   16.000000000000000        72.799999999999997        3.5032032181862633     
   16.000000000000000        73.600000000000009        3.5040771383399312     
   16.000000000000000        74.400000000000006        3.4911716408515057     
   16.000000000000000        75.200000000000003        3.5055762169340645     
   16.000000000000000        76.000000000000000        3.4913260179858456     
   16.000000000000000        76.800000000000011        3.5049574589819543     
   16.000000000000000        77.600000000000009        3.5059508896576470     
   16.000000000000000        78.400000000000006        3.4931866268292779     
   16.000000000000000        79.200000000000003        3.5057611674153297     
   16.000000000000000        80.000000000000000        3.5068188254711066     
   16.000000000000000        80.800000000000011        3.4930549256093628     
   16.000000000000000        81.600000000000009        3.4932198996935813     
   16.000000000000000        82.400000000000006        3.5081908044724646     
   16.000000000000000        83.200000000000003        3.4955851769105908     
   16.000000000000000        84.000000000000000        3.4947477709865407     
   16.000000000000000        84.800000000000011        3.5086374113704237     
   16.000000000000000        85.600000000000009        3.4958104518331430     
   16.000000000000000        86.400000000000006        3.5099558558134607     
   16.000000000000000        87.200000000000003        3.4953150503127333     
   16.000000000000000        88.000000000000000        3.5086641962832386     
   16.000000000000000        88.800000000000011        3.4963472823086104     
   16.000000000000000        89.600000000000009        3.5097695097318833     
   16.000000000000000        90.400000000000006        3.4958909458752645     
   16.000000000000000        91.200000000000003        3.4959664816019189     
   16.000000000000000        92.000000000000000        3.5090274455571118     
   16.000000000000000        92.800000000000011        3.4944317402631340     
   16.000000000000000        93.600000000000009        3.5096781309329792     
   16.000000000000000        94.400000000000006        3.4964327652899194     
   16.000000000000000        95.200000000000003        3.5068924689648235     
   16.000000000000000        96.000000000000000        3.5073366857648249     
   16.000000000000000        96.800000000000011        3.4953491257110958     
   16.000000000000000        97.600000000000009        3.5093063795998383     
   16.000000000000000        98.400000000000006        3.4957372535857791     
   16.000000000000000        99.200000000000003        3.5095143667293636     
   16.000000000000000        100.00000000000000        3.4956223951150096     
   16.000000000000000        100.80000000000001        3.5094574014452200     
   16.000000000000000        101.60000000000001        3.4942994409195496     
   16.000000000000000        102.40000000000001        3.5092291843202519     

   16.800000000000001       0.80000000000000004        3.4952530259133447     
   16.800000000000001        1.6000000000000001        3.5084369505967707     
   16.800000000000001        2.4000000000000004        3.4965559025400257     
   16.800000000000001        3.2000000000000002        3.5104586414100889     
   16.800000000000001        4.0000000000000000        3.4963254563078001     
   16.800000000000001        4.8000000000000007        3.4960691960379657     
   16.800000000000001        5.6000000000000005        3.4959475337113282     
   16.800000000000001        6.4000000000000004        3.4960926565198021     
   16.800000000000001        7.2000000000000002        3.5095054175979863     
   16.800000000000001        8.0000000000000000        3.4945921304479999     
   16.800000000000001        8.8000000000000007        3.5085925411934391     
   16.800000000000001        9.6000000000000014        3.4970275380177109     
   16.800000000000001        10.400000000000000        3.4969677686755682     
   16.800000000000001        11.200000000000001        3.5092757742806637     
   16.800000000000001        12.000000000000000        3.5082443449197078     
   16.800000000000001        12.800000000000001        3.4957071481477082     
   16.800000000000001        13.600000000000001        3.4958556468066777     
   16.800000000000001        14.400000000000000        3.5095077662788845     
   16.800000000000001        15.200000000000001        3.4967953648944730     
   16.800000000000001        16.000000000000000        3.4953754047629793     
   16.800000000000001        16.800000000000001        3.5086388070845027     
   16.800000000000001        17.600000000000001        3.4945271765289241     
   16.800000000000001        18.400000000000002        3.5056599666859389     
   16.800000000000001        19.200000000000003        3.5041269972761193     
   16.800000000000001        20.000000000000000        3.5047949954589037     
   16.800000000000001        20.800000000000001        3.5045451386110655     
   16.800000000000001        21.600000000000001        3.5050812236605715     
   16.800000000000001        22.400000000000002        3.4917425573875365     
   16.800000000000001        23.200000000000003        3.5048955819341847     
   16.800000000000001        24.000000000000000        3.4930256738901861     
   16.800000000000001        24.800000000000001        3.4929538128244677     
   16.800000000000001        25.600000000000001        3.5055655627636919     
   16.800000000000001        26.400000000000002        3.4905215963977052     
   16.800000000000001        27.200000000000003        3.5035574845942663     
   16.800000000000001        28.000000000000000        3.4895307508857307     
   16.800000000000001        28.800000000000001        3.5047210988600805     
   16.800000000000001        29.600000000000001        3.4905471040230154     
   16.800000000000001        30.400000000000002        3.4899375492046305     
   16.800000000000001        31.200000000000003        3.4904273383725140     
   16.800000000000001        32.000000000000000        3.5041594811931107     
   16.800000000000001        32.800000000000004        3.4919853545459323     
   16.800000000000001        33.600000000000001        3.4965768588868511     
   16.800000000000001        34.399999999999999        3.5039780428495737     
   16.800000000000001        35.200000000000003        3.4901143028317541     
   16.800000000000001        36.000000000000000        3.5042970526596036     
   16.800000000000001        36.800000000000004        3.4904353348851402     
   16.800000000000001        37.600000000000001        3.5055097202943939     
   16.800000000000001        38.400000000000006        3.4908601419467180     
   16.800000000000001        39.200000000000003        3.5033445482700198     
   16.800000000000001        40.000000000000000        3.5033283081720410     
   16.800000000000001        40.800000000000004        3.4911412186667938     
   16.800000000000001        41.600000000000001        3.4900074774807019     
   16.800000000000001        42.400000000000006        3.5037447903630832     
   16.800000000000001        43.200000000000003        3.4907037531604175     
   16.800000000000001        44.000000000000000        3.5052754401709429     
   16.800000000000001        44.800000000000004        3.4924072333945833     
   16.800000000000001        45.600000000000001        3.5057266081735565     
   16.800000000000001        46.400000000000006        3.4911461111604711     
   16.800000000000001        47.200000000000003        3.5038518656877966     
   16.800000000000001        48.000000000000000        3.5035337576244521     
   16.800000000000001        48.800000000000004        3.4905122963314583     
   16.800000000000001        49.600000000000001        3.5044823976673278     
   16.800000000000001        50.400000000000006        3.4902975646942633     
   16.800000000000001        51.200000000000003        3.5031286288435224     
   16.800000000000001        52.000000000000000        3.4893555179927991     
   16.800000000000001        52.800000000000004        3.5037854018334356     
   16.800000000000001        53.600000000000001        3.4901463476607555     
   16.800000000000001        54.400000000000006        3.5046277063354023     
   16.800000000000001        55.200000000000003        3.4908032888607554     
   16.800000000000001        56.000000000000000        3.5050663712348817     
   16.800000000000001        56.800000000000004        3.4898343136730796     
   16.800000000000001        57.600000000000001        3.5045679643763967     
   16.800000000000001        58.400000000000006        3.4912695020073818     
   16.800000000000001        59.200000000000003        3.5052290713815610     
   16.800000000000001        60.000000000000000        3.4907070351293807     
   16.800000000000001        60.800000000000004        3.4912082667201307     
   16.800000000000001        61.600000000000001        3.5054829101725913     
   16.800000000000001        62.400000000000006        3.4908646704293202     
   16.800000000000001        63.200000000000003        3.5045613363213066     
   16.800000000000001        64.000000000000000        3.5044138036153871     
   16.800000000000001        64.799999999999997        3.5049361552029943     
   16.800000000000001        65.600000000000009        3.4908171495927172     
   16.800000000000001        66.400000000000006        3.4918954336856634     
   16.800000000000001        67.200000000000003        3.5035152977349990     
   16.800000000000001        68.000000000000000        3.4905179536912225     
   16.800000000000001        68.799999999999997        3.5045122396338328     
   16.800000000000001        69.600000000000009        3.4909337730715588     
   16.800000000000001        70.400000000000006        3.5059815864439399     
   16.800000000000001        71.200000000000003        3.4920300374360846     
   16.800000000000001        72.000000000000000        3.5049936016338137     
   16.800000000000001        72.799999999999997        3.4901841822484814     
   16.800000000000001        73.600000000000009        3.5040048639369332     
   16.800000000000001        74.400000000000006        3.4926410930735212     
   16.800000000000001        75.200000000000003        3.5050952365454870     
   16.800000000000001        76.000000000000000        3.4913739269124595     
   16.800000000000001        76.800000000000011        3.5048203115819367     
   16.800000000000001        77.600000000000009        3.4902700211851729     
   16.800000000000001        78.400000000000006        3.5066948870869799     
   16.800000000000001        79.200000000000003        3.4928742882426569     
   16.800000000000001        80.000000000000000        3.4929033365889528     
   16.800000000000001        80.800000000000011        3.5075303483344453     
   16.800000000000001        81.600000000000009        3.5071790769185842     
   16.800000000000001        82.400000000000006        3.4943438109245992     
   16.800000000000001        83.200000000000003        3.5093688037240982     
   16.800000000000001        84.000000000000000        3.4958213638370617     
   16.800000000000001        84.800000000000011        3.5088232999551963     
   16.800000000000001        85.600000000000009        3.4964222470866271     
   16.800000000000001        86.400000000000006        3.4968240560587085     
   16.800000000000001        87.200000000000003        3.5089687233015470     
   16.800000000000001        88.000000000000000        3.4958953241072113     
   16.800000000000001        88.800000000000011        3.5093919034134524     
   16.800000000000001        89.600000000000009        3.4956819241012709     
   16.800000000000001        90.400000000000006        3.5085001124247661     
   16.800000000000001        91.200000000000003        3.5085478866321398     
   16.800000000000001        92.000000000000000        3.4960218461344099     
   16.800000000000001        92.800000000000011        3.5082562579551340     
   16.800000000000001        93.600000000000009        3.5082770882250549     
   16.800000000000001        94.400000000000006        3.4947843972049193     
   16.800000000000001        95.200000000000003        3.5084755848034268     
   16.800000000000001        96.000000000000000        3.4945325943992951     
   16.800000000000001        96.800000000000011        3.5091818532371293     
   16.800000000000001        97.600000000000009        3.4955285141654495     
   16.800000000000001        98.400000000000006        3.5097288847232759     
   16.800000000000001        99.200000000000003        3.4958822093082147     
   16.800000000000001        100.00000000000000        3.5095658085609758     
   16.800000000000001        100.80000000000001        3.4954599875496317     
   16.800000000000001        101.60000000000001        3.5073248017529988     
   16.800000000000001        102.40000000000001        3.5073106520307507     

   17.600000000000001       0.80000000000000004        3.4958169094276594     
   17.600000000000001        1.6000000000000001        3.5088634044890505     
   17.600000000000001        2.4000000000000004        3.4954428670860893     
   17.600000000000001        3.2000000000000002        3.5093349780067857     
   17.600000000000001        4.0000000000000000        3.4956704667180238     
   17.600000000000001        4.8000000000000007        3.5093176279402298     
   17.600000000000001        5.6000000000000005        3.5082440873949330     
   17.600000000000001        6.4000000000000004        3.5090568830536442     
   17.600000000000001        7.2000000000000002        3.4945867626360188     
   17.600000000000001        8.0000000000000000        3.5083471313832688     
   17.600000000000001        8.8000000000000007        3.5082548362620058     
   17.600000000000001        9.6000000000000014        3.4960690348651751     
   17.600000000000001        10.400000000000000        3.5099776236037576     
   17.600000000000001        11.200000000000001        3.4958625093910478     
   17.600000000000001        12.000000000000000        3.4941664788032694     
   17.600000000000001        12.800000000000001        3.5084869157261225     
   17.600000000000001        13.600000000000001        3.4957724027626242     
   17.600000000000001        14.400000000000000        3.5087095097682677     
   17.600000000000001        15.200000000000001        3.4951218700756295     
   17.600000000000001        16.000000000000000        3.5082626310644001     
   17.600000000000001        16.800000000000001        3.4934314789840855     
   17.600000000000001        17.600000000000001        3.5078149961261382     
   17.600000000000001        18.400000000000002        3.4923187057267437     
   17.600000000000001        19.200000000000003        3.5055735638393100     
   17.600000000000001        20.000000000000000        3.4918237640501850     
   17.600000000000001        20.800000000000001        3.5038467486452154     
   17.600000000000001        21.600000000000001        3.4910790002414940     
   17.600000000000001        22.400000000000002        3.5057825965320637     
   17.600000000000001        23.200000000000003        3.4913633007910363     
   17.600000000000001        24.000000000000000        3.5041746086449828     
   17.600000000000001        24.800000000000001        3.4907978719761408     
   17.600000000000001        25.600000000000001        3.5054141358750033     
   17.600000000000001        26.400000000000002        3.4914494494634685     
   17.600000000000001        27.200000000000003        3.5029130220801483     
   17.600000000000001        28.000000000000000        3.5029948015207211     
   17.600000000000001        28.800000000000001        3.4924218099254327     
   17.600000000000001        29.600000000000001        3.5054586625233828     
   17.600000000000001        30.400000000000002        3.5054270929886195     
   17.600000000000001        31.200000000000003        3.5044766085654402     
   17.600000000000001        32.000000000000000        3.4918654596004486     
   17.600000000000001        32.800000000000004        3.5049599959330302     
   17.600000000000001        33.600000000000001        3.4913066199437144     
   17.600000000000001        34.399999999999999        3.5041476927972925     
   17.600000000000001        35.200000000000003        3.4905149106912430     
   17.600000000000001        36.000000000000000        3.5043519896903215     
   17.600000000000001        36.800000000000004        3.4910279411728529     
   17.600000000000001        37.600000000000001        3.5043283092388893     
   17.600000000000001        38.400000000000006        3.4899267954279525     
   17.600000000000001        39.200000000000003        3.5027298725146001     
   17.600000000000001        40.000000000000000        3.4910611353374112     
   17.600000000000001        40.800000000000004        3.5059187559163836     
   17.600000000000001        41.600000000000001        3.5038986855425458     
   17.600000000000001        42.400000000000006        3.5043690196038919     
   17.600000000000001        43.200000000000003        3.4917956207098912     
   17.600000000000001        44.000000000000000        3.5049371778349179     
   17.600000000000001        44.800000000000004        3.4931574047182097     
   17.600000000000001        45.600000000000001        3.4921617560882923     
   17.600000000000001        46.400000000000006        3.5050971096962154     
   17.600000000000001        47.200000000000003        3.4919426190520353     
   17.600000000000001        48.000000000000000        3.4914480913028680     
   17.600000000000001        48.800000000000004        3.5055567453686960     
   17.600000000000001        49.600000000000001        3.4906264578402388     
   17.600000000000001        50.400000000000006        3.5048854925264195     
   17.600000000000001        51.200000000000003        3.4921398900650589     
   17.600000000000001        52.000000000000000        3.4920192312336003     
   17.600000000000001        52.800000000000004        3.5046850949032313     
   17.600000000000001        53.600000000000001        3.4904866506046468     
   17.600000000000001        54.400000000000006        3.5029201805731431     
   17.600000000000001        55.200000000000003        3.5027690264389042     
   17.600000000000001        56.000000000000000        3.4907046753589457     
   17.600000000000001        56.800000000000004        3.5043732438176041     
   17.600000000000001        57.600000000000001        3.4912399626052322     
   17.600000000000001        58.400000000000006        3.5045771663956811     
   17.600000000000001        59.200000000000003        3.4904771900154952     
   17.600000000000001        60.000000000000000        3.5037828212934579     
   17.600000000000001        60.800000000000004        3.5033481751101267     
   17.600000000000001        61.600000000000001        3.4927301245393223     
   17.600000000000001        62.400000000000006        3.4927806328969182     
   17.600000000000001        63.200000000000003        3.4920590477765066     
   17.600000000000001        64.000000000000000        3.4911108235520221     
   17.600000000000001        64.799999999999997        3.4911065319034829     
   17.600000000000001        65.600000000000009        3.5044617620565082     
   17.600000000000001        66.400000000000006        3.5046739796246578     
   17.600000000000001        67.200000000000003        3.4915320551198690     
   17.600000000000001        68.000000000000000        3.5048328745112109     
   17.600000000000001        68.799999999999997        3.4910018620374217     
   17.600000000000001        69.600000000000009        3.5042463758044433     
   17.600000000000001        70.400000000000006        3.4923918272471344     
   17.600000000000001        71.200000000000003        3.4917190121450181     
   17.600000000000001        72.000000000000000        3.5046718891072048     
   17.600000000000001        72.799999999999997        3.4905316333424694     
   17.600000000000001        73.600000000000009        3.5053132012383372     
   17.600000000000001        74.400000000000006        3.4902802390033014     
   17.600000000000001        75.200000000000003        3.5031820839372356     
   17.600000000000001        76.000000000000000        3.4901975856902832     
   17.600000000000001        76.800000000000011        3.5051837061053450     
   17.600000000000001        77.600000000000009        3.4933348200937178     
   17.600000000000001        78.400000000000006        3.4939146021266807     
   17.600000000000001        79.200000000000003        3.5041404964323735     
   17.600000000000001        80.000000000000000        3.5067412963165361     
   17.600000000000001        80.800000000000011        3.4937771862915881     
   17.600000000000001        81.600000000000009        3.4917834053301138     
   17.600000000000001        82.400000000000006        3.5066583244565468     
   17.600000000000001        83.200000000000003        3.4925394330240520     
   17.600000000000001        84.000000000000000        3.5083412262321598     
   17.600000000000001        84.800000000000011        3.4948283171101489     
   17.600000000000001        85.600000000000009        3.5097313573343443     
   17.600000000000001        86.400000000000006        3.4947926603339896     
   17.600000000000001        87.200000000000003        3.5073144566059713     
   17.600000000000001        88.000000000000000        3.4957569408536786     
   17.600000000000001        88.800000000000011        3.5094632606953886     
   17.600000000000001        89.600000000000009        3.4954792333372646     
   17.600000000000001        90.400000000000006        3.5076087138754195     
   17.600000000000001        91.200000000000003        3.4954649501844397     
   17.600000000000001        92.000000000000000        3.5079570071984660     
   17.600000000000001        92.800000000000011        3.4976766268880564     
   17.600000000000001        93.600000000000009        3.4982119569151346     
   17.600000000000001        94.400000000000006        3.5100436796693306     
   17.600000000000001        95.200000000000003        3.4949400740122090     
   17.600000000000001        96.000000000000000        3.5100256841096429     
   17.600000000000001        96.800000000000011        3.4953692981102424     
   17.600000000000001        97.600000000000009        3.5096356827737467     
   17.600000000000001        98.400000000000006        3.4947935888661861     
   17.600000000000001        99.200000000000003        3.5078292296292672     
   17.600000000000001        100.00000000000000        3.4958081344096241     
   17.600000000000001        100.80000000000001        3.5092799984057303     
   17.600000000000001        101.60000000000001        3.4943916660618726     
   17.600000000000001        102.40000000000001        3.5081112891899422     

   18.400000000000002       0.80000000000000004        3.4949596809680075     
   18.400000000000002        1.6000000000000001        3.5091345627672426     
   18.400000000000002        2.4000000000000004        3.4951081749672035     
   18.400000000000002        3.2000000000000002        3.5089262336210445     
   18.400000000000002        4.0000000000000000        3.4965643622265441     
   18.400000000000002        4.8000000000000007        3.5073146243396023     
   18.400000000000002        5.6000000000000005        3.4943572692920353     
   18.400000000000002        6.4000000000000004        3.4969225841212275     
   18.400000000000002        7.2000000000000002        3.5098815345700740     
   18.400000000000002        8.0000000000000000        3.4951780279555407     
   18.400000000000002        8.8000000000000007        3.4959626219350310     
   18.400000000000002        9.6000000000000014        3.5092888023890279     
   18.400000000000002        10.400000000000000        3.4942619698334316     
   18.400000000000002        11.200000000000001        3.5099882889737160     
   18.400000000000002        12.000000000000000        3.4958197503944932     
   18.400000000000002        12.800000000000001        3.5081905995823606     
   18.400000000000002        13.600000000000001        3.5070986384129208     
   18.400000000000002        14.400000000000000        3.4948044885854239     
   18.400000000000002        15.200000000000001        3.5079914610152936     
   18.400000000000002        16.000000000000000        3.4921291806933721     
   18.400000000000002        16.800000000000001        3.5060253273404292     
   18.400000000000002        17.600000000000001        3.4911665174392126     
   18.400000000000002        18.400000000000002        3.5058391813294447     
   18.400000000000002        19.200000000000003        3.4914510204269233     
   18.400000000000002        20.000000000000000        3.4930934207094748     
   18.400000000000002        20.800000000000001        3.5055326484773639     
   18.400000000000002        21.600000000000001        3.4913318798979729     
   18.400000000000002        22.400000000000002        3.5065302575038757     
   18.400000000000002        23.200000000000003        3.4906305693723985     
   18.400000000000002        24.000000000000000        3.5029230793559192     
   18.400000000000002        24.800000000000001        3.5030747969055542     
   18.400000000000002        25.600000000000001        3.4909330937543164     
   18.400000000000002        26.400000000000002        3.5048912885872370     
   18.400000000000002        27.200000000000003        3.4902408273439574     
   18.400000000000002        28.000000000000000        3.5047121228967852     
   18.400000000000002        28.800000000000001        3.4928880260035275     
   18.400000000000002        29.600000000000001        3.4915464984726419     
   18.400000000000002        30.400000000000002        3.4919414807593281     
   18.400000000000002        31.200000000000003        3.4908909626707567     
   18.400000000000002        32.000000000000000        3.5047108022372648     
   18.400000000000002        32.800000000000004        3.4913138558532406     
   18.400000000000002        33.600000000000001        3.5040826984395523     
   18.400000000000002        34.399999999999999        3.4911629056424616     
   18.400000000000002        35.200000000000003        3.5043961308453118     
   18.400000000000002        36.000000000000000        3.4894101312234413     
   18.400000000000002        36.800000000000004        3.5034105064347285     
   18.400000000000002        37.600000000000001        3.4904206845730150     
   18.400000000000002        38.400000000000006        3.5018819593274619     
   18.400000000000002        39.200000000000003        3.5021402392435883     
   18.400000000000002        40.000000000000000        3.4919141046566495     
   18.400000000000002        40.800000000000004        3.4916669554431805     
   18.400000000000002        41.600000000000001        3.4891683888379337     
   18.400000000000002        42.400000000000006        3.4925860153046067     
   18.400000000000002        43.200000000000003        3.4926427454432911     
   18.400000000000002        44.000000000000000        3.5051828599350197     
   18.400000000000002        44.800000000000004        3.4911862589714016     
   18.400000000000002        45.600000000000001        3.5048694883196108     
   18.400000000000002        46.400000000000006        3.4912011855281233     
   18.400000000000002        47.200000000000003        3.5061678691588667     
   18.400000000000002        48.000000000000000        3.4919661162579239     
   18.400000000000002        48.800000000000004        3.5051656901540631     
   18.400000000000002        49.600000000000001        3.4907062556750392     
   18.400000000000002        50.400000000000006        3.5046843418834945     
   18.400000000000002        51.200000000000003        3.4912036448670563     
   18.400000000000002        52.000000000000000        3.5049115460129041     
   18.400000000000002        52.800000000000004        3.4903759924504980     
   18.400000000000002        53.600000000000001        3.5053253862225815     
   18.400000000000002        54.400000000000006        3.4904955042215136     
   18.400000000000002        55.200000000000003        3.5035675803529891     
   18.400000000000002        56.000000000000000        3.4910420246652465     
   18.400000000000002        56.800000000000004        3.5044460150069368     
   18.400000000000002        57.600000000000001        3.4905915889737553     
   18.400000000000002        58.400000000000006        3.5058416050733765     
   18.400000000000002        59.200000000000003        3.4913761872752453     
   18.400000000000002        60.000000000000000        3.5027654340127294     
   18.400000000000002        60.800000000000004        3.4889380180405336     
   18.400000000000002        61.600000000000001        3.5052578927225051     
   18.400000000000002        62.400000000000006        3.5043699180909034     
   18.400000000000002        63.200000000000003        3.5043678401136051     
   18.400000000000002        64.000000000000000        3.5035839677115477     
   18.400000000000002        64.799999999999997        3.5053806003025776     
   18.400000000000002        65.600000000000009        3.4922310687571967     
   18.400000000000002        66.400000000000006        3.4908136466529798     
   18.400000000000002        67.200000000000003        3.5046172819443746     
   18.400000000000002        68.000000000000000        3.4903509764455660     
   18.400000000000002        68.799999999999997        3.5050350949963502     
   18.400000000000002        69.600000000000009        3.4910892077366951     
   18.400000000000002        70.400000000000006        3.5033984541002696     
   18.400000000000002        71.200000000000003        3.5033358035708932     
   18.400000000000002        72.000000000000000        3.4907411160493957     
   18.400000000000002        72.799999999999997        3.5040468198554877     
   18.400000000000002        73.600000000000009        3.4903905369458093     
   18.400000000000002        74.400000000000006        3.5042534170621384     
   18.400000000000002        75.200000000000003        3.5022220296919371     
   18.400000000000002        76.000000000000000        3.5019838514249031     
   18.400000000000002        76.800000000000011        3.4905631447142156     
   18.400000000000002        77.600000000000009        3.5059716168778476     
   18.400000000000002        78.400000000000006        3.4909809575937563     
   18.400000000000002        79.200000000000003        3.5043816222919237     
   18.400000000000002        80.000000000000000        3.4903558202856666     
   18.400000000000002        80.800000000000011        3.5064671397342835     
   18.400000000000002        81.600000000000009        3.4936128746506707     
   18.400000000000002        82.400000000000006        3.5062685140287071     
   18.400000000000002        83.200000000000003        3.5066523303046142     
   18.400000000000002        84.000000000000000        3.4949587962797657     
   18.400000000000002        84.800000000000011        3.5082693864948067     
   18.400000000000002        85.600000000000009        3.4950473565407481     
   18.400000000000002        86.400000000000006        3.5068475996320227     
   18.400000000000002        87.200000000000003        3.5071686804615103     
   18.400000000000002        88.000000000000000        3.4946152303421290     
   18.400000000000002        88.800000000000011        3.5080727017476576     
   18.400000000000002        89.600000000000009        3.4958131290322130     
   18.400000000000002        90.400000000000006        3.5073370559457184     
   18.400000000000002        91.200000000000003        3.4943986207013387     
   18.400000000000002        92.000000000000000        3.4962094990284949     
   18.400000000000002        92.800000000000011        3.5094540740233673     
   18.400000000000002        93.600000000000009        3.4958665404735672     
   18.400000000000002        94.400000000000006        3.4967743943520126     
   18.400000000000002        95.200000000000003        3.5090344802397260     
   18.400000000000002        96.000000000000000        3.4960304205643014     
   18.400000000000002        96.800000000000011        3.5097853527440122     
   18.400000000000002        97.600000000000009        3.4953210388659897     
   18.400000000000002        98.400000000000006        3.5071927459631747     
   18.400000000000002        99.200000000000003        3.5073932251683133     
   18.400000000000002        100.00000000000000        3.4957744300112057     
   18.400000000000002        100.80000000000001        3.5093115901863152     
   18.400000000000002        101.60000000000001        3.4966276287195326     
   18.400000000000002        102.40000000000001        3.5092409578263117     

   19.200000000000003       0.80000000000000004        3.4960436285003609     
   19.200000000000003        1.6000000000000001        3.5090872424890107     
   19.200000000000003        2.4000000000000004        3.4946570798311871     
   19.200000000000003        3.2000000000000002        3.5089217337966612     
   19.200000000000003        4.0000000000000000        3.4972806517277579     
   19.200000000000003        4.8000000000000007        3.5070319119245390     
   19.200000000000003        5.6000000000000005        3.5074687600140182     
   19.200000000000003        6.4000000000000004        3.4971406907193199     
   19.200000000000003        7.2000000000000002        3.4962226925222302     
   19.200000000000003        8.0000000000000000        3.5091447503687108     
   19.200000000000003        8.8000000000000007        3.5089960211809070     
   19.200000000000003        9.6000000000000014        3.4951075028688119     
   19.200000000000003        10.400000000000000        3.5056345570181664     
   19.200000000000003        11.200000000000001        3.5079968709987921     
   19.200000000000003        12.000000000000000        3.4961038121211021     
   19.200000000000003        12.800000000000001        3.4973240363185401     
   19.200000000000003        13.600000000000001        3.4949635058572519     
   19.200000000000003        14.400000000000000        3.5076127432951503     
   19.200000000000003        15.200000000000001        3.4954943057597374     
   19.200000000000003        16.000000000000000        3.5063622580135911     
   19.200000000000003        16.800000000000001        3.5072596872254240     
   19.200000000000003        17.600000000000001        3.4926670776980222     
   19.200000000000003        18.400000000000002        3.5041950512056768     
   19.200000000000003        19.200000000000003        3.5038316372364577     
   19.200000000000003        20.000000000000000        3.5055537177914595     
   19.200000000000003        20.800000000000001        3.4912603885399585     
   19.200000000000003        21.600000000000001        3.5047144807586372     
   19.200000000000003        22.400000000000002        3.4905874741492853     
   19.200000000000003        23.200000000000003        3.5045267377834834     
   19.200000000000003        24.000000000000000        3.4900203717653833     
   19.200000000000003        24.800000000000001        3.5050141425309365     
   19.200000000000003        25.600000000000001        3.4918868468905768     
   19.200000000000003        26.400000000000002        3.5051314356910312     
   19.200000000000003        27.200000000000003        3.4911362594753088     
   19.200000000000003        28.000000000000000        3.5040366071712548     
   19.200000000000003        28.800000000000001        3.4909501722462037     
   19.200000000000003        29.600000000000001        3.5051138789034924     
   19.200000000000003        30.400000000000002        3.5016570658222235     
   19.200000000000003        31.200000000000003        3.5046938169750179     
   19.200000000000003        32.000000000000000        3.4903492726770500     
   19.200000000000003        32.800000000000004        3.5040705411412292     
   19.200000000000003        33.600000000000001        3.4909837098533534     
   19.200000000000003        34.399999999999999        3.5049934669598803     
   19.200000000000003        35.200000000000003        3.4910760792902686     
   19.200000000000003        36.000000000000000        3.5021003042308929     
   19.200000000000003        36.800000000000004        3.5028273235890066     
   19.200000000000003        37.600000000000001        3.4895325019464996     
   19.200000000000003        38.400000000000006        3.5043705422957196     
   19.200000000000003        39.200000000000003        3.4906100149726269     
   19.200000000000003        40.000000000000000        3.5039579194286237     
   19.200000000000003        40.800000000000004        3.5037780804954783     
   19.200000000000003        41.600000000000001        3.5042225169416210     
   19.200000000000003        42.400000000000006        3.5059879219330443     
   19.200000000000003        43.200000000000003        3.4898136339874362     
   19.200000000000003        44.000000000000000        3.5037604874931976     
   19.200000000000003        44.800000000000004        3.4919953210074079     
   19.200000000000003        45.600000000000001        3.5042863297592581     
   19.200000000000003        46.400000000000006        3.4914751767653525     
   19.200000000000003        47.200000000000003        3.4912907011187486     
   19.200000000000003        48.000000000000000        3.5036091450894888     
   19.200000000000003        48.800000000000004        3.4902868560691882     
   19.200000000000003        49.600000000000001        3.5052394993732716     
   19.200000000000003        50.400000000000006        3.4897852695530638     
   19.200000000000003        51.200000000000003        3.5041291265051315     
   19.200000000000003        52.000000000000000        3.4902674167733854     
   19.200000000000003        52.800000000000004        3.5027503006227469     
   19.200000000000003        53.600000000000001        3.4922613263400755     
   19.200000000000003        54.400000000000006        3.4912608357921484     
   19.200000000000003        55.200000000000003        3.5035335935818295     
   19.200000000000003        56.000000000000000        3.4909366824683552     
   19.200000000000003        56.800000000000004        3.5045136188721049     
   19.200000000000003        57.600000000000001        3.4903480434219256     
   19.200000000000003        58.400000000000006        3.5038929965020613     
   19.200000000000003        59.200000000000003        3.4937864511769376     
   19.200000000000003        60.000000000000000        3.4929984664688538     
   19.200000000000003        60.800000000000004        3.5041164085453729     
   19.200000000000003        61.600000000000001        3.4915486858455811     
   19.200000000000003        62.400000000000006        3.4902759281114109     
   19.200000000000003        63.200000000000003        3.4906133082293964     
   19.200000000000003        64.000000000000000        3.4910104110763984     
   19.200000000000003        64.799999999999997        3.4915427951669118     
   19.200000000000003        65.600000000000009        3.5067643501321522     
   19.200000000000003        66.400000000000006        3.4922576638588017     
   19.200000000000003        67.200000000000003        3.5038061941718661     
   19.200000000000003        68.000000000000000        3.5046221970812330     
   19.200000000000003        68.799999999999997        3.4906541241883806     
   19.200000000000003        69.600000000000009        3.5056218414636837     
   19.200000000000003        70.400000000000006        3.4908776121958072     
   19.200000000000003        71.200000000000003        3.5049564455514375     
   19.200000000000003        72.000000000000000        3.4910397889395894     
   19.200000000000003        72.799999999999997        3.5056613881595329     
   19.200000000000003        73.600000000000009        3.5037607166233573     
   19.200000000000003        74.400000000000006        3.4910121283904965     
   19.200000000000003        75.200000000000003        3.4893152901704405     
   19.200000000000003        76.000000000000000        3.5034385875689642     
   19.200000000000003        76.800000000000011        3.5046317145153387     
   19.200000000000003        77.600000000000009        3.4910076147393880     
   19.200000000000003        78.400000000000006        3.5046826727459561     
   19.200000000000003        79.200000000000003        3.4911433315137410     
   19.200000000000003        80.000000000000000        3.5025000926001479     
   19.200000000000003        80.800000000000011        3.5059902421037190     
   19.200000000000003        81.600000000000009        3.4933009227278413     
   19.200000000000003        82.400000000000006        3.5057955603048425     
   19.200000000000003        83.200000000000003        3.4926325789812940     
   19.200000000000003        84.000000000000000        3.4944477599294137     
   19.200000000000003        84.800000000000011        3.5078639009156936     
   19.200000000000003        85.600000000000009        3.4944854546461563     
   19.200000000000003        86.400000000000006        3.5073820899856551     
   19.200000000000003        87.200000000000003        3.4934170339151565     
   19.200000000000003        88.000000000000000        3.5088891413572445     
   19.200000000000003        88.800000000000011        3.4946439512862844     
   19.200000000000003        89.600000000000009        3.5074671297489535     
   19.200000000000003        90.400000000000006        3.5076043296810830     
   19.200000000000003        91.200000000000003        3.5077224239542519     
   19.200000000000003        92.000000000000000        3.5071751261438897     
   19.200000000000003        92.800000000000011        3.4936998012283995     
   19.200000000000003        93.600000000000009        3.5099186248091900     
   19.200000000000003        94.400000000000006        3.5090104786433778     
   19.200000000000003        95.200000000000003        3.4952787067239064     
   19.200000000000003        96.000000000000000        3.5100943868013443     
   19.200000000000003        96.800000000000011        3.4951724420400798     
   19.200000000000003        97.600000000000009        3.5088238930186746     
   19.200000000000003        98.400000000000006        3.4949318061991947     
   19.200000000000003        99.200000000000003        3.5080328378823848     
   19.200000000000003        100.00000000000000        3.4957750324095347     
   19.200000000000003        100.80000000000001        3.5090547647287988     
   19.200000000000003        101.60000000000001        3.4951232539143944     
   19.200000000000003        102.40000000000001        3.5100819575555260     

   20.000000000000000       0.80000000000000004        3.4951412537638840     
   20.000000000000000        1.6000000000000001        3.5080648079384074     
   20.000000000000000        2.4000000000000004        3.4955557095874612     
   20.000000000000000        3.2000000000000002        3.5090890035426519     
   20.000000000000000        4.0000000000000000        3.4945769180986486     
   20.000000000000000        4.8000000000000007        3.5104268297941501     
   20.000000000000000        5.6000000000000005        3.4946889473782643     
   20.000000000000000        6.4000000000000004        3.5094281368402456     
   20.000000000000000        7.2000000000000002        3.5091878401966845     
   20.000000000000000        8.0000000000000000        3.4960906544201942     
   20.000000000000000        8.8000000000000007        3.4958133458756033     
   20.000000000000000        9.6000000000000014        3.5088376860130714     
   20.000000000000000        10.400000000000000        3.4958027182755460     
   20.000000000000000        11.200000000000001        3.4956436974795322     
   20.000000000000000        12.000000000000000        3.5096649719417190     
   20.000000000000000        12.800000000000001        3.4967560592400235     
   20.000000000000000        13.600000000000001        3.5086079402738166     
   20.000000000000000        14.400000000000000        3.4943222736700017     
   20.000000000000000        15.200000000000001        3.4935606452237198     
   20.000000000000000        16.000000000000000        3.4930447465891135     
   20.000000000000000        16.800000000000001        3.5060319666591795     
   20.000000000000000        17.600000000000001        3.4924957414365130     
   20.000000000000000        18.400000000000002        3.5049424182321931     
   20.000000000000000        19.200000000000003        3.4909793313821318     
   20.000000000000000        20.000000000000000        3.4902163649159661     
   20.000000000000000        20.800000000000001        3.5057807973478723     
   20.000000000000000        21.600000000000001        3.4905729730878177     
   20.000000000000000        22.400000000000002        3.5043649683310356     
   20.000000000000000        23.200000000000003        3.4908589960867302     
   20.000000000000000        24.000000000000000        3.5054700769928266     
   20.000000000000000        24.800000000000001        3.4899750673255139     
   20.000000000000000        25.600000000000001        3.4917050893707109     
   20.000000000000000        26.400000000000002        3.5053695461759409     
   20.000000000000000        27.200000000000003        3.4913349236986559     
   20.000000000000000        28.000000000000000        3.5024844472172596     
   20.000000000000000        28.800000000000001        3.5029858379470991     
   20.000000000000000        29.600000000000001        3.4910778215308587     
   20.000000000000000        30.400000000000002        3.5035590728266457     
   20.000000000000000        31.200000000000003        3.4909778480203126     
   20.000000000000000        32.000000000000000        3.5052355534976085     
   20.000000000000000        32.800000000000004        3.5041049499613131     
   20.000000000000000        33.600000000000001        3.4912011868191843     
   20.000000000000000        34.399999999999999        3.5049255631371423     
   20.000000000000000        35.200000000000003        3.4907035292194970     
   20.000000000000000        36.000000000000000        3.5029715114755691     
   20.000000000000000        36.800000000000004        3.4900526478787657     
   20.000000000000000        37.600000000000001        3.5041327020629320     
   20.000000000000000        38.400000000000006        3.4899642741233623     
   20.000000000000000        39.200000000000003        3.5042149468487440     
   20.000000000000000        40.000000000000000        3.4932193898896520     
   20.000000000000000        40.800000000000004        3.4918380978867756     
   20.000000000000000        41.600000000000001        3.4893791896002413     
   20.000000000000000        42.400000000000006        3.4905826630024444     
   20.000000000000000        43.200000000000003        3.5026156370219215     
   20.000000000000000        44.000000000000000        3.5020276311095673     
   20.000000000000000        44.800000000000004        3.4899742558213962     
   20.000000000000000        45.600000000000001        3.5042609210253173     
   20.000000000000000        46.400000000000006        3.4917333696243507     
   20.000000000000000        47.200000000000003        3.5046286072515600     
   20.000000000000000        48.000000000000000        3.5044790493657150     
   20.000000000000000        48.800000000000004        3.4920917293711908     
   20.000000000000000        49.600000000000001        3.5051939507447512     
   20.000000000000000        50.400000000000006        3.4903564332036616     
   20.000000000000000        51.200000000000003        3.5041238843412281     
   20.000000000000000        52.000000000000000        3.4900344377900270     
   20.000000000000000        52.800000000000004        3.5046270821916239     
   20.000000000000000        53.600000000000001        3.4930383783319963     
   20.000000000000000        54.400000000000006        3.5046595484612215     
   20.000000000000000        55.200000000000003        3.5030390016916675     
   20.000000000000000        56.000000000000000        3.4903812232959481     
   20.000000000000000        56.800000000000004        3.5046544654512974     
   20.000000000000000        57.600000000000001        3.4911394640605247     
   20.000000000000000        58.400000000000006        3.5051782625587391     
   20.000000000000000        59.200000000000003        3.4934234805864208     
   20.000000000000000        60.000000000000000        3.5056819433731445     
   20.000000000000000        60.800000000000004        3.4902064091742862     
   20.000000000000000        61.600000000000001        3.5046172550014991     
   20.000000000000000        62.400000000000006        3.5041810090310372     
   20.000000000000000        63.200000000000003        3.5046195086604444     
   20.000000000000000        64.000000000000000        3.5049391417122351     
   20.000000000000000        64.799999999999997        3.5049713889900795     
   20.000000000000000        65.600000000000009        3.4911064124610816     
   20.000000000000000        66.400000000000006        3.5039662878740439     
   20.000000000000000        67.200000000000003        3.4908201276376105     
   20.000000000000000        68.000000000000000        3.4919939208219462     
   20.000000000000000        68.799999999999997        3.5050109359065367     
   20.000000000000000        69.600000000000009        3.4909070201794759     
   20.000000000000000        70.400000000000006        3.4920381684069244     
   20.000000000000000        71.200000000000003        3.5049176049881079     
   20.000000000000000        72.000000000000000        3.4914740029064428     
   20.000000000000000        72.799999999999997        3.4911200357195264     
   20.000000000000000        73.600000000000009        3.4900778374792787     
   20.000000000000000        74.400000000000006        3.5048715119929543     
   20.000000000000000        75.200000000000003        3.5050192568689158     
   20.000000000000000        76.000000000000000        3.4907108395140543     
   20.000000000000000        76.800000000000011        3.4910571352253523     
   20.000000000000000        77.600000000000009        3.5046115214612001     
   20.000000000000000        78.400000000000006        3.4909425982807982     
   20.000000000000000        79.200000000000003        3.5052049410887673     
   20.000000000000000        80.000000000000000        3.4923414173737570     
   20.000000000000000        80.800000000000011        3.4930935922284445     
   20.000000000000000        81.600000000000009        3.4933673973946338     
   20.000000000000000        82.400000000000006        3.5061392662269877     
   20.000000000000000        83.200000000000003        3.4926526706127867     
   20.000000000000000        84.000000000000000        3.5064303727235893     
   20.000000000000000        84.800000000000011        3.4916216515942193     
   20.000000000000000        85.600000000000009        3.5077133698409924     
   20.000000000000000        86.400000000000006        3.4930110786785176     
   20.000000000000000        87.200000000000003        3.5083835516447395     
   20.000000000000000        88.000000000000000        3.4941934755902793     
   20.000000000000000        88.800000000000011        3.5076106042490958     
   20.000000000000000        89.600000000000009        3.4941475414297667     
   20.000000000000000        90.400000000000006        3.4953258788775385     
   20.000000000000000        91.200000000000003        3.4944374031441141     
   20.000000000000000        92.000000000000000        3.5066887382805074     
   20.000000000000000        92.800000000000011        3.5089499176647210     
   20.000000000000000        93.600000000000009        3.4946881346092979     
   20.000000000000000        94.400000000000006        3.4951129064226416     
   20.000000000000000        95.200000000000003        3.5085890977154262     
   20.000000000000000        96.000000000000000        3.4954506641484766     
   20.000000000000000        96.800000000000011        3.5097277585126201     
   20.000000000000000        97.600000000000009        3.4953323120279638     
   20.000000000000000        98.400000000000006        3.5089200461276158     
   20.000000000000000        99.200000000000003        3.4951731253220437     
   20.000000000000000        100.00000000000000        3.5097701115006124     
   20.000000000000000        100.80000000000001        3.4955969766423234     
   20.000000000000000        101.60000000000001        3.5094192319384838     
   20.000000000000000        102.40000000000001        3.4961636145539989     

   20.800000000000001       0.80000000000000004        3.5055558127596091     
   20.800000000000001        1.6000000000000001        3.5080950352493976     
   20.800000000000001        2.4000000000000004        3.4949501613116150     
   20.800000000000001        3.2000000000000002        3.5101075362032206     
   20.800000000000001        4.0000000000000000        3.4979181630866467     
   20.800000000000001        4.8000000000000007        3.4970607135922038     
   20.800000000000001        5.6000000000000005        3.5091715799578815     
   20.800000000000001        6.4000000000000004        3.4952175242149077     
   20.800000000000001        7.2000000000000002        3.4953603317555912     
   20.800000000000001        8.0000000000000000        3.5100302740568523     
   20.800000000000001        8.8000000000000007        3.4957710711721166     
   20.800000000000001        9.6000000000000014        3.5086385451863760     
   20.800000000000001        10.400000000000000        3.4951295718580533     
   20.800000000000001        11.200000000000001        3.5091731245601578     
   20.800000000000001        12.000000000000000        3.4952474049100295     
   20.800000000000001        12.800000000000001        3.5077810702144263     
   20.800000000000001        13.600000000000001        3.4941261108151291     
   20.800000000000001        14.400000000000000        3.5079516564513176     
   20.800000000000001        15.200000000000001        3.5060124769786585     
   20.800000000000001        16.000000000000000        3.5049080929105330     
   20.800000000000001        16.800000000000001        3.4936128880020254     
   20.800000000000001        17.600000000000001        3.5073639542485715     
   20.800000000000001        18.400000000000002        3.4919898501493782     
   20.800000000000001        19.200000000000003        3.5046784312142574     
   20.800000000000001        20.000000000000000        3.5041854831592198     
   20.800000000000001        20.800000000000001        3.4909677107446475     
   20.800000000000001        21.600000000000001        3.5045950406785020     
   20.800000000000001        22.400000000000002        3.4906810640055723     
   20.800000000000001        23.200000000000003        3.5050423449542736     
   20.800000000000001        24.000000000000000        3.4913696331766868     
   20.800000000000001        24.800000000000001        3.5050030314822802     
   20.800000000000001        25.600000000000001        3.5041975569995207     
   20.800000000000001        26.400000000000002        3.4916530046248795     
   20.800000000000001        27.200000000000003        3.5051140702913788     
   20.800000000000001        28.000000000000000        3.4903644186568772     
   20.800000000000001        28.800000000000001        3.5031416908556499     
   20.800000000000001        29.600000000000001        3.4917077957103140     
   20.800000000000001        30.400000000000002        3.4921478371965478     
   20.800000000000001        31.200000000000003        3.5040137758614485     
   20.800000000000001        32.000000000000000        3.4910562509366270     
   20.800000000000001        32.800000000000004        3.4913691041105430     
   20.800000000000001        33.600000000000001        3.5048654041293648     
   20.800000000000001        34.399999999999999        3.4907694530410867     
   20.800000000000001        35.200000000000003        3.5015721914826625     
   20.800000000000001        36.000000000000000        3.5028687248621506     
   20.800000000000001        36.800000000000004        3.4906703076869263     
   20.800000000000001        37.600000000000001        3.5044662524783599     
   20.800000000000001        38.400000000000006        3.4908712212880619     
   20.800000000000001        39.200000000000003        3.5044410680255922     
   20.800000000000001        40.000000000000000        3.4918892633312901     
   20.800000000000001        40.800000000000004        3.5062847046123444     
   20.800000000000001        41.600000000000001        3.5057923917249276     
   20.800000000000001        42.400000000000006        3.5046441612842867     
   20.800000000000001        43.200000000000003        3.4894368848932364     
   20.800000000000001        44.000000000000000        3.5027059933306344     
   20.800000000000001        44.800000000000004        3.5050489495297596     
   20.800000000000001        45.600000000000001        3.4910996978259874     
   20.800000000000001        46.400000000000006        3.5050148529798792     
   20.800000000000001        47.200000000000003        3.4898039978265247     
   20.800000000000001        48.000000000000000        3.4914236904852336     
   20.800000000000001        48.800000000000004        3.4931124115511416     
   20.800000000000001        49.600000000000001        3.4920917929574031     
   20.800000000000001        50.400000000000006        3.5043843333690674     
   20.800000000000001        51.200000000000003        3.4904689768603503     
   20.800000000000001        52.000000000000000        3.5045806389348999     
   20.800000000000001        52.800000000000004        3.4925318359537916     
   20.800000000000001        53.600000000000001        3.4930432896859678     
   20.800000000000001        54.400000000000006        3.4907204349195555     
   20.800000000000001        55.200000000000003        3.5039380529416908     
   20.800000000000001        56.000000000000000        3.4919262522077501     
   20.800000000000001        56.800000000000004        3.5045973669789152     
   20.800000000000001        57.600000000000001        3.4924144228638201     
   20.800000000000001        58.400000000000006        3.4913774662242547     
   20.800000000000001        59.200000000000003        3.5049627741771587     
   20.800000000000001        60.000000000000000        3.4911834825144736     
   20.800000000000001        60.800000000000004        3.5048887585784914     
   20.800000000000001        61.600000000000001        3.4907651499241164     
   20.800000000000001        62.400000000000006        3.4911062038501712     
   20.800000000000001        63.200000000000003        3.4919505277789820     
   20.800000000000001        64.000000000000000        3.4930797978462760     
   20.800000000000001        64.799999999999997        3.4913146648386100     
   20.800000000000001        65.600000000000009        3.5051305851668366     
   20.800000000000001        66.400000000000006        3.4905457319820483     
   20.800000000000001        67.200000000000003        3.5051118603134590     
   20.800000000000001        68.000000000000000        3.4937595658405494     
   20.800000000000001        68.799999999999997        3.5048995477879119     
   20.800000000000001        69.600000000000009        3.5045812496551734     
   20.800000000000001        70.400000000000006        3.5049068600979854     
   20.800000000000001        71.200000000000003        3.4911594570237021     
   20.800000000000001        72.000000000000000        3.5047215515027359     
   20.800000000000001        72.799999999999997        3.5053177915101319     
   20.800000000000001        73.600000000000009        3.5055024942626813     
   20.800000000000001        74.400000000000006        3.4919901538034974     
   20.800000000000001        75.200000000000003        3.4918652013914731     
   20.800000000000001        76.000000000000000        3.5060029071704291     
   20.800000000000001        76.800000000000011        3.4924435404376677     
   20.800000000000001        77.600000000000009        3.5054137956712648     
   20.800000000000001        78.400000000000006        3.4911240768676399     
   20.800000000000001        79.200000000000003        3.5054119535528590     
   20.800000000000001        80.000000000000000        3.4924526365372226     
   20.800000000000001        80.800000000000011        3.5065597105180073     
   20.800000000000001        81.600000000000009        3.5062077781392285     
   20.800000000000001        82.400000000000006        3.4920066483267247     
   20.800000000000001        83.200000000000003        3.5052675520920173     
   20.800000000000001        84.000000000000000        3.5053982429799544     
   20.800000000000001        84.800000000000011        3.5057804143952906     
   20.800000000000001        85.600000000000009        3.4937052517612135     
   20.800000000000001        86.400000000000006        3.5067234684721846     
   20.800000000000001        87.200000000000003        3.5070838705730640     
   20.800000000000001        88.000000000000000        3.4955828952219252     
   20.800000000000001        88.800000000000011        3.5077078128977042     
   20.800000000000001        89.600000000000009        3.5074978253452076     
   20.800000000000001        90.400000000000006        3.5100140209863118     
   20.800000000000001        91.200000000000003        3.5083783263797130     
   20.800000000000001        92.000000000000000        3.4958503740131261     
   20.800000000000001        92.800000000000011        3.4964365478109434     
   20.800000000000001        93.600000000000009        3.5084571349119966     
   20.800000000000001        94.400000000000006        3.5105415794489661     
   20.800000000000001        95.200000000000003        3.4956369266592708     
   20.800000000000001        96.000000000000000        3.5104341202023863     
   20.800000000000001        96.800000000000011        3.4963358889310396     
   20.800000000000001        97.600000000000009        3.5097677742430169     
   20.800000000000001        98.400000000000006        3.4951221817263094     
   20.800000000000001        99.200000000000003        3.5088177539323193     
   20.800000000000001        100.00000000000000        3.4958596502374513     
   20.800000000000001        100.80000000000001        3.5093301169178956     
   20.800000000000001        101.60000000000001        3.4953519711559382     
   20.800000000000001        102.40000000000001        3.5084210989425846     

   21.600000000000001       0.80000000000000004        3.5074565488863874     
   21.600000000000001        1.6000000000000001        3.4940585682353547     
   21.600000000000001        2.4000000000000004        3.5085034382771552     
   21.600000000000001        3.2000000000000002        3.4962787855887267     
   21.600000000000001        4.0000000000000000        3.4973902719814469     
   21.600000000000001        4.8000000000000007        3.5099530874540417     
   21.600000000000001        5.6000000000000005        3.4945407759951039     
   21.600000000000001        6.4000000000000004        3.5076769640545438     
   21.600000000000001        7.2000000000000002        3.5085279900876118     
   21.600000000000001        8.0000000000000000        3.4951184520531262     
   21.600000000000001        8.8000000000000007        3.5084479523592282     
   21.600000000000001        9.6000000000000014        3.4954618827818660     
   21.600000000000001        10.400000000000000        3.5069260230533450     
   21.600000000000001        11.200000000000001        3.4937819957927365     
   21.600000000000001        12.000000000000000        3.4960126102092874     
   21.600000000000001        12.800000000000001        3.5065605116933036     
   21.600000000000001        13.600000000000001        3.4928953431057335     
   21.600000000000001        14.400000000000000        3.4936849424104133     
   21.600000000000001        15.200000000000001        3.4910900517326211     
   21.600000000000001        16.000000000000000        3.5040367352548571     
   21.600000000000001        16.800000000000001        3.4923328254411818     
   21.600000000000001        17.600000000000001        3.4928766402732592     
   21.600000000000001        18.400000000000002        3.5044202704334220     
   21.600000000000001        19.200000000000003        3.4911370771375196     
   21.600000000000001        20.000000000000000        3.5037539559218791     
   21.600000000000001        20.800000000000001        3.4907370536844811     
   21.600000000000001        21.600000000000001        3.5047713557078812     
   21.600000000000001        22.400000000000002        3.4907965030238115     
   21.600000000000001        23.200000000000003        3.5049653006379935     
   21.600000000000001        24.000000000000000        3.4904760164902853     
   21.600000000000001        24.800000000000001        3.5028553890362693     
   21.600000000000001        25.600000000000001        3.4909918438385295     
   21.600000000000001        26.400000000000002        3.5054113043381525     
   21.600000000000001        27.200000000000003        3.4904900092131883     
   21.600000000000001        28.000000000000000        3.5049076106798762     
   21.600000000000001        28.800000000000001        3.4910054622026934     
   21.600000000000001        29.600000000000001        3.5048828016874647     
   21.600000000000001        30.400000000000002        3.5045243787820177     
   21.600000000000001        31.200000000000003        3.4908071975144472     
   21.600000000000001        32.000000000000000        3.5038709725513413     
   21.600000000000001        32.800000000000004        3.5039898184729559     
   21.600000000000001        33.600000000000001        3.4906679501798656     
   21.600000000000001        34.399999999999999        3.5036683776299387     
   21.600000000000001        35.200000000000003        3.4904240528159738     
   21.600000000000001        36.000000000000000        3.5031252727385906     
   21.600000000000001        36.800000000000004        3.4904749938605497     
   21.600000000000001        37.600000000000001        3.5045545557967119     
   21.600000000000001        38.400000000000006        3.4907498145013065     
   21.600000000000001        39.200000000000003        3.5045400553382562     
   21.600000000000001        40.000000000000000        3.4913606952631859     
   21.600000000000001        40.800000000000004        3.4908287075640629     
   21.600000000000001        41.600000000000001        3.4909452908009224     
   21.600000000000001        42.400000000000006        3.4902211207207006     
   21.600000000000001        43.200000000000003        3.5041134595283303     
   21.600000000000001        44.000000000000000        3.4907155644824894     
   21.600000000000001        44.800000000000004        3.4916029306205907     
   21.600000000000001        45.600000000000001        3.5037407368342319     
   21.600000000000001        46.400000000000006        3.4908649597921002     
   21.600000000000001        47.200000000000003        3.5041892303918725     
   21.600000000000001        48.000000000000000        3.5040159344655377     
   21.600000000000001        48.800000000000004        3.5053998221218285     
   21.600000000000001        49.600000000000001        3.4916053071919806     
   21.600000000000001        50.400000000000006        3.5052489021813527     
   21.600000000000001        51.200000000000003        3.4901975789932402     
   21.600000000000001        52.000000000000000        3.5045045979679887     
   21.600000000000001        52.800000000000004        3.4916958035006789     
   21.600000000000001        53.600000000000001        3.5069321062727874     
   21.600000000000001        54.400000000000006        3.5047981539361177     
   21.600000000000001        55.200000000000003        3.4892235553581799     
   21.600000000000001        56.000000000000000        3.5043812674553600     
   21.600000000000001        56.800000000000004        3.4910782681280681     
   21.600000000000001        57.600000000000001        3.5029647374744806     
   21.600000000000001        58.400000000000006        3.5038277016127641     
   21.600000000000001        59.200000000000003        3.4908651232169201     
   21.600000000000001        60.000000000000000        3.5046271032617140     
   21.600000000000001        60.800000000000004        3.4908186508665193     
   21.600000000000001        61.600000000000001        3.5047824422979068     
   21.600000000000001        62.400000000000006        3.5039121251072474     
   21.600000000000001        63.200000000000003        3.5061315580640318     
   21.600000000000001        64.000000000000000        3.4932230687420418     
   21.600000000000001        64.799999999999997        3.5049806343863716     
   21.600000000000001        65.600000000000009        3.4896120067874752     
   21.600000000000001        66.400000000000006        3.5047576647765668     
   21.600000000000001        67.200000000000003        3.5043660563996593     
   21.600000000000001        68.000000000000000        3.4921912478489179     
   21.600000000000001        68.799999999999997        3.4928861033071827     
   21.600000000000001        69.600000000000009        3.4928111066826442     
   21.600000000000001        70.400000000000006        3.4912921105462646     
   21.600000000000001        71.200000000000003        3.5052124141996197     
   21.600000000000001        72.000000000000000        3.4897262352711933     
   21.600000000000001        72.799999999999997        3.4916176785314246     
   21.600000000000001        73.600000000000009        3.4926070250884731     
   21.600000000000001        74.400000000000006        3.5068040864423540     
   21.600000000000001        75.200000000000003        3.4921954891718703     
   21.600000000000001        76.000000000000000        3.5051270178042797     
   21.600000000000001        76.800000000000011        3.4916500339386771     
   21.600000000000001        77.600000000000009        3.4926279931324573     
   21.600000000000001        78.400000000000006        3.5050790047583553     
   21.600000000000001        79.200000000000003        3.4911377536323176     
   21.600000000000001        80.000000000000000        3.5054660427199522     
   21.600000000000001        80.800000000000011        3.4918676483782289     
   21.600000000000001        81.600000000000009        3.4918549056906154     
   21.600000000000001        82.400000000000006        3.5058254207807438     
   21.600000000000001        83.200000000000003        3.4922179185418996     
   21.600000000000001        84.000000000000000        3.4930445525167846     
   21.600000000000001        84.800000000000011        3.4931189627395960     
   21.600000000000001        85.600000000000009        3.5075688918749117     
   21.600000000000001        86.400000000000006        3.4932782774326188     
   21.600000000000001        87.200000000000003        3.4943123960422744     
   21.600000000000001        88.000000000000000        3.5068551875127958     
   21.600000000000001        88.800000000000011        3.4951378480662880     
   21.600000000000001        89.600000000000009        3.4960798800809592     
   21.600000000000001        90.400000000000006        3.4952572313588188     
   21.600000000000001        91.200000000000003        3.5082672364272480     
   21.600000000000001        92.000000000000000        3.4959229568384629     
   21.600000000000001        92.800000000000011        3.5104819640993266     
   21.600000000000001        93.600000000000009        3.4957070840320545     
   21.600000000000001        94.400000000000006        3.4958724819004545     
   21.600000000000001        95.200000000000003        3.5091924333473279     
   21.600000000000001        96.000000000000000        3.4952448340144362     
   21.600000000000001        96.800000000000011        3.5082672823037373     
   21.600000000000001        97.600000000000009        3.4960437625375942     
   21.600000000000001        98.400000000000006        3.5094530897973684     
   21.600000000000001        99.200000000000003        3.4952860382884121     
   21.600000000000001        100.00000000000000        3.5109067377342251     
   21.600000000000001        100.80000000000001        3.4961558403779742     
   21.600000000000001        101.60000000000001        3.5099579892210069     
   21.600000000000001        102.40000000000001        3.4942185229749261     

   22.400000000000002       0.80000000000000004        3.4950131411577892     
   22.400000000000002        1.6000000000000001        3.5089202234956280     
   22.400000000000002        2.4000000000000004        3.4957627276851739     
   22.400000000000002        3.2000000000000002        3.5093898897510494     
   22.400000000000002        4.0000000000000000        3.5096220229927706     
   22.400000000000002        4.8000000000000007        3.4953557795152155     
   22.400000000000002        5.6000000000000005        3.5092185866455217     
   22.400000000000002        6.4000000000000004        3.4942783409814777     
   22.400000000000002        7.2000000000000002        3.5081877483512556     
   22.400000000000002        8.0000000000000000        3.4940825572295342     
   22.400000000000002        8.8000000000000007        3.5073956747052186     
   22.400000000000002        9.6000000000000014        3.4948192295744875     
   22.400000000000002        10.400000000000000        3.5075413291099062     
   22.400000000000002        11.200000000000001        3.5071666795936158     
   22.400000000000002        12.000000000000000        3.4949340694446946     
   22.400000000000002        12.800000000000001        3.5044983486940393     
   22.400000000000002        13.600000000000001        3.5038646730268157     
   22.400000000000002        14.400000000000000        3.5067874682060505     
   22.400000000000002        15.200000000000001        3.5054800572374920     
   22.400000000000002        16.000000000000000        3.5046393092203818     
   22.400000000000002        16.800000000000001        3.5052658276987092     
   22.400000000000002        17.600000000000001        3.5050724835591467     
   22.400000000000002        18.400000000000002        3.4919950322020648     
   22.400000000000002        19.200000000000003        3.5050332317768262     
   22.400000000000002        20.000000000000000        3.4910622026735800     
   22.400000000000002        20.800000000000001        3.5046639311804713     
   22.400000000000002        21.600000000000001        3.4908939282718094     
   22.400000000000002        22.400000000000002        3.5046829104527504     
   22.400000000000002        23.200000000000003        3.4909692333457394     
   22.400000000000002        24.000000000000000        3.5051122649652329     
   22.400000000000002        24.800000000000001        3.4914803072890734     
   22.400000000000002        25.600000000000001        3.5044222944514636     
   22.400000000000002        26.400000000000002        3.4912394639171667     
   22.400000000000002        27.200000000000003        3.5049838066386831     
   22.400000000000002        28.000000000000000        3.4903095864173577     
   22.400000000000002        28.800000000000001        3.5048729777321705     
   22.400000000000002        29.600000000000001        3.4891690175440084     
   22.400000000000002        30.400000000000002        3.4908561788078343     
   22.400000000000002        31.200000000000003        3.5057900525717165     
   22.400000000000002        32.000000000000000        3.4896690212653292     
   22.400000000000002        32.800000000000004        3.5035184647169086     
   22.400000000000002        33.600000000000001        3.4916164432737524     
   22.400000000000002        34.399999999999999        3.5036360853386008     
   22.400000000000002        35.200000000000003        3.5025571081736051     
   22.400000000000002        36.000000000000000        3.4904738505116830     
   22.400000000000002        36.800000000000004        3.5050434363465857     
   22.400000000000002        37.600000000000001        3.4910661800953799     
   22.400000000000002        38.400000000000006        3.5047814618273705     
   22.400000000000002        39.200000000000003        3.4909064384563280     
   22.400000000000002        40.000000000000000        3.5038297940357390     
   22.400000000000002        40.800000000000004        3.5044204500790301     
   22.400000000000002        41.600000000000001        3.5039896069785836     
   22.400000000000002        42.400000000000006        3.5049350962277512     
   22.400000000000002        43.200000000000003        3.4906479769840861     
   22.400000000000002        44.000000000000000        3.5033450221134168     
   22.400000000000002        44.800000000000004        3.5033549198442198     
   22.400000000000002        45.600000000000001        3.4896592371051756     
   22.400000000000002        46.400000000000006        3.5056177017095074     
   22.400000000000002        47.200000000000003        3.4907319669443222     
   22.400000000000002        48.000000000000000        3.4906774926013839     
   22.400000000000002        48.800000000000004        3.4908021454545954     
   22.400000000000002        49.600000000000001        3.5042081408183008     
   22.400000000000002        50.400000000000006        3.4906046617674087     
   22.400000000000002        51.200000000000003        3.5043845603479733     
   22.400000000000002        52.000000000000000        3.4915022919985170     
   22.400000000000002        52.800000000000004        3.5046680520858349     
   22.400000000000002        53.600000000000001        3.4908228114640836     
   22.400000000000002        54.400000000000006        3.4906488771103517     
   22.400000000000002        55.200000000000003        3.5047147071819156     
   22.400000000000002        56.000000000000000        3.4907193169035584     
   22.400000000000002        56.800000000000004        3.5047758385147443     
   22.400000000000002        57.600000000000001        3.4900155922877389     
   22.400000000000002        58.400000000000006        3.5042022662154659     
   22.400000000000002        59.200000000000003        3.4908557325384697     
   22.400000000000002        60.000000000000000        3.5048416247565921     
   22.400000000000002        60.800000000000004        3.4908573688101119     
   22.400000000000002        61.600000000000001        3.5039708123856173     
   22.400000000000002        62.400000000000006        3.4900352451076442     
   22.400000000000002        63.200000000000003        3.4916457330383266     
   22.400000000000002        64.000000000000000        3.5050315597366075     
   22.400000000000002        64.799999999999997        3.4919322284755756     
   22.400000000000002        65.600000000000009        3.5054252344978920     
   22.400000000000002        66.400000000000006        3.4908321032045015     
   22.400000000000002        67.200000000000003        3.4914428281922762     
   22.400000000000002        68.000000000000000        3.5048749569957884     
   22.400000000000002        68.799999999999997        3.5062308008383467     
   22.400000000000002        69.600000000000009        3.4929116171630450     
   22.400000000000002        70.400000000000006        3.5056835724344322     
   22.400000000000002        71.200000000000003        3.4921645138605224     
   22.400000000000002        72.000000000000000        3.5049240268230757     
   22.400000000000002        72.799999999999997        3.5056946895826777     
   22.400000000000002        73.600000000000009        3.4928170354324868     
   22.400000000000002        74.400000000000006        3.4917165180928027     
   22.400000000000002        75.200000000000003        3.5047807551287309     
   22.400000000000002        76.000000000000000        3.4909863511848944     
   22.400000000000002        76.800000000000011        3.5050939123377360     
   22.400000000000002        77.600000000000009        3.5046777684679666     
   22.400000000000002        78.400000000000006        3.4901038693049382     
   22.400000000000002        79.200000000000003        3.5047037720389964     
   22.400000000000002        80.000000000000000        3.4913430567339705     
   22.400000000000002        80.800000000000011        3.5043485133549095     
   22.400000000000002        81.600000000000009        3.5044806195652822     
   22.400000000000002        82.400000000000006        3.4912667807851441     
   22.400000000000002        83.200000000000003        3.5053133740101274     
   22.400000000000002        84.000000000000000        3.5048718620294803     
   22.400000000000002        84.800000000000011        3.5070346043861820     
   22.400000000000002        85.600000000000009        3.4942552358931831     
   22.400000000000002        86.400000000000006        3.5066293034540310     
   22.400000000000002        87.200000000000003        3.5072499921424267     
   22.400000000000002        88.000000000000000        3.4949121738025331     
   22.400000000000002        88.800000000000011        3.5070968138581784     
   22.400000000000002        89.600000000000009        3.5113244816436495     
   22.400000000000002        90.400000000000006        3.4956697246698250     
   22.400000000000002        91.200000000000003        3.5092533686286691     
   22.400000000000002        92.000000000000000        3.4945408130593414     
   22.400000000000002        92.800000000000011        3.5089498461300508     
   22.400000000000002        93.600000000000009        3.4961603398913694     
   22.400000000000002        94.400000000000006        3.5105438658494355     
   22.400000000000002        95.200000000000003        3.4956563855479055     
   22.400000000000002        96.000000000000000        3.5087106529629843     
   22.400000000000002        96.800000000000011        3.5091598000913873     
   22.400000000000002        97.600000000000009        3.4960166249462232     
   22.400000000000002        98.400000000000006        3.5096470292741215     
   22.400000000000002        99.200000000000003        3.4959605989242291     
   22.400000000000002        100.00000000000000        3.5096361201638402     
   22.400000000000002        100.80000000000001        3.4971485594761544     
   22.400000000000002        101.60000000000001        3.4969089974831093     
   22.400000000000002        102.40000000000001        3.5088212003641996     

   23.200000000000003       0.80000000000000004        3.5086249302017314     
   23.200000000000003        1.6000000000000001        3.4940361556635731     
   23.200000000000003        2.4000000000000004        3.5074921092262019     
   23.200000000000003        3.2000000000000002        3.4943044358327846     
   23.200000000000003        4.0000000000000000        3.4940304798126869     
   23.200000000000003        4.8000000000000007        3.5093609258640259     
   23.200000000000003        5.6000000000000005        3.4964906497762787     
   23.200000000000003        6.4000000000000004        3.5081464305581425     
   23.200000000000003        7.2000000000000002        3.4964652022104361     
   23.200000000000003        8.0000000000000000        3.5075991690709682     
   23.200000000000003        8.8000000000000007        3.5071781999781546     
   23.200000000000003        9.6000000000000014        3.4947558293214094     
   23.200000000000003        10.400000000000000        3.4937483639892029     
   23.200000000000003        11.200000000000001        3.5078711980050605     
   23.200000000000003        12.000000000000000        3.4970189051163620     
   23.200000000000003        12.800000000000001        3.5068227982399596     
   23.200000000000003        13.600000000000001        3.4914983034734939     
   23.200000000000003        14.400000000000000        3.4932739583771060     
   23.200000000000003        15.200000000000001        3.4934381275619795     
   23.200000000000003        16.000000000000000        3.4939649430114992     
   23.200000000000003        16.800000000000001        3.4936441790559125     
   23.200000000000003        17.600000000000001        3.4930431873105539     
   23.200000000000003        18.400000000000002        3.5082100028064804     
   23.200000000000003        19.200000000000003        3.4923183226085457     
   23.200000000000003        20.000000000000000        3.5039488528785272     
   23.200000000000003        20.800000000000001        3.4906609878139965     
   23.200000000000003        21.600000000000001        3.5044000037533198     
   23.200000000000003        22.400000000000002        3.4905522941723088     
   23.200000000000003        23.200000000000003        3.5038277296800366     
   23.200000000000003        24.000000000000000        3.4904910267706120     
   23.200000000000003        24.800000000000001        3.5027187280974976     
   23.200000000000003        25.600000000000001        3.4913595225063743     
   23.200000000000003        26.400000000000002        3.5042332472063942     
   23.200000000000003        27.200000000000003        3.4915003383951460     
   23.200000000000003        28.000000000000000        3.5049209290324921     
   23.200000000000003        28.800000000000001        3.4912445321116090     
   23.200000000000003        29.600000000000001        3.5040096594871115     
   23.200000000000003        30.400000000000002        3.5052018143139509     
   23.200000000000003        31.200000000000003        3.4903948506446958     
   23.200000000000003        32.000000000000000        3.5043754025869140     
   23.200000000000003        32.800000000000004        3.4905354900384644     
   23.200000000000003        33.600000000000001        3.5046066878900168     
   23.200000000000003        34.399999999999999        3.4920875444181347     
   23.200000000000003        35.200000000000003        3.5034111674561452     
   23.200000000000003        36.000000000000000        3.4901445484443703     
   23.200000000000003        36.800000000000004        3.5046023499075534     
   23.200000000000003        37.600000000000001        3.4906997132668773     
   23.200000000000003        38.400000000000006        3.5041789690875884     
   23.200000000000003        39.200000000000003        3.4914269773942830     
   23.200000000000003        40.000000000000000        3.5045112531106164     
   23.200000000000003        40.800000000000004        3.4912358336461495     
   23.200000000000003        41.600000000000001        3.4916112080576496     
   23.200000000000003        42.400000000000006        3.4908117913606964     
   23.200000000000003        43.200000000000003        3.5047947177528784     
   23.200000000000003        44.000000000000000        3.4901969728960043     
   23.200000000000003        44.800000000000004        3.5023545498931283     
   23.200000000000003        45.600000000000001        3.5029547003455836     
   23.200000000000003        46.400000000000006        3.4904031834911948     
   23.200000000000003        47.200000000000003        3.5057316680124808     
   23.200000000000003        48.000000000000000        3.5049732491225138     
   23.200000000000003        48.800000000000004        3.5051206305447224     
   23.200000000000003        49.600000000000001        3.4916447653247458     
   23.200000000000003        50.400000000000006        3.5034955835493284     
   23.200000000000003        51.200000000000003        3.4896476662383455     
   23.200000000000003        52.000000000000000        3.5046287171629404     
   23.200000000000003        52.800000000000004        3.4912385904410304     
   23.200000000000003        53.600000000000001        3.5041869684794036     
   23.200000000000003        54.400000000000006        3.5039053486075011     
   23.200000000000003        55.200000000000003        3.4897774360720155     
   23.200000000000003        56.000000000000000        3.5050365971412516     
   23.200000000000003        56.800000000000004        3.4908634222571675     
   23.200000000000003        57.600000000000001        3.5045673063132732     
   23.200000000000003        58.400000000000006        3.4909141121118155     
   23.200000000000003        59.200000000000003        3.5048185196584045     
   23.200000000000003        60.000000000000000        3.4908438023749335     
   23.200000000000003        60.800000000000004        3.5047091609378644     
   23.200000000000003        61.600000000000001        3.4909926925540549     
   23.200000000000003        62.400000000000006        3.5055686647218649     
   23.200000000000003        63.200000000000003        3.5045604409269968     
   23.200000000000003        64.000000000000000        3.4894235456820217     
   23.200000000000003        64.799999999999997        3.5049655781692168     
   23.200000000000003        65.600000000000009        3.4914254783540746     
   23.200000000000003        66.400000000000006        3.5039917836628605     
   23.200000000000003        67.200000000000003        3.5034928484435564     
   23.200000000000003        68.000000000000000        3.4913600657476600     
   23.200000000000003        68.799999999999997        3.4916884037849063     
   23.200000000000003        69.600000000000009        3.5052025392489830     
   23.200000000000003        70.400000000000006        3.4907302030778773     
   23.200000000000003        71.200000000000003        3.5059193260973398     
   23.200000000000003        72.000000000000000        3.4898177214727899     
   23.200000000000003        72.799999999999997        3.4919554596210287     
   23.200000000000003        73.600000000000009        3.5039970621338430     
   23.200000000000003        74.400000000000006        3.5050934139123862     
   23.200000000000003        75.200000000000003        3.4905938250081587     
   23.200000000000003        76.000000000000000        3.5048258807368833     
   23.200000000000003        76.800000000000011        3.4910375241793239     
   23.200000000000003        77.600000000000009        3.4905833784116540     
   23.200000000000003        78.400000000000006        3.5039268490420725     
   23.200000000000003        79.200000000000003        3.5041925965270910     
   23.200000000000003        80.000000000000000        3.4910327810714139     
   23.200000000000003        80.800000000000011        3.5041038863193785     
   23.200000000000003        81.600000000000009        3.4893263448445908     
   23.200000000000003        82.400000000000006        3.5045335704373475     
   23.200000000000003        83.200000000000003        3.4912994366687102     
   23.200000000000003        84.000000000000000        3.5046686218734706     
   23.200000000000003        84.800000000000011        3.4938816856693156     
   23.200000000000003        85.600000000000009        3.4948228997607109     
   23.200000000000003        86.400000000000006        3.5066251472366639     
   23.200000000000003        87.200000000000003        3.4930842791384946     
   23.200000000000003        88.000000000000000        3.5082572592212524     
   23.200000000000003        88.800000000000011        3.4950260772402189     
   23.200000000000003        89.600000000000009        3.4943459539259965     
   23.200000000000003        90.400000000000006        3.4961517930983828     
   23.200000000000003        91.200000000000003        3.5085303652425828     
   23.200000000000003        92.000000000000000        3.4946065366234977     
   23.200000000000003        92.800000000000011        3.5088375761072093     
   23.200000000000003        93.600000000000009        3.4953108337405179     
   23.200000000000003        94.400000000000006        3.5097058098284970     
   23.200000000000003        95.200000000000003        3.4962868814629209     
   23.200000000000003        96.000000000000000        3.4966959859192608     
   23.200000000000003        96.800000000000011        3.4942824825289627     
   23.200000000000003        97.600000000000009        3.5105117168456532     
   23.200000000000003        98.400000000000006        3.4945487580615819     
   23.200000000000003        99.200000000000003        3.5098088955039310     
   23.200000000000003        100.00000000000000        3.4956916541181049     
   23.200000000000003        100.80000000000001        3.5084936862003397     
   23.200000000000003        101.60000000000001        3.5084964256784028     
   23.200000000000003        102.40000000000001        3.4943736878390057     

   24.000000000000000       0.80000000000000004        3.4946676037533635     
   24.000000000000000        1.6000000000000001        3.5069847966557055     
   24.000000000000000        2.4000000000000004        3.5056533762560651     
   24.000000000000000        3.2000000000000002        3.5084111949063495     
   24.000000000000000        4.0000000000000000        3.5091697082242903     
   24.000000000000000        4.8000000000000007        3.4955209970759076     
   24.000000000000000        5.6000000000000005        3.4958140006871963     
   24.000000000000000        6.4000000000000004        3.5098837667699763     
   24.000000000000000        7.2000000000000002        3.4952824455039879     
   24.000000000000000        8.0000000000000000        3.4956645567395506     
   24.000000000000000        8.8000000000000007        3.4971621516388454     
   24.000000000000000        9.6000000000000014        3.5067192656290955     
   24.000000000000000        10.400000000000000        3.5049793272568972     
   24.000000000000000        11.200000000000001        3.4926570794481639     
   24.000000000000000        12.000000000000000        3.4949848811589579     
   24.000000000000000        12.800000000000001        3.4950761445213807     
   24.000000000000000        13.600000000000001        3.5069498002811135     
   24.000000000000000        14.400000000000000        3.5061821159111126     
   24.000000000000000        15.200000000000001        3.4918183439006096     
   24.000000000000000        16.000000000000000        3.5043502506955275     
   24.000000000000000        16.800000000000001        3.5056091838003076     
   24.000000000000000        17.600000000000001        3.4945302834886509     
   24.000000000000000        18.400000000000002        3.4933430920897699     
   24.000000000000000        19.200000000000003        3.4922093171837081     
   24.000000000000000        20.000000000000000        3.5047811557282262     
   24.000000000000000        20.800000000000001        3.4904393539020653     
   24.000000000000000        21.600000000000001        3.5037741908602116     
   24.000000000000000        22.400000000000002        3.4903993794801580     
   24.000000000000000        23.200000000000003        3.5047309388536321     
   24.000000000000000        24.000000000000000        3.5050611149615012     
   24.000000000000000        24.800000000000001        3.4922794778979713     
   24.000000000000000        25.600000000000001        3.5054221906504028     
   24.000000000000000        26.400000000000002        3.4914349036048726     
   24.000000000000000        27.200000000000003        3.5049131498068276     
   24.000000000000000        28.000000000000000        3.4889087227865092     
   24.000000000000000        28.800000000000001        3.5037776726231202     
   24.000000000000000        29.600000000000001        3.4894436696706914     
   24.000000000000000        30.400000000000002        3.5042233440010109     
   24.000000000000000        31.200000000000003        3.4906430422259191     
   24.000000000000000        32.000000000000000        3.5045132278693472     
   24.000000000000000        32.800000000000004        3.4904608107378516     
   24.000000000000000        33.600000000000001        3.5055263315240746     
   24.000000000000000        34.399999999999999        3.4916345330772987     
   24.000000000000000        35.200000000000003        3.5043249129900684     
   24.000000000000000        36.000000000000000        3.4921997147268216     
   24.000000000000000        36.800000000000004        3.5035607589399440     
   24.000000000000000        37.600000000000001        3.4897983923953979     
   24.000000000000000        38.400000000000006        3.5051995985810906     
   24.000000000000000        39.200000000000003        3.4913905918584036     
   24.000000000000000        40.000000000000000        3.5045617968960534     
   24.000000000000000        40.800000000000004        3.4929493634751525     
   24.000000000000000        41.600000000000001        3.5051855747457701     
   24.000000000000000        42.400000000000006        3.5048375560207439     
   24.000000000000000        43.200000000000003        3.4900817098006081     
   24.000000000000000        44.000000000000000        3.5049411890293776     
   24.000000000000000        44.800000000000004        3.4894949942071105     
   24.000000000000000        45.600000000000001        3.5040090038248932     
   24.000000000000000        46.400000000000006        3.4923620804076752     
   24.000000000000000        47.200000000000003        3.4919712651771402     
   24.000000000000000        48.000000000000000        3.4909888155420692     
   24.000000000000000        48.800000000000004        3.4923811737349078     
   24.000000000000000        49.600000000000001        3.4919924341311286     
   24.000000000000000        50.400000000000006        3.5045382503460063     
   24.000000000000000        51.200000000000003        3.4892694640489776     
   24.000000000000000        52.000000000000000        3.5048545112613976     
   24.000000000000000        52.800000000000004        3.4913610901876737     
   24.000000000000000        53.600000000000001        3.5042593190071325     
   24.000000000000000        54.400000000000006        3.4896780740542650     
   24.000000000000000        55.200000000000003        3.5045548634518853     
   24.000000000000000        56.000000000000000        3.4899900536351343     
   24.000000000000000        56.800000000000004        3.5039452379916125     
   24.000000000000000        57.600000000000001        3.4907563811128197     
   24.000000000000000        58.400000000000006        3.5042014835496293     
   24.000000000000000        59.200000000000003        3.4917131385302538     
   24.000000000000000        60.000000000000000        3.5047545728663185     
   24.000000000000000        60.800000000000004        3.4905449567440607     
   24.000000000000000        61.600000000000001        3.5043451576420077     
   24.000000000000000        62.400000000000006        3.4920632869055939     
   24.000000000000000        63.200000000000003        3.5051526227394891     
   24.000000000000000        64.000000000000000        3.4915500332677536     
   24.000000000000000        64.799999999999997        3.5054616671493299     
   24.000000000000000        65.600000000000009        3.4905701169229988     
   24.000000000000000        66.400000000000006        3.5039659117462314     
   24.000000000000000        67.200000000000003        3.4890793687506014     
   24.000000000000000        68.000000000000000        3.5033776585943808     
   24.000000000000000        68.799999999999997        3.5054333802514033     
   24.000000000000000        69.600000000000009        3.4921679589937580     
   24.000000000000000        70.400000000000006        3.5040113242374185     
   24.000000000000000        71.200000000000003        3.4899034484718836     
   24.000000000000000        72.000000000000000        3.5057195695985297     
   24.000000000000000        72.799999999999997        3.4919384541968985     
   24.000000000000000        73.600000000000009        3.5042079266087205     
   24.000000000000000        74.400000000000006        3.4898252299967272     
   24.000000000000000        75.200000000000003        3.5046169361908697     
   24.000000000000000        76.000000000000000        3.4904505677011457     
   24.000000000000000        76.800000000000011        3.5033245873184504     
   24.000000000000000        77.600000000000009        3.5048764983756659     
   24.000000000000000        78.400000000000006        3.4907112699218490     
   24.000000000000000        79.200000000000003        3.4905251568353375     
   24.000000000000000        80.000000000000000        3.5054269657087058     
   24.000000000000000        80.800000000000011        3.4913709747950876     
   24.000000000000000        81.600000000000009        3.5039960263852938     
   24.000000000000000        82.400000000000006        3.5042104319273149     
   24.000000000000000        83.200000000000003        3.4907090721775824     
   24.000000000000000        84.000000000000000        3.5043793663666216     
   24.000000000000000        84.800000000000011        3.4935217934062863     
   24.000000000000000        85.600000000000009        3.5075420085642910     
   24.000000000000000        86.400000000000006        3.4933367718661232     
   24.000000000000000        87.200000000000003        3.5056784671185075     
   24.000000000000000        88.000000000000000        3.4915905572723185     
   24.000000000000000        88.800000000000011        3.5061891271949621     
   24.000000000000000        89.600000000000009        3.5068556654601624     
   24.000000000000000        90.400000000000006        3.5083348232822997     
   24.000000000000000        91.200000000000003        3.4948134038998910     
   24.000000000000000        92.000000000000000        3.5086255714277721     
   24.000000000000000        92.800000000000011        3.4948756864640549     
   24.000000000000000        93.600000000000009        3.5089238517586354     
   24.000000000000000        94.400000000000006        3.4959825169953733     
   24.000000000000000        95.200000000000003        3.5102538531579603     
   24.000000000000000        96.000000000000000        3.5094783234331879     
   24.000000000000000        96.800000000000011        3.5076246730540199     
   24.000000000000000        97.600000000000009        3.4971118001883319     
   24.000000000000000        98.400000000000006        3.4974463737225574     
   24.000000000000000        99.200000000000003        3.5093552894276727     
   24.000000000000000        100.00000000000000        3.4955110739424273     
   24.000000000000000        100.80000000000001        3.5082469462906074     
   24.000000000000000        101.60000000000001        3.4942696044817243     
   24.000000000000000        102.40000000000001        3.5090140567076613     

   24.800000000000001       0.80000000000000004        3.4952147327992518     
   24.800000000000001        1.6000000000000001        3.5095906377735466     
   24.800000000000001        2.4000000000000004        3.4938676646474973     
   24.800000000000001        3.2000000000000002        3.4966734441623442     
   24.800000000000001        4.0000000000000000        3.4959112941314610     
   24.800000000000001        4.8000000000000007        3.5081000875874091     
   24.800000000000001        5.6000000000000005        3.5094738231686669     
   24.800000000000001        6.4000000000000004        3.4961215060848727     
   24.800000000000001        7.2000000000000002        3.5087510805880151     
   24.800000000000001        8.0000000000000000        3.5099297094600757     
   24.800000000000001        8.8000000000000007        3.4970090725556928     
   24.800000000000001        9.6000000000000014        3.4938926661717562     
   24.800000000000001        10.400000000000000        3.5045934022421714     
   24.800000000000001        11.200000000000001        3.5050064718416483     
   24.800000000000001        12.000000000000000        3.5067527244426109     
   24.800000000000001        12.800000000000001        3.4939526046990812     
   24.800000000000001        13.600000000000001        3.4933649649847633     
   24.800000000000001        14.400000000000000        3.4930740131193909     
   24.800000000000001        15.200000000000001        3.5052760182491469     
   24.800000000000001        16.000000000000000        3.5033309165759889     
   24.800000000000001        16.800000000000001        3.4906923807409842     
   24.800000000000001        17.600000000000001        3.4928384956353193     
   24.800000000000001        18.400000000000002        3.5044336957958806     
   24.800000000000001        19.200000000000003        3.5037551101993905     
   24.800000000000001        20.000000000000000        3.4915273503565829     
   24.800000000000001        20.800000000000001        3.5057876378297954     
   24.800000000000001        21.600000000000001        3.4910786170656269     
   24.800000000000001        22.400000000000002        3.5050922823055100     
   24.800000000000001        23.200000000000003        3.4900510948838335     
   24.800000000000001        24.000000000000000        3.4910682836923241     
   24.800000000000001        24.800000000000001        3.4933742739019733     
   24.800000000000001        25.600000000000001        3.5051108899511512     
   24.800000000000001        26.400000000000002        3.4921394665224739     
   24.800000000000001        27.200000000000003        3.5033455737301731     
   24.800000000000001        28.000000000000000        3.5034808063322274     
   24.800000000000001        28.800000000000001        3.5023211177671127     
   24.800000000000001        29.600000000000001        3.5031803813500710     
   24.800000000000001        30.400000000000002        3.4909871258161664     
   24.800000000000001        31.200000000000003        3.5051803218158732     
   24.800000000000001        32.000000000000000        3.4900581979620493     
   24.800000000000001        32.800000000000004        3.5046535385231503     
   24.800000000000001        33.600000000000001        3.4927824768476650     
   24.800000000000001        34.399999999999999        3.4933294700194311     
   24.800000000000001        35.200000000000003        3.5048597037207299     
   24.800000000000001        36.000000000000000        3.4915392616638750     
   24.800000000000001        36.800000000000004        3.5050541757796436     
   24.800000000000001        37.600000000000001        3.5038495265634060     
   24.800000000000001        38.400000000000006        3.4903732616427181     
   24.800000000000001        39.200000000000003        3.5048584615579301     
   24.800000000000001        40.000000000000000        3.4913657855971105     
   24.800000000000001        40.800000000000004        3.5046804060894408     
   24.800000000000001        41.600000000000001        3.4945273689564083     
   24.800000000000001        42.400000000000006        3.4907147345392824     
   24.800000000000001        43.200000000000003        3.5051831710851142     
   24.800000000000001        44.000000000000000        3.4911669426364482     
   24.800000000000001        44.800000000000004        3.5044385927917929     
   24.800000000000001        45.600000000000001        3.4907659570398892     
   24.800000000000001        46.400000000000006        3.5051339910967010     
   24.800000000000001        47.200000000000003        3.5047969432924972     
   24.800000000000001        48.000000000000000        3.5043385351322649     
   24.800000000000001        48.800000000000004        3.5045501947012654     
   24.800000000000001        49.600000000000001        3.5040142043851183     
   24.800000000000001        50.400000000000006        3.4898574792045469     
   24.800000000000001        51.200000000000003        3.5049631971996464     
   24.800000000000001        52.000000000000000        3.4889003799603384     
   24.800000000000001        52.800000000000004        3.5059533099429352     
   24.800000000000001        53.600000000000001        3.4918340432344910     
   24.800000000000001        54.400000000000006        3.5047819069891233     
   24.800000000000001        55.200000000000003        3.4922447465826472     
   24.800000000000001        56.000000000000000        3.5031066063967802     
   24.800000000000001        56.800000000000004        3.5042284842218181     
   24.800000000000001        57.600000000000001        3.4912338461093291     
   24.800000000000001        58.400000000000006        3.5031645290616731     
   24.800000000000001        59.200000000000003        3.4904628488825442     
   24.800000000000001        60.000000000000000        3.5050745829405732     
   24.800000000000001        60.800000000000004        3.4919085899211408     
   24.800000000000001        61.600000000000001        3.5049639626598763     
   24.800000000000001        62.400000000000006        3.4919954399535538     
   24.800000000000001        63.200000000000003        3.4918224044121597     
   24.800000000000001        64.000000000000000        3.5049739267831521     
   24.800000000000001        64.799999999999997        3.4901708314495270     
   24.800000000000001        65.600000000000009        3.5055787469165662     
   24.800000000000001        66.400000000000006        3.4911508909100788     
   24.800000000000001        67.200000000000003        3.5045994796541997     
   24.800000000000001        68.000000000000000        3.5034923887322869     
   24.800000000000001        68.799999999999997        3.4917153576401589     
   24.800000000000001        69.600000000000009        3.4923375175742351     
   24.800000000000001        70.400000000000006        3.5041693089097370     
   24.800000000000001        71.200000000000003        3.5047590632450869     
   24.800000000000001        72.000000000000000        3.4924357398255657     
   24.800000000000001        72.799999999999997        3.5048211060486900     
   24.800000000000001        73.600000000000009        3.4909802125122820     
   24.800000000000001        74.400000000000006        3.5045463104463779     
   24.800000000000001        75.200000000000003        3.4911847616500338     
   24.800000000000001        76.000000000000000        3.5045294602184121     
   24.800000000000001        76.800000000000011        3.4919080159059441     
   24.800000000000001        77.600000000000009        3.4919444729353040     
   24.800000000000001        78.400000000000006        3.5038747882452914     
   24.800000000000001        79.200000000000003        3.5037310723443422     
   24.800000000000001        80.000000000000000        3.4906662456158712     
   24.800000000000001        80.800000000000011        3.5045957462268604     
   24.800000000000001        81.600000000000009        3.4910002929179424     
   24.800000000000001        82.400000000000006        3.4912912402367247     
   24.800000000000001        83.200000000000003        3.5046831012130122     
   24.800000000000001        84.000000000000000        3.5038080672402621     
   24.800000000000001        84.800000000000011        3.4910958056901342     
   24.800000000000001        85.600000000000009        3.5042208438047031     
   24.800000000000001        86.400000000000006        3.4936627734475421     
   24.800000000000001        87.200000000000003        3.5070572795000090     
   24.800000000000001        88.000000000000000        3.5056695053847506     
   24.800000000000001        88.800000000000011        3.5068970201378473     
   24.800000000000001        89.600000000000009        3.4933283928084640     
   24.800000000000001        90.400000000000006        3.5075655019620147     
   24.800000000000001        91.200000000000003        3.4950473689074588     
   24.800000000000001        92.000000000000000        3.5091452987061209     
   24.800000000000001        92.800000000000011        3.4948839303791708     
   24.800000000000001        93.600000000000009        3.5087546820022895     
   24.800000000000001        94.400000000000006        3.4957943535987659     
   24.800000000000001        95.200000000000003        3.4960380291934157     
   24.800000000000001        96.000000000000000        3.4966540986398074     
   24.800000000000001        96.800000000000011        3.4960976350521218     
   24.800000000000001        97.600000000000009        3.5100096718998377     
   24.800000000000001        98.400000000000006        3.4962735258955795     
   24.800000000000001        99.200000000000003        3.5093559682988835     
   24.800000000000001        100.00000000000000        3.4953536201446966     
   24.800000000000001        100.80000000000001        3.5081359863025887     
   24.800000000000001        101.60000000000001        3.4940158034498388     
   24.800000000000001        102.40000000000001        3.5089375474680868     

   25.600000000000001       0.80000000000000004        3.5086300789381499     
   25.600000000000001        1.6000000000000001        3.4942190609423305     
   25.600000000000001        2.4000000000000004        3.5066640790921566     
   25.600000000000001        3.2000000000000002        3.5089141635932357     
   25.600000000000001        4.0000000000000000        3.4964849643192548     
   25.600000000000001        4.8000000000000007        3.5087814160497368     
   25.600000000000001        5.6000000000000005        3.4954873834432356     
   25.600000000000001        6.4000000000000004        3.4965978186636462     
   25.600000000000001        7.2000000000000002        3.4952072561248548     
   25.600000000000001        8.0000000000000000        3.4955099796498512     
   25.600000000000001        8.8000000000000007        3.4968986324421669     
   25.600000000000001        9.6000000000000014        3.5078950261638928     
   25.600000000000001        10.400000000000000        3.4939476218621728     
   25.600000000000001        11.200000000000001        3.4959287926590901     
   25.600000000000001        12.000000000000000        3.4927294980051831     
   25.600000000000001        12.800000000000001        3.5057256172224038     
   25.600000000000001        13.600000000000001        3.5050002822835746     
   25.600000000000001        14.400000000000000        3.4922234129535101     
   25.600000000000001        15.200000000000001        3.4917513086993561     
   25.600000000000001        16.000000000000000        3.4912000317922849     
   25.600000000000001        16.800000000000001        3.5046945623342722     
   25.600000000000001        17.600000000000001        3.5022941003135935     
   25.600000000000001        18.400000000000002        3.4898940359272359     
   25.600000000000001        19.200000000000003        3.5029571050426958     
   25.600000000000001        20.000000000000000        3.4903705064817583     
   25.600000000000001        20.800000000000001        3.5041439157452809     
   25.600000000000001        21.600000000000001        3.4919388738872517     
   25.600000000000001        22.400000000000002        3.4920659402547263     
   25.600000000000001        23.200000000000003        3.5042606207564648     
   25.600000000000001        24.000000000000000        3.5048198562795077     
   25.600000000000001        24.800000000000001        3.4910090103133657     
   25.600000000000001        25.600000000000001        3.5038040278743008     
   25.600000000000001        26.400000000000002        3.4916009533707761     
   25.600000000000001        27.200000000000003        3.4917963556547487     
   25.600000000000001        28.000000000000000        3.4911971880609514     
   25.600000000000001        28.800000000000001        3.4894556474298155     
   25.600000000000001        29.600000000000001        3.5029443177452086     
   25.600000000000001        30.400000000000002        3.4899169434754169     
   25.600000000000001        31.200000000000003        3.5067336626139203     
   25.600000000000001        32.000000000000000        3.5048865371070219     
   25.600000000000001        32.800000000000004        3.4911420977907204     
   25.600000000000001        33.600000000000001        3.5051044170521353     
   25.600000000000001        34.399999999999999        3.4924628242882036     
   25.600000000000001        35.200000000000003        3.5050332830757349     
   25.600000000000001        36.000000000000000        3.4928045174325630     
   25.600000000000001        36.800000000000004        3.4938381593349259     
   25.600000000000001        37.600000000000001        3.4922995247055395     
   25.600000000000001        38.400000000000006        3.5038888688997498     
   25.600000000000001        39.200000000000003        3.4905938847987548     
   25.600000000000001        40.000000000000000        3.5031934740894197     
   25.600000000000001        40.800000000000004        3.4907466998484629     
   25.600000000000001        41.600000000000001        3.5034447764729237     
   25.600000000000001        42.400000000000006        3.5033895269499542     
   25.600000000000001        43.200000000000003        3.4914837363285618     
   25.600000000000001        44.000000000000000        3.5044359444381610     
   25.600000000000001        44.800000000000004        3.4906523493652526     
   25.600000000000001        45.600000000000001        3.5047388906028671     
   25.600000000000001        46.400000000000006        3.4916434531531642     
   25.600000000000001        47.200000000000003        3.4914512003099847     
   25.600000000000001        48.000000000000000        3.4902595790286290     
   25.600000000000001        48.800000000000004        3.4911150432539504     
   25.600000000000001        49.600000000000001        3.4918349195121956     
   25.600000000000001        50.400000000000006        3.5046322042585882     
   25.600000000000001        51.200000000000003        3.4884752415288585     
   25.600000000000001        52.000000000000000        3.5050713145585135     
   25.600000000000001        52.800000000000004        3.4935291154019454     
   25.600000000000001        53.600000000000001        3.4913729649776344     
   25.600000000000001        54.400000000000006        3.5046069958247688     
   25.600000000000001        55.200000000000003        3.4898064060481762     
   25.600000000000001        56.000000000000000        3.5028444086028458     
   25.600000000000001        56.800000000000004        3.4900369874082791     
   25.600000000000001        57.600000000000001        3.5029398426031362     
   25.600000000000001        58.400000000000006        3.5024199652512973     
   25.600000000000001        59.200000000000003        3.4914251146769599     
   25.600000000000001        60.000000000000000        3.4913372143952839     
   25.600000000000001        60.800000000000004        3.5043725290944971     
   25.600000000000001        61.600000000000001        3.4910846636322899     
   25.600000000000001        62.400000000000006        3.5030097722235372     
   25.600000000000001        63.200000000000003        3.5039025508833448     
   25.600000000000001        64.000000000000000        3.4916212136623797     
   25.600000000000001        64.799999999999997        3.5056585079004052     
   25.600000000000001        65.600000000000009        3.4914299936987656     
   25.600000000000001        66.400000000000006        3.5050909603813611     
   25.600000000000001        67.200000000000003        3.4920894216526355     
   25.600000000000001        68.000000000000000        3.4921819268327345     
   25.600000000000001        68.799999999999997        3.5043505931704519     
   25.600000000000001        69.600000000000009        3.5042259764313752     
   25.600000000000001        70.400000000000006        3.4919323123353641     
   25.600000000000001        71.200000000000003        3.4925932445907577     
   25.600000000000001        72.000000000000000        3.4927159471743421     
   25.600000000000001        72.799999999999997        3.4911242578620878     
   25.600000000000001        73.600000000000009        3.5041481348988937     
   25.600000000000001        74.400000000000006        3.4906044324101679     
   25.600000000000001        75.200000000000003        3.5044757893544118     
   25.600000000000001        76.000000000000000        3.4923175947857747     
   25.600000000000001        76.800000000000011        3.5070300437854476     
   25.600000000000001        77.600000000000009        3.4919070501593876     
   25.600000000000001        78.400000000000006        3.5036749283242914     
   25.600000000000001        79.200000000000003        3.4898207849833400     
   25.600000000000001        80.000000000000000        3.5045284701559982     
   25.600000000000001        80.800000000000011        3.4909658628976663     
   25.600000000000001        81.600000000000009        3.5039346592217511     
   25.600000000000001        82.400000000000006        3.5056633216062258     
   25.600000000000001        83.200000000000003        3.4907390038463610     
   25.600000000000001        84.000000000000000        3.4917487883188834     
   25.600000000000001        84.800000000000011        3.5042767718954075     
   25.600000000000001        85.600000000000009        3.5050010219054415     
   25.600000000000001        86.400000000000006        3.4942177903136180     
   25.600000000000001        87.200000000000003        3.4948350701656312     
   25.600000000000001        88.000000000000000        3.4928729770300011     
   25.600000000000001        88.800000000000011        3.4952316146720053     
   25.600000000000001        89.600000000000009        3.4958448680317016     
   25.600000000000001        90.400000000000006        3.5081790492562286     
   25.600000000000001        91.200000000000003        3.4959585552092127     
   25.600000000000001        92.000000000000000        3.4954263169083548     
   25.600000000000001        92.800000000000011        3.5098942672422213     
   25.600000000000001        93.600000000000009        3.4947481327178425     
   25.600000000000001        94.400000000000006        3.5087318224400263     
   25.600000000000001        95.200000000000003        3.5088224972680018     
   25.600000000000001        96.000000000000000        3.5098688841922976     
   25.600000000000001        96.800000000000011        3.4956396253049755     
   25.600000000000001        97.600000000000009        3.5092038130683201     
   25.600000000000001        98.400000000000006        3.4952089159466531     
   25.600000000000001        99.200000000000003        3.5089614295829965     
   25.600000000000001        100.00000000000000        3.4951841335386868     
   25.600000000000001        100.80000000000001        3.5077827015853908     
   25.600000000000001        101.60000000000001        3.5073658274102448     
   25.600000000000001        102.40000000000001        3.4940376438668461     

   26.400000000000002       0.80000000000000004        3.5095540822433717     
   26.400000000000002        1.6000000000000001        3.4963127033259358     
   26.400000000000002        2.4000000000000004        3.5084778227258648     
   26.400000000000002        3.2000000000000002        3.4942041208150667     
   26.400000000000002        4.0000000000000000        3.5089351380764109     
   26.400000000000002        4.8000000000000007        3.4954148107019001     
   26.400000000000002        5.6000000000000005        3.5093481875714634     
   26.400000000000002        6.4000000000000004        3.5089006563002600     
   26.400000000000002        7.2000000000000002        3.5084566556474570     
   26.400000000000002        8.0000000000000000        3.5086811521024415     
   26.400000000000002        8.8000000000000007        3.4942435820428965     
   26.400000000000002        9.6000000000000014        3.5060698212473604     
   26.400000000000002        10.400000000000000        3.4931242628454604     
   26.400000000000002        11.200000000000001        3.5074997642969294     
   26.400000000000002        12.000000000000000        3.4922967831410765     
   26.400000000000002        12.800000000000001        3.5041994961976077     
   26.400000000000002        13.600000000000001        3.4908704288384489     
   26.400000000000002        14.400000000000000        3.5047645426053782     
   26.400000000000002        15.200000000000001        3.5046751718819973     
   26.400000000000002        16.000000000000000        3.5040433152741279     
   26.400000000000002        16.800000000000001        3.4904067963841698     
   26.400000000000002        17.600000000000001        3.5042321093205815     
   26.400000000000002        18.400000000000002        3.4907859699246084     
   26.400000000000002        19.200000000000003        3.5036357384191521     
   26.400000000000002        20.000000000000000        3.4902265951023859     
   26.400000000000002        20.800000000000001        3.5041663778475458     
   26.400000000000002        21.600000000000001        3.4934449656080102     
   26.400000000000002        22.400000000000002        3.5056247452873435     
   26.400000000000002        23.200000000000003        3.4913542990587594     
   26.400000000000002        24.000000000000000        3.4906876517557013     
   26.400000000000002        24.800000000000001        3.5037241943018969     
   26.400000000000002        25.600000000000001        3.4904009061005867     
   26.400000000000002        26.400000000000002        3.5048173975710739     
   26.400000000000002        27.200000000000003        3.5050406412387898     
   26.400000000000002        28.000000000000000        3.5060337014092857     
   26.400000000000002        28.800000000000001        3.5051725014163075     
   26.400000000000002        29.600000000000001        3.4911429067830460     
   26.400000000000002        30.400000000000002        3.5053258711351285     
   26.400000000000002        31.200000000000003        3.4913232153060036     
   26.400000000000002        32.000000000000000        3.4909762374686992     
   26.400000000000002        32.800000000000004        3.5024572976270743     
   26.400000000000002        33.600000000000001        3.5028997658497452     
   26.400000000000002        34.399999999999999        3.4908896914168204     
   26.400000000000002        35.200000000000003        3.5049148532421235     
   26.400000000000002        36.000000000000000        3.4920686971128028     
   26.400000000000002        36.800000000000004        3.5071213014914986     
   26.400000000000002        37.600000000000001        3.4925273289556884     
   26.400000000000002        38.400000000000006        3.5050918733426819     
   26.400000000000002        39.200000000000003        3.4918439924381026     
   26.400000000000002        40.000000000000000        3.5058550665896790     
   26.400000000000002        40.800000000000004        3.4908949845014292     
   26.400000000000002        41.600000000000001        3.5046820620386328     
   26.400000000000002        42.400000000000006        3.4916243292030327     
   26.400000000000002        43.200000000000003        3.4912143149717383     
   26.400000000000002        44.000000000000000        3.5058395885158689     
   26.400000000000002        44.800000000000004        3.4905378476271953     
   26.400000000000002        45.600000000000001        3.5032238416545574     
   26.400000000000002        46.400000000000006        3.4933019617633492     
   26.400000000000002        47.200000000000003        3.5043343525652837     
   26.400000000000002        48.000000000000000        3.5044148645948288     
   26.400000000000002        48.800000000000004        3.5061668041984184     
   26.400000000000002        49.600000000000001        3.4899910682664701     
   26.400000000000002        50.400000000000006        3.5034137769528737     
   26.400000000000002        51.200000000000003        3.5032531044378112     
   26.400000000000002        52.000000000000000        3.4913599685349248     
   26.400000000000002        52.800000000000004        3.5041789025501178     
   26.400000000000002        53.600000000000001        3.5023765426211106     
   26.400000000000002        54.400000000000006        3.4905856748296333     
   26.400000000000002        55.200000000000003        3.5029282291237065     
   26.400000000000002        56.000000000000000        3.5029643781599673     
   26.400000000000002        56.800000000000004        3.4919923738526153     
   26.400000000000002        57.600000000000001        3.5050928383985505     
   26.400000000000002        58.400000000000006        3.4902186523250922     
   26.400000000000002        59.200000000000003        3.5048529870424265     
   26.400000000000002        60.000000000000000        3.5049370850720702     
   26.400000000000002        60.800000000000004        3.4917115178587776     
   26.400000000000002        61.600000000000001        3.5047309147618519     
   26.400000000000002        62.400000000000006        3.4901761313591817     
   26.400000000000002        63.200000000000003        3.5039271700061585     
   26.400000000000002        64.000000000000000        3.4908573987972953     
   26.400000000000002        64.799999999999997        3.5061725156205710     
   26.400000000000002        65.600000000000009        3.4935177287985839     
   26.400000000000002        66.400000000000006        3.5056959117223077     
   26.400000000000002        67.200000000000003        3.4917816187156401     
   26.400000000000002        68.000000000000000        3.5066634334700097     
   26.400000000000002        68.799999999999997        3.4912000554428078     
   26.400000000000002        69.600000000000009        3.5032856544790074     
   26.400000000000002        70.400000000000006        3.4910480632515126     
   26.400000000000002        71.200000000000003        3.5049339344533617     
   26.400000000000002        72.000000000000000        3.5033110865645734     
   26.400000000000002        72.799999999999997        3.5032309549063814     
   26.400000000000002        73.600000000000009        3.5038948267808534     
   26.400000000000002        74.400000000000006        3.4924138329654246     
   26.400000000000002        75.200000000000003        3.5067301838420506     
   26.400000000000002        76.000000000000000        3.4932404874467649     
   26.400000000000002        76.800000000000011        3.4928179895312583     
   26.400000000000002        77.600000000000009        3.5044214921772525     
   26.400000000000002        78.400000000000006        3.4915030347888849     
   26.400000000000002        79.200000000000003        3.5044910692466287     
   26.400000000000002        80.000000000000000        3.4910000649162329     
   26.400000000000002        80.800000000000011        3.5050794896138666     
   26.400000000000002        81.600000000000009        3.4918079774707849     
   26.400000000000002        82.400000000000006        3.4924256897600836     
   26.400000000000002        83.200000000000003        3.5063189885489732     
   26.400000000000002        84.000000000000000        3.5052690357125482     
   26.400000000000002        84.800000000000011        3.4915022988677573     
   26.400000000000002        85.600000000000009        3.4922134817724451     
   26.400000000000002        86.400000000000006        3.5070613572335847     
   26.400000000000002        87.200000000000003        3.4934445409139987     
   26.400000000000002        88.000000000000000        3.5070504365004735     
   26.400000000000002        88.800000000000011        3.5065228674000193     
   26.400000000000002        89.600000000000009        3.5076161695592996     
   26.400000000000002        90.400000000000006        3.4940989486886682     
   26.400000000000002        91.200000000000003        3.5088664828860150     
   26.400000000000002        92.000000000000000        3.5087106215526260     
   26.400000000000002        92.800000000000011        3.4949437716745591     
   26.400000000000002        93.600000000000009        3.5081866467273364     
   26.400000000000002        94.400000000000006        3.4950470172848962     
   26.400000000000002        95.200000000000003        3.4950085130610549     
   26.400000000000002        96.000000000000000        3.4962245576193656     
   26.400000000000002        96.800000000000011        3.5104179886285158     
   26.400000000000002        97.600000000000009        3.4967359427304974     
   26.400000000000002        98.400000000000006        3.5090343357420317     
   26.400000000000002        99.200000000000003        3.4940208235621841     
   26.400000000000002        100.00000000000000        3.5088371823910327     
   26.400000000000002        100.80000000000001        3.4951460570528150     
   26.400000000000002        101.60000000000001        3.5096571033630490     
   26.400000000000002        102.40000000000001        3.4947841040424725     

   27.200000000000003       0.80000000000000004        3.5092760570847603     
   27.200000000000003        1.6000000000000001        3.4973566940848251     
   27.200000000000003        2.4000000000000004        3.4965702045393194     
   27.200000000000003        3.2000000000000002        3.5088416017346256     
   27.200000000000003        4.0000000000000000        3.4945793289587992     
   27.200000000000003        4.8000000000000007        3.5106140387955658     
   27.200000000000003        5.6000000000000005        3.4956543169576606     
   27.200000000000003        6.4000000000000004        3.4958579760652357     
   27.200000000000003        7.2000000000000002        3.4958528767837884     
   27.200000000000003        8.0000000000000000        3.4946902107270796     
   27.200000000000003        8.8000000000000007        3.5072823903722106     
   27.200000000000003        9.6000000000000014        3.4928567008437015     
   27.200000000000003        10.400000000000000        3.5061746459220831     
   27.200000000000003        11.200000000000001        3.4917435700344814     
   27.200000000000003        12.000000000000000        3.5042438581682562     
   27.200000000000003        12.800000000000001        3.4899636180836331     
   27.200000000000003        13.600000000000001        3.5048020608304493     
   27.200000000000003        14.400000000000000        3.4906476984512276     
   27.200000000000003        15.200000000000001        3.4910284327531316     
   27.200000000000003        16.000000000000000        3.4909674812606712     
   27.200000000000003        16.800000000000001        3.5048947743325791     
   27.200000000000003        17.600000000000001        3.4895556637765530     
   27.200000000000003        18.400000000000002        3.5045423038228507     
   27.200000000000003        19.200000000000003        3.4904865410992976     
   27.200000000000003        20.000000000000000        3.5045437713951304     
   27.200000000000003        20.800000000000001        3.4908105443431818     
   27.200000000000003        21.600000000000001        3.5046230925039161     
   27.200000000000003        22.400000000000002        3.4895815023840222     
   27.200000000000003        23.200000000000003        3.5040289121454742     
   27.200000000000003        24.000000000000000        3.5041451714475267     
   27.200000000000003        24.800000000000001        3.4906088296104083     
   27.200000000000003        25.600000000000001        3.5035520878293922     
   27.200000000000003        26.400000000000002        3.4910785981131993     
   27.200000000000003        27.200000000000003        3.4933472074998888     
   27.200000000000003        28.000000000000000        3.4923110174670384     
   27.200000000000003        28.800000000000001        3.4907301982357883     
   27.200000000000003        29.600000000000001        3.5057736601222631     
   27.200000000000003        30.400000000000002        3.4912733355441761     
   27.200000000000003        31.200000000000003        3.5040516201792604     
   27.200000000000003        32.000000000000000        3.5044822066969079     
   27.200000000000003        32.800000000000004        3.4899930183198604     
   27.200000000000003        33.600000000000001        3.5035452567585459     
   27.200000000000003        34.399999999999999        3.4907086034777310     
   27.200000000000003        35.200000000000003        3.5048000596198827     
   27.200000000000003        36.000000000000000        3.4911096054600970     
   27.200000000000003        36.800000000000004        3.5055638413434762     
   27.200000000000003        37.600000000000001        3.4917549104584373     
   27.200000000000003        38.400000000000006        3.5055518116190751     
   27.200000000000003        39.200000000000003        3.4913942604888635     
   27.200000000000003        40.000000000000000        3.5041053774765594     
   27.200000000000003        40.800000000000004        3.4901704541566736     
   27.200000000000003        41.600000000000001        3.5048083585012706     
   27.200000000000003        42.400000000000006        3.4925576230963316     
   27.200000000000003        43.200000000000003        3.5036101639686135     
   27.200000000000003        44.000000000000000        3.5024876615673590     
   27.200000000000003        44.800000000000004        3.4900260179595728     
   27.200000000000003        45.600000000000001        3.5044083115739961     
   27.200000000000003        46.400000000000006        3.4876445585825859     
   27.200000000000003        47.200000000000003        3.5038530505463759     
   27.200000000000003        48.000000000000000        3.4907105112838197     
   27.200000000000003        48.800000000000004        3.4918093403954664     
   27.200000000000003        49.600000000000001        3.5038169302829858     
   27.200000000000003        50.400000000000006        3.4901942355463680     
   27.200000000000003        51.200000000000003        3.5038135390028877     
   27.200000000000003        52.000000000000000        3.4902731239628282     
   27.200000000000003        52.800000000000004        3.5045348617100882     
   27.200000000000003        53.600000000000001        3.4917248917683263     
   27.200000000000003        54.400000000000006        3.5044651010124430     
   27.200000000000003        55.200000000000003        3.4908236220181625     
   27.200000000000003        56.000000000000000        3.5049375013439130     
   27.200000000000003        56.800000000000004        3.4921710888245499     
   27.200000000000003        57.600000000000001        3.4920750958896059     
   27.200000000000003        58.400000000000006        3.5041277793917014     
   27.200000000000003        59.200000000000003        3.4912648423837851     
   27.200000000000003        60.000000000000000        3.4907048908480820     
   27.200000000000003        60.800000000000004        3.5058698238643555     
   27.200000000000003        61.600000000000001        3.4920119930933615     
   27.200000000000003        62.400000000000006        3.5049100534179081     
   27.200000000000003        63.200000000000003        3.4910282242344115     
   27.200000000000003        64.000000000000000        3.5051892583818249     
   27.200000000000003        64.799999999999997        3.4927823989817459     
   27.200000000000003        65.600000000000009        3.4941425224927167     
   27.200000000000003        66.400000000000006        3.4912658571773667     
   27.200000000000003        67.200000000000003        3.5045245927572948     
   27.200000000000003        68.000000000000000        3.4928991885152336     
   27.200000000000003        68.799999999999997        3.4933039810760302     
   27.200000000000003        69.600000000000009        3.5031909850362433     
   27.200000000000003        70.400000000000006        3.5042483870718408     
   27.200000000000003        71.200000000000003        3.4892521947111494     
   27.200000000000003        72.000000000000000        3.5027768873320597     
   27.200000000000003        72.799999999999997        3.4904722191562421     
   27.200000000000003        73.600000000000009        3.4917961364868533     
   27.200000000000003        74.400000000000006        3.5034498417690210     
   27.200000000000003        75.200000000000003        3.4914218713883840     
   27.200000000000003        76.000000000000000        3.4943294597560004     
   27.200000000000003        76.800000000000011        3.5064472947923480     
   27.200000000000003        77.600000000000009        3.4910146587346658     
   27.200000000000003        78.400000000000006        3.5055572837169171     
   27.200000000000003        79.200000000000003        3.4930445802059316     
   27.200000000000003        80.000000000000000        3.5049149559320920     
   27.200000000000003        80.800000000000011        3.4910787392298284     
   27.200000000000003        81.600000000000009        3.5058925731542887     
   27.200000000000003        82.400000000000006        3.4939416352225554     
   27.200000000000003        83.200000000000003        3.4941788836862036     
   27.200000000000003        84.000000000000000        3.4919084290786904     
   27.200000000000003        84.800000000000011        3.5042006213877612     
   27.200000000000003        85.600000000000009        3.5046810059294460     
   27.200000000000003        86.400000000000006        3.4921637890715869     
   27.200000000000003        87.200000000000003        3.5057016894981659     
   27.200000000000003        88.000000000000000        3.5053912955283195     
   27.200000000000003        88.800000000000011        3.4907457344620934     
   27.200000000000003        89.600000000000009        3.4948933737325381     
   27.200000000000003        90.400000000000006        3.5083753495049281     
   27.200000000000003        91.200000000000003        3.4941316387878358     
   27.200000000000003        92.000000000000000        3.4946361055801680     
   27.200000000000003        92.800000000000011        3.5088591169994148     
   27.200000000000003        93.600000000000009        3.4936196719013668     
   27.200000000000003        94.400000000000006        3.5088312150943186     
   27.200000000000003        95.200000000000003        3.5094867478512586     
   27.200000000000003        96.000000000000000        3.5101776887524334     
   27.200000000000003        96.800000000000011        3.4980972615652592     
   27.200000000000003        97.600000000000009        3.4974543139595582     
   27.200000000000003        98.400000000000006        3.5096091876791733     
   27.200000000000003        99.200000000000003        3.4965094768209188     
   27.200000000000003        100.00000000000000        3.5095819897561804     
   27.200000000000003        100.80000000000001        3.4944290771163162     
   27.200000000000003        101.60000000000001        3.5085120125493896     
   27.200000000000003        102.40000000000001        3.4953154161562616     

   28.000000000000000       0.80000000000000004        3.5077043641866918     
   28.000000000000000        1.6000000000000001        3.4957766952601101     
   28.000000000000000        2.4000000000000004        3.5099033228499721     
   28.000000000000000        3.2000000000000002        3.4946968447434759     
   28.000000000000000        4.0000000000000000        3.5084352060148314     
   28.000000000000000        4.8000000000000007        3.4948095341180854     
   28.000000000000000        5.6000000000000005        3.5096894049027454     
   28.000000000000000        6.4000000000000004        3.4980259288923721     
   28.000000000000000        7.2000000000000002        3.5109457073729295     
   28.000000000000000        8.0000000000000000        3.4952708759236990     
   28.000000000000000        8.8000000000000007        3.5061252337880249     
   28.000000000000000        9.6000000000000014        3.4915033154875257     
   28.000000000000000        10.400000000000000        3.5058081810095811     
   28.000000000000000        11.200000000000001        3.4915718972244183     
   28.000000000000000        12.000000000000000        3.5034531019327466     
   28.000000000000000        12.800000000000001        3.5056930912835464     
   28.000000000000000        13.600000000000001        3.4908980876175955     
   28.000000000000000        14.400000000000000        3.5050351500141632     
   28.000000000000000        15.200000000000001        3.5030765864441427     
   28.000000000000000        16.000000000000000        3.5040213042341999     
   28.000000000000000        16.800000000000001        3.4910263787535749     
   28.000000000000000        17.600000000000001        3.5047682233552426     
   28.000000000000000        18.400000000000002        3.4890902650924844     
   28.000000000000000        19.200000000000003        3.5045229050968980     
   28.000000000000000        20.000000000000000        3.4904158134881698     
   28.000000000000000        20.800000000000001        3.5040916354005902     
   28.000000000000000        21.600000000000001        3.4898803572000983     
   28.000000000000000        22.400000000000002        3.5049285706978850     
   28.000000000000000        23.200000000000003        3.4888893746670533     
   28.000000000000000        24.000000000000000        3.5032022104142477     
   28.000000000000000        24.800000000000001        3.4909492329720107     
   28.000000000000000        25.600000000000001        3.5023738217238689     
   28.000000000000000        26.400000000000002        3.5029481489713672     
   28.000000000000000        27.200000000000003        3.4948017875311983     
   28.000000000000000        28.000000000000000        3.5069260053836677     
   28.000000000000000        28.800000000000001        3.5045426692108159     
   28.000000000000000        29.600000000000001        3.4908533607741208     
   28.000000000000000        30.400000000000002        3.5055755625905367     
   28.000000000000000        31.200000000000003        3.4908559421091065     
   28.000000000000000        32.000000000000000        3.5043690110033201     
   28.000000000000000        32.800000000000004        3.4907436964523191     
   28.000000000000000        33.600000000000001        3.5058594944116557     
   28.000000000000000        34.399999999999999        3.4911453966253907     
   28.000000000000000        35.200000000000003        3.5049094409913533     
   28.000000000000000        36.000000000000000        3.4909770300079215     
   28.000000000000000        36.800000000000004        3.5050847750605421     
   28.000000000000000        37.600000000000001        3.4910504767292667     
   28.000000000000000        38.400000000000006        3.5021367539967021     
   28.000000000000000        39.200000000000003        3.4909749071527725     
   28.000000000000000        40.000000000000000        3.5031804149697710     
   28.000000000000000        40.800000000000004        3.5033231938852536     
   28.000000000000000        41.600000000000001        3.4916822729572985     
   28.000000000000000        42.400000000000006        3.4916644064721356     
   28.000000000000000        43.200000000000003        3.5045483583015766     
   28.000000000000000        44.000000000000000        3.4898363169605497     
   28.000000000000000        44.800000000000004        3.5041020041581472     
   28.000000000000000        45.600000000000001        3.5041432288434775     
   28.000000000000000        46.400000000000006        3.4908114845397273     
   28.000000000000000        47.200000000000003        3.5051715498839755     
   28.000000000000000        48.000000000000000        3.4918490336240535     
   28.000000000000000        48.800000000000004        3.5059088763822817     
   28.000000000000000        49.600000000000001        3.4921023816642371     
   28.000000000000000        50.400000000000006        3.5051383249891517     
   28.000000000000000        51.200000000000003        3.4917668679937770     
   28.000000000000000        52.000000000000000        3.5049528552826303     
   28.000000000000000        52.800000000000004        3.4923334993519060     
   28.000000000000000        53.600000000000001        3.4923974012640557     
   28.000000000000000        54.400000000000006        3.5041629796817442     
   28.000000000000000        55.200000000000003        3.4926922836453809     
   28.000000000000000        56.000000000000000        3.4942797148291964     
   28.000000000000000        56.800000000000004        3.5043384952159475     
   28.000000000000000        57.600000000000001        3.5041648868027493     
   28.000000000000000        58.400000000000006        3.4907911075228788     
   28.000000000000000        59.200000000000003        3.5042369571157237     
   28.000000000000000        60.000000000000000        3.5036235871107761     
   28.000000000000000        60.800000000000004        3.4919602086077628     
   28.000000000000000        61.600000000000001        3.4913197279226234     
   28.000000000000000        62.400000000000006        3.5036283221997269     
   28.000000000000000        63.200000000000003        3.4909318921682253     
   28.000000000000000        64.000000000000000        3.5046786015581750     
   28.000000000000000        64.799999999999997        3.4928189989788549     
   28.000000000000000        65.600000000000009        3.5057756889208820     
   28.000000000000000        66.400000000000006        3.5047775314207157     
   28.000000000000000        67.200000000000003        3.4912730152234670     
   28.000000000000000        68.000000000000000        3.5063046045189923     
   28.000000000000000        68.799999999999997        3.4912923970925234     
   28.000000000000000        69.600000000000009        3.5039411608713515     
   28.000000000000000        70.400000000000006        3.4894267756894815     
   28.000000000000000        71.200000000000003        3.5068102357566837     
   28.000000000000000        72.000000000000000        3.4908049441623019     
   28.000000000000000        72.799999999999997        3.5057091718381539     
   28.000000000000000        73.600000000000009        3.4917663674084287     
   28.000000000000000        74.400000000000006        3.5028556724596531     
   28.000000000000000        75.200000000000003        3.5045286999085077     
   28.000000000000000        76.000000000000000        3.4917668825228914     
   28.000000000000000        76.800000000000011        3.4915838654519349     
   28.000000000000000        77.600000000000009        3.5045241608210325     
   28.000000000000000        78.400000000000006        3.4924600504608252     
   28.000000000000000        79.200000000000003        3.4905855830011143     
   28.000000000000000        80.000000000000000        3.5048937549927337     
   28.000000000000000        80.800000000000011        3.4910107265455079     
   28.000000000000000        81.600000000000009        3.5050228948250104     
   28.000000000000000        82.400000000000006        3.4921535180731884     
   28.000000000000000        83.200000000000003        3.5066177076627483     
   28.000000000000000        84.000000000000000        3.4915884876056698     
   28.000000000000000        84.800000000000011        3.5047586542655336     
   28.000000000000000        85.600000000000009        3.4912829128990559     
   28.000000000000000        86.400000000000006        3.5058498729676795     
   28.000000000000000        87.200000000000003        3.4931942488676326     
   28.000000000000000        88.000000000000000        3.4934766292723607     
   28.000000000000000        88.800000000000011        3.5076159311566126     
   28.000000000000000        89.600000000000009        3.4964043748282085     
   28.000000000000000        90.400000000000006        3.4942471950531737     
   28.000000000000000        91.200000000000003        3.5062104983085387     
   28.000000000000000        92.000000000000000        3.5074838499151570     
   28.000000000000000        92.800000000000011        3.4949301542189590     
   28.000000000000000        93.600000000000009        3.5103984948724709     
   28.000000000000000        94.400000000000006        3.4968623134797654     
   28.000000000000000        95.200000000000003        3.4960972738460221     
   28.000000000000000        96.000000000000000        3.4975903403203934     
   28.000000000000000        96.800000000000011        3.4981240229180299     
   28.000000000000000        97.600000000000009        3.5098523872534773     
   28.000000000000000        98.400000000000006        3.4948839360983999     
   28.000000000000000        99.200000000000003        3.5094187864994484     
   28.000000000000000        100.00000000000000        3.4951007020927678     
   28.000000000000000        100.80000000000001        3.5081097523259550     
   28.000000000000000        101.60000000000001        3.5084653545886977     
   28.000000000000000        102.40000000000001        3.4944068507634607     

   28.800000000000001       0.80000000000000004        3.5063474409316209     
   28.800000000000001        1.6000000000000001        3.4947278250020699     
   28.800000000000001        2.4000000000000004        3.5096779288564064     
   28.800000000000001        3.2000000000000002        3.4950853573605527     
   28.800000000000001        4.0000000000000000        3.5100288283229095     
   28.800000000000001        4.8000000000000007        3.4959330137443412     
   28.800000000000001        5.6000000000000005        3.5092419900542984     
   28.800000000000001        6.4000000000000004        3.4938782506761932     
   28.800000000000001        7.2000000000000002        3.4947519643136640     
   28.800000000000001        8.0000000000000000        3.4941655622912537     
   28.800000000000001        8.8000000000000007        3.5055226602725096     
   28.800000000000001        9.6000000000000014        3.5039995193365883     
   28.800000000000001        10.400000000000000        3.4915111941186985     
   28.800000000000001        11.200000000000001        3.5043400782256504     
   28.800000000000001        12.000000000000000        3.4900735627110500     
   28.800000000000001        12.800000000000001        3.4903662657994055     
   28.800000000000001        13.600000000000001        3.5050494177609370     
   28.800000000000001        14.400000000000000        3.4918991566761473     
   28.800000000000001        15.200000000000001        3.4903033624152520     
   28.800000000000001        16.000000000000000        3.5040080334976786     
   28.800000000000001        16.800000000000001        3.4903814063977592     
   28.800000000000001        17.600000000000001        3.5040747099494958     
   28.800000000000001        18.400000000000002        3.4908751804005207     
   28.800000000000001        19.200000000000003        3.5045429819619618     
   28.800000000000001        20.000000000000000        3.4914688167343741     
   28.800000000000001        20.800000000000001        3.5035626705305223     
   28.800000000000001        21.600000000000001        3.5023180400554104     
   28.800000000000001        22.400000000000002        3.4896579349108481     
   28.800000000000001        23.200000000000003        3.5049205574353417     
   28.800000000000001        24.000000000000000        3.4899839810775468     
   28.800000000000001        24.800000000000001        3.5033540893224626     
   28.800000000000001        25.600000000000001        3.4893956222830131     
   28.800000000000001        26.400000000000002        3.5040212047581307     
   28.800000000000001        27.200000000000003        3.4920125294263920     
   28.800000000000001        28.000000000000000        3.4911250115671515     
   28.800000000000001        28.800000000000001        3.4915070100264431     
   28.800000000000001        29.600000000000001        3.5055029556763198     
   28.800000000000001        30.400000000000002        3.4900218654789619     
   28.800000000000001        31.200000000000003        3.5047296222166415     
   28.800000000000001        32.000000000000000        3.4902469162098768     
   28.800000000000001        32.800000000000004        3.5044181548885107     
   28.800000000000001        33.600000000000001        3.4906594083318523     
   28.800000000000001        34.399999999999999        3.5046826095888064     
   28.800000000000001        35.200000000000003        3.4907494792577771     
   28.800000000000001        36.000000000000000        3.5047206163488824     
   28.800000000000001        36.800000000000004        3.4893550607495274     
   28.800000000000001        37.600000000000001        3.5043676925385974     
   28.800000000000001        38.400000000000006        3.5042446116372967     
   28.800000000000001        39.200000000000003        3.4905019217408428     
   28.800000000000001        40.000000000000000        3.5049155445697702     
   28.800000000000001        40.800000000000004        3.4910737480579459     
   28.800000000000001        41.600000000000001        3.5040218362679094     
   28.800000000000001        42.400000000000006        3.5042499775124494     
   28.800000000000001        43.200000000000003        3.4903500380681058     
   28.800000000000001        44.000000000000000        3.5043061170930740     
   28.800000000000001        44.800000000000004        3.4916411435768655     
   28.800000000000001        45.600000000000001        3.4904844471635506     
   28.800000000000001        46.400000000000006        3.5041175193731955     
   28.800000000000001        47.200000000000003        3.4910758748918411     
   28.800000000000001        48.000000000000000        3.5050210785265530     
   28.800000000000001        48.800000000000004        3.4921718026246511     
   28.800000000000001        49.600000000000001        3.4922394291846222     
   28.800000000000001        50.400000000000006        3.5044849119904944     
   28.800000000000001        51.200000000000003        3.4908945972605689     
   28.800000000000001        52.000000000000000        3.5047614780573437     
   28.800000000000001        52.800000000000004        3.4929110204360732     
   28.800000000000001        53.600000000000001        3.5046160522142102     
   28.800000000000001        54.400000000000006        3.4910099623637398     
   28.800000000000001        55.200000000000003        3.5061253102357779     
   28.800000000000001        56.000000000000000        3.4924811898781365     
   28.800000000000001        56.800000000000004        3.4891554834011060     
   28.800000000000001        57.600000000000001        3.5021414942040439     
   28.800000000000001        58.400000000000006        3.4914383803054041     
   28.800000000000001        59.200000000000003        3.5042277300155682     
   28.800000000000001        60.000000000000000        3.4892511109979925     
   28.800000000000001        60.800000000000004        3.5057457131424821     
   28.800000000000001        61.600000000000001        3.5039113150586583     
   28.800000000000001        62.400000000000006        3.5045023594141327     
   28.800000000000001        63.200000000000003        3.4941122029949021     
   28.800000000000001        64.000000000000000        3.5061653407210684     
   28.800000000000001        64.799999999999997        3.4926988056953472     
   28.800000000000001        65.600000000000009        3.4921591616430212     
   28.800000000000001        66.400000000000006        3.4915069605770510     
   28.800000000000001        67.200000000000003        3.5049635819768081     
   28.800000000000001        68.000000000000000        3.4914640732514890     
   28.800000000000001        68.799999999999997        3.5055289258019631     
   28.800000000000001        69.600000000000009        3.4905358582614263     
   28.800000000000001        70.400000000000006        3.5045272051121859     
   28.800000000000001        71.200000000000003        3.4910515018892272     
   28.800000000000001        72.000000000000000        3.5046894145211898     
   28.800000000000001        72.799999999999997        3.4910972940730334     
   28.800000000000001        73.600000000000009        3.5047400025043274     
   28.800000000000001        74.400000000000006        3.4895681223228983     
   28.800000000000001        75.200000000000003        3.5036267441325362     
   28.800000000000001        76.000000000000000        3.5040776631551012     
   28.800000000000001        76.800000000000011        3.5044178534602435     
   28.800000000000001        77.600000000000009        3.4903451975038871     
   28.800000000000001        78.400000000000006        3.5041235363895575     
   28.800000000000001        79.200000000000003        3.5049212587602243     
   28.800000000000001        80.000000000000000        3.4910856155563343     
   28.800000000000001        80.800000000000011        3.5046930911229257     
   28.800000000000001        81.600000000000009        3.4913007317067075     
   28.800000000000001        82.400000000000006        3.5054316405778385     
   28.800000000000001        83.200000000000003        3.4904996474249601     
   28.800000000000001        84.000000000000000        3.5044003283366369     
   28.800000000000001        84.800000000000011        3.4915387082337936     
   28.800000000000001        85.600000000000009        3.4919570624296821     
   28.800000000000001        86.400000000000006        3.5053680148850490     
   28.800000000000001        87.200000000000003        3.4921722088208176     
   28.800000000000001        88.000000000000000        3.5065968639210991     
   28.800000000000001        88.800000000000011        3.4923801251885229     
   28.800000000000001        89.600000000000009        3.5067437869827387     
   28.800000000000001        90.400000000000006        3.5074538823281047     
   28.800000000000001        91.200000000000003        3.4929482806448378     
   28.800000000000001        92.000000000000000        3.5077042520014978     
   28.800000000000001        92.800000000000011        3.4950577537796614     
   28.800000000000001        93.600000000000009        3.5089989384033768     
   28.800000000000001        94.400000000000006        3.4958217340207658     
   28.800000000000001        95.200000000000003        3.5102963879609344     
   28.800000000000001        96.000000000000000        3.5104858699501964     
   28.800000000000001        96.800000000000011        3.4967086468474871     
   28.800000000000001        97.600000000000009        3.5087934982483926     
   28.800000000000001        98.400000000000006        3.5090365032654374     
   28.800000000000001        99.200000000000003        3.4958147909655444     
   28.800000000000001        100.00000000000000        3.5093359336531198     
   28.800000000000001        100.80000000000001        3.4973717130588970     
   28.800000000000001        101.60000000000001        3.4965192021317546     
   28.800000000000001        102.40000000000001        3.5072805715076298     

   29.600000000000001       0.80000000000000004        3.5052468358256563     
   29.600000000000001        1.6000000000000001        3.5080627184522974     
   29.600000000000001        2.4000000000000004        3.4969848922733857     
   29.600000000000001        3.2000000000000002        3.4958958970682787     
   29.600000000000001        4.0000000000000000        3.5085213973473128     
   29.600000000000001        4.8000000000000007        3.4967470810817183     
   29.600000000000001        5.6000000000000005        3.4961319298411708     
   29.600000000000001        6.4000000000000004        3.5062820008416962     
   29.600000000000001        7.2000000000000002        3.5049661574166913     
   29.600000000000001        8.0000000000000000        3.5071436231921984     
   29.600000000000001        8.8000000000000007        3.4927747096426192     
   29.600000000000001        9.6000000000000014        3.5045859255803156     
   29.600000000000001        10.400000000000000        3.4930633552643546     
   29.600000000000001        11.200000000000001        3.5046137969970115     
   29.600000000000001        12.000000000000000        3.5043849175049937     
   29.600000000000001        12.800000000000001        3.5045451039328870     
   29.600000000000001        13.600000000000001        3.4922605642111941     
   29.600000000000001        14.400000000000000        3.5057106978147674     
   29.600000000000001        15.200000000000001        3.4916111627378985     
   29.600000000000001        16.000000000000000        3.5054631422832778     
   29.600000000000001        16.800000000000001        3.4901531250365472     
   29.600000000000001        17.600000000000001        3.5030118056486428     
   29.600000000000001        18.400000000000002        3.4907030170417581     
   29.600000000000001        19.200000000000003        3.5053009533990629     
   29.600000000000001        20.000000000000000        3.4924367638854994     
   29.600000000000001        20.800000000000001        3.4920891115031258     
   29.600000000000001        21.600000000000001        3.5032292730333792     
   29.600000000000001        22.400000000000002        3.5042490414035932     
   29.600000000000001        23.200000000000003        3.4907733497659037     
   29.600000000000001        24.000000000000000        3.5032979157890738     
   29.600000000000001        24.800000000000001        3.5033963203071146     
   29.600000000000001        25.600000000000001        3.5027501263017990     
   29.600000000000001        26.400000000000002        3.4918011994417020     
   29.600000000000001        27.200000000000003        3.5049924876241096     
   29.600000000000001        28.000000000000000        3.5043569162198014     
   29.600000000000001        28.800000000000001        3.5060978141079362     
   29.600000000000001        29.600000000000001        3.4901377803717102     
   29.600000000000001        30.400000000000002        3.5057936081741055     
   29.600000000000001        31.200000000000003        3.4942045408249651     
   29.600000000000001        32.000000000000000        3.5052213720862024     
   29.600000000000001        32.800000000000004        3.4914079679126160     
   29.600000000000001        33.600000000000001        3.5052182921040753     
   29.600000000000001        34.399999999999999        3.4916416318212220     
   29.600000000000001        35.200000000000003        3.5045805831902719     
   29.600000000000001        36.000000000000000        3.4911813317522351     
   29.600000000000001        36.800000000000004        3.5049180564544802     
   29.600000000000001        37.600000000000001        3.4899637987133740     
   29.600000000000001        38.400000000000006        3.4904944379479086     
   29.600000000000001        39.200000000000003        3.5051166205203357     
   29.600000000000001        40.000000000000000        3.4910836857483760     
   29.600000000000001        40.800000000000004        3.5043678944849765     
   29.600000000000001        41.600000000000001        3.4890305356688214     
   29.600000000000001        42.400000000000006        3.5031767439222254     
   29.600000000000001        43.200000000000003        3.4902913383624798     
   29.600000000000001        44.000000000000000        3.5042972271833208     
   29.600000000000001        44.800000000000004        3.4912178281405093     
   29.600000000000001        45.600000000000001        3.5036025514396743     
   29.600000000000001        46.400000000000006        3.5026887188004352     
   29.600000000000001        47.200000000000003        3.4897419377186516     
   29.600000000000001        48.000000000000000        3.5047732829841989     
   29.600000000000001        48.800000000000004        3.4919629370119427     
   29.600000000000001        49.600000000000001        3.5063030694301505     
   29.600000000000001        50.400000000000006        3.4891508609136221     
   29.600000000000001        51.200000000000003        3.5045292135427042     
   29.600000000000001        52.000000000000000        3.4904797397599836     
   29.600000000000001        52.800000000000004        3.5030563857621946     
   29.600000000000001        53.600000000000001        3.4901593379134219     
   29.600000000000001        54.400000000000006        3.5044377333770900     
   29.600000000000001        55.200000000000003        3.4910692311004334     
   29.600000000000001        56.000000000000000        3.5047360735307098     
   29.600000000000001        56.800000000000004        3.5029070054100226     
   29.600000000000001        57.600000000000001        3.5031601933373691     
   29.600000000000001        58.400000000000006        3.4913828086600143     
   29.600000000000001        59.200000000000003        3.5046794868208462     
   29.600000000000001        60.000000000000000        3.4925904705139033     
   29.600000000000001        60.800000000000004        3.4932984250845789     
   29.600000000000001        61.600000000000001        3.4910381978365352     
   29.600000000000001        62.400000000000006        3.4940132718295751     
   29.600000000000001        63.200000000000003        3.4934405240497703     
   29.600000000000001        64.000000000000000        3.4920278273789309     
   29.600000000000001        64.799999999999997        3.5043373619631519     
   29.600000000000001        65.600000000000009        3.5037291279295890     
   29.600000000000001        66.400000000000006        3.5043979120210627     
   29.600000000000001        67.200000000000003        3.4902782359705311     
   29.600000000000001        68.000000000000000        3.5040565598478621     
   29.600000000000001        68.799999999999997        3.4913379316244519     
   29.600000000000001        69.600000000000009        3.5053232139078521     
   29.600000000000001        70.400000000000006        3.4913043147484220     
   29.600000000000001        71.200000000000003        3.5042373135438121     
   29.600000000000001        72.000000000000000        3.4917452198439429     
   29.600000000000001        72.799999999999997        3.5055405178213772     
   29.600000000000001        73.600000000000009        3.4908677558061472     
   29.600000000000001        74.400000000000006        3.5043504995180395     
   29.600000000000001        75.200000000000003        3.4909266787823019     
   29.600000000000001        76.000000000000000        3.4922069344653131     
   29.600000000000001        76.800000000000011        3.4919658106513425     
   29.600000000000001        77.600000000000009        3.5042446087466832     
   29.600000000000001        78.400000000000006        3.4899563854038465     
   29.600000000000001        79.200000000000003        3.4895539296028453     
   29.600000000000001        80.000000000000000        3.5031369005114268     
   29.600000000000001        80.800000000000011        3.4905892501769991     
   29.600000000000001        81.600000000000009        3.5068955342743942     
   29.600000000000001        82.400000000000006        3.4894435992779487     
   29.600000000000001        83.200000000000003        3.5059443549687224     
   29.600000000000001        84.000000000000000        3.4904756003607109     
   29.600000000000001        84.800000000000011        3.5035294568281206     
   29.600000000000001        85.600000000000009        3.5039716194798607     
   29.600000000000001        86.400000000000006        3.4909732038179828     
   29.600000000000001        87.200000000000003        3.5055378689761580     
   29.600000000000001        88.000000000000000        3.4921305434349934     
   29.600000000000001        88.800000000000011        3.5062255662563828     
   29.600000000000001        89.600000000000009        3.4929888677410523     
   29.600000000000001        90.400000000000006        3.4936722755482092     
   29.600000000000001        91.200000000000003        3.5086383536430992     
   29.600000000000001        92.000000000000000        3.4936413752989250     
   29.600000000000001        92.800000000000011        3.5080976493197356     
   29.600000000000001        93.600000000000009        3.4948211524830830     
   29.600000000000001        94.400000000000006        3.5093485539681524     
   29.600000000000001        95.200000000000003        3.4951998830795867     
   29.600000000000001        96.000000000000000        3.4960955194319308     
   29.600000000000001        96.800000000000011        3.5097390537115554     
   29.600000000000001        97.600000000000009        3.4956015919227164     
   29.600000000000001        98.400000000000006        3.4956345582037929     
   29.600000000000001        99.200000000000003        3.5095337956165782     
   29.600000000000001        100.00000000000000        3.4958861363680573     
   29.600000000000001        100.80000000000001        3.5093019806021060     
   29.600000000000001        101.60000000000001        3.5092161772408716     
   29.600000000000001        102.40000000000001        3.4946115954387418     

   30.400000000000002       0.80000000000000004        3.4955718175660846     
   30.400000000000002        1.6000000000000001        3.4951096199019913     
   30.400000000000002        2.4000000000000004        3.5092913641477557     
   30.400000000000002        3.2000000000000002        3.4961711563673683     
   30.400000000000002        4.0000000000000000        3.5081856160182165     
   30.400000000000002        4.8000000000000007        3.4956549276391988     
   30.400000000000002        5.6000000000000005        3.5092805972224199     
   30.400000000000002        6.4000000000000004        3.4923629086404984     
   30.400000000000002        7.2000000000000002        3.5060353531753274     
   30.400000000000002        8.0000000000000000        3.4935913941633077     
   30.400000000000002        8.8000000000000007        3.4942001168212871     
   30.400000000000002        9.6000000000000014        3.5052989342180934     
   30.400000000000002        10.400000000000000        3.4916640392678842     
   30.400000000000002        11.200000000000001        3.4914121237617426     
   30.400000000000002        12.000000000000000        3.4911463594821956     
   30.400000000000002        12.800000000000001        3.4930347722794202     
   30.400000000000002        13.600000000000001        3.4918645376015083     
   30.400000000000002        14.400000000000000        3.5053779225999473     
   30.400000000000002        15.200000000000001        3.4914142924456693     
   30.400000000000002        16.000000000000000        3.5042547964943616     
   30.400000000000002        16.800000000000001        3.4896076681128703     
   30.400000000000002        17.600000000000001        3.5066652098483662     
   30.400000000000002        18.400000000000002        3.5028700101845680     
   30.400000000000002        19.200000000000003        3.4916378396958878     
   30.400000000000002        20.000000000000000        3.4923386304247246     
   30.400000000000002        20.800000000000001        3.5038925145733657     
   30.400000000000002        21.600000000000001        3.4914318618279032     
   30.400000000000002        22.400000000000002        3.4911969582822655     
   30.400000000000002        23.200000000000003        3.5052924545726913     
   30.400000000000002        24.000000000000000        3.4906597426722805     
   30.400000000000002        24.800000000000001        3.4905101979255808     
   30.400000000000002        25.600000000000001        3.4904291254978568     
   30.400000000000002        26.400000000000002        3.5050872429020936     
   30.400000000000002        27.200000000000003        3.4911182395731557     
   30.400000000000002        28.000000000000000        3.4900720274873471     
   30.400000000000002        28.800000000000001        3.4907598604697436     
   30.400000000000002        29.600000000000001        3.5044275285368238     
   30.400000000000002        30.400000000000002        3.4929958512961714     
   30.400000000000002        31.200000000000003        3.4931705518892118     
   30.400000000000002        32.000000000000000        3.5035808910798458     
   30.400000000000002        32.800000000000004        3.4922932527552892     
   30.400000000000002        33.600000000000001        3.4920793123760201     
   30.400000000000002        34.399999999999999        3.5042873114700313     
   30.400000000000002        35.200000000000003        3.4895614361867997     
   30.400000000000002        36.000000000000000        3.5040948158328558     
   30.400000000000002        36.800000000000004        3.4927425383747610     
   30.400000000000002        37.600000000000001        3.5053998194158029     
   30.400000000000002        38.400000000000006        3.5042491366108233     
   30.400000000000002        39.200000000000003        3.4914352356610996     
   30.400000000000002        40.000000000000000        3.5048013647196994     
   30.400000000000002        40.800000000000004        3.4905443279295336     
   30.400000000000002        41.600000000000001        3.5035114458293437     
   30.400000000000002        42.400000000000006        3.5036129248128840     
   30.400000000000002        43.200000000000003        3.4906277816830285     
   30.400000000000002        44.000000000000000        3.5042847043953955     
   30.400000000000002        44.800000000000004        3.4904003385596951     
   30.400000000000002        45.600000000000001        3.5036967078851413     
   30.400000000000002        46.400000000000006        3.4906944196662510     
   30.400000000000002        47.200000000000003        3.5045637797298848     
   30.400000000000002        48.000000000000000        3.4910727836468056     
   30.400000000000002        48.800000000000004        3.5051135418629409     
   30.400000000000002        49.600000000000001        3.4908182136813375     
   30.400000000000002        50.400000000000006        3.5031235552436182     
   30.400000000000002        51.200000000000003        3.4905687402153096     
   30.400000000000002        52.000000000000000        3.5040410369799009     
   30.400000000000002        52.800000000000004        3.4899016662021447     
   30.400000000000002        53.600000000000001        3.5039069524411017     
   30.400000000000002        54.400000000000006        3.4895794410139378     
   30.400000000000002        55.200000000000003        3.5033912036934787     
   30.400000000000002        56.000000000000000        3.4924763993082721     
   30.400000000000002        56.800000000000004        3.4911678811430664     
   30.400000000000002        57.600000000000001        3.5037335641513687     
   30.400000000000002        58.400000000000006        3.4922325922902604     
   30.400000000000002        59.200000000000003        3.5050184445888650     
   30.400000000000002        60.000000000000000        3.4918070014623668     
   30.400000000000002        60.800000000000004        3.5042473765990656     
   30.400000000000002        61.600000000000001        3.5040121798615917     
   30.400000000000002        62.400000000000006        3.4924248292080495     
   30.400000000000002        63.200000000000003        3.5059748538692763     
   30.400000000000002        64.000000000000000        3.5052463254402748     
   30.400000000000002        64.799999999999997        3.4906333045121469     
   30.400000000000002        65.600000000000009        3.5030731207030676     
   30.400000000000002        66.400000000000006        3.4900847212354473     
   30.400000000000002        67.200000000000003        3.5053734492815183     
   30.400000000000002        68.000000000000000        3.4900737462015727     
   30.400000000000002        68.799999999999997        3.5047867749353463     
   30.400000000000002        69.600000000000009        3.4899101788279747     
   30.400000000000002        70.400000000000006        3.5057072538000900     
   30.400000000000002        71.200000000000003        3.4935305907568281     
   30.400000000000002        72.000000000000000        3.4917164099590168     
   30.400000000000002        72.799999999999997        3.5049936775603014     
   30.400000000000002        73.600000000000009        3.4912892794817485     
   30.400000000000002        74.400000000000006        3.5036670565761598     
   30.400000000000002        75.200000000000003        3.5028250067153852     
   30.400000000000002        76.000000000000000        3.5053204968257754     
   30.400000000000002        76.800000000000011        3.4915082151169479     
   30.400000000000002        77.600000000000009        3.5038864027819225     
   30.400000000000002        78.400000000000006        3.5026717913925016     
   30.400000000000002        79.200000000000003        3.5038139038216278     
   30.400000000000002        80.000000000000000        3.5026716344310573     
   30.400000000000002        80.800000000000011        3.5040153302345676     
   30.400000000000002        81.600000000000009        3.4931762163431879     
   30.400000000000002        82.400000000000006        3.4934657602948533     
   30.400000000000002        83.200000000000003        3.5044118820868642     
   30.400000000000002        84.000000000000000        3.4906274032236104     
   30.400000000000002        84.800000000000011        3.5034863619452952     
   30.400000000000002        85.600000000000009        3.4896647640319292     
   30.400000000000002        86.400000000000006        3.5047321788711718     
   30.400000000000002        87.200000000000003        3.4910439714333661     
   30.400000000000002        88.000000000000000        3.5051982655126008     
   30.400000000000002        88.800000000000011        3.4928096714487991     
   30.400000000000002        89.600000000000009        3.5074913653644213     
   30.400000000000002        90.400000000000006        3.5075155752320915     
   30.400000000000002        91.200000000000003        3.4941282110196821     
   30.400000000000002        92.000000000000000        3.5063839323427115     
   30.400000000000002        92.800000000000011        3.5091241505201709     
   30.400000000000002        93.600000000000009        3.4962916224774756     
   30.400000000000002        94.400000000000006        3.4953743596741647     
   30.400000000000002        95.200000000000003        3.5080298077971892     
   30.400000000000002        96.000000000000000        3.5076310102339026     
   30.400000000000002        96.800000000000011        3.4950248252902290     
   30.400000000000002        97.600000000000009        3.5077955906423277     
   30.400000000000002        98.400000000000006        3.5087843642841192     
   30.400000000000002        99.200000000000003        3.4951231322742555     
   30.400000000000002        100.00000000000000        3.5097562326272644     
   30.400000000000002        100.80000000000001        3.4956419795193838     
   30.400000000000002        101.60000000000001        3.4953057849497253     
   30.400000000000002        102.40000000000001        3.5094744284019428     

   31.200000000000003       0.80000000000000004        3.5094287213971613     
   31.200000000000003        1.6000000000000001        3.5087767778857586     
   31.200000000000003        2.4000000000000004        3.4946062543741285     
   31.200000000000003        3.2000000000000002        3.5083710602959175     
   31.200000000000003        4.0000000000000000        3.4937714055159135     
   31.200000000000003        4.8000000000000007        3.5077418460962084     
   31.200000000000003        5.6000000000000005        3.4925466088501711     
   31.200000000000003        6.4000000000000004        3.5075621708224882     
   31.200000000000003        7.2000000000000002        3.4935615876964823     
   31.200000000000003        8.0000000000000000        3.5071949340230009     
   31.200000000000003        8.8000000000000007        3.4924226164717513     
   31.200000000000003        9.6000000000000014        3.5047511126429916     
   31.200000000000003        10.400000000000000        3.5044450223893580     
   31.200000000000003        11.200000000000001        3.5041780417976867     
   31.200000000000003        12.000000000000000        3.5047656748138611     
   31.200000000000003        12.800000000000001        3.5048664642364407     
   31.200000000000003        13.600000000000001        3.5067967657502939     
   31.200000000000003        14.400000000000000        3.4929254769764881     
   31.200000000000003        15.200000000000001        3.5057406117879006     
   31.200000000000003        16.000000000000000        3.4896124521530481     
   31.200000000000003        16.800000000000001        3.5045788420071258     
   31.200000000000003        17.600000000000001        3.4963535616766359     
   31.200000000000003        18.400000000000002        3.4916245515535276     
   31.200000000000003        19.200000000000003        3.5043069742108282     
   31.200000000000003        20.000000000000000        3.5037628994716186     
   31.200000000000003        20.800000000000001        3.4917654035483698     
   31.200000000000003        21.600000000000001        3.5035481354027436     
   31.200000000000003        22.400000000000002        3.5037520263591788     
   31.200000000000003        23.200000000000003        3.4911866868976507     
   31.200000000000003        24.000000000000000        3.5059318788467948     
   31.200000000000003        24.800000000000001        3.5045499186278271     
   31.200000000000003        25.600000000000001        3.5084368299204542     
   31.200000000000003        26.400000000000002        3.4904974493510452     
   31.200000000000003        27.200000000000003        3.5046494221575988     
   31.200000000000003        28.000000000000000        3.5037955449082725     
   31.200000000000003        28.800000000000001        3.5041143455178441     
   31.200000000000003        29.600000000000001        3.4905860528956967     
   31.200000000000003        30.400000000000002        3.5045824532114538     
   31.200000000000003        31.200000000000003        3.4904352538730619     
   31.200000000000003        32.000000000000000        3.5039229352778136     
   31.200000000000003        32.800000000000004        3.4918448274932876     
   31.200000000000003        33.600000000000001        3.5053671925855330     
   31.200000000000003        34.399999999999999        3.4904488238234763     
   31.200000000000003        35.200000000000003        3.5023010169975386     
   31.200000000000003        36.000000000000000        3.5023324203001889     
   31.200000000000003        36.800000000000004        3.4926125010804521     
   31.200000000000003        37.600000000000001        3.4934721063953020     
   31.200000000000003        38.400000000000006        3.4917305597478276     
   31.200000000000003        39.200000000000003        3.5047332760407470     
   31.200000000000003        40.000000000000000        3.4907448450076370     
   31.200000000000003        40.800000000000004        3.5062505385607481     
   31.200000000000003        41.600000000000001        3.4912444668650870     
   31.200000000000003        42.400000000000006        3.4904049989406882     
   31.200000000000003        43.200000000000003        3.5052734457374499     
   31.200000000000003        44.000000000000000        3.4913096415820455     
   31.200000000000003        44.800000000000004        3.5046597576480543     
   31.200000000000003        45.600000000000001        3.4919955019237032     
   31.200000000000003        46.400000000000006        3.5051705702731546     
   31.200000000000003        47.200000000000003        3.4911036166111424     
   31.200000000000003        48.000000000000000        3.5048224306640163     
   31.200000000000003        48.800000000000004        3.4918714388622170     
   31.200000000000003        49.600000000000001        3.5045135915264880     
   31.200000000000003        50.400000000000006        3.4916788080911392     
   31.200000000000003        51.200000000000003        3.5048172244561089     
   31.200000000000003        52.000000000000000        3.4886212025821339     
   31.200000000000003        52.800000000000004        3.5041623061311586     
   31.200000000000003        53.600000000000001        3.4906108320686466     
   31.200000000000003        54.400000000000006        3.5024984544367133     
   31.200000000000003        55.200000000000003        3.5025932538798448     
   31.200000000000003        56.000000000000000        3.4917103562825940     
   31.200000000000003        56.800000000000004        3.5061348360171807     
   31.200000000000003        57.600000000000001        3.4929010650153653     
   31.200000000000003        58.400000000000006        3.4929723529565342     
   31.200000000000003        59.200000000000003        3.5038081070788696     
   31.200000000000003        60.000000000000000        3.4904102884727082     
   31.200000000000003        60.800000000000004        3.5035504459650961     
   31.200000000000003        61.600000000000001        3.4899630204729117     
   31.200000000000003        62.400000000000006        3.5045861384173946     
   31.200000000000003        63.200000000000003        3.4910789919064880     
   31.200000000000003        64.000000000000000        3.4911152900495508     
   31.200000000000003        64.799999999999997        3.5051891474538399     
   31.200000000000003        65.600000000000009        3.4907308735154641     
   31.200000000000003        66.400000000000006        3.5031609360087037     
   31.200000000000003        67.200000000000003        3.4902870160582760     
   31.200000000000003        68.000000000000000        3.5041453081521770     
   31.200000000000003        68.799999999999997        3.4912238931635988     
   31.200000000000003        69.600000000000009        3.5065146682781632     
   31.200000000000003        70.400000000000006        3.4933459919976695     
   31.200000000000003        71.200000000000003        3.4919601412797436     
   31.200000000000003        72.000000000000000        3.5056949356613769     
   31.200000000000003        72.799999999999997        3.4912803029499870     
   31.200000000000003        73.600000000000009        3.5045780654431544     
   31.200000000000003        74.400000000000006        3.4917476724849910     
   31.200000000000003        75.200000000000003        3.4916427707765423     
   31.200000000000003        76.000000000000000        3.4910901202573110     
   31.200000000000003        76.800000000000011        3.5047313697259108     
   31.200000000000003        77.600000000000009        3.4917336515501858     
   31.200000000000003        78.400000000000006        3.4924740981344367     
   31.200000000000003        79.200000000000003        3.4925027680331491     
   31.200000000000003        80.000000000000000        3.4919663286590694     
   31.200000000000003        80.800000000000011        3.4927435292156463     
   31.200000000000003        81.600000000000009        3.5064730144643046     
   31.200000000000003        82.400000000000006        3.4899818048137257     
   31.200000000000003        83.200000000000003        3.5051705457077396     
   31.200000000000003        84.000000000000000        3.4914920680960968     
   31.200000000000003        84.800000000000011        3.5058600850364425     
   31.200000000000003        85.600000000000009        3.4901371870186995     
   31.200000000000003        86.400000000000006        3.5058795924219175     
   31.200000000000003        87.200000000000003        3.4918302064233901     
   31.200000000000003        88.000000000000000        3.5040882293725195     
   31.200000000000003        88.800000000000011        3.4917356193321591     
   31.200000000000003        89.600000000000009        3.4933737147416593     
   31.200000000000003        90.400000000000006        3.4906028511727061     
   31.200000000000003        91.200000000000003        3.5066639576679615     
   31.200000000000003        92.000000000000000        3.4951811650927236     
   31.200000000000003        92.800000000000011        3.4952973845344766     
   31.200000000000003        93.600000000000009        3.5075472958002507     
   31.200000000000003        94.400000000000006        3.5072349882689742     
   31.200000000000003        95.200000000000003        3.5083727321975591     
   31.200000000000003        96.000000000000000        3.4950542427538984     
   31.200000000000003        96.800000000000011        3.5087644755499303     
   31.200000000000003        97.600000000000009        3.5077383962803377     
   31.200000000000003        98.400000000000006        3.4937057649671091     
   31.200000000000003        99.200000000000003        3.5092170232054514     
   31.200000000000003        100.00000000000000        3.4955818112625376     
   31.200000000000003        100.80000000000001        3.5072142161363842     
   31.200000000000003        101.60000000000001        3.5087062194790679     
   31.200000000000003        102.40000000000001        3.4953085637487415     

   32.000000000000000       0.80000000000000004        3.4942671617629411     
   32.000000000000000        1.6000000000000001        3.4958643661926478     
   32.000000000000000        2.4000000000000004        3.5087773664339190     
   32.000000000000000        3.2000000000000002        3.4940434409425474     
   32.000000000000000        4.0000000000000000        3.5084489531542378     
   32.000000000000000        4.8000000000000007        3.4947782482211092     
   32.000000000000000        5.6000000000000005        3.5065985204217287     
   32.000000000000000        6.4000000000000004        3.4927453094360859     
   32.000000000000000        7.2000000000000002        3.5067431410925671     
   32.000000000000000        8.0000000000000000        3.4931337084232443     
   32.000000000000000        8.8000000000000007        3.5042841119346262     
   32.000000000000000        9.6000000000000014        3.4901210041642226     
   32.000000000000000        10.400000000000000        3.4910084832430757     
   32.000000000000000        11.200000000000001        3.4908530918152505     
   32.000000000000000        12.000000000000000        3.4906353242405697     
   32.000000000000000        12.800000000000001        3.4910755053623101     
   32.000000000000000        13.600000000000001        3.4915222191554180     
   32.000000000000000        14.400000000000000        3.4929272294089184     
   32.000000000000000        15.200000000000001        3.4912027548900380     
   32.000000000000000        16.000000000000000        3.5049970907097356     
   32.000000000000000        16.800000000000001        3.4908282824107890     
   32.000000000000000        17.600000000000001        3.5054945851486732     
   32.000000000000000        18.400000000000002        3.4918127107684001     
   32.000000000000000        19.200000000000003        3.4905529292057600     
   32.000000000000000        20.000000000000000        3.5050055656451948     
   32.000000000000000        20.800000000000001        3.4913692354602150     
   32.000000000000000        21.600000000000001        3.5033451876205133     
   32.000000000000000        22.400000000000002        3.4884186716013614     
   32.000000000000000        23.200000000000003        3.5032587494119700     
   32.000000000000000        24.000000000000000        3.4915405732590372     
   32.000000000000000        24.800000000000001        3.4920852728136862     
   32.000000000000000        25.600000000000001        3.4910690740586334     
   32.000000000000000        26.400000000000002        3.5048476342938328     
   32.000000000000000        27.200000000000003        3.4907471145173430     
   32.000000000000000        28.000000000000000        3.4894849230918306     
   32.000000000000000        28.800000000000001        3.5025912905500323     
   32.000000000000000        29.600000000000001        3.4912828877977486     
   32.000000000000000        30.400000000000002        3.5037443212354105     
   32.000000000000000        31.200000000000003        3.5045762180109890     
   32.000000000000000        32.000000000000000        3.4904943349251729     
   32.000000000000000        32.800000000000004        3.5046770925681106     
   32.000000000000000        33.600000000000001        3.4900251880537088     
   32.000000000000000        34.399999999999999        3.5046157485926983     
   32.000000000000000        35.200000000000003        3.4895892467398300     
   32.000000000000000        36.000000000000000        3.5034640326407405     
   32.000000000000000        36.800000000000004        3.4910389926547531     
   32.000000000000000        37.600000000000001        3.5067683745607168     
   32.000000000000000        38.400000000000006        3.4921646361725309     
   32.000000000000000        39.200000000000003        3.5027899274362011     
   32.000000000000000        40.000000000000000        3.4915572206861043     
   32.000000000000000        40.800000000000004        3.5031840899256159     
   32.000000000000000        41.600000000000001        3.5046255054062785     
   32.000000000000000        42.400000000000006        3.5044149012284627     
   32.000000000000000        43.200000000000003        3.4925310581437321     
   32.000000000000000        44.000000000000000        3.4934124722545801     
   32.000000000000000        44.800000000000004        3.5058062143252182     
   32.000000000000000        45.600000000000001        3.4921096269347678     
   32.000000000000000        46.400000000000006        3.4902900799821448     
   32.000000000000000        47.200000000000003        3.5061991763697877     
   32.000000000000000        48.000000000000000        3.4919028942752339     
   32.000000000000000        48.800000000000004        3.4915226382884179     
   32.000000000000000        49.600000000000001        3.5046228910847455     
   32.000000000000000        50.400000000000006        3.4920453348366798     
   32.000000000000000        51.200000000000003        3.5026229303026590     
   32.000000000000000        52.000000000000000        3.4904269907170922     
   32.000000000000000        52.800000000000004        3.5045524269585377     
   32.000000000000000        53.600000000000001        3.4926580025657259     
   32.000000000000000        54.400000000000006        3.5034632331589570     
   32.000000000000000        55.200000000000003        3.4897720072581322     
   32.000000000000000        56.000000000000000        3.5048662679192599
[truncated: 894,528 more chars]
