# Supplementary material for: A first-principles phase field method for quantitatively predicting multi-composition phase separation without thermodynamic empirical parameter
Source: Nat Commun. 2019 Aug 1;10:3451. doi: 10.1038/s41467-019-11248-z (PMC6671953; doi:10.1038/s41467-019-11248-z)
Supplement: Supplementary file 3 — Source Data [file 41467_2019_11248_MOESM3_ESM.zip › supplementary-files/data-files/Fig.6/Fig6-f-Ni75%/out_Ni_400-75.0%]

  0.80000000000000004       0.80000000000000004        3.5031597695941521     
  0.80000000000000004        1.6000000000000001        3.5061281289489661     
  0.80000000000000004        2.4000000000000004        3.4961266963599940     
  0.80000000000000004        3.2000000000000002        3.5083279055064636     
  0.80000000000000004        4.0000000000000000        3.5076871642110032     
  0.80000000000000004        4.8000000000000007        3.5137249713105954     
  0.80000000000000004        5.6000000000000005        3.4939054347389527     
  0.80000000000000004        6.4000000000000004        3.5059605138171031     
  0.80000000000000004        7.2000000000000002        3.4937846728745576     
  0.80000000000000004        8.0000000000000000        3.5138993845360136     
  0.80000000000000004        8.8000000000000007        3.5123200249481541     
  0.80000000000000004        9.6000000000000014        3.5035028071311753     
  0.80000000000000004        10.400000000000000        3.5075637840782918     
  0.80000000000000004        11.200000000000001        3.4986638869822499     
  0.80000000000000004        12.000000000000000        3.5150066595543685     
  0.80000000000000004        12.800000000000001        3.4906321258071435     
  0.80000000000000004        13.600000000000001        3.5146802285030048     
  0.80000000000000004        14.400000000000000        3.4912014755956409     
  0.80000000000000004        15.200000000000001        3.5094978864351627     
  0.80000000000000004        16.000000000000000        3.5024810276184200     
  0.80000000000000004        16.800000000000001        3.5016510715922329     
  0.80000000000000004        17.600000000000001        3.5097903076283195     
  0.80000000000000004        18.400000000000002        3.4973351041594971     
  0.80000000000000004        19.200000000000003        3.4952498999392128     
  0.80000000000000004        20.000000000000000        3.5080586519679691     
  0.80000000000000004        20.800000000000001        3.5010902616771182     
  0.80000000000000004        21.600000000000001        3.5135664473255019     
  0.80000000000000004        22.400000000000002        3.4940390555400924     
  0.80000000000000004        23.200000000000003        3.4900162509246915     
  0.80000000000000004        24.000000000000000        3.5025091388392919     
  0.80000000000000004        24.800000000000001        3.4925977458183581     
  0.80000000000000004        25.600000000000001        3.5161353240969060     
  0.80000000000000004        26.400000000000002        3.5022584457868087     
  0.80000000000000004        27.200000000000003        3.4991872036339311     
  0.80000000000000004        28.000000000000000        3.5164353893842559     
  0.80000000000000004        28.800000000000001        3.5055417821747761     
  0.80000000000000004        29.600000000000001        3.4921109774913575     
  0.80000000000000004        30.400000000000002        3.5089785045736051     
  0.80000000000000004        31.200000000000003        3.5151018485452963     
  0.80000000000000004        32.000000000000000        3.5040710418138468     
  0.80000000000000004        32.800000000000004        3.4990814025861039     
  0.80000000000000004        33.600000000000001        3.5179524180509594     
  0.80000000000000004        34.399999999999999        3.5094548228171285     
  0.80000000000000004        35.200000000000003        3.4997243140326311     
  0.80000000000000004        36.000000000000000        3.5078356510515478     
  0.80000000000000004        36.800000000000004        3.4979253841664484     
  0.80000000000000004        37.600000000000001        3.5020779645949656     
  0.80000000000000004        38.400000000000006        3.5023162144817430     
  0.80000000000000004        39.200000000000003        3.4970892923651178     
  0.80000000000000004        40.000000000000000        3.5147582172538905     
  0.80000000000000004        40.800000000000004        3.4940938674527757     
  0.80000000000000004        41.600000000000001        3.5205085411122443     
  0.80000000000000004        42.400000000000006        3.5050735208249413     
  0.80000000000000004        43.200000000000003        3.5030835520555961     
  0.80000000000000004        44.000000000000000        3.5086680756531363     
  0.80000000000000004        44.800000000000004        3.5013741007868995     
  0.80000000000000004        45.600000000000001        3.5058002178052323     
  0.80000000000000004        46.400000000000006        3.5089562519943129     
  0.80000000000000004        47.200000000000003        3.4985919641387087     
  0.80000000000000004        48.000000000000000        3.5021086090738978     
  0.80000000000000004        48.800000000000004        3.5055069681729156     
  0.80000000000000004        49.600000000000001        3.5166399020657408     
  0.80000000000000004        50.400000000000006        3.5075616251144681     
  0.80000000000000004        51.200000000000003        3.5196618052531741     
  0.80000000000000004        52.000000000000000        3.4956393782611790     
  0.80000000000000004        52.800000000000004        3.5151482037010737     
  0.80000000000000004        53.600000000000001        3.5042340667838712     
  0.80000000000000004        54.400000000000006        3.4989980818997992     
  0.80000000000000004        55.200000000000003        3.5045333124773963     
  0.80000000000000004        56.000000000000000        3.5099101971196363     
  0.80000000000000004        56.800000000000004        3.4955459457119300     
  0.80000000000000004        57.600000000000001        3.5100602359100734     
  0.80000000000000004        58.400000000000006        3.5002284542294246     
  0.80000000000000004        59.200000000000003        3.4934916904147535     
  0.80000000000000004        60.000000000000000        3.5106610816608925     
  0.80000000000000004        60.800000000000004        3.4990077046401575     
  0.80000000000000004        61.600000000000001        3.4984040948560349     
  0.80000000000000004        62.400000000000006        3.5091967675837594     
  0.80000000000000004        63.200000000000003        3.4984856928449841     
  0.80000000000000004        64.000000000000000        3.5063167896315646     
  0.80000000000000004        64.799999999999997        3.4958978529523610     
  0.80000000000000004        65.600000000000009        3.4925157039974710     
  0.80000000000000004        66.400000000000006        3.5057520020481041     
  0.80000000000000004        67.200000000000003        3.5037644188547437     
  0.80000000000000004        68.000000000000000        3.4882184686308424     
  0.80000000000000004        68.799999999999997        3.4876532558495161     
  0.80000000000000004        69.600000000000009        3.5066972280071549     
  0.80000000000000004        70.400000000000006        3.5021463017735091     
  0.80000000000000004        71.200000000000003        3.4910464032867647     
  0.80000000000000004        72.000000000000000        3.4932468834088706     
  0.80000000000000004        72.799999999999997        3.5163079325981093     
  0.80000000000000004        73.600000000000009        3.4926652888637011     
  0.80000000000000004        74.400000000000006        3.5101316555467981     
  0.80000000000000004        75.200000000000003        3.4948653108025716     
  0.80000000000000004        76.000000000000000        3.4911244994556458     
  0.80000000000000004        76.800000000000011        3.5041289424119224     
  0.80000000000000004        77.600000000000009        3.4997128213846809     
  0.80000000000000004        78.400000000000006        3.5034889955723387     
  0.80000000000000004        79.200000000000003        3.5099464648002869     
  0.80000000000000004        80.000000000000000        3.4971263591492687     
  0.80000000000000004        80.800000000000011        3.4922421802674211     
  0.80000000000000004        81.600000000000009        3.4972276726601228     
  0.80000000000000004        82.400000000000006        3.5107539997931965     
  0.80000000000000004        83.200000000000003        3.5096862914025211     
  0.80000000000000004        84.000000000000000        3.5093169018651640     
  0.80000000000000004        84.800000000000011        3.4960138586992038     
  0.80000000000000004        85.600000000000009        3.5072066335897145     
  0.80000000000000004        86.400000000000006        3.5059444153339605     
  0.80000000000000004        87.200000000000003        3.4930583370216017     
  0.80000000000000004        88.000000000000000        3.5093632204923635     
  0.80000000000000004        88.800000000000011        3.4963523131310725     
  0.80000000000000004        89.600000000000009        3.5103242192803048     
  0.80000000000000004        90.400000000000006        3.5050798335631392     
  0.80000000000000004        91.200000000000003        3.4955983058558582     
  0.80000000000000004        92.000000000000000        3.5061005527675317     
  0.80000000000000004        92.800000000000011        3.5082036471486173     
  0.80000000000000004        93.600000000000009        3.5028164033629361     
  0.80000000000000004        94.400000000000006        3.5006493596514865     
  0.80000000000000004        95.200000000000003        3.5091479448631202     
  0.80000000000000004        96.000000000000000        3.4982109801973076     
  0.80000000000000004        96.800000000000011        3.5057156236200160     
  0.80000000000000004        97.600000000000009        3.5032760088809325     
  0.80000000000000004        98.400000000000006        3.4991292122430053     
  0.80000000000000004        99.200000000000003        3.4989337665409641     
  0.80000000000000004        100.00000000000000        3.5109625240442672     
  0.80000000000000004        100.80000000000001        3.5002428790182387     
  0.80000000000000004        101.60000000000001        3.4975133992056593     
  0.80000000000000004        102.40000000000001        3.5047305921987544     

   1.6000000000000001       0.80000000000000004        3.4979390130349008     
   1.6000000000000001        1.6000000000000001        3.5066545613237396     
   1.6000000000000001        2.4000000000000004        3.4968577998471599     
   1.6000000000000001        3.2000000000000002        3.5088834119734016     
   1.6000000000000001        4.0000000000000000        3.4947303193972981     
   1.6000000000000001        4.8000000000000007        3.4971132246967014     
   1.6000000000000001        5.6000000000000005        3.5004079526414755     
   1.6000000000000001        6.4000000000000004        3.4983219522087130     
   1.6000000000000001        7.2000000000000002        3.5052534706163296     
   1.6000000000000001        8.0000000000000000        3.4992791842475564     
   1.6000000000000001        8.8000000000000007        3.4929525302741884     
   1.6000000000000001        9.6000000000000014        3.4936571662625324     
   1.6000000000000001        10.400000000000000        3.4944896503176643     
   1.6000000000000001        11.200000000000001        3.5115329142211382     
   1.6000000000000001        12.000000000000000        3.4931245076493500     
   1.6000000000000001        12.800000000000001        3.4933295968876306     
   1.6000000000000001        13.600000000000001        3.5091405351460510     
   1.6000000000000001        14.400000000000000        3.4918067614254773     
   1.6000000000000001        15.200000000000001        3.5074487299388259     
   1.6000000000000001        16.000000000000000        3.4972390859995395     
   1.6000000000000001        16.800000000000001        3.5138831105731354     
   1.6000000000000001        17.600000000000001        3.4993276877164599     
   1.6000000000000001        18.400000000000002        3.5106396266132394     
   1.6000000000000001        19.200000000000003        3.5117790959176598     
   1.6000000000000001        20.000000000000000        3.4944581384050797     
   1.6000000000000001        20.800000000000001        3.5014332594243331     
   1.6000000000000001        21.600000000000001        3.4996351554597775     
   1.6000000000000001        22.400000000000002        3.4933396586375918     
   1.6000000000000001        23.200000000000003        3.5118469218581869     
   1.6000000000000001        24.000000000000000        3.5135688011030508     
   1.6000000000000001        24.800000000000001        3.4960924387075361     
   1.6000000000000001        25.600000000000001        3.4945564787604209     
   1.6000000000000001        26.400000000000002        3.4969610202543961     
   1.6000000000000001        27.200000000000003        3.5052987319414175     
   1.6000000000000001        28.000000000000000        3.4973896940274765     
   1.6000000000000001        28.800000000000001        3.5010434946769200     
   1.6000000000000001        29.600000000000001        3.5090388052091233     
   1.6000000000000001        30.400000000000002        3.5057232192426553     
   1.6000000000000001        31.200000000000003        3.4888408773749933     
   1.6000000000000001        32.000000000000000        3.5108696132657657     
   1.6000000000000001        32.800000000000004        3.5037834611480538     
   1.6000000000000001        33.600000000000001        3.4988630699079417     
   1.6000000000000001        34.399999999999999        3.4968201262555931     
   1.6000000000000001        35.200000000000003        3.5166701274588412     
   1.6000000000000001        36.000000000000000        3.5079738967343501     
   1.6000000000000001        36.800000000000004        3.5014621592964463     
   1.6000000000000001        37.600000000000001        3.5025142589942870     
   1.6000000000000001        38.400000000000006        3.5011958541625119     
   1.6000000000000001        39.200000000000003        3.4963682008347430     
   1.6000000000000001        40.000000000000000        3.5095904412156007     
   1.6000000000000001        40.800000000000004        3.5032857907170962     
   1.6000000000000001        41.600000000000001        3.4996707000314764     
   1.6000000000000001        42.400000000000006        3.4968776373718655     
   1.6000000000000001        43.200000000000003        3.5035418593260519     
   1.6000000000000001        44.000000000000000        3.5033508281719383     
   1.6000000000000001        44.800000000000004        3.4982243766016508     
   1.6000000000000001        45.600000000000001        3.5162707165560985     
   1.6000000000000001        46.400000000000006        3.4948760228621625     
   1.6000000000000001        47.200000000000003        3.5128345485282320     
   1.6000000000000001        48.000000000000000        3.5009140635779095     
   1.6000000000000001        48.800000000000004        3.5047617847716506     
   1.6000000000000001        49.600000000000001        3.4994626450181303     
   1.6000000000000001        50.400000000000006        3.5103587496339914     
   1.6000000000000001        51.200000000000003        3.4952934468898444     
   1.6000000000000001        52.000000000000000        3.5046562361835503     
   1.6000000000000001        52.800000000000004        3.5006697052201905     
   1.6000000000000001        53.600000000000001        3.5010438607938874     
   1.6000000000000001        54.400000000000006        3.5097947542277432     
   1.6000000000000001        55.200000000000003        3.4949070737217021     
   1.6000000000000001        56.000000000000000        3.4967152814722340     
   1.6000000000000001        56.800000000000004        3.5166727156515596     
   1.6000000000000001        57.600000000000001        3.5014132960666835     
   1.6000000000000001        58.400000000000006        3.5181078875997511     
   1.6000000000000001        59.200000000000003        3.5027580773880529     
   1.6000000000000001        60.000000000000000        3.4993811402717694     
   1.6000000000000001        60.800000000000004        3.4920320909084999     
   1.6000000000000001        61.600000000000001        3.5131365876271037     
   1.6000000000000001        62.400000000000006        3.4952165300919464     
   1.6000000000000001        63.200000000000003        3.5012748757054570     
   1.6000000000000001        64.000000000000000        3.4983770809942136     
   1.6000000000000001        64.799999999999997        3.5061560346542695     
   1.6000000000000001        65.600000000000009        3.5053261601806960     
   1.6000000000000001        66.400000000000006        3.5094839276119969     
   1.6000000000000001        67.200000000000003        3.4965179535153661     
   1.6000000000000001        68.000000000000000        3.5101434734612225     
   1.6000000000000001        68.799999999999997        3.5042585371044779     
   1.6000000000000001        69.600000000000009        3.4916432495253451     
   1.6000000000000001        70.400000000000006        3.4946554151825424     
   1.6000000000000001        71.200000000000003        3.5161773818162323     
   1.6000000000000001        72.000000000000000        3.4936581485355709     
   1.6000000000000001        72.799999999999997        3.4988185143752353     
   1.6000000000000001        73.600000000000009        3.4972514439209199     
   1.6000000000000001        74.400000000000006        3.5092090692502698     
   1.6000000000000001        75.200000000000003        3.5040272985424523     
   1.6000000000000001        76.000000000000000        3.5094725009515968     
   1.6000000000000001        76.800000000000011        3.5070505558611162     
   1.6000000000000001        77.600000000000009        3.5135840370347813     
   1.6000000000000001        78.400000000000006        3.4947667414573305     
   1.6000000000000001        79.200000000000003        3.4936784884626824     
   1.6000000000000001        80.000000000000000        3.4986457333578436     
   1.6000000000000001        80.800000000000011        3.5144848673278553     
   1.6000000000000001        81.600000000000009        3.4948691855398009     
   1.6000000000000001        82.400000000000006        3.5062128194894360     
   1.6000000000000001        83.200000000000003        3.4991305237133687     
   1.6000000000000001        84.000000000000000        3.5096767792413424     
   1.6000000000000001        84.800000000000011        3.4940915016077367     
   1.6000000000000001        85.600000000000009        3.5099895742943605     
   1.6000000000000001        86.400000000000006        3.4934264772473820     
   1.6000000000000001        87.200000000000003        3.5152335934762888     
   1.6000000000000001        88.000000000000000        3.4930021208172071     
   1.6000000000000001        88.800000000000011        3.4977248634032274     
   1.6000000000000001        89.600000000000009        3.4975641553016832     
   1.6000000000000001        90.400000000000006        3.5073207659925969     
   1.6000000000000001        91.200000000000003        3.5073728953598664     
   1.6000000000000001        92.000000000000000        3.4930649402681588     
   1.6000000000000001        92.800000000000011        3.5028480081125113     
   1.6000000000000001        93.600000000000009        3.4978864258353188     
   1.6000000000000001        94.400000000000006        3.5062744671112513     
   1.6000000000000001        95.200000000000003        3.5080019004627845     
   1.6000000000000001        96.000000000000000        3.5131643407389923     
   1.6000000000000001        96.800000000000011        3.4929961719405340     
   1.6000000000000001        97.600000000000009        3.4981232643010998     
   1.6000000000000001        98.400000000000006        3.5111314915200693     
   1.6000000000000001        99.200000000000003        3.4969096003263309     
   1.6000000000000001        100.00000000000000        3.5131264892087102     
   1.6000000000000001        100.80000000000001        3.5049318956494608     
   1.6000000000000001        101.60000000000001        3.4945580218100813     
   1.6000000000000001        102.40000000000001        3.5083886872583241     

   2.4000000000000004       0.80000000000000004        3.5015536586336506     
   2.4000000000000004        1.6000000000000001        3.5019612014479509     
   2.4000000000000004        2.4000000000000004        3.5150544895999856     
   2.4000000000000004        3.2000000000000002        3.4981514845116592     
   2.4000000000000004        4.0000000000000000        3.4973470425675757     
   2.4000000000000004        4.8000000000000007        3.5060102626220617     
   2.4000000000000004        5.6000000000000005        3.5019448582886814     
   2.4000000000000004        6.4000000000000004        3.4978196689908536     
   2.4000000000000004        7.2000000000000002        3.5115830121918501     
   2.4000000000000004        8.0000000000000000        3.4993734985556220     
   2.4000000000000004        8.8000000000000007        3.5126872259789050     
   2.4000000000000004        9.6000000000000014        3.4977617239608634     
   2.4000000000000004        10.400000000000000        3.5116749383297639     
   2.4000000000000004        11.200000000000001        3.5035423539856123     
   2.4000000000000004        12.000000000000000        3.5002815566404020     
   2.4000000000000004        12.800000000000001        3.4975579550311071     
   2.4000000000000004        13.600000000000001        3.5102043052436747     
   2.4000000000000004        14.400000000000000        3.4951557257594748     
   2.4000000000000004        15.200000000000001        3.5078659490510202     
   2.4000000000000004        16.000000000000000        3.5077695832427351     
   2.4000000000000004        16.800000000000001        3.4978541160440395     
   2.4000000000000004        17.600000000000001        3.4946198604888976     
   2.4000000000000004        18.400000000000002        3.5110336650326692     
   2.4000000000000004        19.200000000000003        3.4891790130408378     
   2.4000000000000004        20.000000000000000        3.5135534231718100     
   2.4000000000000004        20.800000000000001        3.5064233270514396     
   2.4000000000000004        21.600000000000001        3.4977260148737241     
   2.4000000000000004        22.400000000000002        3.5118914683578293     
   2.4000000000000004        23.200000000000003        3.5069052439178159     
   2.4000000000000004        24.000000000000000        3.4958037559982404     
   2.4000000000000004        24.800000000000001        3.5078438002514085     
   2.4000000000000004        25.600000000000001        3.5036476142000645     
   2.4000000000000004        26.400000000000002        3.5100208199318907     
   2.4000000000000004        27.200000000000003        3.5156462814794431     
   2.4000000000000004        28.000000000000000        3.4947834413134888     
   2.4000000000000004        28.800000000000001        3.5098317639044292     
   2.4000000000000004        29.600000000000001        3.4929512978768944     
   2.4000000000000004        30.400000000000002        3.5018893002924436     
   2.4000000000000004        31.200000000000003        3.5086874115421631     
   2.4000000000000004        32.000000000000000        3.5066199916843619     
   2.4000000000000004        32.800000000000004        3.5041111544674299     
   2.4000000000000004        33.600000000000001        3.5112952478268831     
   2.4000000000000004        34.399999999999999        3.5039921733551909     
   2.4000000000000004        35.200000000000003        3.4936855911547964     
   2.4000000000000004        36.000000000000000        3.4958156665488977     
   2.4000000000000004        36.800000000000004        3.5048845136995430     
   2.4000000000000004        37.600000000000001        3.4960550647153021     
   2.4000000000000004        38.400000000000006        3.5183854022092178     
   2.4000000000000004        39.200000000000003        3.5081157594583381     
   2.4000000000000004        40.000000000000000        3.5114859613746021     
   2.4000000000000004        40.800000000000004        3.5001351084094403     
   2.4000000000000004        41.600000000000001        3.5011989856435806     
   2.4000000000000004        42.400000000000006        3.4992458908948838     
   2.4000000000000004        43.200000000000003        3.5168971019828636     
   2.4000000000000004        44.000000000000000        3.4980821514754203     
   2.4000000000000004        44.800000000000004        3.4960006404758031     
   2.4000000000000004        45.600000000000001        3.4989670150215617     
   2.4000000000000004        46.400000000000006        3.5056960251779139     
   2.4000000000000004        47.200000000000003        3.4986145198084113     
   2.4000000000000004        48.000000000000000        3.5173841589129244     
   2.4000000000000004        48.800000000000004        3.5062641284313454     
   2.4000000000000004        49.600000000000001        3.5012507036797667     
   2.4000000000000004        50.400000000000006        3.5052165634814729     
   2.4000000000000004        51.200000000000003        3.5169073592384796     
   2.4000000000000004        52.000000000000000        3.5040820546860090     
   2.4000000000000004        52.800000000000004        3.5135487966327039     
   2.4000000000000004        53.600000000000001        3.5078842841650668     
   2.4000000000000004        54.400000000000006        3.5030213022222823     
   2.4000000000000004        55.200000000000003        3.5009100865816833     
   2.4000000000000004        56.000000000000000        3.5038278168478882     
   2.4000000000000004        56.800000000000004        3.5046223440419291     
   2.4000000000000004        57.600000000000001        3.4942605711309120     
   2.4000000000000004        58.400000000000006        3.5001164867848962     
   2.4000000000000004        59.200000000000003        3.5025802002768063     
   2.4000000000000004        60.000000000000000        3.5170634059303474     
   2.4000000000000004        60.800000000000004        3.5078760230954340     
   2.4000000000000004        61.600000000000001        3.4999916631298147     
   2.4000000000000004        62.400000000000006        3.4970088890779607     
   2.4000000000000004        63.200000000000003        3.5081813336705583     
   2.4000000000000004        64.000000000000000        3.5068209620606887     
   2.4000000000000004        64.799999999999997        3.5058791325472365     
   2.4000000000000004        65.600000000000009        3.5011498599630886     
   2.4000000000000004        66.400000000000006        3.4965365892827012     
   2.4000000000000004        67.200000000000003        3.5053192021745669     
   2.4000000000000004        68.000000000000000        3.4994530640894421     
   2.4000000000000004        68.799999999999997        3.4948525173533769     
   2.4000000000000004        69.600000000000009        3.5111880652271230     
   2.4000000000000004        70.400000000000006        3.5065795096395180     
   2.4000000000000004        71.200000000000003        3.4979094347915627     
   2.4000000000000004        72.000000000000000        3.5011134662803030     
   2.4000000000000004        72.799999999999997        3.5043245264295493     
   2.4000000000000004        73.600000000000009        3.5018631532911284     
   2.4000000000000004        74.400000000000006        3.5005256885684548     
   2.4000000000000004        75.200000000000003        3.5094582218082535     
   2.4000000000000004        76.000000000000000        3.4941095561528499     
   2.4000000000000004        76.800000000000011        3.4907284387440449     
   2.4000000000000004        77.600000000000009        3.5093208383743972     
   2.4000000000000004        78.400000000000006        3.4964872942183125     
   2.4000000000000004        79.200000000000003        3.5175948214868282     
   2.4000000000000004        80.000000000000000        3.4926546104969214     
   2.4000000000000004        80.800000000000011        3.5093905130113847     
   2.4000000000000004        81.600000000000009        3.5131065542614017     
   2.4000000000000004        82.400000000000006        3.4941445920614900     
   2.4000000000000004        83.200000000000003        3.4937168427511152     
   2.4000000000000004        84.000000000000000        3.5168357936563597     
   2.4000000000000004        84.800000000000011        3.5039260118829634     
   2.4000000000000004        85.600000000000009        3.5110620540494426     
   2.4000000000000004        86.400000000000006        3.4989074274743706     
   2.4000000000000004        87.200000000000003        3.5141606565224803     
   2.4000000000000004        88.000000000000000        3.5011847120849073     
   2.4000000000000004        88.800000000000011        3.5175186699439118     
   2.4000000000000004        89.600000000000009        3.5026277141150564     
   2.4000000000000004        90.400000000000006        3.5091956228148238     
   2.4000000000000004        91.200000000000003        3.4906118308514675     
   2.4000000000000004        92.000000000000000        3.5014845387403586     
   2.4000000000000004        92.800000000000011        3.5076120045585681     
   2.4000000000000004        93.600000000000009        3.5001908843859213     
   2.4000000000000004        94.400000000000006        3.5130296131805450     
   2.4000000000000004        95.200000000000003        3.4976462424477388     
   2.4000000000000004        96.000000000000000        3.4959519479887522     
   2.4000000000000004        96.800000000000011        3.4942774930885050     
   2.4000000000000004        97.600000000000009        3.5111296205621598     
   2.4000000000000004        98.400000000000006        3.5101079297663551     
   2.4000000000000004        99.200000000000003        3.5051488334935743     
   2.4000000000000004        100.00000000000000        3.4948476748647850     
   2.4000000000000004        100.80000000000001        3.5110158371211395     
   2.4000000000000004        101.60000000000001        3.4988069347503288     
   2.4000000000000004        102.40000000000001        3.5099196704227773     

   3.2000000000000002       0.80000000000000004        3.5026447677823329     
   3.2000000000000002        1.6000000000000001        3.4944244405732330     
   3.2000000000000002        2.4000000000000004        3.4947001280539873     
   3.2000000000000002        3.2000000000000002        3.5113317908354835     
   3.2000000000000002        4.0000000000000000        3.4953243199729651     
   3.2000000000000002        4.8000000000000007        3.4981438700435716     
   3.2000000000000002        5.6000000000000005        3.5046447482283858     
   3.2000000000000002        6.4000000000000004        3.5039981589128830     
   3.2000000000000002        7.2000000000000002        3.4928432059938817     
   3.2000000000000002        8.0000000000000000        3.4982025103561809     
   3.2000000000000002        8.8000000000000007        3.4960830679086747     
   3.2000000000000002        9.6000000000000014        3.5042983872748485     
   3.2000000000000002        10.400000000000000        3.4903062654077193     
   3.2000000000000002        11.200000000000001        3.4907131188837393     
   3.2000000000000002        12.000000000000000        3.5088042922092759     
   3.2000000000000002        12.800000000000001        3.4957634123940151     
   3.2000000000000002        13.600000000000001        3.5062339981183768     
   3.2000000000000002        14.400000000000000        3.5038243975542041     
   3.2000000000000002        15.200000000000001        3.4918254400973345     
   3.2000000000000002        16.000000000000000        3.5038057470009543     
   3.2000000000000002        16.800000000000001        3.5069056700565571     
   3.2000000000000002        17.600000000000001        3.4986983876629583     
   3.2000000000000002        18.400000000000002        3.4924845679662440     
   3.2000000000000002        19.200000000000003        3.4952564069983034     
   3.2000000000000002        20.000000000000000        3.4903260022623526     
   3.2000000000000002        20.800000000000001        3.4971312492536337     
   3.2000000000000002        21.600000000000001        3.5095977655397004     
   3.2000000000000002        22.400000000000002        3.4986114637940835     
   3.2000000000000002        23.200000000000003        3.5063458099174709     
   3.2000000000000002        24.000000000000000        3.5045145572034579     
   3.2000000000000002        24.800000000000001        3.4976520929761401     
   3.2000000000000002        25.600000000000001        3.5067021244310999     
   3.2000000000000002        26.400000000000002        3.4940302232584988     
   3.2000000000000002        27.200000000000003        3.4978267554766900     
   3.2000000000000002        28.000000000000000        3.5010022002995091     
   3.2000000000000002        28.800000000000001        3.5137337991852040     
   3.2000000000000002        29.600000000000001        3.5028889726355454     
   3.2000000000000002        30.400000000000002        3.5127738803947617     
   3.2000000000000002        31.200000000000003        3.4973505187145792     
   3.2000000000000002        32.000000000000000        3.5004742125696935     
   3.2000000000000002        32.800000000000004        3.4900937864055614     
   3.2000000000000002        33.600000000000001        3.5109945416038388     
   3.2000000000000002        34.399999999999999        3.4988080284171290     
   3.2000000000000002        35.200000000000003        3.5180939758470373     
   3.2000000000000002        36.000000000000000        3.5061246197595870     
   3.2000000000000002        36.800000000000004        3.5184793487451245     
   3.2000000000000002        37.600000000000001        3.5004209168909304     
   3.2000000000000002        38.400000000000006        3.4992205642531768     
   3.2000000000000002        39.200000000000003        3.4957499139914217     
   3.2000000000000002        40.000000000000000        3.5121833394698951     
   3.2000000000000002        40.800000000000004        3.4928550369829305     
   3.2000000000000002        41.600000000000001        3.5016846543184088     
   3.2000000000000002        42.400000000000006        3.5148408230767028     
   3.2000000000000002        43.200000000000003        3.5049212354591255     
   3.2000000000000002        44.000000000000000        3.5165537537770630     
   3.2000000000000002        44.800000000000004        3.5094952236267809     
   3.2000000000000002        45.600000000000001        3.5204822316359445     
   3.2000000000000002        46.400000000000006        3.5156581480553935     
   3.2000000000000002        47.200000000000003        3.5013244814325484     
   3.2000000000000002        48.000000000000000        3.5086278553338159     
   3.2000000000000002        48.800000000000004        3.5115717620819198     
   3.2000000000000002        49.600000000000001        3.5065983532216518     
   3.2000000000000002        50.400000000000006        3.5004737533954855     
   3.2000000000000002        51.200000000000003        3.5147175466247038     
   3.2000000000000002        52.000000000000000        3.4990170351748708     
   3.2000000000000002        52.800000000000004        3.5107199888494098     
   3.2000000000000002        53.600000000000001        3.5028215326842762     
   3.2000000000000002        54.400000000000006        3.5056367899346519     
   3.2000000000000002        55.200000000000003        3.5035707985084814     
   3.2000000000000002        56.000000000000000        3.5043126641781965     
   3.2000000000000002        56.800000000000004        3.5081679198787090     
   3.2000000000000002        57.600000000000001        3.5025934960265697     
   3.2000000000000002        58.400000000000006        3.5178712963149508     
   3.2000000000000002        59.200000000000003        3.4941350359759498     
   3.2000000000000002        60.000000000000000        3.4980387096078198     
   3.2000000000000002        60.800000000000004        3.4970894251831277     
   3.2000000000000002        61.600000000000001        3.5030799993463093     
   3.2000000000000002        62.400000000000006        3.4952748083681069     
   3.2000000000000002        63.200000000000003        3.5081315539656179     
   3.2000000000000002        64.000000000000000        3.4986768683567471     
   3.2000000000000002        64.799999999999997        3.4993378100595605     
   3.2000000000000002        65.600000000000009        3.5077514470533653     
   3.2000000000000002        66.400000000000006        3.4949491846994989     
   3.2000000000000002        67.200000000000003        3.4993313932097188     
   3.2000000000000002        68.000000000000000        3.5163545041726523     
   3.2000000000000002        68.799999999999997        3.5045834735355812     
   3.2000000000000002        69.600000000000009        3.4961724426685921     
   3.2000000000000002        70.400000000000006        3.5118517007113144     
   3.2000000000000002        71.200000000000003        3.4934336076034915     
   3.2000000000000002        72.000000000000000        3.4954350697065304     
   3.2000000000000002        72.799999999999997        3.5011690489214433     
   3.2000000000000002        73.600000000000009        3.5006639243143218     
   3.2000000000000002        74.400000000000006        3.5131356998984118     
   3.2000000000000002        75.200000000000003        3.4920883474859372     
   3.2000000000000002        76.000000000000000        3.5092509069602063     
   3.2000000000000002        76.800000000000011        3.4984988174910896     
   3.2000000000000002        77.600000000000009        3.5136211318353161     
   3.2000000000000002        78.400000000000006        3.5033098011554054     
   3.2000000000000002        79.200000000000003        3.5058886437478729     
   3.2000000000000002        80.000000000000000        3.5077561563449025     
   3.2000000000000002        80.800000000000011        3.4991891971323352     
   3.2000000000000002        81.600000000000009        3.5029758308230363     
   3.2000000000000002        82.400000000000006        3.5114001412134210     
   3.2000000000000002        83.200000000000003        3.4919427483639844     
   3.2000000000000002        84.000000000000000        3.4992294730802005     
   3.2000000000000002        84.800000000000011        3.5043908546966445     
   3.2000000000000002        85.600000000000009        3.4938511012427149     
   3.2000000000000002        86.400000000000006        3.5107370097255113     
   3.2000000000000002        87.200000000000003        3.4991613606035510     
   3.2000000000000002        88.000000000000000        3.5063998579020530     
   3.2000000000000002        88.800000000000011        3.4973829227401434     
   3.2000000000000002        89.600000000000009        3.4957761924688651     
   3.2000000000000002        90.400000000000006        3.5019768150310018     
   3.2000000000000002        91.200000000000003        3.5159467464103678     
   3.2000000000000002        92.000000000000000        3.4988176066829313     
   3.2000000000000002        92.800000000000011        3.5054124128293114     
   3.2000000000000002        93.600000000000009        3.5067790003904404     
   3.2000000000000002        94.400000000000006        3.4922758143857089     
   3.2000000000000002        95.200000000000003        3.5018567450458029     
   3.2000000000000002        96.000000000000000        3.5020221993030938     
   3.2000000000000002        96.800000000000011        3.4961996531761428     
   3.2000000000000002        97.600000000000009        3.5104740341544858     
   3.2000000000000002        98.400000000000006        3.5006002943540753     
   3.2000000000000002        99.200000000000003        3.4945100923341128     
   3.2000000000000002        100.00000000000000        3.5099660418699448     
   3.2000000000000002        100.80000000000001        3.4982901197206977     
   3.2000000000000002        101.60000000000001        3.5108642028544832     
   3.2000000000000002        102.40000000000001        3.4936432975838732     

   4.0000000000000000       0.80000000000000004        3.5103957636105694     
   4.0000000000000000        1.6000000000000001        3.5075617031426765     
   4.0000000000000000        2.4000000000000004        3.5003728611378855     
   4.0000000000000000        3.2000000000000002        3.5050726927756455     
   4.0000000000000000        4.0000000000000000        3.5051375143555190     
   4.0000000000000000        4.8000000000000007        3.4935064214539113     
   4.0000000000000000        5.6000000000000005        3.5090909752265640     
   4.0000000000000000        6.4000000000000004        3.4938643463695453     
   4.0000000000000000        7.2000000000000002        3.5029067425518918     
   4.0000000000000000        8.0000000000000000        3.4947105117696453     
   4.0000000000000000        8.8000000000000007        3.4936932275727242     
   4.0000000000000000        9.6000000000000014        3.5016910045994729     
   4.0000000000000000        10.400000000000000        3.4968912763185811     
   4.0000000000000000        11.200000000000001        3.5038282829857530     
   4.0000000000000000        12.000000000000000        3.4903132602073543     
   4.0000000000000000        12.800000000000001        3.5047548497626893     
   4.0000000000000000        13.600000000000001        3.4882432362417664     
   4.0000000000000000        14.400000000000000        3.5013908839874799     
   4.0000000000000000        15.200000000000001        3.5011324108282968     
   4.0000000000000000        16.000000000000000        3.4975604108840752     
   4.0000000000000000        16.800000000000001        3.5012806508841945     
   4.0000000000000000        17.600000000000001        3.4929070590382527     
   4.0000000000000000        18.400000000000002        3.5096436270549938     
   4.0000000000000000        19.200000000000003        3.5098594016312568     
   4.0000000000000000        20.000000000000000        3.5036595514004185     
   4.0000000000000000        20.800000000000001        3.5032581459770378     
   4.0000000000000000        21.600000000000001        3.5045755451668392     
   4.0000000000000000        22.400000000000002        3.4923400943013592     
   4.0000000000000000        23.200000000000003        3.5025779351429454     
   4.0000000000000000        24.000000000000000        3.5016592431494664     
   4.0000000000000000        24.800000000000001        3.5060187653174300     
   4.0000000000000000        25.600000000000001        3.4945106604612630     
   4.0000000000000000        26.400000000000002        3.5004944819208679     
   4.0000000000000000        27.200000000000003        3.5119234307130149     
   4.0000000000000000        28.000000000000000        3.5120022583059503     
   4.0000000000000000        28.800000000000001        3.4936602474578851     
   4.0000000000000000        29.600000000000001        3.4940532515060516     
   4.0000000000000000        30.400000000000002        3.4969768982319014     
   4.0000000000000000        31.200000000000003        3.5018144390958668     
   4.0000000000000000        32.000000000000000        3.5155487298107522     
   4.0000000000000000        32.800000000000004        3.4918269825404238     
   4.0000000000000000        33.600000000000001        3.5112670661558392     
   4.0000000000000000        34.399999999999999        3.4912383620741441     
   4.0000000000000000        35.200000000000003        3.5018862957211256     
   4.0000000000000000        36.000000000000000        3.4958870512844928     
   4.0000000000000000        36.800000000000004        3.4956132274119058     
   4.0000000000000000        37.600000000000001        3.4958278833125882     
   4.0000000000000000        38.400000000000006        3.5040340317992729     
   4.0000000000000000        39.200000000000003        3.5160300580562254     
   4.0000000000000000        40.000000000000000        3.4950927076647003     
   4.0000000000000000        40.800000000000004        3.5154533140316437     
   4.0000000000000000        41.600000000000001        3.5005604651481730     
   4.0000000000000000        42.400000000000006        3.5038661291620388     
   4.0000000000000000        43.200000000000003        3.5029812373952218     
   4.0000000000000000        44.000000000000000        3.5006163035921607     
   4.0000000000000000        44.800000000000004        3.5017694145139648     
   4.0000000000000000        45.600000000000001        3.4979854136630650     
   4.0000000000000000        46.400000000000006        3.5067873777108551     
   4.0000000000000000        47.200000000000003        3.5038762522214797     
   4.0000000000000000        48.000000000000000        3.5077020466316573     
   4.0000000000000000        48.800000000000004        3.5091131576878225     
   4.0000000000000000        49.600000000000001        3.5129724517388534     
   4.0000000000000000        50.400000000000006        3.4976069501745530     
   4.0000000000000000        51.200000000000003        3.5081936413328370     
   4.0000000000000000        52.000000000000000        3.5197301029122601     
   4.0000000000000000        52.800000000000004        3.5058148010909762     
   4.0000000000000000        53.600000000000001        3.5052959943701021     
   4.0000000000000000        54.400000000000006        3.4988765784698557     
   4.0000000000000000        55.200000000000003        3.5112629462296496     
   4.0000000000000000        56.000000000000000        3.5097712674717103     
   4.0000000000000000        56.800000000000004        3.4992472181020582     
   4.0000000000000000        57.600000000000001        3.5041530553199727     
   4.0000000000000000        58.400000000000006        3.4997847620038054     
   4.0000000000000000        59.200000000000003        3.5153897186675400     
   4.0000000000000000        60.000000000000000        3.5081743753416519     
   4.0000000000000000        60.800000000000004        3.5011631581020146     
   4.0000000000000000        61.600000000000001        3.4957013585292942     
   4.0000000000000000        62.400000000000006        3.5087420947566601     
   4.0000000000000000        63.200000000000003        3.5030309676941367     
   4.0000000000000000        64.000000000000000        3.5011458203788091     
   4.0000000000000000        64.799999999999997        3.4993521865487529     
   4.0000000000000000        65.600000000000009        3.4993667441123724     
   4.0000000000000000        66.400000000000006        3.4982808308645010     
   4.0000000000000000        67.200000000000003        3.5075041000388936     
   4.0000000000000000        68.000000000000000        3.4897570609851973     
   4.0000000000000000        68.799999999999997        3.5084990299663565     
   4.0000000000000000        69.600000000000009        3.5023239157670343     
   4.0000000000000000        70.400000000000006        3.4961702751360115     
   4.0000000000000000        71.200000000000003        3.5137364312651789     
   4.0000000000000000        72.000000000000000        3.5034150984701729     
   4.0000000000000000        72.799999999999997        3.5096866318967979     
   4.0000000000000000        73.600000000000009        3.5095131389550294     
   4.0000000000000000        74.400000000000006        3.4939160541112546     
   4.0000000000000000        75.200000000000003        3.5023554332540896     
   4.0000000000000000        76.000000000000000        3.5041230144524751     
   4.0000000000000000        76.800000000000011        3.5028325189203993     
   4.0000000000000000        77.600000000000009        3.5109952790851993     
   4.0000000000000000        78.400000000000006        3.4958697748295546     
   4.0000000000000000        79.200000000000003        3.5028722129195602     
   4.0000000000000000        80.000000000000000        3.5012845557127541     
   4.0000000000000000        80.800000000000011        3.5139636508456626     
   4.0000000000000000        81.600000000000009        3.5030561211346600     
   4.0000000000000000        82.400000000000006        3.5079481122261034     
   4.0000000000000000        83.200000000000003        3.5146854132428516     
   4.0000000000000000        84.000000000000000        3.4999851177257288     
   4.0000000000000000        84.800000000000011        3.5168346209553492     
   4.0000000000000000        85.600000000000009        3.5099877325948183     
   4.0000000000000000        86.400000000000006        3.5045600625937734     
   4.0000000000000000        87.200000000000003        3.5135126737232634     
   4.0000000000000000        88.000000000000000        3.4939249426576655     
   4.0000000000000000        88.800000000000011        3.5151906043153986     
   4.0000000000000000        89.600000000000009        3.5017760378846563     
   4.0000000000000000        90.400000000000006        3.5140102124996040     
   4.0000000000000000        91.200000000000003        3.5021685171891406     
   4.0000000000000000        92.000000000000000        3.5014858072326009     
   4.0000000000000000        92.800000000000011        3.4951677506710825     
   4.0000000000000000        93.600000000000009        3.5002121648078512     
   4.0000000000000000        94.400000000000006        3.5075385294248056     
   4.0000000000000000        95.200000000000003        3.5103917392934800     
   4.0000000000000000        96.000000000000000        3.4978734010452937     
   4.0000000000000000        96.800000000000011        3.5009474143811650     
   4.0000000000000000        97.600000000000009        3.5130572839118490     
   4.0000000000000000        98.400000000000006        3.5013222223695282     
   4.0000000000000000        99.200000000000003        3.5189385470413224     
   4.0000000000000000        100.00000000000000        3.5004127166132992     
   4.0000000000000000        100.80000000000001        3.5113471362008464     
   4.0000000000000000        101.60000000000001        3.4973670538772974     
   4.0000000000000000        102.40000000000001        3.5054573293703011     

   4.8000000000000007       0.80000000000000004        3.4921957721019399     
   4.8000000000000007        1.6000000000000001        3.4931840551588516     
   4.8000000000000007        2.4000000000000004        3.5026680627350939     
   4.8000000000000007        3.2000000000000002        3.4990521287034486     
   4.8000000000000007        4.0000000000000000        3.5076907074514052     
   4.8000000000000007        4.8000000000000007        3.5057453767249118     
   4.8000000000000007        5.6000000000000005        3.5089389385045466     
   4.8000000000000007        6.4000000000000004        3.4903986711871067     
   4.8000000000000007        7.2000000000000002        3.5040309463799546     
   4.8000000000000007        8.0000000000000000        3.4917234636374839     
   4.8000000000000007        8.8000000000000007        3.5010858367184365     
   4.8000000000000007        9.6000000000000014        3.4929829877571112     
   4.8000000000000007        10.400000000000000        3.5017753722817866     
   4.8000000000000007        11.200000000000001        3.5065549874860307     
   4.8000000000000007        12.000000000000000        3.5055109677119720     
   4.8000000000000007        12.800000000000001        3.4925271344292024     
   4.8000000000000007        13.600000000000001        3.4978993649768415     
   4.8000000000000007        14.400000000000000        3.5048936382650093     
   4.8000000000000007        15.200000000000001        3.4856733947246963     
   4.8000000000000007        16.000000000000000        3.4949038503839125     
   4.8000000000000007        16.800000000000001        3.5066021732979067     
   4.8000000000000007        17.600000000000001        3.4973509464787225     
   4.8000000000000007        18.400000000000002        3.4867277891134645     
   4.8000000000000007        19.200000000000003        3.5015948209208698     
   4.8000000000000007        20.000000000000000        3.4954414622537988     
   4.8000000000000007        20.800000000000001        3.4973082408208565     
   4.8000000000000007        21.600000000000001        3.5027238192667447     
   4.8000000000000007        22.400000000000002        3.4886456225579607     
   4.8000000000000007        23.200000000000003        3.5072143353311533     
   4.8000000000000007        24.000000000000000        3.4896523634780250     
   4.8000000000000007        24.800000000000001        3.5005873833901076     
   4.8000000000000007        25.600000000000001        3.5029554738890565     
   4.8000000000000007        26.400000000000002        3.5128239541745714     
   4.8000000000000007        27.200000000000003        3.4936945035987872     
   4.8000000000000007        28.000000000000000        3.4961271859272420     
   4.8000000000000007        28.800000000000001        3.5020967112902186     
   4.8000000000000007        29.600000000000001        3.5147759240134087     
   4.8000000000000007        30.400000000000002        3.5044487621596025     
   4.8000000000000007        31.200000000000003        3.4977394359612504     
   4.8000000000000007        32.000000000000000        3.5058397497455562     
   4.8000000000000007        32.800000000000004        3.4987145570117963     
   4.8000000000000007        33.600000000000001        3.5056460563005785     
   4.8000000000000007        34.399999999999999        3.4985234410278019     
   4.8000000000000007        35.200000000000003        3.5129035562684101     
   4.8000000000000007        36.000000000000000        3.4974158490699110     
   4.8000000000000007        36.800000000000004        3.5038074503652505     
   4.8000000000000007        37.600000000000001        3.5074282808205686     
   4.8000000000000007        38.400000000000006        3.5039545474547609     
   4.8000000000000007        39.200000000000003        3.4984407618466435     
   4.8000000000000007        40.000000000000000        3.5117401813897233     
   4.8000000000000007        40.800000000000004        3.5057541898796583     
   4.8000000000000007        41.600000000000001        3.4990526799380155     
   4.8000000000000007        42.400000000000006        3.5152324833950011     
   4.8000000000000007        43.200000000000003        3.5025982085876652     
   4.8000000000000007        44.000000000000000        3.5197931468843375     
   4.8000000000000007        44.800000000000004        3.5068468491510325     
   4.8000000000000007        45.600000000000001        3.5084561570469339     
   4.8000000000000007        46.400000000000006        3.5047379697655852     
   4.8000000000000007        47.200000000000003        3.5044319965265629     
   4.8000000000000007        48.000000000000000        3.5040880043421430     
   4.8000000000000007        48.800000000000004        3.5027574654760243     
   4.8000000000000007        49.600000000000001        3.5162079173155565     
   4.8000000000000007        50.400000000000006        3.5045572557652407     
   4.8000000000000007        51.200000000000003        3.5047917137598508     
   4.8000000000000007        52.000000000000000        3.4989796003221576     
   4.8000000000000007        52.800000000000004        3.5156304713452102     
   4.8000000000000007        53.600000000000001        3.5057235880210902     
   4.8000000000000007        54.400000000000006        3.5062249587649768     
   4.8000000000000007        55.200000000000003        3.5050823582857342     
   4.8000000000000007        56.000000000000000        3.5044996926703131     
   4.8000000000000007        56.800000000000004        3.5130646106563632     
   4.8000000000000007        57.600000000000001        3.4954840472190756     
   4.8000000000000007        58.400000000000006        3.4997384279946453     
   4.8000000000000007        59.200000000000003        3.5013137041044020     
   4.8000000000000007        60.000000000000000        3.4984163297672910     
   4.8000000000000007        60.800000000000004        3.5031181390344122     
   4.8000000000000007        61.600000000000001        3.5035513561573235     
   4.8000000000000007        62.400000000000006        3.5100047146733053     
   4.8000000000000007        63.200000000000003        3.5029966940898927     
   4.8000000000000007        64.000000000000000        3.4993658901243130     
   4.8000000000000007        64.799999999999997        3.5160344360425557     
   4.8000000000000007        65.600000000000009        3.5032260840966609     
   4.8000000000000007        66.400000000000006        3.5114059627729142     
   4.8000000000000007        67.200000000000003        3.4962760860952211     
   4.8000000000000007        68.000000000000000        3.5148948857413056     
   4.8000000000000007        68.799999999999997        3.5011338388584297     
   4.8000000000000007        69.600000000000009        3.4971753379008570     
   4.8000000000000007        70.400000000000006        3.4985822158201199     
   4.8000000000000007        71.200000000000003        3.4950595384737753     
   4.8000000000000007        72.000000000000000        3.5095921493440780     
   4.8000000000000007        72.799999999999997        3.5006029630354227     
   4.8000000000000007        73.600000000000009        3.5017888286725456     
   4.8000000000000007        74.400000000000006        3.4957547843583536     
   4.8000000000000007        75.200000000000003        3.5166766828372551     
   4.8000000000000007        76.000000000000000        3.4996143520787513     
   4.8000000000000007        76.800000000000011        3.5097120895141343     
   4.8000000000000007        77.600000000000009        3.4942030365867236     
   4.8000000000000007        78.400000000000006        3.5132696224532753     
   4.8000000000000007        79.200000000000003        3.5055030123024666     
   4.8000000000000007        80.000000000000000        3.5142264143827391     
   4.8000000000000007        80.800000000000011        3.4991422170465847     
   4.8000000000000007        81.600000000000009        3.5028306364368156     
   4.8000000000000007        82.400000000000006        3.4972613780911606     
   4.8000000000000007        83.200000000000003        3.5163204517655511     
   4.8000000000000007        84.000000000000000        3.4942865667173302     
   4.8000000000000007        84.800000000000011        3.5064862023829146     
   4.8000000000000007        85.600000000000009        3.4870630119797266     
   4.8000000000000007        86.400000000000006        3.5080981279236525     
   4.8000000000000007        87.200000000000003        3.4997407540481040     
   4.8000000000000007        88.000000000000000        3.5133154357216339     
   4.8000000000000007        88.800000000000011        3.4984071453551806     
   4.8000000000000007        89.600000000000009        3.5135050329197486     
   4.8000000000000007        90.400000000000006        3.4935799474436471     
   4.8000000000000007        91.200000000000003        3.4935124933134798     
   4.8000000000000007        92.000000000000000        3.5133496477578969     
   4.8000000000000007        92.800000000000011        3.5108038738025695     
   4.8000000000000007        93.600000000000009        3.5089510530198829     
   4.8000000000000007        94.400000000000006        3.5072985396346366     
   4.8000000000000007        95.200000000000003        3.4904714825254897     
   4.8000000000000007        96.000000000000000        3.5059260214701680     
   4.8000000000000007        96.800000000000011        3.5011904899831250     
   4.8000000000000007        97.600000000000009        3.5103310810711323     
   4.8000000000000007        98.400000000000006        3.4918151322758790     
   4.8000000000000007        99.200000000000003        3.4941759961847838     
   4.8000000000000007        100.00000000000000        3.5017446460537354     
   4.8000000000000007        100.80000000000001        3.5061705951989075     
   4.8000000000000007        101.60000000000001        3.4923710697358739     
   4.8000000000000007        102.40000000000001        3.5095475109111165     

   5.6000000000000005       0.80000000000000004        3.5063604640285475     
   5.6000000000000005        1.6000000000000001        3.5090898075889001     
   5.6000000000000005        2.4000000000000004        3.4938609197827750     
   5.6000000000000005        3.2000000000000002        3.4932603523597101     
   5.6000000000000005        4.0000000000000000        3.5004372370812442     
   5.6000000000000005        4.8000000000000007        3.4959234032650688     
   5.6000000000000005        5.6000000000000005        3.4957580083542741     
   5.6000000000000005        6.4000000000000004        3.4933588880631432     
   5.6000000000000005        7.2000000000000002        3.5062858292901273     
   5.6000000000000005        8.0000000000000000        3.4865734634709020     
   5.6000000000000005        8.8000000000000007        3.4939152655553629     
   5.6000000000000005        9.6000000000000014        3.4973226916714260     
   5.6000000000000005        10.400000000000000        3.5031655283406704     
   5.6000000000000005        11.200000000000001        3.4841214993879035     
   5.6000000000000005        12.000000000000000        3.5098866086948344     
   5.6000000000000005        12.800000000000001        3.4980472318774209     
   5.6000000000000005        13.600000000000001        3.4902395613690134     
   5.6000000000000005        14.400000000000000        3.4935966803079204     
   5.6000000000000005        15.200000000000001        3.5013996245679286     
   5.6000000000000005        16.000000000000000        3.5063411008536938     
   5.6000000000000005        16.800000000000001        3.4883445257604393     
   5.6000000000000005        17.600000000000001        3.5068555188248887     
   5.6000000000000005        18.400000000000002        3.4973930608199346     
   5.6000000000000005        19.200000000000003        3.5059139840259910     
   5.6000000000000005        20.000000000000000        3.4979672056914155     
   5.6000000000000005        20.800000000000001        3.4884029826152125     
   5.6000000000000005        21.600000000000001        3.5076654234513458     
   5.6000000000000005        22.400000000000002        3.4938378600677620     
   5.6000000000000005        23.200000000000003        3.5127956329626722     
   5.6000000000000005        24.000000000000000        3.4889120326167529     
   5.6000000000000005        24.800000000000001        3.5042889468045599     
   5.6000000000000005        25.600000000000001        3.4967692566240873     
   5.6000000000000005        26.400000000000002        3.4852825345839920     
   5.6000000000000005        27.200000000000003        3.4931449264631662     
   5.6000000000000005        28.000000000000000        3.4963384023830368     
   5.6000000000000005        28.800000000000001        3.5065816903751252     
   5.6000000000000005        29.600000000000001        3.4885471138007955     
   5.6000000000000005        30.400000000000002        3.5110944122941974     
   5.6000000000000005        31.200000000000003        3.5114601205696232     
   5.6000000000000005        32.000000000000000        3.5097619055740239     
   5.6000000000000005        32.800000000000004        3.4905405256889663     
   5.6000000000000005        33.600000000000001        3.5115055609310790     
   5.6000000000000005        34.399999999999999        3.4993313806568267     
   5.6000000000000005        35.200000000000003        3.5119335735100194     
   5.6000000000000005        36.000000000000000        3.4956464635587512     
   5.6000000000000005        36.800000000000004        3.5105536140779985     
   5.6000000000000005        37.600000000000001        3.5118036508337998     
   5.6000000000000005        38.400000000000006        3.5030706373896860     
   5.6000000000000005        39.200000000000003        3.5028186100603280     
   5.6000000000000005        40.000000000000000        3.5138623975088108     
   5.6000000000000005        40.800000000000004        3.4978588464089864     
   5.6000000000000005        41.600000000000001        3.5081388824448632     
   5.6000000000000005        42.400000000000006        3.5148671381256391     
   5.6000000000000005        43.200000000000003        3.4957679453773518     
   5.6000000000000005        44.000000000000000        3.5012362142465263     
   5.6000000000000005        44.800000000000004        3.5038690305557076     
   5.6000000000000005        45.600000000000001        3.5031786148964597     
   5.6000000000000005        46.400000000000006        3.5074119001545694     
   5.6000000000000005        47.200000000000003        3.5043645401874115     
   5.6000000000000005        48.000000000000000        3.5026109136545811     
   5.6000000000000005        48.800000000000004        3.5023711738399443     
   5.6000000000000005        49.600000000000001        3.5033356920346899     
   5.6000000000000005        50.400000000000006        3.5092389602001846     
   5.6000000000000005        51.200000000000003        3.5089980520182680     
   5.6000000000000005        52.000000000000000        3.5025119982813644     
   5.6000000000000005        52.800000000000004        3.5056802683626906     
   5.6000000000000005        53.600000000000001        3.5040395930581165     
   5.6000000000000005        54.400000000000006        3.5017434455268495     
   5.6000000000000005        55.200000000000003        3.5070585085132979     
   5.6000000000000005        56.000000000000000        3.5091598647638107     
   5.6000000000000005        56.800000000000004        3.5085118421386583     
   5.6000000000000005        57.600000000000001        3.5083453109325107     
   5.6000000000000005        58.400000000000006        3.5110354847371634     
   5.6000000000000005        59.200000000000003        3.5035370802896586     
   5.6000000000000005        60.000000000000000        3.5075421199090919     
   5.6000000000000005        60.800000000000004        3.5164120214485983     
   5.6000000000000005        61.600000000000001        3.4988232099519534     
   5.6000000000000005        62.400000000000006        3.5033700553838729     
   5.6000000000000005        63.200000000000003        3.4888880139793614     
   5.6000000000000005        64.000000000000000        3.5125330784645095     
   5.6000000000000005        64.799999999999997        3.4994378897058809     
   5.6000000000000005        65.600000000000009        3.4993877544169356     
   5.6000000000000005        66.400000000000006        3.4994691428052511     
   5.6000000000000005        67.200000000000003        3.4936405215318214     
   5.6000000000000005        68.000000000000000        3.5123359848705213     
   5.6000000000000005        68.799999999999997        3.5063336346810674     
   5.6000000000000005        69.600000000000009        3.5047614588104055     
   5.6000000000000005        70.400000000000006        3.5172480437235976     
   5.6000000000000005        71.200000000000003        3.5035817751359257     
   5.6000000000000005        72.000000000000000        3.4986781818650452     
   5.6000000000000005        72.799999999999997        3.5124301506736044     
   5.6000000000000005        73.600000000000009        3.4980521393717532     
   5.6000000000000005        74.400000000000006        3.5093015153390636     
   5.6000000000000005        75.200000000000003        3.4938689159777758     
   5.6000000000000005        76.000000000000000        3.5027914653511933     
   5.6000000000000005        76.800000000000011        3.5104107946172771     
   5.6000000000000005        77.600000000000009        3.5147156393218735     
   5.6000000000000005        78.400000000000006        3.5024521944270326     
   5.6000000000000005        79.200000000000003        3.5014893253405899     
   5.6000000000000005        80.000000000000000        3.5126705876688047     
   5.6000000000000005        80.800000000000011        3.4996150459362623     
   5.6000000000000005        81.600000000000009        3.5087458734680594     
   5.6000000000000005        82.400000000000006        3.5111849354610105     
   5.6000000000000005        83.200000000000003        3.4981525491096317     
   5.6000000000000005        84.000000000000000        3.4990542242611324     
   5.6000000000000005        84.800000000000011        3.5156328626831050     
   5.6000000000000005        85.600000000000009        3.5138475308919159     
   5.6000000000000005        86.400000000000006        3.5120698332419606     
   5.6000000000000005        87.200000000000003        3.5063050556929238     
   5.6000000000000005        88.000000000000000        3.4972356213427984     
   5.6000000000000005        88.800000000000011        3.5155492865452298     
   5.6000000000000005        89.600000000000009        3.5100891054469918     
   5.6000000000000005        90.400000000000006        3.4990279146572778     
   5.6000000000000005        91.200000000000003        3.5096392502330631     
   5.6000000000000005        92.000000000000000        3.5076854558471435     
   5.6000000000000005        92.800000000000011        3.5015431388727105     
   5.6000000000000005        93.600000000000009        3.4935146730875286     
   5.6000000000000005        94.400000000000006        3.5067276352012717     
   5.6000000000000005        95.200000000000003        3.4928271702386691     
   5.6000000000000005        96.000000000000000        3.5072881076898570     
   5.6000000000000005        96.800000000000011        3.5061539035484435     
   5.6000000000000005        97.600000000000009        3.5039456874093973     
   5.6000000000000005        98.400000000000006        3.4972231394426569     
   5.6000000000000005        99.200000000000003        3.5129799635047765     
   5.6000000000000005        100.00000000000000        3.4944530099488187     
   5.6000000000000005        100.80000000000001        3.4977708078893892     
   5.6000000000000005        101.60000000000001        3.4989686688223647     
   5.6000000000000005        102.40000000000001        3.5010653714206845     

   6.4000000000000004       0.80000000000000004        3.4975068030580756     
   6.4000000000000004        1.6000000000000001        3.5085879374414968     
   6.4000000000000004        2.4000000000000004        3.5038005037182574     
   6.4000000000000004        3.2000000000000002        3.5081722649078411     
   6.4000000000000004        4.0000000000000000        3.4996488356150288     
   6.4000000000000004        4.8000000000000007        3.5102361267458591     
   6.4000000000000004        5.6000000000000005        3.4906261894976733     
   6.4000000000000004        6.4000000000000004        3.5015914497540419     
   6.4000000000000004        7.2000000000000002        3.5022598236963018     
   6.4000000000000004        8.0000000000000000        3.5038265511978959     
   6.4000000000000004        8.8000000000000007        3.5102627531321122     
   6.4000000000000004        9.6000000000000014        3.5000405823780705     
   6.4000000000000004        10.400000000000000        3.4938804637949774     
   6.4000000000000004        11.200000000000001        3.4964832104220975     
   6.4000000000000004        12.000000000000000        3.4894224090123398     
   6.4000000000000004        12.800000000000001        3.4923085398885139     
   6.4000000000000004        13.600000000000001        3.5030583734048242     
   6.4000000000000004        14.400000000000000        3.5058686453284005     
   6.4000000000000004        15.200000000000001        3.4914808010351264     
   6.4000000000000004        16.000000000000000        3.4987980854069791     
   6.4000000000000004        16.800000000000001        3.5016151082075715     
   6.4000000000000004        17.600000000000001        3.4886529819995777     
   6.4000000000000004        18.400000000000002        3.4902538130549741     
   6.4000000000000004        19.200000000000003        3.4859535164847206     
   6.4000000000000004        20.000000000000000        3.5006851198153237     
   6.4000000000000004        20.800000000000001        3.4880978859889877     
   6.4000000000000004        21.600000000000001        3.5091331796318608     
   6.4000000000000004        22.400000000000002        3.4906431475650193     
   6.4000000000000004        23.200000000000003        3.4939060495488938     
   6.4000000000000004        24.000000000000000        3.4941849373938143     
   6.4000000000000004        24.800000000000001        3.5011474773440514     
   6.4000000000000004        25.600000000000001        3.5046177964050025     
   6.4000000000000004        26.400000000000002        3.4975032996654196     
   6.4000000000000004        27.200000000000003        3.5061303319916499     
   6.4000000000000004        28.000000000000000        3.4978077658541085     
   6.4000000000000004        28.800000000000001        3.5056483827130109     
   6.4000000000000004        29.600000000000001        3.5022644389243927     
   6.4000000000000004        30.400000000000002        3.4936736478176202     
   6.4000000000000004        31.200000000000003        3.4975691676149703     
   6.4000000000000004        32.000000000000000        3.4998876928947489     
   6.4000000000000004        32.800000000000004        3.4984903735773996     
   6.4000000000000004        33.600000000000001        3.5047527611219977     
   6.4000000000000004        34.399999999999999        3.4986617216705187     
   6.4000000000000004        35.200000000000003        3.5115230557734010     
   6.4000000000000004        36.000000000000000        3.4946138241814442     
   6.4000000000000004        36.800000000000004        3.5082158954137808     
   6.4000000000000004        37.600000000000001        3.4950436190066183     
   6.4000000000000004        38.400000000000006        3.5130196881215943     
   6.4000000000000004        39.200000000000003        3.4963108989721943     
   6.4000000000000004        40.000000000000000        3.5078627960800537     
   6.4000000000000004        40.800000000000004        3.5133224168724393     
   6.4000000000000004        41.600000000000001        3.5149959847221037     
   6.4000000000000004        42.400000000000006        3.4956033446261499     
   6.4000000000000004        43.200000000000003        3.4994987651431901     
   6.4000000000000004        44.000000000000000        3.5147887092746330     
   6.4000000000000004        44.800000000000004        3.5068337167917121     
   6.4000000000000004        45.600000000000001        3.5027826779873448     
   6.4000000000000004        46.400000000000006        3.5119007080283424     
   6.4000000000000004        47.200000000000003        3.5046010715024805     
   6.4000000000000004        48.000000000000000        3.5170302104094433     
   6.4000000000000004        48.800000000000004        3.5073461854909387     
   6.4000000000000004        49.600000000000001        3.5045345128169125     
   6.4000000000000004        50.400000000000006        3.5079849949590756     
   6.4000000000000004        51.200000000000003        3.5150154453690567     
   6.4000000000000004        52.000000000000000        3.5042154987782665     
   6.4000000000000004        52.800000000000004        3.5060626202088403     
   6.4000000000000004        53.600000000000001        3.5103532652098024     
   6.4000000000000004        54.400000000000006        3.5183574435713290     
   6.4000000000000004        55.200000000000003        3.5109438935074082     
   6.4000000000000004        56.000000000000000        3.5112778827087983     
   6.4000000000000004        56.800000000000004        3.4947608903635854     
   6.4000000000000004        57.600000000000001        3.5074465845453235     
   6.4000000000000004        58.400000000000006        3.5021721881456083     
   6.4000000000000004        59.200000000000003        3.5022962738548520     
   6.4000000000000004        60.000000000000000        3.5029903626635543     
   6.4000000000000004        60.800000000000004        3.4991916514694017     
   6.4000000000000004        61.600000000000001        3.4990888287042732     
   6.4000000000000004        62.400000000000006        3.5071306534466151     
   6.4000000000000004        63.200000000000003        3.5141756664886201     
   6.4000000000000004        64.000000000000000        3.4991813838258565     
   6.4000000000000004        64.799999999999997        3.5016544216053420     
   6.4000000000000004        65.600000000000009        3.4966704967366442     
   6.4000000000000004        66.400000000000006        3.5000382657558498     
   6.4000000000000004        67.200000000000003        3.5120068571670839     
   6.4000000000000004        68.000000000000000        3.4959818253088319     
   6.4000000000000004        68.799999999999997        3.4974200152033745     
   6.4000000000000004        69.600000000000009        3.5012316452850945     
   6.4000000000000004        70.400000000000006        3.5113447605475021     
   6.4000000000000004        71.200000000000003        3.4964418698733244     
   6.4000000000000004        72.000000000000000        3.5077531770315549     
   6.4000000000000004        72.799999999999997        3.5086167158365664     
   6.4000000000000004        73.600000000000009        3.4998508638824251     
   6.4000000000000004        74.400000000000006        3.4967710755894195     
   6.4000000000000004        75.200000000000003        3.5149727720258426     
   6.4000000000000004        76.000000000000000        3.5068960065440367     
   6.4000000000000004        76.800000000000011        3.4948099869696376     
   6.4000000000000004        77.600000000000009        3.5087663476888746     
   6.4000000000000004        78.400000000000006        3.5025002194090931     
   6.4000000000000004        79.200000000000003        3.5118185667332300     
   6.4000000000000004        80.000000000000000        3.5049448453708369     
   6.4000000000000004        80.800000000000011        3.5055470435568075     
   6.4000000000000004        81.600000000000009        3.5087104983736830     
   6.4000000000000004        82.400000000000006        3.5194108162880768     
   6.4000000000000004        83.200000000000003        3.5119280567149636     
   6.4000000000000004        84.000000000000000        3.5057128658767391     
   6.4000000000000004        84.800000000000011        3.5050864093037370     
   6.4000000000000004        85.600000000000009        3.5092714577116864     
   6.4000000000000004        86.400000000000006        3.5010459329308325     
   6.4000000000000004        87.200000000000003        3.5032258709714328     
   6.4000000000000004        88.000000000000000        3.5069751273094614     
   6.4000000000000004        88.800000000000011        3.5143639566357581     
   6.4000000000000004        89.600000000000009        3.4963494919105145     
   6.4000000000000004        90.400000000000006        3.5168666952675114     
   6.4000000000000004        91.200000000000003        3.4944247917030493     
   6.4000000000000004        92.000000000000000        3.5115632168957793     
   6.4000000000000004        92.800000000000011        3.4986322782471202     
   6.4000000000000004        93.600000000000009        3.5115809715299058     
   6.4000000000000004        94.400000000000006        3.5192364521214650     
   6.4000000000000004        95.200000000000003        3.5059979081439674     
   6.4000000000000004        96.000000000000000        3.5064817416562017     
   6.4000000000000004        96.800000000000011        3.4991052997838095     
   6.4000000000000004        97.600000000000009        3.4957940597568369     
   6.4000000000000004        98.400000000000006        3.5119106179532462     
   6.4000000000000004        99.200000000000003        3.5003218344875804     
   6.4000000000000004        100.00000000000000        3.5065875479526323     
   6.4000000000000004        100.80000000000001        3.5138405366840959     
   6.4000000000000004        101.60000000000001        3.5040819153197909     
   6.4000000000000004        102.40000000000001        3.5128702137054062     

   7.2000000000000002       0.80000000000000004        3.5080916970719014     
   7.2000000000000002        1.6000000000000001        3.5053148086327144     
   7.2000000000000002        2.4000000000000004        3.4903496182331635     
   7.2000000000000002        3.2000000000000002        3.5037295206629739     
   7.2000000000000002        4.0000000000000000        3.4999641558899857     
   7.2000000000000002        4.8000000000000007        3.4940251635619877     
   7.2000000000000002        5.6000000000000005        3.5012754634816554     
   7.2000000000000002        6.4000000000000004        3.4989761970106512     
   7.2000000000000002        7.2000000000000002        3.4936285854351099     
   7.2000000000000002        8.0000000000000000        3.5042287564702645     
   7.2000000000000002        8.8000000000000007        3.4835286095399587     
   7.2000000000000002        9.6000000000000014        3.5017132953555832     
   7.2000000000000002        10.400000000000000        3.4923471130646226     
   7.2000000000000002        11.200000000000001        3.5091976782029635     
   7.2000000000000002        12.000000000000000        3.5020700460116809     
   7.2000000000000002        12.800000000000001        3.4987496071904083     
   7.2000000000000002        13.600000000000001        3.5046816443543043     
   7.2000000000000002        14.400000000000000        3.4920725600493232     
   7.2000000000000002        15.200000000000001        3.4917471521108574     
   7.2000000000000002        16.000000000000000        3.5015915360362428     
   7.2000000000000002        16.800000000000001        3.4838040699966242     
   7.2000000000000002        17.600000000000001        3.5037672857322479     
   7.2000000000000002        18.400000000000002        3.5023592424304910     
   7.2000000000000002        19.200000000000003        3.5087766468065755     
   7.2000000000000002        20.000000000000000        3.4952276710717678     
   7.2000000000000002        20.800000000000001        3.4940305721382199     
   7.2000000000000002        21.600000000000001        3.4992794398394955     
   7.2000000000000002        22.400000000000002        3.4926450401951286     
   7.2000000000000002        23.200000000000003        3.5010075224553465     
   7.2000000000000002        24.000000000000000        3.4917139953209424     
   7.2000000000000002        24.800000000000001        3.4887692158470358     
   7.2000000000000002        25.600000000000001        3.5024772354234619     
   7.2000000000000002        26.400000000000002        3.4934876589830761     
   7.2000000000000002        27.200000000000003        3.4920534983414568     
   7.2000000000000002        28.000000000000000        3.5099310076156018     
   7.2000000000000002        28.800000000000001        3.4889435488188316     
   7.2000000000000002        29.600000000000001        3.4971557788725973     
   7.2000000000000002        30.400000000000002        3.5002594286055984     
   7.2000000000000002        31.200000000000003        3.5020705125568568     
   7.2000000000000002        32.000000000000000        3.5080018030136086     
   7.2000000000000002        32.800000000000004        3.5074557125310308     
   7.2000000000000002        33.600000000000001        3.5030746321796440     
   7.2000000000000002        34.399999999999999        3.4942766563832457     
   7.2000000000000002        35.200000000000003        3.5126462087150925     
   7.2000000000000002        36.000000000000000        3.5031969689870661     
   7.2000000000000002        36.800000000000004        3.4977365423593110     
   7.2000000000000002        37.600000000000001        3.5048375594271857     
   7.2000000000000002        38.400000000000006        3.4975027790857500     
   7.2000000000000002        39.200000000000003        3.4975427822129554     
   7.2000000000000002        40.000000000000000        3.4996459071434085     
   7.2000000000000002        40.800000000000004        3.5058036604873881     
   7.2000000000000002        41.600000000000001        3.4974032197015292     
   7.2000000000000002        42.400000000000006        3.5049897761619668     
   7.2000000000000002        43.200000000000003        3.5044463222742257     
   7.2000000000000002        44.000000000000000        3.5073846626788829     
   7.2000000000000002        44.800000000000004        3.5010953286321631     
   7.2000000000000002        45.600000000000001        3.5031667030782296     
   7.2000000000000002        46.400000000000006        3.5025999304902089     
   7.2000000000000002        47.200000000000003        3.5179440524172478     
   7.2000000000000002        48.000000000000000        3.5025549370065603     
   7.2000000000000002        48.800000000000004        3.5521887181413230     
   7.2000000000000002        49.600000000000001        3.6133197409338420     
   7.2000000000000002        50.400000000000006        3.6515905999234981     
   7.2000000000000002        51.200000000000003        3.6618430905054069     
   7.2000000000000002        52.000000000000000        3.6482542599399537     
   7.2000000000000002        52.800000000000004        3.6098515063069962     
   7.2000000000000002        53.600000000000001        3.5464935451847270     
   7.2000000000000002        54.400000000000006        3.4986350416009251     
   7.2000000000000002        55.200000000000003        3.5037601712361663     
   7.2000000000000002        56.000000000000000        3.4933970798705642     
   7.2000000000000002        56.800000000000004        3.5163624324413094     
   7.2000000000000002        57.600000000000001        3.5041969102684734     
   7.2000000000000002        58.400000000000006        3.5187144158122772     
   7.2000000000000002        59.200000000000003        3.4921169654455415     
   7.2000000000000002        60.000000000000000        3.5160906706580839     
   7.2000000000000002        60.800000000000004        3.5041023574377368     
   7.2000000000000002        61.600000000000001        3.5180779106397813     
   7.2000000000000002        62.400000000000006        3.5045564190773812     
   7.2000000000000002        63.200000000000003        3.4953373025326089     
   7.2000000000000002        64.000000000000000        3.5022511548271824     
   7.2000000000000002        64.799999999999997        3.5116049064056467     
   7.2000000000000002        65.600000000000009        3.5131904315183617     
   7.2000000000000002        66.400000000000006        3.4978656265290149     
   7.2000000000000002        67.200000000000003        3.4978657132471196     
   7.2000000000000002        68.000000000000000        3.5124121020786374     
   7.2000000000000002        68.799999999999997        3.5097215620262960     
   7.2000000000000002        69.600000000000009        3.5074130703454265     
   7.2000000000000002        70.400000000000006        3.4979899419671350     
   7.2000000000000002        71.200000000000003        3.4968601344000252     
   7.2000000000000002        72.000000000000000        3.5183727326763194     
   7.2000000000000002        72.799999999999997        3.4991648987660331     
   7.2000000000000002        73.600000000000009        3.5048023227866096     
   7.2000000000000002        74.400000000000006        3.5093257379507334     
   7.2000000000000002        75.200000000000003        3.5146194469049807     
   7.2000000000000002        76.000000000000000        3.5006331531849098     
   7.2000000000000002        76.800000000000011        3.5171132156800615     
   7.2000000000000002        77.600000000000009        3.5165693310212980     
   7.2000000000000002        78.400000000000006        3.5062902166064349     
   7.2000000000000002        79.200000000000003        3.5204888984803397     
   7.2000000000000002        80.000000000000000        3.5031665553725198     
   7.2000000000000002        80.800000000000011        3.5142325216243897     
   7.2000000000000002        81.600000000000009        3.5009518529917738     
   7.2000000000000002        82.400000000000006        3.4999525786033012     
   7.2000000000000002        83.200000000000003        3.5013003523297503     
   7.2000000000000002        84.000000000000000        3.5186568669909897     
   7.2000000000000002        84.800000000000011        3.5017709265297849     
   7.2000000000000002        85.600000000000009        3.5014233272105115     
   7.2000000000000002        86.400000000000006        3.5015472683186930     
   7.2000000000000002        87.200000000000003        3.5053632338448475     
   7.2000000000000002        88.000000000000000        3.5072760876870501     
   7.2000000000000002        88.800000000000011        3.4988542162336418     
   7.2000000000000002        89.600000000000009        3.5077314523288856     
   7.2000000000000002        90.400000000000006        3.4936078718414239     
   7.2000000000000002        91.200000000000003        3.5153471936119818     
   7.2000000000000002        92.000000000000000        3.4909251563027861     
   7.2000000000000002        92.800000000000011        3.5166103396210939     
   7.2000000000000002        93.600000000000009        3.5027503079560751     
   7.2000000000000002        94.400000000000006        3.4957787026750560     
   7.2000000000000002        95.200000000000003        3.5006231747276928     
   7.2000000000000002        96.000000000000000        3.5119687171458800     
   7.2000000000000002        96.800000000000011        3.4969930788354198     
   7.2000000000000002        97.600000000000009        3.5008667309681130     
   7.2000000000000002        98.400000000000006        3.5031952392270100     
   7.2000000000000002        99.200000000000003        3.4975809568371536     
   7.2000000000000002        100.00000000000000        3.4974133684414319     
   7.2000000000000002        100.80000000000001        3.4908278293477562     
   7.2000000000000002        101.60000000000001        3.4979601947691523     
   7.2000000000000002        102.40000000000001        3.4944039447734805     

   8.0000000000000000       0.80000000000000004        3.5065510242042643     
   8.0000000000000000        1.6000000000000001        3.4973642399058296     
   8.0000000000000000        2.4000000000000004        3.5093281014781845     
   8.0000000000000000        3.2000000000000002        3.4923679610689637     
   8.0000000000000000        4.0000000000000000        3.5150173316411926     
   8.0000000000000000        4.8000000000000007        3.5071237296791367     
   8.0000000000000000        5.6000000000000005        3.4888454300321863     
   8.0000000000000000        6.4000000000000004        3.5016733694648225     
   8.0000000000000000        7.2000000000000002        3.5054209522318285     
   8.0000000000000000        8.0000000000000000        3.4869558821906517     
   8.0000000000000000        8.8000000000000007        3.4979764930428203     
   8.0000000000000000        9.6000000000000014        3.5049991209208602     
   8.0000000000000000        10.400000000000000        3.4885541840684295     
   8.0000000000000000        11.200000000000001        3.5042505340408479     
   8.0000000000000000        12.000000000000000        3.4837473036998126     
   8.0000000000000000        12.800000000000001        3.5003742586327942     
   8.0000000000000000        13.600000000000001        3.4923611655470062     
   8.0000000000000000        14.400000000000000        3.4983742698432585     
   8.0000000000000000        15.200000000000001        3.5069945717836659     
   8.0000000000000000        16.000000000000000        3.4831298507307205     
   8.0000000000000000        16.800000000000001        3.4968621377156781     
   8.0000000000000000        17.600000000000001        3.4942539993856290     
   8.0000000000000000        18.400000000000002        3.5032662148880158     
   8.0000000000000000        19.200000000000003        3.4858320514736159     
   8.0000000000000000        20.000000000000000        3.4962788891812000     
   8.0000000000000000        20.800000000000001        3.4950001171465570     
   8.0000000000000000        21.600000000000001        3.4957796213138823     
   8.0000000000000000        22.400000000000002        3.4885781905770368     
   8.0000000000000000        23.200000000000003        3.5075761390641933     
   8.0000000000000000        24.000000000000000        3.4871753203588485     
   8.0000000000000000        24.800000000000001        3.5071183497296845     
   8.0000000000000000        25.600000000000001        3.5007023134323587     
   8.0000000000000000        26.400000000000002        3.5035963763782432     
   8.0000000000000000        27.200000000000003        3.5000202966701739     
   8.0000000000000000        28.000000000000000        3.4868276009216657     
   8.0000000000000000        28.800000000000001        3.4959632874169531     
   8.0000000000000000        29.600000000000001        3.5039739548017179     
   8.0000000000000000        30.400000000000002        3.4912519865507332     
   8.0000000000000000        31.200000000000003        3.4957892887327131     
   8.0000000000000000        32.000000000000000        3.4952475221755002     
   8.0000000000000000        32.800000000000004        3.5078693661368603     
   8.0000000000000000        33.600000000000001        3.5046979821906432     
   8.0000000000000000        34.399999999999999        3.5102587445733349     
   8.0000000000000000        35.200000000000003        3.4922471894524625     
   8.0000000000000000        36.000000000000000        3.5058316841687205     
   8.0000000000000000        36.800000000000004        3.4966642143642503     
   8.0000000000000000        37.600000000000001        3.5072457193903888     
   8.0000000000000000        38.400000000000006        3.5096561030758706     
   8.0000000000000000        39.200000000000003        3.5121353660727856     
   8.0000000000000000        40.000000000000000        3.5074368223672487     
   8.0000000000000000        40.800000000000004        3.5025198098710582     
   8.0000000000000000        41.600000000000001        3.4995979628515674     
   8.0000000000000000        42.400000000000006        3.5020544181408062     
   8.0000000000000000        43.200000000000003        3.4988038596769093     
   8.0000000000000000        44.000000000000000        3.5194348823983752     
   8.0000000000000000        44.800000000000004        3.5030263648719431     
   8.0000000000000000        45.600000000000001        3.5168781152898285     
   8.0000000000000000        46.400000000000006        3.5166130591769540     
   8.0000000000000000        47.200000000000003        3.5027789316981330     
   8.0000000000000000        48.000000000000000        3.5795197643745964     
   8.0000000000000000        48.800000000000004        3.6794488317206904     
   8.0000000000000000        49.600000000000001        3.7451252215306545     
   8.0000000000000000        50.400000000000006        3.7747172229848203     
   8.0000000000000000        51.200000000000003        3.7822197086546305     
   8.0000000000000000        52.000000000000000        3.7738661258491963     
   8.0000000000000000        52.800000000000004        3.7426927311738294     
   8.0000000000000000        53.600000000000001        3.6754322861484257     
   8.0000000000000000        54.400000000000006        3.5764299894635836     
   8.0000000000000000        55.200000000000003        3.5032814609619938     
   8.0000000000000000        56.000000000000000        3.5009456659309679     
   8.0000000000000000        56.800000000000004        3.4995636163996209     
   8.0000000000000000        57.600000000000001        3.5129804453201419     
   8.0000000000000000        58.400000000000006        3.4989881622889700     
   8.0000000000000000        59.200000000000003        3.4937428990266648     
   8.0000000000000000        60.000000000000000        3.5101048688839387     
   8.0000000000000000        60.800000000000004        3.5038892972309279     
   8.0000000000000000        61.600000000000001        3.4974410042931297     
   8.0000000000000000        62.400000000000006        3.5055033453136675     
   8.0000000000000000        63.200000000000003        3.4970988854671270     
   8.0000000000000000        64.000000000000000        3.5089731538760649     
   8.0000000000000000        64.799999999999997        3.5013561144178431     
   8.0000000000000000        65.600000000000009        3.5020597204566419     
   8.0000000000000000        66.400000000000006        3.5107882990200729     
   8.0000000000000000        67.200000000000003        3.5020388048786923     
   8.0000000000000000        68.000000000000000        3.4958986000733709     
   8.0000000000000000        68.799999999999997        3.5077085166285293     
   8.0000000000000000        69.600000000000009        3.5018589118835921     
   8.0000000000000000        70.400000000000006        3.5009786215207663     
   8.0000000000000000        71.200000000000003        3.4968994875275987     
   8.0000000000000000        72.000000000000000        3.4999068403518092     
   8.0000000000000000        72.799999999999997        3.5053910577912810     
   8.0000000000000000        73.600000000000009        3.4978616253248527     
   8.0000000000000000        74.400000000000006        3.5156202687416807     
   8.0000000000000000        75.200000000000003        3.5008904656327626     
   8.0000000000000000        76.000000000000000        3.5035591400573955     
   8.0000000000000000        76.800000000000011        3.5078140646815021     
   8.0000000000000000        77.600000000000009        3.5275654789518205     
   8.0000000000000000        78.400000000000006        3.5923623222100556     
   8.0000000000000000        79.200000000000003        3.6314699417942329     
   8.0000000000000000        80.000000000000000        3.6460440221902641     
   8.0000000000000000        80.800000000000011        3.6385428932045891     
   8.0000000000000000        81.600000000000009        3.6071343657341766     
   8.0000000000000000        82.400000000000006        3.5514174897259170     
   8.0000000000000000        83.200000000000003        3.5083019066567185     
   8.0000000000000000        84.000000000000000        3.5098651285985740     
   8.0000000000000000        84.800000000000011        3.5003447603191771     
   8.0000000000000000        85.600000000000009        3.5143942000594190     
   8.0000000000000000        86.400000000000006        3.5045758661551591     
   8.0000000000000000        87.200000000000003        3.5011759351158802     
   8.0000000000000000        88.000000000000000        3.5055870123261488     
   8.0000000000000000        88.800000000000011        3.5041613347244831     
   8.0000000000000000        89.600000000000009        3.5110034718253655     
   8.0000000000000000        90.400000000000006        3.5047634506548633     
   8.0000000000000000        91.200000000000003        3.5078412820260980     
   8.0000000000000000        92.000000000000000        3.5009213151611207     
   8.0000000000000000        92.800000000000011        3.5063589878453674     
   8.0000000000000000        93.600000000000009        3.5145590311205801     
   8.0000000000000000        94.400000000000006        3.4989192607923068     
   8.0000000000000000        95.200000000000003        3.5098639340063205     
   8.0000000000000000        96.000000000000000        3.5097874614877029     
   8.0000000000000000        96.800000000000011        3.5022180036543742     
   8.0000000000000000        97.600000000000009        3.5123515496245248     
   8.0000000000000000        98.400000000000006        3.4953441616153156     
   8.0000000000000000        99.200000000000003        3.4987005473840411     
   8.0000000000000000        100.00000000000000        3.5108372700699948     
   8.0000000000000000        100.80000000000001        3.5093288416242010     
   8.0000000000000000        101.60000000000001        3.5139665489561720     
   8.0000000000000000        102.40000000000001        3.5038369598836887     

   8.8000000000000007       0.80000000000000004        3.4948673217006747     
   8.8000000000000007        1.6000000000000001        3.5024677699263593     
   8.8000000000000007        2.4000000000000004        3.5101955690982845     
   8.8000000000000007        3.2000000000000002        3.4922783298114410     
   8.8000000000000007        4.0000000000000000        3.4996809815105854     
   8.8000000000000007        4.8000000000000007        3.4931045149913018     
   8.8000000000000007        5.6000000000000005        3.4936548659230908     
   8.8000000000000007        6.4000000000000004        3.5072596122053805     
   8.8000000000000007        7.2000000000000002        3.4904113852427980     
   8.8000000000000007        8.0000000000000000        3.5061248644398333     
   8.8000000000000007        8.8000000000000007        3.4926583288477069     
   8.8000000000000007        9.6000000000000014        3.4975475789504955     
   8.8000000000000007        10.400000000000000        3.4948035002422437     
   8.8000000000000007        11.200000000000001        3.5077738691766327     
   8.8000000000000007        12.000000000000000        3.4862638901588880     
   8.8000000000000007        12.800000000000001        3.5008054389094325     
   8.8000000000000007        13.600000000000001        3.4978930574035294     
   8.8000000000000007        14.400000000000000        3.4928188648494656     
   8.8000000000000007        15.200000000000001        3.4970705277914074     
   8.8000000000000007        16.000000000000000        3.4988814712587137     
   8.8000000000000007        16.800000000000001        3.5036628060898889     
   8.8000000000000007        17.600000000000001        3.5004754888171292     
   8.8000000000000007        18.400000000000002        3.4811267801633599     
   8.8000000000000007        19.200000000000003        3.5021990366375775     
   8.8000000000000007        20.000000000000000        3.4974915356870366     
   8.8000000000000007        20.800000000000001        3.4941057393232242     
   8.8000000000000007        21.600000000000001        3.4986104773677158     
   8.8000000000000007        22.400000000000002        3.5014562919410248     
   8.8000000000000007        23.200000000000003        3.4847474876886499     
   8.8000000000000007        24.000000000000000        3.5052133279638529     
   8.8000000000000007        24.800000000000001        3.4925434897765313     
   8.8000000000000007        25.600000000000001        3.5017938747162480     
   8.8000000000000007        26.400000000000002        3.4944882033666840     
   8.8000000000000007        27.200000000000003        3.4920079171519318     
   8.8000000000000007        28.000000000000000        3.5045232426191402     
   8.8000000000000007        28.800000000000001        3.5022991620872483     
   8.8000000000000007        29.600000000000001        3.4875636914439898     
   8.8000000000000007        30.400000000000002        3.5054411304323336     
   8.8000000000000007        31.200000000000003        3.5012686003331095     
   8.8000000000000007        32.000000000000000        3.5013289365918014     
   8.8000000000000007        32.800000000000004        3.4963091147131702     
   8.8000000000000007        33.600000000000001        3.4961314691263543     
   8.8000000000000007        34.399999999999999        3.4971795186602224     
   8.8000000000000007        35.200000000000003        3.4965479028745636     
   8.8000000000000007        36.000000000000000        3.4994448366681201     
   8.8000000000000007        36.800000000000004        3.5070847645487166     
   8.8000000000000007        37.600000000000001        3.5112159218862669     
   8.8000000000000007        38.400000000000006        3.4962383863867030     
   8.8000000000000007        39.200000000000003        3.5013257046155504     
   8.8000000000000007        40.000000000000000        3.5067560821054018     
   8.8000000000000007        40.800000000000004        3.5170301950946663     
   8.8000000000000007        41.600000000000001        3.5011211544928078     
   8.8000000000000007        42.400000000000006        3.5017112883399695     
   8.8000000000000007        43.200000000000003        3.5044816677714321     
   8.8000000000000007        44.000000000000000        3.5007140078952448     
   8.8000000000000007        44.800000000000004        3.5110947120810097     
   8.8000000000000007        45.600000000000001        3.5084780313685422     
   8.8000000000000007        46.400000000000006        3.5065052494956834     
   8.8000000000000007        47.200000000000003        3.5523091765607950     
   8.8000000000000007        48.000000000000000        3.6794739356176995     
   8.8000000000000007        48.800000000000004        3.7745103215773361     
   8.8000000000000007        49.600000000000001        3.8156445463218249     
   8.8000000000000007        50.400000000000006        3.8243057086748999     
   8.8000000000000007        51.200000000000003        3.8249627026660002     
   8.8000000000000007        52.000000000000000        3.8237256486054663     
   8.8000000000000007        52.800000000000004        3.8149824064091731     
   8.8000000000000007        53.600000000000001        3.7733772367451337     
   8.8000000000000007        54.400000000000006        3.6761429328345718     
   8.8000000000000007        55.200000000000003        3.5478068888383998     
   8.8000000000000007        56.000000000000000        3.5118648169124347     
   8.8000000000000007        56.800000000000004        3.5176089302167490     
   8.8000000000000007        57.600000000000001        3.4970248889055791     
   8.8000000000000007        58.400000000000006        3.5125930623134813     
   8.8000000000000007        59.200000000000003        3.5128207121986077     
   8.8000000000000007        60.000000000000000        3.4901118071646473     
   8.8000000000000007        60.800000000000004        3.5038536882450213     
   8.8000000000000007        61.600000000000001        3.5054865055793223     
   8.8000000000000007        62.400000000000006        3.4990532400242143     
   8.8000000000000007        63.200000000000003        3.5147247902498031     
   8.8000000000000007        64.000000000000000        3.5053321189819373     
   8.8000000000000007        64.799999999999997        3.4960679648702029     
   8.8000000000000007        65.600000000000009        3.5024859351265754     
   8.8000000000000007        66.400000000000006        3.4924392932493769     
   8.8000000000000007        67.200000000000003        3.5140259653631638     
   8.8000000000000007        68.000000000000000        3.5119055927991765     
   8.8000000000000007        68.799999999999997        3.4920718424878552     
   8.8000000000000007        69.600000000000009        3.5145024722429370     
   8.8000000000000007        70.400000000000006        3.5141120978824105     
   8.8000000000000007        71.200000000000003        3.5075425242969307     
   8.8000000000000007        72.000000000000000        3.5195474312980957     
   8.8000000000000007        72.799999999999997        3.5045379458445574     
   8.8000000000000007        73.600000000000009        3.5175095214113132     
   8.8000000000000007        74.400000000000006        3.4990087098172205     
   8.8000000000000007        75.200000000000003        3.5152399374932450     
   8.8000000000000007        76.000000000000000        3.5041057916203342     
   8.8000000000000007        76.800000000000011        3.5652698572804429     
   8.8000000000000007        77.600000000000009        3.6681724720948194     
   8.8000000000000007        78.400000000000006        3.7376660432971436     
   8.8000000000000007        79.200000000000003        3.7698704311128912     
   8.8000000000000007        80.000000000000000        3.7783686562094552     
   8.8000000000000007        80.800000000000011        3.7722910388552049     
   8.8000000000000007        81.600000000000009        3.7447721901613598     
   8.8000000000000007        82.400000000000006        3.6821328996543854     
   8.8000000000000007        83.200000000000003        3.5898670253421900     
   8.8000000000000007        84.000000000000000        3.5033993641502330     
   8.8000000000000007        84.800000000000011        3.5022860493252108     
   8.8000000000000007        85.600000000000009        3.5002058686078268     
   8.8000000000000007        86.400000000000006        3.5146360188098704     
   8.8000000000000007        87.200000000000003        3.5016118150525180     
   8.8000000000000007        88.000000000000000        3.5028320207368013     
   8.8000000000000007        88.800000000000011        3.5026635072098826     
   8.8000000000000007        89.600000000000009        3.5054923697487173     
   8.8000000000000007        90.400000000000006        3.5176370438333575     
   8.8000000000000007        91.200000000000003        3.4993222213099786     
   8.8000000000000007        92.000000000000000        3.5137208716239412     
   8.8000000000000007        92.800000000000011        3.5079451187627138     
   8.8000000000000007        93.600000000000009        3.5060873342193561     
   8.8000000000000007        94.400000000000006        3.5011077418249976     
   8.8000000000000007        95.200000000000003        3.5083520707507501     
   8.8000000000000007        96.000000000000000        3.4989261144267325     
   8.8000000000000007        96.800000000000011        3.5101820858773438     
   8.8000000000000007        97.600000000000009        3.5068269159599925     
   8.8000000000000007        98.400000000000006        3.5119185545833682     
   8.8000000000000007        99.200000000000003        3.5044736714610871     
   8.8000000000000007        100.00000000000000        3.4891923536104885     
   8.8000000000000007        100.80000000000001        3.5048534009577152     
   8.8000000000000007        101.60000000000001        3.4983533785261813     
   8.8000000000000007        102.40000000000001        3.4944128737322457     

   9.6000000000000014       0.80000000000000004        3.4959214495839350     
   9.6000000000000014        1.6000000000000001        3.5101901389107528     
   9.6000000000000014        2.4000000000000004        3.5011410513581538     
   9.6000000000000014        3.2000000000000002        3.5013958503648173     
   9.6000000000000014        4.0000000000000000        3.5106197905534278     
   9.6000000000000014        4.8000000000000007        3.5039857102082923     
   9.6000000000000014        5.6000000000000005        3.4985626539539498     
   9.6000000000000014        6.4000000000000004        3.5048103197183447     
   9.6000000000000014        7.2000000000000002        3.5083733870035778     
   9.6000000000000014        8.0000000000000000        3.4856422075792568     
   9.6000000000000014        8.8000000000000007        3.5087282353872782     
   9.6000000000000014        9.6000000000000014        3.4897381904952014     
   9.6000000000000014        10.400000000000000        3.5027251518048428     
   9.6000000000000014        11.200000000000001        3.4852842560129176     
   9.6000000000000014        12.000000000000000        3.5062903784898527     
   9.6000000000000014        12.800000000000001        3.4984996492779432     
   9.6000000000000014        13.600000000000001        3.4968987854107838     
   9.6000000000000014        14.400000000000000        3.4923485165333537     
   9.6000000000000014        15.200000000000001        3.4894763053960545     
   9.6000000000000014        16.000000000000000        3.4887027235764543     
   9.6000000000000014        16.800000000000001        3.4847635629163358     
   9.6000000000000014        17.600000000000001        3.5032731881133894     
   9.6000000000000014        18.400000000000002        3.5019032214867427     
   9.6000000000000014        19.200000000000003        3.4963025259706066     
   9.6000000000000014        20.000000000000000        3.4793992198037635     
   9.6000000000000014        20.800000000000001        3.5030055048912088     
   9.6000000000000014        21.600000000000001        3.4796841805688561     
   9.6000000000000014        22.400000000000002        3.4988719400764055     
   9.6000000000000014        23.200000000000003        3.4949604375932135     
   9.6000000000000014        24.000000000000000        3.4953921300095767     
   9.6000000000000014        24.800000000000001        3.5002913242273648     
   9.6000000000000014        25.600000000000001        3.4848592756001104     
   9.6000000000000014        26.400000000000002        3.5043343285704918     
   9.6000000000000014        27.200000000000003        3.4974435107502808     
   9.6000000000000014        28.000000000000000        3.4999187345254676     
   9.6000000000000014        28.800000000000001        3.4956152559590419     
   9.6000000000000014        29.600000000000001        3.5064788308988604     
   9.6000000000000014        30.400000000000002        3.4975227246449516     
   9.6000000000000014        31.200000000000003        3.4921544759315046     
   9.6000000000000014        32.000000000000000        3.5027686103654614     
   9.6000000000000014        32.800000000000004        3.4899060776578623     
   9.6000000000000014        33.600000000000001        3.5015287992178648     
   9.6000000000000014        34.399999999999999        3.5062667675999406     
   9.6000000000000014        35.200000000000003        3.5098627175467683     
   9.6000000000000014        36.000000000000000        3.5110297641481263     
   9.6000000000000014        36.800000000000004        3.4965289782293039     
   9.6000000000000014        37.600000000000001        3.4935759713880037     
   9.6000000000000014        38.400000000000006        3.5015676903807171     
   9.6000000000000014        39.200000000000003        3.5105099017576387     
   9.6000000000000014        40.000000000000000        3.5003252201044242     
   9.6000000000000014        40.800000000000004        3.5013610408839018     
   9.6000000000000014        41.600000000000001        3.5164436314204686     
   9.6000000000000014        42.400000000000006        3.5088602674548275     
   9.6000000000000014        43.200000000000003        3.5136611870042298     
   9.6000000000000014        44.000000000000000        3.5159754074891727     
   9.6000000000000014        44.800000000000004        3.5089481736066159     
   9.6000000000000014        45.600000000000001        3.5075556338241562     
   9.6000000000000014        46.400000000000006        3.5015872316930339     
   9.6000000000000014        47.200000000000003        3.6152065860900455     
   9.6000000000000014        48.000000000000000        3.7460091306175114     
   9.6000000000000014        48.800000000000004        3.8153455151123059     
   9.6000000000000014        49.600000000000001        3.8298265550297326     
   9.6000000000000014        50.400000000000006        3.8223459084346101     
   9.6000000000000014        51.200000000000003        3.8177445588606242     
   9.6000000000000014        52.000000000000000        3.8225123671555346     
   9.6000000000000014        52.800000000000004        3.8297237880740775     
   9.6000000000000014        53.600000000000001        3.8152444865492074     
   9.6000000000000014        54.400000000000006        3.7420993827223628     
   9.6000000000000014        55.200000000000003        3.6071226184741567     
   9.6000000000000014        56.000000000000000        3.5004765152034585     
   9.6000000000000014        56.800000000000004        3.5083735493778909     
   9.6000000000000014        57.600000000000001        3.5149047529373600     
   9.6000000000000014        58.400000000000006        3.5055784671163170     
   9.6000000000000014        59.200000000000003        3.5042720469669169     
   9.6000000000000014        60.000000000000000        3.5126232620473088     
   9.6000000000000014        60.800000000000004        3.5033473164399198     
   9.6000000000000014        61.600000000000001        3.4976838325448254     
   9.6000000000000014        62.400000000000006        3.5151805311267297     
   9.6000000000000014        63.200000000000003        3.5012004065006344     
   9.6000000000000014        64.000000000000000        3.5117676274812228     
   9.6000000000000014        64.799999999999997        3.4910419723296564     
   9.6000000000000014        65.600000000000009        3.5173279878715165     
   9.6000000000000014        66.400000000000006        3.5058640120623230     
   9.6000000000000014        67.200000000000003        3.4958794380573321     
   9.6000000000000014        68.000000000000000        3.5019036640982928     
   9.6000000000000014        68.799999999999997        3.4952887063700651     
   9.6000000000000014        69.600000000000009        3.5007276883488934     
   9.6000000000000014        70.400000000000006        3.4947794868782442     
   9.6000000000000014        71.200000000000003        3.5045541937395250     
   9.6000000000000014        72.000000000000000        3.5023565201889446     
   9.6000000000000014        72.799999999999997        3.4991878231392719     
   9.6000000000000014        73.600000000000009        3.5087094007039323     
   9.6000000000000014        74.400000000000006        3.5172097287556885     
   9.6000000000000014        75.200000000000003        3.5111658447524130     
   9.6000000000000014        76.000000000000000        3.5370345460213564     
   9.6000000000000014        76.800000000000011        3.6711122276667165     
   9.6000000000000014        77.600000000000009        3.7717519649568443     
   9.6000000000000014        78.400000000000006        3.8148514865055545     
   9.6000000000000014        79.200000000000003        3.8241294390802665     
   9.6000000000000014        80.000000000000000        3.8247613262020574     
   9.6000000000000014        80.800000000000011        3.8246917349063785     
   9.6000000000000014        81.600000000000009        3.8151282088543526     
   9.6000000000000014        82.400000000000006        3.7782954481998665     
   9.6000000000000014        83.200000000000003        3.6923104133802767     
   9.6000000000000014        84.000000000000000        3.5779025728804759     
   9.6000000000000014        84.800000000000011        3.5077370868605429     
   9.6000000000000014        85.600000000000009        3.5082584677916819     
   9.6000000000000014        86.400000000000006        3.5171144654308573     
   9.6000000000000014        87.200000000000003        3.5124805099709548     
   9.6000000000000014        88.000000000000000        3.5017531947909113     
   9.6000000000000014        88.800000000000011        3.5045795563103495     
   9.6000000000000014        89.600000000000009        3.5136444630653232     
   9.6000000000000014        90.400000000000006        3.5094475750841769     
   9.6000000000000014        91.200000000000003        3.5073998191651086     
   9.6000000000000014        92.000000000000000        3.5037760405094613     
   9.6000000000000014        92.800000000000011        3.5079376786872851     
   9.6000000000000014        93.600000000000009        3.5042446583097142     
   9.6000000000000014        94.400000000000006        3.4993144473126097     
   9.6000000000000014        95.200000000000003        3.5075499666650001     
   9.6000000000000014        96.000000000000000        3.5137622888534343     
   9.6000000000000014        96.800000000000011        3.4990054716505803     
   9.6000000000000014        97.600000000000009        3.5078360220197098     
   9.6000000000000014        98.400000000000006        3.4988210677945748     
   9.6000000000000014        99.200000000000003        3.5061348110048387     
   9.6000000000000014        100.00000000000000        3.5119732141216908     
   9.6000000000000014        100.80000000000001        3.5009732996965321     
   9.6000000000000014        101.60000000000001        3.5031109033091661     
   9.6000000000000014        102.40000000000001        3.5130166652652157     

   10.400000000000000       0.80000000000000004        3.5028150654251666     
   10.400000000000000        1.6000000000000001        3.4939166080226829     
   10.400000000000000        2.4000000000000004        3.5018122465792794     
   10.400000000000000        3.2000000000000002        3.5070100643622082     
   10.400000000000000        4.0000000000000000        3.4903582840933405     
   10.400000000000000        4.8000000000000007        3.4985505848141636     
   10.400000000000000        5.6000000000000005        3.4952728725627207     
   10.400000000000000        6.4000000000000004        3.5003653489865214     
   10.400000000000000        7.2000000000000002        3.4857714313644905     
   10.400000000000000        8.0000000000000000        3.4949741816343582     
   10.400000000000000        8.8000000000000007        3.5075413083157967     
   10.400000000000000        9.6000000000000014        3.5067754243526807     
   10.400000000000000        10.400000000000000        3.4885782767454327     
   10.400000000000000        11.200000000000001        3.4992009210202095     
   10.400000000000000        12.000000000000000        3.4839581520934635     
   10.400000000000000        12.800000000000001        3.4986149939875482     
   10.400000000000000        13.600000000000001        3.4993124313625561     
   10.400000000000000        14.400000000000000        3.5066091494519518     
   10.400000000000000        15.200000000000001        3.4945694447303697     
   10.400000000000000        16.000000000000000        3.5023670010718360     
   10.400000000000000        16.800000000000001        3.4911943810462174     
   10.400000000000000        17.600000000000001        3.4817973097573103     
   10.400000000000000        18.400000000000002        3.5015167225906456     
   10.400000000000000        19.200000000000003        3.4987108320786073     
   10.400000000000000        20.000000000000000        3.5038340772020455     
   10.400000000000000        20.800000000000001        3.4882407745351878     
   10.400000000000000        21.600000000000001        3.5043631675951694     
   10.400000000000000        22.400000000000002        3.4909537014557039     
   10.400000000000000        23.200000000000003        3.4896753369404534     
   10.400000000000000        24.000000000000000        3.5003977585317938     
   10.400000000000000        24.800000000000001        3.4909149170440439     
   10.400000000000000        25.600000000000001        3.4901421680496583     
   10.400000000000000        26.400000000000002        3.4982653421161802     
   10.400000000000000        27.200000000000003        3.4955079734251648     
   10.400000000000000        28.000000000000000        3.5049405835719192     
   10.400000000000000        28.800000000000001        3.4885751544513681     
   10.400000000000000        29.600000000000001        3.4993167250308632     
   10.400000000000000        30.400000000000002        3.4851087918432171     
   10.400000000000000        31.200000000000003        3.5004535890363671     
   10.400000000000000        32.000000000000000        3.5095816026253734     
   10.400000000000000        32.800000000000004        3.5074417476647533     
   10.400000000000000        33.600000000000001        3.5085410811785018     
   10.400000000000000        34.399999999999999        3.4940356059507884     
   10.400000000000000        35.200000000000003        3.4983912105145696     
   10.400000000000000        36.000000000000000        3.5112515902882353     
   10.400000000000000        36.800000000000004        3.5038051975440068     
   10.400000000000000        37.600000000000001        3.5067258828091878     
   10.400000000000000        38.400000000000006        3.5016699062758860     
   10.400000000000000        39.200000000000003        3.4975094268633309     
   10.400000000000000        40.000000000000000        3.5182856009083778     
   10.400000000000000        40.800000000000004        3.4954671357835472     
   10.400000000000000        41.600000000000001        3.5011339969016708     
   10.400000000000000        42.400000000000006        3.5101000936566344     
   10.400000000000000        43.200000000000003        3.4923197618190387     
   10.400000000000000        44.000000000000000        3.4999463622436431     
   10.400000000000000        44.800000000000004        3.5083246826021734     
   10.400000000000000        45.600000000000001        3.5090993091986489     
   10.400000000000000        46.400000000000006        3.5106537896492820     
   10.400000000000000        47.200000000000003        3.6525520021341342     
   10.400000000000000        48.000000000000000        3.7741284818449841     
   10.400000000000000        48.800000000000004        3.8240849552069660     
   10.400000000000000        49.600000000000001        3.8226430746941475     
   10.400000000000000        50.400000000000006        3.8084257455475994     
   10.400000000000000        51.200000000000003        3.8026277522848941     
   10.400000000000000        52.000000000000000        3.8088280193050603     
   10.400000000000000        52.800000000000004        3.8231402140979496     
   10.400000000000000        53.600000000000001        3.8238542793881622     
   10.400000000000000        54.400000000000006        3.7711910913089826     
   10.400000000000000        55.200000000000003        3.6416240746304798     
   10.400000000000000        56.000000000000000        3.5046231122669615     
   10.400000000000000        56.800000000000004        3.5077697855272438     
   10.400000000000000        57.600000000000001        3.5074329640540394     
   10.400000000000000        58.400000000000006        3.4992075886617164     
   10.400000000000000        59.200000000000003        3.4961493809914526     
   10.400000000000000        60.000000000000000        3.5129834829874125     
   10.400000000000000        60.800000000000004        3.4986569065882400     
   10.400000000000000        61.600000000000001        3.5145922628854214     
   10.400000000000000        62.400000000000006        3.5046521980495098     
   10.400000000000000        63.200000000000003        3.5015741897363668     
   10.400000000000000        64.000000000000000        3.5026147360432156     
   10.400000000000000        64.799999999999997        3.5089559499187146     
   10.400000000000000        65.600000000000009        3.5036227031687690     
   10.400000000000000        66.400000000000006        3.4962916753607187     
   10.400000000000000        67.200000000000003        3.5020968689397676     
   10.400000000000000        68.000000000000000        3.5156615882237903     
   10.400000000000000        68.799999999999997        3.5066679829400793     
   10.400000000000000        69.600000000000009        3.5176950188832850     
   10.400000000000000        70.400000000000006        3.5050896083957683     
   10.400000000000000        71.200000000000003        3.5079171293098290     
   10.400000000000000        72.000000000000000        3.5025898996895379     
   10.400000000000000        72.799999999999997        3.5047313726147347     
   10.400000000000000        73.600000000000009        3.5012135647866729     
   10.400000000000000        74.400000000000006        3.5108086748897769     
   10.400000000000000        75.200000000000003        3.5028290634394050     
   10.400000000000000        76.000000000000000        3.6038409058727394     
   10.400000000000000        76.800000000000011        3.7414241337081071     
   10.400000000000000        77.600000000000009        3.8149653817950839     
   10.400000000000000        78.400000000000006        3.8296227716193227     
   10.400000000000000        79.200000000000003        3.8231125989598622     
   10.400000000000000        80.000000000000000        3.8183947626062440     
   10.400000000000000        80.800000000000011        3.8224434155126801     
   10.400000000000000        81.600000000000009        3.8287469776457228     
   10.400000000000000        82.400000000000006        3.8159891437420912     
   10.400000000000000        83.200000000000003        3.7535732064357767     
   10.400000000000000        84.000000000000000        3.6419822536728366     
   10.400000000000000        84.800000000000011        3.5267611247531545     
   10.400000000000000        85.600000000000009        3.5008148710462548     
   10.400000000000000        86.400000000000006        3.5142254289014243     
   10.400000000000000        87.200000000000003        3.5041205689372008     
   10.400000000000000        88.000000000000000        3.5022977495148968     
   10.400000000000000        88.800000000000011        3.5066939192739408     
   10.400000000000000        89.600000000000009        3.4985824664458813     
   10.400000000000000        90.400000000000006        3.5013041296774543     
   10.400000000000000        91.200000000000003        3.5012208885112583     
   10.400000000000000        92.000000000000000        3.5153494619953718     
   10.400000000000000        92.800000000000011        3.5014323533698306     
   10.400000000000000        93.600000000000009        3.5169616599013680     
   10.400000000000000        94.400000000000006        3.4968420941141565     
   10.400000000000000        95.200000000000003        3.4997688418297885     
   10.400000000000000        96.000000000000000        3.5115604520776977     
   10.400000000000000        96.800000000000011        3.4979343557327254     
   10.400000000000000        97.600000000000009        3.5183649758695963     
   10.400000000000000        98.400000000000006        3.5078626019670835     
   10.400000000000000        99.200000000000003        3.4993500615271618     
   10.400000000000000        100.00000000000000        3.5039911795730427     
   10.400000000000000        100.80000000000001        3.4981428238048848     
   10.400000000000000        101.60000000000001        3.5108661197920012     
   10.400000000000000        102.40000000000001        3.4984735001824014     

   11.200000000000001       0.80000000000000004        3.5074996614771261     
   11.200000000000001        1.6000000000000001        3.5083095339798320     
   11.200000000000001        2.4000000000000004        3.5089497829668450     
   11.200000000000001        3.2000000000000002        3.5046398930274618     
   11.200000000000001        4.0000000000000000        3.5070028507224853     
   11.200000000000001        4.8000000000000007        3.4905773186937563     
   11.200000000000001        5.6000000000000005        3.5017162807245148     
   11.200000000000001        6.4000000000000004        3.5013600694556168     
   11.200000000000001        7.2000000000000002        3.5077926415545404     
   11.200000000000001        8.0000000000000000        3.4855047353808160     
   11.200000000000001        8.8000000000000007        3.4899552373953555     
   11.200000000000001        9.6000000000000014        3.4944369623479372     
   11.200000000000001        10.400000000000000        3.5106923839813335     
   11.200000000000001        11.200000000000001        3.4897472941750256     
   11.200000000000001        12.000000000000000        3.5046174114259934     
   11.200000000000001        12.800000000000001        3.5032150756396274     
   11.200000000000001        13.600000000000001        3.4825649051094087     
   11.200000000000001        14.400000000000000        3.5086735107122902     
   11.200000000000001        15.200000000000001        3.4814502687884308     
   11.200000000000001        16.000000000000000        3.4901766966864374     
   11.200000000000001        16.800000000000001        3.4978313325679942     
   11.200000000000001        17.600000000000001        3.4972656978670495     
   11.200000000000001        18.400000000000002        3.5042034182793649     
   11.200000000000001        19.200000000000003        3.5025763858007548     
   11.200000000000001        20.000000000000000        3.4793372306928938     
   11.200000000000001        20.800000000000001        3.5006536407809756     
   11.200000000000001        21.600000000000001        3.4941321216233985     
   11.200000000000001        22.400000000000002        3.4832889655910795     
   11.200000000000001        23.200000000000003        3.5005097549454187     
   11.200000000000001        24.000000000000000        3.4835353931222328     
   11.200000000000001        24.800000000000001        3.4995409603680048     
   11.200000000000001        25.600000000000001        3.4917634966799280     
   11.200000000000001        26.400000000000002        3.4911326700758138     
   11.200000000000001        27.200000000000003        3.4916321624984974     
   11.200000000000001        28.000000000000000        3.4920754499082762     
   11.200000000000001        28.800000000000001        3.4989137599451232     
   11.200000000000001        29.600000000000001        3.4850703369094869     
   11.200000000000001        30.400000000000002        3.5090837902179008     
   11.200000000000001        31.200000000000003        3.4890065758540145     
   11.200000000000001        32.000000000000000        3.4894725287895203     
   11.200000000000001        32.800000000000004        3.4892804326255313     
   11.200000000000001        33.600000000000001        3.4850078046029633     
   11.200000000000001        34.399999999999999        3.5046147887275958     
   11.200000000000001        35.200000000000003        3.5102936292261755     
   11.200000000000001        36.000000000000000        3.5016362838482649     
   11.200000000000001        36.800000000000004        3.4917928732014647     
   11.200000000000001        37.600000000000001        3.5006509160905490     
   11.200000000000001        38.400000000000006        3.4991346907762382     
   11.200000000000001        39.200000000000003        3.5076998769523575     
   11.200000000000001        40.000000000000000        3.4959663028227728     
   11.200000000000001        40.800000000000004        3.5024133377344473     
   11.200000000000001        41.600000000000001        3.5091954106156931     
   11.200000000000001        42.400000000000006        3.5113581918585139     
   11.200000000000001        43.200000000000003        3.4968019385917950     
   11.200000000000001        44.000000000000000        3.5070285568320116     
   11.200000000000001        44.800000000000004        3.4991558658573338     
   11.200000000000001        45.600000000000001        3.5070167199196964     
   11.200000000000001        46.400000000000006        3.5191342081946710     
   11.200000000000001        47.200000000000003        3.6622730843217846     
   11.200000000000001        48.000000000000000        3.7819597735513111     
   11.200000000000001        48.800000000000004        3.8242984406664351     
   11.200000000000001        49.600000000000001        3.8181760842212169     
   11.200000000000001        50.400000000000006        3.8029802953399301     
   11.200000000000001        51.200000000000003        3.7962500992108188     
   11.200000000000001        52.000000000000000        3.8030299482430001     
   11.200000000000001        52.800000000000004        3.8189471793717766     
   11.200000000000001        53.600000000000001        3.8253817306667961     
   11.200000000000001        54.400000000000006        3.7785569927068634     
   11.200000000000001        55.200000000000003        3.6512038604174997     
   11.200000000000001        56.000000000000000        3.5054559515227770     
   11.200000000000001        56.800000000000004        3.5001111520721562     
   11.200000000000001        57.600000000000001        3.5081609839633319     
   11.200000000000001        58.400000000000006        3.5007332467100047     
   11.200000000000001        59.200000000000003        3.5141404021051912     
   11.200000000000001        60.000000000000000        3.5032220857243037     
   11.200000000000001        60.800000000000004        3.5126389466167542     
   11.200000000000001        61.600000000000001        3.5009162770406030     
   11.200000000000001        62.400000000000006        3.4969773473023515     
   11.200000000000001        63.200000000000003        3.5048695384736157     
   11.200000000000001        64.000000000000000        3.5141777071555169     
   11.200000000000001        64.799999999999997        3.4945735267456208     
   11.200000000000001        65.600000000000009        3.5017352425811406     
   11.200000000000001        66.400000000000006        3.5149914907412985     
   11.200000000000001        67.200000000000003        3.5132795149865990     
   11.200000000000001        68.000000000000000        3.4900277827682555     
   11.200000000000001        68.799999999999997        3.5088396456814941     
   11.200000000000001        69.600000000000009        3.5061950698616515     
   11.200000000000001        70.400000000000006        3.4976801735050422     
   11.200000000000001        71.200000000000003        3.5182676215214026     
   11.200000000000001        72.000000000000000        3.4980054943612364     
   11.200000000000001        72.799999999999997        3.5009439167608143     
   11.200000000000001        73.600000000000009        3.5044980748695598     
   11.200000000000001        74.400000000000006        3.5010661818189828     
   11.200000000000001        75.200000000000003        3.5165608087187450     
   11.200000000000001        76.000000000000000        3.6426071084053762     
   11.200000000000001        76.800000000000011        3.7726587245800434     
   11.200000000000001        77.600000000000009        3.8255371835250425     
   11.200000000000001        78.400000000000006        3.8232162219896102     
   11.200000000000001        79.200000000000003        3.8088004606978583     
   11.200000000000001        80.000000000000000        3.8025928500358410     
   11.200000000000001        80.800000000000011        3.8073227904905416     
   11.200000000000001        81.600000000000009        3.8204733861933842     
   11.200000000000001        82.400000000000006        3.8228361827398660     
   11.200000000000001        83.200000000000003        3.7827057859971243     
   11.200000000000001        84.000000000000000        3.6829477787560920     
   11.200000000000001        84.800000000000011        3.5621869353678641     
   11.200000000000001        85.600000000000009        3.5045931201637686     
   11.200000000000001        86.400000000000006        3.5021884823083900     
   11.200000000000001        87.200000000000003        3.5178198657196575     
   11.200000000000001        88.000000000000000        3.5013752701808740     
   11.200000000000001        88.800000000000011        3.4997592713705084     
   11.200000000000001        89.600000000000009        3.5095042756557953     
   11.200000000000001        90.400000000000006        3.5000591961132343     
   11.200000000000001        91.200000000000003        3.5137863166350125     
   11.200000000000001        92.000000000000000        3.5089723818838139     
   11.200000000000001        92.800000000000011        3.4970587328721039     
   11.200000000000001        93.600000000000009        3.5099986359214839     
   11.200000000000001        94.400000000000006        3.5039770393690830     
   11.200000000000001        95.200000000000003        3.5165283865454380     
   11.200000000000001        96.000000000000000        3.4977582026096505     
   11.200000000000001        96.800000000000011        3.4998360252047260     
   11.200000000000001        97.600000000000009        3.4938513252656165     
   11.200000000000001        98.400000000000006        3.5129169984650570     
   11.200000000000001        99.200000000000003        3.5019171351820679     
   11.200000000000001        100.00000000000000        3.5105851211648949     
   11.200000000000001        100.80000000000001        3.4963925607337560     
   11.200000000000001        101.60000000000001        3.5014016904063769     
   11.200000000000001        102.40000000000001        3.5045277711725968     

   12.000000000000000       0.80000000000000004        3.5008473662632102     
   12.000000000000000        1.6000000000000001        3.4931680463930630     
   12.000000000000000        2.4000000000000004        3.5018487739872937     
   12.000000000000000        3.2000000000000002        3.5045243753088458     
   12.000000000000000        4.0000000000000000        3.4971227221113961     
   12.000000000000000        4.8000000000000007        3.5017194059320973     
   12.000000000000000        5.6000000000000005        3.5049902730288007     
   12.000000000000000        6.4000000000000004        3.4949147372934681     
   12.000000000000000        7.2000000000000002        3.5061025595377249     
   12.000000000000000        8.0000000000000000        3.4993158608448311     
   12.000000000000000        8.8000000000000007        3.5054846647406013     
   12.000000000000000        9.6000000000000014        3.4952752608614928     
   12.000000000000000        10.400000000000000        3.4934880587916282     
   12.000000000000000        11.200000000000001        3.4978000175226192     
   12.000000000000000        12.000000000000000        3.4919893943810743     
   12.000000000000000        12.800000000000001        3.5042767027315151     
   12.000000000000000        13.600000000000001        3.4959390102954679     
   12.000000000000000        14.400000000000000        3.4853190550082482     
   12.000000000000000        15.200000000000001        3.4975074194291542     
   12.000000000000000        16.000000000000000        3.4982159642876209     
   12.000000000000000        16.800000000000001        3.4953820400202855     
   12.000000000000000        17.600000000000001        3.4864903556120166     
   12.000000000000000        18.400000000000002        3.4861673474594945     
   12.000000000000000        19.200000000000003        3.4885983929833735     
   12.000000000000000        20.000000000000000        3.4985884893099941     
   12.000000000000000        20.800000000000001        3.4926633516074048     
   12.000000000000000        21.600000000000001        3.4970068779819634     
   12.000000000000000        22.400000000000002        3.5031564439021721     
   12.000000000000000        23.200000000000003        3.4965897471649803     
   12.000000000000000        24.000000000000000        3.4907039472809926     
   12.000000000000000        24.800000000000001        3.4870770318061459     
   12.000000000000000        25.600000000000001        3.4973517180338716     
   12.000000000000000        26.400000000000002        3.5032839679305461     
   12.000000000000000        27.200000000000003        3.5030891514996316     
   12.000000000000000        28.000000000000000        3.4889501340676361     
   12.000000000000000        28.800000000000001        3.5040436904929191     
   12.000000000000000        29.600000000000001        3.5032598519406757     
   12.000000000000000        30.400000000000002        3.4903722416473935     
   12.000000000000000        31.200000000000003        3.4991291246388161     
   12.000000000000000        32.000000000000000        3.5039273393770474     
   12.000000000000000        32.800000000000004        3.5104807205992459     
   12.000000000000000        33.600000000000001        3.5052742355444666     
   12.000000000000000        34.399999999999999        3.5048606307285182     
   12.000000000000000        35.200000000000003        3.4946276143115456     
   12.000000000000000        36.000000000000000        3.5041766546943385     
   12.000000000000000        36.800000000000004        3.5063001269221910     
   12.000000000000000        37.600000000000001        3.5132094249438737     
   12.000000000000000        38.400000000000006        3.4925365646013113     
   12.000000000000000        39.200000000000003        3.5070392407203155     
   12.000000000000000        40.000000000000000        3.5113500746734281     
   12.000000000000000        40.800000000000004        3.4992531800061468     
   12.000000000000000        41.600000000000001        3.5083832089741409     
   12.000000000000000        42.400000000000006        3.5135204976444272     
   12.000000000000000        43.200000000000003        3.4989586180192442     
   12.000000000000000        44.000000000000000        3.5061338978134784     
   12.000000000000000        44.800000000000004        3.5164314550214248     
   12.000000000000000        45.600000000000001        3.5127777706478005     
   12.000000000000000        46.400000000000006        3.5074923699869118     
   12.000000000000000        47.200000000000003        3.6496302793394420     
   12.000000000000000        48.000000000000000        3.7746241155496389     
   12.000000000000000        48.800000000000004        3.8247060446115277     
   12.000000000000000        49.600000000000001        3.8221071137163944     
   12.000000000000000        50.400000000000006        3.8083450151615961     
   12.000000000000000        51.200000000000003        3.8017853522935048     
   12.000000000000000        52.000000000000000        3.8090797184006471     
   12.000000000000000        52.800000000000004        3.8242236046062033     
   12.000000000000000        53.600000000000001        3.8247119162480798     
   12.000000000000000        54.400000000000006        3.7670202382318152     
   12.000000000000000        55.200000000000003        3.6287706088258873     
   12.000000000000000        56.000000000000000        3.5077275245157566     
   12.000000000000000        56.800000000000004        3.5187069798106374     
   12.000000000000000        57.600000000000001        3.5079200741141849     
   12.000000000000000        58.400000000000006        3.5068788890195148     
   12.000000000000000        59.200000000000003        3.5062931432818654     
   12.000000000000000        60.000000000000000        3.4946320235112136     
   12.000000000000000        60.800000000000004        3.5114400011994480     
   12.000000000000000        61.600000000000001        3.5017889838334764     
   12.000000000000000        62.400000000000006        3.5028248009673471     
   12.000000000000000        63.200000000000003        3.5151230401371039     
   12.000000000000000        64.000000000000000        3.4962975599414099     
   12.000000000000000        64.799999999999997        3.5017443525794061     
   12.000000000000000        65.600000000000009        3.4979339698353313     
   12.000000000000000        66.400000000000006        3.4945839275960862     
   12.000000000000000        67.200000000000003        3.4989250909963832     
   12.000000000000000        68.000000000000000        3.5051965630153865     
   12.000000000000000        68.799999999999997        3.5097631127572035     
   12.000000000000000        69.600000000000009        3.5051106593924204     
   12.000000000000000        70.400000000000006        3.5080124808773943     
   12.000000000000000        71.200000000000003        3.4984751568813377     
   12.000000000000000        72.000000000000000        3.5143777825411338     
   12.000000000000000        72.799999999999997        3.5132279361573953     
   12.000000000000000        73.600000000000009        3.5113625456153068     
   12.000000000000000        74.400000000000006        3.4981954097372872     
   12.000000000000000        75.200000000000003        3.5041633342886862     
   12.000000000000000        76.000000000000000        3.6556633838016923     
   12.000000000000000        76.800000000000011        3.7811896604440958     
   12.000000000000000        77.600000000000009        3.8254287844425656     
   12.000000000000000        78.400000000000006        3.8189533617878340     
   12.000000000000000        79.200000000000003        3.8018665725088741     
   12.000000000000000        80.000000000000000        3.7960856856583538     
   12.000000000000000        80.800000000000011        3.8008438354108707     
   12.000000000000000        81.600000000000009        3.8151262048248986     
   12.000000000000000        82.400000000000006        3.8213362322956010     
   12.000000000000000        83.200000000000003        3.7903785295026955     
   12.000000000000000        84.000000000000000        3.6997667630665982     
   12.000000000000000        84.800000000000011        3.5818333506922198     
   12.000000000000000        85.600000000000009        3.5025203779797383     
   12.000000000000000        86.400000000000006        3.5065612516202940     
   12.000000000000000        87.200000000000003        3.5108473760959362     
   12.000000000000000        88.000000000000000        3.5104114945715343     
   12.000000000000000        88.800000000000011        3.5165210988644362     
   12.000000000000000        89.600000000000009        3.5059344819678118     
   12.000000000000000        90.400000000000006        3.5133743105424013     
   12.000000000000000        91.200000000000003        3.5017331177933766     
   12.000000000000000        92.000000000000000        3.5153210840677929     
   12.000000000000000        92.800000000000011        3.5095703781761918     
   12.000000000000000        93.600000000000009        3.5048505998035142     
   12.000000000000000        94.400000000000006        3.5176061857682224     
   12.000000000000000        95.200000000000003        3.5093753051587906     
   12.000000000000000        96.000000000000000        3.5093533410090805     
   12.000000000000000        96.800000000000011        3.5089560469446734     
   12.000000000000000        97.600000000000009        3.5046042896194480     
   12.000000000000000        98.400000000000006        3.5030524794171454     
   12.000000000000000        99.200000000000003        3.5014923172821146     
   12.000000000000000        100.00000000000000        3.5072501948283379     
   12.000000000000000        100.80000000000001        3.5158773359768287     
   12.000000000000000        101.60000000000001        3.4971463725913696     
   12.000000000000000        102.40000000000001        3.5041135712723350     

   12.800000000000001       0.80000000000000004        3.4956950385097678     
   12.800000000000001        1.6000000000000001        3.5132028399306474     
   12.800000000000001        2.4000000000000004        3.4921975829711864     
   12.800000000000001        3.2000000000000002        3.4973829504400960     
   12.800000000000001        4.0000000000000000        3.5120139164515622     
   12.800000000000001        4.8000000000000007        3.4963001866842602     
   12.800000000000001        5.6000000000000005        3.4894622708877110     
   12.800000000000001        6.4000000000000004        3.5062409141370772     
   12.800000000000001        7.2000000000000002        3.4946663273458292     
   12.800000000000001        8.0000000000000000        3.4906386701568959     
   12.800000000000001        8.8000000000000007        3.5060822635966442     
   12.800000000000001        9.6000000000000014        3.4937371922657725     
   12.800000000000001        10.400000000000000        3.4996465034449584     
   12.800000000000001        11.200000000000001        3.4856334346410862     
   12.800000000000001        12.000000000000000        3.5004585764734553     
   12.800000000000001        12.800000000000001        3.4829905780875854     
   12.800000000000001        13.600000000000001        3.4971822338112597     
   12.800000000000001        14.400000000000000        3.5013685002047232     
   12.800000000000001        15.200000000000001        3.4826150339690307     
   12.800000000000001        16.000000000000000        3.4995742110521451     
   12.800000000000001        16.800000000000001        3.4877944500697189     
   12.800000000000001        17.600000000000001        3.5003909123572305     
   12.800000000000001        18.400000000000002        3.5035171531659528     
   12.800000000000001        19.200000000000003        3.4814952004601190     
   12.800000000000001        20.000000000000000        3.4860248974611023     
   12.800000000000001        20.800000000000001        3.4882194724615561     
   12.800000000000001        21.600000000000001        3.4877536343369697     
   12.800000000000001        22.400000000000002        3.4898594801616882     
   12.800000000000001        23.200000000000003        3.4964602093451309     
   12.800000000000001        24.000000000000000        3.4888310123065018     
   12.800000000000001        24.800000000000001        3.4935144820782100     
   12.800000000000001        25.600000000000001        3.4804228048176897     
   12.800000000000001        26.400000000000002        3.5045125111944260     
   12.800000000000001        27.200000000000003        3.4820137583492365     
   12.800000000000001        28.000000000000000        3.4931903064128189     
   12.800000000000001        28.800000000000001        3.4917215027212762     
   12.800000000000001        29.600000000000001        3.4996609562349512     
   12.800000000000001        30.400000000000002        3.4898486630673733     
   12.800000000000001        31.200000000000003        3.4950332861415658     
   12.800000000000001        32.000000000000000        3.5091843789303363     
   12.800000000000001        32.800000000000004        3.4893097014405035     
   12.800000000000001        33.600000000000001        3.4895002988885593     
   12.800000000000001        34.399999999999999        3.4919145172268955     
   12.800000000000001        35.200000000000003        3.5112003596365220     
   12.800000000000001        36.000000000000000        3.4894114532501521     
   12.800000000000001        36.800000000000004        3.5008878581254939     
   12.800000000000001        37.600000000000001        3.5011861027190521     
   12.800000000000001        38.400000000000006        3.5129456538668284     
   12.800000000000001        39.200000000000003        3.4977066798797813     
   12.800000000000001        40.000000000000000        3.5092033319079579     
   12.800000000000001        40.800000000000004        3.4971359135348470     
   12.800000000000001        41.600000000000001        3.4988278523437892     
   12.800000000000001        42.400000000000006        3.4968517854219732     
   12.800000000000001        43.200000000000003        3.5023544671369731     
   12.800000000000001        44.000000000000000        3.5085573381879009     
   12.800000000000001        44.800000000000004        3.4983536641586532     
   12.800000000000001        45.600000000000001        3.5157186217872582     
   12.800000000000001        46.400000000000006        3.5074292429814151     
   12.800000000000001        47.200000000000003        3.6140712209617774     
   12.800000000000001        48.000000000000000        3.7445883889784701     
   12.800000000000001        48.800000000000004        3.8162483563221530     
   12.800000000000001        49.600000000000001        3.8303983600734677     
   12.800000000000001        50.400000000000006        3.8234156337098000     
   12.800000000000001        51.200000000000003        3.8199549761557772     
   12.800000000000001        52.000000000000000        3.8245084023938034     
   12.800000000000001        52.800000000000004        3.8316819599465219     
   12.800000000000001        53.600000000000001        3.8119864314734695     
   12.800000000000001        54.400000000000006        3.7282821417962135     
   12.800000000000001        55.200000000000003        3.5813786127375211     
   12.800000000000001        56.000000000000000        3.5127595656633996     
   12.800000000000001        56.800000000000004        3.5030769555377121     
   12.800000000000001        57.600000000000001        3.5061506755965786     
   12.800000000000001        58.400000000000006        3.5039239848044272     
   12.800000000000001        59.200000000000003        3.5122302534222176     
   12.800000000000001        60.000000000000000        3.4907487004493913     
   12.800000000000001        60.800000000000004        3.5151326665537210     
   12.800000000000001        61.600000000000001        3.4919279657560769     
   12.800000000000001        62.400000000000006        3.5019246307481491     
   12.800000000000001        63.200000000000003        3.4983997955779329     
   12.800000000000001        64.000000000000000        3.5044026007211535     
   12.800000000000001        64.799999999999997        3.5054707434855619     
   12.800000000000001        65.600000000000009        3.5121153823494575     
   12.800000000000001        66.400000000000006        3.5003202527713677     
   12.800000000000001        67.200000000000003        3.5135831562398887     
   12.800000000000001        68.000000000000000        3.4978388592946232     
   12.800000000000001        68.799999999999997        3.5131194472853293     
   12.800000000000001        69.600000000000009        3.5096497810686138     
   12.800000000000001        70.400000000000006        3.5063291008387658     
   12.800000000000001        71.200000000000003        3.4993927833649061     
   12.800000000000001        72.000000000000000        3.5140017126891343     
   12.800000000000001        72.799999999999997        3.5002239166381570     
   12.800000000000001        73.600000000000009        3.5086697852935376     
   12.800000000000001        74.400000000000006        3.5149064096956573     
   12.800000000000001        75.200000000000003        3.5065300560733181     
   12.800000000000001        76.000000000000000        3.6420160056681841     
   12.800000000000001        76.800000000000011        3.7712633946609531     
   12.800000000000001        77.600000000000009        3.8247692692741939     
   12.800000000000001        78.400000000000006        3.8230615088210418     
   12.800000000000001        79.200000000000003        3.8104169107941521     
   12.800000000000001        80.000000000000000        3.8028331614090929     
   12.800000000000001        80.800000000000011        3.8063267036514246     
   12.800000000000001        81.600000000000009        3.8162664231993304     
   12.800000000000001        82.400000000000006        3.8217481827170325     
   12.800000000000001        83.200000000000003        3.7888723769048944     
   12.800000000000001        84.000000000000000        3.6987021466487642     
   12.800000000000001        84.800000000000011        3.5848439358698139     
   12.800000000000001        85.600000000000009        3.5093345770043474     
   12.800000000000001        86.400000000000006        3.5088708085424627     
   12.800000000000001        87.200000000000003        3.5079507797311598     
   12.800000000000001        88.000000000000000        3.5059578822777913     
   12.800000000000001        88.800000000000011        3.5156057346785330     
   12.800000000000001        89.600000000000009        3.5090636633866827     
   12.800000000000001        90.400000000000006        3.5143411497064667     
   12.800000000000001        91.200000000000003        3.4953794758358732     
   12.800000000000001        92.000000000000000        3.5025027010823626     
   12.800000000000001        92.800000000000011        3.5005027849977326     
   12.800000000000001        93.600000000000009        3.5004770668271070     
   12.800000000000001        94.400000000000006        3.4976001306401630     
   12.800000000000001        95.200000000000003        3.4957232901623958     
   12.800000000000001        96.000000000000000        3.4997244405611441     
   12.800000000000001        96.800000000000011        3.5007686515781695     
   12.800000000000001        97.600000000000009        3.5164167829626467     
   12.800000000000001        98.400000000000006        3.4980446959115183     
   12.800000000000001        99.200000000000003        3.5016309255166180     
   12.800000000000001        100.00000000000000        3.5073500809121101     
   12.800000000000001        100.80000000000001        3.5025822064897127     
   12.800000000000001        101.60000000000001        3.4924508768768026     
   12.800000000000001        102.40000000000001        3.5139392008876889     

   13.600000000000001       0.80000000000000004        3.5078215393565899     
   13.600000000000001        1.6000000000000001        3.5074109517676013     
   13.600000000000001        2.4000000000000004        3.5064285795390884     
   13.600000000000001        3.2000000000000002        3.5106582773131794     
   13.600000000000001        4.0000000000000000        3.4985784204940105     
   13.600000000000001        4.8000000000000007        3.5053822319586909     
   13.600000000000001        5.6000000000000005        3.5038570203177977     
   13.600000000000001        6.4000000000000004        3.4933662990841432     
   13.600000000000001        7.2000000000000002        3.4965964125373463     
   13.600000000000001        8.0000000000000000        3.4971929666528148     
   13.600000000000001        8.8000000000000007        3.4912361189555279     
   13.600000000000001        9.6000000000000014        3.4902875125903337     
   13.600000000000001        10.400000000000000        3.5027989049138104     
   13.600000000000001        11.200000000000001        3.4994538554547687     
   13.600000000000001        12.000000000000000        3.4881152902931762     
   13.600000000000001        12.800000000000001        3.4961323425377699     
   13.600000000000001        13.600000000000001        3.4872680542170986     
   13.600000000000001        14.400000000000000        3.4973852777105185     
   13.600000000000001        15.200000000000001        3.4977056702845419     
   13.600000000000001        16.000000000000000        3.5005088017991204     
   13.600000000000001        16.800000000000001        3.4818512201013081     
   13.600000000000001        17.600000000000001        3.4948582294526798     
   13.600000000000001        18.400000000000002        3.4591312046643652     
   13.600000000000001        19.200000000000003        3.3998776544786229     
   13.600000000000001        20.000000000000000        3.3667382982840999     
   13.600000000000001        20.800000000000001        3.3540477059070288     
   13.600000000000001        21.600000000000001        3.3640996071501497     
   13.600000000000001        22.400000000000002        3.4012277328058516     
   13.600000000000001        23.200000000000003        3.4662855353017310     
   13.600000000000001        24.000000000000000        3.4936375113391027     
   13.600000000000001        24.800000000000001        3.4896151271898250     
   13.600000000000001        25.600000000000001        3.4990566916325703     
   13.600000000000001        26.400000000000002        3.5017182833259959     
   13.600000000000001        27.200000000000003        3.4919417149339971     
   13.600000000000001        28.000000000000000        3.4971254065591499     
   13.600000000000001        28.800000000000001        3.4903460950050200     
   13.600000000000001        29.600000000000001        3.5040875495431894     
   13.600000000000001        30.400000000000002        3.4939250115216378     
   13.600000000000001        31.200000000000003        3.5019203233135960     
   13.600000000000001        32.000000000000000        3.4866833784720592     
   13.600000000000001        32.800000000000004        3.5045500708666326     
   13.600000000000001        33.600000000000001        3.5056098294285194     
   13.600000000000001        34.399999999999999        3.4972510288949792     
   13.600000000000001        35.200000000000003        3.5038762981869498     
   13.600000000000001        36.000000000000000        3.5063838729601775     
   13.600000000000001        36.800000000000004        3.5045190714286005     
   13.600000000000001        37.600000000000001        3.5131460184786389     
   13.600000000000001        38.400000000000006        3.4996326357416807     
   13.600000000000001        39.200000000000003        3.5043530175433495     
   13.600000000000001        40.000000000000000        3.5066651141109699     
   13.600000000000001        40.800000000000004        3.5084674370807174     
   13.600000000000001        41.600000000000001        3.5020455456687678     
   13.600000000000001        42.400000000000006        3.5098590263018665     
   13.600000000000001        43.200000000000003        3.5198260170064102     
   13.600000000000001        44.000000000000000        3.4976434437278825     
   13.600000000000001        44.800000000000004        3.5082197806227793     
   13.600000000000001        45.600000000000001        3.4971290889244608     
   13.600000000000001        46.400000000000006        3.5101953115660391     
   13.600000000000001        47.200000000000003        3.5524554995235755     
   13.600000000000001        48.000000000000000        3.6779464144360023     
   13.600000000000001        48.800000000000004        3.7741754278661852     
   13.600000000000001        49.600000000000001        3.8158928935677245     
   13.600000000000001        50.400000000000006        3.8249947096185188     
   13.600000000000001        51.200000000000003        3.8251757286171939     
   13.600000000000001        52.000000000000000        3.8237215728759413     
   13.600000000000001        52.800000000000004        3.8094488957720842     
   13.600000000000001        53.600000000000001        3.7591405226147154     
   13.600000000000001        54.400000000000006        3.6462290095802206     
   13.600000000000001        55.200000000000003        3.5075195225542304     
   13.600000000000001        56.000000000000000        3.5049951253780391     
   13.600000000000001        56.800000000000004        3.5167240425026778     
   13.600000000000001        57.600000000000001        3.5021578563607081     
   13.600000000000001        58.400000000000006        3.5021331883225795     
   13.600000000000001        59.200000000000003        3.5111665742527514     
   13.600000000000001        60.000000000000000        3.5048719406205122     
   13.600000000000001        60.800000000000004        3.4974940368478395     
   13.600000000000001        61.600000000000001        3.5118271205393099     
   13.600000000000001        62.400000000000006        3.5133017536282654     
   13.600000000000001        63.200000000000003        3.4954011198192174     
   13.600000000000001        64.000000000000000        3.5027751412773238     
   13.600000000000001        64.799999999999997        3.5008876315462789     
   13.600000000000001        65.600000000000009        3.5118054626373127     
   13.600000000000001        66.400000000000006        3.5067021791900799     
   13.600000000000001        67.200000000000003        3.4972688995810715     
   13.600000000000001        68.000000000000000        3.5025361998181230     
   13.600000000000001        68.799999999999997        3.5065852294625057     
   13.600000000000001        69.600000000000009        3.4938710130601027     
   13.600000000000001        70.400000000000006        3.5021685412859478     
   13.600000000000001        71.200000000000003        3.5017431875997973     
   13.600000000000001        72.000000000000000        3.5043322447043530     
   13.600000000000001        72.799999999999997        3.4983495113260425     
   13.600000000000001        73.600000000000009        3.5070591935988253     
   13.600000000000001        74.400000000000006        3.5070092696325896     
   13.600000000000001        75.200000000000003        3.5101570797514823     
   13.600000000000001        76.000000000000000        3.6001655784834492     
   13.600000000000001        76.800000000000011        3.7411690252630456     
   13.600000000000001        77.600000000000009        3.8151679405684362     
   13.600000000000001        78.400000000000006        3.8298530439093508     
   13.600000000000001        79.200000000000003        3.8220709350400690     
   13.600000000000001        80.000000000000000        3.8164628427682947     
   13.600000000000001        80.800000000000011        3.8191956239880915     
   13.600000000000001        81.600000000000009        3.8250627782294564     
   13.600000000000001        82.400000000000006        3.8180252384403142     
   13.600000000000001        83.200000000000003        3.7713669787378175     
   13.600000000000001        84.000000000000000        3.6766618534253959     
   13.600000000000001        84.800000000000011        3.5688511747044207     
   13.600000000000001        85.600000000000009        3.5030510314382588     
   13.600000000000001        86.400000000000006        3.5110845237259727     
   13.600000000000001        87.200000000000003        3.5113431861194275     
   13.600000000000001        88.000000000000000        3.5123980732987246     
   13.600000000000001        88.800000000000011        3.5041070002851997     
   13.600000000000001        89.600000000000009        3.5018204426515926     
   13.600000000000001        90.400000000000006        3.5034647826506564     
   13.600000000000001        91.200000000000003        3.5108723709810068     
   13.600000000000001        92.000000000000000        3.5168038288662729     
   13.600000000000001        92.800000000000011        3.5056082865818396     
   13.600000000000001        93.600000000000009        3.5158203970359656     
   13.600000000000001        94.400000000000006        3.5140967775882821     
   13.600000000000001        95.200000000000003        3.5149083224681750     
   13.600000000000001        96.000000000000000        3.5172041383146238     
   13.600000000000001        96.800000000000011        3.4994781623840101     
   13.600000000000001        97.600000000000009        3.5052875840159126     
   13.600000000000001        98.400000000000006        3.5152017848146904     
   13.600000000000001        99.200000000000003        3.4992852474559957     
   13.600000000000001        100.00000000000000        3.5075070167590585     
   13.600000000000001        100.80000000000001        3.5026212655993514     
   13.600000000000001        101.60000000000001        3.5141257660433021     
   13.600000000000001        102.40000000000001        3.4959122677106951     

   14.400000000000000       0.80000000000000004        3.4958241394464658     
   14.400000000000000        1.6000000000000001        3.5028134051292099     
   14.400000000000000        2.4000000000000004        3.4945139704193124     
   14.400000000000000        3.2000000000000002        3.4987409894628110     
   14.400000000000000        4.0000000000000000        3.4953793268711641     
   14.400000000000000        4.8000000000000007        3.4932232397384491     
   14.400000000000000        5.6000000000000005        3.4898887300605730     
   14.400000000000000        6.4000000000000004        3.5004407018014585     
   14.400000000000000        7.2000000000000002        3.4933903761767988     
   14.400000000000000        8.0000000000000000        3.5063290876063902     
   14.400000000000000        8.8000000000000007        3.4968070180852893     
   14.400000000000000        9.6000000000000014        3.4913024563254518     
   14.400000000000000        10.400000000000000        3.5032785073094566     
   14.400000000000000        11.200000000000001        3.5046172187040967     
   14.400000000000000        12.000000000000000        3.4919497418081056     
   14.400000000000000        12.800000000000001        3.4985429441606106     
   14.400000000000000        13.600000000000001        3.4993414675030929     
   14.400000000000000        14.400000000000000        3.4911031133072670     
   14.400000000000000        15.200000000000001        3.4926043774325630     
   14.400000000000000        16.000000000000000        3.4887581435804718     
   14.400000000000000        16.800000000000001        3.4894991875316745     
   14.400000000000000        17.600000000000001        3.4310469917187998     
   14.400000000000000        18.400000000000002        3.3269769791182782     
   14.400000000000000        19.200000000000003        3.2593703314447127     
   14.400000000000000        20.000000000000000        3.2272002697584297     
   14.400000000000000        20.800000000000001        3.2198545998736958     
   14.400000000000000        21.600000000000001        3.2296610658993923     
   14.400000000000000        22.400000000000002        3.2605315504405779     
   14.400000000000000        23.200000000000003        3.3308238796919225     
   14.400000000000000        24.000000000000000        3.4357129802789297     
   14.400000000000000        24.800000000000001        3.4890227423927072     
   14.400000000000000        25.600000000000001        3.4849935954136977     
   14.400000000000000        26.400000000000002        3.4975477062093998     
   14.400000000000000        27.200000000000003        3.4915332358934945     
   14.400000000000000        28.000000000000000        3.5018613358734658     
   14.400000000000000        28.800000000000001        3.5046980608471090     
   14.400000000000000        29.600000000000001        3.4985216599680231     
   14.400000000000000        30.400000000000002        3.4890095484982453     
   14.400000000000000        31.200000000000003        3.4925158920449952     
   14.400000000000000        32.000000000000000        3.4988850354114716     
   14.400000000000000        32.800000000000004        3.5002629512698165     
   14.400000000000000        33.600000000000001        3.4954808362549823     
   14.400000000000000        34.399999999999999        3.4951784892684454     
   14.400000000000000        35.200000000000003        3.5116982744619119     
   14.400000000000000        36.000000000000000        3.4942584251131992     
   14.400000000000000        36.800000000000004        3.5048560942315983     
   14.400000000000000        37.600000000000001        3.4927880659162280     
   14.400000000000000        38.400000000000006        3.4952151129658238     
   14.400000000000000        39.200000000000003        3.5081344923514330     
   14.400000000000000        40.000000000000000        3.4994823596280900     
   14.400000000000000        40.800000000000004        3.5162417713266931     
   14.400000000000000        41.600000000000001        3.4972449691309411     
   14.400000000000000        42.400000000000006        3.5028752246388848     
   14.400000000000000        43.200000000000003        3.5093954422521891     
   14.400000000000000        44.000000000000000        3.5092336430121418     
   14.400000000000000        44.800000000000004        3.5004605365755626     
   14.400000000000000        45.600000000000001        3.5182514314745363     
   14.400000000000000        46.400000000000006        3.5013889352726766     
   14.400000000000000        47.200000000000003        3.5169604117023043     
   14.400000000000000        48.000000000000000        3.5745416940180088     
   14.400000000000000        48.800000000000004        3.6771764522158712     
   14.400000000000000        49.600000000000001        3.7383171791494432     
   14.400000000000000        50.400000000000006        3.7656671248916376     
   14.400000000000000        51.200000000000003        3.7704244659984569     
   14.400000000000000        52.000000000000000        3.7574365300383099     
   14.400000000000000        52.800000000000004        3.7170467146231312     
   14.400000000000000        53.600000000000001        3.6361795338559881     
   14.400000000000000        54.400000000000006        3.5260669714597843     
   14.400000000000000        55.200000000000003        3.5048233877767778     
   14.400000000000000        56.000000000000000        3.5046010423116156     
   14.400000000000000        56.800000000000004        3.4989187040225467     
   14.400000000000000        57.600000000000001        3.5041888998153468     
   14.400000000000000        58.400000000000006        3.4973466054680609     
   14.400000000000000        59.200000000000003        3.5066060225429823     
   14.400000000000000        60.000000000000000        3.4989916980606033     
   14.400000000000000        60.800000000000004        3.5115537763378786     
   14.400000000000000        61.600000000000001        3.4935697559340104     
   14.400000000000000        62.400000000000006        3.5031150674807048     
   14.400000000000000        63.200000000000003        3.5079221263465485     
   14.400000000000000        64.000000000000000        3.5124148226217322     
   14.400000000000000        64.799999999999997        3.4974003270770790     
   14.400000000000000        65.600000000000009        3.4943296126463053     
   14.400000000000000        66.400000000000006        3.4970070609571580     
   14.400000000000000        67.200000000000003        3.5039547407695610     
   14.400000000000000        68.000000000000000        3.5140964035425610     
   14.400000000000000        68.799999999999997        3.5007067288597806     
   14.400000000000000        69.600000000000009        3.5154001921594875     
   14.400000000000000        70.400000000000006        3.4967859971684114     
   14.400000000000000        71.200000000000003        3.5046959899955921     
   14.400000000000000        72.000000000000000        3.4982049259644588     
   14.400000000000000        72.799999999999997        3.5186629448361213     
   14.400000000000000        73.600000000000009        3.4981486021843642     
   14.400000000000000        74.400000000000006        3.5020128097188241     
   14.400000000000000        75.200000000000003        3.5166339571537781     
   14.400000000000000        76.000000000000000        3.5301160509186578     
   14.400000000000000        76.800000000000011        3.6686906258987686     
   14.400000000000000        77.600000000000009        3.7714480600772751     
   14.400000000000000        78.400000000000006        3.8143110953219925     
   14.400000000000000        79.200000000000003        3.8234461143044025     
   14.400000000000000        80.000000000000000        3.8223499436590953     
   14.400000000000000        80.800000000000011        3.8226853442991278     
   14.400000000000000        81.600000000000009        3.8180422714246216     
   14.400000000000000        82.400000000000006        3.7932027569737063     
   14.400000000000000        83.200000000000003        3.7314207115736764     
   14.400000000000000        84.000000000000000        3.6344786415564254     
   14.400000000000000        84.800000000000011        3.5422703060514511     
   14.400000000000000        85.600000000000009        3.5176183752648003     
   14.400000000000000        86.400000000000006        3.5022988187876445     
   14.400000000000000        87.200000000000003        3.5142428884883756     
   14.400000000000000        88.000000000000000        3.5032231843384474     
   14.400000000000000        88.800000000000011        3.5008568504195159     
   14.400000000000000        89.600000000000009        3.5142592581869141     
   14.400000000000000        90.400000000000006        3.5117161097820047     
   14.400000000000000        91.200000000000003        3.5163014535687984     
   14.400000000000000        92.000000000000000        3.4963555176365073     
   14.400000000000000        92.800000000000011        3.5052375198572863     
   14.400000000000000        93.600000000000009        3.5115325855677870     
   14.400000000000000        94.400000000000006        3.5057087901602282     
   14.400000000000000        95.200000000000003        3.4970465739119412     
   14.400000000000000        96.000000000000000        3.5133057537368271     
   14.400000000000000        96.800000000000011        3.5077421397294315     
   14.400000000000000        97.600000000000009        3.5141514731110042     
   14.400000000000000        98.400000000000006        3.5116634239492086     
   14.400000000000000        99.200000000000003        3.4971582146052791     
   14.400000000000000        100.00000000000000        3.5066053065761142     
   14.400000000000000        100.80000000000001        3.5007363791583241     
   14.400000000000000        101.60000000000001        3.4986687397324503     
   14.400000000000000        102.40000000000001        3.5145675314258535     

   15.200000000000001       0.80000000000000004        3.5073261618814495     
   15.200000000000001        1.6000000000000001        3.5011259736435698     
   15.200000000000001        2.4000000000000004        3.5098464857656713     
   15.200000000000001        3.2000000000000002        3.5006278781394027     
   15.200000000000001        4.0000000000000000        3.5116912275024990     
   15.200000000000001        4.8000000000000007        3.5061504131867549     
   15.200000000000001        5.6000000000000005        3.5012375286483528     
   15.200000000000001        6.4000000000000004        3.5079440696626634     
   15.200000000000001        7.2000000000000002        3.4969177104185092     
   15.200000000000001        8.0000000000000000        3.4878884212133507     
   15.200000000000001        8.8000000000000007        3.5035111465585591     
   15.200000000000001        9.6000000000000014        3.5065857014417552     
   15.200000000000001        10.400000000000000        3.4889545372880719     
   15.200000000000001        11.200000000000001        3.4921356338723348     
   15.200000000000001        12.000000000000000        3.4836735944552992     
   15.200000000000001        12.800000000000001        3.4832944258992522     
   15.200000000000001        13.600000000000001        3.5045920211386350     
   15.200000000000001        14.400000000000000        3.4857318381439923     
   15.200000000000001        15.200000000000001        3.4885850978762005     
   15.200000000000001        16.000000000000000        3.4961505684204064     
   15.200000000000001        16.800000000000001        3.4578660773257033     
   15.200000000000001        17.600000000000001        3.3264274255080077     
   15.200000000000001        18.400000000000002        3.2281781081993182     
   15.200000000000001        19.200000000000003        3.1847398914266485     
   15.200000000000001        20.000000000000000        3.1755018373056210     
   15.200000000000001        20.800000000000001        3.1746900422244422     
   15.200000000000001        21.600000000000001        3.1756176450671978     
   15.200000000000001        22.400000000000002        3.1851496366595740     
   15.200000000000001        23.200000000000003        3.2288603611584108     
   15.200000000000001        24.000000000000000        3.3279919295139573     
   15.200000000000001        24.800000000000001        3.4612747473710650     
   15.200000000000001        25.600000000000001        3.4976730662687467     
   15.200000000000001        26.400000000000002        3.5054591606058918     
   15.200000000000001        27.200000000000003        3.4855442636337104     
   15.200000000000001        28.000000000000000        3.5035823253120433     
   15.200000000000001        28.800000000000001        3.4882655794899837     
   15.200000000000001        29.600000000000001        3.4920792941646375     
   15.200000000000001        30.400000000000002        3.4994801066035501     
   15.200000000000001        31.200000000000003        3.4984030061290654     
   15.200000000000001        32.000000000000000        3.4877473885834398     
   15.200000000000001        32.800000000000004        3.5039886923459727     
   15.200000000000001        33.600000000000001        3.4980701034715835     
   15.200000000000001        34.399999999999999        3.5009602361412004     
   15.200000000000001        35.200000000000003        3.4936294781106554     
   15.200000000000001        36.000000000000000        3.5002684845120129     
   15.200000000000001        36.800000000000004        3.5049524862018684     
   15.200000000000001        37.600000000000001        3.5033618121697478     
   15.200000000000001        38.400000000000006        3.5040358956424478     
   15.200000000000001        39.200000000000003        3.5012604446736972     
   15.200000000000001        40.000000000000000        3.5150803521459948     
   15.200000000000001        40.800000000000004        3.4927614722391627     
   15.200000000000001        41.600000000000001        3.5085477310646360     
   15.200000000000001        42.400000000000006        3.5135200495079322     
   15.200000000000001        43.200000000000003        3.4981229893659536     
   15.200000000000001        44.000000000000000        3.5087887881714672     
   15.200000000000001        44.800000000000004        3.5021959572261401     
   15.200000000000001        45.600000000000001        3.5010278491357347     
   15.200000000000001        46.400000000000006        3.5031908799456968     
   15.200000000000001        47.200000000000003        3.5147474931186395     
   15.200000000000001        48.000000000000000        3.4999894787960928     
   15.200000000000001        48.800000000000004        3.5400858606584422     
   15.200000000000001        49.600000000000001        3.5973678216728442     
   15.200000000000001        50.400000000000006        3.6237352140446890     
   15.200000000000001        51.200000000000003        3.6254337774416618     
   15.200000000000001        52.000000000000000        3.6055835620058247     
   15.200000000000001        52.800000000000004        3.5571617897381991     
   15.200000000000001        53.600000000000001        3.4976161640076149     
   15.200000000000001        54.400000000000006        3.5196241841467653     
   15.200000000000001        55.200000000000003        3.4962221929339741     
   15.200000000000001        56.000000000000000        3.5182300415659054     
   15.200000000000001        56.800000000000004        3.5075953090529155     
   15.200000000000001        57.600000000000001        3.5036443312262135     
   15.200000000000001        58.400000000000006        3.5113207045823542     
   15.200000000000001        59.200000000000003        3.5057553201666609     
   15.200000000000001        60.000000000000000        3.5015714146800043     
   15.200000000000001        60.800000000000004        3.5120457350267484     
   15.200000000000001        61.600000000000001        3.5023726476394188     
   15.200000000000001        62.400000000000006        3.5008234237544027     
   15.200000000000001        63.200000000000003        3.4944627853137495     
   15.200000000000001        64.000000000000000        3.5055262529151481     
   15.200000000000001        64.799999999999997        3.4923115770853124     
   15.200000000000001        65.600000000000009        3.5128250666990866     
   15.200000000000001        66.400000000000006        3.4931966926955407     
   15.200000000000001        67.200000000000003        3.5008191420948487     
   15.200000000000001        68.000000000000000        3.5116212233398931     
   15.200000000000001        68.799999999999997        3.4990890557211642     
   15.200000000000001        69.600000000000009        3.5037363871283351     
   15.200000000000001        70.400000000000006        3.5043084104589721     
   15.200000000000001        71.200000000000003        3.5014169101267423     
   15.200000000000001        72.000000000000000        3.5093055909946176     
   15.200000000000001        72.799999999999997        3.4949679100949997     
   15.200000000000001        73.600000000000009        3.5152668435490142     
   15.200000000000001        74.400000000000006        3.5041445727535647     
   15.200000000000001        75.200000000000003        3.5164769839027255     
   15.200000000000001        76.000000000000000        3.5131872684561030     
   15.200000000000001        76.800000000000011        3.5609735279050154     
   15.200000000000001        77.600000000000009        3.6693773875555626     
   15.200000000000001        78.400000000000006        3.7425873638078326     
   15.200000000000001        79.200000000000003        3.7750089531569944     
   15.200000000000001        80.000000000000000        3.7849470569009527     
   15.200000000000001        80.800000000000011        3.7821408122892892     
   15.200000000000001        81.600000000000009        3.7656732186155684     
   15.200000000000001        82.400000000000006        3.7228917787453937     
   15.200000000000001        83.200000000000003        3.6541014830555287     
   15.200000000000001        84.000000000000000        3.5737287525401369     
   15.200000000000001        84.800000000000011        3.5122881606448981     
   15.200000000000001        85.600000000000009        3.5085629185815144     
   15.200000000000001        86.400000000000006        3.5103941357823594     
   15.200000000000001        87.200000000000003        3.5039392260065592     
   15.200000000000001        88.000000000000000        3.5014606745670140     
   15.200000000000001        88.800000000000011        3.5156718373852427     
   15.200000000000001        89.600000000000009        3.5170914109112235     
   15.200000000000001        90.400000000000006        3.5398600213518159     
   15.200000000000001        91.200000000000003        3.5546342369571424     
   15.200000000000001        92.000000000000000        3.5552986069396004     
   15.200000000000001        92.800000000000011        3.5324437334455565     
   15.200000000000001        93.600000000000009        3.5164666557801203     
   15.200000000000001        94.400000000000006        3.5040438029896701     
   15.200000000000001        95.200000000000003        3.5079700662975806     
   15.200000000000001        96.000000000000000        3.5113599345424404     
   15.200000000000001        96.800000000000011        3.5000278705540144     
   15.200000000000001        97.600000000000009        3.5063305880768967     
   15.200000000000001        98.400000000000006        3.5076747743557908     
   15.200000000000001        99.200000000000003        3.5072823333239755     
   15.200000000000001        100.00000000000000        3.5038003781423477     
   15.200000000000001        100.80000000000001        3.4973822859794339     
   15.200000000000001        101.60000000000001        3.5097079873913231     
   15.200000000000001        102.40000000000001        3.5006709454174532     

   16.000000000000000       0.80000000000000004        3.5130461764146705     
   16.000000000000000        1.6000000000000001        3.5032366015359195     
   16.000000000000000        2.4000000000000004        3.4905272660972115     
   16.000000000000000        3.2000000000000002        3.5039542613218515     
   16.000000000000000        4.0000000000000000        3.5054357018621110     
   16.000000000000000        4.8000000000000007        3.4931364089820582     
   16.000000000000000        5.6000000000000005        3.4882040739680762     
   16.000000000000000        6.4000000000000004        3.4880753287442667     
   16.000000000000000        7.2000000000000002        3.4989374628610705     
   16.000000000000000        8.0000000000000000        3.5023978154347732     
   16.000000000000000        8.8000000000000007        3.4951080259653970     
   16.000000000000000        9.6000000000000014        3.4886008254291325     
   16.000000000000000        10.400000000000000        3.4875668311035599     
   16.000000000000000        11.200000000000001        3.5011600445620235     
   16.000000000000000        12.000000000000000        3.5009564428762312     
   16.000000000000000        12.800000000000001        3.5034585508697313     
   16.000000000000000        13.600000000000001        3.4997181010266689     
   16.000000000000000        14.400000000000000        3.4885314684599993     
   16.000000000000000        15.200000000000001        3.4945591807559619     
   16.000000000000000        16.000000000000000        3.4950659816149128     
   16.000000000000000        16.800000000000001        3.3914257489364088     
   16.000000000000000        17.600000000000001        3.2581969235495425     
   16.000000000000000        18.400000000000002        3.1855093988663818     
   16.000000000000000        19.200000000000003        3.1705393548017535     
   16.000000000000000        20.000000000000000        3.1767198613582015     
   16.000000000000000        20.800000000000001        3.1825649945293044     
   16.000000000000000        21.600000000000001        3.1772417317425301     
   16.000000000000000        22.400000000000002        3.1701045008882094     
   16.000000000000000        23.200000000000003        3.1851449556118441     
   16.000000000000000        24.000000000000000        3.2596704614107090     
   16.000000000000000        24.800000000000001        3.3958208526351465     
   16.000000000000000        25.600000000000001        3.4932220848795099     
   16.000000000000000        26.400000000000002        3.4849108199110033     
   16.000000000000000        27.200000000000003        3.4943672032061328     
   16.000000000000000        28.000000000000000        3.4924260910893277     
   16.000000000000000        28.800000000000001        3.4897947605022912     
   16.000000000000000        29.600000000000001        3.5033342912404946     
   16.000000000000000        30.400000000000002        3.4971671423293591     
   16.000000000000000        31.200000000000003        3.4886014242816450     
   16.000000000000000        32.000000000000000        3.4963864985958417     
   16.000000000000000        32.800000000000004        3.4911182108081946     
   16.000000000000000        33.600000000000001        3.5012212520519999     
   16.000000000000000        34.399999999999999        3.4940707786117673     
   16.000000000000000        35.200000000000003        3.4970758484982731     
   16.000000000000000        36.000000000000000        3.5027186549260660     
   16.000000000000000        36.800000000000004        3.5012713501778796     
   16.000000000000000        37.600000000000001        3.4961390365128748     
   16.000000000000000        38.400000000000006        3.5157396982588422     
   16.000000000000000        39.200000000000003        3.4936074224871483     
   16.000000000000000        40.000000000000000        3.4993121828581524     
   16.000000000000000        40.800000000000004        3.4993388142174089     
   16.000000000000000        41.600000000000001        3.5172775450426315     
   16.000000000000000        42.400000000000006        3.4983591258411360     
   16.000000000000000        43.200000000000003        3.5040941968242838     
   16.000000000000000        44.000000000000000        3.5184965666377712     
   16.000000000000000        44.800000000000004        3.5074854143323626     
   16.000000000000000        45.600000000000001        3.5021723452357123     
   16.000000000000000        46.400000000000006        3.5115685655298883     
   16.000000000000000        47.200000000000003        3.5117379899052814     
   16.000000000000000        48.000000000000000        3.5173368939157359     
   16.000000000000000        48.800000000000004        3.5063437607519901     
   16.000000000000000        49.600000000000001        3.5018190471359580     
   16.000000000000000        50.400000000000006        3.5029938139891001     
   16.000000000000000        51.200000000000003        3.5179732786321951     
   16.000000000000000        52.000000000000000        3.5047825927551393     
   16.000000000000000        52.800000000000004        3.5132074344889985     
   16.000000000000000        53.600000000000001        3.5116896309658912     
   16.000000000000000        54.400000000000006        3.5047276352891465     
   16.000000000000000        55.200000000000003        3.5006413355498949     
   16.000000000000000        56.000000000000000        3.5023593682287930     
   16.000000000000000        56.800000000000004        3.5109576954180963     
   16.000000000000000        57.600000000000001        3.4949146827384885     
   16.000000000000000        58.400000000000006        3.5044617006230201     
   16.000000000000000        59.200000000000003        3.5064792441237409     
   16.000000000000000        60.000000000000000        3.4972470353914384     
   16.000000000000000        60.800000000000004        3.4998501789725727     
   16.000000000000000        61.600000000000001        3.4991649484260363     
   16.000000000000000        62.400000000000006        3.5104143964505741     
   16.000000000000000        63.200000000000003        3.4974273080377301     
   16.000000000000000        64.000000000000000        3.4986934687122533     
   16.000000000000000        64.799999999999997        3.5121853907843938     
   16.000000000000000        65.600000000000009        3.5017913951391031     
   16.000000000000000        66.400000000000006        3.5123733852953603     
   16.000000000000000        67.200000000000003        3.4879073658415716     
   16.000000000000000        68.000000000000000        3.5095336762209617     
   16.000000000000000        68.799999999999997        3.4967554723969521     
   16.000000000000000        69.600000000000009        3.4967188230063049     
   16.000000000000000        70.400000000000006        3.5147069879988493     
   16.000000000000000        71.200000000000003        3.5011479620033539     
   16.000000000000000        72.000000000000000        3.5025434937039459     
   16.000000000000000        72.799999999999997        3.5136083771474329     
   16.000000000000000        73.600000000000009        3.4985509209874399     
   16.000000000000000        74.400000000000006        3.5065790267163832     
   16.000000000000000        75.200000000000003        3.4977733205575849     
   16.000000000000000        76.000000000000000        3.5016524468360926     
   16.000000000000000        76.800000000000011        3.5206054023580964     
   16.000000000000000        77.600000000000009        3.5376418720471858     
   16.000000000000000        78.400000000000006        3.6085812747512898     
   16.000000000000000        79.200000000000003        3.6531581261863235     
   16.000000000000000        80.000000000000000        3.6743163835994532     
   16.000000000000000        80.800000000000011        3.6736915974750168     
   16.000000000000000        81.600000000000009        3.6506763613553841     
   16.000000000000000        82.400000000000006        3.6099945431070899     
   16.000000000000000        83.200000000000003        3.5619211756671154     
   16.000000000000000        84.000000000000000        3.5162627772426935     
   16.000000000000000        84.800000000000011        3.5181650264534983     
   16.000000000000000        85.600000000000009        3.5058239731041461     
   16.000000000000000        86.400000000000006        3.5085643258656143     
   16.000000000000000        87.200000000000003        3.5141721208804917     
   16.000000000000000        88.000000000000000        3.5165113606039005     
   16.000000000000000        88.800000000000011        3.5663230909741306     
   16.000000000000000        89.600000000000009        3.6200834270718181     
   16.000000000000000        90.400000000000006        3.6605106175043018     
   16.000000000000000        91.200000000000003        3.6830152824695173     
   16.000000000000000        92.000000000000000        3.6859743841212076     
   16.000000000000000        92.800000000000011        3.6656748506665680     
   16.000000000000000        93.600000000000009        3.6235190773100623     
   16.000000000000000        94.400000000000006        3.5605846990801711     
   16.000000000000000        95.200000000000003        3.5025708650128111     
   16.000000000000000        96.000000000000000        3.5181546648958779     
   16.000000000000000        96.800000000000011        3.5010367237802336     
   16.000000000000000        97.600000000000009        3.5093991017843873     
   16.000000000000000        98.400000000000006        3.5021756433906854     
   16.000000000000000        99.200000000000003        3.5011806891213726     
   16.000000000000000        100.00000000000000        3.4960934352027468     
   16.000000000000000        100.80000000000001        3.5184478840986753     
   16.000000000000000        101.60000000000001        3.5012315770738178     
   16.000000000000000        102.40000000000001        3.5008469273414851     

   16.800000000000001       0.80000000000000004        3.4937068926944428     
   16.800000000000001        1.6000000000000001        3.4934595281901948     
   16.800000000000001        2.4000000000000004        3.5133788275536069     
   16.800000000000001        3.2000000000000002        3.4960903210371956     
   16.800000000000001        4.0000000000000000        3.4956851296631948     
   16.800000000000001        4.8000000000000007        3.5073385933339583     
   16.800000000000001        5.6000000000000005        3.4982775785324454     
   16.800000000000001        6.4000000000000004        3.4926093157453604     
   16.800000000000001        7.2000000000000002        3.5004863601410050     
   16.800000000000001        8.0000000000000000        3.4968814237828965     
   16.800000000000001        8.8000000000000007        3.4885693563472904     
   16.800000000000001        9.6000000000000014        3.5071163841033135     
   16.800000000000001        10.400000000000000        3.4951976255154347     
   16.800000000000001        11.200000000000001        3.4927903989927147     
   16.800000000000001        12.000000000000000        3.4888807941803597     
   16.800000000000001        12.800000000000001        3.4856738292684519     
   16.800000000000001        13.600000000000001        3.4871936114513811     
   16.800000000000001        14.400000000000000        3.4992820840764298     
   16.800000000000001        15.200000000000001        3.4922914148976472     
   16.800000000000001        16.000000000000000        3.4941142419426852     
   16.800000000000001        16.800000000000001        3.3507960857513654     
   16.800000000000001        17.600000000000001        3.2274420094052916     
   16.800000000000001        18.400000000000002        3.1769362754442692     
   16.800000000000001        19.200000000000003        3.1781614015154638     
   16.800000000000001        20.000000000000000        3.1911101857876814     
   16.800000000000001        20.800000000000001        3.1980486391967311     
   16.800000000000001        21.600000000000001        3.1915485636659602     
   16.800000000000001        22.400000000000002        3.1776490726016728     
   16.800000000000001        23.200000000000003        3.1757684425344586     
   16.800000000000001        24.000000000000000        3.2284196437865273     
   16.800000000000001        24.800000000000001        3.3565134588494612     
   16.800000000000001        25.600000000000001        3.4880862792268497     
   16.800000000000001        26.400000000000002        3.4894403058138281     
   16.800000000000001        27.200000000000003        3.4971814931212428     
   16.800000000000001        28.000000000000000        3.4974461642529056     
   16.800000000000001        28.800000000000001        3.4881070001129570     
   16.800000000000001        29.600000000000001        3.4946394360848756     
   16.800000000000001        30.400000000000002        3.4973884936004489     
   16.800000000000001        31.200000000000003        3.4963793019959204     
   16.800000000000001        32.000000000000000        3.5036696942915047     
   16.800000000000001        32.800000000000004        3.4885983337384565     
   16.800000000000001        33.600000000000001        3.5104159439422915     
   16.800000000000001        34.399999999999999        3.4956423059617880     
   16.800000000000001        35.200000000000003        3.5064054308688961     
   16.800000000000001        36.000000000000000        3.4994757747809757     
   16.800000000000001        36.800000000000004        3.5123509205048253     
   16.800000000000001        37.600000000000001        3.5033593752937313     
   16.800000000000001        38.400000000000006        3.4962942714262972     
   16.800000000000001        39.200000000000003        3.5056515089624631     
   16.800000000000001        40.000000000000000        3.5144227731904367     
   16.800000000000001        40.800000000000004        3.5068806361302767     
   16.800000000000001        41.600000000000001        3.4968004667295554     
   16.800000000000001        42.400000000000006        3.5013375218342522     
   16.800000000000001        43.200000000000003        3.5142176701833172     
   16.800000000000001        44.000000000000000        3.5078378913333750     
   16.800000000000001        44.800000000000004        3.5096335287745504     
   16.800000000000001        45.600000000000001        3.5021041331269211     
   16.800000000000001        46.400000000000006        3.5043727566330234     
   16.800000000000001        47.200000000000003        3.5147205446272354     
   16.800000000000001        48.000000000000000        3.4921402857581771     
   16.800000000000001        48.800000000000004        3.5016439402948905     
   16.800000000000001        49.600000000000001        3.5158124195065859     
   16.800000000000001        50.400000000000006        3.5061533265477278     
   16.800000000000001        51.200000000000003        3.5048528351127706     
   16.800000000000001        52.000000000000000        3.5159929302415014     
   16.800000000000001        52.800000000000004        3.5114033885982039     
   16.800000000000001        53.600000000000001        3.5101249381165691     
   16.800000000000001        54.400000000000006        3.5009237555987620     
   16.800000000000001        55.200000000000003        3.5089801515473376     
   16.800000000000001        56.000000000000000        3.5074600942936711     
   16.800000000000001        56.800000000000004        3.5095549352686626     
   16.800000000000001        57.600000000000001        3.4918922832025041     
   16.800000000000001        58.400000000000006        3.5136339078192886     
   16.800000000000001        59.200000000000003        3.4975739995161343     
   16.800000000000001        60.000000000000000        3.5123941300176043     
   16.800000000000001        60.800000000000004        3.4992024324088682     
   16.800000000000001        61.600000000000001        3.5112275023710491     
   16.800000000000001        62.400000000000006        3.4888504666914981     
   16.800000000000001        63.200000000000003        3.5004827524347610     
   16.800000000000001        64.000000000000000        3.5121115344766256     
   16.800000000000001        64.799999999999997        3.4917632666069114     
   16.800000000000001        65.600000000000009        3.5116707822742619     
   16.800000000000001        66.400000000000006        3.4976207489658786     
   16.800000000000001        67.200000000000003        3.5055794979130352     
   16.800000000000001        68.000000000000000        3.5048072120058773     
   16.800000000000001        68.799999999999997        3.5042300857113950     
   16.800000000000001        69.600000000000009        3.4999550696673198     
   16.800000000000001        70.400000000000006        3.5022061258694217     
   16.800000000000001        71.200000000000003        3.4971746065855318     
   16.800000000000001        72.000000000000000        3.5096375194968781     
   16.800000000000001        72.799999999999997        3.5129781994646123     
   16.800000000000001        73.600000000000009        3.5061820825995595     
   16.800000000000001        74.400000000000006        3.5159661007636083     
   16.800000000000001        75.200000000000003        3.5039523977486322     
   16.800000000000001        76.000000000000000        3.5080728319823296     
   16.800000000000001        76.800000000000011        3.5010548976428550     
   16.800000000000001        77.600000000000009        3.5008300425535390     
   16.800000000000001        78.400000000000006        3.5042220646389701     
   16.800000000000001        79.200000000000003        3.5089197818748512     
   16.800000000000001        80.000000000000000        3.5321808388149978     
   16.800000000000001        80.800000000000011        3.5362949472093330     
   16.800000000000001        81.600000000000009        3.5226392089778922     
   16.800000000000001        82.400000000000006        3.5108608216361632     
   16.800000000000001        83.200000000000003        3.5105599202113575     
   16.800000000000001        84.000000000000000        3.5044427178041717     
   16.800000000000001        84.800000000000011        3.5009031818099898     
   16.800000000000001        85.600000000000009        3.5107924870660425     
   16.800000000000001        86.400000000000006        3.5053653230896806     
   16.800000000000001        87.200000000000003        3.5116917034664477     
   16.800000000000001        88.000000000000000        3.5774142078442122     
   16.800000000000001        88.800000000000011        3.6585495981448526     
   16.800000000000001        89.600000000000009        3.7260550157795156     
   16.800000000000001        90.400000000000006        3.7664092173531478     
   16.800000000000001        91.200000000000003        3.7831827008727652     
   16.800000000000001        92.000000000000000        3.7860616328674168     
   16.800000000000001        92.800000000000011        3.7781789180765943     
   16.800000000000001        93.600000000000009        3.7496501447993027     
   16.800000000000001        94.400000000000006        3.6845237473008439     
   16.800000000000001        95.200000000000003        3.5817050509183086     
   16.800000000000001        96.000000000000000        3.5046905514800342     
   16.800000000000001        96.800000000000011        3.5058053947468499     
   16.800000000000001        97.600000000000009        3.5154412609567074     
   16.800000000000001        98.400000000000006        3.5029999240729581     
   16.800000000000001        99.200000000000003        3.5114611505249429     
   16.800000000000001        100.00000000000000        3.5172047716171502     
   16.800000000000001        100.80000000000001        3.4941139155499110     
   16.800000000000001        101.60000000000001        3.4990826468797316     
   16.800000000000001        102.40000000000001        3.5130560618405031     

   17.600000000000001       0.80000000000000004        3.5021100742445794     
   17.600000000000001        1.6000000000000001        3.5132631515593933     
   17.600000000000001        2.4000000000000004        3.4987683860036145     
   17.600000000000001        3.2000000000000002        3.5091626067294714     
   17.600000000000001        4.0000000000000000        3.5106331501276116     
   17.600000000000001        4.8000000000000007        3.4922021322382579     
   17.600000000000001        5.6000000000000005        3.5082679650029753     
   17.600000000000001        6.4000000000000004        3.4991375454316724     
   17.600000000000001        7.2000000000000002        3.5060444339959447     
   17.600000000000001        8.0000000000000000        3.5049907666884996     
   17.600000000000001        8.8000000000000007        3.4913828072624877     
   17.600000000000001        9.6000000000000014        3.5048424275625085     
   17.600000000000001        10.400000000000000        3.4814685448161558     
   17.600000000000001        11.200000000000001        3.4971954941092034     
   17.600000000000001        12.000000000000000        3.5070816714922368     
   17.600000000000001        12.800000000000001        3.4881521344195265     
   17.600000000000001        13.600000000000001        3.5007566431669956     
   17.600000000000001        14.400000000000000        3.4882500932282046     
   17.600000000000001        15.200000000000001        3.4960522593059142     
   17.600000000000001        16.000000000000000        3.4820946218040549     
   17.600000000000001        16.800000000000001        3.3388612546305576     
   17.600000000000001        17.600000000000001        3.2187805309848443     
   17.600000000000001        18.400000000000002        3.1761348373527811     
   17.600000000000001        19.200000000000003        3.1821791735053915     
   17.600000000000001        20.000000000000000        3.1970263784871138     
   17.600000000000001        20.800000000000001        3.2032229428124221     
   17.600000000000001        21.600000000000001        3.1974615875672669     
   17.600000000000001        22.400000000000002        3.1818227136634065     
   17.600000000000001        23.200000000000003        3.1756694514109975     
   17.600000000000001        24.000000000000000        3.2189751937000111     
   17.600000000000001        24.800000000000001        3.3409993491886905     
   17.600000000000001        25.600000000000001        3.4886765167413989     
   17.600000000000001        26.400000000000002        3.4971813047341866     
   17.600000000000001        27.200000000000003        3.4814504092955207     
   17.600000000000001        28.000000000000000        3.5012793519697265     
   17.600000000000001        28.800000000000001        3.4902218469672737     
   17.600000000000001        29.600000000000001        3.5011252011515430     
   17.600000000000001        30.400000000000002        3.4859537197985375     
   17.600000000000001        31.200000000000003        3.4859458910150769     
   17.600000000000001        32.000000000000000        3.5069447638319047     
   17.600000000000001        32.800000000000004        3.5034127159799047     
   17.600000000000001        33.600000000000001        3.4949957725886005     
   17.600000000000001        34.399999999999999        3.4956425609176307     
   17.600000000000001        35.200000000000003        3.5027162348466865     
   17.600000000000001        36.000000000000000        3.5086388655537868     
   17.600000000000001        36.800000000000004        3.4969823080029587     
   17.600000000000001        37.600000000000001        3.5148778198953110     
   17.600000000000001        38.400000000000006        3.5032006556189597     
   17.600000000000001        39.200000000000003        3.4960269823153767     
   17.600000000000001        40.000000000000000        3.4938775301955909     
   17.600000000000001        40.800000000000004        3.5141517303823622     
   17.600000000000001        41.600000000000001        3.5032061543594151     
   17.600000000000001        42.400000000000006        3.5033870662196156     
   17.600000000000001        43.200000000000003        3.5160945077249455     
   17.600000000000001        44.000000000000000        3.4946754555813366     
   17.600000000000001        44.800000000000004        3.5093461739195435     
   17.600000000000001        45.600000000000001        3.5010403273598043     
   17.600000000000001        46.400000000000006        3.5042463421399077     
   17.600000000000001        47.200000000000003        3.4993164247386637     
   17.600000000000001        48.000000000000000        3.5175559760549118     
   17.600000000000001        48.800000000000004        3.4971821314087532     
   17.600000000000001        49.600000000000001        3.5087448502146863     
   17.600000000000001        50.400000000000006        3.5090140527282587     
   17.600000000000001        51.200000000000003        3.4995577248128305     
   17.600000000000001        52.000000000000000        3.5007812723043017     
   17.600000000000001        52.800000000000004        3.4972945605559476     
   17.600000000000001        53.600000000000001        3.4980656297249206     
   17.600000000000001        54.400000000000006        3.4992217237057908     
   17.600000000000001        55.200000000000003        3.5058396937673715     
   17.600000000000001        56.000000000000000        3.5026256915772160     
   17.600000000000001        56.800000000000004        3.5041723604876340     
   17.600000000000001        57.600000000000001        3.4985892511718246     
   17.600000000000001        58.400000000000006        3.5041431953144397     
   17.600000000000001        59.200000000000003        3.4988302167799765     
   17.600000000000001        60.000000000000000        3.5053420776453823     
   17.600000000000001        60.800000000000004        3.4938770029331141     
   17.600000000000001        61.600000000000001        3.5015853583525769     
   17.600000000000001        62.400000000000006        3.5025739253818435     
   17.600000000000001        63.200000000000003        3.4894795023284084     
   17.600000000000001        64.000000000000000        3.5064313909766724     
   17.600000000000001        64.799999999999997        3.5041421219769679     
   17.600000000000001        65.600000000000009        3.4908614977578245     
   17.600000000000001        66.400000000000006        3.5091453741466867     
   17.600000000000001        67.200000000000003        3.4903016620207001     
   17.600000000000001        68.000000000000000        3.5065379576253921     
   17.600000000000001        68.799999999999997        3.5048364496202584     
   17.600000000000001        69.600000000000009        3.5009091524382381     
   17.600000000000001        70.400000000000006        3.5038192956588801     
   17.600000000000001        71.200000000000003        3.5050108102480650     
   17.600000000000001        72.000000000000000        3.4955700989331615     
   17.600000000000001        72.799999999999997        3.5058393086417321     
   17.600000000000001        73.600000000000009        3.4931053537097814     
   17.600000000000001        74.400000000000006        3.5134780437107191     
   17.600000000000001        75.200000000000003        3.5098640227265090     
   17.600000000000001        76.000000000000000        3.5079201770710546     
   17.600000000000001        76.800000000000011        3.4988164285067302     
   17.600000000000001        77.600000000000009        3.5186412010874983     
   17.600000000000001        78.400000000000006        3.5005491435188070     
   17.600000000000001        79.200000000000003        3.5160676985457489     
   17.600000000000001        80.000000000000000        3.5054648935682713     
   17.600000000000001        80.800000000000011        3.5074829432912162     
   17.600000000000001        81.600000000000009        3.5152611012233388     
   17.600000000000001        82.400000000000006        3.5182986166066423     
   17.600000000000001        83.200000000000003        3.5014261233901474     
   17.600000000000001        84.000000000000000        3.5046500275840811     
   17.600000000000001        84.800000000000011        3.5014983889498974     
   17.600000000000001        85.600000000000009        3.5080216070049950     
   17.600000000000001        86.400000000000006        3.5148017837281404     
   17.600000000000001        87.200000000000003        3.5389972301435724     
   17.600000000000001        88.000000000000000        3.6328650392725943     
   17.600000000000001        88.800000000000011        3.7303788790701304     
   17.600000000000001        89.600000000000009        3.7911678694201090     
   17.600000000000001        90.400000000000006        3.8177151856293601     
   17.600000000000001        91.200000000000003        3.8214640124897845     
   17.600000000000001        92.000000000000000        3.8225388381401491     
   17.600000000000001        92.800000000000011        3.8232417296071914     
   17.600000000000001        93.600000000000009        3.8159875523124063     
   17.600000000000001        94.400000000000006        3.7757120044394710     
   17.600000000000001        95.200000000000003        3.6806875452605050     
   17.600000000000001        96.000000000000000        3.5498130189637940     
   17.600000000000001        96.800000000000011        3.5159949678743350     
   17.600000000000001        97.600000000000009        3.5007912545569311     
   17.600000000000001        98.400000000000006        3.5117725304504379     
   17.600000000000001        99.200000000000003        3.5022233840080133     
   17.600000000000001        100.00000000000000        3.4983895321546807     
   17.600000000000001        100.80000000000001        3.4987189838308632     
   17.600000000000001        101.60000000000001        3.5045506530314916     
   17.600000000000001        102.40000000000001        3.5131016386415621     

   18.400000000000002       0.80000000000000004        3.5118316388567874     
   18.400000000000002        1.6000000000000001        3.4956480752235524     
   18.400000000000002        2.4000000000000004        3.5081333009823559     
   18.400000000000002        3.2000000000000002        3.4926479681524780     
   18.400000000000002        4.0000000000000000        3.4975525119302793     
   18.400000000000002        4.8000000000000007        3.5057611754220570     
   18.400000000000002        5.6000000000000005        3.4923756765442882     
   18.400000000000002        6.4000000000000004        3.5082302086693047     
   18.400000000000002        7.2000000000000002        3.4866764951320399     
   18.400000000000002        8.0000000000000000        3.4911160538645367     
   18.400000000000002        8.8000000000000007        3.4882560511391927     
   18.400000000000002        9.6000000000000014        3.5074324613338232     
   18.400000000000002        10.400000000000000        3.5079498015998563     
   18.400000000000002        11.200000000000001        3.4846054611135004     
   18.400000000000002        12.000000000000000        3.4927344482083553     
   18.400000000000002        12.800000000000001        3.4856192001653095     
   18.400000000000002        13.600000000000001        3.5037992815145222     
   18.400000000000002        14.400000000000000        3.4859707324086453     
   18.400000000000002        15.200000000000001        3.5011037323419218     
   18.400000000000002        16.000000000000000        3.4890279447565495     
   18.400000000000002        16.800000000000001        3.3488080797166129     
   18.400000000000002        17.600000000000001        3.2257591750147410     
   18.400000000000002        18.400000000000002        3.1761345013812958     
   18.400000000000002        19.200000000000003        3.1777677608752546     
   18.400000000000002        20.000000000000000        3.1913986170029354     
   18.400000000000002        20.800000000000001        3.1964250320234608     
   18.400000000000002        21.600000000000001        3.1922985774168455     
   18.400000000000002        22.400000000000002        3.1785728553976647     
   18.400000000000002        23.200000000000003        3.1764860849082139     
   18.400000000000002        24.000000000000000        3.2254083167516172     
   18.400000000000002        24.800000000000001        3.3501010086859471     
   18.400000000000002        25.600000000000001        3.4949596857102518     
   18.400000000000002        26.400000000000002        3.4998508874081158     
   18.400000000000002        27.200000000000003        3.4924281651225022     
   18.400000000000002        28.000000000000000        3.5008950226615618     
   18.400000000000002        28.800000000000001        3.4860754314673694     
   18.400000000000002        29.600000000000001        3.4886031994745341     
   18.400000000000002        30.400000000000002        3.5047846343224065     
   18.400000000000002        31.200000000000003        3.5085538473318789     
   18.400000000000002        32.000000000000000        3.4860668045851768     
   18.400000000000002        32.800000000000004        3.4875446722900096     
   18.400000000000002        33.600000000000001        3.5079840359454812     
   18.400000000000002        34.399999999999999        3.4952649460123504     
   18.400000000000002        35.200000000000003        3.4936697840012951     
   18.400000000000002        36.000000000000000        3.5060127345646070     
   18.400000000000002        36.800000000000004        3.4937990123574383     
   18.400000000000002        37.600000000000001        3.5117051256033580     
   18.400000000000002        38.400000000000006        3.4907346420446257     
   18.400000000000002        39.200000000000003        3.5151163249050676     
   18.400000000000002        40.000000000000000        3.5052096676622027     
   18.400000000000002        40.800000000000004        3.4984206752580533     
   18.400000000000002        41.600000000000001        3.4971661093963626     
   18.400000000000002        42.400000000000006        3.4979093753618113     
   18.400000000000002        43.200000000000003        3.4958056936150608     
   18.400000000000002        44.000000000000000        3.5073880834728466     
   18.400000000000002        44.800000000000004        3.5169931670399897     
   18.400000000000002        45.600000000000001        3.5017157856653980     
   18.400000000000002        46.400000000000006        3.5031770184381692     
   18.400000000000002        47.200000000000003        3.5062836112331408     
   18.400000000000002        48.000000000000000        3.5027855568515776     
   18.400000000000002        48.800000000000004        3.5093767135586442     
   18.400000000000002        49.600000000000001        3.5106532768795984     
   18.400000000000002        50.400000000000006        3.5045042197417784     
   18.400000000000002        51.200000000000003        3.5042294810504617     
   18.400000000000002        52.000000000000000        3.5030726075356555     
   18.400000000000002        52.800000000000004        3.5077273570211207     
   18.400000000000002        53.600000000000001        3.5149392979515559     
   18.400000000000002        54.400000000000006        3.4953609631779714     
   18.400000000000002        55.200000000000003        3.5097868737076632     
   18.400000000000002        56.000000000000000        3.5078489612575803     
   18.400000000000002        56.800000000000004        3.5026163440027789     
   18.400000000000002        57.600000000000001        3.4882764850895782     
   18.400000000000002        58.400000000000006        3.5115218484103461     
   18.400000000000002        59.200000000000003        3.4920707128698334     
   18.400000000000002        60.000000000000000        3.4994132834937846     
   18.400000000000002        60.800000000000004        3.4880802175824805     
   18.400000000000002        61.600000000000001        3.4998233585214389     
   18.400000000000002        62.400000000000006        3.5060622006289064     
   18.400000000000002        63.200000000000003        3.4999643301371477     
   18.400000000000002        64.000000000000000        3.4937829048604554     
   18.400000000000002        64.799999999999997        3.4936715047685425     
   18.400000000000002        65.600000000000009        3.4952664369757316     
   18.400000000000002        66.400000000000006        3.4993472808648702     
   18.400000000000002        67.200000000000003        3.5054095306935467     
   18.400000000000002        68.000000000000000        3.4984856297366975     
   18.400000000000002        68.799999999999997        3.5093105085610010     
   18.400000000000002        69.600000000000009        3.4960278413147834     
   18.400000000000002        70.400000000000006        3.5061360936673931     
   18.400000000000002        71.200000000000003        3.5057356089407627     
   18.400000000000002        72.000000000000000        3.5040299023704238     
   18.400000000000002        72.799999999999997        3.5113933840033966     
   18.400000000000002        73.600000000000009        3.4946788393532078     
   18.400000000000002        74.400000000000006        3.5005219416881168     
   18.400000000000002        75.200000000000003        3.4944724790599939     
   18.400000000000002        76.000000000000000        3.5163439786234072     
   18.400000000000002        76.800000000000011        3.5077609915085080     
   18.400000000000002        77.600000000000009        3.4975782435854916     
   18.400000000000002        78.400000000000006        3.5127690446467672     
   18.400000000000002        79.200000000000003        3.5015982836099671     
   18.400000000000002        80.000000000000000        3.5149708780506059     
   18.400000000000002        80.800000000000011        3.5011567141184394     
   18.400000000000002        81.600000000000009        3.5099421283756378     
   18.400000000000002        82.400000000000006        3.5073594454138894     
   18.400000000000002        83.200000000000003        3.5014501627156824     
   18.400000000000002        84.000000000000000        3.5068726737730986     
   18.400000000000002        84.800000000000011        3.5029587334011065     
   18.400000000000002        85.600000000000009        3.5106439568198073     
   18.400000000000002        86.400000000000006        3.5089888747980593     
   18.400000000000002        87.200000000000003        3.5627616497689489     
   18.400000000000002        88.000000000000000        3.6744109591045033     
   18.400000000000002        88.800000000000011        3.7698082261072172     
   18.400000000000002        89.600000000000009        3.8180406570262497     
   18.400000000000002        90.400000000000006        3.8254656765959232     
   18.400000000000002        91.200000000000003        3.8188755140786252     
   18.400000000000002        92.000000000000000        3.8156743072389814     
   18.400000000000002        92.800000000000011        3.8214865548773673     
   18.400000000000002        93.600000000000009        3.8291613305719663     
   18.400000000000002        94.400000000000006        3.8156516680161157     
   18.400000000000002        95.200000000000003        3.7442734436178915     
   18.400000000000002        96.000000000000000        3.6107928552095263     
   18.400000000000002        96.800000000000011        3.5069244750572151     
   18.400000000000002        97.600000000000009        3.5069122291716970     
   18.400000000000002        98.400000000000006        3.5031018676794274     
   18.400000000000002        99.200000000000003        3.5154562000129683     
   18.400000000000002        100.00000000000000        3.5074993387033442     
   18.400000000000002        100.80000000000001        3.5074859636495987     
   18.400000000000002        101.60000000000001        3.4993575953837159     
   18.400000000000002        102.40000000000001        3.4971949206569599     

   19.200000000000003       0.80000000000000004        3.5032383071233166     
   19.200000000000003        1.6000000000000001        3.4990219405110383     
   19.200000000000003        2.4000000000000004        3.4992873204656796     
   19.200000000000003        3.2000000000000002        3.5079138097329201     
   19.200000000000003        4.0000000000000000        3.5078069346079155     
   19.200000000000003        4.8000000000000007        3.4877224811370189     
   19.200000000000003        5.6000000000000005        3.5000502556495117     
   19.200000000000003        6.4000000000000004        3.5009353475736749     
   19.200000000000003        7.2000000000000002        3.4960573778256379     
   19.200000000000003        8.0000000000000000        3.5047177943908920     
   19.200000000000003        8.8000000000000007        3.4940068921413188     
   19.200000000000003        9.6000000000000014        3.4920200527511005     
   19.200000000000003        10.400000000000000        3.4841559909408342     
   19.200000000000003        11.200000000000001        3.4939151390339971     
   19.200000000000003        12.000000000000000        3.5047213575125249     
   19.200000000000003        12.800000000000001        3.4912047284069652     
   19.200000000000003        13.600000000000001        3.4923474939311832     
   19.200000000000003        14.400000000000000        3.4802385107633831     
   19.200000000000003        15.200000000000001        3.5001164712015091     
   19.200000000000003        16.000000000000000        3.4876358582414384     
   19.200000000000003        16.800000000000001        3.3806552415562678     
   19.200000000000003        17.600000000000001        3.2524591697690388     
   19.200000000000003        18.400000000000002        3.1841228743667815     
   19.200000000000003        19.200000000000003        3.1715379149257288     
   19.200000000000003        20.000000000000000        3.1790551667021565     
   19.200000000000003        20.800000000000001        3.1837923670490782     
   19.200000000000003        21.600000000000001        3.1797690785892470     
   19.200000000000003        22.400000000000002        3.1724066422906021     
   19.200000000000003        23.200000000000003        3.1844212740047522     
   19.200000000000003        24.000000000000000        3.2511682905447694     
   19.200000000000003        24.800000000000001        3.3828361381012875     
   19.200000000000003        25.600000000000001        3.4837481290222314     
   19.200000000000003        26.400000000000002        3.4846227589719039     
   19.200000000000003        27.200000000000003        3.5006448771680367     
   19.200000000000003        28.000000000000000        3.4823748733056226     
   19.200000000000003        28.800000000000001        3.5000751180858574     
   19.200000000000003        29.600000000000001        3.4991218890400746     
   19.200000000000003        30.400000000000002        3.4844491031082665     
   19.200000000000003        31.200000000000003        3.4958987196224269     
   19.200000000000003        32.000000000000000        3.4995647169858315     
   19.200000000000003        32.800000000000004        3.5010003022767160     
   19.200000000000003        33.600000000000001        3.5052444245240868     
   19.200000000000003        34.399999999999999        3.4891833051093117     
   19.200000000000003        35.200000000000003        3.5099869363717144     
   19.200000000000003        36.000000000000000        3.4986220100996128     
   19.200000000000003        36.800000000000004        3.5098471313963677     
   19.200000000000003        37.600000000000001        3.4997116053880681     
   19.200000000000003        38.400000000000006        3.5083159033673019     
   19.200000000000003        39.200000000000003        3.5070487174867706     
   19.200000000000003        40.000000000000000        3.5007213620126985     
   19.200000000000003        40.800000000000004        3.5167727893753580     
   19.200000000000003        41.600000000000001        3.5086857559695823     
   19.200000000000003        42.400000000000006        3.5185599025299514     
   19.200000000000003        43.200000000000003        3.5153054209964942     
   19.200000000000003        44.000000000000000        3.5046268607756552     
   19.200000000000003        44.800000000000004        3.5026029231614246     
   19.200000000000003        45.600000000000001        3.5138775571604048     
   19.200000000000003        46.400000000000006        3.5109330418030620     
   19.200000000000003        47.200000000000003        3.5020227417689811     
   19.200000000000003        48.000000000000000        3.5164026290945292     
   19.200000000000003        48.800000000000004        3.4929082890062926     
   19.200000000000003        49.600000000000001        3.5115356239905702     
   19.200000000000003        50.400000000000006        3.5139049282965704     
   19.200000000000003        51.200000000000003        3.4988161923299055     
   19.200000000000003        52.000000000000000        3.5014133449106328     
   19.200000000000003        52.800000000000004        3.5106582519791774     
   19.200000000000003        53.600000000000001        3.4990552999428557     
   19.200000000000003        54.400000000000006        3.5069799982363841     
   19.200000000000003        55.200000000000003        3.5014151432734555     
   19.200000000000003        56.000000000000000        3.4897271789684328     
   19.200000000000003        56.800000000000004        3.5108315350178314     
   19.200000000000003        57.600000000000001        3.5048753666912100     
   19.200000000000003        58.400000000000006        3.4856209613037947     
   19.200000000000003        59.200000000000003        3.5110872582519783     
   19.200000000000003        60.000000000000000        3.5038271348755750     
   19.200000000000003        60.800000000000004        3.5026013704046428     
   19.200000000000003        61.600000000000001        3.5043483051599802     
   19.200000000000003        62.400000000000006        3.4928930196050390     
   19.200000000000003        63.200000000000003        3.4862593196890952     
   19.200000000000003        64.000000000000000        3.5158854876840104     
   19.200000000000003        64.799999999999997        3.4933148850307449     
   19.200000000000003        65.600000000000009        3.4993489174607850     
   19.200000000000003        66.400000000000006        3.5054877389000301     
   19.200000000000003        67.200000000000003        3.4914234409888221     
   19.200000000000003        68.000000000000000        3.4938342388956234     
   19.200000000000003        68.799999999999997        3.5083885418877738     
   19.200000000000003        69.600000000000009        3.5015885696126068     
   19.200000000000003        70.400000000000006        3.4977334572032577     
   19.200000000000003        71.200000000000003        3.4969791583254368     
   19.200000000000003        72.000000000000000        3.4958105250712448     
   19.200000000000003        72.799999999999997        3.5161567983633852     
   19.200000000000003        73.600000000000009        3.4957655420598717     
   19.200000000000003        74.400000000000006        3.5192011601066011     
   19.200000000000003        75.200000000000003        3.5060676334330951     
   19.200000000000003        76.000000000000000        3.5088275383766723     
   19.200000000000003        76.800000000000011        3.4871570673933698     
   19.200000000000003        77.600000000000009        3.5158346992150400     
   19.200000000000003        78.400000000000006        3.4980871782930207     
   19.200000000000003        79.200000000000003        3.5008283177135366     
   19.200000000000003        80.000000000000000        3.5014850359238623     
   19.200000000000003        80.800000000000011        3.5002482625984870     
   19.200000000000003        81.600000000000009        3.5098660371711499     
   19.200000000000003        82.400000000000006        3.5023845942995031     
   19.200000000000003        83.200000000000003        3.5059207604798268     
   19.200000000000003        84.000000000000000        3.5074677300160260     
   19.200000000000003        84.800000000000011        3.5076424022527166     
   19.200000000000003        85.600000000000009        3.5059739544716120     
   19.200000000000003        86.400000000000006        3.5061301719834277     
   19.200000000000003        87.200000000000003        3.5734937223421688     
   19.200000000000003        88.000000000000000        3.6941622438344313     
   19.200000000000003        88.800000000000011        3.7862964825700711     
   19.200000000000003        89.600000000000009        3.8220179993063845     
   19.200000000000003        90.400000000000006        3.8185759277860938     
   19.200000000000003        91.200000000000003        3.8066002620691233     
   19.200000000000003        92.000000000000000        3.8016396331710789     
   19.200000000000003        92.800000000000011        3.8084719574431469     
   19.200000000000003        93.600000000000009        3.8223496409922877     
   19.200000000000003        94.400000000000006        3.8240873960362674     
   19.200000000000003        95.200000000000003        3.7737879508813221     
   19.200000000000003        96.000000000000000        3.6481582952979199     
   19.200000000000003        96.800000000000011        3.5042503618515788     
   19.200000000000003        97.600000000000009        3.5019932488201522     
   19.200000000000003        98.400000000000006        3.4993944245086972     
   19.200000000000003        99.200000000000003        3.5080067639986310     
   19.200000000000003        100.00000000000000        3.5033924796918652     
   19.200000000000003        100.80000000000001        3.5143427328257215     
   19.200000000000003        101.60000000000001        3.5038700278719181     
   19.200000000000003        102.40000000000001        3.5014246976860250     

   20.000000000000000       0.80000000000000004        3.5045594707913024     
   20.000000000000000        1.6000000000000001        3.5095425610750892     
   20.000000000000000        2.4000000000000004        3.5099965312597066     
   20.000000000000000        3.2000000000000002        3.4995898656865809     
   20.000000000000000        4.0000000000000000        3.5044497156378656     
   20.000000000000000        4.8000000000000007        3.5039262401108879     
   20.000000000000000        5.6000000000000005        3.5004294332262917     
   20.000000000000000        6.4000000000000004        3.4881710361024125     
   20.000000000000000        7.2000000000000002        3.5058479121118213     
   20.000000000000000        8.0000000000000000        3.4884535719474701     
   20.000000000000000        8.8000000000000007        3.4976598067055966     
   20.000000000000000        9.6000000000000014        3.5004847942095827     
   20.000000000000000        10.400000000000000        3.5054029356563308     
   20.000000000000000        11.200000000000001        3.4882363976284299     
   20.000000000000000        12.000000000000000        3.5017901198772967     
   20.000000000000000        12.800000000000001        3.4800196484230419     
   20.000000000000000        13.600000000000001        3.5009316790310296     
   20.000000000000000        14.400000000000000        3.4986089172931472     
   20.000000000000000        15.200000000000001        3.4961349198624943     
   20.000000000000000        16.000000000000000        3.4949769737813710     
   20.000000000000000        16.800000000000001        3.4368036047186896     
   20.000000000000000        17.600000000000001        3.3115385507933719     
   20.000000000000000        18.400000000000002        3.2210175929292748     
   20.000000000000000        19.200000000000003        3.1832006651489055     
   20.000000000000000        20.000000000000000        3.1767140378436047     
   20.000000000000000        20.800000000000001        3.1778287375081802     
   20.000000000000000        21.600000000000001        3.1770849282047982     
   20.000000000000000        22.400000000000002        3.1837901100383039     
   20.000000000000000        23.200000000000003        3.2199786353680513     
   20.000000000000000        24.000000000000000        3.3095223398397651     
   20.000000000000000        24.800000000000001        3.4400646014636953     
   20.000000000000000        25.600000000000001        3.4913642818424822     
   20.000000000000000        26.400000000000002        3.4947645849273337     
   20.000000000000000        27.200000000000003        3.4977100892140895     
   20.000000000000000        28.000000000000000        3.4953482306235890     
   20.000000000000000        28.800000000000001        3.4917465487596355     
   20.000000000000000        29.600000000000001        3.5007816384411301     
   20.000000000000000        30.400000000000002        3.5045227433973354     
   20.000000000000000        31.200000000000003        3.4885125012355256     
   20.000000000000000        32.000000000000000        3.4916260415967484     
   20.000000000000000        32.800000000000004        3.5012572077517667     
   20.000000000000000        33.600000000000001        3.4868400684859995     
   20.000000000000000        34.399999999999999        3.5053606159667745     
   20.000000000000000        35.200000000000003        3.5069799810381430     
   20.000000000000000        36.000000000000000        3.4926783285579108     
   20.000000000000000        36.800000000000004        3.5118107193972588     
   20.000000000000000        37.600000000000001        3.5109945731928645     
   20.000000000000000        38.400000000000006        3.5015063149876293     
   20.000000000000000        39.200000000000003        3.4978060325785627     
   20.000000000000000        40.000000000000000        3.5063402159982080     
   20.000000000000000        40.800000000000004        3.4971745733131163     
   20.000000000000000        41.600000000000001        3.4978723714072157     
   20.000000000000000        42.400000000000006        3.4959596982028147     
   20.000000000000000        43.200000000000003        3.4927415481876456     
   20.000000000000000        44.000000000000000        3.4950809843122079     
   20.000000000000000        44.800000000000004        3.5089677630971141     
   20.000000000000000        45.600000000000001        3.4932248696405881     
   20.000000000000000        46.400000000000006        3.5116399474956537     
   20.000000000000000        47.200000000000003        3.4979009749884225     
   20.000000000000000        48.000000000000000        3.5073678708259473     
   20.000000000000000        48.800000000000004        3.5127562171372126     
   20.000000000000000        49.600000000000001        3.4968022495546069     
   20.000000000000000        50.400000000000006        3.5049428080878577     
   20.000000000000000        51.200000000000003        3.5032751227915431     
   20.000000000000000        52.000000000000000        3.4934144783367107     
   20.000000000000000        52.800000000000004        3.4989485571519290     
   20.000000000000000        53.600000000000001        3.5084090188611228     
   20.000000000000000        54.400000000000006        3.5040256008535811     
   20.000000000000000        55.200000000000003        3.4924671124177631     
   20.000000000000000        56.000000000000000        3.5099334475051638     
   20.000000000000000        56.800000000000004        3.4873614571253770     
   20.000000000000000        57.600000000000001        3.5070712204090295     
   20.000000000000000        58.400000000000006        3.4977052297916758     
   20.000000000000000        59.200000000000003        3.4848501773268072     
   20.000000000000000        60.000000000000000        3.4855291642868464     
   20.000000000000000        60.800000000000004        3.5006602934248896     
   20.000000000000000        61.600000000000001        3.4814976008701088     
   20.000000000000000        62.400000000000006        3.5042694977336466     
   20.000000000000000        63.200000000000003        3.5046439762045476     
   20.000000000000000        64.000000000000000        3.4888717479376097     
   20.000000000000000        64.799999999999997        3.4951006920413414     
   20.000000000000000        65.600000000000009        3.4988621544083180     
   20.000000000000000        66.400000000000006        3.4850910451772634     
   20.000000000000000        67.200000000000003        3.5142639316326076     
   20.000000000000000        68.000000000000000        3.4888531315887503     
   20.000000000000000        68.799999999999997        3.5031061797491780     
   20.000000000000000        69.600000000000009        3.4952039380383368     
   20.000000000000000        70.400000000000006        3.4921616282888603     
   20.000000000000000        71.200000000000003        3.5110026618711085     
   20.000000000000000        72.000000000000000        3.4988222255165997     
   20.000000000000000        72.799999999999997        3.4945681447880763     
   20.000000000000000        73.600000000000009        3.4945023113799647     
   20.000000000000000        74.400000000000006        3.4988447402407439     
   20.000000000000000        75.200000000000003        3.5029127841609817     
   20.000000000000000        76.000000000000000        3.5066314579473823     
   20.000000000000000        76.800000000000011        3.5067108470687356     
   20.000000000000000        77.600000000000009        3.5101145124234834     
   20.000000000000000        78.400000000000006        3.5080963137816892     
   20.000000000000000        79.200000000000003        3.5017674832473658     
   20.000000000000000        80.000000000000000        3.5141377685426094     
   20.000000000000000        80.800000000000011        3.5075509830640970     
   20.000000000000000        81.600000000000009        3.5054536339197533     
   20.000000000000000        82.400000000000006        3.5073876041929313     
   20.000000000000000        83.200000000000003        3.4991056218981016     
   20.000000000000000        84.000000000000000        3.5010866084653962     
   20.000000000000000        84.800000000000011        3.5090030476010039     
   20.000000000000000        85.600000000000009        3.5083382159421563     
   20.000000000000000        86.400000000000006        3.5065351215349505     
   20.000000000000000        87.200000000000003        3.5658644140198712     
   20.000000000000000        88.000000000000000        3.6939118577281946     
   20.000000000000000        88.800000000000011        3.7898311914438705     
   20.000000000000000        89.600000000000009        3.8230507813255503     
   20.000000000000000        90.400000000000006        3.8157849592358621     
   20.000000000000000        91.200000000000003        3.8017290757413615     
   20.000000000000000        92.000000000000000        3.7964481902334986     
   20.000000000000000        92.800000000000011        3.8026311684479452     
   20.000000000000000        93.600000000000009        3.8179760406882624     
   20.000000000000000        94.400000000000006        3.8254958796400982     
   20.000000000000000        95.200000000000003        3.7811251327192159     
   20.000000000000000        96.000000000000000        3.6599933708678494     
   20.000000000000000        96.800000000000011        3.5125448962371886     
   20.000000000000000        97.600000000000009        3.5167838085406804     
   20.000000000000000        98.400000000000006        3.5109936117881988     
   20.000000000000000        99.200000000000003        3.5068657948709991     
   20.000000000000000        100.00000000000000        3.5048781262703930     
   20.000000000000000        100.80000000000001        3.5019162450122274     
   20.000000000000000        101.60000000000001        3.5103418482132134     
   20.000000000000000        102.40000000000001        3.5062060441152094     

   20.800000000000001       0.80000000000000004        3.4925254502012613     
   20.800000000000001        1.6000000000000001        3.5000286897627415     
   20.800000000000001        2.4000000000000004        3.5041880844211684     
   20.800000000000001        3.2000000000000002        3.4960153377870609     
   20.800000000000001        4.0000000000000000        3.4987963865898086     
   20.800000000000001        4.8000000000000007        3.5047630768571767     
   20.800000000000001        5.6000000000000005        3.4873139698196600     
   20.800000000000001        6.4000000000000004        3.5016242116449430     
   20.800000000000001        7.2000000000000002        3.4903483073287029     
   20.800000000000001        8.0000000000000000        3.4960785039270501     
   20.800000000000001        8.8000000000000007        3.5044607273750099     
   20.800000000000001        9.6000000000000014        3.4887844373651618     
   20.800000000000001        10.400000000000000        3.4945392929964787     
   20.800000000000001        11.200000000000001        3.4842260506453546     
   20.800000000000001        12.000000000000000        3.5003670714022657     
   20.800000000000001        12.800000000000001        3.4989744739024697     
   20.800000000000001        13.600000000000001        3.4867383379128634     
   20.800000000000001        14.400000000000000        3.4961681637869368     
   20.800000000000001        15.200000000000001        3.4882852645208433     
   20.800000000000001        16.000000000000000        3.4980408088451083     
   20.800000000000001        16.800000000000001        3.4861057465654031     
   20.800000000000001        17.600000000000001        3.4020383693683813     
   20.800000000000001        18.400000000000002        3.3054132845939073     
   20.800000000000001        19.200000000000003        3.2460335850433775     
   20.800000000000001        20.000000000000000        3.2210536306803506     
   20.800000000000001        20.800000000000001        3.2160492408522869     
   20.800000000000001        21.600000000000001        3.2194595912872512     
   20.800000000000001        22.400000000000002        3.2432764192248902     
   20.800000000000001        23.200000000000003        3.3000426253881519     
   20.800000000000001        24.000000000000000        3.3998653717909240     
   20.800000000000001        24.800000000000001        3.4808898047469330     
   20.800000000000001        25.600000000000001        3.4924858609405209     
   20.800000000000001        26.400000000000002        3.4919053339218231     
   20.800000000000001        27.200000000000003        3.4975452046771438     
   20.800000000000001        28.000000000000000        3.5026885999516266     
   20.800000000000001        28.800000000000001        3.4837109591955939     
   20.800000000000001        29.600000000000001        3.5001089557279124     
   20.800000000000001        30.400000000000002        3.4943897814405158     
   20.800000000000001        31.200000000000003        3.5058674400382204     
   20.800000000000001        32.000000000000000        3.5047815261137263     
   20.800000000000001        32.800000000000004        3.4890543494569539     
   20.800000000000001        33.600000000000001        3.5040773456721772     
   20.800000000000001        34.399999999999999        3.4886524783468658     
   20.800000000000001        35.200000000000003        3.4941816602451863     
   20.800000000000001        36.000000000000000        3.5044048304091233     
   20.800000000000001        36.800000000000004        3.4921624504997459     
   20.800000000000001        37.600000000000001        3.5000443858287338     
   20.800000000000001        38.400000000000006        3.5064447884353549     
   20.800000000000001        39.200000000000003        3.5022473661031377     
   20.800000000000001        40.000000000000000        3.5121714418330612     
   20.800000000000001        40.800000000000004        3.5124756159398065     
   20.800000000000001        41.600000000000001        3.5035948891335922     
   20.800000000000001        42.400000000000006        3.5146875681766847     
   20.800000000000001        43.200000000000003        3.5114888083717983     
   20.800000000000001        44.000000000000000        3.5111385140276239     
   20.800000000000001        44.800000000000004        3.5108609672009217     
   20.800000000000001        45.600000000000001        3.5120284311253887     
   20.800000000000001        46.400000000000006        3.5047535985809812     
   20.800000000000001        47.200000000000003        3.5019119157847824     
   20.800000000000001        48.000000000000000        3.5081418015358232     
   20.800000000000001        48.800000000000004        3.5147825555535053     
   20.800000000000001        49.600000000000001        3.5050251025415524     
   20.800000000000001        50.400000000000006        3.5158710167053639     
   20.800000000000001        51.200000000000003        3.5105065621896330     
   20.800000000000001        52.000000000000000        3.5098311505089685     
   20.800000000000001        52.800000000000004        3.5123866138528785     
   20.800000000000001        53.600000000000001        3.4912110038755069     
   20.800000000000001        54.400000000000006        3.5054699317477627     
   20.800000000000001        55.200000000000003        3.4922229559048641     
   20.800000000000001        56.000000000000000        3.4875192287006946     
   20.800000000000001        56.800000000000004        3.4979095049415521     
   20.800000000000001        57.600000000000001        3.4887685563989455     
   20.800000000000001        58.400000000000006        3.4972007593352088     
   20.800000000000001        59.200000000000003        3.5048906573845811     
   20.800000000000001        60.000000000000000        3.5040065289288873     
   20.800000000000001        60.800000000000004        3.5046765919841598     
   20.800000000000001        61.600000000000001        3.4975001094856100     
   20.800000000000001        62.400000000000006        3.5003800359786785     
   20.800000000000001        63.200000000000003        3.4847121475509235     
   20.800000000000001        64.000000000000000        3.4961555231634223     
   20.800000000000001        64.799999999999997        3.4949851093342965     
   20.800000000000001        65.600000000000009        3.5025029745373488     
   20.800000000000001        66.400000000000006        3.4992253798457971     
   20.800000000000001        67.200000000000003        3.4879262154565711     
   20.800000000000001        68.000000000000000        3.5023159404791131     
   20.800000000000001        68.799999999999997        3.4909263426294701     
   20.800000000000001        69.600000000000009        3.5081224942483202     
   20.800000000000001        70.400000000000006        3.5014692679586923     
   20.800000000000001        71.200000000000003        3.5003287539746748     
   20.800000000000001        72.000000000000000        3.4918262589628779     
   20.800000000000001        72.799999999999997        3.5175654996214902     
   20.800000000000001        73.600000000000009        3.5047862789575261     
   20.800000000000001        74.400000000000006        3.5097523469695249     
   20.800000000000001        75.200000000000003        3.5011370053080859     
   20.800000000000001        76.000000000000000        3.5060223483907533     
   20.800000000000001        76.800000000000011        3.5072961655956951     
   20.800000000000001        77.600000000000009        3.4955385088472535     
   20.800000000000001        78.400000000000006        3.5024148813148659     
   20.800000000000001        79.200000000000003        3.5152777627252845     
   20.800000000000001        80.000000000000000        3.5072506380049582     
   20.800000000000001        80.800000000000011        3.4998686084887249     
   20.800000000000001        81.600000000000009        3.5135346247506081     
   20.800000000000001        82.400000000000006        3.5111524065758548     
   20.800000000000001        83.200000000000003        3.5152003005307813     
   20.800000000000001        84.000000000000000        3.4997242253252798     
   20.800000000000001        84.800000000000011        3.5198963712382110     
   20.800000000000001        85.600000000000009        3.5060616986565467     
   20.800000000000001        86.400000000000006        3.5087080370843462     
   20.800000000000001        87.200000000000003        3.5342218982278717     
   20.800000000000001        88.000000000000000        3.6675207529279188     
   20.800000000000001        88.800000000000011        3.7798137060875709     
   20.800000000000001        89.600000000000009        3.8234119037856718     
   20.800000000000001        90.400000000000006        3.8209817144046512     
   20.800000000000001        91.200000000000003        3.8088395275948557     
   20.800000000000001        92.000000000000000        3.8025640071233142     
   20.800000000000001        92.800000000000011        3.8081230583579315     
   20.800000000000001        93.600000000000009        3.8226801196267552     
   20.800000000000001        94.400000000000006        3.8243967460992505     
   20.800000000000001        95.200000000000003        3.7734552855704400     
   20.800000000000001        96.000000000000000        3.6458564766382997     
   20.800000000000001        96.800000000000011        3.5015340014582832     
   20.800000000000001        97.600000000000009        3.5069242748733758     
   20.800000000000001        98.400000000000006        3.5016391416237993     
   20.800000000000001        99.200000000000003        3.5009821705992930     
   20.800000000000001        100.00000000000000        3.5002497707016218     
   20.800000000000001        100.80000000000001        3.5091523720456932     
   20.800000000000001        101.60000000000001        3.4937625570052351     
   20.800000000000001        102.40000000000001        3.5108144179190104     

   21.600000000000001       0.80000000000000004        3.4909917710125478     
   21.600000000000001        1.6000000000000001        3.5106949014186712     
   21.600000000000001        2.4000000000000004        3.4913198723449197     
   21.600000000000001        3.2000000000000002        3.5093835682277512     
   21.600000000000001        4.0000000000000000        3.4939899730037434     
   21.600000000000001        4.8000000000000007        3.5057413991405464     
   21.600000000000001        5.6000000000000005        3.4847181764694728     
   21.600000000000001        6.4000000000000004        3.5018606843395674     
   21.600000000000001        7.2000000000000002        3.4918515687289062     
   21.600000000000001        8.0000000000000000        3.5101883101816895     
   21.600000000000001        8.8000000000000007        3.4874952324422157     
   21.600000000000001        9.6000000000000014        3.4955496253970701     
   21.600000000000001        10.400000000000000        3.4956633627773814     
   21.600000000000001        11.200000000000001        3.4989443490264969     
   21.600000000000001        12.000000000000000        3.4899079595309432     
   21.600000000000001        12.800000000000001        3.4884703639746300     
   21.600000000000001        13.600000000000001        3.4804392740819878     
   21.600000000000001        14.400000000000000        3.4859798091934038     
   21.600000000000001        15.200000000000001        3.4905411541421540     
   21.600000000000001        16.000000000000000        3.4881470411795839     
   21.600000000000001        16.800000000000001        3.4937350405519059     
   21.600000000000001        17.600000000000001        3.4912749359326218     
   21.600000000000001        18.400000000000002        3.4187062884575035     
   21.600000000000001        19.200000000000003        3.3603405294126749     
   21.600000000000001        20.000000000000000        3.3252018980590536     
   21.600000000000001        20.800000000000001        3.3139479951008299     
   21.600000000000001        21.600000000000001        3.3227902930486430     
   21.600000000000001        22.400000000000002        3.3547778650481215     
   21.600000000000001        23.200000000000003        3.4113692781489315     
   21.600000000000001        24.000000000000000        3.4867815081103544     
   21.600000000000001        24.800000000000001        3.4856603316966348     
   21.600000000000001        25.600000000000001        3.4961361383043319     
   21.600000000000001        26.400000000000002        3.4935244826954017     
   21.600000000000001        27.200000000000003        3.4983764194739511     
   21.600000000000001        28.000000000000000        3.5020306730390502     
   21.600000000000001        28.800000000000001        3.5078552736066779     
   21.600000000000001        29.600000000000001        3.4867454390837311     
   21.600000000000001        30.400000000000002        3.4955395203144364     
   21.600000000000001        31.200000000000003        3.4869543569971251     
   21.600000000000001        32.000000000000000        3.4855991983013186     
   21.600000000000001        32.800000000000004        3.5047888945127541     
   21.600000000000001        33.600000000000001        3.4906565450046099     
   21.600000000000001        34.399999999999999        3.5037146775064034     
   21.600000000000001        35.200000000000003        3.5104138048649918     
   21.600000000000001        36.000000000000000        3.4948602716726853     
   21.600000000000001        36.800000000000004        3.5111980528887425     
   21.600000000000001        37.600000000000001        3.5113251422869958     
   21.600000000000001        38.400000000000006        3.4960684135383242     
   21.600000000000001        39.200000000000003        3.4955322431633844     
   21.600000000000001        40.000000000000000        3.4910397617942626     
   21.600000000000001        40.800000000000004        3.4984734573633753     
   21.600000000000001        41.600000000000001        3.4956368008487586     
   21.600000000000001        42.400000000000006        3.5009116720672786     
   21.600000000000001        43.200000000000003        3.5045924713838992     
   21.600000000000001        44.000000000000000        3.5041707772508701     
   21.600000000000001        44.800000000000004        3.4916538040179170     
   21.600000000000001        45.600000000000001        3.5130991577537185     
   21.600000000000001        46.400000000000006        3.5044825408395903     
   21.600000000000001        47.200000000000003        3.5050616276431388     
   21.600000000000001        48.000000000000000        3.4961533733420223     
   21.600000000000001        48.800000000000004        3.4979052125836501     
   21.600000000000001        49.600000000000001        3.4942051101166425     
   21.600000000000001        50.400000000000006        3.4939872660111599     
   21.600000000000001        51.200000000000003        3.4943218012283701     
   21.600000000000001        52.000000000000000        3.5001517250415963     
   21.600000000000001        52.800000000000004        3.4888465005237590     
   21.600000000000001        53.600000000000001        3.5106215900657527     
   21.600000000000001        54.400000000000006        3.4906975578101105     
   21.600000000000001        55.200000000000003        3.4971072855894314     
   21.600000000000001        56.000000000000000        3.4924544188587223     
   21.600000000000001        56.800000000000004        3.5038323700146159     
   21.600000000000001        57.600000000000001        3.4891952630635865     
   21.600000000000001        58.400000000000006        3.4960367717918590     
   21.600000000000001        59.200000000000003        3.5027117877412608     
   21.600000000000001        60.000000000000000        3.4869275299156208     
   21.600000000000001        60.800000000000004        3.4867622040353106     
   21.600000000000001        61.600000000000001        3.4829936736057290     
   21.600000000000001        62.400000000000006        3.5026049138663553     
   21.600000000000001        63.200000000000003        3.4856735157235876     
   21.600000000000001        64.000000000000000        3.4977002464282689     
   21.600000000000001        64.799999999999997        3.4987907260784055     
   21.600000000000001        65.600000000000009        3.4916500984023666     
   21.600000000000001        66.400000000000006        3.4985154266855045     
   21.600000000000001        67.200000000000003        3.5080683980055909     
   21.600000000000001        68.000000000000000        3.4904531468906148     
   21.600000000000001        68.799999999999997        3.5072588918474721     
   21.600000000000001        69.600000000000009        3.4940093580530425     
   21.600000000000001        70.400000000000006        3.4933120341965309     
   21.600000000000001        71.200000000000003        3.5100139270425674     
   21.600000000000001        72.000000000000000        3.5032347342876049     
   21.600000000000001        72.799999999999997        3.4945922205626534     
   21.600000000000001        73.600000000000009        3.4982067420648941     
   21.600000000000001        74.400000000000006        3.4952921643326835     
   21.600000000000001        75.200000000000003        3.5047217366703851     
   21.600000000000001        76.000000000000000        3.5006507849887729     
   21.600000000000001        76.800000000000011        3.5039994229375226     
   21.600000000000001        77.600000000000009        3.5009086422006432     
   21.600000000000001        78.400000000000006        3.5053485954838948     
   21.600000000000001        79.200000000000003        3.5086458681286277     
   21.600000000000001        80.000000000000000        3.5086754516492511     
   21.600000000000001        80.800000000000011        3.5022441591513229     
   21.600000000000001        81.600000000000009        3.5134599804565152     
   21.600000000000001        82.400000000000006        3.5029767446948306     
   21.600000000000001        83.200000000000003        3.5053739806263007     
   21.600000000000001        84.000000000000000        3.5062824261792356     
   21.600000000000001        84.800000000000011        3.5079284498112777     
   21.600000000000001        85.600000000000009        3.5135412270260034     
   21.600000000000001        86.400000000000006        3.5015407697650152     
   21.600000000000001        87.200000000000003        3.5157995666622424     
   21.600000000000001        88.000000000000000        3.6159347787562885     
   21.600000000000001        88.800000000000011        3.7458956426810670     
   21.600000000000001        89.600000000000009        3.8153758565213418     
   21.600000000000001        90.400000000000006        3.8308139820789746     
   21.600000000000001        91.200000000000003        3.8229682214350094     
   21.600000000000001        92.000000000000000        3.8181961993357052     
   21.600000000000001        92.800000000000011        3.8244240796911773     
   21.600000000000001        93.600000000000009        3.8294677708095581     
   21.600000000000001        94.400000000000006        3.8153998571040484     
   21.600000000000001        95.200000000000003        3.7422876104218727     
   21.600000000000001        96.000000000000000        3.6065219437957805     
   21.600000000000001        96.800000000000011        3.5165804124603475     
   21.600000000000001        97.600000000000009        3.4988964928102391     
   21.600000000000001        98.400000000000006        3.4977846693678862     
   21.600000000000001        99.200000000000003        3.4964354093160499     
   21.600000000000001        100.00000000000000        3.5118747801183368     
   21.600000000000001        100.80000000000001        3.5045313977886021     
   21.600000000000001        101.60000000000001        3.4987358101719939     
   21.600000000000001        102.40000000000001        3.5114478691700706     

   22.400000000000002       0.80000000000000004        3.5022276157163406     
   22.400000000000002        1.6000000000000001        3.5000403743646284     
   22.400000000000002        2.4000000000000004        3.4936914321132315     
   22.400000000000002        3.2000000000000002        3.5102263867782821     
   22.400000000000002        4.0000000000000000        3.4961659286205449     
   22.400000000000002        4.8000000000000007        3.5043365866254383     
   22.400000000000002        5.6000000000000005        3.5055638510991156     
   22.400000000000002        6.4000000000000004        3.4989577999998818     
   22.400000000000002        7.2000000000000002        3.4867267007128762     
   22.400000000000002        8.0000000000000000        3.4974203626097329     
   22.400000000000002        8.8000000000000007        3.4977530497158091     
   22.400000000000002        9.6000000000000014        3.5061127407127635     
   22.400000000000002        10.400000000000000        3.5044983293238712     
   22.400000000000002        11.200000000000001        3.4869774594571910     
   22.400000000000002        12.000000000000000        3.4954960107719528     
   22.400000000000002        12.800000000000001        3.5000152861012963     
   22.400000000000002        13.600000000000001        3.4966971672205718     
   22.400000000000002        14.400000000000000        3.4991531408631600     
   22.400000000000002        15.200000000000001        3.4970125829257830     
   22.400000000000002        16.000000000000000        3.4880106207777426     
   22.400000000000002        16.800000000000001        3.4917686607035199     
   22.400000000000002        17.600000000000001        3.4949851405060817     
   22.400000000000002        18.400000000000002        3.4913876877529533     
   22.400000000000002        19.200000000000003        3.4741002391337767     
   22.400000000000002        20.000000000000000        3.4453642513627565     
   22.400000000000002        20.800000000000001        3.4326133848607929     
   22.400000000000002        21.600000000000001        3.4399888598732957     
   22.400000000000002        22.400000000000002        3.4650905188554670     
   22.400000000000002        23.200000000000003        3.4923598909104077     
   22.400000000000002        24.000000000000000        3.4987619651288333     
   22.400000000000002        24.800000000000001        3.4986973346052594     
   22.400000000000002        25.600000000000001        3.4930013872382890     
   22.400000000000002        26.400000000000002        3.4837663484783041     
   22.400000000000002        27.200000000000003        3.4956241163519457     
   22.400000000000002        28.000000000000000        3.4855125178005699     
   22.400000000000002        28.800000000000001        3.4817298607829321     
   22.400000000000002        29.600000000000001        3.5029573405904033     
   22.400000000000002        30.400000000000002        3.4901402365065901     
   22.400000000000002        31.200000000000003        3.5075138915892099     
   22.400000000000002        32.000000000000000        3.5057503598897455     
   22.400000000000002        32.800000000000004        3.5044984920006330     
   22.400000000000002        33.600000000000001        3.4907754805518372     
   22.400000000000002        34.399999999999999        3.4935257144501324     
   22.400000000000002        35.200000000000003        3.5054187165254409     
   22.400000000000002        36.000000000000000        3.4958295756570164     
   22.400000000000002        36.800000000000004        3.5111166457695941     
   22.400000000000002        37.600000000000001        3.4922166399148922     
   22.400000000000002        38.400000000000006        3.4930395776686978     
   22.400000000000002        39.200000000000003        3.5150265351159096     
   22.400000000000002        40.000000000000000        3.5146297327779190     
   22.400000000000002        40.800000000000004        3.5082031538863911     
   22.400000000000002        41.600000000000001        3.5191882632742786     
   22.400000000000002        42.400000000000006        3.5046370197225576     
   22.400000000000002        43.200000000000003        3.5108161566100100     
   22.400000000000002        44.000000000000000        3.4972501572182182     
   22.400000000000002        44.800000000000004        3.5001223833625890     
   22.400000000000002        45.600000000000001        3.4985708125943944     
   22.400000000000002        46.400000000000006        3.5009532038360223     
   22.400000000000002        47.200000000000003        3.4994997259966074     
   22.400000000000002        48.000000000000000        3.5178589314308635     
   22.400000000000002        48.800000000000004        3.4969598244896036     
   22.400000000000002        49.600000000000001        3.5139314990109161     
   22.400000000000002        50.400000000000006        3.5050144098810918     
   22.400000000000002        51.200000000000003        3.5009743674054787     
   22.400000000000002        52.000000000000000        3.5096419402478420     
   22.400000000000002        52.800000000000004        3.5071823909029023     
   22.400000000000002        53.600000000000001        3.5028718968012003     
   22.400000000000002        54.400000000000006        3.4873041811993875     
   22.400000000000002        55.200000000000003        3.5041788119208901     
   22.400000000000002        56.000000000000000        3.5041242132972461     
   22.400000000000002        56.800000000000004        3.4854904624411120     
   22.400000000000002        57.600000000000001        3.5065193955273055     
   22.400000000000002        58.400000000000006        3.4932871609040625     
   22.400000000000002        59.200000000000003        3.4822676971087523     
   22.400000000000002        60.000000000000000        3.5002351325232381     
   22.400000000000002        60.800000000000004        3.4977875452495102     
   22.400000000000002        61.600000000000001        3.4961072178222761     
   22.400000000000002        62.400000000000006        3.5028037114219139     
   22.400000000000002        63.200000000000003        3.4860469535483016     
   22.400000000000002        64.000000000000000        3.4987387016414835     
   22.400000000000002        64.799999999999997        3.4960221029401835     
   22.400000000000002        65.600000000000009        3.4956755542454472     
   22.400000000000002        66.400000000000006        3.4831312088348216     
   22.400000000000002        67.200000000000003        3.5025993489899330     
   22.400000000000002        68.000000000000000        3.4892486276503893     
   22.400000000000002        68.799999999999997        3.5033655658015412     
   22.400000000000002        69.600000000000009        3.4900720234426670     
   22.400000000000002        70.400000000000006        3.4923689098207724     
   22.400000000000002        71.200000000000003        3.4892277682420012     
   22.400000000000002        72.000000000000000        3.5079742508681377     
   22.400000000000002        72.799999999999997        3.4891409908015252     
   22.400000000000002        73.600000000000009        3.5093503476268482     
   22.400000000000002        74.400000000000006        3.4993987839437231     
   22.400000000000002        75.200000000000003        3.4988207483555738     
   22.400000000000002        76.000000000000000        3.5019527147797906     
   22.400000000000002        76.800000000000011        3.4935891323736215     
   22.400000000000002        77.600000000000009        3.5014239345752447     
   22.400000000000002        78.400000000000006        3.4954232612202047     
   22.400000000000002        79.200000000000003        3.5112574502790408     
   22.400000000000002        80.000000000000000        3.4965076836183457     
   22.400000000000002        80.800000000000011        3.5054072326632046     
   22.400000000000002        81.600000000000009        3.4989569022700810     
   22.400000000000002        82.400000000000006        3.5010312263520293     
   22.400000000000002        83.200000000000003        3.5131301545991609     
   22.400000000000002        84.000000000000000        3.5025844731592604     
   22.400000000000002        84.800000000000011        3.5024348072075848     
   22.400000000000002        85.600000000000009        3.5002162174290681     
   22.400000000000002        86.400000000000006        3.5072263640878187     
   22.400000000000002        87.200000000000003        3.5117512422147836     
   22.400000000000002        88.000000000000000        3.5428925067197072     
   22.400000000000002        88.800000000000011        3.6723021376469460     
   22.400000000000002        89.600000000000009        3.7682158956896044     
   22.400000000000002        90.400000000000006        3.8123356973391154     
   22.400000000000002        91.200000000000003        3.8244363377823110     
   22.400000000000002        92.000000000000000        3.8252135752043848     
   22.400000000000002        92.800000000000011        3.8259080750678027     
   22.400000000000002        93.600000000000009        3.8151489128673157     
   22.400000000000002        94.400000000000006        3.7722906972834096     
   22.400000000000002        95.200000000000003        3.6739471463618503     
   22.400000000000002        96.000000000000000        3.5441180310424945     
   22.400000000000002        96.800000000000011        3.5038959601752251     
   22.400000000000002        97.600000000000009        3.5197783688836597     
   22.400000000000002        98.400000000000006        3.4939927297610693     
   22.400000000000002        99.200000000000003        3.5129175726958257     
   22.400000000000002        100.00000000000000        3.5078066313061393     
   22.400000000000002        100.80000000000001        3.5060838352760313     
   22.400000000000002        101.60000000000001        3.5094972778366023     
   22.400000000000002        102.40000000000001        3.5063272985644018     

   23.200000000000003       0.80000000000000004        3.5016821325968022     
   23.200000000000003        1.6000000000000001        3.5020855031654388     
   23.200000000000003        2.4000000000000004        3.4946093705066064     
   23.200000000000003        3.2000000000000002        3.5116729355614629     
   23.200000000000003        4.0000000000000000        3.4903449051357751     
   23.200000000000003        4.8000000000000007        3.5097056575058128     
   23.200000000000003        5.6000000000000005        3.4879245696507790     
   23.200000000000003        6.4000000000000004        3.5064825045928987     
   23.200000000000003        7.2000000000000002        3.5003989844155612     
   23.200000000000003        8.0000000000000000        3.5042704113104008     
   23.200000000000003        8.8000000000000007        3.4858093987174237     
   23.200000000000003        9.6000000000000014        3.4885754211179596     
   23.200000000000003        10.400000000000000        3.4864042348305664     
   23.200000000000003        11.200000000000001        3.5068447884056990     
   23.200000000000003        12.000000000000000        3.4955804120714835     
   23.200000000000003        12.800000000000001        3.4856787548418979     
   23.200000000000003        13.600000000000001        3.4922616326543579     
   23.200000000000003        14.400000000000000        3.4929103049971988     
   23.200000000000003        15.200000000000001        3.4984699291169195     
   23.200000000000003        16.000000000000000        3.4942772845950634     
   23.200000000000003        16.800000000000001        3.4854774788434466     
   23.200000000000003        17.600000000000001        3.4903436838518180     
   23.200000000000003        18.400000000000002        3.4992175575049265     
   23.200000000000003        19.200000000000003        3.4879414911864934     
   23.200000000000003        20.000000000000000        3.4959077376039742     
   23.200000000000003        20.800000000000001        3.4966741709533986     
   23.200000000000003        21.600000000000001        3.4977086255284235     
   23.200000000000003        22.400000000000002        3.5001407646636529     
   23.200000000000003        23.200000000000003        3.4957237480578942     
   23.200000000000003        24.000000000000000        3.4885116233125051     
   23.200000000000003        24.800000000000001        3.4987546586377043     
   23.200000000000003        25.600000000000001        3.4897827270007462     
   23.200000000000003        26.400000000000002        3.4796082938970505     
   23.200000000000003        27.200000000000003        3.4901313692772069     
   23.200000000000003        28.000000000000000        3.5004559716699943     
   23.200000000000003        28.800000000000001        3.4972356287750852     
   23.200000000000003        29.600000000000001        3.4921085824118481     
   23.200000000000003        30.400000000000002        3.4860017005755606     
   23.200000000000003        31.200000000000003        3.4952687076347457     
   23.200000000000003        32.000000000000000        3.4956514868744573     
   23.200000000000003        32.800000000000004        3.5040100783482790     
   23.200000000000003        33.600000000000001        3.5033156183275129     
   23.200000000000003        34.399999999999999        3.4971265301177645     
   23.200000000000003        35.200000000000003        3.4969683769342566     
   23.200000000000003        36.000000000000000        3.5031906246307472     
   23.200000000000003        36.800000000000004        3.5017884845592584     
   23.200000000000003        37.600000000000001        3.4943016795999626     
   23.200000000000003        38.400000000000006        3.5147690120658277     
   23.200000000000003        39.200000000000003        3.4944213170586300     
   23.200000000000003        40.000000000000000        3.5048095353585711     
   23.200000000000003        40.800000000000004        3.4973632561533061     
   23.200000000000003        41.600000000000001        3.5079205018047230     
   23.200000000000003        42.400000000000006        3.4916726662836326     
   23.200000000000003        43.200000000000003        3.5114471536648777     
   23.200000000000003        44.000000000000000        3.5052260163762092     
   23.200000000000003        44.800000000000004        3.5161318582096377     
   23.200000000000003        45.600000000000001        3.5063128760194342     
   23.200000000000003        46.400000000000006        3.5028705032001275     
   23.200000000000003        47.200000000000003        3.5057530697357682     
   23.200000000000003        48.000000000000000        3.4979874123228192     
   23.200000000000003        48.800000000000004        3.5111583297819435     
   23.200000000000003        49.600000000000001        3.4954406506455613     
   23.200000000000003        50.400000000000006        3.5061385230585178     
   23.200000000000003        51.200000000000003        3.4956616834107983     
   23.200000000000003        52.000000000000000        3.5024094603398441     
   23.200000000000003        52.800000000000004        3.4920040852895675     
   23.200000000000003        53.600000000000001        3.4970199861211895     
   23.200000000000003        54.400000000000006        3.5058314371943271     
   23.200000000000003        55.200000000000003        3.4845455842503927     
   23.200000000000003        56.000000000000000        3.4891340630430014     
   23.200000000000003        56.800000000000004        3.5013730159338583     
   23.200000000000003        57.600000000000001        3.4845323694503594     
   23.200000000000003        58.400000000000006        3.4932147952986132     
   23.200000000000003        59.200000000000003        3.5016064494353385     
   23.200000000000003        60.000000000000000        3.5001582439395307     
   23.200000000000003        60.800000000000004        3.4815628928625326     
   23.200000000000003        61.600000000000001        3.4996665149842987     
   23.200000000000003        62.400000000000006        3.4899929467742767     
   23.200000000000003        63.200000000000003        3.4915303533632454     
   23.200000000000003        64.000000000000000        3.4941208877179633     
   23.200000000000003        64.799999999999997        3.4971429932761473     
   23.200000000000003        65.600000000000009        3.4963892623590991     
   23.200000000000003        66.400000000000006        3.4962321204078464     
   23.200000000000003        67.200000000000003        3.4951529032617477     
   23.200000000000003        68.000000000000000        3.4961413108017485     
   23.200000000000003        68.799999999999997        3.5055843118549217     
   23.200000000000003        69.600000000000009        3.4919614089162931     
   23.200000000000003        70.400000000000006        3.5028500289239499     
   23.200000000000003        71.200000000000003        3.5074752886540144     
   23.200000000000003        72.000000000000000        3.4989948487304372     
   23.200000000000003        72.799999999999997        3.5056452707590458     
   23.200000000000003        73.600000000000009        3.5010139461194059     
   23.200000000000003        74.400000000000006        3.4944003772958094     
   23.200000000000003        75.200000000000003        3.4922953079154282     
   23.200000000000003        76.000000000000000        3.5077170349503279     
   23.200000000000003        76.800000000000011        3.5073384388573059     
   23.200000000000003        77.600000000000009        3.5111392410814353     
   23.200000000000003        78.400000000000006        3.5010974252974414     
   23.200000000000003        79.200000000000003        3.5027470037735302     
   23.200000000000003        80.000000000000000        3.5023296111945301     
   23.200000000000003        80.800000000000011        3.5030535567859986     
   23.200000000000003        81.600000000000009        3.5056717303984355     
   23.200000000000003        82.400000000000006        3.5069190675243300     
   23.200000000000003        83.200000000000003        3.5015609477621137     
   23.200000000000003        84.000000000000000        3.5026004882747981     
   23.200000000000003        84.800000000000011        3.5022677650932832     
   23.200000000000003        85.600000000000009        3.5032495020561454     
   23.200000000000003        86.400000000000006        3.5140740145507072     
   23.200000000000003        87.200000000000003        3.5055527990099491     
   23.200000000000003        88.000000000000000        3.4991459770013575     
   23.200000000000003        88.800000000000011        3.5605931179690349     
   23.200000000000003        89.600000000000009        3.6626938762227708     
   23.200000000000003        90.400000000000006        3.7327707978059554     
   23.200000000000003        91.200000000000003        3.7671417975878074     
   23.200000000000003        92.000000000000000        3.7763564988425520     
   23.200000000000003        92.800000000000011        3.7697091126102871     
   23.200000000000003        93.600000000000009        3.7393112817362693     
   23.200000000000003        94.400000000000006        3.6714375383709879     
   23.200000000000003        95.200000000000003        3.5684437006577485     
   23.200000000000003        96.000000000000000        3.5021378033915682     
   23.200000000000003        96.800000000000011        3.5000986565241634     
   23.200000000000003        97.600000000000009        3.5108826472043768     
   23.200000000000003        98.400000000000006        3.5139096075910463     
   23.200000000000003        99.200000000000003        3.4992208745185218     
   23.200000000000003        100.00000000000000        3.5044788732289853     
   23.200000000000003        100.80000000000001        3.4987225242423716     
   23.200000000000003        101.60000000000001        3.5021344936079024     
   23.200000000000003        102.40000000000001        3.5111705072720159     

   24.000000000000000       0.80000000000000004        3.5004531468337694     
   24.000000000000000        1.6000000000000001        3.4991230078590396     
   24.000000000000000        2.4000000000000004        3.5107391704026147     
   24.000000000000000        3.2000000000000002        3.4953145448056122     
   24.000000000000000        4.0000000000000000        3.5023880331026453     
   24.000000000000000        4.8000000000000007        3.5030544577943172     
   24.000000000000000        5.6000000000000005        3.4923301732933414     
   24.000000000000000        6.4000000000000004        3.4971117076097480     
   24.000000000000000        7.2000000000000002        3.4979917024991325     
   24.000000000000000        8.0000000000000000        3.5024384187397750     
   24.000000000000000        8.8000000000000007        3.4937962211386133     
   24.000000000000000        9.6000000000000014        3.5036651075699452     
   24.000000000000000        10.400000000000000        3.4904536087171025     
   24.000000000000000        11.200000000000001        3.5008106952071900     
   24.000000000000000        12.000000000000000        3.4985145299798242     
   24.000000000000000        12.800000000000001        3.4904830088587531     
   24.000000000000000        13.600000000000001        3.4993030939485616     
   24.000000000000000        14.400000000000000        3.4857144262442592     
   24.000000000000000        15.200000000000001        3.5013355444362197     
   24.000000000000000        16.000000000000000        3.4957184723388122     
   24.000000000000000        16.800000000000001        3.4974672414951544     
   24.000000000000000        17.600000000000001        3.4871575517376048     
   24.000000000000000        18.400000000000002        3.4887034420999590     
   24.000000000000000        19.200000000000003        3.4892190214769330     
   24.000000000000000        20.000000000000000        3.4966906906668500     
   24.000000000000000        20.800000000000001        3.5023841373008899     
   24.000000000000000        21.600000000000001        3.4873060094469883     
   24.000000000000000        22.400000000000002        3.4825656345669169     
   24.000000000000000        23.200000000000003        3.4992828337938575     
   24.000000000000000        24.000000000000000        3.4854246152287867     
   24.000000000000000        24.800000000000001        3.4980543831289244     
   24.000000000000000        25.600000000000001        3.4930757469473765     
   24.000000000000000        26.400000000000002        3.5021749858354068     
   24.000000000000000        27.200000000000003        3.4997551653029739     
   24.000000000000000        28.000000000000000        3.4975347018835699     
   24.000000000000000        28.800000000000001        3.4954483757919181     
   24.000000000000000        29.600000000000001        3.4965942959809957     
   24.000000000000000        30.400000000000002        3.5079324904803668     
   24.000000000000000        31.200000000000003        3.4889798795202496     
   24.000000000000000        32.000000000000000        3.5058307877441730     
   24.000000000000000        32.800000000000004        3.4837979190550512     
   24.000000000000000        33.600000000000001        3.5027301170696163     
   24.000000000000000        34.399999999999999        3.5003733696449437     
   24.000000000000000        35.200000000000003        3.5105682556989821     
   24.000000000000000        36.000000000000000        3.5062537519683614     
   24.000000000000000        36.800000000000004        3.4976951975377468     
   24.000000000000000        37.600000000000001        3.5150490394733040     
   24.000000000000000        38.400000000000006        3.5018676179939545     
   24.000000000000000        39.200000000000003        3.5081783365836792     
   24.000000000000000        40.000000000000000        3.5066097640171128     
   24.000000000000000        40.800000000000004        3.5050878142483466     
   24.000000000000000        41.600000000000001        3.5060657788851093     
   24.000000000000000        42.400000000000006        3.5076222377619231     
   24.000000000000000        43.200000000000003        3.5081508018020688     
   24.000000000000000        44.000000000000000        3.5013364278788952     
   24.000000000000000        44.800000000000004        3.5139851627988876     
   24.000000000000000        45.600000000000001        3.4970737217613892     
   24.000000000000000        46.400000000000006        3.5157899088445941     
   24.000000000000000        47.200000000000003        3.5004675104248864     
   24.000000000000000        48.000000000000000        3.4997090909965642     
   24.000000000000000        48.800000000000004        3.4955516498238279     
   24.000000000000000        49.600000000000001        3.5123668925660820     
   24.000000000000000        50.400000000000006        3.4995424552886889     
   24.000000000000000        51.200000000000003        3.4967680773053957     
   24.000000000000000        52.000000000000000        3.4902212159483770     
   24.000000000000000        52.800000000000004        3.5023236683948209     
   24.000000000000000        53.600000000000001        3.4951601218279333     
   24.000000000000000        54.400000000000006        3.4902757311709065     
   24.000000000000000        55.200000000000003        3.4960556392220012     
   24.000000000000000        56.000000000000000        3.4827650330659097     
   24.000000000000000        56.800000000000004        3.4977602514847241     
   24.000000000000000        57.600000000000001        3.4712156566719532     
   24.000000000000000        58.400000000000006        3.4138199197606491     
   24.000000000000000        59.200000000000003        3.3927068951514339     
   24.000000000000000        60.000000000000000        3.3955510489484646     
   24.000000000000000        60.800000000000004        3.4311051940538304     
   24.000000000000000        61.600000000000001        3.4925830613726245     
   24.000000000000000        62.400000000000006        3.4803559353062199     
   24.000000000000000        63.200000000000003        3.4918731451218266     
   24.000000000000000        64.000000000000000        3.4991151272219456     
   24.000000000000000        64.799999999999997        3.4928863288632255     
   24.000000000000000        65.600000000000009        3.4978073672710601     
   24.000000000000000        66.400000000000006        3.4850247650562274     
   24.000000000000000        67.200000000000003        3.4938394271318041     
   24.000000000000000        68.000000000000000        3.4851197759941925     
   24.000000000000000        68.799999999999997        3.4921085689369322     
   24.000000000000000        69.600000000000009        3.4938339200257356     
   24.000000000000000        70.400000000000006        3.4994273097735578     
   24.000000000000000        71.200000000000003        3.4836628572284645     
   24.000000000000000        72.000000000000000        3.4992193114386003     
   24.000000000000000        72.799999999999997        3.4843285463063625     
   24.000000000000000        73.600000000000009        3.5003002075759428     
   24.000000000000000        74.400000000000006        3.5045873317537386     
   24.000000000000000        75.200000000000003        3.5019631994791500     
   24.000000000000000        76.000000000000000        3.5056399506236002     
   24.000000000000000        76.800000000000011        3.4947360409711741     
   24.000000000000000        77.600000000000009        3.5090106192144992     
   24.000000000000000        78.400000000000006        3.4932093548957468     
   24.000000000000000        79.200000000000003        3.5148032705598737     
   24.000000000000000        80.000000000000000        3.5063777527097058     
   24.000000000000000        80.800000000000011        3.5043377760154861     
   24.000000000000000        81.600000000000009        3.4988226378502607     
   24.000000000000000        82.400000000000006        3.5078888070445058     
   24.000000000000000        83.200000000000003        3.4989092874736465     
   24.000000000000000        84.000000000000000        3.5087068574775833     
   24.000000000000000        84.800000000000011        3.5136536603765007     
   24.000000000000000        85.600000000000009        3.5027563028460134     
   24.000000000000000        86.400000000000006        3.5089231912743037     
   24.000000000000000        87.200000000000003        3.5176312142107471     
   24.000000000000000        88.000000000000000        3.5156770205837105     
   24.000000000000000        88.800000000000011        3.5019534675965645     
   24.000000000000000        89.600000000000009        3.5238187059490742     
   24.000000000000000        90.400000000000006        3.5876206743328147     
   24.000000000000000        91.200000000000003        3.6265059120200629     
   24.000000000000000        92.000000000000000        3.6414539600696809     
   24.000000000000000        92.800000000000011        3.6322651256006582     
   24.000000000000000        93.600000000000009        3.5970642370492141     
   24.000000000000000        94.400000000000006        3.5347222468138604     
   24.000000000000000        95.200000000000003        3.5117873598750471     
   24.000000000000000        96.000000000000000        3.5101633302408444     
   24.000000000000000        96.800000000000011        3.5019372394742838     
   24.000000000000000        97.600000000000009        3.5028145981821193     
   24.000000000000000        98.400000000000006        3.5032069383509503     
   24.000000000000000        99.200000000000003        3.5115121788138781     
   24.000000000000000        100.00000000000000        3.4988632286988275     
   24.000000000000000        100.80000000000001        3.5051588394582360     
   24.000000000000000        101.60000000000001        3.4987025729727033     
   24.000000000000000        102.40000000000001        3.5095571330128124     

   24.800000000000001       0.80000000000000004        3.5011992193055343     
   24.800000000000001        1.6000000000000001        3.5038473578506300     
   24.800000000000001        2.4000000000000004        3.5022174219699593     
   24.800000000000001        3.2000000000000002        3.4976784290166529     
   24.800000000000001        4.0000000000000000        3.5056160503809641     
   24.800000000000001        4.8000000000000007        3.4843181251544890     
   24.800000000000001        5.6000000000000005        3.5043407081658664     
   24.800000000000001        6.4000000000000004        3.4888479176499461     
   24.800000000000001        7.2000000000000002        3.4950945847560928     
   24.800000000000001        8.0000000000000000        3.5029710866951747     
   24.800000000000001        8.8000000000000007        3.4886094883440437     
   24.800000000000001        9.6000000000000014        3.4911060303843477     
   24.800000000000001        10.400000000000000        3.5023776287157302     
   24.800000000000001        11.200000000000001        3.4941983908794541     
   24.800000000000001        12.000000000000000        3.4992221123514771     
   24.800000000000001        12.800000000000001        3.4971224745017810     
   24.800000000000001        13.600000000000001        3.4934342277608419     
   24.800000000000001        14.400000000000000        3.4862869859405983     
   24.800000000000001        15.200000000000001        3.5038294709481987     
   24.800000000000001        16.000000000000000        3.4848008805743746     
   24.800000000000001        16.800000000000001        3.4970946747816711     
   24.800000000000001        17.600000000000001        3.4870243166140664     
   24.800000000000001        18.400000000000002        3.4940840984300610     
   24.800000000000001        19.200000000000003        3.4991450147652010     
   24.800000000000001        20.000000000000000        3.4856335564348844     
   24.800000000000001        20.800000000000001        3.4898557080853445     
   24.800000000000001        21.600000000000001        3.4839339008967363     
   24.800000000000001        22.400000000000002        3.5018494603449981     
   24.800000000000001        23.200000000000003        3.4935003433974718     
   24.800000000000001        24.000000000000000        3.4960184475329732     
   24.800000000000001        24.800000000000001        3.4893427641493981     
   24.800000000000001        25.600000000000001        3.4950516470377240     
   24.800000000000001        26.400000000000002        3.4978837017374889     
   24.800000000000001        27.200000000000003        3.4914282505208876     
   24.800000000000001        28.000000000000000        3.4844695368515657     
   24.800000000000001        28.800000000000001        3.4966230073531479     
   24.800000000000001        29.600000000000001        3.4896942206502137     
   24.800000000000001        30.400000000000002        3.4958374598985751     
   24.800000000000001        31.200000000000003        3.5089793447715327     
   24.800000000000001        32.000000000000000        3.4870134174412932     
   24.800000000000001        32.800000000000004        3.5014704411025601     
   24.800000000000001        33.600000000000001        3.4952689216723569     
   24.800000000000001        34.399999999999999        3.4983361408729792     
   24.800000000000001        35.200000000000003        3.4975321511926776     
   24.800000000000001        36.000000000000000        3.5058887757667856     
   24.800000000000001        36.800000000000004        3.5006781560169458     
   24.800000000000001        37.600000000000001        3.5011718714441544     
   24.800000000000001        38.400000000000006        3.5118616828971594     
   24.800000000000001        39.200000000000003        3.5021258077932012     
   24.800000000000001        40.000000000000000        3.5117521042092377     
   24.800000000000001        40.800000000000004        3.4912483308136295     
   24.800000000000001        41.600000000000001        3.5129756676468187     
   24.800000000000001        42.400000000000006        3.5023799044997448     
   24.800000000000001        43.200000000000003        3.5019524554574342     
   24.800000000000001        44.000000000000000        3.5141218005743307     
   24.800000000000001        44.800000000000004        3.5004125576659555     
   24.800000000000001        45.600000000000001        3.5034973419252906     
   24.800000000000001        46.400000000000006        3.4973193022709990     
   24.800000000000001        47.200000000000003        3.5059168215724243     
   24.800000000000001        48.000000000000000        3.4976579856824701     
   24.800000000000001        48.800000000000004        3.4961570472796462     
   24.800000000000001        49.600000000000001        3.5119134304332067     
   24.800000000000001        50.400000000000006        3.4951267743626548     
   24.800000000000001        51.200000000000003        3.5033365151866653     
   24.800000000000001        52.000000000000000        3.4908397850068007     
   24.800000000000001        52.800000000000004        3.5102057000735321     
   24.800000000000001        53.600000000000001        3.4869393749281881     
   24.800000000000001        54.400000000000006        3.4934797752868181     
   24.800000000000001        55.200000000000003        3.4966774856411198     
   24.800000000000001        56.000000000000000        3.4891478545418391     
   24.800000000000001        56.800000000000004        3.3949202854177853     
   24.800000000000001        57.600000000000001        3.2980423761773423     
   24.800000000000001        58.400000000000006        3.2526501170848690     
   24.800000000000001        59.200000000000003        3.2393393085035851     
   24.800000000000001        60.000000000000000        3.2451871904414054     
   24.800000000000001        60.800000000000004        3.2735290882160402     
   24.800000000000001        61.600000000000001        3.3425591720197647     
   24.800000000000001        62.400000000000006        3.4427341291653994     
   24.800000000000001        63.200000000000003        3.4966971407327914     
   24.800000000000001        64.000000000000000        3.4993980271523952     
   24.800000000000001        64.799999999999997        3.4948162489647459     
   24.800000000000001        65.600000000000009        3.4995840656392065     
   24.800000000000001        66.400000000000006        3.4966950204008462     
   24.800000000000001        67.200000000000003        3.5006608034009199     
   24.800000000000001        68.000000000000000        3.4978419359211532     
   24.800000000000001        68.799999999999997        3.5028082598672685     
   24.800000000000001        69.600000000000009        3.4989033938342060     
   24.800000000000001        70.400000000000006        3.5073944827755494     
   24.800000000000001        71.200000000000003        3.4958031857644518     
   24.800000000000001        72.000000000000000        3.4934205656923401     
   24.800000000000001        72.799999999999997        3.4965942030496229     
   24.800000000000001        73.600000000000009        3.4954599672924376     
   24.800000000000001        74.400000000000006        3.5011749688194231     
   24.800000000000001        75.200000000000003        3.4905494298797857     
   24.800000000000001        76.000000000000000        3.4908255111427282     
   24.800000000000001        76.800000000000011        3.5019353572527714     
   24.800000000000001        77.600000000000009        3.5052228000011891     
   24.800000000000001        78.400000000000006        3.4948032753549305     
   24.800000000000001        79.200000000000003        3.4965979669537917     
   24.800000000000001        80.000000000000000        3.4991944729514479     
   24.800000000000001        80.800000000000011        3.4977794031484346     
   24.800000000000001        81.600000000000009        3.5124180881739191     
   24.800000000000001        82.400000000000006        3.4953462875583456     
   24.800000000000001        83.200000000000003        3.5099380483800391     
   24.800000000000001        84.000000000000000        3.4940837393925408     
   24.800000000000001        84.800000000000011        3.5011601684114639     
   24.800000000000001        85.600000000000009        3.5164178927242418     
   24.800000000000001        86.400000000000006        3.4951820954324000     
   24.800000000000001        87.200000000000003        3.4986730802034085     
   24.800000000000001        88.000000000000000        3.5058173786508280     
   24.800000000000001        88.800000000000011        3.5024260535022562     
   24.800000000000001        89.600000000000009        3.5012532487556749     
   24.800000000000001        90.400000000000006        3.5063062555804385     
   24.800000000000001        91.200000000000003        3.5154505035477732     
   24.800000000000001        92.000000000000000        3.5019585987562269     
   24.800000000000001        92.800000000000011        3.5133666023344756     
   24.800000000000001        93.600000000000009        3.5069591393803776     
   24.800000000000001        94.400000000000006        3.5040261835214013     
   24.800000000000001        95.200000000000003        3.5180369605144257     
   24.800000000000001        96.000000000000000        3.5089123909209299     
   24.800000000000001        96.800000000000011        3.5105237939293601     
   24.800000000000001        97.600000000000009        3.5159899212988313     
   24.800000000000001        98.400000000000006        3.4975553565523976     
   24.800000000000001        99.200000000000003        3.5119464223101322     
   24.800000000000001        100.00000000000000        3.5171798281125928     
   24.800000000000001        100.80000000000001        3.5019836506674191     
   24.800000000000001        101.60000000000001        3.5021305418798989     
   24.800000000000001        102.40000000000001        3.4969484039809280     

   25.600000000000001       0.80000000000000004        3.4933030313029438     
   25.600000000000001        1.6000000000000001        3.5025955954813326     
   25.600000000000001        2.4000000000000004        3.5060867034001979     
   25.600000000000001        3.2000000000000002        3.4975874865110033     
   25.600000000000001        4.0000000000000000        3.5008750842123346     
   25.600000000000001        4.8000000000000007        3.4984636289356761     
   25.600000000000001        5.6000000000000005        3.4944277839169691     
   25.600000000000001        6.4000000000000004        3.5043933088680341     
   25.600000000000001        7.2000000000000002        3.4976549080993609     
   25.600000000000001        8.0000000000000000        3.5059595949881550     
   25.600000000000001        8.8000000000000007        3.4922347670846112     
   25.600000000000001        9.6000000000000014        3.5036030497586763     
   25.600000000000001        10.400000000000000        3.4882105417371765     
   25.600000000000001        11.200000000000001        3.4861505630468148     
   25.600000000000001        12.000000000000000        3.4990870928118225     
   25.600000000000001        12.800000000000001        3.4839584869477123     
   25.600000000000001        13.600000000000001        3.4912947914502612     
   25.600000000000001        14.400000000000000        3.4891821922004156     
   25.600000000000001        15.200000000000001        3.5037814323929641     
   25.600000000000001        16.000000000000000        3.4844854643230887     
   25.600000000000001        16.800000000000001        3.5004602479030607     
   25.600000000000001        17.600000000000001        3.4841139388550100     
   25.600000000000001        18.400000000000002        3.4864243365911443     
   25.600000000000001        19.200000000000003        3.5036630955797099     
   25.600000000000001        20.000000000000000        3.4926791148125291     
   25.600000000000001        20.800000000000001        3.4970160367879002     
   25.600000000000001        21.600000000000001        3.4878369863883592     
   25.600000000000001        22.400000000000002        3.5008905914861121     
   25.600000000000001        23.200000000000003        3.4924460997426174     
   25.600000000000001        24.000000000000000        3.4990115494645435     
   25.600000000000001        24.800000000000001        3.4986572922359178     
   25.600000000000001        25.600000000000001        3.4876987648057924     
   25.600000000000001        26.400000000000002        3.4916395622580585     
   25.600000000000001        27.200000000000003        3.4953548341851755     
   25.600000000000001        28.000000000000000        3.4855174013950769     
   25.600000000000001        28.800000000000001        3.4969500842600660     
   25.600000000000001        29.600000000000001        3.4866854421941964     
   25.600000000000001        30.400000000000002        3.4909864514130473     
   25.600000000000001        31.200000000000003        3.4898093904375442     
   25.600000000000001        32.000000000000000        3.4962164653344630     
   25.600000000000001        32.800000000000004        3.4969817729925645     
   25.600000000000001        33.600000000000001        3.5051415698678876     
   25.600000000000001        34.399999999999999        3.4975618143499347     
   25.600000000000001        35.200000000000003        3.5114316323539079     
   25.600000000000001        36.000000000000000        3.4891543620756673     
   25.600000000000001        36.800000000000004        3.5126943720641846     
   25.600000000000001        37.600000000000001        3.5024591381889563     
   25.600000000000001        38.400000000000006        3.4986465893086094     
   25.600000000000001        39.200000000000003        3.5155842287847134     
   25.600000000000001        40.000000000000000        3.4993397059892506     
   25.600000000000001        40.800000000000004        3.5155306695305222     
   25.600000000000001        41.600000000000001        3.5094856783020969     
   25.600000000000001        42.400000000000006        3.5065176692301936     
   25.600000000000001        43.200000000000003        3.5025705496045463     
   25.600000000000001        44.000000000000000        3.5021916126339319     
   25.600000000000001        44.800000000000004        3.5009896786418255     
   25.600000000000001        45.600000000000001        3.5064952080885186     
   25.600000000000001        46.400000000000006        3.5007908969323358     
   25.600000000000001        47.200000000000003        3.5024492449468365     
   25.600000000000001        48.000000000000000        3.5107626346802423     
   25.600000000000001        48.800000000000004        3.5090279768277024     
   25.600000000000001        49.600000000000001        3.4985941021582181     
   25.600000000000001        50.400000000000006        3.5131673167912583     
   25.600000000000001        51.200000000000003        3.4894268391051875     
   25.600000000000001        52.000000000000000        3.4905105498508497     
   25.600000000000001        52.800000000000004        3.5006791866857370     
   25.600000000000001        53.600000000000001        3.4993669454062246     
   25.600000000000001        54.400000000000006        3.4946078014099551     
   25.600000000000001        55.200000000000003        3.4968867131518255     
   25.600000000000001        56.000000000000000        3.3958347288649509     
   25.600000000000001        56.800000000000004        3.2603354648801317     
   25.600000000000001        57.600000000000001        3.1925070336793793     
   25.600000000000001        58.400000000000006        3.1765129967397638     
   25.600000000000001        59.200000000000003        3.1752009270457733     
   25.600000000000001        60.000000000000000        3.1754950005528060     
   25.600000000000001        60.800000000000004        3.1861211933724638     
   25.600000000000001        61.600000000000001        3.2311948355865057     
   25.600000000000001        62.400000000000006        3.3287542451215648     
   25.600000000000001        63.200000000000003        3.4536701009457511     
   25.600000000000001        64.000000000000000        3.4962851129431356     
   25.600000000000001        64.799999999999997        3.4987490779528132     
   25.600000000000001        65.600000000000009        3.4865123266490032     
   25.600000000000001        66.400000000000006        3.4833659518850877     
   25.600000000000001        67.200000000000003        3.4932114467996023     
   25.600000000000001        68.000000000000000        3.4867776468687004     
   25.600000000000001        68.799999999999997        3.4922202594663823     
   25.600000000000001        69.600000000000009        3.4867491493532925     
   25.600000000000001        70.400000000000006        3.4886115500447143     
   25.600000000000001        71.200000000000003        3.4914680032251288     
   25.600000000000001        72.000000000000000        3.5044758078414548     
   25.600000000000001        72.799999999999997        3.5074159820950261     
   25.600000000000001        73.600000000000009        3.4946381586449986     
   25.600000000000001        74.400000000000006        3.4923782132375170     
   25.600000000000001        75.200000000000003        3.5064731616618898     
   25.600000000000001        76.000000000000000        3.4975957491685219     
   25.600000000000001        76.800000000000011        3.4919196213986097     
   25.600000000000001        77.600000000000009        3.4905847647823016     
   25.600000000000001        78.400000000000006        3.5129960236431041     
   25.600000000000001        79.200000000000003        3.5036500961564414     
   25.600000000000001        80.000000000000000        3.5009602809182105     
   25.600000000000001        80.800000000000011        3.5127088116898064     
   25.600000000000001        81.600000000000009        3.4994872776862431     
   25.600000000000001        82.400000000000006        3.5060426281998720     
   25.600000000000001        83.200000000000003        3.5073707866553558     
   25.600000000000001        84.000000000000000        3.5111988500829079     
   25.600000000000001        84.800000000000011        3.5054234789719714     
   25.600000000000001        85.600000000000009        3.5018258782349556     
   25.600000000000001        86.400000000000006        3.4971031201710590     
   25.600000000000001        87.200000000000003        3.5091465647481006     
   25.600000000000001        88.000000000000000        3.4992990442635930     
   25.600000000000001        88.800000000000011        3.5142723012625097     
   25.600000000000001        89.600000000000009        3.5022487276226602     
   25.600000000000001        90.400000000000006        3.5191274066899236     
   25.600000000000001        91.200000000000003        3.5018354048740918     
   25.600000000000001        92.000000000000000        3.5134492765358676     
   25.600000000000001        92.800000000000011        3.5100636809787673     
   25.600000000000001        93.600000000000009        3.5078167396712874     
   25.600000000000001        94.400000000000006        3.5030570292898577     
   25.600000000000001        95.200000000000003        3.5038148521755192     
   25.600000000000001        96.000000000000000        3.5018255778552065     
   25.600000000000001        96.800000000000011        3.5012086060983365     
   25.600000000000001        97.600000000000009        3.5116736575728171     
   25.600000000000001        98.400000000000006        3.5044314734488928     
   25.600000000000001        99.200000000000003        3.5028824008781902     
   25.600000000000001        100.00000000000000        3.4950298181537893     
   25.600000000000001        100.80000000000001        3.5013015123151168     
   25.600000000000001        101.60000000000001        3.4998116148362257     
   25.600000000000001        102.40000000000001        3.5162567529070849     

   26.400000000000002       0.80000000000000004        3.5019981322445513     
   26.400000000000002        1.6000000000000001        3.5092235474469877     
   26.400000000000002        2.4000000000000004        3.4970773045076835     
   26.400000000000002        3.2000000000000002        3.5020815041500639     
   26.400000000000002        4.0000000000000000        3.5009803540698647     
   26.400000000000002        4.8000000000000007        3.4852470105030315     
   26.400000000000002        5.6000000000000005        3.5076434567239887     
   26.400000000000002        6.4000000000000004        3.5001871496663655     
   26.400000000000002        7.2000000000000002        3.4856385205701685     
   26.400000000000002        8.0000000000000000        3.4909732486453353     
   26.400000000000002        8.8000000000000007        3.4904035208577806     
   26.400000000000002        9.6000000000000014        3.4971024719982111     
   26.400000000000002        10.400000000000000        3.4893528587580187     
   26.400000000000002        11.200000000000001        3.4969719032665214     
   26.400000000000002        12.000000000000000        3.4966716416858361     
   26.400000000000002        12.800000000000001        3.5002786853784622     
   26.400000000000002        13.600000000000001        3.5063715857078943     
   26.400000000000002        14.400000000000000        3.4875270494133184     
   26.400000000000002        15.200000000000001        3.5017186622060463     
   26.400000000000002        16.000000000000000        3.5019802566712603     
   26.400000000000002        16.800000000000001        3.4873493030464986     
   26.400000000000002        17.600000000000001        3.5046982522120471     
   26.400000000000002        18.400000000000002        3.4940053050388724     
   26.400000000000002        19.200000000000003        3.4887175128267556     
   26.400000000000002        20.000000000000000        3.4833597834893384     
   26.400000000000002        20.800000000000001        3.4914778321573321     
   26.400000000000002        21.600000000000001        3.4897328166515114     
   26.400000000000002        22.400000000000002        3.4958668695487392     
   26.400000000000002        23.200000000000003        3.4862352594127417     
   26.400000000000002        24.000000000000000        3.4845597102763817     
   26.400000000000002        24.800000000000001        3.4881082835073163     
   26.400000000000002        25.600000000000001        3.5007805524785600     
   26.400000000000002        26.400000000000002        3.4856974248991732     
   26.400000000000002        27.200000000000003        3.4827850661552162     
   26.400000000000002        28.000000000000000        3.5056055833999307     
   26.400000000000002        28.800000000000001        3.4897523644716855     
   26.400000000000002        29.600000000000001        3.5020931519868612     
   26.400000000000002        30.400000000000002        3.4984067825865295     
   26.400000000000002        31.200000000000003        3.5016247607739781     
   26.400000000000002        32.000000000000000        3.5018124623842590     
   26.400000000000002        32.800000000000004        3.4919702994067960     
   26.400000000000002        33.600000000000001        3.4987069819194851     
   26.400000000000002        34.399999999999999        3.4959111612641909     
   26.400000000000002        35.200000000000003        3.5088030252365305     
   26.400000000000002        36.000000000000000        3.5027259423929684     
   26.400000000000002        36.800000000000004        3.4999413254295137     
   26.400000000000002        37.600000000000001        3.5113901772234577     
   26.400000000000002        38.400000000000006        3.5078183962752991     
   26.400000000000002        39.200000000000003        3.4957901186370637     
   26.400000000000002        40.000000000000000        3.4958711360081072     
   26.400000000000002        40.800000000000004        3.5040797316003949     
   26.400000000000002        41.600000000000001        3.5032782282990302     
   26.400000000000002        42.400000000000006        3.5084993628898031     
   26.400000000000002        43.200000000000003        3.5177685803251335     
   26.400000000000002        44.000000000000000        3.5010440994174052     
   26.400000000000002        44.800000000000004        3.5134548567214861     
   26.400000000000002        45.600000000000001        3.5103432325333417     
   26.400000000000002        46.400000000000006        3.5108658243241302     
   26.400000000000002        47.200000000000003        3.5011293091592237     
   26.400000000000002        48.000000000000000        3.5037581721872986     
   26.400000000000002        48.800000000000004        3.4911905556128344     
   26.400000000000002        49.600000000000001        3.5075975665671715     
   26.400000000000002        50.400000000000006        3.4892866873727812     
   26.400000000000002        51.200000000000003        3.5013018557150768     
   26.400000000000002        52.000000000000000        3.5022524371526451     
   26.400000000000002        52.800000000000004        3.5011177372527520     
   26.400000000000002        53.600000000000001        3.4862329223095689     
   26.400000000000002        54.400000000000006        3.4928170109276904     
   26.400000000000002        55.200000000000003        3.4732825302592980     
   26.400000000000002        56.000000000000000        3.3000454320530950     
   26.400000000000002        56.800000000000004        3.1933205801217039     
   26.400000000000002        57.600000000000001        3.1663534169910306     
   26.400000000000002        58.400000000000006        3.1735414287958794     
   26.400000000000002        59.200000000000003        3.1792116081042732     
   26.400000000000002        60.000000000000000        3.1752836352444476     
   26.400000000000002        60.800000000000004        3.1692869050457277     
   26.400000000000002        61.600000000000001        3.1849460647496821     
   26.400000000000002        62.400000000000006        3.2557229266826426     
   26.400000000000002        63.200000000000003        3.3830902669665694     
   26.400000000000002        64.000000000000000        3.4961904931397125     
   26.400000000000002        64.799999999999997        3.4932636916641990     
   26.400000000000002        65.600000000000009        3.4908736400144291     
   26.400000000000002        66.400000000000006        3.4998273365540862     
   26.400000000000002        67.200000000000003        3.4838973792309100     
   26.400000000000002        68.000000000000000        3.5092137443041564     
   26.400000000000002        68.799999999999997        3.4846389452219024     
   26.400000000000002        69.600000000000009        3.5045114607819712     
   26.400000000000002        70.400000000000006        3.4967270889759323     
   26.400000000000002        71.200000000000003        3.4980101042606973     
   26.400000000000002        72.000000000000000        3.4954689448338314     
   26.400000000000002        72.799999999999997        3.4909366173512275     
   26.400000000000002        73.600000000000009        3.4937691864962281     
   26.400000000000002        74.400000000000006        3.4961564812525134     
   26.400000000000002        75.200000000000003        3.4986985822286942     
   26.400000000000002        76.000000000000000        3.4947969121757230     
   26.400000000000002        76.800000000000011        3.4985434305518188     
   26.400000000000002        77.600000000000009        3.4926152892915345     
   26.400000000000002        78.400000000000006        3.4916415141318016     
   26.400000000000002        79.200000000000003        3.4897857333271340     
   26.400000000000002        80.000000000000000        3.4898778816214144     
   26.400000000000002        80.800000000000011        3.4960951680535866     
   26.400000000000002        81.600000000000009        3.4914905329079287     
   26.400000000000002        82.400000000000006        3.5096519167188243     
   26.400000000000002        83.200000000000003        3.4915311886614586     
   26.400000000000002        84.000000000000000        3.4900003878994283     
   26.400000000000002        84.800000000000011        3.4977752188559212     
   26.400000000000002        85.600000000000009        3.5127753816805098     
   26.400000000000002        86.400000000000006        3.4988075198515882     
   26.400000000000002        87.200000000000003        3.5204166911351096     
   26.400000000000002        88.000000000000000        3.4977236605085666     
   26.400000000000002        88.800000000000011        3.5055077552284981     
   26.400000000000002        89.600000000000009        3.5030670896856604     
   26.400000000000002        90.400000000000006        3.4968585453721768     
   26.400000000000002        91.200000000000003        3.5037650267473399     
   26.400000000000002        92.000000000000000        3.5027253837314629     
   26.400000000000002        92.800000000000011        3.5004409649240475     
   26.400000000000002        93.600000000000009        3.5051549846799754     
   26.400000000000002        94.400000000000006        3.5034262354304779     
   26.400000000000002        95.200000000000003        3.4969751535551818     
   26.400000000000002        96.000000000000000        3.5125609366130317     
   26.400000000000002        96.800000000000011        3.5000141773256077     
   26.400000000000002        97.600000000000009        3.5152185202704178     
   26.400000000000002        98.400000000000006        3.4968240023831521     
   26.400000000000002        99.200000000000003        3.5043575137565650     
   26.400000000000002        100.00000000000000        3.5023764252258331     
   26.400000000000002        100.80000000000001        3.5145567049725979     
   26.400000000000002        101.60000000000001        3.5004804065201403     
   26.400000000000002        102.40000000000001        3.4918815195246689     

   27.200000000000003       0.80000000000000004        3.5107576902689561     
   27.200000000000003        1.6000000000000001        3.5044931488002686     
   27.200000000000003        2.4000000000000004        3.5070113656208739     
   27.200000000000003        3.2000000000000002        3.5015098186831461     
   27.200000000000003        4.0000000000000000        3.4937302852978434     
   27.200000000000003        4.8000000000000007        3.4994599887337090     
   27.200000000000003        5.6000000000000005        3.5080986959486582     
   27.200000000000003        6.4000000000000004        3.4885805750208849     
   27.200000000000003        7.2000000000000002        3.5023814587808260     
   27.200000000000003        8.0000000000000000        3.5085764314707037     
   27.200000000000003        8.8000000000000007        3.4905969237840080     
   27.200000000000003        9.6000000000000014        3.5043464582965926     
   27.200000000000003        10.400000000000000        3.4871370029133066     
   27.200000000000003        11.200000000000001        3.4968433181904444     
   27.200000000000003        12.000000000000000        3.4991763125470872     
   27.200000000000003        12.800000000000001        3.4809520128136926     
   27.200000000000003        13.600000000000001        3.4946551718142094     
   27.200000000000003        14.400000000000000        3.4919743873373577     
   27.200000000000003        15.200000000000001        3.4918936019893527     
   27.200000000000003        16.000000000000000        3.4904053723692900     
   27.200000000000003        16.800000000000001        3.4873324896789368     
   27.200000000000003        17.600000000000001        3.4939113681647171     
   27.200000000000003        18.400000000000002        3.4954614300358018     
   27.200000000000003        19.200000000000003        3.4906930703866244     
   27.200000000000003        20.000000000000000        3.5014870970934040     
   27.200000000000003        20.800000000000001        3.4992699189186860     
   27.200000000000003        21.600000000000001        3.4925080394240862     
   27.200000000000003        22.400000000000002        3.4977566324575546     
   27.200000000000003        23.200000000000003        3.4935967742225236     
   27.200000000000003        24.000000000000000        3.4886157183337949     
   27.200000000000003        24.800000000000001        3.4866018333303996     
   27.200000000000003        25.600000000000001        3.4854260898958045     
   27.200000000000003        26.400000000000002        3.4989172642579760     
   27.200000000000003        27.200000000000003        3.4936552101681539     
   27.200000000000003        28.000000000000000        3.5010978392093954     
   27.200000000000003        28.800000000000001        3.4929719439430924     
   27.200000000000003        29.600000000000001        3.4885153639334217     
   27.200000000000003        30.400000000000002        3.4909763824185793     
   27.200000000000003        31.200000000000003        3.4954922397581258     
   27.200000000000003        32.000000000000000        3.4929721571211130     
   27.200000000000003        32.800000000000004        3.4984877058944139     
   27.200000000000003        33.600000000000001        3.5052614668674487     
   27.200000000000003        34.399999999999999        3.5047016468503003     
   27.200000000000003        35.200000000000003        3.4928294430987337     
   27.200000000000003        36.000000000000000        3.4954087943514107     
   27.200000000000003        36.800000000000004        3.5049133918766686     
   27.200000000000003        37.600000000000001        3.4936091401788385     
   27.200000000000003        38.400000000000006        3.5042763948474192     
   27.200000000000003        39.200000000000003        3.5020188689794787     
   27.200000000000003        40.000000000000000        3.5201356697390480     
   27.200000000000003        40.800000000000004        3.5027556532284652     
   27.200000000000003        41.600000000000001        3.5090068596104156     
   27.200000000000003        42.400000000000006        3.5030682484788733     
   27.200000000000003        43.200000000000003        3.4990351820241883     
   27.200000000000003        44.000000000000000        3.5196885693655440     
   27.200000000000003        44.800000000000004        3.4937278480210199     
   27.200000000000003        45.600000000000001        3.5119120658041014     
   27.200000000000003        46.400000000000006        3.5065357389046001     
   27.200000000000003        47.200000000000003        3.4991205530383955     
   27.200000000000003        48.000000000000000        3.5121498624976759     
   27.200000000000003        48.800000000000004        3.4956184028211572     
   27.200000000000003        49.600000000000001        3.5127900364348865     
   27.200000000000003        50.400000000000006        3.5068129960224086     
   27.200000000000003        51.200000000000003        3.4884449894021721     
   27.200000000000003        52.000000000000000        3.4996601708461390     
   27.200000000000003        52.800000000000004        3.4817875982442765     
   27.200000000000003        53.600000000000001        3.5012122181893113     
   27.200000000000003        54.400000000000006        3.4908223229775635     
   27.200000000000003        55.200000000000003        3.4233174418215775     
   27.200000000000003        56.000000000000000        3.2557426763444779     
   27.200000000000003        56.800000000000004        3.1767747309302159     
   27.200000000000003        57.600000000000001        3.1731786785274823     
   27.200000000000003        58.400000000000006        3.1888853357157028     
   27.200000000000003        59.200000000000003        3.1967035832538366     
   27.200000000000003        60.000000000000000        3.1902580316980012     
   27.200000000000003        60.800000000000004        3.1772405914994493     
   27.200000000000003        61.600000000000001        3.1777771532384289     
   27.200000000000003        62.400000000000006        3.2224560472489987     
   27.200000000000003        63.200000000000003        3.3368082256977871     
   27.200000000000003        64.000000000000000        3.4742915741538138     
   27.200000000000003        64.799999999999997        3.4929490842632624     
   27.200000000000003        65.600000000000009        3.4959347239302203     
   27.200000000000003        66.400000000000006        3.4900623546006755     
   27.200000000000003        67.200000000000003        3.5047938779793895     
   27.200000000000003        68.000000000000000        3.4889210510895996     
   27.200000000000003        68.799999999999997        3.4865693240077769     
   27.200000000000003        69.600000000000009        3.4984058827446294     
   27.200000000000003        70.400000000000006        3.4885014442959585     
   27.200000000000003        71.200000000000003        3.4988249259236879     
   27.200000000000003        72.000000000000000        3.4901981913281332     
   27.200000000000003        72.799999999999997        3.5032531864279912     
   27.200000000000003        73.600000000000009        3.4931654188670902     
   27.200000000000003        74.400000000000006        3.5023250683352467     
   27.200000000000003        75.200000000000003        3.4931336595668947     
   27.200000000000003        76.000000000000000        3.4936028696990697     
   27.200000000000003        76.800000000000011        3.5051823030755398     
   27.200000000000003        77.600000000000009        3.4995959583240026     
   27.200000000000003        78.400000000000006        3.4985838796471742     
   27.200000000000003        79.200000000000003        3.5091429926965496     
   27.200000000000003        80.000000000000000        3.4941325343372229     
   27.200000000000003        80.800000000000011        3.5024220894665183     
   27.200000000000003        81.600000000000009        3.5014177595602094     
   27.200000000000003        82.400000000000006        3.4981127738801203     
   27.200000000000003        83.200000000000003        3.5065031175114036     
   27.200000000000003        84.000000000000000        3.5057268895531775     
   27.200000000000003        84.800000000000011        3.5040958849280748     
   27.200000000000003        85.600000000000009        3.5011407457404977     
   27.200000000000003        86.400000000000006        3.4952810676096240     
   27.200000000000003        87.200000000000003        3.5045361481765904     
   27.200000000000003        88.000000000000000        3.5014695297499849     
   27.200000000000003        88.800000000000011        3.5127817934577834     
   27.200000000000003        89.600000000000009        3.5111538416163439     
   27.200000000000003        90.400000000000006        3.5127985434289561     
   27.200000000000003        91.200000000000003        3.4984805126622183     
   27.200000000000003        92.000000000000000        3.5040834660218190     
   27.200000000000003        92.800000000000011        3.5182864997959311     
   27.200000000000003        93.600000000000009        3.5038143478522952     
   27.200000000000003        94.400000000000006        3.5163497063016660     
   27.200000000000003        95.200000000000003        3.5160150861064334     
   27.200000000000003        96.000000000000000        3.5061411580983743     
   27.200000000000003        96.800000000000011        3.5076863879841880     
   27.200000000000003        97.600000000000009        3.4969732198686647     
   27.200000000000003        98.400000000000006        3.5176816354210012     
   27.200000000000003        99.200000000000003        3.5022303319740509     
   27.200000000000003        100.00000000000000        3.5030377076168246     
   27.200000000000003        100.80000000000001        3.4939924613707949     
   27.200000000000003        101.60000000000001        3.4981102633013528     
   27.200000000000003        102.40000000000001        3.5118819559070720     

   28.000000000000000       0.80000000000000004        3.4992476976393916     
   28.000000000000000        1.6000000000000001        3.4973559853367155     
   28.000000000000000        2.4000000000000004        3.4921508161196790     
   28.000000000000000        3.2000000000000002        3.4962684700726632     
   28.000000000000000        4.0000000000000000        3.5052892938435587     
   28.000000000000000        4.8000000000000007        3.4924084093786485     
   28.000000000000000        5.6000000000000005        3.4923079545419098     
   28.000000000000000        6.4000000000000004        3.4993830302226603     
   28.000000000000000        7.2000000000000002        3.4879627632444068     
   28.000000000000000        8.0000000000000000        3.4964952456383145     
   28.000000000000000        8.8000000000000007        3.4871752520879236     
   28.000000000000000        9.6000000000000014        3.5072998012770653     
   28.000000000000000        10.400000000000000        3.4901734505722879     
   28.000000000000000        11.200000000000001        3.4914382269264701     
   28.000000000000000        12.000000000000000        3.4977696515731478     
   28.000000000000000        12.800000000000001        3.4884455792675371     
   28.000000000000000        13.600000000000001        3.5067751180004536     
   28.000000000000000        14.400000000000000        3.4996029273083820     
   28.000000000000000        15.200000000000001        3.4976186353114604     
   28.000000000000000        16.000000000000000        3.4947726489923463     
   28.000000000000000        16.800000000000001        3.4967581100639795     
   28.000000000000000        17.600000000000001        3.4934297564518793     
   28.000000000000000        18.400000000000002        3.4911840279384578     
   28.000000000000000        19.200000000000003        3.4918600569728393     
   28.000000000000000        20.000000000000000        3.4872138256173173     
   28.000000000000000        20.800000000000001        3.4920639608174362     
   28.000000000000000        21.600000000000001        3.4912421047565734     
   28.000000000000000        22.400000000000002        3.4928628190919651     
   28.000000000000000        23.200000000000003        3.4971938571457870     
   28.000000000000000        24.000000000000000        3.4977620558079483     
   28.000000000000000        24.800000000000001        3.4961021159777692     
   28.000000000000000        25.600000000000001        3.4943666138786775     
   28.000000000000000        26.400000000000002        3.4940570743441883     
   28.000000000000000        27.200000000000003        3.4975983781282798     
   28.000000000000000        28.000000000000000        3.4820283338888700     
   28.000000000000000        28.800000000000001        3.4994379743174746     
   28.000000000000000        29.600000000000001        3.4920427355367294     
   28.000000000000000        30.400000000000002        3.5041329679151083     
   28.000000000000000        31.200000000000003        3.4945765378568119     
   28.000000000000000        32.000000000000000        3.5020293035819834     
   28.000000000000000        32.800000000000004        3.5046119405043599     
   28.000000000000000        33.600000000000001        3.4904784060674596     
   28.000000000000000        34.399999999999999        3.5050858221686694     
   28.000000000000000        35.200000000000003        3.5143130965147864     
   28.000000000000000        36.000000000000000        3.5076507668498955     
   28.000000000000000        36.800000000000004        3.5146718087131630     
   28.000000000000000        37.600000000000001        3.5171195806881239     
   28.000000000000000        38.400000000000006        3.5007754654944452     
   28.000000000000000        39.200000000000003        3.5080572957608429     
   28.000000000000000        40.000000000000000        3.5151227313827906     
   28.000000000000000        40.800000000000004        3.5000847056186126     
   28.000000000000000        41.600000000000001        3.5134229694262493     
   28.000000000000000        42.400000000000006        3.5126714031895201     
   28.000000000000000        43.200000000000003        3.5040903186161154     
   28.000000000000000        44.000000000000000        3.5064807708152790     
   28.000000000000000        44.800000000000004        3.5003827574525745     
   28.000000000000000        45.600000000000001        3.5053034020308629     
   28.000000000000000        46.400000000000006        3.5037300328981513     
   28.000000000000000        47.200000000000003        3.5101774174910600     
   28.000000000000000        48.000000000000000        3.4944814280415764     
   28.000000000000000        48.800000000000004        3.5026510872211993     
   28.000000000000000        49.600000000000001        3.4961832303936675     
   28.000000000000000        50.400000000000006        3.4904581142325934     
   28.000000000000000        51.200000000000003        3.5032692775722429     
   28.000000000000000        52.000000000000000        3.5042924783672764     
   28.000000000000000        52.800000000000004        3.4947568561243951     
   28.000000000000000        53.600000000000001        3.4949512870368546     
   28.000000000000000        54.400000000000006        3.4864876202129467     
   28.000000000000000        55.200000000000003        3.4056131472609770     
   28.000000000000000        56.000000000000000        3.2429790120369884     
   28.000000000000000        56.800000000000004        3.1757886033119425     
   28.000000000000000        57.600000000000001        3.1786950082819434     
   28.000000000000000        58.400000000000006        3.1958874225961429     
   28.000000000000000        59.200000000000003        3.2028889287396876     
   28.000000000000000        60.000000000000000        3.1975766276345432     
   28.000000000000000        60.800000000000004        3.1836209020196673     
   28.000000000000000        61.600000000000001        3.1773452566163680     
   28.000000000000000        62.400000000000006        3.2135197770425834     
   28.000000000000000        63.200000000000003        3.3153973666412422     
   28.000000000000000        64.000000000000000        3.4514674810634323     
   28.000000000000000        64.799999999999997        3.4799955822744479     
   28.000000000000000        65.600000000000009        3.4951777106667148     
   28.000000000000000        66.400000000000006        3.4815472099895453     
   28.000000000000000        67.200000000000003        3.4979810346821596     
   28.000000000000000        68.000000000000000        3.4899778016690690     
   28.000000000000000        68.799999999999997        3.4973301690013114     
   28.000000000000000        69.600000000000009        3.4927817190939034     
   28.000000000000000        70.400000000000006        3.4973024781986064     
   28.000000000000000        71.200000000000003        3.4917403847037609     
   28.000000000000000        72.000000000000000        3.4905789864933934     
   28.000000000000000        72.799999999999997        3.5049245265582991     
   28.000000000000000        73.600000000000009        3.4985611971419455     
   28.000000000000000        74.400000000000006        3.4873713534896300     
   28.000000000000000        75.200000000000003        3.4972920937144920     
   28.000000000000000        76.000000000000000        3.5034127541238531     
   28.000000000000000        76.800000000000011        3.4922503742023752     
   28.000000000000000        77.600000000000009        3.4961005084778631     
   28.000000000000000        78.400000000000006        3.4922712825960769     
   28.000000000000000        79.200000000000003        3.4974860325227626     
   28.000000000000000        80.000000000000000        3.4989351104954101     
   28.000000000000000        80.800000000000011        3.5032341451531326     
   28.000000000000000        81.600000000000009        3.4978487770963262     
   28.000000000000000        82.400000000000006        3.5007980199876303     
   28.000000000000000        83.200000000000003        3.4953540350584977     
   28.000000000000000        84.000000000000000        3.5075338543045649     
   28.000000000000000        84.800000000000011        3.5012964389733421     
   28.000000000000000        85.600000000000009        3.4953164726802495     
   28.000000000000000        86.400000000000006        3.5114927849793367     
   28.000000000000000        87.200000000000003        3.5113457303362545     
   28.000000000000000        88.000000000000000        3.4965461032456022     
   28.000000000000000        88.800000000000011        3.5079017592311992     
   28.000000000000000        89.600000000000009        3.4960747931969895     
   28.000000000000000        90.400000000000006        3.5014911181787034     
   28.000000000000000        91.200000000000003        3.4976653694599413     
   28.000000000000000        92.000000000000000        3.5036443108113926     
   28.000000000000000        92.800000000000011        3.4982976984615743     
   28.000000000000000        93.600000000000009        3.5018902461042294     
   28.000000000000000        94.400000000000006        3.5053279104007031     
   28.000000000000000        95.200000000000003        3.4966311832660550     
   28.000000000000000        96.000000000000000        3.5027850881705755     
   28.000000000000000        96.800000000000011        3.5062564159536396     
   28.000000000000000        97.600000000000009        3.5059797626856071     
   28.000000000000000        98.400000000000006        3.4964668388083711     
   28.000000000000000        99.200000000000003        3.4940313695720855     
   28.000000000000000        100.00000000000000        3.5132007747146194     
   28.000000000000000        100.80000000000001        3.4995286196703783     
   28.000000000000000        101.60000000000001        3.5121964165914368     
   28.000000000000000        102.40000000000001        3.4966511989184483     

   28.800000000000001       0.80000000000000004        3.5101695658713110     
   28.800000000000001        1.6000000000000001        3.5078761786117414     
   28.800000000000001        2.4000000000000004        3.4980839703193083     
   28.800000000000001        3.2000000000000002        3.5041934311978937     
   28.800000000000001        4.0000000000000000        3.4874482965465834     
   28.800000000000001        4.8000000000000007        3.5099999518326759     
   28.800000000000001        5.6000000000000005        3.4924435349338681     
   28.800000000000001        6.4000000000000004        3.4996348370610519     
   28.800000000000001        7.2000000000000002        3.5010751868012089     
   28.800000000000001        8.0000000000000000        3.5028199734180330     
   28.800000000000001        8.8000000000000007        3.5052431663662000     
   28.800000000000001        9.6000000000000014        3.4837653782680809     
   28.800000000000001        10.400000000000000        3.5020434928616542     
   28.800000000000001        11.200000000000001        3.4977404649659976     
   28.800000000000001        12.000000000000000        3.4976303748592645     
   28.800000000000001        12.800000000000001        3.4906667493125334     
   28.800000000000001        13.600000000000001        3.4838676936393114     
   28.800000000000001        14.400000000000000        3.5035152308009754     
   28.800000000000001        15.200000000000001        3.4848808530168354     
   28.800000000000001        16.000000000000000        3.4888749696832235     
   28.800000000000001        16.800000000000001        3.4922241144425894     
   28.800000000000001        17.600000000000001        3.4915468718846436     
   28.800000000000001        18.400000000000002        3.4955636520608726     
   28.800000000000001        19.200000000000003        3.4936895711316942     
   28.800000000000001        20.000000000000000        3.4949255730471527     
   28.800000000000001        20.800000000000001        3.4919143208083496     
   28.800000000000001        21.600000000000001        3.4858143993901067     
   28.800000000000001        22.400000000000002        3.5011444951113271     
   28.800000000000001        23.200000000000003        3.4805638707205420     
   28.800000000000001        24.000000000000000        3.4868923219507972     
   28.800000000000001        24.800000000000001        3.4948760771461567     
   28.800000000000001        25.600000000000001        3.4855892958093118     
   28.800000000000001        26.400000000000002        3.4888305849750720     
   28.800000000000001        27.200000000000003        3.4951662026382273     
   28.800000000000001        28.000000000000000        3.4987449516395071     
   28.800000000000001        28.800000000000001        3.4988925871720693     
   28.800000000000001        29.600000000000001        3.4978910319985799     
   28.800000000000001        30.400000000000002        3.4848958159469339     
   28.800000000000001        31.200000000000003        3.5015799708213571     
   28.800000000000001        32.000000000000000        3.4838195052075509     
   28.800000000000001        32.800000000000004        3.5091708829881414     
   28.800000000000001        33.600000000000001        3.5052206292855685     
   28.800000000000001        34.399999999999999        3.4967939075929153     
   28.800000000000001        35.200000000000003        3.4956653125740988     
   28.800000000000001        36.000000000000000        3.4980497630494121     
   28.800000000000001        36.800000000000004        3.5005735175762371     
   28.800000000000001        37.600000000000001        3.4938664554779892     
   28.800000000000001        38.400000000000006        3.5099751599522362     
   28.800000000000001        39.200000000000003        3.5209684464323727     
   28.800000000000001        40.000000000000000        3.5796294227129786     
   28.800000000000001        40.800000000000004        3.6331923721538799     
   28.800000000000001        41.600000000000001        3.6491501020567672     
   28.800000000000001        42.400000000000006        3.6377185012806805     
   28.800000000000001        43.200000000000003        3.5958637359856240     
   28.800000000000001        44.000000000000000        3.5231808518519840     
   28.800000000000001        44.800000000000004        3.5081146909013694     
   28.800000000000001        45.600000000000001        3.5035202557898870     
   28.800000000000001        46.400000000000006        3.5003716592570560     
   28.800000000000001        47.200000000000003        3.5018257296380049     
   28.800000000000001        48.000000000000000        3.5140548041052733     
   28.800000000000001        48.800000000000004        3.5096115125228793     
   28.800000000000001        49.600000000000001        3.5054034818875945     
   28.800000000000001        50.400000000000006        3.5033257134839419     
   28.800000000000001        51.200000000000003        3.4852332129276355     
   28.800000000000001        52.000000000000000        3.5057391571483247     
   28.800000000000001        52.800000000000004        3.4838017536806940     
   28.800000000000001        53.600000000000001        3.5009370838592457     
   28.800000000000001        54.400000000000006        3.4901068349815718     
   28.800000000000001        55.200000000000003        3.4117014651031110     
   28.800000000000001        56.000000000000000        3.2505081949014039     
   28.800000000000001        56.800000000000004        3.1772636878538063     
   28.800000000000001        57.600000000000001        3.1753274288335258     
   28.800000000000001        58.400000000000006        3.1908906497780718     
   28.800000000000001        59.200000000000003        3.1992901457619758     
   28.800000000000001        60.000000000000000        3.1937906853764111     
   28.800000000000001        60.800000000000004        3.1808365874594018     
   28.800000000000001        61.600000000000001        3.1805249246690286     
   28.800000000000001        62.400000000000006        3.2155304381014109     
   28.800000000000001        63.200000000000003        3.3159649606244708     
   28.800000000000001        64.000000000000000        3.4432332957012073     
   28.800000000000001        64.799999999999997        3.4910503067264300     
   28.800000000000001        65.600000000000009        3.4841503444312889     
   28.800000000000001        66.400000000000006        3.4898806203465371     
   28.800000000000001        67.200000000000003        3.4832507757675875     
   28.800000000000001        68.000000000000000        3.4922729567902473     
   28.800000000000001        68.799999999999997        3.5009484162238342     
   28.800000000000001        69.600000000000009        3.5006766221828736     
   28.800000000000001        70.400000000000006        3.4984268716554441     
   28.800000000000001        71.200000000000003        3.4883901320188229     
   28.800000000000001        72.000000000000000        3.5004908464600448     
   28.800000000000001        72.799999999999997        3.4840430179542476     
   28.800000000000001        73.600000000000009        3.5003130343771303     
   28.800000000000001        74.400000000000006        3.4900777480235292     
   28.800000000000001        75.200000000000003        3.4904526253269021     
   28.800000000000001        76.000000000000000        3.4926886199671356     
   28.800000000000001        76.800000000000011        3.4950414277361208     
   28.800000000000001        77.600000000000009        3.4990195391307464     
   28.800000000000001        78.400000000000006        3.5042550519722315     
   28.800000000000001        79.200000000000003        3.4882805803827170     
   28.800000000000001        80.000000000000000        3.5019110250719279     
   28.800000000000001        80.800000000000011        3.4917761918486545     
   28.800000000000001        81.600000000000009        3.4950343400710135     
   28.800000000000001        82.400000000000006        3.4967618958907960     
   28.800000000000001        83.200000000000003        3.4926185358860300     
   28.800000000000001        84.000000000000000        3.4938115036465636     
   28.800000000000001        84.800000000000011        3.5053238032936180     
   28.800000000000001        85.600000000000009        3.5032995747966846     
   28.800000000000001        86.400000000000006        3.4887730288713064     
   28.800000000000001        87.200000000000003        3.5093680019672799     
   28.800000000000001        88.000000000000000        3.4910584800810440     
   28.800000000000001        88.800000000000011        3.5037190613263336     
   28.800000000000001        89.600000000000009        3.5095021138921001     
   28.800000000000001        90.400000000000006        3.5160557139178845     
   28.800000000000001        91.200000000000003        3.4978076936176974     
   28.800000000000001        92.000000000000000        3.5190677731155326     
   28.800000000000001        92.800000000000011        3.5038313123667137     
   28.800000000000001        93.600000000000009        3.5120045204808434     
   28.800000000000001        94.400000000000006        3.5000652920521151     
   28.800000000000001        95.200000000000003        3.5003180157329039     
   28.800000000000001        96.000000000000000        3.5100078936779475     
   28.800000000000001        96.800000000000011        3.5101968480523298     
   28.800000000000001        97.600000000000009        3.5114950429552474     
   28.800000000000001        98.400000000000006        3.5027093023487152     
   28.800000000000001        99.200000000000003        3.5109613665245325     
   28.800000000000001        100.00000000000000        3.4922930282925253     
   28.800000000000001        100.80000000000001        3.5115799602384299     
   28.800000000000001        101.60000000000001        3.5075159827970843     
   28.800000000000001        102.40000000000001        3.4985339209174073     

   29.600000000000001       0.80000000000000004        3.5087380734876144     
   29.600000000000001        1.6000000000000001        3.4881111236494862     
   29.600000000000001        2.4000000000000004        3.4938457122866757     
   29.600000000000001        3.2000000000000002        3.4969713369976181     
   29.600000000000001        4.0000000000000000        3.5042470230285425     
   29.600000000000001        4.8000000000000007        3.4858351720266136     
   29.600000000000001        5.6000000000000005        3.4993960954178829     
   29.600000000000001        6.4000000000000004        3.5031443298441531     
   29.600000000000001        7.2000000000000002        3.4871171550739475     
   29.600000000000001        8.0000000000000000        3.4938833725878267     
   29.600000000000001        8.8000000000000007        3.4917008611479381     
   29.600000000000001        9.6000000000000014        3.5066969576199001     
   29.600000000000001        10.400000000000000        3.4846228580185019     
   29.600000000000001        11.200000000000001        3.5036248385031499     
   29.600000000000001        12.000000000000000        3.4883537979708290     
   29.600000000000001        12.800000000000001        3.4948702986844480     
   29.600000000000001        13.600000000000001        3.4907071480996810     
   29.600000000000001        14.400000000000000        3.4950984114672128     
   29.600000000000001        15.200000000000001        3.4930386158412663     
   29.600000000000001        16.000000000000000        3.4944610931137148     
   29.600000000000001        16.800000000000001        3.5033095647733115     
   29.600000000000001        17.600000000000001        3.4963685800991220     
   29.600000000000001        18.400000000000002        3.4901589220839693     
   29.600000000000001        19.200000000000003        3.4913393734469582     
   29.600000000000001        20.000000000000000        3.4872718962687266     
   29.600000000000001        20.800000000000001        3.4856395447540236     
   29.600000000000001        21.600000000000001        3.4845597349872417     
   29.600000000000001        22.400000000000002        3.4941652363147071     
   29.600000000000001        23.200000000000003        3.4917013099588949     
   29.600000000000001        24.000000000000000        3.4903007816888691     
   29.600000000000001        24.800000000000001        3.5033672265745421     
   29.600000000000001        25.600000000000001        3.4835986093207141     
   29.600000000000001        26.400000000000002        3.4969525179380390     
   29.600000000000001        27.200000000000003        3.4795325458171900     
   29.600000000000001        28.000000000000000        3.5025514458108895     
   29.600000000000001        28.800000000000001        3.4985927392307654     
   29.600000000000001        29.600000000000001        3.5030442595289779     
   29.600000000000001        30.400000000000002        3.4874201231929627     
   29.600000000000001        31.200000000000003        3.4998275019045013     
   29.600000000000001        32.000000000000000        3.4996011344996760     
   29.600000000000001        32.800000000000004        3.4883183521463144     
   29.600000000000001        33.600000000000001        3.4884290532837401     
   29.600000000000001        34.399999999999999        3.5133969082591467     
   29.600000000000001        35.200000000000003        3.5029079991918768     
   29.600000000000001        36.000000000000000        3.4979834940129804     
   29.600000000000001        36.800000000000004        3.5191262373579257     
   29.600000000000001        37.600000000000001        3.5028075047913516     
   29.600000000000001        38.400000000000006        3.5028050740859009     
   29.600000000000001        39.200000000000003        3.6343755001220095     
   29.600000000000001        40.000000000000000        3.7283148296737805     
   29.600000000000001        40.800000000000004        3.7692482701470618     
   29.600000000000001        41.600000000000001        3.7796740657508305     
   29.600000000000001        42.400000000000006        3.7709689836631712     
   29.600000000000001        43.200000000000003        3.7353003551775545     
   29.600000000000001        44.000000000000000        3.6544507850657544     
   29.600000000000001        44.800000000000004        3.5333811689841359     
   29.600000000000001        45.600000000000001        3.5010143673256673     
   29.600000000000001        46.400000000000006        3.5088056834857908     
   29.600000000000001        47.200000000000003        3.5025479546957605     
   29.600000000000001        48.000000000000000        3.5039004495999770     
   29.600000000000001        48.800000000000004        3.4978343261016520     
   29.600000000000001        49.600000000000001        3.5024002100640113     
   29.600000000000001        50.400000000000006        3.4966874179929679     
   29.600000000000001        51.200000000000003        3.5019901407828193     
   29.600000000000001        52.000000000000000        3.4952676287332385     
   29.600000000000001        52.800000000000004        3.4992743219420479     
   29.600000000000001        53.600000000000001        3.4894182005993470     
   29.600000000000001        54.400000000000006        3.4976911414681551     
   29.600000000000001        55.200000000000003        3.4437592243144977     
   29.600000000000001        56.000000000000000        3.2809898841024205     
   29.600000000000001        56.800000000000004        3.1884210230566095     
   29.600000000000001        57.600000000000001        3.1698789921313657     
   29.600000000000001        58.400000000000006        3.1791356977739160     
   29.600000000000001        59.200000000000003        3.1865137917283284     
   29.600000000000001        60.000000000000000        3.1831792742037375     
   29.600000000000001        60.800000000000004        3.1780285036019396     
   29.600000000000001        61.600000000000001        3.1817130770101865     
   29.600000000000001        62.400000000000006        3.2317772123131068     
   29.600000000000001        63.200000000000003        3.3343941072583672     
   29.600000000000001        64.000000000000000        3.4517042828114808     
   29.600000000000001        64.799999999999997        3.4973565490046870     
   29.600000000000001        65.600000000000009        3.4992681137965405     
   29.600000000000001        66.400000000000006        3.4883937544775612     
   29.600000000000001        67.200000000000003        3.4955581720235038     
   29.600000000000001        68.000000000000000        3.4831512094788026     
   29.600000000000001        68.799999999999997        3.4832127589266411     
   29.600000000000001        69.600000000000009        3.5009507240367559     
   29.600000000000001        70.400000000000006        3.4972217825595120     
   29.600000000000001        71.200000000000003        3.4985797884657921     
   29.600000000000001        72.000000000000000        3.4983067381704007     
   29.600000000000001        72.799999999999997        3.4869714786764363     
   29.600000000000001        73.600000000000009        3.4942012752501617     
   29.600000000000001        74.400000000000006        3.4874420554280352     
   29.600000000000001        75.200000000000003        3.5015983461857050     
   29.600000000000001        76.000000000000000        3.4930293360124471     
   29.600000000000001        76.800000000000011        3.4882032732621706     
   29.600000000000001        77.600000000000009        3.4913891126726386     
   29.600000000000001        78.400000000000006        3.4898969555689221     
   29.600000000000001        79.200000000000003        3.4904580500467186     
   29.600000000000001        80.000000000000000        3.4869368559267162     
   29.600000000000001        80.800000000000011        3.4989860540111577     
   29.600000000000001        81.600000000000009        3.4956288228486430     
   29.600000000000001        82.400000000000006        3.4887654453532679     
   29.600000000000001        83.200000000000003        3.4972795452163039     
   29.600000000000001        84.000000000000000        3.5111465036347309     
   29.600000000000001        84.800000000000011        3.4916775168285388     
   29.600000000000001        85.600000000000009        3.4942465329317396     
   29.600000000000001        86.400000000000006        3.5082317497331510     
   29.600000000000001        87.200000000000003        3.5019516471533856     
   29.600000000000001        88.000000000000000        3.5128905644595245     
   29.600000000000001        88.800000000000011        3.5094918577072400     
   29.600000000000001        89.600000000000009        3.4942070097970004     
   29.600000000000001        90.400000000000006        3.5035749948976926     
   29.600000000000001        91.200000000000003        3.4979200657078553     
   29.600000000000001        92.000000000000000        3.5040873281478517     
   29.600000000000001        92.800000000000011        3.4964041819892846     
   29.600000000000001        93.600000000000009        3.5134996953579289     
   29.600000000000001        94.400000000000006        3.5149279326523817     
   29.600000000000001        95.200000000000003        3.4946825820820493     
   29.600000000000001        96.000000000000000        3.5138868601214091     
   29.600000000000001        96.800000000000011        3.4853646602347781     
   29.600000000000001        97.600000000000009        3.5082488394454749     
   29.600000000000001        98.400000000000006        3.4976697573239828     
   29.600000000000001        99.200000000000003        3.5077882132503753     
   29.600000000000001        100.00000000000000        3.5007717646205250     
   29.600000000000001        100.80000000000001        3.4985671273997179     
   29.600000000000001        101.60000000000001        3.5074671713777570     
   29.600000000000001        102.40000000000001        3.5091419476782000     

   30.400000000000002       0.80000000000000004        3.4954409884530082     
   30.400000000000002        1.6000000000000001        3.5076724679729607     
   30.400000000000002        2.4000000000000004        3.5093917516920818     
   30.400000000000002        3.2000000000000002        3.4875335094056874     
   30.400000000000002        4.0000000000000000        3.4966215375224170     
   30.400000000000002        4.8000000000000007        3.5060240359509818     
   30.400000000000002        5.6000000000000005        3.4852548885095520     
   30.400000000000002        6.4000000000000004        3.5009049046195893     
   30.400000000000002        7.2000000000000002        3.4982076077202779     
   30.400000000000002        8.0000000000000000        3.5076284074690300     
   30.400000000000002        8.8000000000000007        3.4827691491800317     
   30.400000000000002        9.6000000000000014        3.4918899695841383     
   30.400000000000002        10.400000000000000        3.4924266577614267     
   30.400000000000002        11.200000000000001        3.4987174296961014     
   30.400000000000002        12.000000000000000        3.4835334196858927     
   30.400000000000002        12.800000000000001        3.5038313540296735     
   30.400000000000002        13.600000000000001        3.4918236855349392     
   30.400000000000002        14.400000000000000        3.5034845675356050     
   30.400000000000002        15.200000000000001        3.4809710986639990     
   30.400000000000002        16.000000000000000        3.4952176399540815     
   30.400000000000002        16.800000000000001        3.4817888127881393     
   30.400000000000002        17.600000000000001        3.5054768716662399     
   30.400000000000002        18.400000000000002        3.4990297150143106     
   30.400000000000002        19.200000000000003        3.4990687432308420     
   30.400000000000002        20.000000000000000        3.4857977860207185     
   30.400000000000002        20.800000000000001        3.4976761823801716     
   30.400000000000002        21.600000000000001        3.4976882524710882     
   30.400000000000002        22.400000000000002        3.4968863265091046     
   30.400000000000002        23.200000000000003        3.4891118200738034     
   30.400000000000002        24.000000000000000        3.4908200189203056     
   30.400000000000002        24.800000000000001        3.4897457961881071     
   30.400000000000002        25.600000000000001        3.4910738168262605     
   30.400000000000002        26.400000000000002        3.4991251350791357     
   30.400000000000002        27.200000000000003        3.4927644389373511     
   30.400000000000002        28.000000000000000        3.4932190432162020     
   30.400000000000002        28.800000000000001        3.4919428969082986     
   30.400000000000002        29.600000000000001        3.4879493764343192     
   30.400000000000002        30.400000000000002        3.4965326226777953     
   30.400000000000002        31.200000000000003        3.4949353255633073     
   30.400000000000002        32.000000000000000        3.4902338977268088     
   30.400000000000002        32.800000000000004        3.5053511467576968     
   30.400000000000002        33.600000000000001        3.5096168995412143     
   30.400000000000002        34.399999999999999        3.4978557217793704     
   30.400000000000002        35.200000000000003        3.5133144342153231     
   30.400000000000002        36.000000000000000        3.5012408585500219     
   30.400000000000002        36.800000000000004        3.5066356586531198     
   30.400000000000002        37.600000000000001        3.5067665332660689     
   30.400000000000002        38.400000000000006        3.6036491593292137     
   30.400000000000002        39.200000000000003        3.7489151547607751     
   30.400000000000002        40.000000000000000        3.8135961063542796     
   30.400000000000002        40.800000000000004        3.8264963693682992     
   30.400000000000002        41.600000000000001        3.8259431460735818     
   30.400000000000002        42.400000000000006        3.8245155378656759     
   30.400000000000002        43.200000000000003        3.8140182548677335     
   30.400000000000002        44.000000000000000        3.7596425701428338     
   30.400000000000002        44.800000000000004        3.6324595705057798     
   30.400000000000002        45.600000000000001        3.5153415262002703     
   30.400000000000002        46.400000000000006        3.5094703863436192     
   30.400000000000002        47.200000000000003        3.4990419385220961     
   30.400000000000002        48.000000000000000        3.5187360045803899     
   30.400000000000002        48.800000000000004        3.5013665383167343     
   30.400000000000002        49.600000000000001        3.5080607425451942     
   30.400000000000002        50.400000000000006        3.4886534297141867     
   30.400000000000002        51.200000000000003        3.5038339011102013     
   30.400000000000002        52.000000000000000        3.4882566110447866     
   30.400000000000002        52.800000000000004        3.4976714729321183     
   30.400000000000002        53.600000000000001        3.4929102419274285     
   30.400000000000002        54.400000000000006        3.4851753480183456     
   30.400000000000002        55.200000000000003        3.5018312761066990     
   30.400000000000002        56.000000000000000        3.3457736700541725     
   30.400000000000002        56.800000000000004        3.2297282239932463     
   30.400000000000002        57.600000000000001        3.1834520216390736     
   30.400000000000002        58.400000000000006        3.1767025898647896     
   30.400000000000002        59.200000000000003        3.1791802354382384     
   30.400000000000002        60.000000000000000        3.1792635345399294     
   30.400000000000002        60.800000000000004        3.1819400558116548     
   30.400000000000002        61.600000000000001        3.2050581781589473     
   30.400000000000002        62.400000000000006        3.2688043764770338     
   30.400000000000002        63.200000000000003        3.3725442864759865     
   30.400000000000002        64.000000000000000        3.4720881409389284     
   30.400000000000002        64.799999999999997        3.4981444483685520     
   30.400000000000002        65.600000000000009        3.4949950918296913     
   30.400000000000002        66.400000000000006        3.4957916875939414     
   30.400000000000002        67.200000000000003        3.4967602982155674     
   30.400000000000002        68.000000000000000        3.4861832679339528     
   30.400000000000002        68.799999999999997        3.4920183805987932     
   30.400000000000002        69.600000000000009        3.4976261716503303     
   30.400000000000002        70.400000000000006        3.4825548024518480     
   30.400000000000002        71.200000000000003        3.4932533825806686     
   30.400000000000002        72.000000000000000        3.4985789069921780     
   30.400000000000002        72.799999999999997        3.4911647925710336     
   30.400000000000002        73.600000000000009        3.4978734834420369     
   30.400000000000002        74.400000000000006        3.5025383975294249     
   30.400000000000002        75.200000000000003        3.4828001900927990     
   30.400000000000002        76.000000000000000        3.5010391452957825     
   30.400000000000002        76.800000000000011        3.5055016413257518     
   30.400000000000002        77.600000000000009        3.4993734916180603     
   30.400000000000002        78.400000000000006        3.4880772777634812     
   30.400000000000002        79.200000000000003        3.5060289657434787     
   30.400000000000002        80.000000000000000        3.4945959458703748     
   30.400000000000002        80.800000000000011        3.4949022867486303     
   30.400000000000002        81.600000000000009        3.5012393117280554     
   30.400000000000002        82.400000000000006        3.5009814638580319     
   30.400000000000002        83.200000000000003        3.4922662930202781     
   30.400000000000002        84.000000000000000        3.5017582976620480     
   30.400000000000002        84.800000000000011        3.4893544299568346     
   30.400000000000002        85.600000000000009        3.5050237214689228     
   30.400000000000002        86.400000000000006        3.4985034648789459     
   30.400000000000002        87.200000000000003        3.5010045591957946     
   30.400000000000002        88.000000000000000        3.4955361378498320     
   30.400000000000002        88.800000000000011        3.4970805056517045     
   30.400000000000002        89.600000000000009        3.4927950751769807     
   30.400000000000002        90.400000000000006        3.5095040203813608     
   30.400000000000002        91.200000000000003        3.4956647690952840     
   30.400000000000002        92.000000000000000        3.5113743493015663     
   30.400000000000002        92.800000000000011        3.5091718629271034     
   30.400000000000002        93.600000000000009        3.4970457807955335     
   30.400000000000002        94.400000000000006        3.5035088712457929     
   30.400000000000002        95.200000000000003        3.4954101778125586     
   30.400000000000002        96.000000000000000        3.5006186564187853     
   30.400000000000002        96.800000000000011        3.5109492783328959     
   30.400000000000002        97.600000000000009        3.5114031082311739     
   30.400000000000002        98.400000000000006        3.4991802904155409     
   30.400000000000002        99.200000000000003        3.5088855156417287     
   30.400000000000002        100.00000000000000        3.5077679738258376     
   30.400000000000002        100.80000000000001        3.5094431567709958     
   30.400000000000002        101.60000000000001        3.4951427852169692     
   30.400000000000002        102.40000000000001        3.4978716771532161     

   31.200000000000003       0.80000000000000004        3.5119819489356630     
   31.200000000000003        1.6000000000000001        3.4937237125386180     
   31.200000000000003        2.4000000000000004        3.5051547756812460     
   31.200000000000003        3.2000000000000002        3.5008658160638269     
   31.200000000000003        4.0000000000000000        3.4824519699116756     
   31.200000000000003        4.8000000000000007        3.5047133239569495     
   31.200000000000003        5.6000000000000005        3.4984132545768825     
   31.200000000000003        6.4000000000000004        3.5082845446204538     
   31.200000000000003        7.2000000000000002        3.4886432284425073     
   31.200000000000003        8.0000000000000000        3.4948025137520604     
   31.200000000000003        8.8000000000000007        3.4961157954113649     
   31.200000000000003        9.6000000000000014        3.4987341286450508     
   31.200000000000003        10.400000000000000        3.5013828186670111     
   31.200000000000003        11.200000000000001        3.4905860778949873     
   31.200000000000003        12.000000000000000        3.4838110643758942     
   31.200000000000003        12.800000000000001        3.5020310842257936     
   31.200000000000003        13.600000000000001        3.4800384861614515     
   31.200000000000003        14.400000000000000        3.4992657003176628     
   31.200000000000003        15.200000000000001        3.4919373129767441     
   31.200000000000003        16.000000000000000        3.4891532388128761     
   31.200000000000003        16.800000000000001        3.5089729293776797     
   31.200000000000003        17.600000000000001        3.4837318754593820     
   31.200000000000003        18.400000000000002        3.4848541077542379     
   31.200000000000003        19.200000000000003        3.4892375025708020     
   31.200000000000003        20.000000000000000        3.4845363563259100     
   31.200000000000003        20.800000000000001        3.4895868182097547     
   31.200000000000003        21.600000000000001        3.4920224224805465     
   31.200000000000003        22.400000000000002        3.4939792232536244     
   31.200000000000003        23.200000000000003        3.4972947951342328     
   31.200000000000003        24.000000000000000        3.4985525185165911     
   31.200000000000003        24.800000000000001        3.4909090775673661     
   31.200000000000003        25.600000000000001        3.4984778261839566     
   31.200000000000003        26.400000000000002        3.4991485028804910     
   31.200000000000003        27.200000000000003        3.4881483680050289     
   31.200000000000003        28.000000000000000        3.4857877076980639     
   31.200000000000003        28.800000000000001        3.4871641914819151     
   31.200000000000003        29.600000000000001        3.4926343452184048     
   31.200000000000003        30.400000000000002        3.4837544769562045     
   31.200000000000003        31.200000000000003        3.4987443107630631     
   31.200000000000003        32.000000000000000        3.4921758912642469     
   31.200000000000003        32.800000000000004        3.4910317813056762     
   31.200000000000003        33.600000000000001        3.4908947272514408     
   31.200000000000003        34.399999999999999        3.4990228557948169     
   31.200000000000003        35.200000000000003        3.4939600624363920     
   31.200000000000003        36.000000000000000        3.5148478791610729     
   31.200000000000003        36.800000000000004        3.5020097399226882     
   31.200000000000003        37.600000000000001        3.5188997107433009     
   31.200000000000003        38.400000000000006        3.6738879325411435     
   31.200000000000003        39.200000000000003        3.8025977502672337     
   31.200000000000003        40.000000000000000        3.8337705560211890     
   31.200000000000003        40.800000000000004        3.8260213745874045     
   31.200000000000003        41.600000000000001        3.8195554894060990     
   31.200000000000003        42.400000000000006        3.8242706529639698     
   31.200000000000003        43.200000000000003        3.8316018393158409     
   31.200000000000003        44.000000000000000        3.8088775045312810     
   31.200000000000003        44.800000000000004        3.7055197603405747     
   31.200000000000003        45.600000000000001        3.5304190563914872     
   31.200000000000003        46.400000000000006        3.5175797051720386     
   31.200000000000003        47.200000000000003        3.5096684151833295     
   31.200000000000003        48.000000000000000        3.4976171610586042     
   31.200000000000003        48.800000000000004        3.5009071528220956     
   31.200000000000003        49.600000000000001        3.4972218841796372     
   31.200000000000003        50.400000000000006        3.5081217326589687     
   31.200000000000003        51.200000000000003        3.4955660929660111     
   31.200000000000003        52.000000000000000        3.4982206046160407     
   31.200000000000003        52.800000000000004        3.4918455655989282     
   31.200000000000003        53.600000000000001        3.4971778430879406     
   31.200000000000003        54.400000000000006        3.4889733773008671     
   31.200000000000003        55.200000000000003        3.4812036950851315     
   31.200000000000003        56.000000000000000        3.4374787382860212     
   31.200000000000003        56.800000000000004        3.3177991236245830     
   31.200000000000003        57.600000000000001        3.2434328493472604     
   31.200000000000003        58.400000000000006        3.2134139676129534     
   31.200000000000003        59.200000000000003        3.2059048758242397     
   31.200000000000003        60.000000000000000        3.2084430245757050     
   31.200000000000003        60.800000000000004        3.2236195681358102     
   31.200000000000003        61.600000000000001        3.2625072568568561     
   31.200000000000003        62.400000000000006        3.3330864553486550     
   31.200000000000003        63.200000000000003        3.4190372737085397     
   31.200000000000003        64.000000000000000        3.4927744752905290     
   31.200000000000003        64.799999999999997        3.4991305749248141     
   31.200000000000003        65.600000000000009        3.4879673697399491     
   31.200000000000003        66.400000000000006        3.4853175323230614     
   31.200000000000003        67.200000000000003        3.4910967079253235     
   31.200000000000003        68.000000000000000        3.4974925264519370     
   31.200000000000003        68.799999999999997        3.4974271859868584     
   31.200000000000003        69.600000000000009        3.4834128764044348     
   31.200000000000003        70.400000000000006        3.4873751499670136     
   31.200000000000003        71.200000000000003        3.5003238068939777     
   31.200000000000003        72.000000000000000        3.4943975336938524     
   31.200000000000003        72.799999999999997        3.4832510496822482     
   31.200000000000003        73.600000000000009        3.4985354269625328     
   31.200000000000003        74.400000000000006        3.5013152899443165     
   31.200000000000003        75.200000000000003        3.4917102049793605     
   31.200000000000003        76.000000000000000        3.4848925368872714     
   31.200000000000003        76.800000000000011        3.5016696536600520     
   31.200000000000003        77.600000000000009        3.4945480679061429     
   31.200000000000003        78.400000000000006        3.4913327330662307     
   31.200000000000003        79.200000000000003        3.4894182108090934     
   31.200000000000003        80.000000000000000        3.4935837331743582     
   31.200000000000003        80.800000000000011        3.4977825497703092     
   31.200000000000003        81.600000000000009        3.4925741372641559     
   31.200000000000003        82.400000000000006        3.4984399834184012     
   31.200000000000003        83.200000000000003        3.4924357392949013     
   31.200000000000003        84.000000000000000        3.4996400213208076     
   31.200000000000003        84.800000000000011        3.4971827438722110     
   31.200000000000003        85.600000000000009        3.4927242320460512     
   31.200000000000003        86.400000000000006        3.4918408797465941     
   31.200000000000003        87.200000000000003        3.4887981650048268     
   31.200000000000003        88.000000000000000        3.5079907984968983     
   31.200000000000003        88.800000000000011        3.4979506563036709     
   31.200000000000003        89.600000000000009        3.5122400900588358     
   31.200000000000003        90.400000000000006        3.5041136201803322     
   31.200000000000003        91.200000000000003        3.5113892976648713     
   31.200000000000003        92.000000000000000        3.4937088648237373     
   31.200000000000003        92.800000000000011        3.5039860068628612     
   31.200000000000003        93.600000000000009        3.4989825101875836     
   31.200000000000003        94.400000000000006        3.5141004831855267     
   31.200000000000003        95.200000000000003        3.5122148280295193     
   31.200000000000003        96.000000000000000        3.4970262152725664     
   31.200000000000003        96.800000000000011        3.4992864356912121     
   31.200000000000003        97.600000000000009        3.5016889770885817     
   31.200000000000003        98.400000000000006        3.4904371750938989     
   31.200000000000003        99.200000000000003        3.5008070462423655     
   31.200000000000003        100.00000000000000        3.5047846953489215     
   31.200000000000003        100.80000000000001        3.4901057144993253     
   31.200000000000003        101.60000000000001        3.5134460753904579     
   31.200000000000003        102.40000000000001        3.4967749490503559     

   32.000000000000000       0.80000000000000004        3.4955539499406805     
   32.000000000000000        1.6000000000000001        3.4940331571385164     
   32.000000000000000        2.4000000000000004        3.4901119050670566     
   32.000000000000000        3.2000000000000002        3.5050261665480766     
   32.000000000000000        4.0000000000000000        3.5095035947701341     
   32.000000000000000        4.8000000000000007        3.4978287610111742     
   32.000000000000000        5.6000000000000005        3.4975321205792200     
   32.000000000000000        6.4000000000000004        3.4867602743509756     
   32.000000000000000        7.2000000000000002        3.4920666154424409     
   32.000000000000000        8.0000000000000000        3.4991081606943957     
   32.000000000000000        8.8000000000000007        3.4864421636376184     
   32.000000000000000        9.6000000000000014        3.4852024017752932     
   32.000000000000000        10.400000000000000        3.4897605581844382     
   32.000000000000000        11.200000000000001        3.4966112990276077     
   32.000000000000000        12.000000000000000        3.5023051192250052     
   32.000000000000000        12.800000000000001        3.4969212613618983     
   32.000000000000000        13.600000000000001        3.4874544615511325     
   32.000000000000000        14.400000000000000        3.5000284112615474     
   32.000000000000000        15.200000000000001        3.5013494306035478     
   32.000000000000000        16.000000000000000        3.5049292634276008     
   32.000000000000000        16.800000000000001        3.4818411064578947     
   32.000000000000000        17.600000000000001        3.5036928580799049     
   32.000000000000000        18.400000000000002        3.4984004343107067     
   32.000000000000000        19.200000000000003        3.4937654595936567     
   32.000000000000000        20.000000000000000        3.4881446503967481     
   32.000000000000000        20.800000000000001        3.4980000783425065     
   32.000000000000000        21.600000000000001        3.4983232512582298     
   32.000000000000000        22.400000000000002        3.4950818052152486     
   32.000000000000000        23.200000000000003        3.4961893313296346     
   32.000000000000000        24.000000000000000        3.4855683795116517     
   32.000000000000000        24.800000000000001        3.4977924631296649     
   32.000000000000000        25.600000000000001        3.4920400493155239     
   32.000000000000000        26.400000000000002        3.4768424916739220     
   32.000000000000000        27.200000000000003        3.4691421756109078     
   32.000000000000000        28.000000000000000        3.4827482464296025     
   32.000000000000000        28.800000000000001        3.4937081897171578     
   32.000000000000000        29.600000000000001        3.4990556676144031     
   32.000000000000000        30.400000000000002        3.5002175168639145     
   32.000000000000000        31.200000000000003        3.4979298620297006     
   32.000000000000000        32.000000000000000        3.4885449698285682     
   32.000000000000000        32.800000000000004        3.4957461357491972     
   32.000000000000000        33.600000000000001        3.5011336928550452     
   32.000000000000000        34.399999999999999        3.4983122099501243     
   32.000000000000000        35.200000000000003        3.4956195841949311     
   32.000000000000000        36.000000000000000        3.5059672055407569     
   32.000000000000000        36.800000000000004        3.5049091604952793     
   32.000000000000000        37.600000000000001        3.5160594139667229     
   32.000000000000000        38.400000000000006        3.7102114936579240     
   32.000000000000000        39.200000000000003        3.8179517192934322     
   32.000000000000000        40.000000000000000        3.8280439351001103     
   32.000000000000000        40.800000000000004        3.8120553074472032     
   32.000000000000000        41.600000000000001        3.8024514633844548     
   32.000000000000000        42.400000000000006        3.8099978345190419     
   32.000000000000000        43.200000000000003        3.8255146134134987     
   32.000000000000000        44.000000000000000        3.8219885581621851     
   32.000000000000000        44.800000000000004        3.7422018255403620     
   32.000000000000000        45.600000000000001        3.5723100920322293     
   32.000000000000000        46.400000000000006        3.5135751304265628     
   32.000000000000000        47.200000000000003        3.4992469172847112     
   32.000000000000000        48.000000000000000        3.4981181207901195     
   32.000000000000000        48.800000000000004        3.4989015461380992     
   32.000000000000000        49.600000000000001        3.5118804745153858     
   32.000000000000000        50.400000000000006        3.4930396882259176     
   32.000000000000000        51.200000000000003        3.4912703611908849     
   32.000000000000000        52.000000000000000        3.4989872699502897     
   32.000000000000000        52.800000000000004        3.4856847039444450     
   32.000000000000000        53.600000000000001        3.5020043957800997     
   32.000000000000000        54.400000000000006        3.4908840349727668     
   32.000000000000000        55.200000000000003        3.4877371628147080     
   32.000000000000000        56.000000000000000        3.4844901456198740
[truncated: 894,528 more chars]
