# Supplementary material for: A first-principles phase field method for quantitatively predicting multi-composition phase separation without thermodynamic empirical parameter
Source: Nat Commun. 2019 Aug 1;10:3451. doi: 10.1038/s41467-019-11248-z (PMC6671953; doi:10.1038/s41467-019-11248-z)
Supplement: Supplementary file 3 — Source Data [file 41467_2019_11248_MOESM3_ESM.zip › supplementary-files/data-files/Fig.6/Fig6-f-Ni75%/out_Ni_600-75.0%]

  0.80000000000000004       0.80000000000000004        3.4982852431601934     
  0.80000000000000004        1.6000000000000001        3.4973652460042444     
  0.80000000000000004        2.4000000000000004        3.4925125125890082     
  0.80000000000000004        3.2000000000000002        3.5153727534093204     
  0.80000000000000004        4.0000000000000000        3.4996797246363460     
  0.80000000000000004        4.8000000000000007        3.4986198295000652     
  0.80000000000000004        5.6000000000000005        3.5118548245057477     
  0.80000000000000004        6.4000000000000004        3.5017008321650405     
  0.80000000000000004        7.2000000000000002        3.4934773168041269     
  0.80000000000000004        8.0000000000000000        3.5056157601015241     
  0.80000000000000004        8.8000000000000007        3.5067265883840695     
  0.80000000000000004        9.6000000000000014        3.4980928611495767     
  0.80000000000000004        10.400000000000000        3.5135093257658201     
  0.80000000000000004        11.200000000000001        3.4987403159261570     
  0.80000000000000004        12.000000000000000        3.5120595483963748     
  0.80000000000000004        12.800000000000001        3.4889268263299162     
  0.80000000000000004        13.600000000000001        3.5087345648917729     
  0.80000000000000004        14.400000000000000        3.4955418008315671     
  0.80000000000000004        15.200000000000001        3.4983944111988419     
  0.80000000000000004        16.000000000000000        3.5013417502504365     
  0.80000000000000004        16.800000000000001        3.4963721973458375     
  0.80000000000000004        17.600000000000001        3.4984310887892365     
  0.80000000000000004        18.400000000000002        3.4995219912592264     
  0.80000000000000004        19.200000000000003        3.4924172322880214     
  0.80000000000000004        20.000000000000000        3.5002811266826219     
  0.80000000000000004        20.800000000000001        3.5117872735430886     
  0.80000000000000004        21.600000000000001        3.5097389029475421     
  0.80000000000000004        22.400000000000002        3.5089649393738038     
  0.80000000000000004        23.200000000000003        3.4943214932664532     
  0.80000000000000004        24.000000000000000        3.5095332724784498     
  0.80000000000000004        24.800000000000001        3.4945842617537575     
  0.80000000000000004        25.600000000000001        3.4918561775668828     
  0.80000000000000004        26.400000000000002        3.5030716545096960     
  0.80000000000000004        27.200000000000003        3.5160496927258222     
  0.80000000000000004        28.000000000000000        3.4998572082237351     
  0.80000000000000004        28.800000000000001        3.4961400023829508     
  0.80000000000000004        29.600000000000001        3.5117595583076202     
  0.80000000000000004        30.400000000000002        3.5045709789875135     
  0.80000000000000004        31.200000000000003        3.4965064785665745     
  0.80000000000000004        32.000000000000000        3.5164888162697094     
  0.80000000000000004        32.800000000000004        3.4949216491411885     
  0.80000000000000004        33.600000000000001        3.5004846906293645     
  0.80000000000000004        34.399999999999999        3.5035478392675397     
  0.80000000000000004        35.200000000000003        3.5019854130256314     
  0.80000000000000004        36.000000000000000        3.5037937658114666     
  0.80000000000000004        36.800000000000004        3.5066964766511934     
  0.80000000000000004        37.600000000000001        3.5079815100110237     
  0.80000000000000004        38.400000000000006        3.5129202213893587     
  0.80000000000000004        39.200000000000003        3.5150151452304881     
  0.80000000000000004        40.000000000000000        3.4957678832128716     
  0.80000000000000004        40.800000000000004        3.5156785526552388     
  0.80000000000000004        41.600000000000001        3.5070217244223834     
  0.80000000000000004        42.400000000000006        3.5019087398119377     
  0.80000000000000004        43.200000000000003        3.5197135306179184     
  0.80000000000000004        44.000000000000000        3.5031751809205218     
  0.80000000000000004        44.800000000000004        3.5165300785858364     
  0.80000000000000004        45.600000000000001        3.5023926473328340     
  0.80000000000000004        46.400000000000006        3.5131328449093551     
  0.80000000000000004        47.200000000000003        3.5064940838943421     
  0.80000000000000004        48.000000000000000        3.5045290176033972     
  0.80000000000000004        48.800000000000004        3.4978080828289571     
  0.80000000000000004        49.600000000000001        3.5099647291309308     
  0.80000000000000004        50.400000000000006        3.4973275826789267     
  0.80000000000000004        51.200000000000003        3.5046547296018020     
  0.80000000000000004        52.000000000000000        3.5055449176452167     
  0.80000000000000004        52.800000000000004        3.5149103290639885     
  0.80000000000000004        53.600000000000001        3.4945038099564720     
  0.80000000000000004        54.400000000000006        3.4981569731554494     
  0.80000000000000004        55.200000000000003        3.5026638249031379     
  0.80000000000000004        56.000000000000000        3.5085179114100860     
  0.80000000000000004        56.800000000000004        3.5083440751532162     
  0.80000000000000004        57.600000000000001        3.5051492597387153     
  0.80000000000000004        58.400000000000006        3.4955391745466637     
  0.80000000000000004        59.200000000000003        3.5128941826867366     
  0.80000000000000004        60.000000000000000        3.4999570000532993     
  0.80000000000000004        60.800000000000004        3.4950017126790960     
  0.80000000000000004        61.600000000000001        3.5124469396204949     
  0.80000000000000004        62.400000000000006        3.4952803874868397     
  0.80000000000000004        63.200000000000003        3.5064587782864836     
  0.80000000000000004        64.000000000000000        3.4950477824384980     
  0.80000000000000004        64.799999999999997        3.4960798540325411     
  0.80000000000000004        65.600000000000009        3.5067877413018063     
  0.80000000000000004        66.400000000000006        3.5051134040331702     
  0.80000000000000004        67.200000000000003        3.5035472163315817     
  0.80000000000000004        68.000000000000000        3.4986696205814849     
  0.80000000000000004        68.799999999999997        3.5090542354071270     
  0.80000000000000004        69.600000000000009        3.4949363332574701     
  0.80000000000000004        70.400000000000006        3.5092792960616541     
  0.80000000000000004        71.200000000000003        3.5040611447085048     
  0.80000000000000004        72.000000000000000        3.5027763331431143     
  0.80000000000000004        72.799999999999997        3.4942592189410937     
  0.80000000000000004        73.600000000000009        3.5095252774564774     
  0.80000000000000004        74.400000000000006        3.4935178412296297     
  0.80000000000000004        75.200000000000003        3.4941823397847287     
  0.80000000000000004        76.000000000000000        3.5128310259516233     
  0.80000000000000004        76.800000000000011        3.4937599799920624     
  0.80000000000000004        77.600000000000009        3.5148633145047308     
  0.80000000000000004        78.400000000000006        3.5099440484795807     
  0.80000000000000004        79.200000000000003        3.5058255076025957     
  0.80000000000000004        80.000000000000000        3.5070832420516771     
  0.80000000000000004        80.800000000000011        3.4940262653988521     
  0.80000000000000004        81.600000000000009        3.5043686679052457     
  0.80000000000000004        82.400000000000006        3.4982645436494084     
  0.80000000000000004        83.200000000000003        3.5061233225443171     
  0.80000000000000004        84.000000000000000        3.5048054406185605     
  0.80000000000000004        84.800000000000011        3.5034917475177942     
  0.80000000000000004        85.600000000000009        3.4998289959071562     
  0.80000000000000004        86.400000000000006        3.5102052040589440     
  0.80000000000000004        87.200000000000003        3.4920590011967243     
  0.80000000000000004        88.000000000000000        3.5023928544142655     
  0.80000000000000004        88.800000000000011        3.5126073627590624     
  0.80000000000000004        89.600000000000009        3.4964314490868693     
  0.80000000000000004        90.400000000000006        3.5077481638821029     
  0.80000000000000004        91.200000000000003        3.4947442942170373     
  0.80000000000000004        92.000000000000000        3.5025420424837752     
  0.80000000000000004        92.800000000000011        3.4901015848651644     
  0.80000000000000004        93.600000000000009        3.4954487599603445     
  0.80000000000000004        94.400000000000006        3.5043414287184715     
  0.80000000000000004        95.200000000000003        3.4952610557685007     
  0.80000000000000004        96.000000000000000        3.5170642072170475     
  0.80000000000000004        96.800000000000011        3.4983529406939033     
  0.80000000000000004        97.600000000000009        3.5115726947274895     
  0.80000000000000004        98.400000000000006        3.4943170008844611     
  0.80000000000000004        99.200000000000003        3.5000543275954512     
  0.80000000000000004        100.00000000000000        3.5108105169346393     
  0.80000000000000004        100.80000000000001        3.5098618991826993     
  0.80000000000000004        101.60000000000001        3.4972741370308849     
  0.80000000000000004        102.40000000000001        3.5018944837239379     

   1.6000000000000001       0.80000000000000004        3.5078197598502312     
   1.6000000000000001        1.6000000000000001        3.5127523172968558     
   1.6000000000000001        2.4000000000000004        3.5072985290182723     
   1.6000000000000001        3.2000000000000002        3.4993621590753374     
   1.6000000000000001        4.0000000000000000        3.4981601580709594     
   1.6000000000000001        4.8000000000000007        3.5101088945341070     
   1.6000000000000001        5.6000000000000005        3.4970793014427475     
   1.6000000000000001        6.4000000000000004        3.5106881766901714     
   1.6000000000000001        7.2000000000000002        3.4949676431786365     
   1.6000000000000001        8.0000000000000000        3.5115439764560374     
   1.6000000000000001        8.8000000000000007        3.4962041394771708     
   1.6000000000000001        9.6000000000000014        3.5081873254547880     
   1.6000000000000001        10.400000000000000        3.4947557858154070     
   1.6000000000000001        11.200000000000001        3.5099912363970560     
   1.6000000000000001        12.000000000000000        3.5024541723657738     
   1.6000000000000001        12.800000000000001        3.4963641523403552     
   1.6000000000000001        13.600000000000001        3.5110417083424639     
   1.6000000000000001        14.400000000000000        3.4903415777512641     
   1.6000000000000001        15.200000000000001        3.5134578129027259     
   1.6000000000000001        16.000000000000000        3.5086001989664624     
   1.6000000000000001        16.800000000000001        3.5040514758195025     
   1.6000000000000001        17.600000000000001        3.5046474627197512     
   1.6000000000000001        18.400000000000002        3.4989651178596373     
   1.6000000000000001        19.200000000000003        3.5067627741053160     
   1.6000000000000001        20.000000000000000        3.5027277631517482     
   1.6000000000000001        20.800000000000001        3.4945715863104332     
   1.6000000000000001        21.600000000000001        3.5125017084562380     
   1.6000000000000001        22.400000000000002        3.4926557022305826     
   1.6000000000000001        23.200000000000003        3.5017056776435442     
   1.6000000000000001        24.000000000000000        3.5024341632488021     
   1.6000000000000001        24.800000000000001        3.5144679470114464     
   1.6000000000000001        25.600000000000001        3.5144068903433316     
   1.6000000000000001        26.400000000000002        3.4974243107132446     
   1.6000000000000001        27.200000000000003        3.4972514550235321     
   1.6000000000000001        28.000000000000000        3.5111666494175768     
   1.6000000000000001        28.800000000000001        3.5017712383241659     
   1.6000000000000001        29.600000000000001        3.5006502824121077     
   1.6000000000000001        30.400000000000002        3.5111661377146701     
   1.6000000000000001        31.200000000000003        3.5091444589849465     
   1.6000000000000001        32.000000000000000        3.4990156770456582     
   1.6000000000000001        32.800000000000004        3.5163894284020487     
   1.6000000000000001        33.600000000000001        3.4991032375329643     
   1.6000000000000001        34.399999999999999        3.5146314832797900     
   1.6000000000000001        35.200000000000003        3.5022219412332181     
   1.6000000000000001        36.000000000000000        3.5153645253759445     
   1.6000000000000001        36.800000000000004        3.5063682187166028     
   1.6000000000000001        37.600000000000001        3.4927853494922600     
   1.6000000000000001        38.400000000000006        3.4947113383376491     
   1.6000000000000001        39.200000000000003        3.4925792000519098     
   1.6000000000000001        40.000000000000000        3.5085687890413646     
   1.6000000000000001        40.800000000000004        3.5024068825081835     
   1.6000000000000001        41.600000000000001        3.4982039216341847     
   1.6000000000000001        42.400000000000006        3.5125515624297390     
   1.6000000000000001        43.200000000000003        3.4956742345733565     
   1.6000000000000001        44.000000000000000        3.4944471649570930     
   1.6000000000000001        44.800000000000004        3.5120459654121401     
   1.6000000000000001        45.600000000000001        3.5029995918502723     
   1.6000000000000001        46.400000000000006        3.5007670437572322     
   1.6000000000000001        47.200000000000003        3.5017708605589615     
   1.6000000000000001        48.000000000000000        3.5133676899179935     
   1.6000000000000001        48.800000000000004        3.4961077741085842     
   1.6000000000000001        49.600000000000001        3.5023386978265898     
   1.6000000000000001        50.400000000000006        3.5157558678448599     
   1.6000000000000001        51.200000000000003        3.4990608340363916     
   1.6000000000000001        52.000000000000000        3.5142493345767836     
   1.6000000000000001        52.800000000000004        3.5121683248390565     
   1.6000000000000001        53.600000000000001        3.5044730577975591     
   1.6000000000000001        54.400000000000006        3.5175229758880993     
   1.6000000000000001        55.200000000000003        3.4957642612130861     
   1.6000000000000001        56.000000000000000        3.5012905956405032     
   1.6000000000000001        56.800000000000004        3.5011831007791274     
   1.6000000000000001        57.600000000000001        3.4948967382323595     
   1.6000000000000001        58.400000000000006        3.5093739563071882     
   1.6000000000000001        59.200000000000003        3.4871388476316438     
   1.6000000000000001        60.000000000000000        3.5079691616293456     
   1.6000000000000001        60.800000000000004        3.5069853091477201     
   1.6000000000000001        61.600000000000001        3.4938903876801599     
   1.6000000000000001        62.400000000000006        3.4953039356932667     
   1.6000000000000001        63.200000000000003        3.5057733633548516     
   1.6000000000000001        64.000000000000000        3.5060358372418134     
   1.6000000000000001        64.799999999999997        3.5052911246746099     
   1.6000000000000001        65.600000000000009        3.4964076703025158     
   1.6000000000000001        66.400000000000006        3.4998084630559041     
   1.6000000000000001        67.200000000000003        3.4980397316436243     
   1.6000000000000001        68.000000000000000        3.4975165228491587     
   1.6000000000000001        68.799999999999997        3.5056624903863285     
   1.6000000000000001        69.600000000000009        3.5010263743082133     
   1.6000000000000001        70.400000000000006        3.4942960430948009     
   1.6000000000000001        71.200000000000003        3.4981184623384451     
   1.6000000000000001        72.000000000000000        3.5087012984218613     
   1.6000000000000001        72.799999999999997        3.4979824280781302     
   1.6000000000000001        73.600000000000009        3.5127254126476704     
   1.6000000000000001        74.400000000000006        3.4975668211124846     
   1.6000000000000001        75.200000000000003        3.5130233278074692     
   1.6000000000000001        76.000000000000000        3.4900631599389951     
   1.6000000000000001        76.800000000000011        3.4920006037037288     
   1.6000000000000001        77.600000000000009        3.4945507379955543     
   1.6000000000000001        78.400000000000006        3.4906952556680935     
   1.6000000000000001        79.200000000000003        3.5026847835585690     
   1.6000000000000001        80.000000000000000        3.4981862783819104     
   1.6000000000000001        80.800000000000011        3.4960094056868356     
   1.6000000000000001        81.600000000000009        3.5062197924836807     
   1.6000000000000001        82.400000000000006        3.5113444838771097     
   1.6000000000000001        83.200000000000003        3.5008514057983735     
   1.6000000000000001        84.000000000000000        3.5045681130102251     
   1.6000000000000001        84.800000000000011        3.5030332412152045     
   1.6000000000000001        85.600000000000009        3.4941518382408669     
   1.6000000000000001        86.400000000000006        3.5030809290771363     
   1.6000000000000001        87.200000000000003        3.5107130979474483     
   1.6000000000000001        88.000000000000000        3.5038045693833069     
   1.6000000000000001        88.800000000000011        3.4961704767117046     
   1.6000000000000001        89.600000000000009        3.5091522040092622     
   1.6000000000000001        90.400000000000006        3.5118046016544233     
   1.6000000000000001        91.200000000000003        3.4925586462389924     
   1.6000000000000001        92.000000000000000        3.5080799093990396     
   1.6000000000000001        92.800000000000011        3.5078816284964272     
   1.6000000000000001        93.600000000000009        3.5120917396959843     
   1.6000000000000001        94.400000000000006        3.5021591318340817     
   1.6000000000000001        95.200000000000003        3.5069250970164201     
   1.6000000000000001        96.000000000000000        3.5015734034824217     
   1.6000000000000001        96.800000000000011        3.5081553752144563     
   1.6000000000000001        97.600000000000009        3.5054206385602962     
   1.6000000000000001        98.400000000000006        3.5012157602153362     
   1.6000000000000001        99.200000000000003        3.5144159080371473     
   1.6000000000000001        100.00000000000000        3.5022641391235223     
   1.6000000000000001        100.80000000000001        3.4958201933439255     
   1.6000000000000001        101.60000000000001        3.5075084671346786     
   1.6000000000000001        102.40000000000001        3.4931656695394309     

   2.4000000000000004       0.80000000000000004        3.4942507684105015     
   2.4000000000000004        1.6000000000000001        3.4952840483098266     
   2.4000000000000004        2.4000000000000004        3.4954427733510398     
   2.4000000000000004        3.2000000000000002        3.5016459590730893     
   2.4000000000000004        4.0000000000000000        3.4938170085994980     
   2.4000000000000004        4.8000000000000007        3.5134502254956570     
   2.4000000000000004        5.6000000000000005        3.4992904033850651     
   2.4000000000000004        6.4000000000000004        3.4979242745661967     
   2.4000000000000004        7.2000000000000002        3.5044028068173301     
   2.4000000000000004        8.0000000000000000        3.5072219595603538     
   2.4000000000000004        8.8000000000000007        3.4890293014363918     
   2.4000000000000004        9.6000000000000014        3.4964991287621086     
   2.4000000000000004        10.400000000000000        3.5082546053207659     
   2.4000000000000004        11.200000000000001        3.4864186075908092     
   2.4000000000000004        12.000000000000000        3.5098178250720045     
   2.4000000000000004        12.800000000000001        3.4947081332700578     
   2.4000000000000004        13.600000000000001        3.5118500217550870     
   2.4000000000000004        14.400000000000000        3.4980654834391216     
   2.4000000000000004        15.200000000000001        3.4987611709251887     
   2.4000000000000004        16.000000000000000        3.5028003179135609     
   2.4000000000000004        16.800000000000001        3.5117685193391774     
   2.4000000000000004        17.600000000000001        3.5061210367197742     
   2.4000000000000004        18.400000000000002        3.4985242515949047     
   2.4000000000000004        19.200000000000003        3.5088923244657590     
   2.4000000000000004        20.000000000000000        3.5133156977340816     
   2.4000000000000004        20.800000000000001        3.5010408275151734     
   2.4000000000000004        21.600000000000001        3.5004579884300102     
   2.4000000000000004        22.400000000000002        3.4992229145288034     
   2.4000000000000004        23.200000000000003        3.5081673350691860     
   2.4000000000000004        24.000000000000000        3.5020357444581691     
   2.4000000000000004        24.800000000000001        3.4932906305729916     
   2.4000000000000004        25.600000000000001        3.4918946680013612     
   2.4000000000000004        26.400000000000002        3.5036811570217732     
   2.4000000000000004        27.200000000000003        3.5084108358550941     
   2.4000000000000004        28.000000000000000        3.4974719130105201     
   2.4000000000000004        28.800000000000001        3.5075306529827714     
   2.4000000000000004        29.600000000000001        3.5127261867502928     
   2.4000000000000004        30.400000000000002        3.4990268648080023     
   2.4000000000000004        31.200000000000003        3.5023973902614181     
   2.4000000000000004        32.000000000000000        3.5006614892727117     
   2.4000000000000004        32.800000000000004        3.4973648137887281     
   2.4000000000000004        33.600000000000001        3.5092898660776863     
   2.4000000000000004        34.399999999999999        3.4987023222349105     
   2.4000000000000004        35.200000000000003        3.5156088054622803     
   2.4000000000000004        36.000000000000000        3.4972115275610229     
   2.4000000000000004        36.800000000000004        3.5115159329860495     
   2.4000000000000004        37.600000000000001        3.4989979290033242     
   2.4000000000000004        38.400000000000006        3.5058774334884397     
   2.4000000000000004        39.200000000000003        3.5139790732595810     
   2.4000000000000004        40.000000000000000        3.5062361521068754     
   2.4000000000000004        40.800000000000004        3.5040438471787101     
   2.4000000000000004        41.600000000000001        3.5027324860725604     
   2.4000000000000004        42.400000000000006        3.5148726806758241     
   2.4000000000000004        43.200000000000003        3.5008326696072878     
   2.4000000000000004        44.000000000000000        3.5144749727259108     
   2.4000000000000004        44.800000000000004        3.4985755728393393     
   2.4000000000000004        45.600000000000001        3.4995303747292197     
   2.4000000000000004        46.400000000000006        3.5159961211643247     
   2.4000000000000004        47.200000000000003        3.5032745565513870     
   2.4000000000000004        48.000000000000000        3.5161778119684222     
   2.4000000000000004        48.800000000000004        3.5124441898428080     
   2.4000000000000004        49.600000000000001        3.5001756617812116     
   2.4000000000000004        50.400000000000006        3.5143366671294958     
   2.4000000000000004        51.200000000000003        3.5072841723884642     
   2.4000000000000004        52.000000000000000        3.5061957721280703     
   2.4000000000000004        52.800000000000004        3.4928546115943937     
   2.4000000000000004        53.600000000000001        3.4989275853585711     
   2.4000000000000004        54.400000000000006        3.4955216892319716     
   2.4000000000000004        55.200000000000003        3.5094132914497327     
   2.4000000000000004        56.000000000000000        3.5142206164556988     
   2.4000000000000004        56.800000000000004        3.5112151523744006     
   2.4000000000000004        57.600000000000001        3.4997917672503416     
   2.4000000000000004        58.400000000000006        3.5063288877592313     
   2.4000000000000004        59.200000000000003        3.5076385933849314     
   2.4000000000000004        60.000000000000000        3.5083508808863990     
   2.4000000000000004        60.800000000000004        3.5080541827514109     
   2.4000000000000004        61.600000000000001        3.5099554482349449     
   2.4000000000000004        62.400000000000006        3.5027683940984198     
   2.4000000000000004        63.200000000000003        3.4920000176322774     
   2.4000000000000004        64.000000000000000        3.4956590023449414     
   2.4000000000000004        64.799999999999997        3.5081121881603532     
   2.4000000000000004        65.600000000000009        3.5041956189627408     
   2.4000000000000004        66.400000000000006        3.4971909799626313     
   2.4000000000000004        67.200000000000003        3.5040868298106709     
   2.4000000000000004        68.000000000000000        3.4939537443545432     
   2.4000000000000004        68.799999999999997        3.5065953358005357     
   2.4000000000000004        69.600000000000009        3.5106039322356590     
   2.4000000000000004        70.400000000000006        3.5006011406078610     
   2.4000000000000004        71.200000000000003        3.5119450564436079     
   2.4000000000000004        72.000000000000000        3.4994830102916583     
   2.4000000000000004        72.799999999999997        3.4961519433525825     
   2.4000000000000004        73.600000000000009        3.5130745486303936     
   2.4000000000000004        74.400000000000006        3.4899854342149488     
   2.4000000000000004        75.200000000000003        3.5021492925246815     
   2.4000000000000004        76.000000000000000        3.5071637269009504     
   2.4000000000000004        76.800000000000011        3.5093232256774134     
   2.4000000000000004        77.600000000000009        3.5041688443919519     
   2.4000000000000004        78.400000000000006        3.5204014953067260     
   2.4000000000000004        79.200000000000003        3.4986216607989720     
   2.4000000000000004        80.000000000000000        3.5135984018849027     
   2.4000000000000004        80.800000000000011        3.5082683535477286     
   2.4000000000000004        81.600000000000009        3.5046558682876179     
   2.4000000000000004        82.400000000000006        3.5011867112760728     
   2.4000000000000004        83.200000000000003        3.5153662096824556     
   2.4000000000000004        84.000000000000000        3.4908726890267014     
   2.4000000000000004        84.800000000000011        3.5107064263412604     
   2.4000000000000004        85.600000000000009        3.4882290647846936     
   2.4000000000000004        86.400000000000006        3.5135897804046512     
   2.4000000000000004        87.200000000000003        3.5082521136800371     
   2.4000000000000004        88.000000000000000        3.5102661480263069     
   2.4000000000000004        88.800000000000011        3.5025886285649643     
   2.4000000000000004        89.600000000000009        3.4962663650090531     
   2.4000000000000004        90.400000000000006        3.5023290843601438     
   2.4000000000000004        91.200000000000003        3.5120530580421709     
   2.4000000000000004        92.000000000000000        3.4948838651411958     
   2.4000000000000004        92.800000000000011        3.5009995343207043     
   2.4000000000000004        93.600000000000009        3.5063313969624113     
   2.4000000000000004        94.400000000000006        3.4955151773905442     
   2.4000000000000004        95.200000000000003        3.4994275355015190     
   2.4000000000000004        96.000000000000000        3.5137051997795923     
   2.4000000000000004        96.800000000000011        3.4941819904057101     
   2.4000000000000004        97.600000000000009        3.4967469212662139     
   2.4000000000000004        98.400000000000006        3.4955412040490699     
   2.4000000000000004        99.200000000000003        3.5059596091087175     
   2.4000000000000004        100.00000000000000        3.4957806599885082     
   2.4000000000000004        100.80000000000001        3.5070335608594623     
   2.4000000000000004        101.60000000000001        3.5088740888394927     
   2.4000000000000004        102.40000000000001        3.5136245775834025     

   3.2000000000000002       0.80000000000000004        3.5084324107588718     
   3.2000000000000002        1.6000000000000001        3.5120462810845980     
   3.2000000000000002        2.4000000000000004        3.5017119678130730     
   3.2000000000000002        3.2000000000000002        3.5089679819933157     
   3.2000000000000002        4.0000000000000000        3.4987259975313596     
   3.2000000000000002        4.8000000000000007        3.5122841070754665     
   3.2000000000000002        5.6000000000000005        3.5002720916524965     
   3.2000000000000002        6.4000000000000004        3.5038376165374516     
   3.2000000000000002        7.2000000000000002        3.4935142337289404     
   3.2000000000000002        8.0000000000000000        3.4990206785135411     
   3.2000000000000002        8.8000000000000007        3.5086884797295381     
   3.2000000000000002        9.6000000000000014        3.5119388903057636     
   3.2000000000000002        10.400000000000000        3.4973503960295713     
   3.2000000000000002        11.200000000000001        3.4961330388492451     
   3.2000000000000002        12.000000000000000        3.5082853121929558     
   3.2000000000000002        12.800000000000001        3.4934914151155581     
   3.2000000000000002        13.600000000000001        3.5079701060696471     
   3.2000000000000002        14.400000000000000        3.4969785751846296     
   3.2000000000000002        15.200000000000001        3.5006000773333898     
   3.2000000000000002        16.000000000000000        3.4979074995518475     
   3.2000000000000002        16.800000000000001        3.4904601214191184     
   3.2000000000000002        17.600000000000001        3.4955381044475886     
   3.2000000000000002        18.400000000000002        3.5125673853466792     
   3.2000000000000002        19.200000000000003        3.4888982202553711     
   3.2000000000000002        20.000000000000000        3.4898576743622547     
   3.2000000000000002        20.800000000000001        3.5032145584778407     
   3.2000000000000002        21.600000000000001        3.5012285042399784     
   3.2000000000000002        22.400000000000002        3.5005597221884508     
   3.2000000000000002        23.200000000000003        3.5128036709026542     
   3.2000000000000002        24.000000000000000        3.5007299988404474     
   3.2000000000000002        24.800000000000001        3.4987876428983191     
   3.2000000000000002        25.600000000000001        3.5150489989276972     
   3.2000000000000002        26.400000000000002        3.5114719518921254     
   3.2000000000000002        27.200000000000003        3.5047720825250090     
   3.2000000000000002        28.000000000000000        3.4971378319082738     
   3.2000000000000002        28.800000000000001        3.5110034197194433     
   3.2000000000000002        29.600000000000001        3.5005844755503199     
   3.2000000000000002        30.400000000000002        3.4960469340993434     
   3.2000000000000002        31.200000000000003        3.5175639813043613     
   3.2000000000000002        32.000000000000000        3.5043226627584225     
   3.2000000000000002        32.800000000000004        3.5061264318858698     
   3.2000000000000002        33.600000000000001        3.5053256309300886     
   3.2000000000000002        34.399999999999999        3.4991923413946324     
   3.2000000000000002        35.200000000000003        3.5064803170799950     
   3.2000000000000002        36.000000000000000        3.5061535172215632     
   3.2000000000000002        36.800000000000004        3.5119702043687178     
   3.2000000000000002        37.600000000000001        3.5096348534971793     
   3.2000000000000002        38.400000000000006        3.5114386659417711     
   3.2000000000000002        39.200000000000003        3.5113710027784650     
   3.2000000000000002        40.000000000000000        3.4971679411260221     
   3.2000000000000002        40.800000000000004        3.5014387465997658     
   3.2000000000000002        41.600000000000001        3.5020105297053346     
   3.2000000000000002        42.400000000000006        3.5122885355475635     
   3.2000000000000002        43.200000000000003        3.5058096480834164     
   3.2000000000000002        44.000000000000000        3.5151042650810642     
   3.2000000000000002        44.800000000000004        3.5010067870429649     
   3.2000000000000002        45.600000000000001        3.5049838069165946     
   3.2000000000000002        46.400000000000006        3.5145226756129779     
   3.2000000000000002        47.200000000000003        3.5029503575789920     
   3.2000000000000002        48.000000000000000        3.4974271621932727     
   3.2000000000000002        48.800000000000004        3.4954334895325201     
   3.2000000000000002        49.600000000000001        3.5125675996584618     
   3.2000000000000002        50.400000000000006        3.5056285823437365     
   3.2000000000000002        51.200000000000003        3.5026578558551269     
   3.2000000000000002        52.000000000000000        3.5031842026743170     
   3.2000000000000002        52.800000000000004        3.5165091511105224     
   3.2000000000000002        53.600000000000001        3.4936531411213250     
   3.2000000000000002        54.400000000000006        3.5171967564279747     
   3.2000000000000002        55.200000000000003        3.5038315692663993     
   3.2000000000000002        56.000000000000000        3.4939162632367422     
   3.2000000000000002        56.800000000000004        3.5092227870333645     
   3.2000000000000002        57.600000000000001        3.4951931301088464     
   3.2000000000000002        58.400000000000006        3.5029256112781400     
   3.2000000000000002        59.200000000000003        3.4996603072732566     
   3.2000000000000002        60.000000000000000        3.4990230870927306     
   3.2000000000000002        60.800000000000004        3.4991129783410706     
   3.2000000000000002        61.600000000000001        3.4885183787979095     
   3.2000000000000002        62.400000000000006        3.5012886190557944     
   3.2000000000000002        63.200000000000003        3.5119974549912016     
   3.2000000000000002        64.000000000000000        3.5110237436368661     
   3.2000000000000002        64.799999999999997        3.4994109052024487     
   3.2000000000000002        65.600000000000009        3.5076194312743350     
   3.2000000000000002        66.400000000000006        3.5031137378609083     
   3.2000000000000002        67.200000000000003        3.5061787022980293     
   3.2000000000000002        68.000000000000000        3.4958595924973328     
   3.2000000000000002        68.799999999999997        3.5002758326957615     
   3.2000000000000002        69.600000000000009        3.4984039070816784     
   3.2000000000000002        70.400000000000006        3.4920221036317369     
   3.2000000000000002        71.200000000000003        3.5087652641265703     
   3.2000000000000002        72.000000000000000        3.4990830245477973     
   3.2000000000000002        72.799999999999997        3.5010677356046114     
   3.2000000000000002        73.600000000000009        3.5077692798367193     
   3.2000000000000002        74.400000000000006        3.4991906597544165     
   3.2000000000000002        75.200000000000003        3.5102586089804371     
   3.2000000000000002        76.000000000000000        3.5035337987401403     
   3.2000000000000002        76.800000000000011        3.5092259344428638     
   3.2000000000000002        77.600000000000009        3.5032409286290886     
   3.2000000000000002        78.400000000000006        3.4988315272233512     
   3.2000000000000002        79.200000000000003        3.4954354487951607     
   3.2000000000000002        80.000000000000000        3.5058313272180079     
   3.2000000000000002        80.800000000000011        3.4958860953981836     
   3.2000000000000002        81.600000000000009        3.5130025712614614     
   3.2000000000000002        82.400000000000006        3.4983872956752884     
   3.2000000000000002        83.200000000000003        3.5092987818078711     
   3.2000000000000002        84.000000000000000        3.4922637774584522     
   3.2000000000000002        84.800000000000011        3.5111012649619737     
   3.2000000000000002        85.600000000000009        3.5101112190843784     
   3.2000000000000002        86.400000000000006        3.5053229466654172     
   3.2000000000000002        87.200000000000003        3.4919493489574425     
   3.2000000000000002        88.000000000000000        3.5039892529689958     
   3.2000000000000002        88.800000000000011        3.4960619723830102     
   3.2000000000000002        89.600000000000009        3.5183013143532418     
   3.2000000000000002        90.400000000000006        3.4958199442120392     
   3.2000000000000002        91.200000000000003        3.5024080194522313     
   3.2000000000000002        92.000000000000000        3.5092264034185936     
   3.2000000000000002        92.800000000000011        3.5091164263135997     
   3.2000000000000002        93.600000000000009        3.5084615187055594     
   3.2000000000000002        94.400000000000006        3.4912156466075523     
   3.2000000000000002        95.200000000000003        3.5138822736413697     
   3.2000000000000002        96.000000000000000        3.5026904168942039     
   3.2000000000000002        96.800000000000011        3.5047461770864135     
   3.2000000000000002        97.600000000000009        3.4993622478310611     
   3.2000000000000002        98.400000000000006        3.5092850858695734     
   3.2000000000000002        99.200000000000003        3.5146170839736235     
   3.2000000000000002        100.00000000000000        3.5000068425798334     
   3.2000000000000002        100.80000000000001        3.4994108579880385     
   3.2000000000000002        101.60000000000001        3.4952961478112066     
   3.2000000000000002        102.40000000000001        3.4954280116949445     

   4.0000000000000000       0.80000000000000004        3.5043746282808756     
   4.0000000000000000        1.6000000000000001        3.4983393545308172     
   4.0000000000000000        2.4000000000000004        3.5089603706609207     
   4.0000000000000000        3.2000000000000002        3.4900744136381632     
   4.0000000000000000        4.0000000000000000        3.5056523664914203     
   4.0000000000000000        4.8000000000000007        3.4951329518758425     
   4.0000000000000000        5.6000000000000005        3.5070374464725305     
   4.0000000000000000        6.4000000000000004        3.4988814900925704     
   4.0000000000000000        7.2000000000000002        3.5066627529065797     
   4.0000000000000000        8.0000000000000000        3.5025304662403878     
   4.0000000000000000        8.8000000000000007        3.4990892953676935     
   4.0000000000000000        9.6000000000000014        3.4931643844992180     
   4.0000000000000000        10.400000000000000        3.5049340114284711     
   4.0000000000000000        11.200000000000001        3.4902366501575726     
   4.0000000000000000        12.000000000000000        3.5109447467000221     
   4.0000000000000000        12.800000000000001        3.4907790433742782     
   4.0000000000000000        13.600000000000001        3.5036512174629246     
   4.0000000000000000        14.400000000000000        3.4907121909093974     
   4.0000000000000000        15.200000000000001        3.5106513186259334     
   4.0000000000000000        16.000000000000000        3.4964801309148590     
   4.0000000000000000        16.800000000000001        3.5117407352160002     
   4.0000000000000000        17.600000000000001        3.5087167761398321     
   4.0000000000000000        18.400000000000002        3.4905865446758058     
   4.0000000000000000        19.200000000000003        3.5098257247074289     
   4.0000000000000000        20.000000000000000        3.5055580379553875     
   4.0000000000000000        20.800000000000001        3.5025033697523162     
   4.0000000000000000        21.600000000000001        3.5069192058341558     
   4.0000000000000000        22.400000000000002        3.5041051997028614     
   4.0000000000000000        23.200000000000003        3.4963805405069728     
   4.0000000000000000        24.000000000000000        3.5000063823158856     
   4.0000000000000000        24.800000000000001        3.4986646896514833     
   4.0000000000000000        25.600000000000001        3.4973536025292473     
   4.0000000000000000        26.400000000000002        3.4983220321899835     
   4.0000000000000000        27.200000000000003        3.5062831905922276     
   4.0000000000000000        28.000000000000000        3.4991308562056109     
   4.0000000000000000        28.800000000000001        3.4942465516939096     
   4.0000000000000000        29.600000000000001        3.5081590296927572     
   4.0000000000000000        30.400000000000002        3.5018142687876375     
   4.0000000000000000        31.200000000000003        3.4993723038450288     
   4.0000000000000000        32.000000000000000        3.4990559913652954     
   4.0000000000000000        32.800000000000004        3.4967869573849422     
   4.0000000000000000        33.600000000000001        3.5075565261939503     
   4.0000000000000000        34.399999999999999        3.5091289526131733     
   4.0000000000000000        35.200000000000003        3.5146781385669161     
   4.0000000000000000        36.000000000000000        3.4976598370951972     
   4.0000000000000000        36.800000000000004        3.5016479014127171     
   4.0000000000000000        37.600000000000001        3.5029246350618934     
   4.0000000000000000        38.400000000000006        3.5004907454513199     
   4.0000000000000000        39.200000000000003        3.4941083124582870     
   4.0000000000000000        40.000000000000000        3.5123358189087894     
   4.0000000000000000        40.800000000000004        3.5073265144905417     
   4.0000000000000000        41.600000000000001        3.5006306158556040     
   4.0000000000000000        42.400000000000006        3.5119423416831803     
   4.0000000000000000        43.200000000000003        3.4968641263724809     
   4.0000000000000000        44.000000000000000        3.4980902204399280     
   4.0000000000000000        44.800000000000004        3.5053743527299273     
   4.0000000000000000        45.600000000000001        3.5089493453762164     
   4.0000000000000000        46.400000000000006        3.4957296827356070     
   4.0000000000000000        47.200000000000003        3.5146971118537209     
   4.0000000000000000        48.000000000000000        3.5082912179832415     
   4.0000000000000000        48.800000000000004        3.5176133213621945     
   4.0000000000000000        49.600000000000001        3.5119494156386004     
   4.0000000000000000        50.400000000000006        3.5031932659569600     
   4.0000000000000000        51.200000000000003        3.5029605382940194     
   4.0000000000000000        52.000000000000000        3.5060540228571364     
   4.0000000000000000        52.800000000000004        3.5146117645187722     
   4.0000000000000000        53.600000000000001        3.4936724316428012     
   4.0000000000000000        54.400000000000006        3.5059077419592786     
   4.0000000000000000        55.200000000000003        3.5040527822432765     
   4.0000000000000000        56.000000000000000        3.5105517153316779     
   4.0000000000000000        56.800000000000004        3.5042887975429453     
   4.0000000000000000        57.600000000000001        3.5117603658213867     
   4.0000000000000000        58.400000000000006        3.5163010242397936     
   4.0000000000000000        59.200000000000003        3.5007566366264657     
   4.0000000000000000        60.000000000000000        3.5107262784955289     
   4.0000000000000000        60.800000000000004        3.5083520618120509     
   4.0000000000000000        61.600000000000001        3.5077400390479347     
   4.0000000000000000        62.400000000000006        3.5083744635966054     
   4.0000000000000000        63.200000000000003        3.4997969019165764     
   4.0000000000000000        64.000000000000000        3.5093007249178756     
   4.0000000000000000        64.799999999999997        3.4954443671982323     
   4.0000000000000000        65.600000000000009        3.4968942126288871     
   4.0000000000000000        66.400000000000006        3.4970829508535797     
   4.0000000000000000        67.200000000000003        3.5102241112104102     
   4.0000000000000000        68.000000000000000        3.4994922487536542     
   4.0000000000000000        68.799999999999997        3.5107848752976025     
   4.0000000000000000        69.600000000000009        3.5026642598492130     
   4.0000000000000000        70.400000000000006        3.5083325558614078     
   4.0000000000000000        71.200000000000003        3.4908971834036318     
   4.0000000000000000        72.000000000000000        3.5093910000912523     
   4.0000000000000000        72.799999999999997        3.4951317227821490     
   4.0000000000000000        73.600000000000009        3.5009209233474921     
   4.0000000000000000        74.400000000000006        3.5012609108645227     
   4.0000000000000000        75.200000000000003        3.5026145035648719     
   4.0000000000000000        76.000000000000000        3.4962102619047726     
   4.0000000000000000        76.800000000000011        3.5114284134888401     
   4.0000000000000000        77.600000000000009        3.5128083779355492     
   4.0000000000000000        78.400000000000006        3.5049763551068724     
   4.0000000000000000        79.200000000000003        3.5044713497937172     
   4.0000000000000000        80.000000000000000        3.5167965948660953     
   4.0000000000000000        80.800000000000011        3.4952212828131222     
   4.0000000000000000        81.600000000000009        3.5162970417245676     
   4.0000000000000000        82.400000000000006        3.4955263417864946     
   4.0000000000000000        83.200000000000003        3.5145712241643783     
   4.0000000000000000        84.000000000000000        3.5076919556411679     
   4.0000000000000000        84.800000000000011        3.5047623229664122     
   4.0000000000000000        85.600000000000009        3.4969719125092422     
   4.0000000000000000        86.400000000000006        3.5112116536291063     
   4.0000000000000000        87.200000000000003        3.5130613318753885     
   4.0000000000000000        88.000000000000000        3.5167025981354842     
   4.0000000000000000        88.800000000000011        3.5011718674596586     
   4.0000000000000000        89.600000000000009        3.5023252074711086     
   4.0000000000000000        90.400000000000006        3.5062789058141202     
   4.0000000000000000        91.200000000000003        3.5119671912083086     
   4.0000000000000000        92.000000000000000        3.4992321830882087     
   4.0000000000000000        92.800000000000011        3.5062170402410162     
   4.0000000000000000        93.600000000000009        3.5075005416616438     
   4.0000000000000000        94.400000000000006        3.5037782303556408     
   4.0000000000000000        95.200000000000003        3.5107225728851161     
   4.0000000000000000        96.000000000000000        3.4933760279574275     
   4.0000000000000000        96.800000000000011        3.5156524769784694     
   4.0000000000000000        97.600000000000009        3.4991600693905638     
   4.0000000000000000        98.400000000000006        3.4973078842744503     
   4.0000000000000000        99.200000000000003        3.4951697030216078     
   4.0000000000000000        100.00000000000000        3.4947884116353181     
   4.0000000000000000        100.80000000000001        3.5122356917030224     
   4.0000000000000000        101.60000000000001        3.5088375736060025     
   4.0000000000000000        102.40000000000001        3.4959961675673559     

   4.8000000000000007       0.80000000000000004        3.5053896638621125     
   4.8000000000000007        1.6000000000000001        3.4958663530718201     
   4.8000000000000007        2.4000000000000004        3.5029009381786333     
   4.8000000000000007        3.2000000000000002        3.4990473650011773     
   4.8000000000000007        4.0000000000000000        3.5136765314169209     
   4.8000000000000007        4.8000000000000007        3.4935338751750136     
   4.8000000000000007        5.6000000000000005        3.4982650079844881     
   4.8000000000000007        6.4000000000000004        3.4969981756543631     
   4.8000000000000007        7.2000000000000002        3.4965082173278064     
   4.8000000000000007        8.0000000000000000        3.4956831534230934     
   4.8000000000000007        8.8000000000000007        3.5043078589717833     
   4.8000000000000007        9.6000000000000014        3.5046071543820609     
   4.8000000000000007        10.400000000000000        3.5016325468372456     
   4.8000000000000007        11.200000000000001        3.4908616216675781     
   4.8000000000000007        12.000000000000000        3.4920184927299864     
   4.8000000000000007        12.800000000000001        3.5093882371943299     
   4.8000000000000007        13.600000000000001        3.4954269670042031     
   4.8000000000000007        14.400000000000000        3.5040600499873467     
   4.8000000000000007        15.200000000000001        3.4882240980740140     
   4.8000000000000007        16.000000000000000        3.5012857874297998     
   4.8000000000000007        16.800000000000001        3.4862167596347970     
   4.8000000000000007        17.600000000000001        3.5032865176998804     
   4.8000000000000007        18.400000000000002        3.4969670603888470     
   4.8000000000000007        19.200000000000003        3.5025150425030729     
   4.8000000000000007        20.000000000000000        3.4904567796448993     
   4.8000000000000007        20.800000000000001        3.5115222818788898     
   4.8000000000000007        21.600000000000001        3.4961531963928274     
   4.8000000000000007        22.400000000000002        3.4910323639407488     
   4.8000000000000007        23.200000000000003        3.4911980844334392     
   4.8000000000000007        24.000000000000000        3.5106402591503763     
   4.8000000000000007        24.800000000000001        3.5093172313695367     
   4.8000000000000007        25.600000000000001        3.4991746707343010     
   4.8000000000000007        26.400000000000002        3.5079528215543361     
   4.8000000000000007        27.200000000000003        3.4924901073702497     
   4.8000000000000007        28.000000000000000        3.4959416354118353     
   4.8000000000000007        28.800000000000001        3.4988096829618982     
   4.8000000000000007        29.600000000000001        3.5087835698898311     
   4.8000000000000007        30.400000000000002        3.5068970591507203     
   4.8000000000000007        31.200000000000003        3.5009528334884488     
   4.8000000000000007        32.000000000000000        3.5131354475012722     
   4.8000000000000007        32.800000000000004        3.5015760526915782     
   4.8000000000000007        33.600000000000001        3.5120171914736953     
   4.8000000000000007        34.399999999999999        3.4871550126674835     
   4.8000000000000007        35.200000000000003        3.4983078952583506     
   4.8000000000000007        36.000000000000000        3.5122262742779471     
   4.8000000000000007        36.800000000000004        3.5012320694700869     
   4.8000000000000007        37.600000000000001        3.5123306633528752     
   4.8000000000000007        38.400000000000006        3.5021105403036294     
   4.8000000000000007        39.200000000000003        3.4964631541204052     
   4.8000000000000007        40.000000000000000        3.5021294610453548     
   4.8000000000000007        40.800000000000004        3.5125827163324024     
   4.8000000000000007        41.600000000000001        3.4947128449020783     
   4.8000000000000007        42.400000000000006        3.5033023300468855     
   4.8000000000000007        43.200000000000003        3.5049546185849882     
   4.8000000000000007        44.000000000000000        3.5184974186602207     
   4.8000000000000007        44.800000000000004        3.5005922861399092     
   4.8000000000000007        45.600000000000001        3.5190660893572510     
   4.8000000000000007        46.400000000000006        3.5106855825591743     
   4.8000000000000007        47.200000000000003        3.5027680147599303     
   4.8000000000000007        48.000000000000000        3.5092369621545365     
   4.8000000000000007        48.800000000000004        3.5069256290235855     
   4.8000000000000007        49.600000000000001        3.5072312339931182     
   4.8000000000000007        50.400000000000006        3.5076190812523205     
   4.8000000000000007        51.200000000000003        3.5030977496959714     
   4.8000000000000007        52.000000000000000        3.5081771550421963     
   4.8000000000000007        52.800000000000004        3.5164596045402652     
   4.8000000000000007        53.600000000000001        3.5072695424304743     
   4.8000000000000007        54.400000000000006        3.5194339238307100     
   4.8000000000000007        55.200000000000003        3.4988952064323420     
   4.8000000000000007        56.000000000000000        3.5155967274605722     
   4.8000000000000007        56.800000000000004        3.5003148235964394     
   4.8000000000000007        57.600000000000001        3.4987107643683815     
   4.8000000000000007        58.400000000000006        3.4981199287622124     
   4.8000000000000007        59.200000000000003        3.5072895371953412     
   4.8000000000000007        60.000000000000000        3.4944237593266609     
   4.8000000000000007        60.800000000000004        3.4938113936264688     
   4.8000000000000007        61.600000000000001        3.5018096598014212     
   4.8000000000000007        62.400000000000006        3.4989816678595211     
   4.8000000000000007        63.200000000000003        3.5104631378921112     
   4.8000000000000007        64.000000000000000        3.4926442847019370     
   4.8000000000000007        64.799999999999997        3.5000946335246210     
   4.8000000000000007        65.600000000000009        3.5153598566899982     
   4.8000000000000007        66.400000000000006        3.5025151097118989     
   4.8000000000000007        67.200000000000003        3.5131545127638972     
   4.8000000000000007        68.000000000000000        3.4968547659358578     
   4.8000000000000007        68.799999999999997        3.5076681277203985     
   4.8000000000000007        69.600000000000009        3.5056163814217962     
   4.8000000000000007        70.400000000000006        3.5000102849530590     
   4.8000000000000007        71.200000000000003        3.5015759568461342     
   4.8000000000000007        72.000000000000000        3.5006908706936746     
   4.8000000000000007        72.799999999999997        3.5066368848670417     
   4.8000000000000007        73.600000000000009        3.5015803007016046     
   4.8000000000000007        74.400000000000006        3.5181221262438358     
   4.8000000000000007        75.200000000000003        3.4939039293830878     
   4.8000000000000007        76.000000000000000        3.5125040244017516     
   4.8000000000000007        76.800000000000011        3.5041753972878307     
   4.8000000000000007        77.600000000000009        3.4891762003440925     
   4.8000000000000007        78.400000000000006        3.5132416424565540     
   4.8000000000000007        79.200000000000003        3.5095479850760993     
   4.8000000000000007        80.000000000000000        3.5005470190331414     
   4.8000000000000007        80.800000000000011        3.4984062924548143     
   4.8000000000000007        81.600000000000009        3.5035106508858092     
   4.8000000000000007        82.400000000000006        3.5086582492847502     
   4.8000000000000007        83.200000000000003        3.4986342736180891     
   4.8000000000000007        84.000000000000000        3.5001896103226122     
   4.8000000000000007        84.800000000000011        3.5066233730811329     
   4.8000000000000007        85.600000000000009        3.5028600582599085     
   4.8000000000000007        86.400000000000006        3.5034140014157114     
   4.8000000000000007        87.200000000000003        3.5045279976335140     
   4.8000000000000007        88.000000000000000        3.5000408473328766     
   4.8000000000000007        88.800000000000011        3.5044623462909890     
   4.8000000000000007        89.600000000000009        3.4987540554054579     
   4.8000000000000007        90.400000000000006        3.5111230471034238     
   4.8000000000000007        91.200000000000003        3.4926834649478127     
   4.8000000000000007        92.000000000000000        3.5060937997861394     
   4.8000000000000007        92.800000000000011        3.4972426251499629     
   4.8000000000000007        93.600000000000009        3.4979828403460784     
   4.8000000000000007        94.400000000000006        3.5023716353077505     
   4.8000000000000007        95.200000000000003        3.4953054333917692     
   4.8000000000000007        96.000000000000000        3.5135865760889713     
   4.8000000000000007        96.800000000000011        3.4980063026014503     
   4.8000000000000007        97.600000000000009        3.4902632887509810     
   4.8000000000000007        98.400000000000006        3.5123505792981082     
   4.8000000000000007        99.200000000000003        3.5142887128564166     
   4.8000000000000007        100.00000000000000        3.5016164020284175     
   4.8000000000000007        100.80000000000001        3.5089049327641408     
   4.8000000000000007        101.60000000000001        3.4961758923044615     
   4.8000000000000007        102.40000000000001        3.4939418249375116     

   5.6000000000000005       0.80000000000000004        3.5023084923692478     
   5.6000000000000005        1.6000000000000001        3.5160803946604138     
   5.6000000000000005        2.4000000000000004        3.4967162741310207     
   5.6000000000000005        3.2000000000000002        3.5141565844594949     
   5.6000000000000005        4.0000000000000000        3.4987389542808214     
   5.6000000000000005        4.8000000000000007        3.5134423318816328     
   5.6000000000000005        5.6000000000000005        3.5123586592403351     
   5.6000000000000005        6.4000000000000004        3.5107975863786161     
   5.6000000000000005        7.2000000000000002        3.5093910843367202     
   5.6000000000000005        8.0000000000000000        3.5046207866842627     
   5.6000000000000005        8.8000000000000007        3.4967365224349987     
   5.6000000000000005        9.6000000000000014        3.4965689162903315     
   5.6000000000000005        10.400000000000000        3.5040000438661232     
   5.6000000000000005        11.200000000000001        3.4884894943485292     
   5.6000000000000005        12.000000000000000        3.5099453788433497     
   5.6000000000000005        12.800000000000001        3.4959736359326885     
   5.6000000000000005        13.600000000000001        3.4932488861712421     
   5.6000000000000005        14.400000000000000        3.5044119422883222     
   5.6000000000000005        15.200000000000001        3.4864954904346765     
   5.6000000000000005        16.000000000000000        3.5046881926006783     
   5.6000000000000005        16.800000000000001        3.4872451296291573     
   5.6000000000000005        17.600000000000001        3.4999850822045167     
   5.6000000000000005        18.400000000000002        3.4869527981274002     
   5.6000000000000005        19.200000000000003        3.5030220684921027     
   5.6000000000000005        20.000000000000000        3.5020468266493050     
   5.6000000000000005        20.800000000000001        3.4907868425673771     
   5.6000000000000005        21.600000000000001        3.4940632524576793     
   5.6000000000000005        22.400000000000002        3.5057875682003594     
   5.6000000000000005        23.200000000000003        3.5083037888538469     
   5.6000000000000005        24.000000000000000        3.5004999571378961     
   5.6000000000000005        24.800000000000001        3.4838034494560310     
   5.6000000000000005        25.600000000000001        3.5004767307650875     
   5.6000000000000005        26.400000000000002        3.5085578405610280     
   5.6000000000000005        27.200000000000003        3.4909424933209001     
   5.6000000000000005        28.000000000000000        3.5099547781150480     
   5.6000000000000005        28.800000000000001        3.5013544079655672     
   5.6000000000000005        29.600000000000001        3.4946099079439632     
   5.6000000000000005        30.400000000000002        3.5042703443112480     
   5.6000000000000005        31.200000000000003        3.4950449152255265     
   5.6000000000000005        32.000000000000000        3.5036524509046121     
   5.6000000000000005        32.800000000000004        3.4917953040863630     
   5.6000000000000005        33.600000000000001        3.5043024230964681     
   5.6000000000000005        34.399999999999999        3.5098989304432857     
   5.6000000000000005        35.200000000000003        3.5024023019030337     
   5.6000000000000005        36.000000000000000        3.4979539641126554     
   5.6000000000000005        36.800000000000004        3.5015602295800239     
   5.6000000000000005        37.600000000000001        3.5138193029887028     
   5.6000000000000005        38.400000000000006        3.5027668399252527     
   5.6000000000000005        39.200000000000003        3.5132125609015321     
   5.6000000000000005        40.000000000000000        3.4977553799008598     
   5.6000000000000005        40.800000000000004        3.5062012627163406     
   5.6000000000000005        41.600000000000001        3.5169464176116461     
   5.6000000000000005        42.400000000000006        3.5004480557099131     
   5.6000000000000005        43.200000000000003        3.5124744585703969     
   5.6000000000000005        44.000000000000000        3.4972254181251290     
   5.6000000000000005        44.800000000000004        3.5128284866376331     
   5.6000000000000005        45.600000000000001        3.5008035231780887     
   5.6000000000000005        46.400000000000006        3.4963537755462371     
   5.6000000000000005        47.200000000000003        3.5057480273113701     
   5.6000000000000005        48.000000000000000        3.5128674897953269     
   5.6000000000000005        48.800000000000004        3.5049364251373696     
   5.6000000000000005        49.600000000000001        3.5007494617901598     
   5.6000000000000005        50.400000000000006        3.5048667875607284     
   5.6000000000000005        51.200000000000003        3.5002427296518412     
   5.6000000000000005        52.000000000000000        3.5084612783638027     
   5.6000000000000005        52.800000000000004        3.5099398451269401     
   5.6000000000000005        53.600000000000001        3.5005672967254431     
   5.6000000000000005        54.400000000000006        3.5162981843904038     
   5.6000000000000005        55.200000000000003        3.5047693302789873     
   5.6000000000000005        56.000000000000000        3.5097993805393974     
   5.6000000000000005        56.800000000000004        3.5170665946871020     
   5.6000000000000005        57.600000000000001        3.4956756524506196     
   5.6000000000000005        58.400000000000006        3.5119257889554740     
   5.6000000000000005        59.200000000000003        3.4983904742218823     
   5.6000000000000005        60.000000000000000        3.5149487626417044     
   5.6000000000000005        60.800000000000004        3.5073259634285856     
   5.6000000000000005        61.600000000000001        3.4991773709858824     
   5.6000000000000005        62.400000000000006        3.4966355658868413     
   5.6000000000000005        63.200000000000003        3.5017872570564528     
   5.6000000000000005        64.000000000000000        3.5038625453915566     
   5.6000000000000005        64.799999999999997        3.5097392847801165     
   5.6000000000000005        65.600000000000009        3.5063439652046053     
   5.6000000000000005        66.400000000000006        3.4939803151431734     
   5.6000000000000005        67.200000000000003        3.5009262143027882     
   5.6000000000000005        68.000000000000000        3.5110109031848995     
   5.6000000000000005        68.799999999999997        3.5020467082102433     
   5.6000000000000005        69.600000000000009        3.4950826901433154     
   5.6000000000000005        70.400000000000006        3.5098268805871307     
   5.6000000000000005        71.200000000000003        3.5045784402930389     
   5.6000000000000005        72.000000000000000        3.5114931008199659     
   5.6000000000000005        72.799999999999997        3.4988922906605389     
   5.6000000000000005        73.600000000000009        3.4973705159180999     
   5.6000000000000005        74.400000000000006        3.4984345424637957     
   5.6000000000000005        75.200000000000003        3.5063355109439871     
   5.6000000000000005        76.000000000000000        3.5143140085958282     
   5.6000000000000005        76.800000000000011        3.4992599106141027     
   5.6000000000000005        77.600000000000009        3.5157961300677498     
   5.6000000000000005        78.400000000000006        3.4993554657348480     
   5.6000000000000005        79.200000000000003        3.5001958258993469     
   5.6000000000000005        80.000000000000000        3.5077505304960801     
   5.6000000000000005        80.800000000000011        3.5089313083293776     
   5.6000000000000005        81.600000000000009        3.5092375199608568     
   5.6000000000000005        82.400000000000006        3.5095046736419699     
   5.6000000000000005        83.200000000000003        3.5081327894526608     
   5.6000000000000005        84.000000000000000        3.5102215805135062     
   5.6000000000000005        84.800000000000011        3.5106508922327246     
   5.6000000000000005        85.600000000000009        3.5013359492296288     
   5.6000000000000005        86.400000000000006        3.5041964449650265     
   5.6000000000000005        87.200000000000003        3.4957087489859919     
   5.6000000000000005        88.000000000000000        3.5134663550545109     
   5.6000000000000005        88.800000000000011        3.5095149775656931     
   5.6000000000000005        89.600000000000009        3.5027313789928542     
   5.6000000000000005        90.400000000000006        3.5166969071131682     
   5.6000000000000005        91.200000000000003        3.5080092309389119     
   5.6000000000000005        92.000000000000000        3.5197089719224763     
   5.6000000000000005        92.800000000000011        3.4944745354431390     
   5.6000000000000005        93.600000000000009        3.5191197895968518     
   5.6000000000000005        94.400000000000006        3.5086771941631993     
   5.6000000000000005        95.200000000000003        3.4957306124597980     
   5.6000000000000005        96.000000000000000        3.5045042469419925     
   5.6000000000000005        96.800000000000011        3.5119505523070944     
   5.6000000000000005        97.600000000000009        3.5115314080489277     
   5.6000000000000005        98.400000000000006        3.5059237073627445     
   5.6000000000000005        99.200000000000003        3.4909618065306733     
   5.6000000000000005        100.00000000000000        3.5007656967709138     
   5.6000000000000005        100.80000000000001        3.5050543379986365     
   5.6000000000000005        101.60000000000001        3.5073694653453664     
   5.6000000000000005        102.40000000000001        3.5128503527463839     

   6.4000000000000004       0.80000000000000004        3.4969026178712777     
   6.4000000000000004        1.6000000000000001        3.5109819852899324     
   6.4000000000000004        2.4000000000000004        3.4903602658203026     
   6.4000000000000004        3.2000000000000002        3.5056712219952848     
   6.4000000000000004        4.0000000000000000        3.4888298534635083     
   6.4000000000000004        4.8000000000000007        3.4958747739669969     
   6.4000000000000004        5.6000000000000005        3.4920192058459545     
   6.4000000000000004        6.4000000000000004        3.4896045481422293     
   6.4000000000000004        7.2000000000000002        3.4884942961809537     
   6.4000000000000004        8.0000000000000000        3.4919435314796208     
   6.4000000000000004        8.8000000000000007        3.5025673705067124     
   6.4000000000000004        9.6000000000000014        3.4965600577859264     
   6.4000000000000004        10.400000000000000        3.5049531506972129     
   6.4000000000000004        11.200000000000001        3.4927783987118799     
   6.4000000000000004        12.000000000000000        3.5086026736015929     
   6.4000000000000004        12.800000000000001        3.4984928991793405     
   6.4000000000000004        13.600000000000001        3.5056042678694492     
   6.4000000000000004        14.400000000000000        3.5059040850761520     
   6.4000000000000004        15.200000000000001        3.5005308622284885     
   6.4000000000000004        16.000000000000000        3.4887128189077767     
   6.4000000000000004        16.800000000000001        3.5008296562790391     
   6.4000000000000004        17.600000000000001        3.5048005672044789     
   6.4000000000000004        18.400000000000002        3.4938031455519591     
   6.4000000000000004        19.200000000000003        3.4979988584127479     
   6.4000000000000004        20.000000000000000        3.4917498270070988     
   6.4000000000000004        20.800000000000001        3.5016594452061480     
   6.4000000000000004        21.600000000000001        3.5001671309469651     
   6.4000000000000004        22.400000000000002        3.4861112944065127     
   6.4000000000000004        23.200000000000003        3.4982954074642962     
   6.4000000000000004        24.000000000000000        3.4906529149973751     
   6.4000000000000004        24.800000000000001        3.5021813431196978     
   6.4000000000000004        25.600000000000001        3.5000708539936718     
   6.4000000000000004        26.400000000000002        3.5050001615731836     
   6.4000000000000004        27.200000000000003        3.4991201856581626     
   6.4000000000000004        28.000000000000000        3.5035761612454559     
   6.4000000000000004        28.800000000000001        3.4993481453572119     
   6.4000000000000004        29.600000000000001        3.5128449987657060     
   6.4000000000000004        30.400000000000002        3.4991745815780866     
   6.4000000000000004        31.200000000000003        3.5044153179032680     
   6.4000000000000004        32.000000000000000        3.5051956335549765     
   6.4000000000000004        32.800000000000004        3.5003621605423225     
   6.4000000000000004        33.600000000000001        3.5040295048803745     
   6.4000000000000004        34.399999999999999        3.4958588565554547     
   6.4000000000000004        35.200000000000003        3.5037657041055734     
   6.4000000000000004        36.000000000000000        3.5022620817555237     
   6.4000000000000004        36.800000000000004        3.5049515944053775     
   6.4000000000000004        37.600000000000001        3.4981530690779863     
   6.4000000000000004        38.400000000000006        3.5113294878474450     
   6.4000000000000004        39.200000000000003        3.5042980151940788     
   6.4000000000000004        40.000000000000000        3.5043650307324699     
   6.4000000000000004        40.800000000000004        3.4982160347968358     
   6.4000000000000004        41.600000000000001        3.5079114486381346     
   6.4000000000000004        42.400000000000006        3.5044416877328808     
   6.4000000000000004        43.200000000000003        3.4985229464490368     
   6.4000000000000004        44.000000000000000        3.5132399395922151     
   6.4000000000000004        44.800000000000004        3.5085525389417436     
   6.4000000000000004        45.600000000000001        3.5150172618281554     
   6.4000000000000004        46.400000000000006        3.5185557436835260     
   6.4000000000000004        47.200000000000003        3.4994326088271150     
   6.4000000000000004        48.000000000000000        3.5024158566815444     
   6.4000000000000004        48.800000000000004        3.5087790015738558     
   6.4000000000000004        49.600000000000001        3.5074009013993490     
   6.4000000000000004        50.400000000000006        3.5141714845976924     
   6.4000000000000004        51.200000000000003        3.5197149773593344     
   6.4000000000000004        52.000000000000000        3.5060164935249674     
   6.4000000000000004        52.800000000000004        3.5099951741761575     
   6.4000000000000004        53.600000000000001        3.5000893831539130     
   6.4000000000000004        54.400000000000006        3.5081809406052646     
   6.4000000000000004        55.200000000000003        3.5062563044279291     
   6.4000000000000004        56.000000000000000        3.5075653104341060     
   6.4000000000000004        56.800000000000004        3.5010377151148879     
   6.4000000000000004        57.600000000000001        3.5019888807556936     
   6.4000000000000004        58.400000000000006        3.5159743227366631     
   6.4000000000000004        59.200000000000003        3.5016122751266674     
   6.4000000000000004        60.000000000000000        3.5055520565410361     
   6.4000000000000004        60.800000000000004        3.5134597397080980     
   6.4000000000000004        61.600000000000001        3.5100729167030718     
   6.4000000000000004        62.400000000000006        3.5112543596485923     
   6.4000000000000004        63.200000000000003        3.4924497245923378     
   6.4000000000000004        64.000000000000000        3.5085737007397428     
   6.4000000000000004        64.799999999999997        3.5002383854709276     
   6.4000000000000004        65.600000000000009        3.5026751125844116     
   6.4000000000000004        66.400000000000006        3.5007628096152255     
   6.4000000000000004        67.200000000000003        3.5132244205335499     
   6.4000000000000004        68.000000000000000        3.4983568846689770     
   6.4000000000000004        68.799999999999997        3.5119500253626876     
   6.4000000000000004        69.600000000000009        3.5053239094897424     
   6.4000000000000004        70.400000000000006        3.5030817117990876     
   6.4000000000000004        71.200000000000003        3.4985105030611034     
   6.4000000000000004        72.000000000000000        3.5140188432595818     
   6.4000000000000004        72.799999999999997        3.5066589928290015     
   6.4000000000000004        73.600000000000009        3.5164968199149516     
   6.4000000000000004        74.400000000000006        3.5029209436594400     
   6.4000000000000004        75.200000000000003        3.5140990354094184     
   6.4000000000000004        76.000000000000000        3.4983814449764852     
   6.4000000000000004        76.800000000000011        3.5045168126574948     
   6.4000000000000004        77.600000000000009        3.5026049599297546     
   6.4000000000000004        78.400000000000006        3.5029222084293532     
   6.4000000000000004        79.200000000000003        3.5112883842035187     
   6.4000000000000004        80.000000000000000        3.5200950918202500     
   6.4000000000000004        80.800000000000011        3.4978650692372231     
   6.4000000000000004        81.600000000000009        3.5044524572958520     
   6.4000000000000004        82.400000000000006        3.5166660425830725     
   6.4000000000000004        83.200000000000003        3.5023298368262745     
   6.4000000000000004        84.000000000000000        3.5042443143917836     
   6.4000000000000004        84.800000000000011        3.5039255691945628     
   6.4000000000000004        85.600000000000009        3.5159257434181246     
   6.4000000000000004        86.400000000000006        3.5004686059825731     
   6.4000000000000004        87.200000000000003        3.5106538335158115     
   6.4000000000000004        88.000000000000000        3.5116426120122211     
   6.4000000000000004        88.800000000000011        3.4958618128908490     
   6.4000000000000004        89.600000000000009        3.4975988585107394     
   6.4000000000000004        90.400000000000006        3.5128049438793822     
   6.4000000000000004        91.200000000000003        3.5020663690527889     
   6.4000000000000004        92.000000000000000        3.4961291254485589     
   6.4000000000000004        92.800000000000011        3.5074688170756505     
   6.4000000000000004        93.600000000000009        3.4961430763064594     
   6.4000000000000004        94.400000000000006        3.5009739912641269     
   6.4000000000000004        95.200000000000003        3.5094476423971361     
   6.4000000000000004        96.000000000000000        3.5099242992575475     
   6.4000000000000004        96.800000000000011        3.4873697781457245     
   6.4000000000000004        97.600000000000009        3.5071154761075638     
   6.4000000000000004        98.400000000000006        3.4964986452461240     
   6.4000000000000004        99.200000000000003        3.5090231729361667     
   6.4000000000000004        100.00000000000000        3.5020350858595335     
   6.4000000000000004        100.80000000000001        3.5067073409742071     
   6.4000000000000004        101.60000000000001        3.4943650646055033     
   6.4000000000000004        102.40000000000001        3.4975636479340593     

   7.2000000000000002       0.80000000000000004        3.4923825759099674     
   7.2000000000000002        1.6000000000000001        3.5050041444786051     
   7.2000000000000002        2.4000000000000004        3.5102825960871296     
   7.2000000000000002        3.2000000000000002        3.5101304246377225     
   7.2000000000000002        4.0000000000000000        3.5134453349823658     
   7.2000000000000002        4.8000000000000007        3.4952419896946449     
   7.2000000000000002        5.6000000000000005        3.5133437753256338     
   7.2000000000000002        6.4000000000000004        3.5070770740651214     
   7.2000000000000002        7.2000000000000002        3.5016899106083281     
   7.2000000000000002        8.0000000000000000        3.4978160705149417     
   7.2000000000000002        8.8000000000000007        3.5031763867738430     
   7.2000000000000002        9.6000000000000014        3.4939319384707761     
   7.2000000000000002        10.400000000000000        3.5091227320886000     
   7.2000000000000002        11.200000000000001        3.4885635359720761     
   7.2000000000000002        12.000000000000000        3.4891999328564562     
   7.2000000000000002        12.800000000000001        3.4909585879751961     
   7.2000000000000002        13.600000000000001        3.5066429117469813     
   7.2000000000000002        14.400000000000000        3.4847268499847641     
   7.2000000000000002        15.200000000000001        3.4983735127193514     
   7.2000000000000002        16.000000000000000        3.5038205908689197     
   7.2000000000000002        16.800000000000001        3.4889021428048084     
   7.2000000000000002        17.600000000000001        3.4905963958330322     
   7.2000000000000002        18.400000000000002        3.5026540674098849     
   7.2000000000000002        19.200000000000003        3.5032935944003851     
   7.2000000000000002        20.000000000000000        3.4956739471860696     
   7.2000000000000002        20.800000000000001        3.4846989406792477     
   7.2000000000000002        21.600000000000001        3.5075302351428679     
   7.2000000000000002        22.400000000000002        3.4853311224442596     
   7.2000000000000002        23.200000000000003        3.5091283249746703     
   7.2000000000000002        24.000000000000000        3.4976651125343396     
   7.2000000000000002        24.800000000000001        3.5037274095148394     
   7.2000000000000002        25.600000000000001        3.5019594151851328     
   7.2000000000000002        26.400000000000002        3.4840675573985673     
   7.2000000000000002        27.200000000000003        3.5069451599237929     
   7.2000000000000002        28.000000000000000        3.4878861779823125     
   7.2000000000000002        28.800000000000001        3.5119371192871087     
   7.2000000000000002        29.600000000000001        3.4923993332716146     
   7.2000000000000002        30.400000000000002        3.4957176898917099     
   7.2000000000000002        31.200000000000003        3.5056346592830403     
   7.2000000000000002        32.000000000000000        3.4984410673232884     
   7.2000000000000002        32.800000000000004        3.5039842745417746     
   7.2000000000000002        33.600000000000001        3.5061815967620218     
   7.2000000000000002        34.399999999999999        3.5003066198442570     
   7.2000000000000002        35.200000000000003        3.4985586353871243     
   7.2000000000000002        36.000000000000000        3.5130062551486230     
   7.2000000000000002        36.800000000000004        3.5095309298725557     
   7.2000000000000002        37.600000000000001        3.4991026300942818     
   7.2000000000000002        38.400000000000006        3.5034081961937655     
   7.2000000000000002        39.200000000000003        3.5128520147385811     
   7.2000000000000002        40.000000000000000        3.5052793542464551     
   7.2000000000000002        40.800000000000004        3.5151163457026113     
   7.2000000000000002        41.600000000000001        3.5006060994898429     
   7.2000000000000002        42.400000000000006        3.5055129759509702     
   7.2000000000000002        43.200000000000003        3.5177923039135024     
   7.2000000000000002        44.000000000000000        3.5065445870442020     
   7.2000000000000002        44.800000000000004        3.5004955709331602     
   7.2000000000000002        45.600000000000001        3.5066718746464702     
   7.2000000000000002        46.400000000000006        3.4972523194541916     
   7.2000000000000002        47.200000000000003        3.5150733668537737     
   7.2000000000000002        48.000000000000000        3.5077637705089590     
   7.2000000000000002        48.800000000000004        3.5189399671070936     
   7.2000000000000002        49.600000000000001        3.5714884546372101     
   7.2000000000000002        50.400000000000006        3.6008509715597068     
   7.2000000000000002        51.200000000000003        3.6117554960246814     
   7.2000000000000002        52.000000000000000        3.5986333244602160     
   7.2000000000000002        52.800000000000004        3.5565353637904944     
   7.2000000000000002        53.600000000000001        3.5192969610007063     
   7.2000000000000002        54.400000000000006        3.5081024195666335     
   7.2000000000000002        55.200000000000003        3.5047166606575457     
   7.2000000000000002        56.000000000000000        3.5060137627773296     
   7.2000000000000002        56.800000000000004        3.5121602595230015     
   7.2000000000000002        57.600000000000001        3.5017514329799093     
   7.2000000000000002        58.400000000000006        3.5167791385694329     
   7.2000000000000002        59.200000000000003        3.5072958505894238     
   7.2000000000000002        60.000000000000000        3.4978327964984826     
   7.2000000000000002        60.800000000000004        3.4973540010026465     
   7.2000000000000002        61.600000000000001        3.5029682923311594     
   7.2000000000000002        62.400000000000006        3.5032169386949481     
   7.2000000000000002        63.200000000000003        3.4937826471448297     
   7.2000000000000002        64.000000000000000        3.5122233714427922     
   7.2000000000000002        64.799999999999997        3.4950400026932029     
   7.2000000000000002        65.600000000000009        3.5015072034935439     
   7.2000000000000002        66.400000000000006        3.5091170946417076     
   7.2000000000000002        67.200000000000003        3.4921518727360463     
   7.2000000000000002        68.000000000000000        3.5049603735105430     
   7.2000000000000002        68.799999999999997        3.4932725847340551     
   7.2000000000000002        69.600000000000009        3.5163903025920189     
   7.2000000000000002        70.400000000000006        3.4963986866283676     
   7.2000000000000002        71.200000000000003        3.4986919471968014     
   7.2000000000000002        72.000000000000000        3.5073048664994046     
   7.2000000000000002        72.799999999999997        3.4947849183246866     
   7.2000000000000002        73.600000000000009        3.5117982660842477     
   7.2000000000000002        74.400000000000006        3.5004784659437314     
   7.2000000000000002        75.200000000000003        3.4989373595836173     
   7.2000000000000002        76.000000000000000        3.5073483956986435     
   7.2000000000000002        76.800000000000011        3.5165045341910117     
   7.2000000000000002        77.600000000000009        3.5110075901111899     
   7.2000000000000002        78.400000000000006        3.5138891975330750     
   7.2000000000000002        79.200000000000003        3.5003415267126483     
   7.2000000000000002        80.000000000000000        3.5010946846896971     
   7.2000000000000002        80.800000000000011        3.5017391105051794     
   7.2000000000000002        81.600000000000009        3.5027419792931784     
   7.2000000000000002        82.400000000000006        3.5028618860153102     
   7.2000000000000002        83.200000000000003        3.5111366212503543     
   7.2000000000000002        84.000000000000000        3.5010660621646976     
   7.2000000000000002        84.800000000000011        3.5172739379592914     
   7.2000000000000002        85.600000000000009        3.5046111362995171     
   7.2000000000000002        86.400000000000006        3.5023231638599559     
   7.2000000000000002        87.200000000000003        3.5073654779021792     
   7.2000000000000002        88.000000000000000        3.5038729407126454     
   7.2000000000000002        88.800000000000011        3.5121010681813014     
   7.2000000000000002        89.600000000000009        3.5179168156267813     
   7.2000000000000002        90.400000000000006        3.5033775298229135     
   7.2000000000000002        91.200000000000003        3.4978539512136302     
   7.2000000000000002        92.000000000000000        3.4955051956291796     
   7.2000000000000002        92.800000000000011        3.5185713865753225     
   7.2000000000000002        93.600000000000009        3.5040514022522147     
   7.2000000000000002        94.400000000000006        3.5127594002167499     
   7.2000000000000002        95.200000000000003        3.5060106400314819     
   7.2000000000000002        96.000000000000000        3.5079943362104049     
   7.2000000000000002        96.800000000000011        3.5088203517298875     
   7.2000000000000002        97.600000000000009        3.4966632829141995     
   7.2000000000000002        98.400000000000006        3.5119957159520747     
   7.2000000000000002        99.200000000000003        3.4977967498508682     
   7.2000000000000002        100.00000000000000        3.5130699151924443     
   7.2000000000000002        100.80000000000001        3.5003481736312967     
   7.2000000000000002        101.60000000000001        3.4937781462277182     
   7.2000000000000002        102.40000000000001        3.5060940401931489     

   8.0000000000000000       0.80000000000000004        3.5116860403451633     
   8.0000000000000000        1.6000000000000001        3.4991404849902468     
   8.0000000000000000        2.4000000000000004        3.4919093471971010     
   8.0000000000000000        3.2000000000000002        3.4972388480358894     
   8.0000000000000000        4.0000000000000000        3.4969010491688075     
   8.0000000000000000        4.8000000000000007        3.4982712095207291     
   8.0000000000000000        5.6000000000000005        3.4940473959041922     
   8.0000000000000000        6.4000000000000004        3.4884779215378341     
   8.0000000000000000        7.2000000000000002        3.5059984920430529     
   8.0000000000000000        8.0000000000000000        3.4985765726312343     
   8.0000000000000000        8.8000000000000007        3.4939731055051113     
   8.0000000000000000        9.6000000000000014        3.4999127342311533     
   8.0000000000000000        10.400000000000000        3.4996324049671936     
   8.0000000000000000        11.200000000000001        3.5083767857478771     
   8.0000000000000000        12.000000000000000        3.4919034779996920     
   8.0000000000000000        12.800000000000001        3.4987469139963179     
   8.0000000000000000        13.600000000000001        3.4952679876400548     
   8.0000000000000000        14.400000000000000        3.5024737920872018     
   8.0000000000000000        15.200000000000001        3.4885751863071834     
   8.0000000000000000        16.000000000000000        3.4973506125315166     
   8.0000000000000000        16.800000000000001        3.5064065581071797     
   8.0000000000000000        17.600000000000001        3.5013313232740959     
   8.0000000000000000        18.400000000000002        3.4876199270759720     
   8.0000000000000000        19.200000000000003        3.5057547313270470     
   8.0000000000000000        20.000000000000000        3.4906541168943992     
   8.0000000000000000        20.800000000000001        3.5040797152878009     
   8.0000000000000000        21.600000000000001        3.4990835417944806     
   8.0000000000000000        22.400000000000002        3.5030279101652306     
   8.0000000000000000        23.200000000000003        3.4906862215811403     
   8.0000000000000000        24.000000000000000        3.4988257791183695     
   8.0000000000000000        24.800000000000001        3.4861502257046233     
   8.0000000000000000        25.600000000000001        3.5032157934617620     
   8.0000000000000000        26.400000000000002        3.5032758718697696     
   8.0000000000000000        27.200000000000003        3.5002496121690694     
   8.0000000000000000        28.000000000000000        3.4919137861862870     
   8.0000000000000000        28.800000000000001        3.5007964725300438     
   8.0000000000000000        29.600000000000001        3.4886402971492587     
   8.0000000000000000        30.400000000000002        3.5108497819831181     
   8.0000000000000000        31.200000000000003        3.4958462782206836     
   8.0000000000000000        32.000000000000000        3.4937509479162010     
   8.0000000000000000        32.800000000000004        3.4956851541444429     
   8.0000000000000000        33.600000000000001        3.5063047859878207     
   8.0000000000000000        34.399999999999999        3.5024881195491653     
   8.0000000000000000        35.200000000000003        3.5009892764385286     
   8.0000000000000000        36.000000000000000        3.4959776264981817     
   8.0000000000000000        36.800000000000004        3.5041646532787065     
   8.0000000000000000        37.600000000000001        3.4976208263680744     
   8.0000000000000000        38.400000000000006        3.5151019572887634     
   8.0000000000000000        39.200000000000003        3.4920435133550032     
   8.0000000000000000        40.000000000000000        3.4937248927329807     
   8.0000000000000000        40.800000000000004        3.5162321891355957     
   8.0000000000000000        41.600000000000001        3.5076148743212383     
   8.0000000000000000        42.400000000000006        3.4969430517833864     
   8.0000000000000000        43.200000000000003        3.4975780695962109     
   8.0000000000000000        44.000000000000000        3.4957596865489124     
   8.0000000000000000        44.800000000000004        3.5203159872269456     
   8.0000000000000000        45.600000000000001        3.5061078672368509     
   8.0000000000000000        46.400000000000006        3.5032523045567086     
   8.0000000000000000        47.200000000000003        3.5079522864113191     
   8.0000000000000000        48.000000000000000        3.5435887971863567     
   8.0000000000000000        48.800000000000004        3.6342320862435464     
   8.0000000000000000        49.600000000000001        3.7039725875297198     
   8.0000000000000000        50.400000000000006        3.7402137872566761     
   8.0000000000000000        51.200000000000003        3.7499606157658478     
   8.0000000000000000        52.000000000000000        3.7357662626584984     
   8.0000000000000000        52.800000000000004        3.6957716975027930     
   8.0000000000000000        53.600000000000001        3.6182912642425018     
   8.0000000000000000        54.400000000000006        3.5212524586864311     
   8.0000000000000000        55.200000000000003        3.5073996741700570     
   8.0000000000000000        56.000000000000000        3.5029853073982626     
   8.0000000000000000        56.800000000000004        3.5077119457744117     
   8.0000000000000000        57.600000000000001        3.4997650665166589     
   8.0000000000000000        58.400000000000006        3.4979336235875769     
   8.0000000000000000        59.200000000000003        3.5012806394482232     
   8.0000000000000000        60.000000000000000        3.5146480628594565     
   8.0000000000000000        60.800000000000004        3.5119676989833590     
   8.0000000000000000        61.600000000000001        3.4981464948143319     
   8.0000000000000000        62.400000000000006        3.5145474215566916     
   8.0000000000000000        63.200000000000003        3.5048409087445314     
   8.0000000000000000        64.000000000000000        3.5044220480614894     
   8.0000000000000000        64.799999999999997        3.4972007912151293     
   8.0000000000000000        65.600000000000009        3.5076378315866350     
   8.0000000000000000        66.400000000000006        3.4976525129855949     
   8.0000000000000000        67.200000000000003        3.4998119663125862     
   8.0000000000000000        68.000000000000000        3.5169584172138455     
   8.0000000000000000        68.799999999999997        3.5037777548377598     
   8.0000000000000000        69.600000000000009        3.5031640794540895     
   8.0000000000000000        70.400000000000006        3.5048993407293323     
   8.0000000000000000        71.200000000000003        3.5152437027947818     
   8.0000000000000000        72.000000000000000        3.4943140217880764     
   8.0000000000000000        72.799999999999997        3.5118274157007141     
   8.0000000000000000        73.600000000000009        3.5117159424023061     
   8.0000000000000000        74.400000000000006        3.5082906934248017     
   8.0000000000000000        75.200000000000003        3.5117701518400111     
   8.0000000000000000        76.000000000000000        3.4979785649970032     
   8.0000000000000000        76.800000000000011        3.4958309959588028     
   8.0000000000000000        77.600000000000009        3.5104463221952571     
   8.0000000000000000        78.400000000000006        3.5342859043303987     
   8.0000000000000000        79.200000000000003        3.5777650700135655     
   8.0000000000000000        80.000000000000000        3.5961756735799688     
   8.0000000000000000        80.800000000000011        3.5885722801283140     
   8.0000000000000000        81.600000000000009        3.5574345041477820     
   8.0000000000000000        82.400000000000006        3.5073549580272396     
   8.0000000000000000        83.200000000000003        3.5077043510776100     
   8.0000000000000000        84.000000000000000        3.5125418715708889     
   8.0000000000000000        84.800000000000011        3.4991310200363617     
   8.0000000000000000        85.600000000000009        3.5058697704456705     
   8.0000000000000000        86.400000000000006        3.5129421842658677     
   8.0000000000000000        87.200000000000003        3.5029507504654891     
   8.0000000000000000        88.000000000000000        3.5158618162968351     
   8.0000000000000000        88.800000000000011        3.4989228541680184     
   8.0000000000000000        89.600000000000009        3.5004633434255474     
   8.0000000000000000        90.400000000000006        3.4968979344114168     
   8.0000000000000000        91.200000000000003        3.5162052230257124     
   8.0000000000000000        92.000000000000000        3.5028607263672926     
   8.0000000000000000        92.800000000000011        3.5076616973941888     
   8.0000000000000000        93.600000000000009        3.5045457386052865     
   8.0000000000000000        94.400000000000006        3.4976219401011597     
   8.0000000000000000        95.200000000000003        3.4996684217628746     
   8.0000000000000000        96.000000000000000        3.5066715206786592     
   8.0000000000000000        96.800000000000011        3.5133523271343989     
   8.0000000000000000        97.600000000000009        3.5053586397233771     
   8.0000000000000000        98.400000000000006        3.5127700121870009     
   8.0000000000000000        99.200000000000003        3.4992860838246043     
   8.0000000000000000        100.00000000000000        3.4967422051503738     
   8.0000000000000000        100.80000000000001        3.5003991350424553     
   8.0000000000000000        101.60000000000001        3.5097155154146922     
   8.0000000000000000        102.40000000000001        3.5050282528123247     

   8.8000000000000007       0.80000000000000004        3.4919274571889098     
   8.8000000000000007        1.6000000000000001        3.5039809371350246     
   8.8000000000000007        2.4000000000000004        3.5050141928182024     
   8.8000000000000007        3.2000000000000002        3.5092171490208641     
   8.8000000000000007        4.0000000000000000        3.5071266657213696     
   8.8000000000000007        4.8000000000000007        3.5041248129908538     
   8.8000000000000007        5.6000000000000005        3.5033550303545757     
   8.8000000000000007        6.4000000000000004        3.5008803702490474     
   8.8000000000000007        7.2000000000000002        3.4885133895140044     
   8.8000000000000007        8.0000000000000000        3.5012177849658022     
   8.8000000000000007        8.8000000000000007        3.5014753875755420     
   8.8000000000000007        9.6000000000000014        3.4864591748744522     
   8.8000000000000007        10.400000000000000        3.4952054338961878     
   8.8000000000000007        11.200000000000001        3.4908752248051504     
   8.8000000000000007        12.000000000000000        3.5028472625125135     
   8.8000000000000007        12.800000000000001        3.5013615427935854     
   8.8000000000000007        13.600000000000001        3.4850399500788600     
   8.8000000000000007        14.400000000000000        3.4977977010202044     
   8.8000000000000007        15.200000000000001        3.4926052172461812     
   8.8000000000000007        16.000000000000000        3.4901571695522793     
   8.8000000000000007        16.800000000000001        3.4868951867424127     
   8.8000000000000007        17.600000000000001        3.4887986829917064     
   8.8000000000000007        18.400000000000002        3.4999206705398658     
   8.8000000000000007        19.200000000000003        3.4997740898693981     
   8.8000000000000007        20.000000000000000        3.5049190044534626     
   8.8000000000000007        20.800000000000001        3.4897159100936328     
   8.8000000000000007        21.600000000000001        3.4855860231996894     
   8.8000000000000007        22.400000000000002        3.5017585030312604     
   8.8000000000000007        23.200000000000003        3.4833557857734436     
   8.8000000000000007        24.000000000000000        3.4971552051472719     
   8.8000000000000007        24.800000000000001        3.5066220759246551     
   8.8000000000000007        25.600000000000001        3.4942069167475203     
   8.8000000000000007        26.400000000000002        3.4987262419168186     
   8.8000000000000007        27.200000000000003        3.4819967993974994     
   8.8000000000000007        28.000000000000000        3.5074241889652042     
   8.8000000000000007        28.800000000000001        3.4910045488969481     
   8.8000000000000007        29.600000000000001        3.5100633510702020     
   8.8000000000000007        30.400000000000002        3.4953012418381562     
   8.8000000000000007        31.200000000000003        3.5133174089019508     
   8.8000000000000007        32.000000000000000        3.5107458474127844     
   8.8000000000000007        32.800000000000004        3.4986222102618685     
   8.8000000000000007        33.600000000000001        3.4987496205389093     
   8.8000000000000007        34.399999999999999        3.5007842782842800     
   8.8000000000000007        35.200000000000003        3.4969517151974738     
   8.8000000000000007        36.000000000000000        3.4970182522793412     
   8.8000000000000007        36.800000000000004        3.4961687196189599     
   8.8000000000000007        37.600000000000001        3.5126863040834895     
   8.8000000000000007        38.400000000000006        3.5023113209610655     
   8.8000000000000007        39.200000000000003        3.5130576395765454     
   8.8000000000000007        40.000000000000000        3.5059408893388708     
   8.8000000000000007        40.800000000000004        3.4984907464766462     
   8.8000000000000007        41.600000000000001        3.4956197530772108     
   8.8000000000000007        42.400000000000006        3.5163712471054303     
   8.8000000000000007        43.200000000000003        3.4997773817343609     
   8.8000000000000007        44.000000000000000        3.5142581256039218     
   8.8000000000000007        44.800000000000004        3.5011929567393851     
   8.8000000000000007        45.600000000000001        3.5151564495246896     
   8.8000000000000007        46.400000000000006        3.5118189562655537     
   8.8000000000000007        47.200000000000003        3.5164543829248354     
   8.8000000000000007        48.000000000000000        3.6343840280762802     
   8.8000000000000007        48.800000000000004        3.7390129328682478     
   8.8000000000000007        49.600000000000001        3.7969337996267329     
   8.8000000000000007        50.400000000000006        3.8180003919082632     
   8.8000000000000007        51.200000000000003        3.8218068348097916     
   8.8000000000000007        52.000000000000000        3.8178469373290946     
   8.8000000000000007        52.800000000000004        3.7953419417904324     
   8.8000000000000007        53.600000000000001        3.7309386658113701     
   8.8000000000000007        54.400000000000006        3.6193819038793165     
   8.8000000000000007        55.200000000000003        3.5087933124820978     
   8.8000000000000007        56.000000000000000        3.5041586677512826     
   8.8000000000000007        56.800000000000004        3.5130616434749413     
   8.8000000000000007        57.600000000000001        3.4953923658147188     
   8.8000000000000007        58.400000000000006        3.5132236041034295     
   8.8000000000000007        59.200000000000003        3.5048019925011311     
   8.8000000000000007        60.000000000000000        3.5040617107547889     
   8.8000000000000007        60.800000000000004        3.5114440621164955     
   8.8000000000000007        61.600000000000001        3.5020132913825632     
   8.8000000000000007        62.400000000000006        3.5084162861330888     
   8.8000000000000007        63.200000000000003        3.4985112670720642     
   8.8000000000000007        64.000000000000000        3.4981158159296610     
   8.8000000000000007        64.799999999999997        3.5132143916769762     
   8.8000000000000007        65.600000000000009        3.5045011962778063     
   8.8000000000000007        66.400000000000006        3.4994386125096266     
   8.8000000000000007        67.200000000000003        3.5161702304234339     
   8.8000000000000007        68.000000000000000        3.5013474526570207     
   8.8000000000000007        68.799999999999997        3.5098739559124827     
   8.8000000000000007        69.600000000000009        3.4984564316069915     
   8.8000000000000007        70.400000000000006        3.5066633977667836     
   8.8000000000000007        71.200000000000003        3.4940230516500952     
   8.8000000000000007        72.000000000000000        3.5143483175708923     
   8.8000000000000007        72.799999999999997        3.5088136581972296     
   8.8000000000000007        73.600000000000009        3.4979361775563680     
   8.8000000000000007        74.400000000000006        3.5065543624058391     
   8.8000000000000007        75.200000000000003        3.5113814189339623     
   8.8000000000000007        76.000000000000000        3.5194761644484753     
   8.8000000000000007        76.800000000000011        3.5071714104644864     
   8.8000000000000007        77.600000000000009        3.6050117378353757     
   8.8000000000000007        78.400000000000006        3.6811840187747991     
   8.8000000000000007        79.200000000000003        3.7258771284789733     
   8.8000000000000007        80.000000000000000        3.7383643494922620     
   8.8000000000000007        80.800000000000011        3.7305639860738049     
   8.8000000000000007        81.600000000000009        3.6968913792960207     
   8.8000000000000007        82.400000000000006        3.6324347685953526     
   8.8000000000000007        83.200000000000003        3.5480652830423485     
   8.8000000000000007        84.000000000000000        3.5108148152148471     
   8.8000000000000007        84.800000000000011        3.5178187504195044     
   8.8000000000000007        85.600000000000009        3.5057004430955643     
   8.8000000000000007        86.400000000000006        3.5053622981016632     
   8.8000000000000007        87.200000000000003        3.5004734712573069     
   8.8000000000000007        88.000000000000000        3.5019849505002143     
   8.8000000000000007        88.800000000000011        3.5057735956702247     
   8.8000000000000007        89.600000000000009        3.5078511390298086     
   8.8000000000000007        90.400000000000006        3.5107096044782149     
   8.8000000000000007        91.200000000000003        3.5073684156101996     
   8.8000000000000007        92.000000000000000        3.5129723272303708     
   8.8000000000000007        92.800000000000011        3.5025513294376953     
   8.8000000000000007        93.600000000000009        3.5070705889271467     
   8.8000000000000007        94.400000000000006        3.5153742009029920     
   8.8000000000000007        95.200000000000003        3.5064502240476352     
   8.8000000000000007        96.000000000000000        3.5062930498591869     
   8.8000000000000007        96.800000000000011        3.4955929819653124     
   8.8000000000000007        97.600000000000009        3.4981145561113007     
   8.8000000000000007        98.400000000000006        3.4971715602151345     
   8.8000000000000007        99.200000000000003        3.5161906545826751     
   8.8000000000000007        100.00000000000000        3.4953091697715588     
   8.8000000000000007        100.80000000000001        3.5172126921051792     
   8.8000000000000007        101.60000000000001        3.5020654297959832     
   8.8000000000000007        102.40000000000001        3.4967431562707487     

   9.6000000000000014       0.80000000000000004        3.5095273428373241     
   9.6000000000000014        1.6000000000000001        3.4973713319259798     
   9.6000000000000014        2.4000000000000004        3.5095959624167081     
   9.6000000000000014        3.2000000000000002        3.4948588557934364     
   9.6000000000000014        4.0000000000000000        3.4905531510208947     
   9.6000000000000014        4.8000000000000007        3.5080412789182200     
   9.6000000000000014        5.6000000000000005        3.4933780749287235     
   9.6000000000000014        6.4000000000000004        3.5025543228673297     
   9.6000000000000014        7.2000000000000002        3.5011009624216096     
   9.6000000000000014        8.0000000000000000        3.5011551687547451     
   9.6000000000000014        8.8000000000000007        3.4943797517905950     
   9.6000000000000014        9.6000000000000014        3.5093345797502242     
   9.6000000000000014        10.400000000000000        3.4929863406566883     
   9.6000000000000014        11.200000000000001        3.4974297550838065     
   9.6000000000000014        12.000000000000000        3.4886888006079366     
   9.6000000000000014        12.800000000000001        3.5091834998905878     
   9.6000000000000014        13.600000000000001        3.5049597376237021     
   9.6000000000000014        14.400000000000000        3.4991234511443294     
   9.6000000000000014        15.200000000000001        3.5014339796319303     
   9.6000000000000014        16.000000000000000        3.5096183008682020     
   9.6000000000000014        16.800000000000001        3.5004997937401128     
   9.6000000000000014        17.600000000000001        3.5027603411474915     
   9.6000000000000014        18.400000000000002        3.4908593657207501     
   9.6000000000000014        19.200000000000003        3.4806518047626076     
   9.6000000000000014        20.000000000000000        3.5021073821356992     
   9.6000000000000014        20.800000000000001        3.4975077879740097     
   9.6000000000000014        21.600000000000001        3.4973503513941457     
   9.6000000000000014        22.400000000000002        3.5058489908736670     
   9.6000000000000014        23.200000000000003        3.5042495891672925     
   9.6000000000000014        24.000000000000000        3.4987153444279580     
   9.6000000000000014        24.800000000000001        3.4869687539531893     
   9.6000000000000014        25.600000000000001        3.4906737863151336     
   9.6000000000000014        26.400000000000002        3.5049049999495412     
   9.6000000000000014        27.200000000000003        3.4983477154264579     
   9.6000000000000014        28.000000000000000        3.5010823154224497     
   9.6000000000000014        28.800000000000001        3.4940083405479681     
   9.6000000000000014        29.600000000000001        3.5013365006129211     
   9.6000000000000014        30.400000000000002        3.4928397957481301     
   9.6000000000000014        31.200000000000003        3.4880049547198357     
   9.6000000000000014        32.000000000000000        3.4962581100722967     
   9.6000000000000014        32.800000000000004        3.5118544146069413     
   9.6000000000000014        33.600000000000001        3.5093087820067912     
   9.6000000000000014        34.399999999999999        3.4979489221208948     
   9.6000000000000014        35.200000000000003        3.5104108318932497     
   9.6000000000000014        36.000000000000000        3.5140728992626551     
   9.6000000000000014        36.800000000000004        3.4997697558488130     
   9.6000000000000014        37.600000000000001        3.5120334027334308     
   9.6000000000000014        38.400000000000006        3.5031260134305802     
   9.6000000000000014        39.200000000000003        3.5006019681864435     
   9.6000000000000014        40.000000000000000        3.5071275268032922     
   9.6000000000000014        40.800000000000004        3.4988059927955248     
   9.6000000000000014        41.600000000000001        3.5115143395342105     
   9.6000000000000014        42.400000000000006        3.5065390401638639     
   9.6000000000000014        43.200000000000003        3.5164892177983558     
   9.6000000000000014        44.000000000000000        3.5011320067678988     
   9.6000000000000014        44.800000000000004        3.5135238010054270     
   9.6000000000000014        45.600000000000001        3.5104045037292826     
   9.6000000000000014        46.400000000000006        3.5164647143768573     
   9.6000000000000014        47.200000000000003        3.5705522674062302     
   9.6000000000000014        48.000000000000000        3.7053063664800487     
   9.6000000000000014        48.800000000000004        3.7975025553333368     
   9.6000000000000014        49.600000000000001        3.8312415471555772     
   9.6000000000000014        50.400000000000006        3.8331613911182449     
   9.6000000000000014        51.200000000000003        3.8306608673846170     
   9.6000000000000014        52.000000000000000        3.8342868949791349     
   9.6000000000000014        52.800000000000004        3.8322776153715901     
   9.6000000000000014        53.600000000000001        3.7920848356617372     
   9.6000000000000014        54.400000000000006        3.6927533327242590     
   9.6000000000000014        55.200000000000003        3.5490035304375893     
   9.6000000000000014        56.000000000000000        3.5134649350975313     
   9.6000000000000014        56.800000000000004        3.5118892697965984     
   9.6000000000000014        57.600000000000001        3.5039815251373070     
   9.6000000000000014        58.400000000000006        3.5136673383998120     
   9.6000000000000014        59.200000000000003        3.5040209657200383     
   9.6000000000000014        60.000000000000000        3.5012268351602938     
   9.6000000000000014        60.800000000000004        3.5065840345955559     
   9.6000000000000014        61.600000000000001        3.5118138111581514     
   9.6000000000000014        62.400000000000006        3.5108877704225447     
   9.6000000000000014        63.200000000000003        3.4973712303982620     
   9.6000000000000014        64.000000000000000        3.5079215941587396     
   9.6000000000000014        64.799999999999997        3.5122307889457396     
   9.6000000000000014        65.600000000000009        3.4991229774640065     
   9.6000000000000014        66.400000000000006        3.5060787856861495     
   9.6000000000000014        67.200000000000003        3.4972979470741676     
   9.6000000000000014        68.000000000000000        3.5011244315938757     
   9.6000000000000014        68.799999999999997        3.4979060649607243     
   9.6000000000000014        69.600000000000009        3.5021675054131602     
   9.6000000000000014        70.400000000000006        3.5066067677633379     
   9.6000000000000014        71.200000000000003        3.4974314860723656     
   9.6000000000000014        72.000000000000000        3.5094670063336300     
   9.6000000000000014        72.799999999999997        3.5025886173948746     
   9.6000000000000014        73.600000000000009        3.5043266638200818     
   9.6000000000000014        74.400000000000006        3.5098424097902217     
   9.6000000000000014        75.200000000000003        3.5002408295095004     
   9.6000000000000014        76.000000000000000        3.5133156059360373     
   9.6000000000000014        76.800000000000011        3.6078674194904865     
   9.6000000000000014        77.600000000000009        3.7252285476233600     
   9.6000000000000014        78.400000000000006        3.7906532877692958     
   9.6000000000000014        79.200000000000003        3.8140928173395303     
   9.6000000000000014        80.000000000000000        3.8198482130181350     
   9.6000000000000014        80.800000000000011        3.8158668416715980     
   9.6000000000000014        81.600000000000009        3.7960103706285846     
   9.6000000000000014        82.400000000000006        3.7427323925162685     
   9.6000000000000014        83.200000000000003        3.6499426924136240     
   9.6000000000000014        84.000000000000000        3.5424681645310567     
   9.6000000000000014        84.800000000000011        3.5015412993050892     
   9.6000000000000014        85.600000000000009        3.5109501743871023     
   9.6000000000000014        86.400000000000006        3.5183269657154961     
   9.6000000000000014        87.200000000000003        3.4975584513407116     
   9.6000000000000014        88.000000000000000        3.5051048858985596     
   9.6000000000000014        88.800000000000011        3.5092392635273235     
   9.6000000000000014        89.600000000000009        3.5148194017252226     
   9.6000000000000014        90.400000000000006        3.5031714101011771     
   9.6000000000000014        91.200000000000003        3.5183248609564304     
   9.6000000000000014        92.000000000000000        3.5092080921349758     
   9.6000000000000014        92.800000000000011        3.5047251427776387     
   9.6000000000000014        93.600000000000009        3.5057889285094168     
   9.6000000000000014        94.400000000000006        3.5045911599673025     
   9.6000000000000014        95.200000000000003        3.5145839650963273     
   9.6000000000000014        96.000000000000000        3.4997550151555186     
   9.6000000000000014        96.800000000000011        3.5095414584618259     
   9.6000000000000014        97.600000000000009        3.5180188533874195     
   9.6000000000000014        98.400000000000006        3.5043722859753128     
   9.6000000000000014        99.200000000000003        3.5038379672387827     
   9.6000000000000014        100.00000000000000        3.4934577457201246     
   9.6000000000000014        100.80000000000001        3.4981954006106717     
   9.6000000000000014        101.60000000000001        3.4929113598997463     
   9.6000000000000014        102.40000000000001        3.5125779642213146     

   10.400000000000000       0.80000000000000004        3.5145902351788250     
   10.400000000000000        1.6000000000000001        3.4988631131487886     
   10.400000000000000        2.4000000000000004        3.4969651070954852     
   10.400000000000000        3.2000000000000002        3.5063086398220826     
   10.400000000000000        4.0000000000000000        3.5002288866319069     
   10.400000000000000        4.8000000000000007        3.5099397300258901     
   10.400000000000000        5.6000000000000005        3.4977517501625890     
   10.400000000000000        6.4000000000000004        3.5000154760337518     
   10.400000000000000        7.2000000000000002        3.4981261777053176     
   10.400000000000000        8.0000000000000000        3.4936172360177919     
   10.400000000000000        8.8000000000000007        3.5032782846062536     
   10.400000000000000        9.6000000000000014        3.4925471217655200     
   10.400000000000000        10.400000000000000        3.4870843253154700     
   10.400000000000000        11.200000000000001        3.5087555236704593     
   10.400000000000000        12.000000000000000        3.4870358467485074     
   10.400000000000000        12.800000000000001        3.4875973067269266     
   10.400000000000000        13.600000000000001        3.4977511496374096     
   10.400000000000000        14.400000000000000        3.4930714413880679     
   10.400000000000000        15.200000000000001        3.4967630954495355     
   10.400000000000000        16.000000000000000        3.4904086297320167     
   10.400000000000000        16.800000000000001        3.4853128455039055     
   10.400000000000000        17.600000000000001        3.4987868400237221     
   10.400000000000000        18.400000000000002        3.5011055361416914     
   10.400000000000000        19.200000000000003        3.4910634980700355     
   10.400000000000000        20.000000000000000        3.4939216532853319     
   10.400000000000000        20.800000000000001        3.5010794888080792     
   10.400000000000000        21.600000000000001        3.4851470469412362     
   10.400000000000000        22.400000000000002        3.4855636352897950     
   10.400000000000000        23.200000000000003        3.4923215281365345     
   10.400000000000000        24.000000000000000        3.5075467329076222     
   10.400000000000000        24.800000000000001        3.4894188429320541     
   10.400000000000000        25.600000000000001        3.4939147992088500     
   10.400000000000000        26.400000000000002        3.4937648363574607     
   10.400000000000000        27.200000000000003        3.4819161316537675     
   10.400000000000000        28.000000000000000        3.5007309887295155     
   10.400000000000000        28.800000000000001        3.5019205116468606     
   10.400000000000000        29.600000000000001        3.4875837914394450     
   10.400000000000000        30.400000000000002        3.5087665650190245     
   10.400000000000000        31.200000000000003        3.5085597195482880     
   10.400000000000000        32.000000000000000        3.5059942835594966     
   10.400000000000000        32.800000000000004        3.4918911531216534     
   10.400000000000000        33.600000000000001        3.5001002051031302     
   10.400000000000000        34.399999999999999        3.5031677010971691     
   10.400000000000000        35.200000000000003        3.4967383201577267     
   10.400000000000000        36.000000000000000        3.5010893041881679     
   10.400000000000000        36.800000000000004        3.4969021949531198     
   10.400000000000000        37.600000000000001        3.4996463360204699     
   10.400000000000000        38.400000000000006        3.4996209048726574     
   10.400000000000000        39.200000000000003        3.5150324793038399     
   10.400000000000000        40.000000000000000        3.5025829432102542     
   10.400000000000000        40.800000000000004        3.5008336212955422     
   10.400000000000000        41.600000000000001        3.5109826349590652     
   10.400000000000000        42.400000000000006        3.5003125921777061     
   10.400000000000000        43.200000000000003        3.5066139385930351     
   10.400000000000000        44.000000000000000        3.5029986261391253     
   10.400000000000000        44.800000000000004        3.5019675670181445     
   10.400000000000000        45.600000000000001        3.5032811935867305     
   10.400000000000000        46.400000000000006        3.5087188534230016     
   10.400000000000000        47.200000000000003        3.6068202999973238     
   10.400000000000000        48.000000000000000        3.7415325914869908     
   10.400000000000000        48.800000000000004        3.8180564882651806     
   10.400000000000000        49.600000000000001        3.8330316768664185     
   10.400000000000000        50.400000000000006        3.8216692692872081     
   10.400000000000000        51.200000000000003        3.8158509384558332     
   10.400000000000000        52.000000000000000        3.8229832279630385     
   10.400000000000000        52.800000000000004        3.8349783234978321     
   10.400000000000000        53.600000000000001        3.8168789923683888     
   10.400000000000000        54.400000000000006        3.7303067169898458     
   10.400000000000000        55.200000000000003        3.5819374555224823     
   10.400000000000000        56.000000000000000        3.5123433281072192     
   10.400000000000000        56.800000000000004        3.5040541437333159     
   10.400000000000000        57.600000000000001        3.5085603885419125     
   10.400000000000000        58.400000000000006        3.5127705465417693     
   10.400000000000000        59.200000000000003        3.5005634545794728     
   10.400000000000000        60.000000000000000        3.5096055889303281     
   10.400000000000000        60.800000000000004        3.5014360613880973     
   10.400000000000000        61.600000000000001        3.4968198281719616     
   10.400000000000000        62.400000000000006        3.4935442975734285     
   10.400000000000000        63.200000000000003        3.5131704788519120     
   10.400000000000000        64.000000000000000        3.4924715335096881     
   10.400000000000000        64.799999999999997        3.5013953210038395     
   10.400000000000000        65.600000000000009        3.5149479891444098     
   10.400000000000000        66.400000000000006        3.4948418801693686     
   10.400000000000000        67.200000000000003        3.5141559032413552     
   10.400000000000000        68.000000000000000        3.4968117784266233     
   10.400000000000000        68.799999999999997        3.5053827389129939     
   10.400000000000000        69.600000000000009        3.5157518212952872     
   10.400000000000000        70.400000000000006        3.4971616561070009     
   10.400000000000000        71.200000000000003        3.5031200494182335     
   10.400000000000000        72.000000000000000        3.5188890599175338     
   10.400000000000000        72.799999999999997        3.4996807468579458     
   10.400000000000000        73.600000000000009        3.5079929261412390     
   10.400000000000000        74.400000000000006        3.5038765348308751     
   10.400000000000000        75.200000000000003        3.5041537049136267     
   10.400000000000000        76.000000000000000        3.5488037747482886     
   10.400000000000000        76.800000000000011        3.6898772061393594     
   10.400000000000000        77.600000000000009        3.7934896827344340     
   10.400000000000000        78.400000000000006        3.8324372850819901     
   10.400000000000000        79.200000000000003        3.8348591697269421     
   10.400000000000000        80.000000000000000        3.8306973269082847     
   10.400000000000000        80.800000000000011        3.8329122465501504     
   10.400000000000000        81.600000000000009        3.8309148948050247     
   10.400000000000000        82.400000000000006        3.8017729196582435     
   10.400000000000000        83.200000000000003        3.7251595161897182     
   10.400000000000000        84.000000000000000        3.6121045150316053     
   10.400000000000000        84.800000000000011        3.5046469851469322     
   10.400000000000000        85.600000000000009        3.5180889984005908     
   10.400000000000000        86.400000000000006        3.5108948807004432     
   10.400000000000000        87.200000000000003        3.5116822670944026     
   10.400000000000000        88.000000000000000        3.5061178545664062     
   10.400000000000000        88.800000000000011        3.5128155509788690     
   10.400000000000000        89.600000000000009        3.5006920104997987     
   10.400000000000000        90.400000000000006        3.4986243081559008     
   10.400000000000000        91.200000000000003        3.5020295384084892     
   10.400000000000000        92.000000000000000        3.5032997619534649     
   10.400000000000000        92.800000000000011        3.5068502926810408     
   10.400000000000000        93.600000000000009        3.5013198530680412     
   10.400000000000000        94.400000000000006        3.5029051748162692     
   10.400000000000000        95.200000000000003        3.5023383352521380     
   10.400000000000000        96.000000000000000        3.5042735916206635     
   10.400000000000000        96.800000000000011        3.5112555884219638     
   10.400000000000000        97.600000000000009        3.4974559422127336     
   10.400000000000000        98.400000000000006        3.5031548208310048     
   10.400000000000000        99.200000000000003        3.5024319231174177     
   10.400000000000000        100.00000000000000        3.5135706610655530     
   10.400000000000000        100.80000000000001        3.5124464645068518     
   10.400000000000000        101.60000000000001        3.5131787305010596     
   10.400000000000000        102.40000000000001        3.5029305339406602     

   11.200000000000001       0.80000000000000004        3.4956661765398604     
   11.200000000000001        1.6000000000000001        3.5018318020006340     
   11.200000000000001        2.4000000000000004        3.5069016837569791     
   11.200000000000001        3.2000000000000002        3.4883821105052606     
   11.200000000000001        4.0000000000000000        3.5089519836982479     
   11.200000000000001        4.8000000000000007        3.4958328599230244     
   11.200000000000001        5.6000000000000005        3.4938010288648962     
   11.200000000000001        6.4000000000000004        3.5011812559390796     
   11.200000000000001        7.2000000000000002        3.4861010262631047     
   11.200000000000001        8.0000000000000000        3.5002416029989458     
   11.200000000000001        8.8000000000000007        3.4923456904264731     
   11.200000000000001        9.6000000000000014        3.5036831260056074     
   11.200000000000001        10.400000000000000        3.4996838600810718     
   11.200000000000001        11.200000000000001        3.5045362283742589     
   11.200000000000001        12.000000000000000        3.4956106134094567     
   11.200000000000001        12.800000000000001        3.4937663705325264     
   11.200000000000001        13.600000000000001        3.4984991249284891     
   11.200000000000001        14.400000000000000        3.4922295554359950     
   11.200000000000001        15.200000000000001        3.4972392530361169     
   11.200000000000001        16.000000000000000        3.4871210012033371     
   11.200000000000001        16.800000000000001        3.5027945197155188     
   11.200000000000001        17.600000000000001        3.4961052440733367     
   11.200000000000001        18.400000000000002        3.4921736912918733     
   11.200000000000001        19.200000000000003        3.4939849437134511     
   11.200000000000001        20.000000000000000        3.4918764327965341     
   11.200000000000001        20.800000000000001        3.4848823457407376     
   11.200000000000001        21.600000000000001        3.4967006904263860     
   11.200000000000001        22.400000000000002        3.5016763507920925     
   11.200000000000001        23.200000000000003        3.4868887923415319     
   11.200000000000001        24.000000000000000        3.4824371203253373     
   11.200000000000001        24.800000000000001        3.5071280457997926     
   11.200000000000001        25.600000000000001        3.4991110009165998     
   11.200000000000001        26.400000000000002        3.5021944272735279     
   11.200000000000001        27.200000000000003        3.5063588651816335     
   11.200000000000001        28.000000000000000        3.4855423811706352     
   11.200000000000001        28.800000000000001        3.4896217522771962     
   11.200000000000001        29.600000000000001        3.4997427400222620     
   11.200000000000001        30.400000000000002        3.4920568268128900     
   11.200000000000001        31.200000000000003        3.4910188459619826     
   11.200000000000001        32.000000000000000        3.4911099025414494     
   11.200000000000001        32.800000000000004        3.5083341811032724     
   11.200000000000001        33.600000000000001        3.4904347250391510     
   11.200000000000001        34.399999999999999        3.5096448475653257     
   11.200000000000001        35.200000000000003        3.5108825669147548     
   11.200000000000001        36.000000000000000        3.4975049577806381     
   11.200000000000001        36.800000000000004        3.4990484747720636     
   11.200000000000001        37.600000000000001        3.5159116287196599     
   11.200000000000001        38.400000000000006        3.5016030532743394     
   11.200000000000001        39.200000000000003        3.4986323507006247     
   11.200000000000001        40.000000000000000        3.5083147614909853     
   11.200000000000001        40.800000000000004        3.5122957867580267     
   11.200000000000001        41.600000000000001        3.4992237835105300     
   11.200000000000001        42.400000000000006        3.5186049338800696     
   11.200000000000001        43.200000000000003        3.5013081839150320     
   11.200000000000001        44.000000000000000        3.5022472443689341     
   11.200000000000001        44.800000000000004        3.5029780774980526     
   11.200000000000001        45.600000000000001        3.5144986080878633     
   11.200000000000001        46.400000000000006        3.5052003524826443     
   11.200000000000001        47.200000000000003        3.6190602137398344     
   11.200000000000001        48.000000000000000        3.7514371921279288     
   11.200000000000001        48.800000000000004        3.8225219468103173     
   11.200000000000001        49.600000000000001        3.8300589833504848     
   11.200000000000001        50.400000000000006        3.8154662861275876     
   11.200000000000001        51.200000000000003        3.8078070399108772     
   11.200000000000001        52.000000000000000        3.8178691405220118     
   11.200000000000001        52.800000000000004        3.8333323060415232     
   11.200000000000001        53.600000000000001        3.8215092906932218     
   11.200000000000001        54.400000000000006        3.7384443996508105     
   11.200000000000001        55.200000000000003        3.5885255932535158     
   11.200000000000001        56.000000000000000        3.5175300940606737     
   11.200000000000001        56.800000000000004        3.5084633176303219     
   11.200000000000001        57.600000000000001        3.4991661075791085     
   11.200000000000001        58.400000000000006        3.5018578886283738     
   11.200000000000001        59.200000000000003        3.4968950457257355     
   11.200000000000001        60.000000000000000        3.4947765452158852     
   11.200000000000001        60.800000000000004        3.5132048221869456     
   11.200000000000001        61.600000000000001        3.5055348400279627     
   11.200000000000001        62.400000000000006        3.5022835607092633     
   11.200000000000001        63.200000000000003        3.5111872945126414     
   11.200000000000001        64.000000000000000        3.5059236447313320     
   11.200000000000001        64.799999999999997        3.5136286730301705     
   11.200000000000001        65.600000000000009        3.4960794259333006     
   11.200000000000001        66.400000000000006        3.5031377254317988     
   11.200000000000001        67.200000000000003        3.5133608433800743     
   11.200000000000001        68.000000000000000        3.4971669265694336     
   11.200000000000001        68.799999999999997        3.5050421536663134     
   11.200000000000001        69.600000000000009        3.5030110030319155     
   11.200000000000001        70.400000000000006        3.4981028930700617     
   11.200000000000001        71.200000000000003        3.5002270498076293     
   11.200000000000001        72.000000000000000        3.5072390136676668     
   11.200000000000001        72.799999999999997        3.4972763183125828     
   11.200000000000001        73.600000000000009        3.5089498077984169     
   11.200000000000001        74.400000000000006        3.5060595901686620     
   11.200000000000001        75.200000000000003        3.5049224555365539     
   11.200000000000001        76.000000000000000        3.5892521405914057     
   11.200000000000001        76.800000000000011        3.7326686306243273     
   11.200000000000001        77.600000000000009        3.8176431315700516     
   11.200000000000001        78.400000000000006        3.8355724753289979     
   11.200000000000001        79.200000000000003        3.8242969702877221     
   11.200000000000001        80.000000000000000        3.8157261909725881     
   11.200000000000001        80.800000000000011        3.8206434960116149     
   11.200000000000001        81.600000000000009        3.8295789991889722     
   11.200000000000001        82.400000000000006        3.8200486186155658     
   11.200000000000001        83.200000000000003        3.7637893791401469     
   11.200000000000001        84.000000000000000        3.6596713960969409     
   11.200000000000001        84.800000000000011        3.5441411415490323     
   11.200000000000001        85.600000000000009        3.5013695426117781     
   11.200000000000001        86.400000000000006        3.5098972848998935     
   11.200000000000001        87.200000000000003        3.5079637716324132     
   11.200000000000001        88.000000000000000        3.5041089301125661     
   11.200000000000001        88.800000000000011        3.5064923121533438     
   11.200000000000001        89.600000000000009        3.5170384110981097     
   11.200000000000001        90.400000000000006        3.5035382530712456     
   11.200000000000001        91.200000000000003        3.4979754148721409     
   11.200000000000001        92.000000000000000        3.5041691763330403     
   11.200000000000001        92.800000000000011        3.5046432092854274     
   11.200000000000001        93.600000000000009        3.5006911737619224     
   11.200000000000001        94.400000000000006        3.5169649483007976     
   11.200000000000001        95.200000000000003        3.4966551061095803     
   11.200000000000001        96.000000000000000        3.5075585575502948     
   11.200000000000001        96.800000000000011        3.5129789913423877     
   11.200000000000001        97.600000000000009        3.4960545468202819     
   11.200000000000001        98.400000000000006        3.4976373942263201     
   11.200000000000001        99.200000000000003        3.5181551569796197     
   11.200000000000001        100.00000000000000        3.4976866797215758     
   11.200000000000001        100.80000000000001        3.5038470851867642     
   11.200000000000001        101.60000000000001        3.4913633991069957     
   11.200000000000001        102.40000000000001        3.4917628214035878     

   12.000000000000000       0.80000000000000004        3.5117504414814551     
   12.000000000000000        1.6000000000000001        3.4969910133319835     
   12.000000000000000        2.4000000000000004        3.5077860905279463     
   12.000000000000000        3.2000000000000002        3.5073563495276558     
   12.000000000000000        4.0000000000000000        3.4950214830305351     
   12.000000000000000        4.8000000000000007        3.5020663302844737     
   12.000000000000000        5.6000000000000005        3.4972688390382727     
   12.000000000000000        6.4000000000000004        3.5031617325592976     
   12.000000000000000        7.2000000000000002        3.5059384861446916     
   12.000000000000000        8.0000000000000000        3.5060100284032463     
   12.000000000000000        8.8000000000000007        3.4876554975723875     
   12.000000000000000        9.6000000000000014        3.5001022426751116     
   12.000000000000000        10.400000000000000        3.4867695195123738     
   12.000000000000000        11.200000000000001        3.4861940591306322     
   12.000000000000000        12.000000000000000        3.5013641116761880     
   12.000000000000000        12.800000000000001        3.5003323449244301     
   12.000000000000000        13.600000000000001        3.5005704197724543     
   12.000000000000000        14.400000000000000        3.4970578399755592     
   12.000000000000000        15.200000000000001        3.4960906965576339     
   12.000000000000000        16.000000000000000        3.4840029916017441     
   12.000000000000000        16.800000000000001        3.4966486168939919     
   12.000000000000000        17.600000000000001        3.4821664218070270     
   12.000000000000000        18.400000000000002        3.4990702370982656     
   12.000000000000000        19.200000000000003        3.4995480986666738     
   12.000000000000000        20.000000000000000        3.4956764610474460     
   12.000000000000000        20.800000000000001        3.4909899737122956     
   12.000000000000000        21.600000000000001        3.4950091240981136     
   12.000000000000000        22.400000000000002        3.4987290073112289     
   12.000000000000000        23.200000000000003        3.4992588589804723     
   12.000000000000000        24.000000000000000        3.4998410876489627     
   12.000000000000000        24.800000000000001        3.5010845185810853     
   12.000000000000000        25.600000000000001        3.4826110765424638     
   12.000000000000000        26.400000000000002        3.4899727448998861     
   12.000000000000000        27.200000000000003        3.5045031554082895     
   12.000000000000000        28.000000000000000        3.5028767634344771     
   12.000000000000000        28.800000000000001        3.5074049757122725     
   12.000000000000000        29.600000000000001        3.4952891258999177     
   12.000000000000000        30.400000000000002        3.4888029434600893     
   12.000000000000000        31.200000000000003        3.5039135512835156     
   12.000000000000000        32.000000000000000        3.4887044160844272     
   12.000000000000000        32.800000000000004        3.5081332054083201     
   12.000000000000000        33.600000000000001        3.4990029420507760     
   12.000000000000000        34.399999999999999        3.5005830650408991     
   12.000000000000000        35.200000000000003        3.4921591110099217     
   12.000000000000000        36.000000000000000        3.5012110510362251     
   12.000000000000000        36.800000000000004        3.5002959803923139     
   12.000000000000000        37.600000000000001        3.4973016787693521     
   12.000000000000000        38.400000000000006        3.4982912882392658     
   12.000000000000000        39.200000000000003        3.5056630930498334     
   12.000000000000000        40.000000000000000        3.5014268396216743     
   12.000000000000000        40.800000000000004        3.5146967440241581     
   12.000000000000000        41.600000000000001        3.5068851249246804     
   12.000000000000000        42.400000000000006        3.4994030551661233     
   12.000000000000000        43.200000000000003        3.5078091688020567     
   12.000000000000000        44.000000000000000        3.5092125654732258     
   12.000000000000000        44.800000000000004        3.5033247108916736     
   12.000000000000000        45.600000000000001        3.5024582374556963     
   12.000000000000000        46.400000000000006        3.5065231935179924     
   12.000000000000000        47.200000000000003        3.6068812948627849     
   12.000000000000000        48.000000000000000        3.7398891503323686     
   12.000000000000000        48.800000000000004        3.8187020830891019     
   12.000000000000000        49.600000000000001        3.8357400314783003     
   12.000000000000000        50.400000000000006        3.8236662801786196     
   12.000000000000000        51.200000000000003        3.8184524420072772     
   12.000000000000000        52.000000000000000        3.8254843626689348     
   12.000000000000000        52.800000000000004        3.8371784774758004     
   12.000000000000000        53.600000000000001        3.8136812639964370     
   12.000000000000000        54.400000000000006        3.7170871758217205     
   12.000000000000000        55.200000000000003        3.5664639373471396     
   12.000000000000000        56.000000000000000        3.5087302307504928     
   12.000000000000000        56.800000000000004        3.5112938203667552     
   12.000000000000000        57.600000000000001        3.5013383306843839     
   12.000000000000000        58.400000000000006        3.5041972140764535     
   12.000000000000000        59.200000000000003        3.5129513683864113     
   12.000000000000000        60.000000000000000        3.5082552447187139     
   12.000000000000000        60.800000000000004        3.5098584305283866     
   12.000000000000000        61.600000000000001        3.5062635243139049     
   12.000000000000000        62.400000000000006        3.5142083592900328     
   12.000000000000000        63.200000000000003        3.4938562328673326     
   12.000000000000000        64.000000000000000        3.4929845824167662     
   12.000000000000000        64.799999999999997        3.5091477958945818     
   12.000000000000000        65.600000000000009        3.5030509487919894     
   12.000000000000000        66.400000000000006        3.5023978557445505     
   12.000000000000000        67.200000000000003        3.4931067806029845     
   12.000000000000000        68.000000000000000        3.5011435392643073     
   12.000000000000000        68.799999999999997        3.5070255420643259     
   12.000000000000000        69.600000000000009        3.5071686633200954     
   12.000000000000000        70.400000000000006        3.5060360095938692     
   12.000000000000000        71.200000000000003        3.5132216765170310     
   12.000000000000000        72.000000000000000        3.5145867275631799     
   12.000000000000000        72.799999999999997        3.5042516583572185     
   12.000000000000000        73.600000000000009        3.5004467440514886     
   12.000000000000000        74.400000000000006        3.5088519736566850     
   12.000000000000000        75.200000000000003        3.5127935400262902     
   12.000000000000000        76.000000000000000        3.6009359446916518     
   12.000000000000000        76.800000000000011        3.7440596011824856     
   12.000000000000000        77.600000000000009        3.8219253371191808     
   12.000000000000000        78.400000000000006        3.8327039026317307     
   12.000000000000000        79.200000000000003        3.8167732524758216     
   12.000000000000000        80.000000000000000        3.8049169915315173     
   12.000000000000000        80.800000000000011        3.8117574869810302     
   12.000000000000000        81.600000000000009        3.8241603682661185     
   12.000000000000000        82.400000000000006        3.8215645438962751     
   12.000000000000000        83.200000000000003        3.7781796706264674     
   12.000000000000000        84.000000000000000        3.6830527319988300     
   12.000000000000000        84.800000000000011        3.5676804367039350     
   12.000000000000000        85.600000000000009        3.5175522670316388     
   12.000000000000000        86.400000000000006        3.5040759931309342     
   12.000000000000000        87.200000000000003        3.5105818824906834     
   12.000000000000000        88.000000000000000        3.5056784080529786     
   12.000000000000000        88.800000000000011        3.5049789474930022     
   12.000000000000000        89.600000000000009        3.5138477714977010     
   12.000000000000000        90.400000000000006        3.4971159928772457     
   12.000000000000000        91.200000000000003        3.5140470034316706     
   12.000000000000000        92.000000000000000        3.5130844823367284     
   12.000000000000000        92.800000000000011        3.5026259051735495     
   12.000000000000000        93.600000000000009        3.5025369940044677     
   12.000000000000000        94.400000000000006        3.5056453044340059     
   12.000000000000000        95.200000000000003        3.5108113958297285     
   12.000000000000000        96.000000000000000        3.5101176839195762     
   12.000000000000000        96.800000000000011        3.5101112468041489     
   12.000000000000000        97.600000000000009        3.5093567047264220     
   12.000000000000000        98.400000000000006        3.5033056488452363     
   12.000000000000000        99.200000000000003        3.4959538756322321     
   12.000000000000000        100.00000000000000        3.5007533527688781     
   12.000000000000000        100.80000000000001        3.4982667339412337     
   12.000000000000000        101.60000000000001        3.5164728910175000     
   12.000000000000000        102.40000000000001        3.5118023174383302     

   12.800000000000001       0.80000000000000004        3.4972606591252586     
   12.800000000000001        1.6000000000000001        3.5026817775112127     
   12.800000000000001        2.4000000000000004        3.5030562563834367     
   12.800000000000001        3.2000000000000002        3.4981146756757391     
   12.800000000000001        4.0000000000000000        3.5022410194853029     
   12.800000000000001        4.8000000000000007        3.5055851106783571     
   12.800000000000001        5.6000000000000005        3.4992066929505414     
   12.800000000000001        6.4000000000000004        3.5077931172601700     
   12.800000000000001        7.2000000000000002        3.4840334504312804     
   12.800000000000001        8.0000000000000000        3.5050084866493063     
   12.800000000000001        8.8000000000000007        3.4882883800569249     
   12.800000000000001        9.6000000000000014        3.4957359536887047     
   12.800000000000001        10.400000000000000        3.5094409233932753     
   12.800000000000001        11.200000000000001        3.5042917879344748     
   12.800000000000001        12.000000000000000        3.4965653573690343     
   12.800000000000001        12.800000000000001        3.4867391586062677     
   12.800000000000001        13.600000000000001        3.4968249002337743     
   12.800000000000001        14.400000000000000        3.4983681630566954     
   12.800000000000001        15.200000000000001        3.5011555764139608     
   12.800000000000001        16.000000000000000        3.4985462540563717     
   12.800000000000001        16.800000000000001        3.4997001609477754     
   12.800000000000001        17.600000000000001        3.4992370768653842     
   12.800000000000001        18.400000000000002        3.4866656946452195     
   12.800000000000001        19.200000000000003        3.4864169622929966     
   12.800000000000001        20.000000000000000        3.4978829709917765     
   12.800000000000001        20.800000000000001        3.4846558597166508     
   12.800000000000001        21.600000000000001        3.4887222758783931     
   12.800000000000001        22.400000000000002        3.4943889967926767     
   12.800000000000001        23.200000000000003        3.4940284071310832     
   12.800000000000001        24.000000000000000        3.4945621558901481     
   12.800000000000001        24.800000000000001        3.4837673591230383     
   12.800000000000001        25.600000000000001        3.4994568802428576     
   12.800000000000001        26.400000000000002        3.4930965318232516     
   12.800000000000001        27.200000000000003        3.4830572501956789     
   12.800000000000001        28.000000000000000        3.4950219268412819     
   12.800000000000001        28.800000000000001        3.4944301506218793     
   12.800000000000001        29.600000000000001        3.4992171934341232     
   12.800000000000001        30.400000000000002        3.5050853134353388     
   12.800000000000001        31.200000000000003        3.5008765555564696     
   12.800000000000001        32.000000000000000        3.4964179822839627     
   12.800000000000001        32.800000000000004        3.5056324121100508     
   12.800000000000001        33.600000000000001        3.5090458231086354     
   12.800000000000001        34.399999999999999        3.4931308734321318     
   12.800000000000001        35.200000000000003        3.5148998727591221     
   12.800000000000001        36.000000000000000        3.4987627087305291     
   12.800000000000001        36.800000000000004        3.5079047068066536     
   12.800000000000001        37.600000000000001        3.5094457856148726     
   12.800000000000001        38.400000000000006        3.5152924097290441     
   12.800000000000001        39.200000000000003        3.4954297745286280     
   12.800000000000001        40.000000000000000        3.5058704560838092     
   12.800000000000001        40.800000000000004        3.4959835421850891     
   12.800000000000001        41.600000000000001        3.4988075502266693     
   12.800000000000001        42.400000000000006        3.5095829957688278     
   12.800000000000001        43.200000000000003        3.5140726061563057     
   12.800000000000001        44.000000000000000        3.5077965797294115     
   12.800000000000001        44.800000000000004        3.5019704548111714     
   12.800000000000001        45.600000000000001        3.5041504011581619     
   12.800000000000001        46.400000000000006        3.5133200435386360     
   12.800000000000001        47.200000000000003        3.5696572547226539     
   12.800000000000001        48.000000000000000        3.7025409703146570     
   12.800000000000001        48.800000000000004        3.7969639606524370     
   12.800000000000001        49.600000000000001        3.8315105232675988     
   12.800000000000001        50.400000000000006        3.8349142108897647     
   12.800000000000001        51.200000000000003        3.8336039119478742     
   12.800000000000001        52.000000000000000        3.8369153572429044     
   12.800000000000001        52.800000000000004        3.8273598203956456     
   12.800000000000001        53.600000000000001        3.7770498475483119     
   12.800000000000001        54.400000000000006        3.6591366029385726     
   12.800000000000001        55.200000000000003        3.5158457711920970     
   12.800000000000001        56.000000000000000        3.5001846567182482     
   12.800000000000001        56.800000000000004        3.5076735618163846     
   12.800000000000001        57.600000000000001        3.5092955279482791     
   12.800000000000001        58.400000000000006        3.4942418995285416     
   12.800000000000001        59.200000000000003        3.5118764845846990     
   12.800000000000001        60.000000000000000        3.5044883699658556     
   12.800000000000001        60.800000000000004        3.4921012415165178     
   12.800000000000001        61.600000000000001        3.5039157305263680     
   12.800000000000001        62.400000000000006        3.4992361861121455     
   12.800000000000001        63.200000000000003        3.4962611155531591     
   12.800000000000001        64.000000000000000        3.5148964171016415     
   12.800000000000001        64.799999999999997        3.5034532379661081     
   12.800000000000001        65.600000000000009        3.4971602476643673     
   12.800000000000001        66.400000000000006        3.5101443697981805     
   12.800000000000001        67.200000000000003        3.5088835299702281     
   12.800000000000001        68.000000000000000        3.5005518439966670     
   12.800000000000001        68.799999999999997        3.5161221824058217     
   12.800000000000001        69.600000000000009        3.4938962947297734     
   12.800000000000001        70.400000000000006        3.5184171942212021     
   12.800000000000001        71.200000000000003        3.4959037950264071     
   12.800000000000001        72.000000000000000        3.5049548088315334     
   12.800000000000001        72.799999999999997        3.5134039996993702     
   12.800000000000001        73.600000000000009        3.5166168829171576     
   12.800000000000001        74.400000000000006        3.4991535678054868     
   12.800000000000001        75.200000000000003        3.5051688183393206     
   12.800000000000001        76.000000000000000        3.5870203049575240     
   12.800000000000001        76.800000000000011        3.7311230053247231     
   12.800000000000001        77.600000000000009        3.8144866236193318     
   12.800000000000001        78.400000000000006        3.8353602640248052     
   12.800000000000001        79.200000000000003        3.8233328528854060     
   12.800000000000001        80.000000000000000        3.8136889940483938     
   12.800000000000001        80.800000000000011        3.8168558951684086     
   12.800000000000001        81.600000000000009        3.8265882217172140     
   12.800000000000001        82.400000000000006        3.8202111116082240     
   12.800000000000001        83.200000000000003        3.7757138196464144     
   12.800000000000001        84.000000000000000        3.6850840700097240     
   12.800000000000001        84.800000000000011        3.5717685629243121     
   12.800000000000001        85.600000000000009        3.5156844257598090     
   12.800000000000001        86.400000000000006        3.5034942775215203     
   12.800000000000001        87.200000000000003        3.5025191472825909     
   12.800000000000001        88.000000000000000        3.5034543571734211     
   12.800000000000001        88.800000000000011        3.5091420142850320     
   12.800000000000001        89.600000000000009        3.5156391517343133     
   12.800000000000001        90.400000000000006        3.5045391910522889     
   12.800000000000001        91.200000000000003        3.5114785346308159     
   12.800000000000001        92.000000000000000        3.5144090955276641     
   12.800000000000001        92.800000000000011        3.5036090216856812     
   12.800000000000001        93.600000000000009        3.5096380623682002     
   12.800000000000001        94.400000000000006        3.5082483740136832     
   12.800000000000001        95.200000000000003        3.5067227480102732     
   12.800000000000001        96.000000000000000        3.5084877525855838     
   12.800000000000001        96.800000000000011        3.4979009973235686     
   12.800000000000001        97.600000000000009        3.5036795499440325     
   12.800000000000001        98.400000000000006        3.5180632673810583     
   12.800000000000001        99.200000000000003        3.5045538046764833     
   12.800000000000001        100.00000000000000        3.4988908455759655     
   12.800000000000001        100.80000000000001        3.4995254674427803     
   12.800000000000001        101.60000000000001        3.4994178823787849     
   12.800000000000001        102.40000000000001        3.5008449018008405     

   13.600000000000001       0.80000000000000004        3.5006696359466289     
   13.600000000000001        1.6000000000000001        3.5160807378061039     
   13.600000000000001        2.4000000000000004        3.4977762425040386     
   13.600000000000001        3.2000000000000002        3.5118326523719245     
   13.600000000000001        4.0000000000000000        3.5090174198016579     
   13.600000000000001        4.8000000000000007        3.4867895802600222     
   13.600000000000001        5.6000000000000005        3.4910277101859108     
   13.600000000000001        6.4000000000000004        3.4922514993980434     
   13.600000000000001        7.2000000000000002        3.5089220218592385     
   13.600000000000001        8.0000000000000000        3.4897990372357950     
   13.600000000000001        8.8000000000000007        3.5076127194693760     
   13.600000000000001        9.6000000000000014        3.4912138333596823     
   13.600000000000001        10.400000000000000        3.4829978962844157     
   13.600000000000001        11.200000000000001        3.5010678995196352     
   13.600000000000001        12.000000000000000        3.4871224610323255     
   13.600000000000001        12.800000000000001        3.4915796355071786     
   13.600000000000001        13.600000000000001        3.4964082174473332     
   13.600000000000001        14.400000000000000        3.4855880648561266     
   13.600000000000001        15.200000000000001        3.4799648996579498     
   13.600000000000001        16.000000000000000        3.4896010087470448     
   13.600000000000001        16.800000000000001        3.4890196463776921     
   13.600000000000001        17.600000000000001        3.4826147423382907     
   13.600000000000001        18.400000000000002        3.4923214992654930     
   13.600000000000001        19.200000000000003        3.4606101334248933     
   13.600000000000001        20.000000000000000        3.4214635194876042     
   13.600000000000001        20.800000000000001        3.4110387672064415     
   13.600000000000001        21.600000000000001        3.4250084462863626     
   13.600000000000001        22.400000000000002        3.4651328523735820     
   13.600000000000001        23.200000000000003        3.4972876788580622     
   13.600000000000001        24.000000000000000        3.4799921293049532     
   13.600000000000001        24.800000000000001        3.4982844682524932     
   13.600000000000001        25.600000000000001        3.4952987453216937     
   13.600000000000001        26.400000000000002        3.4978434702883745     
   13.600000000000001        27.200000000000003        3.4961181625682425     
   13.600000000000001        28.000000000000000        3.4969093870911214     
   13.600000000000001        28.800000000000001        3.5028170620442243     
   13.600000000000001        29.600000000000001        3.4968295585547664     
   13.600000000000001        30.400000000000002        3.4854150651435130     
   13.600000000000001        31.200000000000003        3.5110415636004060     
   13.600000000000001        32.000000000000000        3.4931496303538938     
   13.600000000000001        32.800000000000004        3.4938828334266763     
   13.600000000000001        33.600000000000001        3.5062024323987897     
   13.600000000000001        34.399999999999999        3.5044051451960150     
   13.600000000000001        35.200000000000003        3.4938228686062116     
   13.600000000000001        36.000000000000000        3.5049040341676800     
   13.600000000000001        36.800000000000004        3.5065244335537193     
   13.600000000000001        37.600000000000001        3.4953743530928962     
   13.600000000000001        38.400000000000006        3.4985645118173667     
   13.600000000000001        39.200000000000003        3.5076611252188310     
   13.600000000000001        40.000000000000000        3.5084971928663071     
   13.600000000000001        40.800000000000004        3.5054405678513927     
   13.600000000000001        41.600000000000001        3.5029649129995528     
   13.600000000000001        42.400000000000006        3.5199528343347430     
   13.600000000000001        43.200000000000003        3.4973082348646805     
   13.600000000000001        44.000000000000000        3.5073310389897472     
   13.600000000000001        44.800000000000004        3.5015365553997264     
   13.600000000000001        45.600000000000001        3.5158769827445635     
   13.600000000000001        46.400000000000006        3.5089103734667964     
   13.600000000000001        47.200000000000003        3.5145435491260528     
   13.600000000000001        48.000000000000000        3.6290420314711098     
   13.600000000000001        48.800000000000004        3.7335369008556603     
   13.600000000000001        49.600000000000001        3.7950150322566314     
   13.600000000000001        50.400000000000006        3.8152399717492722     
   13.600000000000001        51.200000000000003        3.8159150136267699     
   13.600000000000001        52.000000000000000        3.8063761740215876     
   13.600000000000001        52.800000000000004        3.7687770214891456     
   13.600000000000001        53.600000000000001        3.6857674074939180     
   13.600000000000001        54.400000000000006        3.5610386382453547     
   13.600000000000001        55.200000000000003        3.5072520508736282     
   13.600000000000001        56.000000000000000        3.5063556435976224     
   13.600000000000001        56.800000000000004        3.5125426986677315     
   13.600000000000001        57.600000000000001        3.5086170277545374     
   13.600000000000001        58.400000000000006        3.5009797482069964     
   13.600000000000001        59.200000000000003        3.5111467868378003     
   13.600000000000001        60.000000000000000        3.4931054896512501     
   13.600000000000001        60.800000000000004        3.5092340989259112     
   13.600000000000001        61.600000000000001        3.5040976410776734     
   13.600000000000001        62.400000000000006        3.4975986010180486     
   13.600000000000001        63.200000000000003        3.5069426467588625     
   13.600000000000001        64.000000000000000        3.5098564796956730     
   13.600000000000001        64.799999999999997        3.5008460207069985     
   13.600000000000001        65.600000000000009        3.5032900514104544     
   13.600000000000001        66.400000000000006        3.4978782270371513     
   13.600000000000001        67.200000000000003        3.5081490973931273     
   13.600000000000001        68.000000000000000        3.4986445287558010     
   13.600000000000001        68.799999999999997        3.5043416434884263     
   13.600000000000001        69.600000000000009        3.4983576554508256     
   13.600000000000001        70.400000000000006        3.5045594302898504     
   13.600000000000001        71.200000000000003        3.4962251619910885     
   13.600000000000001        72.000000000000000        3.5172255605338787     
   13.600000000000001        72.799999999999997        3.5032292025830212     
   13.600000000000001        73.600000000000009        3.5079590885227585     
   13.600000000000001        74.400000000000006        3.5107194371781412     
   13.600000000000001        75.200000000000003        3.5030051222940379     
   13.600000000000001        76.000000000000000        3.5449385556114938     
   13.600000000000001        76.800000000000011        3.6871419812676236     
   13.600000000000001        77.600000000000009        3.7915856168506936     
   13.600000000000001        78.400000000000006        3.8314602463925147     
   13.600000000000001        79.200000000000003        3.8332384038203693     
   13.600000000000001        80.000000000000000        3.8280067038568149     
   13.600000000000001        80.800000000000011        3.8277990678278666     
   13.600000000000001        81.600000000000009        3.8277905642564196     
   13.600000000000001        82.400000000000006        3.8107805083811903     
   13.600000000000001        83.200000000000003        3.7577037824307293     
   13.600000000000001        84.000000000000000        3.6678179885857660     
   13.600000000000001        84.800000000000011        3.5643154137477024     
   13.600000000000001        85.600000000000009        3.5166708052193627     
   13.600000000000001        86.400000000000006        3.5088737465457696     
   13.600000000000001        87.200000000000003        3.5105053771019237     
   13.600000000000001        88.000000000000000        3.5017355070474334     
   13.600000000000001        88.800000000000011        3.5127700132561435     
   13.600000000000001        89.600000000000009        3.5059669717951243     
   13.600000000000001        90.400000000000006        3.5016665440071466     
   13.600000000000001        91.200000000000003        3.5010292185311620     
   13.600000000000001        92.000000000000000        3.5084413609157354     
   13.600000000000001        92.800000000000011        3.5153827632656434     
   13.600000000000001        93.600000000000009        3.5045627960107071     
   13.600000000000001        94.400000000000006        3.5015613270727921     
   13.600000000000001        95.200000000000003        3.4969888520356420     
   13.600000000000001        96.000000000000000        3.5159955077969856     
   13.600000000000001        96.800000000000011        3.5016066662352205     
   13.600000000000001        97.600000000000009        3.5069592934631526     
   13.600000000000001        98.400000000000006        3.4992922635476842     
   13.600000000000001        99.200000000000003        3.5059984917234419     
   13.600000000000001        100.00000000000000        3.5115904887247305     
   13.600000000000001        100.80000000000001        3.5092519276279628     
   13.600000000000001        101.60000000000001        3.4942539369627332     
   13.600000000000001        102.40000000000001        3.5119146959646486     

   14.400000000000000       0.80000000000000004        3.5125549572357269     
   14.400000000000000        1.6000000000000001        3.4910545440099678     
   14.400000000000000        2.4000000000000004        3.4934540779237189     
   14.400000000000000        3.2000000000000002        3.4996699148350796     
   14.400000000000000        4.0000000000000000        3.4982193726625499     
   14.400000000000000        4.8000000000000007        3.5113701755966700     
   14.400000000000000        5.6000000000000005        3.4940722681778666     
   14.400000000000000        6.4000000000000004        3.5055678011138411     
   14.400000000000000        7.2000000000000002        3.5049086137757226     
   14.400000000000000        8.0000000000000000        3.4969979770371089     
   14.400000000000000        8.8000000000000007        3.4973043062861096     
   14.400000000000000        9.6000000000000014        3.4963456819556629     
   14.400000000000000        10.400000000000000        3.5082607675537956     
   14.400000000000000        11.200000000000001        3.5031687536353773     
   14.400000000000000        12.000000000000000        3.5001663700679906     
   14.400000000000000        12.800000000000001        3.4949607486569083     
   14.400000000000000        13.600000000000001        3.4923944870246806     
   14.400000000000000        14.400000000000000        3.4971380547298585     
   14.400000000000000        15.200000000000001        3.4973121409232073     
   14.400000000000000        16.000000000000000        3.4960806152670543     
   14.400000000000000        16.800000000000001        3.4814036806455353     
   14.400000000000000        17.600000000000001        3.4906104283026269     
   14.400000000000000        18.400000000000002        3.3897641227451234     
   14.400000000000000        19.200000000000003        3.3136830414352336     
   14.400000000000000        20.000000000000000        3.2727255748235562     
   14.400000000000000        20.800000000000001        3.2615622074437036     
   14.400000000000000        21.600000000000001        3.2747612658258491     
   14.400000000000000        22.400000000000002        3.3188303833965582     
   14.400000000000000        23.200000000000003        3.4011613681672750     
   14.400000000000000        24.000000000000000        3.4818783642399223     
   14.400000000000000        24.800000000000001        3.4997746234703024     
   14.400000000000000        25.600000000000001        3.4916876429577886     
   14.400000000000000        26.400000000000002        3.4856891806468728     
   14.400000000000000        27.200000000000003        3.4835259116177637     
   14.400000000000000        28.000000000000000        3.5082889054928619     
   14.400000000000000        28.800000000000001        3.4849732324638487     
   14.400000000000000        29.600000000000001        3.4987513060663620     
   14.400000000000000        30.400000000000002        3.4928854637774807     
   14.400000000000000        31.200000000000003        3.4933978202281821     
   14.400000000000000        32.000000000000000        3.5017655326974704     
   14.400000000000000        32.800000000000004        3.5023586962350777     
   14.400000000000000        33.600000000000001        3.4893622240108111     
   14.400000000000000        34.399999999999999        3.4970836262938731     
   14.400000000000000        35.200000000000003        3.4967521656167393     
   14.400000000000000        36.000000000000000        3.5109090219558072     
   14.400000000000000        36.800000000000004        3.5011356870019470     
   14.400000000000000        37.600000000000001        3.4951896650159133     
   14.400000000000000        38.400000000000006        3.5048659941070159     
   14.400000000000000        39.200000000000003        3.5102412582080813     
   14.400000000000000        40.000000000000000        3.5010733579366344     
   14.400000000000000        40.800000000000004        3.5184854370120688     
   14.400000000000000        41.600000000000001        3.4995641162008546     
   14.400000000000000        42.400000000000006        3.5081263697956055     
   14.400000000000000        43.200000000000003        3.5015981639844309     
   14.400000000000000        44.000000000000000        3.5142388055397311     
   14.400000000000000        44.800000000000004        3.5005745472125191     
   14.400000000000000        45.600000000000001        3.5014244265180836     
   14.400000000000000        46.400000000000006        3.5089684754173422     
   14.400000000000000        47.200000000000003        3.5090565482914298     
   14.400000000000000        48.000000000000000        3.5328890043064578     
   14.400000000000000        48.800000000000004        3.6196272384927788     
   14.400000000000000        49.600000000000001        3.6864129739283515     
   14.400000000000000        50.400000000000006        3.7194637016671939     
   14.400000000000000        51.200000000000003        3.7215643751462819     
   14.400000000000000        52.000000000000000        3.6958631637816679     
   14.400000000000000        52.800000000000004        3.6382085393569827     
   14.400000000000000        53.600000000000001        3.5496978336462579     
   14.400000000000000        54.400000000000006        3.5204473191467907     
   14.400000000000000        55.200000000000003        3.5109973944915529     
   14.400000000000000        56.000000000000000        3.4989300637863692     
   14.400000000000000        56.800000000000004        3.4978606049759167     
   14.400000000000000        57.600000000000001        3.5076337887964057     
   14.400000000000000        58.400000000000006        3.5040080456043139     
   14.400000000000000        59.200000000000003        3.4995401813275158     
   14.400000000000000        60.000000000000000        3.5159637499332126     
   14.400000000000000        60.800000000000004        3.5023700976338725     
   14.400000000000000        61.600000000000001        3.5052759691057402     
   14.400000000000000        62.400000000000006        3.5064800073543347     
   14.400000000000000        63.200000000000003        3.5008509996991641     
   14.400000000000000        64.000000000000000        3.4965603480383454     
   14.400000000000000        64.799999999999997        3.5124434498404842     
   14.400000000000000        65.600000000000009        3.4956163635251967     
   14.400000000000000        66.400000000000006        3.5026629540294634     
   14.400000000000000        67.200000000000003        3.5041329977047146     
   14.400000000000000        68.000000000000000        3.5134949098208326     
   14.400000000000000        68.799999999999997        3.4956014716745565     
   14.400000000000000        69.600000000000009        3.5168685829807966     
   14.400000000000000        70.400000000000006        3.5033893507360951     
   14.400000000000000        71.200000000000003        3.5008957537451626     
   14.400000000000000        72.000000000000000        3.5114789637476096     
   14.400000000000000        72.799999999999997        3.4979448354514084     
   14.400000000000000        73.600000000000009        3.4975261114567076     
   14.400000000000000        74.400000000000006        3.5167556666935775     
   14.400000000000000        75.200000000000003        3.5134372719119460     
   14.400000000000000        76.000000000000000        3.5014230128521300     
   14.400000000000000        76.800000000000011        3.6071868067105490     
   14.400000000000000        77.600000000000009        3.7242561206185223     
   14.400000000000000        78.400000000000006        3.7925417923775009     
   14.400000000000000        79.200000000000003        3.8170641494900051     
   14.400000000000000        80.000000000000000        3.8220399314571090     
   14.400000000000000        80.800000000000011        3.8207838855208047     
   14.400000000000000        81.600000000000009        3.8094258316211702     
   14.400000000000000        82.400000000000006        3.7786236219517733     
   14.400000000000000        83.200000000000003        3.7139793491309265     
   14.400000000000000        84.000000000000000        3.6275607767168623     
   14.400000000000000        84.800000000000011        3.5433354641560610     
   14.400000000000000        85.600000000000009        3.5140065748475875     
   14.400000000000000        86.400000000000006        3.5136691619359328     
   14.400000000000000        87.200000000000003        3.5027837085994276     
   14.400000000000000        88.000000000000000        3.5021250142001015     
   14.400000000000000        88.800000000000011        3.5053003451679552     
   14.400000000000000        89.600000000000009        3.5055996339501325     
   14.400000000000000        90.400000000000006        3.5093086295170184     
   14.400000000000000        91.200000000000003        3.5025085259679174     
   14.400000000000000        92.000000000000000        3.5143081301205501     
   14.400000000000000        92.800000000000011        3.5075122413393984     
   14.400000000000000        93.600000000000009        3.5102971971003734     
   14.400000000000000        94.400000000000006        3.5043014150486709     
   14.400000000000000        95.200000000000003        3.5159069139522896     
   14.400000000000000        96.000000000000000        3.5024748571894393     
   14.400000000000000        96.800000000000011        3.5123462443391311     
   14.400000000000000        97.600000000000009        3.4990577591434615     
   14.400000000000000        98.400000000000006        3.5194045162486103     
   14.400000000000000        99.200000000000003        3.5080046378182694     
   14.400000000000000        100.00000000000000        3.4989644360100725     
   14.400000000000000        100.80000000000001        3.5136198266824779     
   14.400000000000000        101.60000000000001        3.5114823019009549     
   14.400000000000000        102.40000000000001        3.5011167239491412     

   15.200000000000001       0.80000000000000004        3.5125524841810813     
   15.200000000000001        1.6000000000000001        3.5009363275914711     
   15.200000000000001        2.4000000000000004        3.5063783126779486     
   15.200000000000001        3.2000000000000002        3.5049990407335483     
   15.200000000000001        4.0000000000000000        3.5111540884774270     
   15.200000000000001        4.8000000000000007        3.4894934253642651     
   15.200000000000001        5.6000000000000005        3.5027564826801405     
   15.200000000000001        6.4000000000000004        3.4906550006805852     
   15.200000000000001        7.2000000000000002        3.4879898897491750     
   15.200000000000001        8.0000000000000000        3.5011223465519770     
   15.200000000000001        8.8000000000000007        3.4954393325561410     
   15.200000000000001        9.6000000000000014        3.4927948912022115     
   15.200000000000001        10.400000000000000        3.4936332213621801     
   15.200000000000001        11.200000000000001        3.4862969561544674     
   15.200000000000001        12.000000000000000        3.4837675190172792     
   15.200000000000001        12.800000000000001        3.4883123475341149     
   15.200000000000001        13.600000000000001        3.4937499017967641     
   15.200000000000001        14.400000000000000        3.4925336211464906     
   15.200000000000001        15.200000000000001        3.4967155381941719     
   15.200000000000001        16.000000000000000        3.4903802866155238     
   15.200000000000001        16.800000000000001        3.4926175364830265     
   15.200000000000001        17.600000000000001        3.3856658907813513     
   15.200000000000001        18.400000000000002        3.2720283557838221     
   15.200000000000001        19.200000000000003        3.2079770679414565     
   15.200000000000001        20.000000000000000        3.1840981004190239     
   15.200000000000001        20.800000000000001        3.1791047806661363     
   15.200000000000001        21.600000000000001        3.1841266758992117     
   15.200000000000001        22.400000000000002        3.2094525051296428     
   15.200000000000001        23.200000000000003        3.2787110457058573     
   15.200000000000001        24.000000000000000        3.4000400945272853     
   15.200000000000001        24.800000000000001        3.4872976558640247     
   15.200000000000001        25.600000000000001        3.4852594054129136     
   15.200000000000001        26.400000000000002        3.4924310012378510     
   15.200000000000001        27.200000000000003        3.4972881079831359     
   15.200000000000001        28.000000000000000        3.4924680384440072     
   15.200000000000001        28.800000000000001        3.4914150717668910     
   15.200000000000001        29.600000000000001        3.4976593704922156     
   15.200000000000001        30.400000000000002        3.4919715294649709     
   15.200000000000001        31.200000000000003        3.5024494150956462     
   15.200000000000001        32.000000000000000        3.4928491849845993     
   15.200000000000001        32.800000000000004        3.4900278842002992     
   15.200000000000001        33.600000000000001        3.5039865352671571     
   15.200000000000001        34.399999999999999        3.5043987560142003     
   15.200000000000001        35.200000000000003        3.4969613073685744     
   15.200000000000001        36.000000000000000        3.5121132343548078     
   15.200000000000001        36.800000000000004        3.4995144660726054     
   15.200000000000001        37.600000000000001        3.5124049748631681     
   15.200000000000001        38.400000000000006        3.4919384814375758     
   15.200000000000001        39.200000000000003        3.5056578523492936     
   15.200000000000001        40.000000000000000        3.4997778037795637     
   15.200000000000001        40.800000000000004        3.4954651773454417     
   15.200000000000001        41.600000000000001        3.5049316178788099     
   15.200000000000001        42.400000000000006        3.5098869428243882     
   15.200000000000001        43.200000000000003        3.4983048879112482     
   15.200000000000001        44.000000000000000        3.5114686921405807     
   15.200000000000001        44.800000000000004        3.5031809589513863     
   15.200000000000001        45.600000000000001        3.5138821985017472     
   15.200000000000001        46.400000000000006        3.5054647180415408     
   15.200000000000001        47.200000000000003        3.5037704529597113     
   15.200000000000001        48.000000000000000        3.5016100696583581     
   15.200000000000001        48.800000000000004        3.5040160057514869     
   15.200000000000001        49.600000000000001        3.5386312043034884     
   15.200000000000001        50.400000000000006        3.5656886094374234     
   15.200000000000001        51.200000000000003        3.5645172593073768     
   15.200000000000001        52.000000000000000        3.5347943086522151     
   15.200000000000001        52.800000000000004        3.5155286885270103     
   15.200000000000001        53.600000000000001        3.4973448117028596     
   15.200000000000001        54.400000000000006        3.5131915421836659     
   15.200000000000001        55.200000000000003        3.5020957750706416     
   15.200000000000001        56.000000000000000        3.4953428698906275     
   15.200000000000001        56.800000000000004        3.5132678832055499     
   15.200000000000001        57.600000000000001        3.5058481435417352     
   15.200000000000001        58.400000000000006        3.5144790393721133     
   15.200000000000001        59.200000000000003        3.5008885346429977     
   15.200000000000001        60.000000000000000        3.5035808874700427     
   15.200000000000001        60.800000000000004        3.4957334118222438     
   15.200000000000001        61.600000000000001        3.5081241273544710     
   15.200000000000001        62.400000000000006        3.4985583395208084     
   15.200000000000001        63.200000000000003        3.5075489894797740     
   15.200000000000001        64.000000000000000        3.5063141255247574     
   15.200000000000001        64.799999999999997        3.4952435228352745     
   15.200000000000001        65.600000000000009        3.5104777514965462     
   15.200000000000001        66.400000000000006        3.4994422093937998     
   15.200000000000001        67.200000000000003        3.5098979521119884     
   15.200000000000001        68.000000000000000        3.4909695299211796     
   15.200000000000001        68.799999999999997        3.5039520215521751     
   15.200000000000001        69.600000000000009        3.4981564286407987     
   15.200000000000001        70.400000000000006        3.5009744338693358     
   15.200000000000001        71.200000000000003        3.5121445806599385     
   15.200000000000001        72.000000000000000        3.5111833221868878     
   15.200000000000001        72.799999999999997        3.5065848937713797     
   15.200000000000001        73.600000000000009        3.5043418216114901     
   15.200000000000001        74.400000000000006        3.4960570694346291     
   15.200000000000001        75.200000000000003        3.5003861998051176     
   15.200000000000001        76.000000000000000        3.5070421610829321     
   15.200000000000001        76.800000000000011        3.5054224561976501     
   15.200000000000001        77.600000000000009        3.6078197397826761     
   15.200000000000001        78.400000000000006        3.6902122973875739     
   15.200000000000001        79.200000000000003        3.7394095315566256     
   15.200000000000001        80.000000000000000        3.7593949373324942     
   15.200000000000001        80.800000000000011        3.7609400184743111     
   15.200000000000001        81.600000000000009        3.7420584567555064     
   15.200000000000001        82.400000000000006        3.7018325935733905     
   15.200000000000001        83.200000000000003        3.6391523879948835     
   15.200000000000001        84.000000000000000        3.5700870137850331     
   15.200000000000001        84.800000000000011        3.5130166849170861     
   15.200000000000001        85.600000000000009        3.5059012001469578     
   15.200000000000001        86.400000000000006        3.5047145530696286     
   15.200000000000001        87.200000000000003        3.5044056145271871     
   15.200000000000001        88.000000000000000        3.5129797535603342     
   15.200000000000001        88.800000000000011        3.5113064960676081     
   15.200000000000001        89.600000000000009        3.5182181646106310     
   15.200000000000001        90.400000000000006        3.5369763367937677     
   15.200000000000001        91.200000000000003        3.5450219370725091     
   15.200000000000001        92.000000000000000        3.5362724507106025     
   15.200000000000001        92.800000000000011        3.5115527407560951     
   15.200000000000001        93.600000000000009        3.5188685428908451     
   15.200000000000001        94.400000000000006        3.5072711913363266     
   15.200000000000001        95.200000000000003        3.5022672343627836     
   15.200000000000001        96.000000000000000        3.5042552181640034     
   15.200000000000001        96.800000000000011        3.5089485649915133     
   15.200000000000001        97.600000000000009        3.5069104222332887     
   15.200000000000001        98.400000000000006        3.5127654943822861     
   15.200000000000001        99.200000000000003        3.4996331301356909     
   15.200000000000001        100.00000000000000        3.5188179263269306     
   15.200000000000001        100.80000000000001        3.4994517907746769     
   15.200000000000001        101.60000000000001        3.5026196355247006     
   15.200000000000001        102.40000000000001        3.4913607611152959     

   16.000000000000000       0.80000000000000004        3.5032382275976826     
   16.000000000000000        1.6000000000000001        3.5114540210425340     
   16.000000000000000        2.4000000000000004        3.4915439597705991     
   16.000000000000000        3.2000000000000002        3.4996936206574629     
   16.000000000000000        4.0000000000000000        3.4981537604684712     
   16.000000000000000        4.8000000000000007        3.4941409216575190     
   16.000000000000000        5.6000000000000005        3.5053135915202520     
   16.000000000000000        6.4000000000000004        3.4957333736863117     
   16.000000000000000        7.2000000000000002        3.5128234412170340     
   16.000000000000000        8.0000000000000000        3.4892461853805474     
   16.000000000000000        8.8000000000000007        3.5074703468984949     
   16.000000000000000        9.6000000000000014        3.4888654966277581     
   16.000000000000000        10.400000000000000        3.4974276574046037     
   16.000000000000000        11.200000000000001        3.4976988943444991     
   16.000000000000000        12.000000000000000        3.5001731132679241     
   16.000000000000000        12.800000000000001        3.4914127104332051     
   16.000000000000000        13.600000000000001        3.4941684747617341     
   16.000000000000000        14.400000000000000        3.4934624098931844     
   16.000000000000000        15.200000000000001        3.4965497825393999     
   16.000000000000000        16.000000000000000        3.4921384546878618     
   16.000000000000000        16.800000000000001        3.4473324677673229     
   16.000000000000000        17.600000000000001        3.3055393717476464     
   16.000000000000000        18.400000000000002        3.2063768251559521     
   16.000000000000000        19.200000000000003        3.1687532901030693     
   16.000000000000000        20.000000000000000        3.1639684105628216     
   16.000000000000000        20.800000000000001        3.1679620237121213     
   16.000000000000000        21.600000000000001        3.1648102067163917     
   16.000000000000000        22.400000000000002        3.1681133728963364     
   16.000000000000000        23.200000000000003        3.2079324143094019     
   16.000000000000000        24.000000000000000        3.3142771394522712     
   16.000000000000000        24.800000000000001        3.4605585432699986     
   16.000000000000000        25.600000000000001        3.4957865109878123     
   16.000000000000000        26.400000000000002        3.4931583722326147     
   16.000000000000000        27.200000000000003        3.4887364183498359     
   16.000000000000000        28.000000000000000        3.4990063323777409     
   16.000000000000000        28.800000000000001        3.4968561746887992     
   16.000000000000000        29.600000000000001        3.4989369707402505     
   16.000000000000000        30.400000000000002        3.4886253091268200     
   16.000000000000000        31.200000000000003        3.4990382837857354     
   16.000000000000000        32.000000000000000        3.4951987840798360     
   16.000000000000000        32.800000000000004        3.4959220130306039     
   16.000000000000000        33.600000000000001        3.5101393628394590     
   16.000000000000000        34.399999999999999        3.4858412641562140     
   16.000000000000000        35.200000000000003        3.5069254838259805     
   16.000000000000000        36.000000000000000        3.5031547344965590     
   16.000000000000000        36.800000000000004        3.5149562247066739     
   16.000000000000000        37.600000000000001        3.4952808966628353     
   16.000000000000000        38.400000000000006        3.5088309942042670     
   16.000000000000000        39.200000000000003        3.5082810327365639     
   16.000000000000000        40.000000000000000        3.5071126425598886     
   16.000000000000000        40.800000000000004        3.5007492682734833     
   16.000000000000000        41.600000000000001        3.5063246551200193     
   16.000000000000000        42.400000000000006        3.5028452134625430     
   16.000000000000000        43.200000000000003        3.5020102297316869     
   16.000000000000000        44.000000000000000        3.5062044540206059     
   16.000000000000000        44.800000000000004        3.4989552889937920     
   16.000000000000000        45.600000000000001        3.5009400725768032     
   16.000000000000000        46.400000000000006        3.4996473082436386     
   16.000000000000000        47.200000000000003        3.5085292896900677     
   16.000000000000000        48.000000000000000        3.5149060286032663     
   16.000000000000000        48.800000000000004        3.5016538126628074     
   16.000000000000000        49.600000000000001        3.5126699639336145     
   16.000000000000000        50.400000000000006        3.5095122623271693     
   16.000000000000000        51.200000000000003        3.5055537838596145     
   16.000000000000000        52.000000000000000        3.5103564539657479     
   16.000000000000000        52.800000000000004        3.5192377678379470     
   16.000000000000000        53.600000000000001        3.4958297980710697     
   16.000000000000000        54.400000000000006        3.5053653123968096     
   16.000000000000000        55.200000000000003        3.4971879758822095     
   16.000000000000000        56.000000000000000        3.5167043569769505     
   16.000000000000000        56.800000000000004        3.5022985652791068     
   16.000000000000000        57.600000000000001        3.5011379622060605     
   16.000000000000000        58.400000000000006        3.4952819635342434     
   16.000000000000000        59.200000000000003        3.4960608367233275     
   16.000000000000000        60.000000000000000        3.5047567998870024     
   16.000000000000000        60.800000000000004        3.4959406985788268     
   16.000000000000000        61.600000000000001        3.5011479899815217     
   16.000000000000000        62.400000000000006        3.5108187610435913     
   16.000000000000000        63.200000000000003        3.4963697387594577     
   16.000000000000000        64.000000000000000        3.5011306850293304     
   16.000000000000000        64.799999999999997        3.4916074091976723     
   16.000000000000000        65.600000000000009        3.5077767582366755     
   16.000000000000000        66.400000000000006        3.5026184438349621     
   16.000000000000000        67.200000000000003        3.4944667394698778     
   16.000000000000000        68.000000000000000        3.5078954043698225     
   16.000000000000000        68.799999999999997        3.4937689669709173     
   16.000000000000000        69.600000000000009        3.5094317165083502     
   16.000000000000000        70.400000000000006        3.5087948836362148     
   16.000000000000000        71.200000000000003        3.4910828095469122     
   16.000000000000000        72.000000000000000        3.5012318278675010     
   16.000000000000000        72.799999999999997        3.5089095712582692     
   16.000000000000000        73.600000000000009        3.5166559040583341     
   16.000000000000000        74.400000000000006        3.5031031902897989     
   16.000000000000000        75.200000000000003        3.5078988723704860     
   16.000000000000000        76.000000000000000        3.5165869791358650     
   16.000000000000000        76.800000000000011        3.5101528644170168     
   16.000000000000000        77.600000000000009        3.5098231946758047     
   16.000000000000000        78.400000000000006        3.5534700113912923     
   16.000000000000000        79.200000000000003        3.6040461520020592     
   16.000000000000000        80.000000000000000        3.6313448970192672     
   16.000000000000000        80.800000000000011        3.6357830997882132     
   16.000000000000000        81.600000000000009        3.6233295835688781     
   16.000000000000000        82.400000000000006        3.5936538612645625     
   16.000000000000000        83.200000000000003        3.5528650497728407     
   16.000000000000000        84.000000000000000        3.5112882689274270     
   16.000000000000000        84.800000000000011        3.5075880175680840     
   16.000000000000000        85.600000000000009        3.5035410188425291     
   16.000000000000000        86.400000000000006        3.5056642164240785     
   16.000000000000000        87.200000000000003        3.5111642001061210     
   16.000000000000000        88.000000000000000        3.5191328319137209     
   16.000000000000000        88.800000000000011        3.5634790683636237     
   16.000000000000000        89.600000000000009        3.6079765762747940     
   16.000000000000000        90.400000000000006        3.6446811941444324     
   16.000000000000000        91.200000000000003        3.6616055999457906     
   16.000000000000000        92.000000000000000        3.6594604492520957     
   16.000000000000000        92.800000000000011        3.6352489061025119     
   16.000000000000000        93.600000000000009        3.5883990316138266     
   16.000000000000000        94.400000000000006        3.5270084204136878     
   16.000000000000000        95.200000000000003        3.5111556334736580     
   16.000000000000000        96.000000000000000        3.5085196585878422     
   16.000000000000000        96.800000000000011        3.5006303119609101     
   16.000000000000000        97.600000000000009        3.5194784668152614     
   16.000000000000000        98.400000000000006        3.5047641283669986     
   16.000000000000000        99.200000000000003        3.5015464385196933     
   16.000000000000000        100.00000000000000        3.5110439317295352     
   16.000000000000000        100.80000000000001        3.4994180171090097     
   16.000000000000000        101.60000000000001        3.4969328072396197     
   16.000000000000000        102.40000000000001        3.5105527317540419     

   16.800000000000001       0.80000000000000004        3.4979264997837971     
   16.800000000000001        1.6000000000000001        3.5013852587008856     
   16.800000000000001        2.4000000000000004        3.5100528252427816     
   16.800000000000001        3.2000000000000002        3.5086554901764573     
   16.800000000000001        4.0000000000000000        3.5050419619127497     
   16.800000000000001        4.8000000000000007        3.4962771479810035     
   16.800000000000001        5.6000000000000005        3.5008479684255884     
   16.800000000000001        6.4000000000000004        3.4927490300979884     
   16.800000000000001        7.2000000000000002        3.4982587596606867     
   16.800000000000001        8.0000000000000000        3.4922339700151048     
   16.800000000000001        8.8000000000000007        3.4947124379098962     
   16.800000000000001        9.6000000000000014        3.5014646849115358     
   16.800000000000001        10.400000000000000        3.4962465023338178     
   16.800000000000001        11.200000000000001        3.4987184283718427     
   16.800000000000001        12.000000000000000        3.4905598749014950     
   16.800000000000001        12.800000000000001        3.4988664188572458     
   16.800000000000001        13.600000000000001        3.4974813057977223     
   16.800000000000001        14.400000000000000        3.4972264038644614     
   16.800000000000001        15.200000000000001        3.4870067780788254     
   16.800000000000001        16.000000000000000        3.4939271376658891     
   16.800000000000001        16.800000000000001        3.4019912964599217     
   16.800000000000001        17.600000000000001        3.2632330654166646     
   16.800000000000001        18.400000000000002        3.1829628823553713     
   16.800000000000001        19.200000000000003        3.1662837053663639     
   16.800000000000001        20.000000000000000        3.1764120312586508     
   16.800000000000001        20.800000000000001        3.1826704578024239     
   16.800000000000001        21.600000000000001        3.1777908159852268     
   16.800000000000001        22.400000000000002        3.1660821633103948     
   16.800000000000001        23.200000000000003        3.1837438075665214     
   16.800000000000001        24.000000000000000        3.2695144033362307     
   16.800000000000001        24.800000000000001        3.4141502356678863     
   16.800000000000001        25.600000000000001        3.4973672806060767     
   16.800000000000001        26.400000000000002        3.4974739060400366     
   16.800000000000001        27.200000000000003        3.4962947880966655     
   16.800000000000001        28.000000000000000        3.4973649790538222     
   16.800000000000001        28.800000000000001        3.4967160001219213     
   16.800000000000001        29.600000000000001        3.4949002734249794     
   16.800000000000001        30.400000000000002        3.5043524958092260     
   16.800000000000001        31.200000000000003        3.4991949986819515     
   16.800000000000001        32.000000000000000        3.4988547508041581     
   16.800000000000001        32.800000000000004        3.4959076709078483     
   16.800000000000001        33.600000000000001        3.4906941388902153     
   16.800000000000001        34.399999999999999        3.5074660448206014     
   16.800000000000001        35.200000000000003        3.5081705858175543     
   16.800000000000001        36.000000000000000        3.4917685497527065     
   16.800000000000001        36.800000000000004        3.4980417341827268     
   16.800000000000001        37.600000000000001        3.4929248148646819     
   16.800000000000001        38.400000000000006        3.5041504339926579     
   16.800000000000001        39.200000000000003        3.5005279547897192     
   16.800000000000001        40.000000000000000        3.4990966747726038     
   16.800000000000001        40.800000000000004        3.5058190329537648     
   16.800000000000001        41.600000000000001        3.5066012736006194     
   16.800000000000001        42.400000000000006        3.5130698723616831     
   16.800000000000001        43.200000000000003        3.5075549654675595     
   16.800000000000001        44.000000000000000        3.4985287857556928     
   16.800000000000001        44.800000000000004        3.5130563578368941     
   16.800000000000001        45.600000000000001        3.5193250340444386     
   16.800000000000001        46.400000000000006        3.4972944891516224     
   16.800000000000001        47.200000000000003        3.5166125985113039     
   16.800000000000001        48.000000000000000        3.5037520491716867     
   16.800000000000001        48.800000000000004        3.5117652614361448     
   16.800000000000001        49.600000000000001        3.5186054135586238     
   16.800000000000001        50.400000000000006        3.4994328343900283     
   16.800000000000001        51.200000000000003        3.5143778980569196     
   16.800000000000001        52.000000000000000        3.5039489768741268     
   16.800000000000001        52.800000000000004        3.4957997229378339     
   16.800000000000001        53.600000000000001        3.5070210710667933     
   16.800000000000001        54.400000000000006        3.5165490754409880     
   16.800000000000001        55.200000000000003        3.5094393616262058     
   16.800000000000001        56.000000000000000        3.5043945398491751     
   16.800000000000001        56.800000000000004        3.4984089105570573     
   16.800000000000001        57.600000000000001        3.5109384362660658     
   16.800000000000001        58.400000000000006        3.4922724125534579     
   16.800000000000001        59.200000000000003        3.5165794432094906     
   16.800000000000001        60.000000000000000        3.5011711147641491     
   16.800000000000001        60.800000000000004        3.5118751335778096     
   16.800000000000001        61.600000000000001        3.4937647710374167     
   16.800000000000001        62.400000000000006        3.5050699744024545     
   16.800000000000001        63.200000000000003        3.4999547484501474     
   16.800000000000001        64.000000000000000        3.5096840324331393     
   16.800000000000001        64.799999999999997        3.5093956262446615     
   16.800000000000001        65.600000000000009        3.5132781922369238     
   16.800000000000001        66.400000000000006        3.4933466049550512     
   16.800000000000001        67.200000000000003        3.5097300300811933     
   16.800000000000001        68.000000000000000        3.5014904909401023     
   16.800000000000001        68.799999999999997        3.5094506310684865     
   16.800000000000001        69.600000000000009        3.4968117002942960     
   16.800000000000001        70.400000000000006        3.5066689944988840     
   16.800000000000001        71.200000000000003        3.4990824362603745     
   16.800000000000001        72.000000000000000        3.5170487686220731     
   16.800000000000001        72.799999999999997        3.5046519761516199     
   16.800000000000001        73.600000000000009        3.5037765204590490     
   16.800000000000001        74.400000000000006        3.5038630924659486     
   16.800000000000001        75.200000000000003        3.5077651811198338     
   16.800000000000001        76.000000000000000        3.5129252407731881     
   16.800000000000001        76.800000000000011        3.5059604948163594     
   16.800000000000001        77.600000000000009        3.5051543253998143     
   16.800000000000001        78.400000000000006        3.5063880190895227     
   16.800000000000001        79.200000000000003        3.5030603745785029     
   16.800000000000001        80.000000000000000        3.5025854492762973     
   16.800000000000001        80.800000000000011        3.5058435362987579     
   16.800000000000001        81.600000000000009        3.5076965864357494     
   16.800000000000001        82.400000000000006        3.5109568609146833     
   16.800000000000001        83.200000000000003        3.5021904311420076     
   16.800000000000001        84.000000000000000        3.5015193278591692     
   16.800000000000001        84.800000000000011        3.5130929202521406     
   16.800000000000001        85.600000000000009        3.5159849851064386     
   16.800000000000001        86.400000000000006        3.5077508808515248     
   16.800000000000001        87.200000000000003        3.5130287548140626     
   16.800000000000001        88.000000000000000        3.5721593676616572     
   16.800000000000001        88.800000000000011        3.6456886439027922     
   16.800000000000001        89.600000000000009        3.7095999746393060     
   16.800000000000001        90.400000000000006        3.7481033060344449     
   16.800000000000001        91.200000000000003        3.7668859289906886     
   16.800000000000001        92.000000000000000        3.7677604873311159     
   16.800000000000001        92.800000000000011        3.7541646034589942     
   16.800000000000001        93.600000000000009        3.7140560014549524     
   16.800000000000001        94.400000000000006        3.6404982640399921     
   16.800000000000001        95.200000000000003        3.5452970491925755     
   16.800000000000001        96.000000000000000        3.5019365424586923     
   16.800000000000001        96.800000000000011        3.5008368094106861     
   16.800000000000001        97.600000000000009        3.4986831343948448     
   16.800000000000001        98.400000000000006        3.5001612868539866     
   16.800000000000001        99.200000000000003        3.5165056847737888     
   16.800000000000001        100.00000000000000        3.4975587895308884     
   16.800000000000001        100.80000000000001        3.5132106940318324     
   16.800000000000001        101.60000000000001        3.5130353846720697     
   16.800000000000001        102.40000000000001        3.5036503443189106     

   17.600000000000001       0.80000000000000004        3.5130201436183413     
   17.600000000000001        1.6000000000000001        3.5051330677595414     
   17.600000000000001        2.4000000000000004        3.5002108659597737     
   17.600000000000001        3.2000000000000002        3.4988769878492398     
   17.600000000000001        4.0000000000000000        3.5103608291806401     
   17.600000000000001        4.8000000000000007        3.4917125239563691     
   17.600000000000001        5.6000000000000005        3.5033283752054092     
   17.600000000000001        6.4000000000000004        3.5066432134978176     
   17.600000000000001        7.2000000000000002        3.4902042222201564     
   17.600000000000001        8.0000000000000000        3.4978695263960682     
   17.600000000000001        8.8000000000000007        3.4978976061815783     
   17.600000000000001        9.6000000000000014        3.5008856328766429     
   17.600000000000001        10.400000000000000        3.4820558858018402     
   17.600000000000001        11.200000000000001        3.4944815274203611     
   17.600000000000001        12.000000000000000        3.4976356727473088     
   17.600000000000001        12.800000000000001        3.4873828623845315     
   17.600000000000001        13.600000000000001        3.4974414467665493     
   17.600000000000001        14.400000000000000        3.4980309151782283     
   17.600000000000001        15.200000000000001        3.4815648263380066     
   17.600000000000001        16.000000000000000        3.4899755720897452     
   17.600000000000001        16.800000000000001        3.3882578295337500     
   17.600000000000001        17.600000000000001        3.2505567966793110     
   17.600000000000001        18.400000000000002        3.1793113180615054     
   17.600000000000001        19.200000000000003        3.1698805648130222     
   17.600000000000001        20.000000000000000        3.1843995820292723     
   17.600000000000001        20.800000000000001        3.1930979678772209     
   17.600000000000001        21.600000000000001        3.1843026562295829     
   17.600000000000001        22.400000000000002        3.1690147138160847     
   17.600000000000001        23.200000000000003        3.1787586702614492     
   17.600000000000001        24.000000000000000        3.2550460789319793     
   17.600000000000001        24.800000000000001        3.3985597950979272     
   17.600000000000001        25.600000000000001        3.4847982895398335     
   17.600000000000001        26.400000000000002        3.4929885796302931     
   17.600000000000001        27.200000000000003        3.4985878010172522     
   17.600000000000001        28.000000000000000        3.4929664332030597     
   17.600000000000001        28.800000000000001        3.4871383154469675     
   17.600000000000001        29.600000000000001        3.4950781057497355     
   17.600000000000001        30.400000000000002        3.4922243395303689     
   17.600000000000001        31.200000000000003        3.4919057469044041     
   17.600000000000001        32.000000000000000        3.5017259601239163     
   17.600000000000001        32.800000000000004        3.4922619684836129     
   17.600000000000001        33.600000000000001        3.5140144094340688     
   17.600000000000001        34.399999999999999        3.4914174338879786     
   17.600000000000001        35.200000000000003        3.4948302909241842     
   17.600000000000001        36.000000000000000        3.5045724155781781     
   17.600000000000001        36.800000000000004        3.5091550042890081     
   17.600000000000001        37.600000000000001        3.5026714430390555     
   17.600000000000001        38.400000000000006        3.5087819602346384     
   17.600000000000001        39.200000000000003        3.5088536572839581     
   17.600000000000001        40.000000000000000        3.5114637893865157     
   17.600000000000001        40.800000000000004        3.5092220129908052     
   17.600000000000001        41.600000000000001        3.4990644533894577     
   17.600000000000001        42.400000000000006        3.4973280387074839     
   17.600000000000001        43.200000000000003        3.5031499906759973     
   17.600000000000001        44.000000000000000        3.5140810877900224     
   17.600000000000001        44.800000000000004        3.5004532615123307     
   17.600000000000001        45.600000000000001        3.5027826223759080     
   17.600000000000001        46.400000000000006        3.5112012187668631     
   17.600000000000001        47.200000000000003        3.5133269463681054     
   17.600000000000001        48.000000000000000        3.4939059221325479     
   17.600000000000001        48.800000000000004        3.4984815251251535     
   17.600000000000001        49.600000000000001        3.4996201091167523     
   17.600000000000001        50.400000000000006        3.5186902633609285     
   17.600000000000001        51.200000000000003        3.4952897205580573     
   17.600000000000001        52.000000000000000        3.5200857489237274     
   17.600000000000001        52.800000000000004        3.5056988294752145     
   17.600000000000001        53.600000000000001        3.5030631157087257     
   17.600000000000001        54.400000000000006        3.5059436490198745     
   17.600000000000001        55.200000000000003        3.4971259036041689     
   17.600000000000001        56.000000000000000        3.4959042691832893     
   17.600000000000001        56.800000000000004        3.4948669687032412     
   17.600000000000001        57.600000000000001        3.4971456560629743     
   17.600000000000001        58.400000000000006        3.5074045155045632     
   17.600000000000001        59.200000000000003        3.4946394540168906     
   17.600000000000001        60.000000000000000        3.5014334016432338     
   17.600000000000001        60.800000000000004        3.5079190454742011     
   17.600000000000001        61.600000000000001        3.4976195245033876     
   17.600000000000001        62.400000000000006        3.4914729901957928     
   17.600000000000001        63.200000000000003        3.4974641176691494     
   17.600000000000001        64.000000000000000        3.5039824278361387     
   17.600000000000001        64.799999999999997        3.4970457523039999     
   17.600000000000001        65.600000000000009        3.4960853407949792     
   17.600000000000001        66.400000000000006        3.4903188748147409     
   17.600000000000001        67.200000000000003        3.5060464624394121     
   17.600000000000001        68.000000000000000        3.4977451726871154     
   17.600000000000001        68.799999999999997        3.5094118648380599     
   17.600000000000001        69.600000000000009        3.4977811334349225     
   17.600000000000001        70.400000000000006        3.5067081803724762     
   17.600000000000001        71.200000000000003        3.5024034513065851     
   17.600000000000001        72.000000000000000        3.4924211652809101     
   17.600000000000001        72.799999999999997        3.5131512716170175     
   17.600000000000001        73.600000000000009        3.4929379550007442     
   17.600000000000001        74.400000000000006        3.5149564114191341     
   17.600000000000001        75.200000000000003        3.5152097517085590     
   17.600000000000001        76.000000000000000        3.4936714340160413     
   17.600000000000001        76.800000000000011        3.5026292967219024     
   17.600000000000001        77.600000000000009        3.5024372733573266     
   17.600000000000001        78.400000000000006        3.5075960340647740     
   17.600000000000001        79.200000000000003        3.5099103127509528     
   17.600000000000001        80.000000000000000        3.5181387671177644     
   17.600000000000001        80.800000000000011        3.5083328101649416     
   17.600000000000001        81.600000000000009        3.5055889457854819     
   17.600000000000001        82.400000000000006        3.5027042668108086     
   17.600000000000001        83.200000000000003        3.5024290713506221     
   17.600000000000001        84.000000000000000        3.5100930684043754     
   17.600000000000001        84.800000000000011        3.5067452213895036     
   17.600000000000001        85.600000000000009        3.5150931873476230     
   17.600000000000001        86.400000000000006        3.5122132899336895     
   17.600000000000001        87.200000000000003        3.5368071736458955     
   17.600000000000001        88.000000000000000        3.6231652264462864     
   17.600000000000001        88.800000000000011        3.7142393183338664     
   17.600000000000001        89.600000000000009        3.7778194489810826     
   17.600000000000001        90.400000000000006        3.8091478779112444     
   17.600000000000001        91.200000000000003        3.8192408074505995     
   17.600000000000001        92.000000000000000        3.8212154961105824     
   17.600000000000001        92.800000000000011        3.8183621583842742     
   17.600000000000001        93.600000000000009        3.7986009916660870     
   17.600000000000001        94.400000000000006        3.7389417795354039     
   17.600000000000001        95.200000000000003        3.6301459411211123     
   17.600000000000001        96.000000000000000        3.5119960498574443     
   17.600000000000001        96.800000000000011        3.5063221193450400     
   17.600000000000001        97.600000000000009        3.5030363883149871     
   17.600000000000001        98.400000000000006        3.5178802023352476     
   17.600000000000001        99.200000000000003        3.5044658767489585     
   17.600000000000001        100.00000000000000        3.5164981082003610     
   17.600000000000001        100.80000000000001        3.4927949863131240     
   17.600000000000001        101.60000000000001        3.5105033962019552     
   17.600000000000001        102.40000000000001        3.4966736286156670     

   18.400000000000002       0.80000000000000004        3.4963999736527764     
   18.400000000000002        1.6000000000000001        3.4908456726256141     
   18.400000000000002        2.4000000000000004        3.5107202030005533     
   18.400000000000002        3.2000000000000002        3.5067355300097796     
   18.400000000000002        4.0000000000000000        3.4982690595688872     
   18.400000000000002        4.8000000000000007        3.5037356082137703     
   18.400000000000002        5.6000000000000005        3.4967160729307842     
   18.400000000000002        6.4000000000000004        3.5043491307570167     
   18.400000000000002        7.2000000000000002        3.5015481728065971     
   18.400000000000002        8.0000000000000000        3.4885624920111358     
   18.400000000000002        8.8000000000000007        3.4961233272573953     
   18.400000000000002        9.6000000000000014        3.5004167833952518     
   18.400000000000002        10.400000000000000        3.5027254842526117     
   18.400000000000002        11.200000000000001        3.5009914328956215     
   18.400000000000002        12.000000000000000        3.4836913522082420     
   18.400000000000002        12.800000000000001        3.4867453998675089     
   18.400000000000002        13.600000000000001        3.4995803958290517     
   18.400000000000002        14.400000000000000        3.5002633956098976     
   18.400000000000002        15.200000000000001        3.5006248731399836     
   18.400000000000002        16.000000000000000        3.4906267107249920     
   18.400000000000002        16.800000000000001        3.3947944174130282     
   18.400000000000002        17.600000000000001        3.2585284794931724     
   18.400000000000002        18.400000000000002        3.1812091718751705     
   18.400000000000002        19.200000000000003        3.1685844530473841     
   18.400000000000002        20.000000000000000        3.1786151909623994     
   18.400000000000002        20.800000000000001        3.1866353929200115     
   18.400000000000002        21.600000000000001        3.1794399385822505     
   18.400000000000002        22.400000000000002        3.1679644548091064     
   18.400000000000002        23.200000000000003        3.1823348602279418     
   18.400000000000002        24.000000000000000        3.2637557049940686     
   18.400000000000002        24.800000000000001        3.4048702380614220     
   18.400000000000002        25.600000000000001        3.4849477003401050     
   18.400000000000002        26.400000000000002        3.4890075766384343     
   18.400000000000002        27.200000000000003        3.4956636259382554     
   18.400000000000002        28.000000000000000        3.4965075031422024     
   18.400000000000002        28.800000000000001        3.4950621531658168     
   18.400000000000002        29.600000000000001        3.4939542962154242     
   18.400000000000002        30.400000000000002        3.4921078938324759     
   18.400000000000002        31.200000000000003        3.4976762732692444     
   18.400000000000002        32.000000000000000        3.5010274183172236     
   18.400000000000002        32.800000000000004        3.4908396152863044     
   18.400000000000002        33.600000000000001        3.4935669617783844     
   18.400000000000002        34.399999999999999        3.5023395088454969     
   18.400000000000002        35.200000000000003        3.5080023855632438     
   18.400000000000002        36.000000000000000        3.4975987263983006     
   18.400000000000002        36.800000000000004        3.5024537223275161     
   18.400000000000002        37.600000000000001        3.4977789783187969     
   18.400000000000002        38.400000000000006        3.4972598070514826     
   18.400000000000002        39.200000000000003        3.5048085480896836     
   18.400000000000002        40.000000000000000        3.4982628054087268     
   18.400000000000002        40.800000000000004        3.5129395064566173     
   18.400000000000002        41.600000000000001        3.5027558022447507     
   18.400000000000002        42.400000000000006        3.5117318997674181     
   18.400000000000002        43.200000000000003        3.5066656184234053     
   18.400000000000002        44.000000000000000        3.5119796624770747     
   18.400000000000002        44.800000000000004        3.5041219775030297     
   18.400000000000002        45.600000000000001        3.5179154441757574     
   18.400000000000002        46.400000000000006        3.4987893612800418     
   18.400000000000002        47.200000000000003        3.5038388549488233     
   18.400000000000002        48.000000000000000        3.5174620618963175     
   18.400000000000002        48.800000000000004        3.4944365391300143     
   18.400000000000002        49.600000000000001        3.5167778912012446     
   18.400000000000002        50.400000000000006        3.5061510024201796     
   18.400000000000002        51.200000000000003        3.4974460378816947     
   18.400000000000002        52.000000000000000        3.5017381595978825     
   18.400000000000002        52.800000000000004        3.4996648348725827     
   18.400000000000002        53.600000000000001        3.4981964973127839     
   18.400000000000002        54.400000000000006        3.5107282258894084     
   18.400000000000002        55.200000000000003        3.5002528474352359     
   18.400000000000002        56.000000000000000        3.5073913474155622     
   18.400000000000002        56.800000000000004        3.5084836155695958     
   18.400000000000002        57.600000000000001        3.5132484091606866     
   18.400000000000002        58.400000000000006        3.4942386001647199     
   18.400000000000002        59.200000000000003        3.5060672403475661     
   18.400000000000002        60.000000000000000        3.5082605899354045     
   18.400000000000002        60.800000000000004        3.4899595611206737     
   18.400000000000002        61.600000000000001        3.5095594465838365     
   18.400000000000002        62.400000000000006        3.5098212617783870     
   18.400000000000002        63.200000000000003        3.5003906419381643     
   18.400000000000002        64.000000000000000        3.4943134837835492     
   18.400000000000002        64.799999999999997        3.4976046125647766     
   18.400000000000002        65.600000000000009        3.4946471848533189     
   18.400000000000002        66.400000000000006        3.5084646077774813     
   18.400000000000002        67.200000000000003        3.5025143716598062     
   18.400000000000002        68.000000000000000        3.5044581470753497     
   18.400000000000002        68.799999999999997        3.4984525539639191     
   18.400000000000002        69.600000000000009        3.5132316231503329     
   18.400000000000002        70.400000000000006        3.4929300364278371     
   18.400000000000002        71.200000000000003        3.5109482164741750     
   18.400000000000002        72.000000000000000        3.5036753515543291     
   18.400000000000002        72.799999999999997        3.4939795152055537     
   18.400000000000002        73.600000000000009        3.5079648332622071     
   18.400000000000002        74.400000000000006        3.4992300157702272     
   18.400000000000002        75.200000000000003        3.4936852110802423     
   18.400000000000002        76.000000000000000        3.5011157651201135     
   18.400000000000002        76.800000000000011        3.4994502264224474     
   18.400000000000002        77.600000000000009        3.5072459492048327     
   18.400000000000002        78.400000000000006        3.5021265975982674     
   18.400000000000002        79.200000000000003        3.5155387575112922     
   18.400000000000002        80.000000000000000        3.5099998287448093     
   18.400000000000002        80.800000000000011        3.5031468837509605     
   18.400000000000002        81.600000000000009        3.5024800653614538     
   18.400000000000002        82.400000000000006        3.5028741286963783     
   18.400000000000002        83.200000000000003        3.5057599890906901     
   18.400000000000002        84.000000000000000        3.5073147906474653     
   18.400000000000002        84.800000000000011        3.5138321881500203     
   18.400000000000002        85.600000000000009        3.5038002622958837     
   18.400000000000002        86.400000000000006        3.5082317332710176     
   18.400000000000002        87.200000000000003        3.5563906273902472     
   18.400000000000002        88.000000000000000        3.6592978427937126     
   18.400000000000002        88.800000000000011        3.7554298970234408     
   18.400000000000002        89.600000000000009        3.8111197665921921     
   18.400000000000002        90.400000000000006        3.8285512947539746     
   18.400000000000002        91.200000000000003        3.8270891678080319     
   18.400000000000002        92.000000000000000        3.8258456320621876     
   18.400000000000002        92.800000000000011        3.8311569838338158     
   18.400000000000002        93.600000000000009        3.8297922416551775     
   18.400000000000002        94.400000000000006        3.7963930380894890     
   18.400000000000002        95.200000000000003        3.6987628687109551     
   18.400000000000002        96.000000000000000        3.5633505705645123     
   18.400000000000002        96.800000000000011        3.5065495941871703     
   18.400000000000002        97.600000000000009        3.5056066258351768     
   18.400000000000002        98.400000000000006        3.4975847375558979     
   18.400000000000002        99.200000000000003        3.5046998362369770     
   18.400000000000002        100.00000000000000        3.5055691909321323     
   18.400000000000002        100.80000000000001        3.4987029739368136     
   18.400000000000002        101.60000000000001        3.4969030139219233     
   18.400000000000002        102.40000000000001        3.5112485803882483     

   19.200000000000003       0.80000000000000004        3.5074293260443690     
   19.200000000000003        1.6000000000000001        3.5136400932542440     
   19.200000000000003        2.4000000000000004        3.4993528205307283     
   19.200000000000003        3.2000000000000002        3.4936713969245354     
   19.200000000000003        4.0000000000000000        3.5008898447230061     
   19.200000000000003        4.8000000000000007        3.4935365148166189     
   19.200000000000003        5.6000000000000005        3.4920487520669212     
   19.200000000000003        6.4000000000000004        3.4982607037593216     
   19.200000000000003        7.2000000000000002        3.4855364833448110     
   19.200000000000003        8.0000000000000000        3.5091300987708935     
   19.200000000000003        8.8000000000000007        3.4874562193830227     
   19.200000000000003        9.6000000000000014        3.4974599682276590     
   19.200000000000003        10.400000000000000        3.4891854863015856     
   19.200000000000003        11.200000000000001        3.4988998822512443     
   19.200000000000003        12.000000000000000        3.5037008609578462     
   19.200000000000003        12.800000000000001        3.5009558270718020     
   19.200000000000003        13.600000000000001        3.4862774781178767     
   19.200000000000003        14.400000000000000        3.5006092456075026     
   19.200000000000003        15.200000000000001        3.4826653961612197     
   19.200000000000003        16.000000000000000        3.4895777594149395     
   19.200000000000003        16.800000000000001        3.4228871802870420     
   19.200000000000003        17.600000000000001        3.2897193613285984     
   19.200000000000003        18.400000000000002        3.2008316896533731     
   19.200000000000003        19.200000000000003        3.1699078060477901     
   19.200000000000003        20.000000000000000        3.1691602055347863     
   19.200000000000003        20.800000000000001        3.1731998730707551     
   19.200000000000003        21.600000000000001        3.1693532136955178     
   19.200000000000003        22.400000000000002        3.1693725950380864     
   19.200000000000003        23.200000000000003        3.2003948031513043     
   19.200000000000003        24.000000000000000        3.2922925583955593     
   19.200000000000003        24.800000000000001        3.4277321714824076     
   19.200000000000003        25.600000000000001        3.5030751443257486     
   19.200000000000003        26.400000000000002        3.4803024467136630     
   19.200000000000003        27.200000000000003        3.5029501157738321     
   19.200000000000003        28.000000000000000        3.5014524254667259     
   19.200000000000003        28.800000000000001        3.4795070037579983     
   19.200000000000003        29.600000000000001        3.4985771565068600     
   19.200000000000003        30.400000000000002        3.4964295064903892     
   19.200000000000003        31.200000000000003        3.5061514992636864     
   19.200000000000003        32.000000000000000        3.4834274140942614     
   19.200000000000003        32.800000000000004        3.5010737079188661     
   19.200000000000003        33.600000000000001        3.5051810000971844     
   19.200000000000003        34.399999999999999        3.5040947315698077     
   19.200000000000003        35.200000000000003        3.4985106372661567     
   19.200000000000003        36.000000000000000        3.4938709860108159     
   19.200000000000003        36.800000000000004        3.4937776829622131     
   19.200000000000003        37.600000000000001        3.5147146251212908     
   19.200000000000003        38.400000000000006        3.4931306761606256     
   19.200000000000003        39.200000000000003        3.5075661989548736     
   19.200000000000003        40.000000000000000        3.5034790297614160     
   19.200000000000003        40.800000000000004        3.4996141766346858     
   19.200000000000003        41.600000000000001        3.5030594124144083     
   19.200000000000003        42.400000000000006        3.5094964871141525     
   19.200000000000003        43.200000000000003        3.4902688797236094     
   19.200000000000003        44.000000000000000        3.5148054997157026     
   19.200000000000003        44.800000000000004        3.5024882747727100     
   19.200000000000003        45.600000000000001        3.4949333528870254     
   19.200000000000003        46.400000000000006        3.5070082672217913     
   19.200000000000003        47.200000000000003        3.5021890769148452     
   19.200000000000003        48.000000000000000        3.5038051763788505     
   19.200000000000003        48.800000000000004        3.5028508490037615     
   19.200000000000003        49.600000000000001        3.4988643094403469     
   19.200000000000003        50.400000000000006        3.5043175098122146     
   19.200000000000003        51.200000000000003        3.5144006822350371     
   19.200000000000003        52.000000000000000        3.5078547043213004     
   19.200000000000003        52.800000000000004        3.4981147626605993     
   19.200000000000003        53.600000000000001        3.5005893676365636     
   19.200000000000003        54.400000000000006        3.5086034082987143     
   19.200000000000003        55.200000000000003        3.4974932518423989     
   19.200000000000003        56.000000000000000        3.5099352710968290     
   19.200000000000003        56.800000000000004        3.4929112700423195     
   19.200000000000003        57.600000000000001        3.4938765831818461     
   19.200000000000003        58.400000000000006        3.4907818600729934     
   19.200000000000003        59.200000000000003        3.4984841986241833     
   19.200000000000003        60.000000000000000        3.4957356520085212     
   19.200000000000003        60.800000000000004        3.4992062000908080     
   19.200000000000003        61.600000000000001        3.5042921191381877     
   19.200000000000003        62.400000000000006        3.4864064751620751     
   19.200000000000003        63.200000000000003        3.4935514112724042     
   19.200000000000003        64.000000000000000        3.5011084526252363     
   19.200000000000003        64.799999999999997        3.4942843154559502     
   19.200000000000003        65.600000000000009        3.5025418536596362     
   19.200000000000003        66.400000000000006        3.5007887379559199     
   19.200000000000003        67.200000000000003        3.4910588690198754     
   19.200000000000003        68.000000000000000        3.5019641333901244     
   19.200000000000003        68.799999999999997        3.5023178341303898     
   19.200000000000003        69.600000000000009        3.4928897487832788     
   19.200000000000003        70.400000000000006        3.4924120315403524     
   19.200000000000003        71.200000000000003        3.5038191052119698     
   19.200000000000003        72.000000000000000        3.4969064869859738     
   19.200000000000003        72.799999999999997        3.5055780855148266     
   19.200000000000003        73.600000000000009        3.5154355426126558     
   19.200000000000003        74.400000000000006        3.4954644635965915     
   19.200000000000003        75.200000000000003        3.5203575895779813     
   19.200000000000003        76.000000000000000        3.4939099102637790     
   19.200000000000003        76.800000000000011        3.5169626919866244     
   19.200000000000003        77.600000000000009        3.5130939182260308     
   19.200000000000003        78.400000000000006        3.5018366135154042     
   19.200000000000003        79.200000000000003        3.4994969324132637     
   19.200000000000003        80.000000000000000        3.5183055566264612     
   19.200000000000003        80.800000000000011        3.5018318820814329     
   19.200000000000003        81.600000000000009        3.5130638983377076     
   19.200000000000003        82.400000000000006        3.5016013921950222     
   19.200000000000003        83.200000000000003        3.4986825922274409     
   19.200000000000003        84.000000000000000        3.5017705518139732     
   19.200000000000003        84.800000000000011        3.5083270019361454     
   19.200000000000003        85.600000000000009        3.5061967214669054     
   19.200000000000003        86.400000000000006        3.5043696671627953     
   19.200000000000003        87.200000000000003        3.5591863820249507     
   19.200000000000003        88.000000000000000        3.6729912915834482     
   19.200000000000003        88.800000000000011        3.7736485867621905     
   19.200000000000003        89.600000000000009        3.8212872616789597     
   19.200000000000003        90.400000000000006        3.8269764037960532     
   19.200000000000003        91.200000000000003        3.8171272002472429     
   19.200000000000003        92.000000000000000        3.8129560516328018     
   19.200000000000003        92.800000000000011        3.8216061457994432     
   19.200000000000003        93.600000000000009        3.8334810651701723     
   19.200000000000003        94.400000000000006        3.8175410734649353     
   19.200000000000003        95.200000000000003        3.7354198585503768     
   19.200000000000003        96.000000000000000        3.5971759680034863     
   19.200000000000003        96.800000000000011        3.5013261528065591     
   19.200000000000003        97.600000000000009        3.5011341966738514     
   19.200000000000003        98.400000000000006        3.5112683059541641     
   19.200000000000003        99.200000000000003        3.5063672276587003     
   19.200000000000003        100.00000000000000        3.5079786247271798     
   19.200000000000003        100.80000000000001        3.5078481324286881     
   19.200000000000003        101.60000000000001        3.5030828517544137     
   19.200000000000003        102.40000000000001        3.5088686689857842     

   20.000000000000000       0.80000000000000004        3.4988777480647051     
   20.000000000000000        1.6000000000000001        3.4939133922833387     
   20.000000000000000        2.4000000000000004        3.4989832828750700     
   20.000000000000000        3.2000000000000002        3.4974430517686192     
   20.000000000000000        4.0000000000000000        3.5062339839978449     
   20.000000000000000        4.8000000000000007        3.5009897200929143     
   20.000000000000000        5.6000000000000005        3.5006036686936204     
   20.000000000000000        6.4000000000000004        3.5021353886710274     
   20.000000000000000        7.2000000000000002        3.5057713457910964     
   20.000000000000000        8.0000000000000000        3.4952039064766378     
   20.000000000000000        8.8000000000000007        3.5015196162151656     
   20.000000000000000        9.6000000000000014        3.4873592902520354     
   20.000000000000000        10.400000000000000        3.4980453175409472     
   20.000000000000000        11.200000000000001        3.4849118364378069     
   20.000000000000000        12.000000000000000        3.4923948841283572     
   20.000000000000000        12.800000000000001        3.4907796115267424     
   20.000000000000000        13.600000000000001        3.5013529359081397     
   20.000000000000000        14.400000000000000        3.5024864549789037     
   20.000000000000000        15.200000000000001        3.4900490135187847     
   20.000000000000000        16.000000000000000        3.4821651569363152     
   20.000000000000000        16.800000000000001        3.4702678230248591     
   20.000000000000000        17.600000000000001        3.3500039219484594     
   20.000000000000000        18.400000000000002        3.2495668041402164     
   20.000000000000000        19.200000000000003        3.1980180829440461     
   20.000000000000000        20.000000000000000        3.1815927853239461     
   20.000000000000000        20.800000000000001        3.1784345698619694     
   20.000000000000000        21.600000000000001        3.1809785373860815     
   20.000000000000000        22.400000000000002        3.1965252365510755     
   20.000000000000000        23.200000000000003        3.2488155995509045     
   20.000000000000000        24.000000000000000        3.3511814809870004     
   20.000000000000000        24.800000000000001        3.4716706366856753     
   20.000000000000000        25.600000000000001        3.4937765463289665     
   20.000000000000000        26.400000000000002        3.4966945036735537     
   20.000000000000000        27.200000000000003        3.4923353104374750     
   20.000000000000000        28.000000000000000        3.4961124560139978     
   20.000000000000000        28.800000000000001        3.4954191387968696     
   20.000000000000000        29.600000000000001        3.4951826921087896     
   20.000000000000000        30.400000000000002        3.4873477459628841     
   20.000000000000000        31.200000000000003        3.4940334383387377     
   20.000000000000000        32.000000000000000        3.4953345544497729     
   20.000000000000000        32.800000000000004        3.4914602198318123     
   20.000000000000000        33.600000000000001        3.4894090072062847     
   20.000000000000000        34.399999999999999        3.4955940459184971     
   20.000000000000000        35.200000000000003        3.4956892200752940     
   20.000000000000000        36.000000000000000        3.5132157719132944     
   20.000000000000000        36.800000000000004        3.5021008413014503     
   20.000000000000000        37.600000000000001        3.5147417611707019     
   20.000000000000000        38.400000000000006        3.5007299740915618     
   20.000000000000000        39.200000000000003        3.4999161933414640     
   20.000000000000000        40.000000000000000        3.5129363108601868     
   20.000000000000000        40.800000000000004        3.4923620459774720     
   20.000000000000000        41.600000000000001        3.5162131255072375     
   20.000000000000000        42.400000000000006        3.5064412845914164     
   20.000000000000000        43.200000000000003        3.5002600292797657     
   20.000000000000000        44.000000000000000        3.5087360750391103     
   20.000000000000000        44.800000000000004        3.5027048202792250     
   20.000000000000000        45.600000000000001        3.5008956899258661     
   20.000000000000000        46.400000000000006        3.5151575189974715     
   20.000000000000000        47.200000000000003        3.5037959187019494     
   20.000000000000000        48.000000000000000        3.5115545651522986     
   20.000000000000000        48.800000000000004        3.5159351473436220     
   20.000000000000000        49.600000000000001        3.5068295183309379     
   20.000000000000000        50.400000000000006        3.4991861603913486     
   20.000000000000000        51.200000000000003        3.5100231366071788     
   20.000000000000000        52.000000000000000        3.4928428445565949     
   20.000000000000000        52.800000000000004        3.5163155345593768     
   20.000000000000000        53.600000000000001        3.4975842726064905     
   20.000000000000000        54.400000000000006        3.5089681433480813     
   20.000000000000000        55.200000000000003        3.4919281109451275     
   20.000000000000000        56.000000000000000        3.5036766056093107     
   20.000000000000000        56.800000000000004        3.4954257624019358     
   20.000000000000000        57.600000000000001        3.5116264295060886     
   20.000000000000000        58.400000000000006        3.4963177372288743     
   20.000000000000000        59.200000000000003        3.4977650233781374     
   20.000000000000000        60.000000000000000        3.4949040003976273     
   20.000000000000000        60.800000000000004        3.4937789888107278     
   20.000000000000000        61.600000000000001        3.4881500311589524     
   20.000000000000000        62.400000000000006        3.5007380466002447     
   20.000000000000000        63.200000000000003        3.4970263819397043     
   20.000000000000000        64.000000000000000        3.4943017836298345     
   20.000000000000000        64.799999999999997        3.5043078757635469     
   20.000000000000000        65.600000000000009        3.4975557409973024     
   20.000000000000000        66.400000000000006        3.4890893140184498     
   20.000000000000000        67.200000000000003        3.4977249804030857     
   20.000000000000000        68.000000000000000        3.4875245031553246     
   20.000000000000000        68.799999999999997        3.4959705319933621     
   20.000000000000000        69.600000000000009        3.5109278355394871     
   20.000000000000000        70.400000000000006        3.5084307427474579     
   20.000000000000000        71.200000000000003        3.5076387854578441     
   20.000000000000000        72.000000000000000        3.4953234073953072     
   20.000000000000000        72.799999999999997        3.5044520918516606     
   20.000000000000000        73.600000000000009        3.5010226921878482     
   20.000000000000000        74.400000000000006        3.5028699314565190     
   20.000000000000000        75.200000000000003        3.5050283574263164     
   20.000000000000000        76.000000000000000        3.5024305017044677     
   20.000000000000000        76.800000000000011        3.5121941476200051     
   20.000000000000000        77.600000000000009        3.4963601742412718     
   20.000000000000000        78.400000000000006        3.5073702076873521     
   20.000000000000000        79.200000000000003        3.5024261728625095     
   20.000000000000000        80.000000000000000        3.5120187881017402     
   20.000000000000000        80.800000000000011        3.4954256098345913     
   20.000000000000000        81.600000000000009        3.5045135900851165     
   20.000000000000000        82.400000000000006        3.5124413726256534     
   20.000000000000000        83.200000000000003        3.5171940956222141     
   20.000000000000000        84.000000000000000        3.4969924180775118     
   20.000000000000000        84.800000000000011        3.5099168096555307     
   20.000000000000000        85.600000000000009        3.5058993880446243     
   20.000000000000000        86.400000000000006        3.5115541081728061     
   20.000000000000000        87.200000000000003        3.5429402077727645     
   20.000000000000000        88.000000000000000        3.6642737766340971     
   20.000000000000000        88.800000000000011        3.7724954151033785     
   20.000000000000000        89.600000000000009        3.8230540540623688     
   20.000000000000000        90.400000000000006        3.8271255285831058     
   20.000000000000000        91.200000000000003        3.8131297014291556     
   20.000000000000000        92.000000000000000        3.8048354234046600     
   20.000000000000000        92.800000000000011        3.8159226613512307     
   20.000000000000000        93.600000000000009        3.8313453793661738     
   20.000000000000000        94.400000000000006        3.8212554410648085     
   20.000000000000000        95.200000000000003        3.7450278247035458     
   20.000000000000000        96.000000000000000        3.6061352492783016     
   20.000000000000000        96.800000000000011        3.5002579327052423     
   20.000000000000000        97.600000000000009        3.5163329628397841     
   20.000000000000000        98.400000000000006        3.5140592649950566     
   20.000000000000000        99.200000000000003        3.4965559702546161     
   20.000000000000000        100.00000000000000        3.5022969688225096     
   20.000000000000000        100.80000000000001        3.5130929009132830     
   20.000000000000000        101.60000000000001        3.4971773038862453     
   20.000000000000000        102.40000000000001        3.5130304790259599     

   20.800000000000001       0.80000000000000004        3.5032754179483376     
   20.800000000000001        1.6000000000000001        3.5105228066676024     
   20.800000000000001        2.4000000000000004        3.4991066974443763     
   20.800000000000001        3.2000000000000002        3.4982258005869507     
   20.800000000000001        4.0000000000000000        3.5069589074221930     
   20.800000000000001        4.8000000000000007        3.5033860977003544     
   20.800000000000001        5.6000000000000005        3.4919998807866572     
   20.800000000000001        6.4000000000000004        3.4898304170766181     
   20.800000000000001        7.2000000000000002        3.4901784668837421     
   20.800000000000001        8.0000000000000000        3.4972314968047069     
   20.800000000000001        8.8000000000000007        3.4882057968514792     
   20.800000000000001        9.6000000000000014        3.5076601513490484     
   20.800000000000001        10.400000000000000        3.4970172721016515     
   20.800000000000001        11.200000000000001        3.4992331178655061     
   20.800000000000001        12.000000000000000        3.4926326482745744     
   20.800000000000001        12.800000000000001        3.4937671563511863     
   20.800000000000001        13.600000000000001        3.4973555555394542     
   20.800000000000001        14.400000000000000        3.4818831513902158     
   20.800000000000001        15.200000000000001        3.4923285207389902     
   20.800000000000001        16.000000000000000        3.4976032295174817     
   20.800000000000001        16.800000000000001        3.4903054157951732     
   20.800000000000001        17.600000000000001        3.4317048918125947     
   20.800000000000001        18.400000000000002        3.3385887985438156     
   20.800000000000001        19.200000000000003        3.2714905261976623     
   20.800000000000001        20.000000000000000        3.2389756074105045     
   20.800000000000001        20.800000000000001        3.2295800303893523     
   20.800000000000001        21.600000000000001        3.2372333184313735     
   20.800000000000001        22.400000000000002        3.2687091597972033     
   20.800000000000001        23.200000000000003        3.3355906844036656     
   20.800000000000001        24.000000000000000        3.4338754634414417     
   20.800000000000001        24.800000000000001        3.4929484765529315     
   20.800000000000001        25.600000000000001        3.4940303347276513     
   20.800000000000001        26.400000000000002        3.4857104240192820     
   20.800000000000001        27.200000000000003        3.4974654561162293     
   20.800000000000001        28.000000000000000        3.4976546539161206     
   20.800000000000001        28.800000000000001        3.4951610497316348     
   20.800000000000001        29.600000000000001        3.4969158112635026     
   20.800000000000001        30.400000000000002        3.5036183829901519     
   20.800000000000001        31.200000000000003        3.4833203098431289     
   20.800000000000001        32.000000000000000        3.5062976296942918     
   20.800000000000001        32.800000000000004        3.5025414422264110     
   20.800000000000001        33.600000000000001        3.5012784991953105     
   20.800000000000001        34.399999999999999        3.5122348956921714     
   20.800000000000001        35.200000000000003        3.4927762550305799     
   20.800000000000001        36.000000000000000        3.5075138119520548     
   20.800000000000001        36.800000000000004        3.4959068496599728     
   20.800000000000001        37.600000000000001        3.4935792812872495     
   20.800000000000001        38.400000000000006        3.4985626900300688     
   20.800000000000001        39.200000000000003        3.5062367412751918     
   20.800000000000001        40.000000000000000        3.5071100115553397     
   20.800000000000001        40.800000000000004        3.4977064445879469     
   20.800000000000001        41.600000000000001        3.5072696493973785     
   20.800000000000001        42.400000000000006        3.4956603014569891     
   20.800000000000001        43.200000000000003        3.5071672009963364     
   20.800000000000001        44.000000000000000        3.5101336663573219     
   20.800000000000001        44.800000000000004        3.5133184095723191     
   20.800000000000001        45.600000000000001        3.5092906055618345     
   20.800000000000001        46.400000000000006        3.4996398922128704     
   20.800000000000001        47.200000000000003        3.5103826962533144     
   20.800000000000001        48.000000000000000        3.4925328011983252     
   20.800000000000001        48.800000000000004        3.5030477944245049     
   20.800000000000001        49.600000000000001        3.4972048669763169     
   20.800000000000001        50.400000000000006        3.5062635706697374     
   20.800000000000001        51.200000000000003        3.4993024151684589     
   20.800000000000001        52.000000000000000        3.5061249370689676     
   20.800000000000001        52.800000000000004        3.4971138495634353     
   20.800000000000001        53.600000000000001        3.5092734310827352     
   20.800000000000001        54.400000000000006        3.5030897066126268     
   20.800000000000001        55.200000000000003        3.4899820447404903     
   20.800000000000001        56.000000000000000        3.4975792648748030     
   20.800000000000001        56.800000000000004        3.4987934743073059     
   20.800000000000001        57.600000000000001        3.4913296518074013     
   20.800000000000001        58.400000000000006        3.4959341440977107     
   20.800000000000001        59.200000000000003        3.4988757803714683     
   20.800000000000001        60.000000000000000        3.4969256783368037     
   20.800000000000001        60.800000000000004        3.5002326229815175     
   20.800000000000001        61.600000000000001        3.4952892953774448     
   20.800000000000001        62.400000000000006        3.4958788646469543     
   20.800000000000001        63.200000000000003        3.4975942794959267     
   20.800000000000001        64.000000000000000        3.4881715916265312     
   20.800000000000001        64.799999999999997        3.5094132080452756     
   20.800000000000001        65.600000000000009        3.4920992235503761     
   20.800000000000001        66.400000000000006        3.5009569664820042     
   20.800000000000001        67.200000000000003        3.5044601783913478     
   20.800000000000001        68.000000000000000        3.5079455989569284     
   20.800000000000001        68.799999999999997        3.4998756638560469     
   20.800000000000001        69.600000000000009        3.4946614052086029     
   20.800000000000001        70.400000000000006        3.4912682575306246     
   20.800000000000001        71.200000000000003        3.5002065385270491     
   20.800000000000001        72.000000000000000        3.4970463047734870     
   20.800000000000001        72.799999999999997        3.5079790938333759     
   20.800000000000001        73.600000000000009        3.4883990001694949     
   20.800000000000001        74.400000000000006        3.5110763074391214     
   20.800000000000001        75.200000000000003        3.4907216899176814     
   20.800000000000001        76.000000000000000        3.5128355864150236     
   20.800000000000001        76.800000000000011        3.4955929140860889     
   20.800000000000001        77.600000000000009        3.5150538874477264     
   20.800000000000001        78.400000000000006        3.5043552361818424     
   20.800000000000001        79.200000000000003        3.4980924973998881     
   20.800000000000001        80.000000000000000        3.5181399207149604     
   20.800000000000001        80.800000000000011        3.5060932682220187     
   20.800000000000001        81.600000000000009        3.5156283946714479     
   20.800000000000001        82.400000000000006        3.5056472031783281     
   20.800000000000001        83.200000000000003        3.5079882906038486     
   20.800000000000001        84.000000000000000        3.5058111991382654     
   20.800000000000001        84.800000000000011        3.5030254408336479     
   20.800000000000001        85.600000000000009        3.5020032084210899     
   20.800000000000001        86.400000000000006        3.5078856439948822     
   20.800000000000001        87.200000000000003        3.5117615410831124     
   20.800000000000001        88.000000000000000        3.6311684094900873     
   20.800000000000001        88.800000000000011        3.7530871742043668     
   20.800000000000001        89.600000000000009        3.8187208457628063     
   20.800000000000001        90.400000000000006        3.8320680606071282     
   20.800000000000001        91.200000000000003        3.8226748048786909     
   20.800000000000001        92.000000000000000        3.8170470913796759     
   20.800000000000001        92.800000000000011        3.8237995117101389     
   20.800000000000001        93.600000000000009        3.8347238314275010     
   20.800000000000001        94.400000000000006        3.8171229197898087     
   20.800000000000001        95.200000000000003        3.7322404368223365     
   20.800000000000001        96.000000000000000        3.5908694381213455     
   20.800000000000001        96.800000000000011        3.5075346386721877     
   20.800000000000001        97.600000000000009        3.5036148004328469     
   20.800000000000001        98.400000000000006        3.5094812958923858     
   20.800000000000001        99.200000000000003        3.5069980119636837     
   20.800000000000001        100.00000000000000        3.4992480711214045     
   20.800000000000001        100.80000000000001        3.4972683552415513     
   20.800000000000001        101.60000000000001        3.5094071832837295     
   20.800000000000001        102.40000000000001        3.4965878869600311     

   21.600000000000001       0.80000000000000004        3.5022219953701978     
   21.600000000000001        1.6000000000000001        3.4922412992560790     
   21.600000000000001        2.4000000000000004        3.5114833143677031     
   21.600000000000001        3.2000000000000002        3.5107587149882384     
   21.600000000000001        4.0000000000000000        3.4934955877754899     
   21.600000000000001        4.8000000000000007        3.4903667057647807     
   21.600000000000001        5.6000000000000005        3.5064195065381267     
   21.600000000000001        6.4000000000000004        3.5066415987351855     
   21.600000000000001        7.2000000000000002        3.5101384016627981     
   21.600000000000001        8.0000000000000000        3.4981055691571754     
   21.600000000000001        8.8000000000000007        3.4856847320829649     
   21.600000000000001        9.6000000000000014        3.5040248954800313     
   21.600000000000001        10.400000000000000        3.4920733673496320     
   21.600000000000001        11.200000000000001        3.4859024171569475     
   21.600000000000001        12.000000000000000        3.4860078441655356     
   21.600000000000001        12.800000000000001        3.4929797238563030     
   21.600000000000001        13.600000000000001        3.4838103002650840     
   21.600000000000001        14.400000000000000        3.4989362962070270     
   21.600000000000001        15.200000000000001        3.4867005353864502     
   21.600000000000001        16.000000000000000        3.4947613220660312     
   21.600000000000001        16.800000000000001        3.4883788655987327     
   21.600000000000001        17.600000000000001        3.4894250704088940     
   21.600000000000001        18.400000000000002        3.4406283991509086     
   21.600000000000001        19.200000000000003        3.3817180531572508     
   21.600000000000001        20.000000000000000        3.3458984332374113     
   21.600000000000001        20.800000000000001        3.3313304187164441     
   21.600000000000001        21.600000000000001        3.3427040361530134     
   21.600000000000001        22.400000000000002        3.3779576434176084     
   21.600000000000001        23.200000000000003        3.4374441503619368     
   21.600000000000001        24.000000000000000        3.4832219360803185     
   21.600000000000001        24.800000000000001        3.4936842573200906     
   21.600000000000001        25.600000000000001        3.4949457378076572     
   21.600000000000001        26.400000000000002        3.4958247438816761     
   21.600000000000001        27.200000000000003        3.4971896559721727     
   21.600000000000001        28.000000000000000        3.4885894307920222     
   21.600000000000001        28.800000000000001        3.4940205592064086     
   21.600000000000001        29.600000000000001        3.4861719432473022     
   21.600000000000001        30.400000000000002        3.4972828709735304     
   21.600000000000001        31.200000000000003        3.4956983823484173     
   21.600000000000001        32.000000000000000        3.4909515060334808     
   21.600000000000001        32.800000000000004        3.5011794269481338     
   21.600000000000001        33.600000000000001        3.5035767233361490     
   21.600000000000001        34.399999999999999        3.4888526509233571     
   21.600000000000001        35.200000000000003        3.5066482080000982     
   21.600000000000001        36.000000000000000        3.4974394933639825     
   21.600000000000001        36.800000000000004        3.5128021938378939     
   21.600000000000001        37.600000000000001        3.5088437826620846     
   21.600000000000001        38.400000000000006        3.4934489639323187     
   21.600000000000001        39.200000000000003        3.5053814443147049     
   21.600000000000001        40.000000000000000        3.5001008444694932     
   21.600000000000001        40.800000000000004        3.5120916009179144     
   21.600000000000001        41.600000000000001        3.5029178790051736     
   21.600000000000001        42.400000000000006        3.5097544549585202     
   21.600000000000001        43.200000000000003        3.5147306093249604     
   21.600000000000001        44.000000000000000        3.4951165881259394     
   21.600000000000001        44.800000000000004        3.4954061416610065     
   21.600000000000001        45.600000000000001        3.5140103166926639     
   21.600000000000001        46.400000000000006        3.5149459552039173     
   21.600000000000001        47.200000000000003        3.5104269055886577     
   21.600000000000001        48.000000000000000        3.5032848262348590     
   21.600000000000001        48.800000000000004        3.5181020743758884     
   21.600000000000001        49.600000000000001        3.4971966327543971     
   21.600000000000001        50.400000000000006        3.5148902398459816     
   21.600000000000001        51.200000000000003        3.4988482934811320     
   21.600000000000001        52.000000000000000        3.4956460420009767     
   21.600000000000001        52.800000000000004        3.5109014494969206     
   21.600000000000001        53.600000000000001        3.4888156276039828     
   21.600000000000001        54.400000000000006        3.5077680010968901     
   21.600000000000001        55.200000000000003        3.4899574515213203     
   21.600000000000001        56.000000000000000        3.5020908314060120     
   21.600000000000001        56.800000000000004        3.4978702864866755     
   21.600000000000001        57.600000000000001        3.4961502253321561     
   21.600000000000001        58.400000000000006        3.4971325511382809     
   21.600000000000001        59.200000000000003        3.4982844715381116     
   21.600000000000001        60.000000000000000        3.4889769751374025     
   21.600000000000001        60.800000000000004        3.4994529709354318     
   21.600000000000001        61.600000000000001        3.4927994823649255     
   21.600000000000001        62.400000000000006        3.4813555028420633     
   21.600000000000001        63.200000000000003        3.5029170450302844     
   21.600000000000001        64.000000000000000        3.4929425689648226     
   21.600000000000001        64.799999999999997        3.4860677244303342     
   21.600000000000001        65.600000000000009        3.4973152909883072     
   21.600000000000001        66.400000000000006        3.4974853218358772     
   21.600000000000001        67.200000000000003        3.5013002291871040     
   21.600000000000001        68.000000000000000        3.4875766310539045     
   21.600000000000001        68.799999999999997        3.5050801450117341     
   21.600000000000001        69.600000000000009        3.5014584210288846     
   21.600000000000001        70.400000000000006        3.5015056802549251     
   21.600000000000001        71.200000000000003        3.5036069998084240     
   21.600000000000001        72.000000000000000        3.5069413640872322     
   21.600000000000001        72.799999999999997        3.4994220014990836     
   21.600000000000001        73.600000000000009        3.5126318100366349     
   21.600000000000001        74.400000000000006        3.4971108173015439     
   21.600000000000001        75.200000000000003        3.5138180145030993     
   21.600000000000001        76.000000000000000        3.4920166541894813     
   21.600000000000001        76.800000000000011        3.5030055165993779     
   21.600000000000001        77.600000000000009        3.4994412687292638     
   21.600000000000001        78.400000000000006        3.5136851020006219     
   21.600000000000001        79.200000000000003        3.5059838294830308     
   21.600000000000001        80.000000000000000        3.5003483965675266     
   21.600000000000001        80.800000000000011        3.4948844422960139     
   21.600000000000001        81.600000000000009        3.5096399044508915     
   21.600000000000001        82.400000000000006        3.4992947472713509     
   21.600000000000001        83.200000000000003        3.5099615788856160     
   21.600000000000001        84.000000000000000        3.5069497572578854     
   21.600000000000001        84.800000000000011        3.5022725060522100     
   21.600000000000001        85.600000000000009        3.5039573441042462     
   21.600000000000001        86.400000000000006        3.5078192420637522     
   21.600000000000001        87.200000000000003        3.5084680875338776     
   21.600000000000001        88.000000000000000        3.5698274885465597     
   21.600000000000001        88.800000000000011        3.7005445337887530     
   21.600000000000001        89.600000000000009        3.7927125105874606     
   21.600000000000001        90.400000000000006        3.8297959979390308     
   21.600000000000001        91.200000000000003        3.8345835910436739     
   21.600000000000001        92.000000000000000        3.8329966229748971     
   21.600000000000001        92.800000000000011        3.8355111595962073     
   21.600000000000001        93.600000000000009        3.8325656687396505     
   21.600000000000001        94.400000000000006        3.7939335086724459     
   21.600000000000001        95.200000000000003        3.6914518588868028     
   21.600000000000001        96.000000000000000        3.5544520683206562     
   21.600000000000001        96.800000000000011        3.5040168493276345     
   21.600000000000001        97.600000000000009        3.5051814121710172     
   21.600000000000001        98.400000000000006        3.5054323027507008     
   21.600000000000001        99.200000000000003        3.5195571602081279     
   21.600000000000001        100.00000000000000        3.4972943463673438     
   21.600000000000001        100.80000000000001        3.5168957037269317     
   21.600000000000001        101.60000000000001        3.5162559241752693     
   21.600000000000001        102.40000000000001        3.4961553719708003     

   22.400000000000002       0.80000000000000004        3.5061515507626928     
   22.400000000000002        1.6000000000000001        3.5091808259024098     
   22.400000000000002        2.4000000000000004        3.4916216956976984     
   22.400000000000002        3.2000000000000002        3.4955699677644416     
   22.400000000000002        4.0000000000000000        3.5049775769627796     
   22.400000000000002        4.8000000000000007        3.5014744948797283     
   22.400000000000002        5.6000000000000005        3.4902611292912322     
   22.400000000000002        6.4000000000000004        3.4910064225175974     
   22.400000000000002        7.2000000000000002        3.4935944292349541     
   22.400000000000002        8.0000000000000000        3.4917755423764079     
   22.400000000000002        8.8000000000000007        3.5041495511513263     
   22.400000000000002        9.6000000000000014        3.4995958938610694     
   22.400000000000002        10.400000000000000        3.4971846538120976     
   22.400000000000002        11.200000000000001        3.5016533645209522     
   22.400000000000002        12.000000000000000        3.5045764635612406     
   22.400000000000002        12.800000000000001        3.4871653310131978     
   22.400000000000002        13.600000000000001        3.5044625194143255     
   22.400000000000002        14.400000000000000        3.4955130774066761     
   22.400000000000002        15.200000000000001        3.4942105999747444     
   22.400000000000002        16.000000000000000        3.4878828510546436     
   22.400000000000002        16.800000000000001        3.4906749898457878     
   22.400000000000002        17.600000000000001        3.4840652080804508     
   22.400000000000002        18.400000000000002        3.4920426964325935     
   22.400000000000002        19.200000000000003        3.4785509936354462     
   22.400000000000002        20.000000000000000        3.4526272140824750     
   22.400000000000002        20.800000000000001        3.4427788615781121     
   22.400000000000002        21.600000000000001        3.4519137351917477     
   22.400000000000002        22.400000000000002        3.4768910085841980     
   22.400000000000002        23.200000000000003        3.4940137560830595     
   22.400000000000002        24.000000000000000        3.4991317342914350     
   22.400000000000002        24.800000000000001        3.4933409293213438     
   22.400000000000002        25.600000000000001        3.4990052806140564     
   22.400000000000002        26.400000000000002        3.4971248228559135     
   22.400000000000002        27.200000000000003        3.4838831266214561     
   22.400000000000002        28.000000000000000        3.4849844457440011     
   22.400000000000002        28.800000000000001        3.4968094802670415     
   22.400000000000002        29.600000000000001        3.4991836869908841     
   22.400000000000002        30.400000000000002        3.4875833463097288     
   22.400000000000002        31.200000000000003        3.4845482190776389     
   22.400000000000002        32.000000000000000        3.5093273108522922     
   22.400000000000002        32.800000000000004        3.4885838620215175     
   22.400000000000002        33.600000000000001        3.5006125012398366     
   22.400000000000002        34.399999999999999        3.4947620391507845     
   22.400000000000002        35.200000000000003        3.5006597453503310     
   22.400000000000002        36.000000000000000        3.5063772713337769     
   22.400000000000002        36.800000000000004        3.5021599182895420     
   22.400000000000002        37.600000000000001        3.4989637294515719     
   22.400000000000002        38.400000000000006        3.5110021970259440     
   22.400000000000002        39.200000000000003        3.5007625510567344     
   22.400000000000002        40.000000000000000        3.5078353397891275     
   22.400000000000002        40.800000000000004        3.5096756065657035     
   22.400000000000002        41.600000000000001        3.5046958891168574     
   22.400000000000002        42.400000000000006        3.5001515066327653     
   22.400000000000002        43.200000000000003        3.4973028335951484     
   22.400000000000002        44.000000000000000        3.5089039197714555     
   22.400000000000002        44.800000000000004        3.5029021681062806     
   22.400000000000002        45.600000000000001        3.5005944949333530     
   22.400000000000002        46.400000000000006        3.4979589091409338     
   22.400000000000002        47.200000000000003        3.4974716875384870     
   22.400000000000002        48.000000000000000        3.4977176183263725     
   22.400000000000002        48.800000000000004        3.4974389849458891     
   22.400000000000002        49.600000000000001        3.4967943232897025     
   22.400000000000002        50.400000000000006        3.5071830031027105     
   22.400000000000002        51.200000000000003        3.5075744511891509     
   22.400000000000002        52.000000000000000        3.4919047098358509     
   22.400000000000002        52.800000000000004        3.4924363274478210     
   22.400000000000002        53.600000000000001        3.5048060757073385     
   22.400000000000002        54.400000000000006        3.4963016221100864     
   22.400000000000002        55.200000000000003        3.4889548436585649     
   22.400000000000002        56.000000000000000        3.5061310338589711     
   22.400000000000002        56.800000000000004        3.5021926849884681     
   22.400000000000002        57.600000000000001        3.4922892676917359     
   22.400000000000002        58.400000000000006        3.4805211738186563     
   22.400000000000002        59.200000000000003        3.4943768668856809     
   22.400000000000002        60.000000000000000        3.5008956462964851     
   22.400000000000002        60.800000000000004        3.5022146139609491     
   22.400000000000002        61.600000000000001        3.4999071151034364     
   22.400000000000002        62.400000000000006        3.5042045211894903     
   22.400000000000002        63.200000000000003        3.5011532076551259     
   22.400000000000002        64.000000000000000        3.4961016545629819     
   22.400000000000002        64.799999999999997        3.5045309756448670     
   22.400000000000002        65.600000000000009        3.4836589085067589     
   22.400000000000002        66.400000000000006        3.5029456683255416     
   22.400000000000002        67.200000000000003        3.4984107805589977     
   22.400000000000002        68.000000000000000        3.5006635277285367     
   22.400000000000002        68.799999999999997        3.4930945102062072     
   22.400000000000002        69.600000000000009        3.4871875048113186     
   22.400000000000002        70.400000000000006        3.4907799022546881     
   22.400000000000002        71.200000000000003        3.5026551494822202     
   22.400000000000002        72.000000000000000        3.5017022298258662     
   22.400000000000002        72.799999999999997        3.4879080780407188     
   22.400000000000002        73.600000000000009        3.5046314263487623     
   22.400000000000002        74.400000000000006        3.4945806215681467     
   22.400000000000002        75.200000000000003        3.4951708561070411     
   22.400000000000002        76.000000000000000        3.5047175281197820     
   22.400000000000002        76.800000000000011        3.5037430156741438     
   22.400000000000002        77.600000000000009        3.5119603629655307     
   22.400000000000002        78.400000000000006        3.4891691600878598     
   22.400000000000002        79.200000000000003        3.5113857504145201     
   22.400000000000002        80.000000000000000        3.5033262025754213     
   22.400000000000002        80.800000000000011        3.5145413322205963     
   22.400000000000002        81.600000000000009        3.5080771768732379     
   22.400000000000002        82.400000000000006        3.4934845920740685     
   22.400000000000002        83.200000000000003        3.5183583953316906     
   22.400000000000002        84.000000000000000        3.5107193676908546     
   22.400000000000002        84.800000000000011        3.5026132315976262     
   22.400000000000002        85.600000000000009        3.5039591421734837     
   22.400000000000002        86.400000000000006        3.5048670591942512     
   22.400000000000002        87.200000000000003        3.5098252609277001     
   22.400000000000002        88.000000000000000        3.5102134585920823     
   22.400000000000002        88.800000000000011        3.6055390114166062     
   22.400000000000002        89.600000000000009        3.7181888499040787     
   22.400000000000002        90.400000000000006        3.7862190685693253     
   22.400000000000002        91.200000000000003        3.8131515709463435     
   22.400000000000002        92.000000000000000        3.8197809283389152     
   22.400000000000002        92.800000000000011        3.8162875216326015     
   22.400000000000002        93.600000000000009        3.7918823227670497     
   22.400000000000002        94.400000000000006        3.7276821976252430     
   22.400000000000002        95.200000000000003        3.6151161116123678     
   22.400000000000002        96.000000000000000        3.5045096333559473     
   22.400000000000002        96.800000000000011        3.5042680574373097     
   22.400000000000002        97.600000000000009        3.4980288228380778     
   22.400000000000002        98.400000000000006        3.4954690459950770     
   22.400000000000002        99.200000000000003        3.5080345104648289     
   22.400000000000002        100.00000000000000        3.4991916010397324     
   22.400000000000002        100.80000000000001        3.5069253470737136     
   22.400000000000002        101.60000000000001        3.4966873747841691     
   22.400000000000002        102.40000000000001        3.4981241594609296     

   23.200000000000003       0.80000000000000004        3.4971675392913606     
   23.200000000000003        1.6000000000000001        3.5092988563023240     
   23.200000000000003        2.4000000000000004        3.4935859141403500     
   23.200000000000003        3.2000000000000002        3.5019298716478815     
   23.200000000000003        4.0000000000000000        3.5031574467670619     
   23.200000000000003        4.8000000000000007        3.4855488444559226     
   23.200000000000003        5.6000000000000005        3.5063298428075034     
   23.200000000000003        6.4000000000000004        3.4885831132250948     
   23.200000000000003        7.2000000000000002        3.4996181232657353     
   23.200000000000003        8.0000000000000000        3.4864864695508397     
   23.200000000000003        8.8000000000000007        3.5054828354085208     
   23.200000000000003        9.6000000000000014        3.5009884623389027     
   23.200000000000003        10.400000000000000        3.4981183384907455     
   23.200000000000003        11.200000000000001        3.4916921274801558     
   23.200000000000003        12.000000000000000        3.4850811653203366     
   23.200000000000003        12.800000000000001        3.4945999865906732     
   23.200000000000003        13.600000000000001        3.4948367775574978     
   23.200000000000003        14.400000000000000        3.4971603819585857     
   23.200000000000003        15.200000000000001        3.4908770208340010     
   23.200000000000003        16.000000000000000        3.4951684275034243     
   23.200000000000003        16.800000000000001        3.4974197621545211     
   23.200000000000003        17.600000000000001        3.4977195246278994     
   23.200000000000003        18.400000000000002        3.4950975616056383     
   23.200000000000003        19.200000000000003        3.4949944156726422     
   23.200000000000003        20.000000000000000        3.4848237675367231     
   23.200000000000003        20.800000000000001        3.4897505266527786     
   23.200000000000003        21.600000000000001        3.4961458781674808     
   23.200000000000003        22.400000000000002        3.4921092702373220     
   23.200000000000003        23.200000000000003        3.4841664498339373     
   23.200000000000003        24.000000000000000        3.4962867393056891     
   23.200000000000003        24.800000000000001        3.4880564682036188     
   23.200000000000003        25.600000000000001        3.4991657721224945     
   23.200000000000003        26.400000000000002        3.4985825559647816     
   23.200000000000003        27.200000000000003        3.4969974577934355     
   23.200000000000003        28.000000000000000        3.4978351977523001     
   23.200000000000003        28.800000000000001        3.4890361560569154     
   23.200000000000003        29.600000000000001        3.5063533776893099     
   23.200000000000003        30.400000000000002        3.5001300195562433     
   23.200000000000003        31.200000000000003        3.4995331342187810     
   23.200000000000003        32.000000000000000        3.5059929877837530     
   23.200000000000003        32.800000000000004        3.4985708769708856     
   23.200000000000003        33.600000000000001        3.5026215095806617     
   23.200000000000003        34.399999999999999        3.5027024000045097     
   23.200000000000003        35.200000000000003        3.4953675086020870     
   23.200000000000003        36.000000000000000        3.5078450859462706     
   23.200000000000003        36.800000000000004        3.4903068154846659     
   23.200000000000003        37.600000000000001        3.5110747818143908     
   23.200000000000003        38.400000000000006        3.4959193162286462     
   23.200000000000003        39.200000000000003        3.5071342995938566     
   23.200000000000003        40.000000000000000        3.4953756609589086     
   23.200000000000003        40.800000000000004        3.4903654986384143     
   23.200000000000003        41.600000000000001        3.5066154622184018     
   23.200000000000003        42.400000000000006        3.5012456111587227     
   23.200000000000003        43.200000000000003        3.5021624257684980     
   23.200000000000003        44.000000000000000        3.4983855356792066     
   23.200000000000003        44.800000000000004        3.5142407719630793     
   23.200000000000003        45.600000000000001        3.5121364074861163     
   23.200000000000003        46.400000000000006        3.5036839577570285     
   23.200000000000003        47.200000000000003        3.5113630511685963     
   23.200000000000003        48.000000000000000        3.4935105749805935     
   23.200000000000003        48.800000000000004        3.4984142863188779     
   23.200000000000003        49.600000000000001        3.4994825519345962     
   23.200000000000003        50.400000000000006        3.5048044850512485     
   23.200000000000003        51.200000000000003        3.5002252193020680     
   23.200000000000003        52.000000000000000        3.5086761400695234     
   23.200000000000003        52.800000000000004        3.5040069872604778     
   23.200000000000003        53.600000000000001        3.5019418827392856     
   23.200000000000003        54.400000000000006        3.4850345573103492     
   23.200000000000003        55.200000000000003        3.5021945144393496     
   23.200000000000003        56.000000000000000        3.4937734069903548     
   23.200000000000003        56.800000000000004        3.4877000918992502     
   23.200000000000003        57.600000000000001        3.5007953809235999     
   23.200000000000003        58.400000000000006        3.4971257004154062     
   23.200000000000003        59.200000000000003        3.4988556440489136     
   23.200000000000003        60.000000000000000        3.4867699454912477     
   23.200000000000003        60.800000000000004        3.4809263384084428     
   23.200000000000003        61.600000000000001        3.4986141009535894     
   23.200000000000003        62.400000000000006        3.5020829039848347     
   23.200000000000003        63.200000000000003        3.4799706288702721     
   23.200000000000003        64.000000000000000        3.4905128706778550     
   23.200000000000003        64.799999999999997        3.4996771165120757     
   23.200000000000003        65.600000000000009        3.4952246261774205     
   23.200000000000003        66.400000000000006        3.4840453123840986     
   23.200000000000003        67.200000000000003        3.4978091559787696     
   23.200000000000003        68.000000000000000        3.4916758029699149     
   23.200000000000003        68.799999999999997        3.4890542284854993     
   23.200000000000003        69.600000000000009        3.5097284713205155     
   23.200000000000003        70.400000000000006        3.4983994584740241     
   23.200000000000003        71.200000000000003        3.4854962469115978     
   23.200000000000003        72.000000000000000        3.5061698500202687     
   23.200000000000003        72.799999999999997        3.4882208473967760     
   23.200000000000003        73.600000000000009        3.5061881225751761     
   23.200000000000003        74.400000000000006        3.4899011130074529     
   23.200000000000003        75.200000000000003        3.5131275302962721     
   23.200000000000003        76.000000000000000        3.5047045348004078     
   23.200000000000003        76.800000000000011        3.4874246826988671     
   23.200000000000003        77.600000000000009        3.5123321665984633     
   23.200000000000003        78.400000000000006        3.5062892677562378     
   23.200000000000003        79.200000000000003        3.4936385076862919     
   23.200000000000003        80.000000000000000        3.4970530212092164     
   23.200000000000003        80.800000000000011        3.4956148202055011     
   23.200000000000003        81.600000000000009        3.5005236760358427     
   23.200000000000003        82.400000000000006        3.5151675074859945     
   23.200000000000003        83.200000000000003        3.5001751987836083     
   23.200000000000003        84.000000000000000        3.5070071922226922     
   23.200000000000003        84.800000000000011        3.5020304344729465     
   23.200000000000003        85.600000000000009        3.5043694630107680     
   23.200000000000003        86.400000000000006        3.5074865530826660     
   23.200000000000003        87.200000000000003        3.5146958941600976     
   23.200000000000003        88.000000000000000        3.5067000128686217     
   23.200000000000003        88.800000000000011        3.5201373673393972     
   23.200000000000003        89.600000000000009        3.5914899118712977     
   23.200000000000003        90.400000000000006        3.6718935252431280     
   23.200000000000003        91.200000000000003        3.7172669709940722     
   23.200000000000003        92.000000000000000        3.7334141187941032     
   23.200000000000003        92.800000000000011        3.7241880974025721     
   23.200000000000003        93.600000000000009        3.6847254188723220     
   23.200000000000003        94.400000000000006        3.6100850951457280     
   23.200000000000003        95.200000000000003        3.5184160069010821     
   23.200000000000003        96.000000000000000        3.5009004487749018     
   23.200000000000003        96.800000000000011        3.5001500305577760     
   23.200000000000003        97.600000000000009        3.5131965405580119     
   23.200000000000003        98.400000000000006        3.5110471782276980     
   23.200000000000003        99.200000000000003        3.5130785492099834     
   23.200000000000003        100.00000000000000        3.5143476327989185     
   23.200000000000003        100.80000000000001        3.4991905454927292     
   23.200000000000003        101.60000000000001        3.5014537421798826     
   23.200000000000003        102.40000000000001        3.5094247512220220     

   24.000000000000000       0.80000000000000004        3.5109714452467933     
   24.000000000000000        1.6000000000000001        3.4986147894821773     
   24.000000000000000        2.4000000000000004        3.5025724126116540     
   24.000000000000000        3.2000000000000002        3.5069179681072074     
   24.000000000000000        4.0000000000000000        3.4879157143030537     
   24.000000000000000        4.8000000000000007        3.5015857421643366     
   24.000000000000000        5.6000000000000005        3.5035639418390354     
   24.000000000000000        6.4000000000000004        3.5039981265183306     
   24.000000000000000        7.2000000000000002        3.5038462188145663     
   24.000000000000000        8.0000000000000000        3.5006507747729687     
   24.000000000000000        8.8000000000000007        3.5053241502444483     
   24.000000000000000        9.6000000000000014        3.4851925796425705     
   24.000000000000000        10.400000000000000        3.5042350077308413     
   24.000000000000000        11.200000000000001        3.4974914529735375     
   24.000000000000000        12.000000000000000        3.4978894554372704     
   24.000000000000000        12.800000000000001        3.4930678447773484     
   24.000000000000000        13.600000000000001        3.4980067698661967     
   24.000000000000000        14.400000000000000        3.4973378649711964     
   24.000000000000000        15.200000000000001        3.4872018707737551     
   24.000000000000000        16.000000000000000        3.4962475528356083     
   24.000000000000000        16.800000000000001        3.4943785938644725     
   24.000000000000000        17.600000000000001        3.4945993768531403     
   24.000000000000000        18.400000000000002        3.4967908847809248     
   24.000000000000000        19.200000000000003        3.4972842641229542     
   24.000000000000000        20.000000000000000        3.4976676989235935     
   24.000000000000000        20.800000000000001        3.4965602568369603     
   24.000000000000000        21.600000000000001        3.4929427786548550     
   24.000000000000000        22.400000000000002        3.4937904989030883     
   24.000000000000000        23.200000000000003        3.4955772470000506     
   24.000000000000000        24.000000000000000        3.4931174746311107     
   24.000000000000000        24.800000000000001        3.4906683336955528     
   24.000000000000000        25.600000000000001        3.4923144551079810     
   24.000000000000000        26.400000000000002        3.4978243508390734     
   24.000000000000000        27.200000000000003        3.4935341176066026     
   24.000000000000000        28.000000000000000        3.4985737147534697     
   24.000000000000000        28.800000000000001        3.4848399262140424     
   24.000000000000000        29.600000000000001        3.4874389330046145     
   24.000000000000000        30.400000000000002        3.5026873676501036     
   24.000000000000000        31.200000000000003        3.4887922597621683     
   24.000000000000000        32.000000000000000        3.4913604207980549     
   24.000000000000000        32.800000000000004        3.4888472892630853     
   24.000000000000000        33.600000000000001        3.4953055835092797     
   24.000000000000000        34.399999999999999        3.5060372881167767     
   24.000000000000000        35.200000000000003        3.5084862634634750     
   24.000000000000000        36.000000000000000        3.5104596213528891     
   24.000000000000000        36.800000000000004        3.5021442936497058     
   24.000000000000000        37.600000000000001        3.5097787903894697     
   24.000000000000000        38.400000000000006        3.4956995699648088     
   24.000000000000000        39.200000000000003        3.5090058224809297     
   24.000000000000000        40.000000000000000        3.5070438615792585     
   24.000000000000000        40.800000000000004        3.5141112179897149     
   24.000000000000000        41.600000000000001        3.5112952996766822     
   24.000000000000000        42.400000000000006        3.5153867459354218     
   24.000000000000000        43.200000000000003        3.5140515701964894     
   24.000000000000000        44.000000000000000        3.4999316925166095     
   24.000000000000000        44.800000000000004        3.5013255318794911     
   24.000000000000000        45.600000000000001        3.5006443222360488     
   24.000000000000000        46.400000000000006        3.5164382463963402     
   24.000000000000000        47.200000000000003        3.5001024154953519     
   24.000000000000000        48.000000000000000        3.5103208035519606     
   24.000000000000000        48.800000000000004        3.5063835950842996     
   24.000000000000000        49.600000000000001        3.4936754485022465     
   24.000000000000000        50.400000000000006        3.5149126258071308     
   24.000000000000000        51.200000000000003        3.4971100004796716     
   24.000000000000000        52.000000000000000        3.4874572052192181     
   24.000000000000000        52.800000000000004        3.5023632509338070     
   24.000000000000000        53.600000000000001        3.4837928805548737     
   24.000000000000000        54.400000000000006        3.4942428241128667     
   24.000000000000000        55.200000000000003        3.5038232465272756     
   24.000000000000000        56.000000000000000        3.4927185306813913     
   24.000000000000000        56.800000000000004        3.4915640400969421     
   24.000000000000000        57.600000000000001        3.4907826298930429     
   24.000000000000000        58.400000000000006        3.4818647500692466     
   24.000000000000000        59.200000000000003        3.4843493013423101     
   24.000000000000000        60.000000000000000        3.4859181727324642     
   24.000000000000000        60.800000000000004        3.4820971229361612     
   24.000000000000000        61.600000000000001        3.4895392675041172     
   24.000000000000000        62.400000000000006        3.4858848063968275     
   24.000000000000000        63.200000000000003        3.4993866701013832     
   24.000000000000000        64.000000000000000        3.4948814376069750     
   24.000000000000000        64.799999999999997        3.4932341136606166     
   24.000000000000000        65.600000000000009        3.4885636909927960     
   24.000000000000000        66.400000000000006        3.5017877959768291     
   24.000000000000000        67.200000000000003        3.4989366651076552     
   24.000000000000000        68.000000000000000        3.4944219407362302     
   24.000000000000000        68.799999999999997        3.4873699278200441     
   24.000000000000000        69.600000000000009        3.5037358050745664     
   24.000000000000000        70.400000000000006        3.4874450336412450     
   24.000000000000000        71.200000000000003        3.5050582337508951     
   24.000000000000000        72.000000000000000        3.4887009289768529     
   24.000000000000000        72.799999999999997        3.4946704163897646     
   24.000000000000000        73.600000000000009        3.5100619231297543     
   24.000000000000000        74.400000000000006        3.5039086704134612     
   24.000000000000000        75.200000000000003        3.4921767428811941     
   24.000000000000000        76.000000000000000        3.4971953152466240     
   24.000000000000000        76.800000000000011        3.5082011836509732     
   24.000000000000000        77.600000000000009        3.4969665298807953     
   24.000000000000000        78.400000000000006        3.5013861163827857     
   24.000000000000000        79.200000000000003        3.5096763581762760     
   24.000000000000000        80.000000000000000        3.5048131380473064     
   24.000000000000000        80.800000000000011        3.5055190384493033     
   24.000000000000000        81.600000000000009        3.5064852779554849     
   24.000000000000000        82.400000000000006        3.4989382870072516     
   24.000000000000000        83.200000000000003        3.5129179476717391     
   24.000000000000000        84.000000000000000        3.5016495235166256     
   24.000000000000000        84.800000000000011        3.5015539853395046     
   24.000000000000000        85.600000000000009        3.5153148424502785     
   24.000000000000000        86.400000000000006        3.5060512083261868     
   24.000000000000000        87.200000000000003        3.5132541679434084     
   24.000000000000000        88.000000000000000        3.4978977713214259     
   24.000000000000000        88.800000000000011        3.5045611832993155     
   24.000000000000000        89.600000000000009        3.5063325999897130     
   24.000000000000000        90.400000000000006        3.5255124421906028     
   24.000000000000000        91.200000000000003        3.5668835013272404     
   24.000000000000000        92.000000000000000        3.5841103729338095     
   24.000000000000000        92.800000000000011        3.5758986487285145     
   24.000000000000000        93.600000000000009        3.5410650698418351     
   24.000000000000000        94.400000000000006        3.5092334169513819     
   24.000000000000000        95.200000000000003        3.5079835900901060     
   24.000000000000000        96.000000000000000        3.5034023134197128     
   24.000000000000000        96.800000000000011        3.5022060504469357     
   24.000000000000000        97.600000000000009        3.5148405489548367     
   24.000000000000000        98.400000000000006        3.5060512937318600     
   24.000000000000000        99.200000000000003        3.4978922686815617     
   24.000000000000000        100.00000000000000        3.5002268781490069     
   24.000000000000000        100.80000000000001        3.5007009251137480     
   24.000000000000000        101.60000000000001        3.5022874305386642     
   24.000000000000000        102.40000000000001        3.5079464612114331     

   24.800000000000001       0.80000000000000004        3.4940871349092775     
   24.800000000000001        1.6000000000000001        3.4963742535369478     
   24.800000000000001        2.4000000000000004        3.5088057134895911     
   24.800000000000001        3.2000000000000002        3.5057009450080647     
   24.800000000000001        4.0000000000000000        3.4887219417927873     
   24.800000000000001        4.8000000000000007        3.5082891492126409     
   24.800000000000001        5.6000000000000005        3.4908458060870116     
   24.800000000000001        6.4000000000000004        3.5020390997928437     
   24.800000000000001        7.2000000000000002        3.4869081272182703     
   24.800000000000001        8.0000000000000000        3.4885901209720926     
   24.800000000000001        8.8000000000000007        3.4949668773742997     
   24.800000000000001        9.6000000000000014        3.4938230099468250     
   24.800000000000001        10.400000000000000        3.4886577171081048     
   24.800000000000001        11.200000000000001        3.4874551284264848     
   24.800000000000001        12.000000000000000        3.4990346210770271     
   24.800000000000001        12.800000000000001        3.4867760628424787     
   24.800000000000001        13.600000000000001        3.4884586149371999     
   24.800000000000001        14.400000000000000        3.4987471116839108     
   24.800000000000001        15.200000000000001        3.4948502726202730     
   24.800000000000001        16.000000000000000        3.4862569296031691     
   24.800000000000001        16.800000000000001        3.4807958195005235     
   24.800000000000001        17.600000000000001        3.5009598328744462     
   24.800000000000001        18.400000000000002        3.4843796119576522     
   24.800000000000001        19.200000000000003        3.5037433711944805     
   24.800000000000001        20.000000000000000        3.5005951376120761     
   24.800000000000001        20.800000000000001        3.4941528615358917     
   24.800000000000001        21.600000000000001        3.4998260235817327     
   24.800000000000001        22.400000000000002        3.4984146213548843     
   24.800000000000001        23.200000000000003        3.4960930992580432     
   24.800000000000001        24.000000000000000        3.4903084324786695     
   24.800000000000001        24.800000000000001        3.4924760359238505     
   24.800000000000001        25.600000000000001        3.4954879596557409     
   24.800000000000001        26.400000000000002        3.4958351970130512     
   24.800000000000001        27.200000000000003        3.4925562204268754     
   24.800000000000001        28.000000000000000        3.5024230504234208     
   24.800000000000001        28.800000000000001        3.5018772353692427     
   24.800000000000001        29.600000000000001        3.4938949312408893     
   24.800000000000001        30.400000000000002        3.4985190802187764     
   24.800000000000001        31.200000000000003        3.5020814599454599     
   24.800000000000001        32.000000000000000        3.4970226315772179     
   24.800000000000001        32.800000000000004        3.5058793467442881     
   24.800000000000001        33.600000000000001        3.5092734446870413     
   24.800000000000001        34.399999999999999        3.4898038967653164     
   24.800000000000001        35.200000000000003        3.4939492364583269     
   24.800000000000001        36.000000000000000        3.4965587795119051     
   24.800000000000001        36.800000000000004        3.5062756904332417     
   24.800000000000001        37.600000000000001        3.5063517788680487     
   24.800000000000001        38.400000000000006        3.5023202646409817     
   24.800000000000001        39.200000000000003        3.5107791426484880     
   24.800000000000001        40.000000000000000        3.5006142115637155     
   24.800000000000001        40.800000000000004        3.4949879394055783     
   24.800000000000001        41.600000000000001        3.4941493838285020     
   24.800000000000001        42.400000000000006        3.4961819999985422     
   24.800000000000001        43.200000000000003        3.5014128771102371     
   24.800000000000001        44.000000000000000        3.5096476406013024     
   24.800000000000001        44.800000000000004        3.5193097573565191     
   24.800000000000001        45.600000000000001        3.5001188454494172     
   24.800000000000001        46.400000000000006        3.4984614059463142     
   24.800000000000001        47.200000000000003        3.5047770815979717     
   24.800000000000001        48.000000000000000        3.5129893612137812     
   24.800000000000001        48.800000000000004        3.5091601804929486     
   24.800000000000001        49.600000000000001        3.5071156159381953     
   24.800000000000001        50.400000000000006        3.4945928037584704     
   24.800000000000001        51.200000000000003        3.4919528578603485     
   24.800000000000001        52.000000000000000        3.4992972417416444     
   24.800000000000001        52.800000000000004        3.4968304022873844     
   24.800000000000001        53.600000000000001        3.5053706410873389     
   24.800000000000001        54.400000000000006        3.4884436894118185     
   24.800000000000001        55.200000000000003        3.4849590114748739     
   24.800000000000001        56.000000000000000        3.4999783095518442     
   24.800000000000001        56.800000000000004        3.4910382844937717     
   24.800000000000001        57.600000000000001        3.4090664080935591     
   24.800000000000001        58.400000000000006        3.3394742106523183     
   24.800000000000001        59.200000000000003        3.3063500888393085     
   24.800000000000001        60.000000000000000        3.3111626898607129     
   24.800000000000001        60.800000000000004        3.3527249213720571     
   24.800000000000001        61.600000000000001        3.4238032603378170     
   24.800000000000001        62.400000000000006        3.4996452837446599     
   24.800000000000001        63.200000000000003        3.4795015370745093     
   24.800000000000001        64.000000000000000        3.5023840146376659     
   24.800000000000001        64.799999999999997        3.5050063227491952     
   24.800000000000001        65.600000000000009        3.4850880044761712     
   24.800000000000001        66.400000000000006        3.4924234709039546     
   24.800000000000001        67.200000000000003        3.4984283937378939     
   24.800000000000001        68.000000000000000        3.4988824980991491     
   24.800000000000001        68.799999999999997        3.4971314859707561     
   24.800000000000001        69.600000000000009        3.5051752985090845     
   24.800000000000001        70.400000000000006        3.4886160718133281     
   24.800000000000001        71.200000000000003        3.5058781818529141     
   24.800000000000001        72.000000000000000        3.4975160493331661     
   24.800000000000001        72.799999999999997        3.4975268962963164     
   24.800000000000001        73.600000000000009        3.4884157377618035     
   24.800000000000001        74.400000000000006        3.5023622741191898     
   24.800000000000001        75.200000000000003        3.5082035048032476     
   24.800000000000001        76.000000000000000        3.4984794845131990     
   24.800000000000001        76.800000000000011        3.5041886484684577     
   24.800000000000001        77.600000000000009        3.5022646071791308     
   24.800000000000001        78.400000000000006        3.5112821199985396     
   24.800000000000001        79.200000000000003        3.4949742334469591     
   24.800000000000001        80.000000000000000        3.5011977219986745     
   24.800000000000001        80.800000000000011        3.5061485295553738     
   24.800000000000001        81.600000000000009        3.5061979304257287     
   24.800000000000001        82.400000000000006        3.5008755445088773     
   24.800000000000001        83.200000000000003        3.5120782630324023     
   24.800000000000001        84.000000000000000        3.4992554212520757     
   24.800000000000001        84.800000000000011        3.5173204763724444     
   24.800000000000001        85.600000000000009        3.4977245627970355     
   24.800000000000001        86.400000000000006        3.5094372216783571     
   24.800000000000001        87.200000000000003        3.4975566239515503     
   24.800000000000001        88.000000000000000        3.5053996099714992     
   24.800000000000001        88.800000000000011        3.5146451429482353     
   24.800000000000001        89.600000000000009        3.4993746897745321     
   24.800000000000001        90.400000000000006        3.5069322125163294     
   24.800000000000001        91.200000000000003        3.5048010760873574     
   24.800000000000001        92.000000000000000        3.5126594958795092     
   24.800000000000001        92.800000000000011        3.5077379453022819     
   24.800000000000001        93.600000000000009        3.5049160924476421     
   24.800000000000001        94.400000000000006        3.5046653416441065     
   24.800000000000001        95.200000000000003        3.5066127205761752     
   24.800000000000001        96.000000000000000        3.5055658945276584     
   24.800000000000001        96.800000000000011        3.5052948228774983     
   24.800000000000001        97.600000000000009        3.4981672909384907     
   24.800000000000001        98.400000000000006        3.5049057784561892     
   24.800000000000001        99.200000000000003        3.5129818968186597     
   24.800000000000001        100.00000000000000        3.5002210681686021     
   24.800000000000001        100.80000000000001        3.5146978034359484     
   24.800000000000001        101.60000000000001        3.4942599583200327     
   24.800000000000001        102.40000000000001        3.5020032181140190     

   25.600000000000001       0.80000000000000004        3.5149313734699805     
   25.600000000000001        1.6000000000000001        3.4980483081014322     
   25.600000000000001        2.4000000000000004        3.5038807203878473     
   25.600000000000001        3.2000000000000002        3.4938103593517140     
   25.600000000000001        4.0000000000000000        3.5026380335409684     
   25.600000000000001        4.8000000000000007        3.4911935092092374     
   25.600000000000001        5.6000000000000005        3.4919468894146175     
   25.600000000000001        6.4000000000000004        3.5008919962886069     
   25.600000000000001        7.2000000000000002        3.4866936379034916     
   25.600000000000001        8.0000000000000000        3.4975793817990999     
   25.600000000000001        8.8000000000000007        3.5043096861655973     
   25.600000000000001        9.6000000000000014        3.4936288609225943     
   25.600000000000001        10.400000000000000        3.4916766664059207     
   25.600000000000001        11.200000000000001        3.4982904693548909     
   25.600000000000001        12.000000000000000        3.5006107471302177     
   25.600000000000001        12.800000000000001        3.4800778599574653     
   25.600000000000001        13.600000000000001        3.5023089728879309     
   25.600000000000001        14.400000000000000        3.4959299266726336     
   25.600000000000001        15.200000000000001        3.4949374241670128     
   25.600000000000001        16.000000000000000        3.4948076344103143     
   25.600000000000001        16.800000000000001        3.4976853328292692     
   25.600000000000001        17.600000000000001        3.4984356764326381     
   25.600000000000001        18.400000000000002        3.4947486798053276     
   25.600000000000001        19.200000000000003        3.4880134394992850     
   25.600000000000001        20.000000000000000        3.4865371950644204     
   25.600000000000001        20.800000000000001        3.5029810399832635     
   25.600000000000001        21.600000000000001        3.4805753405822681     
   25.600000000000001        22.400000000000002        3.4970399874922360     
   25.600000000000001        23.200000000000003        3.4805053541230722     
   25.600000000000001        24.000000000000000        3.4989564832959617     
   25.600000000000001        24.800000000000001        3.4983286795528161     
   25.600000000000001        25.600000000000001        3.5010181587910756     
   25.600000000000001        26.400000000000002        3.4872126343612173     
   25.600000000000001        27.200000000000003        3.4893506907451131     
   25.600000000000001        28.000000000000000        3.4956209111230181     
   25.600000000000001        28.800000000000001        3.4836249707182603     
   25.600000000000001        29.600000000000001        3.4919027628882429     
   25.600000000000001        30.400000000000002        3.5025341259509215     
   25.600000000000001        31.200000000000003        3.4934581797288620     
   25.600000000000001        32.000000000000000        3.5014205777443848     
   25.600000000000001        32.800000000000004        3.4927241531113919     
   25.600000000000001        33.600000000000001        3.4909291302790044     
   25.600000000000001        34.399999999999999        3.5030023409758715     
   25.600000000000001        35.200000000000003        3.5072297305741542     
   25.600000000000001        36.000000000000000        3.4961574377237770     
   25.600000000000001        36.800000000000004        3.4984654362028773     
   25.600000000000001        37.600000000000001        3.5067593461171240     
   25.600000000000001        38.400000000000006        3.5096999917760638     
   25.600000000000001        39.200000000000003        3.4936774872214280     
   25.600000000000001        40.000000000000000        3.5024639438758158     
   25.600000000000001        40.800000000000004        3.5046043587579510     
   25.600000000000001        41.600000000000001        3.5039143301443483     
   25.600000000000001        42.400000000000006        3.5070993180171581     
   25.600000000000001        43.200000000000003        3.5042159464453406     
   25.600000000000001        44.000000000000000        3.5040516570337390     
   25.600000000000001        44.800000000000004        3.5106712625742116     
   25.600000000000001        45.600000000000001        3.4999445188458833     
   25.600000000000001        46.400000000000006        3.4996073594932602     
   25.600000000000001        47.200000000000003        3.5029625393409725     
   25.600000000000001        48.000000000000000        3.4974600642944464     
   25.600000000000001        48.800000000000004        3.4952408528850389     
   25.600000000000001        49.600000000000001        3.4903954009906895     
   25.600000000000001        50.400000000000006        3.5121545546621697     
   25.600000000000001        51.200000000000003        3.5055754201028617     
   25.600000000000001        52.000000000000000        3.5041957117649338     
   25.600000000000001        52.800000000000004        3.4895966987591165     
   25.600000000000001        53.600000000000001        3.4881917759893932     
   25.600000000000001        54.400000000000006        3.5007533001372559     
   25.600000000000001        55.200000000000003        3.5025145971935410     
   25.600000000000001        56.000000000000000        3.4940276422231746     
   25.600000000000001        56.800000000000004        3.3646517062339552     
   25.600000000000001        57.600000000000001        3.2542053334077514     
   25.600000000000001        58.400000000000006        3.2029303998563261     
   25.600000000000001        59.200000000000003        3.1884780160251140     
   25.600000000000001        60.000000000000000        3.1946377829847417     
   25.600000000000001        60.800000000000004        3.2184055967644807     
   25.600000000000001        61.600000000000001        3.2862415817869652     
   25.600000000000001        62.400000000000006        3.3942978025226789     
   25.600000000000001        63.200000000000003        3.4957538454995927     
   25.600000000000001        64.000000000000000        3.5033440715405306     
   25.600000000000001        64.799999999999997        3.4866996431731079     
   25.600000000000001        65.600000000000009        3.4908771790882605     
   25.600000000000001        66.400000000000006        3.5043666470971200     
   25.600000000000001        67.200000000000003        3.4939649576198577     
   25.600000000000001        68.000000000000000        3.4916029055709377     
   25.600000000000001        68.799999999999997        3.4868102764419988     
   25.600000000000001        69.600000000000009        3.4940462718565262     
   25.600000000000001        70.400000000000006        3.4920166866832054     
   25.600000000000001        71.200000000000003        3.4971142169166480     
   25.600000000000001        72.000000000000000        3.4823568483135992     
   25.600000000000001        72.799999999999997        3.5014436555483530     
   25.600000000000001        73.600000000000009        3.4913953492360594     
   25.600000000000001        74.400000000000006        3.4986547683107565     
   25.600000000000001        75.200000000000003        3.4920758373093070     
   25.600000000000001        76.000000000000000        3.5006549122907824     
   25.600000000000001        76.800000000000011        3.4857964478538506     
   25.600000000000001        77.600000000000009        3.5023042107709204     
   25.600000000000001        78.400000000000006        3.4916344940011554     
   25.600000000000001        79.200000000000003        3.5021083220850184     
   25.600000000000001        80.000000000000000        3.5058674611914822     
   25.600000000000001        80.800000000000011        3.4971926808129479     
   25.600000000000001        81.600000000000009        3.4970422955333289     
   25.600000000000001        82.400000000000006        3.4917395014811969     
   25.600000000000001        83.200000000000003        3.5111606503179602     
   25.600000000000001        84.000000000000000        3.4925343601932428     
   25.600000000000001        84.800000000000011        3.4986879512113687     
   25.600000000000001        85.600000000000009        3.5080440090543297     
   25.600000000000001        86.400000000000006        3.4980080908553322     
   25.600000000000001        87.200000000000003        3.5098586419250446     
   25.600000000000001        88.000000000000000        3.4945828573397018     
   25.600000000000001        88.800000000000011        3.5178225290782077     
   25.600000000000001        89.600000000000009        3.5061247158587237     
   25.600000000000001        90.400000000000006        3.5017218209202920     
   25.600000000000001        91.200000000000003        3.5029564105375575     
   25.600000000000001        92.000000000000000        3.5065292467661191     
   25.600000000000001        92.800000000000011        3.5050426556260237     
   25.600000000000001        93.600000000000009        3.5010953847367268     
   25.600000000000001        94.400000000000006        3.5035749426402232     
   25.600000000000001        95.200000000000003        3.4978128764563632     
   25.600000000000001        96.000000000000000        3.5071467267855918     
   25.600000000000001        96.800000000000011        3.5098215171782745     
   25.600000000000001        97.600000000000009        3.5146529491100527     
   25.600000000000001        98.400000000000006        3.4969088009988889     
   25.600000000000001        99.200000000000003        3.5076862652994620     
   25.600000000000001        100.00000000000000        3.5011369462368895     
   25.600000000000001        100.80000000000001        3.4920899858709586     
   25.600000000000001        101.60000000000001        3.5106854656277608     
   25.600000000000001        102.40000000000001        3.4981027511370724     

   26.400000000000002       0.80000000000000004        3.5060016167189212     
   26.400000000000002        1.6000000000000001        3.4949647184839332     
   26.400000000000002        2.4000000000000004        3.5081207519038955     
   26.400000000000002        3.2000000000000002        3.4938195173011644     
   26.400000000000002        4.0000000000000000        3.4905123908661970     
   26.400000000000002        4.8000000000000007        3.5016532854608942     
   26.400000000000002        5.6000000000000005        3.5017581979121619     
   26.400000000000002        6.4000000000000004        3.4878300446872683     
   26.400000000000002        7.2000000000000002        3.4994757845527733     
   26.400000000000002        8.0000000000000000        3.4987946704070696     
   26.400000000000002        8.8000000000000007        3.4831627591999488     
   26.400000000000002        9.6000000000000014        3.4957353784505050     
   26.400000000000002        10.400000000000000        3.4984880314554374     
   26.400000000000002        11.200000000000001        3.4962441083747433     
   26.400000000000002        12.000000000000000        3.4940258915324294     
   26.400000000000002        12.800000000000001        3.5006968836360333     
   26.400000000000002        13.600000000000001        3.5006994615891531     
   26.400000000000002        14.400000000000000        3.4941096249872396     
   26.400000000000002        15.200000000000001        3.4952877312075548     
   26.400000000000002        16.000000000000000        3.4899070306363980     
   26.400000000000002        16.800000000000001        3.4884515701559318     
   26.400000000000002        17.600000000000001        3.4855511727313320     
   26.400000000000002        18.400000000000002        3.4926547648622890     
   26.400000000000002        19.200000000000003        3.4913548326836108     
   26.400000000000002        20.000000000000000        3.4959305037141166     
   26.400000000000002        20.800000000000001        3.4880635308478096     
   26.400000000000002        21.600000000000001        3.4893044320294431     
   26.400000000000002        22.400000000000002        3.4925846677658328     
   26.400000000000002        23.200000000000003        3.4944378004524150     
   26.400000000000002        24.000000000000000        3.4889749451805168     
   26.400000000000002        24.800000000000001        3.4816427756175039     
   26.400000000000002        25.600000000000001        3.4852140246047636     
   26.400000000000002        26.400000000000002        3.4998311509987166     
   26.400000000000002        27.200000000000003        3.4860098522595240     
   26.400000000000002        28.000000000000000        3.4931681517895012     
   26.400000000000002        28.800000000000001        3.4993833748379957     
   26.400000000000002        29.600000000000001        3.5041229154313411     
   26.400000000000002        30.400000000000002        3.4854190597761816     
   26.400000000000002        31.200000000000003        3.4885687164470731     
   26.400000000000002        32.000000000000000        3.5044812966627799     
   26.400000000000002        32.800000000000004        3.4866670702648541     
   26.400000000000002        33.600000000000001        3.5064944678484964     
   26.400000000000002        34.399999999999999        3.4994396774313037     
   26.400000000000002        35.200000000000003        3.4972052742025621     
   26.400000000000002        36.000000000000000        3.5048321146595143     
   26.400000000000002        36.800000000000004        3.5030996654530568     
   26.400000000000002        37.600000000000001        3.5048029789498671     
   26.400000000000002        38.400000000000006        3.4988104899066679     
   26.400000000000002        39.200000000000003        3.5068394137305745     
   26.400000000000002        40.000000000000000        3.5140317624429511     
   26.400000000000002        40.800000000000004        3.5132843672040863     
   26.400000000000002        41.600000000000001        3.5126373021278958     
   26.400000000000002        42.400000000000006        3.5027979734455270     
   26.400000000000002        43.200000000000003        3.5016907572805769     
   26.400000000000002        44.000000000000000        3.4976160928833004     
   26.400000000000002        44.800000000000004        3.5152761686812335     
   26.400000000000002        45.600000000000001        3.4984938771264198     
   26.400000000000002        46.400000000000006        3.4998341913208049     
   26.400000000000002        47.200000000000003        3.5169322554582529     
   26.400000000000002        48.000000000000000        3.5058732424194838     
   26.400000000000002        48.800000000000004        3.4951837123732883     
   26.400000000000002        49.600000000000001        3.5155610862690576     
   26.400000000000002        50.400000000000006        3.4881326057256712     
   26.400000000000002        51.200000000000003        3.4902494457616311     
   26.400000000000002        52.000000000000000        3.4891482117800052     
   26.400000000000002        52.800000000000004        3.4904749231100953     
   26.400000000000002        53.600000000000001        3.4999586622947612     
   26.400000000000002        54.400000000000006        3.4830103632875491     
   26.400000000000002        55.200000000000003        3.4830327783577397     
   26.400000000000002        56.000000000000000        3.4112522603968030     
   26.400000000000002        56.800000000000004        3.2558943343247018     
   26.400000000000002        57.600000000000001        3.1768284862215896     
   26.400000000000002        58.400000000000006        3.1610619450922135     
   26.400000000000002        59.200000000000003        3.1629760254635499     
   26.400000000000002        60.000000000000000        3.1615491267562703     
   26.400000000000002        60.800000000000004        3.1684829155543799     
   26.400000000000002        61.600000000000001        3.2077243673735434     
   26.400000000000002        62.400000000000006        3.3015655679694049     
   26.400000000000002        63.200000000000003        3.4288620673007859     
   26.400000000000002        64.000000000000000        3.5011978570572455     
   26.400000000000002        64.799999999999997        3.4834909555119968     
   26.400000000000002        65.600000000000009        3.4988348644951373     
   26.400000000000002        66.400000000000006        3.4822631178741674     
   26.400000000000002        67.200000000000003        3.4940186372974815     
   26.400000000000002        68.000000000000000        3.4979902741868254     
   26.400000000000002        68.799999999999997        3.4905838478925721     
   26.400000000000002        69.600000000000009        3.4887493357929800     
   26.400000000000002        70.400000000000006        3.5027439925816664     
   26.400000000000002        71.200000000000003        3.4979969761694201     
   26.400000000000002        72.000000000000000        3.4955982524677305     
   26.400000000000002        72.799999999999997        3.4938324316938330     
   26.400000000000002        73.600000000000009        3.5013470791535002     
   26.400000000000002        74.400000000000006        3.5061753822480632     
   26.400000000000002        75.200000000000003        3.4887502695516730     
   26.400000000000002        76.000000000000000        3.4908967776934059     
   26.400000000000002        76.800000000000011        3.5044753390843062     
   26.400000000000002        77.600000000000009        3.4850000677424724     
   26.400000000000002        78.400000000000006        3.5005878708717044     
   26.400000000000002        79.200000000000003        3.4941746662032727     
   26.400000000000002        80.000000000000000        3.4950407742705627     
   26.400000000000002        80.800000000000011        3.4976613007920045     
   26.400000000000002        81.600000000000009        3.5027608848233496     
   26.400000000000002        82.400000000000006        3.5041136546825156     
   26.400000000000002        83.200000000000003        3.5134262640756995     
   26.400000000000002        84.000000000000000        3.4935221832927397     
   26.400000000000002        84.800000000000011        3.5055751805507764     
   26.400000000000002        85.600000000000009        3.5067817505695080     
   26.400000000000002        86.400000000000006        3.5116537639977485     
   26.400000000000002        87.200000000000003        3.4997666796672440     
   26.400000000000002        88.000000000000000        3.5165768652323122     
   26.400000000000002        88.800000000000011        3.4956487859643697     
   26.400000000000002        89.600000000000009        3.5038989829307208     
   26.400000000000002        90.400000000000006        3.5097795437636723     
   26.400000000000002        91.200000000000003        3.5081964244242818     
   26.400000000000002        92.000000000000000        3.4970331346418440     
   26.400000000000002        92.800000000000011        3.5142551692053736     
   26.400000000000002        93.600000000000009        3.5040202048173814     
   26.400000000000002        94.400000000000006        3.5105001880585887     
   26.400000000000002        95.200000000000003        3.5159426225415933     
   26.400000000000002        96.000000000000000        3.4951894068057268     
   26.400000000000002        96.800000000000011        3.5101157499549029     
   26.400000000000002        97.600000000000009        3.5094532380014840     
   26.400000000000002        98.400000000000006        3.4994274986341853     
   26.400000000000002        99.200000000000003        3.5146830237380144     
   26.400000000000002        100.00000000000000        3.4930523243453000     
   26.400000000000002        100.80000000000001        3.5106762531767757     
   26.400000000000002        101.60000000000001        3.5003520999681732     
   26.400000000000002        102.40000000000001        3.4943396376489599     

   27.200000000000003       0.80000000000000004        3.4935459416215378     
   27.200000000000003        1.6000000000000001        3.5124862449632079     
   27.200000000000003        2.4000000000000004        3.4921609967919132     
   27.200000000000003        3.2000000000000002        3.5041460576307855     
   27.200000000000003        4.0000000000000000        3.4920981254945285     
   27.200000000000003        4.8000000000000007        3.5027229597177021     
   27.200000000000003        5.6000000000000005        3.4902157393403397     
   27.200000000000003        6.4000000000000004        3.4974086077433113     
   27.200000000000003        7.2000000000000002        3.5074116168441485     
   27.200000000000003        8.0000000000000000        3.4897863413969410     
   27.200000000000003        8.8000000000000007        3.5062346471210728     
   27.200000000000003        9.6000000000000014        3.5033104437199825     
   27.200000000000003        10.400000000000000        3.4828949323925422     
   27.200000000000003        11.200000000000001        3.4900927540444959     
   27.200000000000003        12.000000000000000        3.4879467051631585     
   27.200000000000003        12.800000000000001        3.4972741485948085     
   27.200000000000003        13.600000000000001        3.4802130893970045     
   27.200000000000003        14.400000000000000        3.4881981947327874     
   27.200000000000003        15.200000000000001        3.4943340476145299     
   27.200000000000003        16.000000000000000        3.4866295850135165     
   27.200000000000003        16.800000000000001        3.4984977741789263     
   27.200000000000003        17.600000000000001        3.4905784725627522     
   27.200000000000003        18.400000000000002        3.4906299345707117     
   27.200000000000003        19.200000000000003        3.4847079005212271     
   27.200000000000003        20.000000000000000        3.4943985873672059     
   27.200000000000003        20.800000000000001        3.4949370249668319     
   27.200000000000003        21.600000000000001        3.4977850760718350     
   27.200000000000003        22.400000000000002        3.4958574459305836     
   27.200000000000003        23.200000000000003        3.4962287930860074     
   27.200000000000003        24.000000000000000        3.4846201722295564     
   27.200000000000003        24.800000000000001        3.4976114116958228     
   27.200000000000003        25.600000000000001        3.4962449447178647     
   27.200000000000003        26.400000000000002        3.4819764133458211     
   27.200000000000003        27.200000000000003        3.4907470043080204     
   27.200000000000003        28.000000000000000        3.5020134831362952     
   27.200000000000003        28.800000000000001        3.4888305966861894     
   27.200000000000003        29.600000000000001        3.5010082949909687     
   27.200000000000003        30.400000000000002        3.4944794226112830     
   27.200000000000003        31.200000000000003        3.5068095460386695     
   27.200000000000003        32.000000000000000        3.5005913062931771     
   27.200000000000003        32.800000000000004        3.4943035298422660     
   27.200000000000003        33.600000000000001        3.4915772421526263     
   27.200000000000003        34.399999999999999        3.5093467707316019     
   27.200000000000003        35.200000000000003        3.5056339442772559     
   27.200000000000003        36.000000000000000        3.4937118479263414     
   27.200000000000003        36.800000000000004        3.5127454150163970     
   27.200000000000003        37.600000000000001        3.4987210348894520     
   27.200000000000003        38.400000000000006        3.5116918578676346     
   27.200000000000003        39.200000000000003        3.5058890886286607     
   27.200000000000003        40.000000000000000        3.5000019210041957     
   27.200000000000003        40.800000000000004        3.5069438240420627     
   27.200000000000003        41.600000000000001        3.5134505094217685     
   27.200000000000003        42.400000000000006        3.5115401374368593     
   27.200000000000003        43.200000000000003        3.5044238721830019     
   27.200000000000003        44.000000000000000        3.5119216203490931     
   27.200000000000003        44.800000000000004        3.5166854409678940     
   27.200000000000003        45.600000000000001        3.5056731159533614     
   27.200000000000003        46.400000000000006        3.5000995206088632     
   27.200000000000003        47.200000000000003        3.4922454329177843     
   27.200000000000003        48.000000000000000        3.5145056990791854     
   27.200000000000003        48.800000000000004        3.5008626165638139     
   27.200000000000003        49.600000000000001        3.4933187257557692     
   27.200000000000003        50.400000000000006        3.5116151054409532     
   27.200000000000003        51.200000000000003        3.4921169661014062     
   27.200000000000003        52.000000000000000        3.5101358674726586     
   27.200000000000003        52.800000000000004        3.5006962865918330     
   27.200000000000003        53.600000000000001        3.4941689642252105     
   27.200000000000003        54.400000000000006        3.4980812746205587     
   27.200000000000003        55.200000000000003        3.4985675922900321     
   27.200000000000003        56.000000000000000        3.3441763606201107     
   27.200000000000003        56.800000000000004        3.2052607490972318     
   27.200000000000003        57.600000000000001        3.1608493120696481     
   27.200000000000003        58.400000000000006        3.1680096614616837     
   27.200000000000003        59.200000000000003        3.1780893916059805     
   27.200000000000003        60.000000000000000        3.1745252142684905     
   27.200000000000003        60.800000000000004        3.1651969841991541     
   27.200000000000003        61.600000000000001        3.1813721804599626     
   27.200000000000003        62.400000000000006        3.2506986410707683     
   27.200000000000003        63.200000000000003        3.3748393233460146     
   27.200000000000003        64.000000000000000        3.4973331136668757     
   27.200000000000003        64.799999999999997        3.5029539205501168     
   27.200000000000003        65.600000000000009        3.4854527590130022     
   27.200000000000003        66.400000000000006        3.5030415920085964     
   27.200000000000003        67.200000000000003        3.4993105448912853     
   27.200000000000003        68.000000000000000        3.5026443689825362     
   27.200000000000003        68.799999999999997        3.4868440225659638     
   27.200000000000003        69.600000000000009        3.4971522944380440     
   27.200000000000003        70.400000000000006        3.4991874064152122     
   27.200000000000003        71.200000000000003        3.5021553440146218     
   27.200000000000003        72.000000000000000        3.4798909107176286     
   27.200000000000003        72.799999999999997        3.5014981964832210     
   27.200000000000003        73.600000000000009        3.4921807904644320     
   27.200000000000003        74.400000000000006        3.4975871797540456     
   27.200000000000003        75.200000000000003        3.5065671157878775     
   27.200000000000003        76.000000000000000        3.5089001417971750     
   27.200000000000003        76.800000000000011        3.4962318495745390     
   27.200000000000003        77.600000000000009        3.4987668698199843     
   27.200000000000003        78.400000000000006        3.5061565272989004     
   27.200000000000003        79.200000000000003        3.5005897471405092     
   27.200000000000003        80.000000000000000        3.4869842246771379     
   27.200000000000003        80.800000000000011        3.4967671330788539     
   27.200000000000003        81.600000000000009        3.4982745551748140     
   27.200000000000003        82.400000000000006        3.5098478020954067     
   27.200000000000003        83.200000000000003        3.4938866871282364     
   27.200000000000003        84.000000000000000        3.4956872223183924     
   27.200000000000003        84.800000000000011        3.5055172278828781     
   27.200000000000003        85.600000000000009        3.5097251935890235     
   27.200000000000003        86.400000000000006        3.4987105915566290     
   27.200000000000003        87.200000000000003        3.4970923120123749     
   27.200000000000003        88.000000000000000        3.5035533576430322     
   27.200000000000003        88.800000000000011        3.5014724956454337     
   27.200000000000003        89.600000000000009        3.5082404362813069     
   27.200000000000003        90.400000000000006        3.5131056170746948     
   27.200000000000003        91.200000000000003        3.5075875092382334     
   27.200000000000003        92.000000000000000        3.5144395936595139     
   27.200000000000003        92.800000000000011        3.5030521654384574     
   27.200000000000003        93.600000000000009        3.5141248081279146     
   27.200000000000003        94.400000000000006        3.5006691853963248     
   27.200000000000003        95.200000000000003        3.5059927008790748     
   27.200000000000003        96.000000000000000        3.5073120482308786     
   27.200000000000003        96.800000000000011        3.5046227757970341     
   27.200000000000003        97.600000000000009        3.5042018188363691     
   27.200000000000003        98.400000000000006        3.5145884712231124     
   27.200000000000003        99.200000000000003        3.4956701678708324     
   27.200000000000003        100.00000000000000        3.5153284443517285     
   27.200000000000003        100.80000000000001        3.4936918102330710     
   27.200000000000003        101.60000000000001        3.5124021279939686     
   27.200000000000003        102.40000000000001        3.5087021885143299     

   28.000000000000000       0.80000000000000004        3.5031027172142335     
   28.000000000000000        1.6000000000000001        3.5058568988754550     
   28.000000000000000        2.4000000000000004        3.5068207319632529     
   28.000000000000000        3.2000000000000002        3.4920145089975336     
   28.000000000000000        4.0000000000000000        3.4876494485359495     
   28.000000000000000        4.8000000000000007        3.5073006331636223     
   28.000000000000000        5.6000000000000005        3.4869628855972961     
   28.000000000000000        6.4000000000000004        3.4994000514217052     
   28.000000000000000        7.2000000000000002        3.4872233484271287     
   28.000000000000000        8.0000000000000000        3.5013351353864777     
   28.000000000000000        8.8000000000000007        3.4948433379710893     
   28.000000000000000        9.6000000000000014        3.5052086428246327     
   28.000000000000000        10.400000000000000        3.4900437271092652     
   28.000000000000000        11.200000000000001        3.4933719052856498     
   28.000000000000000        12.000000000000000        3.4971448195072217     
   28.000000000000000        12.800000000000001        3.4945039576541230     
   28.000000000000000        13.600000000000001        3.4846396943722580     
   28.000000000000000        14.400000000000000        3.4909730041985143     
   28.000000000000000        15.200000000000001        3.4985753070817220     
   28.000000000000000        16.000000000000000        3.4828746728527609     
   28.000000000000000        16.800000000000001        3.4984976770615024     
   28.000000000000000        17.600000000000001        3.4976427848543210     
   28.000000000000000        18.400000000000002        3.4949527121863615     
   28.000000000000000        19.200000000000003        3.4951595941965810     
   28.000000000000000        20.000000000000000        3.4853707486889109     
   28.000000000000000        20.800000000000001        3.5002283560282783     
   28.000000000000000        21.600000000000001        3.4970105726553697     
   28.000000000000000        22.400000000000002        3.4902892144098518     
   28.000000000000000        23.200000000000003        3.4880045993239186     
   28.000000000000000        24.000000000000000        3.4937097414935914     
   28.000000000000000        24.800000000000001        3.4983962371739672     
   28.000000000000000        25.600000000000001        3.4836232298245871     
   28.000000000000000        26.400000000000002        3.4994637236982267     
   28.000000000000000        27.200000000000003        3.4824197253191298     
   28.000000000000000        28.000000000000000        3.4967008499774033     
   28.000000000000000        28.800000000000001        3.4848910386926710     
   28.000000000000000        29.600000000000001        3.4938729990984041     
   28.000000000000000        30.400000000000002        3.5023719376827143     
   28.000000000000000        31.200000000000003        3.4820484543444672     
   28.000000000000000        32.000000000000000        3.4985601486286160     
   28.000000000000000        32.800000000000004        3.4989145123044354     
   28.000000000000000        33.600000000000001        3.5041903305798652     
   28.000000000000000        34.399999999999999        3.5030746716275076     
   28.000000000000000        35.200000000000003        3.5009616574932174     
   28.000000000000000        36.000000000000000        3.5106772462541427     
   28.000000000000000        36.800000000000004        3.5088183520509078     
   28.000000000000000        37.600000000000001        3.4935083566010672     
   28.000000000000000        38.400000000000006        3.5018616522853625     
   28.000000000000000        39.200000000000003        3.5069504679569707     
   28.000000000000000        40.000000000000000        3.5157069180532687     
   28.000000000000000        40.800000000000004        3.5026652077853049     
   28.000000000000000        41.600000000000001        3.5103883473493465     
   28.000000000000000        42.400000000000006        3.5049006224968808     
   28.000000000000000        43.200000000000003        3.5086173555728251     
   28.000000000000000        44.000000000000000        3.5070295992314398     
   28.000000000000000        44.800000000000004        3.4929898088213434     
   28.000000000000000        45.600000000000001        3.5056658667090472     
   28.000000000000000        46.400000000000006        3.5166795973011249     
   28.000000000000000        47.200000000000003        3.4902000658981871     
   28.000000000000000        48.000000000000000        3.5114901649594459     
   28.000000000000000        48.800000000000004        3.4935455121715484     
   28.000000000000000        49.600000000000001        3.5022477187881420     
   28.000000000000000        50.400000000000006        3.4983716452212636     
   28.000000000000000        51.200000000000003        3.4942479819775358     
   28.000000000000000        52.000000000000000        3.4929596408541963     
   28.000000000000000        52.800000000000004        3.5009919462727956     
   28.000000000000000        53.600000000000001        3.4914500360195171     
   28.000000000000000        54.400000000000006        3.4952350482432739     
   28.000000000000000        55.200000000000003        3.4928522236136348     
   28.000000000000000        56.000000000000000        3.3141351781651647     
   28.000000000000000        56.800000000000004        3.1910368547005969     
   28.000000000000000        57.600000000000001        3.1622566890645829     
   28.000000000000000        58.400000000000006        3.1776363620691015     
   28.000000000000000        59.200000000000003        3.1930980699641682     
   28.000000000000000        60.000000000000000        3.1848542615740785     
   28.000000000000000        60.800000000000004        3.1733741944875251     
   28.000000000000000        61.600000000000001        3.1777185640251417     
   28.000000000000000        62.400000000000006        3.2325629777673321     
   28.000000000000000        63.200000000000003        3.3450900626796991     
   28.000000000000000        64.000000000000000        3.4700553634761744     
   28.000000000000000        64.799999999999997        3.4929307374748890     
   28.000000000000000        65.600000000000009        3.4891883411973499     
   28.000000000000000        66.400000000000006        3.4938527957026153     
   28.000000000000000        67.200000000000003        3.4804366047261124     
   28.000000000000000        68.000000000000000        3.4922053687143841     
   28.000000000000000        68.799999999999997        3.4971136182264146     
   28.000000000000000        69.600000000000009        3.4866331952298864     
   28.000000000000000        70.400000000000006        3.4971844892967727     
   28.000000000000000        71.200000000000003        3.5005897277305800     
   28.000000000000000        72.000000000000000        3.4988298015118979     
   28.000000000000000        72.799999999999997        3.5004919926021620     
   28.000000000000000        73.600000000000009        3.4844020889422902     
   28.000000000000000        74.400000000000006        3.4884765736308174     
   28.000000000000000        75.200000000000003        3.4883130981523993     
   28.000000000000000        76.000000000000000        3.4890874818758100     
   28.000000000000000        76.800000000000011        3.4935013898705964     
   28.000000000000000        77.600000000000009        3.4974306132047133     
   28.000000000000000        78.400000000000006        3.4876412122374907     
   28.000000000000000        79.200000000000003        3.5041019575956924     
   28.000000000000000        80.000000000000000        3.4992957803375480     
   28.000000000000000        80.800000000000011        3.5029902829306496     
   28.000000000000000        81.600000000000009        3.5066445195055205     
   28.000000000000000        82.400000000000006        3.4933556837342903     
   28.000000000000000        83.200000000000003        3.4950011899542290     
   28.000000000000000        84.000000000000000        3.5105243349629700     
   28.000000000000000        84.800000000000011        3.4903381888956124     
   28.000000000000000        85.600000000000009        3.4965398485018517     
   28.000000000000000        86.400000000000006        3.4998044455923241     
   28.000000000000000        87.200000000000003        3.5146062724550626     
   28.000000000000000        88.000000000000000        3.5009147016210367     
   28.000000000000000        88.800000000000011        3.5098084000070409     
   28.000000000000000        89.600000000000009        3.5015973697169311     
   28.000000000000000        90.400000000000006        3.4899437214820952     
   28.000000000000000        91.200000000000003        3.5042317487827788     
   28.000000000000000        92.000000000000000        3.5138658723710194     
   28.000000000000000        92.800000000000011        3.4934041236258842     
   28.000000000000000        93.600000000000009        3.5025248862692426     
   28.000000000000000        94.400000000000006        3.5148479259692116     
   28.000000000000000        95.200000000000003        3.5016079467743269     
   28.000000000000000        96.000000000000000        3.5080181783970157     
   28.000000000000000        96.800000000000011        3.5008357080332670     
   28.000000000000000        97.600000000000009        3.4985459049350425     
   28.000000000000000        98.400000000000006        3.5028876582433659     
   28.000000000000000        99.200000000000003        3.5026162781025638     
   28.000000000000000        100.00000000000000        3.5015249271758471     
   28.000000000000000        100.80000000000001        3.5107121428022858     
   28.000000000000000        101.60000000000001        3.4956784178236622     
   28.000000000000000        102.40000000000001        3.4997521343030469     

   28.800000000000001       0.80000000000000004        3.5121442620834400     
   28.800000000000001        1.6000000000000001        3.4932252932159544     
   28.800000000000001        2.4000000000000004        3.5081027678414958     
   28.800000000000001        3.2000000000000002        3.5010139016641788     
   28.800000000000001        4.0000000000000000        3.5012106248384729     
   28.800000000000001        4.8000000000000007        3.4998961526600580     
   28.800000000000001        5.6000000000000005        3.4871183076765302     
   28.800000000000001        6.4000000000000004        3.5034232750892791     
   28.800000000000001        7.2000000000000002        3.4919360515514044     
   28.800000000000001        8.0000000000000000        3.5012651635084056     
   28.800000000000001        8.8000000000000007        3.4866057332037657     
   28.800000000000001        9.6000000000000014        3.5061303543264173     
   28.800000000000001        10.400000000000000        3.4906380417932463     
   28.800000000000001        11.200000000000001        3.4928077029550382     
   28.800000000000001        12.000000000000000        3.5004669274376701     
   28.800000000000001        12.800000000000001        3.5023518494611312     
   28.800000000000001        13.600000000000001        3.4899334636734398     
   28.800000000000001        14.400000000000000        3.4986657567928203     
   28.800000000000001        15.200000000000001        3.4980902695053575     
   28.800000000000001        16.000000000000000        3.5012545624738673     
   28.800000000000001        16.800000000000001        3.4873448751555123     
   28.800000000000001        17.600000000000001        3.4974864838532773     
   28.800000000000001        18.400000000000002        3.4956898344443488     
   28.800000000000001        19.200000000000003        3.4952393127427945     
   28.800000000000001        20.000000000000000        3.4861196459745032     
   28.800000000000001        20.800000000000001        3.5004807351464109     
   28.800000000000001        21.600000000000001        3.4963852579809229     
   28.800000000000001        22.400000000000002        3.4975405747061452     
   28.800000000000001        23.200000000000003        3.4942030447775179     
   28.800000000000001        24.000000000000000        3.4952539352626593     
   28.800000000000001        24.800000000000001        3.4942142022080533     
   28.800000000000001        25.600000000000001        3.4933843042446080     
   28.800000000000001        26.400000000000002        3.4960308646577074     
   28.800000000000001        27.200000000000003        3.5016855346843268     
   28.800000000000001        28.000000000000000        3.4996858273474265     
   28.800000000000001        28.800000000000001        3.5022257295757324     
   28.800000000000001        29.600000000000001        3.4978310368691017     
   28.800000000000001        30.400000000000002        3.4853909849624309     
   28.800000000000001        31.200000000000003        3.4987080706094233     
   28.800000000000001        32.000000000000000        3.5018383524437087     
   28.800000000000001        32.800000000000004        3.4912032014720169     
   28.800000000000001        33.600000000000001        3.5006540490532840     
   28.800000000000001        34.399999999999999        3.5075676046852111     
   28.800000000000001        35.200000000000003        3.4989992132693142     
   28.800000000000001        36.000000000000000        3.4949658226273632     
   28.800000000000001        36.800000000000004        3.5135688491158539     
   28.800000000000001        37.600000000000001        3.5139134326520929     
   28.800000000000001        38.400000000000006        3.5031718404680912     
   28.800000000000001        39.200000000000003        3.5109967185870881     
   28.800000000000001        40.000000000000000        3.5002916093148184     
   28.800000000000001        40.800000000000004        3.5615841152299601     
   28.800000000000001        41.600000000000001        3.5858132424323985     
   28.800000000000001        42.400000000000006        3.5710961873506646     
   28.800000000000001        43.200000000000003        3.5240214545561894     
   28.800000000000001        44.000000000000000        3.5104133485028401     
   28.800000000000001        44.800000000000004        3.5166257570675516     
   28.800000000000001        45.600000000000001        3.5112945077421531     
   28.800000000000001        46.400000000000006        3.4935343521398741     
   28.800000000000001        47.200000000000003        3.5091472113614408     
   28.800000000000001        48.000000000000000        3.5041883634889879     
   28.800000000000001        48.800000000000004        3.4984141069647974     
   28.800000000000001        49.600000000000001        3.5067763575458240     
   28.800000000000001        50.400000000000006        3.4941801244707738     
   28.800000000000001        51.200000000000003        3.5040032613460190     
   28.800000000000001        52.000000000000000        3.4910048887251452     
   28.800000000000001        52.800000000000004        3.4909285790289348     
   28.800000000000001        53.600000000000001        3.5005320463841789     
   28.800000000000001        54.400000000000006        3.4917211907109591     
   28.800000000000001        55.200000000000003        3.4957385698317829     
   28.800000000000001        56.000000000000000        3.3213081659142221     
   28.800000000000001        56.800000000000004        3.1968306106057494     
   28.800000000000001        57.600000000000001        3.1642908116952819     
   28.800000000000001        58.400000000000006        3.1754006069898399     
   28.800000000000001        59.200000000000003        3.1904904557203975     
   28.800000000000001        60.000000000000000        3.1837363348637600     
   28.800000000000001        60.800000000000004        3.1740283771287503     
   28.800000000000001        61.600000000000001        3.1805971781285480     
   28.800000000000001        62.400000000000006        3.2333204915070630     
   28.800000000000001        63.200000000000003        3.3379599776769626     
   28.800000000000001        64.000000000000000        3.4594518036347877     
   28.800000000000001        64.799999999999997        3.4948414825290643     
   28.800000000000001        65.600000000000009        3.4871744532933238     
   28.800000000000001        66.400000000000006        3.4870418786309823     
   28.800000000000001        67.200000000000003        3.4999552415456709     
   28.800000000000001        68.000000000000000        3.4876626054157240     
   28.800000000000001        68.799999999999997        3.4934428838236418     
   28.800000000000001        69.600000000000009        3.5049942174502102     
   28.800000000000001        70.400000000000006        3.5045479718920389     
   28.800000000000001        71.200000000000003        3.4963201373430466     
   28.800000000000001        72.000000000000000        3.4967528923464730     
   28.800000000000001        72.799999999999997        3.5000911346252241     
   28.800000000000001        73.600000000000009        3.5005390562106466     
   28.800000000000001        74.400000000000006        3.4957914016401617     
   28.800000000000001        75.200000000000003        3.5074498151423379     
   28.800000000000001        76.000000000000000        3.4927249177731787     
   28.800000000000001        76.800000000000011        3.5021705242895411     
   28.800000000000001        77.600000000000009        3.4956162209100201     
   28.800000000000001        78.400000000000006        3.4869554013210649     
   28.800000000000001        79.200000000000003        3.5007154640413805     
   28.800000000000001        80.000000000000000        3.4954276764860066     
   28.800000000000001        80.800000000000011        3.4866015134879946     
   28.800000000000001        81.600000000000009        3.4991018836775978     
   28.800000000000001        82.400000000000006        3.4889004265574393     
   28.800000000000001        83.200000000000003        3.5121985598588532     
   28.800000000000001        84.000000000000000        3.4990155705222681     
   28.800000000000001        84.800000000000011        3.5005040282287192     
   28.800000000000001        85.600000000000009        3.5145680129033705     
   28.800000000000001        86.400000000000006        3.4901714583748715     
   28.800000000000001        87.200000000000003        3.5083017340543710     
   28.800000000000001        88.000000000000000        3.4977427995943025     
   28.800000000000001        88.800000000000011        3.5024202179764847     
   28.800000000000001        89.600000000000009        3.5130592123369748     
   28.800000000000001        90.400000000000006        3.5100847581546968     
   28.800000000000001        91.200000000000003        3.5148629986432938     
   28.800000000000001        92.000000000000000        3.4980445497735499     
   28.800000000000001        92.800000000000011        3.4974778363371941     
   28.800000000000001        93.600000000000009        3.5162774422543013     
   28.800000000000001        94.400000000000006        3.4990592531183302     
   28.800000000000001        95.200000000000003        3.5034086335083714     
   28.800000000000001        96.000000000000000        3.5076508766641603     
   28.800000000000001        96.800000000000011        3.5116294305605762     
   28.800000000000001        97.600000000000009        3.4990347533208817     
   28.800000000000001        98.400000000000006        3.5150568958246811     
   28.800000000000001        99.200000000000003        3.4908190321330168     
   28.800000000000001        100.00000000000000        3.5108236320428494     
   28.800000000000001        100.80000000000001        3.4876504354810596     
   28.800000000000001        101.60000000000001        3.5108886240401427     
   28.800000000000001        102.40000000000001        3.4936833860589287     

   29.600000000000001       0.80000000000000004        3.4965893699593229     
   29.600000000000001        1.6000000000000001        3.5087487874812187     
   29.600000000000001        2.4000000000000004        3.4929141798711951     
   29.600000000000001        3.2000000000000002        3.4994618266895317     
   29.600000000000001        4.0000000000000000        3.4936591077314403     
   29.600000000000001        4.8000000000000007        3.5068771323443433     
   29.600000000000001        5.6000000000000005        3.5027102284516736     
   29.600000000000001        6.4000000000000004        3.4993925540669903     
   29.600000000000001        7.2000000000000002        3.4904007145146618     
   29.600000000000001        8.0000000000000000        3.5033249558718733     
   29.600000000000001        8.8000000000000007        3.4856413821872523     
   29.600000000000001        9.6000000000000014        3.5072254181701599     
   29.600000000000001        10.400000000000000        3.4867415915835629     
   29.600000000000001        11.200000000000001        3.4930852916574788     
   29.600000000000001        12.000000000000000        3.4918827825989145     
   29.600000000000001        12.800000000000001        3.4818644217729613     
   29.600000000000001        13.600000000000001        3.4944245059677925     
   29.600000000000001        14.400000000000000        3.4979084368281974     
   29.600000000000001        15.200000000000001        3.4865971034854510     
   29.600000000000001        16.000000000000000        3.4924003783325954     
   29.600000000000001        16.800000000000001        3.4925831000825198     
   29.600000000000001        17.600000000000001        3.4990262329591606     
   29.600000000000001        18.400000000000002        3.4930603428860052     
   29.600000000000001        19.200000000000003        3.4900208158201012     
   29.600000000000001        20.000000000000000        3.4910015238656191     
   29.600000000000001        20.800000000000001        3.4816794189377895     
   29.600000000000001        21.600000000000001        3.4915873357158640     
   29.600000000000001        22.400000000000002        3.4901565574796312     
   29.600000000000001        23.200000000000003        3.4921272898568119     
   29.600000000000001        24.000000000000000        3.4856902898720414     
   29.600000000000001        24.800000000000001        3.4974919441577867     
   29.600000000000001        25.600000000000001        3.4927157560582280     
   29.600000000000001        26.400000000000002        3.4964832265957790     
   29.600000000000001        27.200000000000003        3.4887145851693955     
   29.600000000000001        28.000000000000000        3.4989935740153939     
   29.600000000000001        28.800000000000001        3.4924246637351213     
   29.600000000000001        29.600000000000001        3.4995289678450341     
   29.600000000000001        30.400000000000002        3.4869557553776360     
   29.600000000000001        31.200000000000003        3.5040540678176759     
   29.600000000000001        32.000000000000000        3.4879457892347445     
   29.600000000000001        32.800000000000004        3.4918702676840812     
   29.600000000000001        33.600000000000001        3.5015275235633037     
   29.600000000000001        34.399999999999999        3.4968254225010793     
   29.600000000000001        35.200000000000003        3.5093727595840538     
   29.600000000000001        36.000000000000000        3.4929636557838455     
   29.600000000000001        36.800000000000004        3.4946601334372347     
   29.600000000000001        37.600000000000001        3.4976400023924468     
   29.600000000000001        38.400000000000006        3.5105429338902274     
   29.600000000000001        39.200000000000003        3.5302327215148499     
   29.600000000000001        40.000000000000000        3.6477030525152516     
   29.600000000000001        40.800000000000004        3.7174485462514202     
   29.600000000000001        41.600000000000001        3.7380505765351733     
   29.600000000000001        42.400000000000006        3.7243363070735374     
   29.600000000000001        43.200000000000003        3.6680330777299002     
   29.600000000000001        44.000000000000000        3.5696263764030047     
   29.600000000000001        44.800000000000004        3.5032219833620508     
   29.600000000000001        45.600000000000001        3.4974157591060333     
   29.600000000000001        46.400000000000006        3.5170397834063971     
   29.600000000000001        47.200000000000003        3.5058140955316217     
   29.600000000000001        48.000000000000000        3.5064175196589593     
   29.600000000000001        48.800000000000004        3.5080644722857399     
   29.600000000000001        49.600000000000001        3.4880845213386675     
   29.600000000000001        50.400000000000006        3.5062699749808668     
   29.600000000000001        51.200000000000003        3.5074800292207833     
   29.600000000000001        52.000000000000000        3.4973280493641661     
   29.600000000000001        52.800000000000004        3.5063423946642298     
   29.600000000000001        53.600000000000001        3.4825414872123073     
   29.600000000000001        54.400000000000006        3.4875428644681157     
   29.600000000000001        55.200000000000003        3.4946714657211255     
   29.600000000000001        56.000000000000000        3.3566321489146280     
   29.600000000000001        56.800000000000004        3.2221446031652903     
   29.600000000000001        57.600000000000001        3.1699850750726943     
   29.600000000000001        58.400000000000006        3.1679250359216899     
   29.600000000000001        59.200000000000003        3.1761393356971288     
   29.600000000000001        60.000000000000000        3.1752477925055000     
   29.600000000000001        60.800000000000004        3.1735966135622045     
   29.600000000000001        61.600000000000001        3.1905302950392280     
   29.600000000000001        62.400000000000006        3.2488554932868698     
   29.600000000000001        63.200000000000003        3.3516900330174715     
   29.600000000000001        64.000000000000000        3.4626859051435805     
   29.600000000000001        64.799999999999997        3.4804005794971737     
   29.600000000000001        65.600000000000009        3.5015235182642819     
   29.600000000000001        66.400000000000006        3.4967190778323727     
   29.600000000000001        67.200000000000003        3.4923730513215379     
   29.600000000000001        68.000000000000000        3.4800654896226684     
   29.600000000000001        68.799999999999997        3.4902893207214762     
   29.600000000000001        69.600000000000009        3.4858093907455463     
   29.600000000000001        70.400000000000006        3.4871321817306233     
   29.600000000000001        71.200000000000003        3.4870270131077228     
   29.600000000000001        72.000000000000000        3.4966157092328189     
   29.600000000000001        72.799999999999997        3.4892534977551675     
   29.600000000000001        73.600000000000009        3.4874866044699435     
   29.600000000000001        74.400000000000006        3.5008123542616634     
   29.600000000000001        75.200000000000003        3.4888476688037984     
   29.600000000000001        76.000000000000000        3.4819877390968665     
   29.600000000000001        76.800000000000011        3.4973506154804865     
   29.600000000000001        77.600000000000009        3.4978513442064836     
   29.600000000000001        78.400000000000006        3.4988778445213335     
   29.600000000000001        79.200000000000003        3.4940495356945216     
   29.600000000000001        80.000000000000000        3.4972945770695603     
   29.600000000000001        80.800000000000011        3.5029353055415831     
   29.600000000000001        81.600000000000009        3.4881116380070818     
   29.600000000000001        82.400000000000006        3.5012398193606531     
   29.600000000000001        83.200000000000003        3.4884188911432128     
   29.600000000000001        84.000000000000000        3.4936793231178269     
   29.600000000000001        84.800000000000011        3.5003748139267010     
   29.600000000000001        85.600000000000009        3.4959418160998870     
   29.600000000000001        86.400000000000006        3.5080904656824217     
   29.600000000000001        87.200000000000003        3.5005556003048377     
   29.600000000000001        88.000000000000000        3.5000631975961349     
   29.600000000000001        88.800000000000011        3.4988171693703549     
   29.600000000000001        89.600000000000009        3.4954097602867371     
   29.600000000000001        90.400000000000006        3.5018702713789347     
   29.600000000000001        91.200000000000003        3.5014544665685530     
   29.600000000000001        92.000000000000000        3.4982698973075159     
   29.600000000000001        92.800000000000011        3.5137045094974937     
   29.600000000000001        93.600000000000009        3.4999901098290813     
   29.600000000000001        94.400000000000006        3.5095214860137167     
   29.600000000000001        95.200000000000003        3.4993974926005142     
   29.600000000000001        96.000000000000000        3.4970290044534487     
   29.600000000000001        96.800000000000011        3.5033160800709884     
   29.600000000000001        97.600000000000009        3.4957581542313241     
   29.600000000000001        98.400000000000006        3.5048633751484495     
   29.600000000000001        99.200000000000003        3.5113739398945882     
   29.600000000000001        100.00000000000000        3.5040228223790755     
   29.600000000000001        100.80000000000001        3.5126789107855800     
   29.600000000000001        101.60000000000001        3.5065685637799180     
   29.600000000000001        102.40000000000001        3.5066046217780951     

   30.400000000000002       0.80000000000000004        3.5078166858729065     
   30.400000000000002        1.6000000000000001        3.4904475728561373     
   30.400000000000002        2.4000000000000004        3.5039190286054596     
   30.400000000000002        3.2000000000000002        3.5061445745776707     
   30.400000000000002        4.0000000000000000        3.4970329776232623     
   30.400000000000002        4.8000000000000007        3.4894532202106112     
   30.400000000000002        5.6000000000000005        3.5053716088893951     
   30.400000000000002        6.4000000000000004        3.5051876828502952     
   30.400000000000002        7.2000000000000002        3.4871786959688706     
   30.400000000000002        8.0000000000000000        3.5041792742530857     
   30.400000000000002        8.8000000000000007        3.4904356472925948     
   30.400000000000002        9.6000000000000014        3.5042411972406322     
   30.400000000000002        10.400000000000000        3.5025021553374862     
   30.400000000000002        11.200000000000001        3.4963101796609108     
   30.400000000000002        12.000000000000000        3.4966575534020348     
   30.400000000000002        12.800000000000001        3.4892117345695706     
   30.400000000000002        13.600000000000001        3.4903877800741943     
   30.400000000000002        14.400000000000000        3.5022374722470211     
   30.400000000000002        15.200000000000001        3.4837322018355152     
   30.400000000000002        16.000000000000000        3.4827413033886065     
   30.400000000000002        16.800000000000001        3.5017036651213092     
   30.400000000000002        17.600000000000001        3.4908360695587359     
   30.400000000000002        18.400000000000002        3.4856306619458670     
   30.400000000000002        19.200000000000003        3.4801844226865795     
   30.400000000000002        20.000000000000000        3.5010308602166469     
   30.400000000000002        20.800000000000001        3.4985619604320366     
   30.400000000000002        21.600000000000001        3.4966491353683584     
   30.400000000000002        22.400000000000002        3.4879469022172360     
   30.400000000000002        23.200000000000003        3.5013564513838111     
   30.400000000000002        24.000000000000000        3.4814275281300509     
   30.400000000000002        24.800000000000001        3.4919944911555132     
   30.400000000000002        25.600000000000001        3.4981207953200286     
   30.400000000000002        26.400000000000002        3.4971371674757110     
   30.400000000000002        27.200000000000003        3.4853205988752105     
   30.400000000000002        28.000000000000000        3.4993556325526445     
   30.400000000000002        28.800000000000001        3.4957557000366086     
   30.400000000000002        29.600000000000001        3.4891241253449521     
   30.400000000000002        30.400000000000002        3.4857260968134129     
   30.400000000000002        31.200000000000003        3.5043823520433794     
   30.400000000000002        32.000000000000000        3.5008681983738339     
   30.400000000000002        32.800000000000004        3.5028074670284979     
   30.400000000000002        33.600000000000001        3.4900796908507936     
   30.400000000000002        34.399999999999999        3.5100251909040372     
   30.400000000000002        35.200000000000003        3.4957758734081024     
   30.400000000000002        36.000000000000000        3.5137372602704846     
   30.400000000000002        36.800000000000004        3.4933341100345161     
   30.400000000000002        37.600000000000001        3.5191465279343777     
   30.400000000000002        38.400000000000006        3.5103655559746594     
   30.400000000000002        39.200000000000003        3.6448395743803292     
   30.400000000000002        40.000000000000000        3.7684975771018165     
   30.400000000000002        40.800000000000004        3.8159276023522528     
   30.400000000000002        41.600000000000001        3.8240522560334971     
   30.400000000000002        42.400000000000006        3.8177861893963243     
   30.400000000000002        43.200000000000003        3.7815682862777242     
   30.400000000000002        44.000000000000000        3.6849283935552188     
   30.400000000000002        44.800000000000004        3.5364003789839433     
   30.400000000000002        45.600000000000001        3.5137454699365676     
   30.400000000000002        46.400000000000006        3.5091978625503359     
   30.400000000000002        47.200000000000003        3.5003327194209297     
   30.400000000000002        48.000000000000000        3.5116921371194971     
   30.400000000000002        48.800000000000004        3.5013965989000675     
   30.400000000000002        49.600000000000001        3.4965772684560221     
   30.400000000000002        50.400000000000006        3.5038434119648381     
   30.400000000000002        51.200000000000003        3.4871730241894840     
   30.400000000000002        52.000000000000000        3.4875245912340240     
   30.400000000000002        52.800000000000004        3.4873064605586053     
   30.400000000000002        53.600000000000001        3.4931291374036357     
   30.400000000000002        54.400000000000006        3.5033438371381109     
   30.400000000000002        55.200000000000003        3.4854936057936268     
   30.400000000000002        56.000000000000000        3.4185198568305912     
   30.400000000000002        56.800000000000004        3.2794883147579026     
   30.400000000000002        57.600000000000001        3.2015960828945076     
   30.400000000000002        58.400000000000006        3.1779146831617613     
   30.400000000000002        59.200000000000003        3.1758929552798310     
   30.400000000000002        60.000000000000000        3.1792102405134872     
   30.400000000000002        60.800000000000004        3.1882907046782170     
   30.400000000000002        61.600000000000001        3.2196249137569213     
   30.400000000000002        62.400000000000006        3.2834425590583245     
   30.400000000000002        63.200000000000003        3.3831803893696901     
   30.400000000000002        64.000000000000000        3.4758329021520300     
   30.400000000000002        64.799999999999997        3.5018744030499791     
   30.400000000000002        65.600000000000009        3.4848061912230439     
   30.400000000000002        66.400000000000006        3.4946022216000365     
   30.400000000000002        67.200000000000003        3.4977315372575659     
   30.400000000000002        68.000000000000000        3.4911156003163093     
   30.400000000000002        68.799999999999997        3.5015906852878054     
   30.400000000000002        69.600000000000009        3.5011355090400822     
   30.400000000000002        70.400000000000006        3.5043899811446777     
   30.400000000000002        71.200000000000003        3.4846206441207643     
   30.400000000000002        72.000000000000000        3.4970108483674398     
   30.400000000000002        72.799999999999997        3.4812803701292587     
   30.400000000000002        73.600000000000009        3.5055146482163169     
   30.400000000000002        74.400000000000006        3.4947026731209925     
   30.400000000000002        75.200000000000003        3.5003755093593720     
   30.400000000000002        76.000000000000000        3.5005147173413276     
   30.400000000000002        76.800000000000011        3.4894729512864999     
   30.400000000000002        77.600000000000009        3.4904466711813815     
   30.400000000000002        78.400000000000006        3.5014037082684033     
   30.400000000000002        79.200000000000003        3.4935172392673457     
   30.400000000000002        80.000000000000000        3.4854093243897992     
   30.400000000000002        80.800000000000011        3.4974578258517579     
   30.400000000000002        81.600000000000009        3.4889015417502014     
   30.400000000000002        82.400000000000006        3.4900855962182105     
   30.400000000000002        83.200000000000003        3.4994442067099079     
   30.400000000000002        84.000000000000000        3.5059449307774386     
   30.400000000000002        84.800000000000011        3.4985238762455277     
   30.400000000000002        85.600000000000009        3.4942486116816269     
   30.400000000000002        86.400000000000006        3.4991229465934905     
   30.400000000000002        87.200000000000003        3.5052019752666501     
   30.400000000000002        88.000000000000000        3.4958166458702906     
   30.400000000000002        88.800000000000011        3.5092223032258292     
   30.400000000000002        89.600000000000009        3.5002288327547535     
   30.400000000000002        90.400000000000006        3.4993158219383087     
   30.400000000000002        91.200000000000003        3.5003477940710668     
   30.400000000000002        92.000000000000000        3.5045073550215746     
   30.400000000000002        92.800000000000011        3.5021122475237152     
   30.400000000000002        93.600000000000009        3.5030542899809771     
   30.400000000000002        94.400000000000006        3.4968709507627791     
   30.400000000000002        95.200000000000003        3.5126228931226895     
   30.400000000000002        96.000000000000000        3.4984869601904935     
   30.400000000000002        96.800000000000011        3.5050321542076932     
   30.400000000000002        97.600000000000009        3.5115948158462200     
   30.400000000000002        98.400000000000006        3.5011396194947979     
   30.400000000000002        99.200000000000003        3.4961825816097032     
   30.400000000000002        100.00000000000000        3.4994907441987664     
   30.400000000000002        100.80000000000001        3.4963603513144190     
   30.400000000000002        101.60000000000001        3.4923901195291247     
   30.400000000000002        102.40000000000001        3.4936079249134071     

   31.200000000000003       0.80000000000000004        3.5118707483325253     
   31.200000000000003        1.6000000000000001        3.4902638458539372     
   31.200000000000003        2.4000000000000004        3.4914319219114698     
   31.200000000000003        3.2000000000000002        3.4879694343241150     
   31.200000000000003        4.0000000000000000        3.4993305357892250     
   31.200000000000003        4.8000000000000007        3.5008213462083537     
   31.200000000000003        5.6000000000000005        3.4858145610626492     
   31.200000000000003        6.4000000000000004        3.4957746673463808     
   31.200000000000003        7.2000000000000002        3.4859165600639339     
   31.200000000000003        8.0000000000000000        3.5006407993296711     
   31.200000000000003        8.8000000000000007        3.4825299038141879     
   31.200000000000003        9.6000000000000014        3.4979842867218265     
   31.200000000000003        10.400000000000000        3.4968070313961395     
   31.200000000000003        11.200000000000001        3.5013209402291992     
   31.200000000000003        12.000000000000000        3.4864007503218426     
   31.200000000000003        12.800000000000001        3.4943895257644177     
   31.200000000000003        13.600000000000001        3.4975483716169644     
   31.200000000000003        14.400000000000000        3.4935754275712685     
   31.200000000000003        15.200000000000001        3.4936969288466027     
   31.200000000000003        16.000000000000000        3.4972671930503973     
   31.200000000000003        16.800000000000001        3.4935018089892509     
   31.200000000000003        17.600000000000001        3.4969735963765158     
   31.200000000000003        18.400000000000002        3.4960050507383946     
   31.200000000000003        19.200000000000003        3.4912161560420856     
   31.200000000000003        20.000000000000000        3.4915789352190338     
   31.200000000000003        20.800000000000001        3.4911244720610637     
   31.200000000000003        21.600000000000001        3.4903691151278284     
   31.200000000000003        22.400000000000002        3.4998728217506692     
   31.200000000000003        23.200000000000003        3.4996943785464159     
   31.200000000000003        24.000000000000000        3.4998210057000527     
   31.200000000000003        24.800000000000001        3.4882578995976412     
   31.200000000000003        25.600000000000001        3.4963174325476074     
   31.200000000000003        26.400000000000002        3.4834670657474409     
   31.200000000000003        27.200000000000003        3.4897721238576045     
   31.200000000000003        28.000000000000000        3.4980755728514326     
   31.200000000000003        28.800000000000001        3.4854875734293058     
   31.200000000000003        29.600000000000001        3.4936786898716390     
   31.200000000000003        30.400000000000002        3.5049675395810835     
   31.200000000000003        31.200000000000003        3.4823703368986778     
   31.200000000000003        32.000000000000000        3.5007287262531586     
   31.200000000000003        32.800000000000004        3.4872651405117083     
   31.200000000000003        33.600000000000001        3.5023960604365700     
   31.200000000000003        34.399999999999999        3.4976461093783149     
   31.200000000000003        35.200000000000003        3.5058155125423367     
   31.200000000000003        36.000000000000000        3.5035815602639122     
   31.200000000000003        36.800000000000004        3.5097832941081579     
   31.200000000000003        37.600000000000001        3.5084478215601829     
   31.200000000000003        38.400000000000006        3.5434595784071443     
   31.200000000000003        39.200000000000003        3.7249931318318605     
   31.200000000000003        40.000000000000000        3.8244546397830010     
   31.200000000000003        40.800000000000004        3.8421579335592702     
   31.200000000000003        41.600000000000001        3.8375142447072439     
   31.200000000000003        42.400000000000006        3.8383014107011992     
   31.200000000000003        43.200000000000003        3.8296892144886678     
   31.200000000000003        44.000000000000000        3.7610940357195046     
   31.200000000000003        44.800000000000004        3.6067869084447310     
   31.200000000000003        45.600000000000001        3.5036018433650602     
   31.200000000000003        46.400000000000006        3.4969673121603777     
   31.200000000000003        47.200000000000003        3.5149384023985624     
   31.200000000000003        48.000000000000000        3.4924932258942949     
   31.200000000000003        48.800000000000004        3.5105445545061413     
   31.200000000000003        49.600000000000001        3.5054068645023735     
   31.200000000000003        50.400000000000006        3.4901546125685270     
   31.200000000000003        51.200000000000003        3.5051404783966271     
   31.200000000000003        52.000000000000000        3.5026632527204753     
   31.200000000000003        52.800000000000004        3.5050380573643793     
   31.200000000000003        53.600000000000001        3.4906643828199337     
   31.200000000000003        54.400000000000006        3.4859214930057951     
   31.200000000000003        55.200000000000003        3.4898066279798181     
   31.200000000000003        56.000000000000000        3.4908516084249070     
   31.200000000000003        56.800000000000004        3.3698001314252464     
   31.200000000000003        57.600000000000001        3.2771393550527979     
   31.200000000000003        58.400000000000006        3.2303115945316581     
   31.200000000000003        59.200000000000003        3.2156876805655643     
   31.200000000000003        60.000000000000000        3.2178782776174653     
   31.200000000000003        60.800000000000004        3.2357752612742194     
   31.200000000000003        61.600000000000001        3.2761186387534895     
   31.200000000000003        62.400000000000006        3.3429690310368709     
   31.200000000000003        63.200000000000003        3.4254699250819600     
   31.200000000000003        64.000000000000000        3.4922820326914574     
   31.200000000000003        64.799999999999997        3.4947926178523430     
   31.200000000000003        65.600000000000009        3.4903339686632915     
   31.200000000000003        66.400000000000006        3.4827201358839335     
   31.200000000000003        67.200000000000003        3.5009277554107259     
   31.200000000000003        68.000000000000000        3.4994761618197461     
   31.200000000000003        68.799999999999997        3.4872172751997166     
   31.200000000000003        69.600000000000009        3.4901824869080147     
   31.200000000000003        70.400000000000006        3.4983201879619146     
   31.200000000000003        71.200000000000003        3.5014270197475827     
   31.200000000000003        72.000000000000000        3.4924122833667104     
   31.200000000000003        72.799999999999997        3.4978388046289211     
   31.200000000000003        73.600000000000009        3.4912927277047641     
   31.200000000000003        74.400000000000006        3.4936215624411782     
   31.200000000000003        75.200000000000003        3.4890955678789237     
   31.200000000000003        76.000000000000000        3.4955642553629565     
   31.200000000000003        76.800000000000011        3.5013346500288103     
   31.200000000000003        77.600000000000009        3.4859489800843995     
   31.200000000000003        78.400000000000006        3.5012593810956658     
   31.200000000000003        79.200000000000003        3.4906549485405467     
   31.200000000000003        80.000000000000000        3.4905448745482497     
   31.200000000000003        80.800000000000011        3.4983764509287565     
   31.200000000000003        81.600000000000009        3.5041942484301902     
   31.200000000000003        82.400000000000006        3.4992062120540739     
   31.200000000000003        83.200000000000003        3.4976178130846489     
   31.200000000000003        84.000000000000000        3.4885456310195178     
   31.200000000000003        84.800000000000011        3.4937922668863033     
   31.200000000000003        85.600000000000009        3.5044036582990086     
   31.200000000000003        86.400000000000006        3.5047634928220832     
   31.200000000000003        87.200000000000003        3.4876301349995775     
   31.200000000000003        88.000000000000000        3.5129001777247111     
   31.200000000000003        88.800000000000011        3.4885527665811176     
   31.200000000000003        89.600000000000009        3.5124782253329205     
   31.200000000000003        90.400000000000006        3.4978649647082727     
   31.200000000000003        91.200000000000003        3.4982130393460795     
   31.200000000000003        92.000000000000000        3.5063854999212771     
   31.200000000000003        92.800000000000011        3.4982023181399708     
   31.200000000000003        93.600000000000009        3.5112703006918333     
   31.200000000000003        94.400000000000006        3.5017424140756610     
   31.200000000000003        95.200000000000003        3.5000344089010342     
   31.200000000000003        96.000000000000000        3.5065063037942177     
   31.200000000000003        96.800000000000011        3.5079908809328675     
   31.200000000000003        97.600000000000009        3.5011416805261852     
   31.200000000000003        98.400000000000006        3.4955804975977087     
   31.200000000000003        99.200000000000003        3.5017498767037232     
   31.200000000000003        100.00000000000000        3.5116638119809123     
   31.200000000000003        100.80000000000001        3.4921586324523446     
   31.200000000000003        101.60000000000001        3.5109684213645189     
   31.200000000000003        102.40000000000001        3.4993905359265973     

   32.000000000000000       0.80000000000000004        3.5062884415325737     
   32.000000000000000        1.6000000000000001        3.4930047953144419     
   32.000000000000000        2.4000000000000004        3.5038086672365800     
   32.000000000000000        3.2000000000000002        3.5022826843550612     
   32.000000000000000        4.0000000000000000        3.4859351637885840     
   32.000000000000000        4.8000000000000007        3.5113689091454199     
   32.000000000000000        5.6000000000000005        3.4915494386401615     
   32.000000000000000        6.4000000000000004        3.5069249373234976     
   32.000000000000000        7.2000000000000002        3.4966430955231993     
   32.000000000000000        8.0000000000000000        3.4855691264548820     
   32.000000000000000        8.8000000000000007        3.5041530443600464     
   32.000000000000000        9.6000000000000014        3.4959345381839118     
   32.000000000000000        10.400000000000000        3.4957752112635898     
   32.000000000000000        11.200000000000001        3.4900802800973305     
   32.000000000000000        12.000000000000000        3.4801709706488655     
   32.000000000000000        12.800000000000001        3.4970592739288784     
   32.000000000000000        13.600000000000001        3.4856397230702076     
   32.000000000000000        14.400000000000000        3.4818743652969530     
   32.000000000000000        15.200000000000001        3.4924191232466191     
   32.000000000000000        16.000000000000000        3.4985432202853275     
   32.000000000000000        16.800000000000001        3.4891072026731291     
   32.000000000000000        17.600000000000001        3.4965113233915259     
   32.000000000000000        18.400000000000002        3.4892090336095287     
   32.000000000000000        19.200000000000003        3.4932339935860424     
   32.000000000000000        20.000000000000000        3.4902743072496376     
   32.000000000000000        20.800000000000001        3.4863300514411724     
   32.000000000000000        21.600000000000001        3.4803499024142499     
   32.000000000000000        22.400000000000002        3.4995392427452701     
   32.000000000000000        23.200000000000003        3.4935151489628367     
   32.000000000000000        24.000000000000000        3.4867179660380794     
   32.000000000000000        24.800000000000001        3.4918631962906646     
   32.000000000000000        25.600000000000001        3.4932808566089322     
   32.000000000000000        26.400000000000002        3.4863423388394978     
   32.000000000000000        27.200000000000003        3.4883002933391771     
   32.000000000000000        28.000000000000000        3.4914064005970378     
   32.000000000000000        28.800000000000001        3.4806752135506023     
   32.000000000000000        29.600000000000001        3.4939333868944757     
   32.000000000000000        30.400000000000002        3.4835094286780155     
   32.000000000000000        31.200000000000003        3.5049139444181034     
   32.000000000000000        32.000000000000000        3.4993076078591088     
   32.000000000000000        32.800000000000004        3.4958240066028488     
   32.000000000000000        33.600000000000001        3.4872154886060813     
   32.000000000000000        34.399999999999999        3.5054348286172363     
   32.000000000000000        35.200000000000003        3.5039547030227878     
   32.000000000000000        36.000000000000000        3.4957362312321942     
   32.000000000000000        36.800000000000004        3.5198149652535426     
   32.000000000000000        37.600000000000001        3.5044377656528760     
   32.000000000000000        38.400000000000006        3.5802564770867771     
   32.000000000000000        39.200000000000003        3.7586463472561320     
   32.000000000000000        40.000000000000000        3.8364683980389169     
   32.000000000000000        40.800000000000004        3.8347745802823070     
   32.000000000000000        41.600000000000001        3.8225060156525794     
   32.000000000000000        42.400000000000006        3.8290958655745109     
   32.000000000000000        43.200000000000003        3.8381702657496861     
   32.000000000000000        44.000000000000000        3.7948405606240736     
   32.000000000000000        44.800000000000004        3.6472515409280035     
   32.000000000000000        45.600000000000001        3.5165177695057359     
   32.000000000000000        46.400000000000006        3.4990652621210057     
   32.000000000000000        47.200000000000003        3.4975863497298523     
   32.000000000000000        48.000000000000000        3.5113718086355288     
   32.000000000000000        48.800000000000004        3.4986958237739527     
   32.000000000000000        49.600000000000001        3.5112229464968263     
   32.000000000000000        50.400000000000006        3.4931734976110373     
   32.000000000000000        51.200000000000003        3.4906473652705001     
   32.000000000000000        52.000000000000000        3.4846679856486706     
   32.000000000000000        52.800000000000004        3.4984060625743716     
   32.000000000000000        53.600000000000001        3.4973346435182027     
   32.000000000000000        54.400000000000006        3.4937665556318627     
   32.000000000000000        55.200000000000003        3.4976688130980884     
   32.000000000000000        56.000000000000000        3.4937424783718054
[truncated: 894,528 more chars]
