# Supplementary material for: A first-principles phase field method for quantitatively predicting multi-composition phase separation without thermodynamic empirical parameter
Source: Nat Commun. 2019 Aug 1;10:3451. doi: 10.1038/s41467-019-11248-z (PMC6671953; doi:10.1038/s41467-019-11248-z)
Supplement: Supplementary file 3 — Source Data [file 41467_2019_11248_MOESM3_ESM.zip › supplementary-files/data-files/Fig.6/Fig6-g-Ni78%/out_Ni_120000-78.0%]

  0.80000000000000004       0.80000000000000004        3.5061173710100650     
  0.80000000000000004        1.6000000000000001        3.5136548774966636     
  0.80000000000000004        2.4000000000000004        3.5013346000445749     
  0.80000000000000004        3.2000000000000002        3.4963751016947424     
  0.80000000000000004        4.0000000000000000        3.5020334641629924     
  0.80000000000000004        4.8000000000000007        3.5147960564471048     
  0.80000000000000004        5.6000000000000005        3.5062581871506113     
  0.80000000000000004        6.4000000000000004        3.4995422992497756     
  0.80000000000000004        7.2000000000000002        3.5078006335471126     
  0.80000000000000004        8.0000000000000000        3.5031888760404701     
  0.80000000000000004        8.8000000000000007        3.5015593017167821     
  0.80000000000000004        9.6000000000000014        3.5035176495882521     
  0.80000000000000004        10.400000000000000        3.5144534202148972     
  0.80000000000000004        11.200000000000001        3.5079687476454406     
  0.80000000000000004        12.000000000000000        3.4979401488471518     
  0.80000000000000004        12.800000000000001        3.5052141656869988     
  0.80000000000000004        13.600000000000001        3.4954285157028520     
  0.80000000000000004        14.400000000000000        3.5031732679092373     
  0.80000000000000004        15.200000000000001        3.5144696386637206     
  0.80000000000000004        16.000000000000000        3.4935737535950002     
  0.80000000000000004        16.800000000000001        3.5089977821214018     
  0.80000000000000004        17.600000000000001        3.4977608837981897     
  0.80000000000000004        18.400000000000002        3.5110667794188570     
  0.80000000000000004        19.200000000000003        3.5000816653035907     
  0.80000000000000004        20.000000000000000        3.5094787747253404     
  0.80000000000000004        20.800000000000001        3.4994499882268633     
  0.80000000000000004        21.600000000000001        3.4976646588261904     
  0.80000000000000004        22.400000000000002        3.5169455940764354     
  0.80000000000000004        23.200000000000003        3.4983953613300072     
  0.80000000000000004        24.000000000000000        3.5062670629633637     
  0.80000000000000004        24.800000000000001        3.4961680642687623     
  0.80000000000000004        25.600000000000001        3.5134177029358811     
  0.80000000000000004        26.400000000000002        3.4952771738583817     
  0.80000000000000004        27.200000000000003        3.5118236163875056     
  0.80000000000000004        28.000000000000000        3.5026354448527059     
  0.80000000000000004        28.800000000000001        3.4994903916628322     
  0.80000000000000004        29.600000000000001        3.5050682243382512     
  0.80000000000000004        30.400000000000002        3.5060887487181636     
  0.80000000000000004        31.200000000000003        3.4973563981175744     
  0.80000000000000004        32.000000000000000        3.5130687146686075     
  0.80000000000000004        32.800000000000004        3.5041625008496804     
  0.80000000000000004        33.600000000000001        3.4988579547625851     
  0.80000000000000004        34.399999999999999        3.5053027515475583     
  0.80000000000000004        35.200000000000003        3.5157285615878791     
  0.80000000000000004        36.000000000000000        3.4986367930370283     
  0.80000000000000004        36.800000000000004        3.5039139055137105     
  0.80000000000000004        37.600000000000001        3.5109110699484418     
  0.80000000000000004        38.400000000000006        3.4970900932812143     
  0.80000000000000004        39.200000000000003        3.5142795664885829     
  0.80000000000000004        40.000000000000000        3.5061975484328713     
  0.80000000000000004        40.800000000000004        3.5004831960176928     
  0.80000000000000004        41.600000000000001        3.5101412563011500     
  0.80000000000000004        42.400000000000006        3.5076664572042540     
  0.80000000000000004        43.200000000000003        3.5038349621454494     
  0.80000000000000004        44.000000000000000        3.5145984723034114     
  0.80000000000000004        44.800000000000004        3.5048339878257413     
  0.80000000000000004        45.600000000000001        3.4985343036791794     
  0.80000000000000004        46.400000000000006        3.5063999759166506     
  0.80000000000000004        47.200000000000003        3.5008822927434569     
  0.80000000000000004        48.000000000000000        3.5007065857188047     
  0.80000000000000004        48.800000000000004        3.4952256212884110     
  0.80000000000000004        49.600000000000001        3.5135661953794890     
  0.80000000000000004        50.400000000000006        3.5086641820218167     
  0.80000000000000004        51.200000000000003        3.5143069481136280     
  0.80000000000000004        52.000000000000000        3.4937550030151399     
  0.80000000000000004        52.800000000000004        3.5036459959671977     
  0.80000000000000004        53.600000000000001        3.5120510818584445     
  0.80000000000000004        54.400000000000006        3.5121968450040915     
  0.80000000000000004        55.200000000000003        3.5043736323104033     
  0.80000000000000004        56.000000000000000        3.4976276935197870     
  0.80000000000000004        56.800000000000004        3.5095079780382950     
  0.80000000000000004        57.600000000000001        3.5024607638940859     
  0.80000000000000004        58.400000000000006        3.5108851887730421     
  0.80000000000000004        59.200000000000003        3.5144529541463223     
  0.80000000000000004        60.000000000000000        3.5107924802694925     
  0.80000000000000004        60.800000000000004        3.4976494261574858     
  0.80000000000000004        61.600000000000001        3.5083258029672550     
  0.80000000000000004        62.400000000000006        3.5134991056730338     
  0.80000000000000004        63.200000000000003        3.5009258549890143     
  0.80000000000000004        64.000000000000000        3.5168786927589597     
  0.80000000000000004        64.799999999999997        3.4994807992647741     
  0.80000000000000004        65.600000000000009        3.5176487112037989     
  0.80000000000000004        66.400000000000006        3.4949034966699446     
  0.80000000000000004        67.200000000000003        3.5133184136291682     
  0.80000000000000004        68.000000000000000        3.5051610795747958     
  0.80000000000000004        68.799999999999997        3.4994927141268195     
  0.80000000000000004        69.600000000000009        3.5170666339779770     
  0.80000000000000004        70.400000000000006        3.4963447398334968     
  0.80000000000000004        71.200000000000003        3.4941307454718822     
  0.80000000000000004        72.000000000000000        3.5094765674843069     
  0.80000000000000004        72.799999999999997        3.5024276198130466     
  0.80000000000000004        73.600000000000009        3.5027382269956999     
  0.80000000000000004        74.400000000000006        3.4948501195153758     
  0.80000000000000004        75.200000000000003        3.4970077558476809     
  0.80000000000000004        76.000000000000000        3.5105313479702098     
  0.80000000000000004        76.800000000000011        3.4975110193236398     
  0.80000000000000004        77.600000000000009        3.5148934194181116     
  0.80000000000000004        78.400000000000006        3.5004563248494054     
  0.80000000000000004        79.200000000000003        3.4987433301026107     
  0.80000000000000004        80.000000000000000        3.5171444467826816     
  0.80000000000000004        80.800000000000011        3.4988673738396194     
  0.80000000000000004        81.600000000000009        3.5044449858841613     
  0.80000000000000004        82.400000000000006        3.5069400251940324     
  0.80000000000000004        83.200000000000003        3.5131859217134984     
  0.80000000000000004        84.000000000000000        3.4993564888073103     
  0.80000000000000004        84.800000000000011        3.5154970647856625     
  0.80000000000000004        85.600000000000009        3.4981667816429565     
  0.80000000000000004        86.400000000000006        3.5163714417730008     
  0.80000000000000004        87.200000000000003        3.4982100661729478     
  0.80000000000000004        88.000000000000000        3.5093203261202852     
  0.80000000000000004        88.800000000000011        3.5155312829903846     
  0.80000000000000004        89.600000000000009        3.5089741055897479     
  0.80000000000000004        90.400000000000006        3.5072054474940466     
  0.80000000000000004        91.200000000000003        3.5125349803068757     
  0.80000000000000004        92.000000000000000        3.4973943472903510     
  0.80000000000000004        92.800000000000011        3.5098303029208955     
  0.80000000000000004        93.600000000000009        3.5117688476392814     
  0.80000000000000004        94.400000000000006        3.4943313632134325     
  0.80000000000000004        95.200000000000003        3.4981144612781891     
  0.80000000000000004        96.000000000000000        3.4971377890029305     
  0.80000000000000004        96.800000000000011        3.5083068107426310     
  0.80000000000000004        97.600000000000009        3.5029477029520812     
  0.80000000000000004        98.400000000000006        3.5030470992384513     
  0.80000000000000004        99.200000000000003        3.5135061076191887     
  0.80000000000000004        100.00000000000000        3.4949024353582505     
  0.80000000000000004        100.80000000000001        3.5174295804995817     
  0.80000000000000004        101.60000000000001        3.4960368512912856     
  0.80000000000000004        102.40000000000001        3.5019266441251360     

   1.6000000000000001       0.80000000000000004        3.5118082146378105     
   1.6000000000000001        1.6000000000000001        3.4969249268107392     
   1.6000000000000001        2.4000000000000004        3.5037556991739258     
   1.6000000000000001        3.2000000000000002        3.5090958846799483     
   1.6000000000000001        4.0000000000000000        3.5059691259180279     
   1.6000000000000001        4.8000000000000007        3.4970153956499685     
   1.6000000000000001        5.6000000000000005        3.5134581961528535     
   1.6000000000000001        6.4000000000000004        3.5013574957627704     
   1.6000000000000001        7.2000000000000002        3.5128806757995741     
   1.6000000000000001        8.0000000000000000        3.5011128577888808     
   1.6000000000000001        8.8000000000000007        3.4970409621407113     
   1.6000000000000001        9.6000000000000014        3.5110362354332452     
   1.6000000000000001        10.400000000000000        3.5071019960655216     
   1.6000000000000001        11.200000000000001        3.4952561217764169     
   1.6000000000000001        12.000000000000000        3.5131442532475017     
   1.6000000000000001        12.800000000000001        3.5141066872876099     
   1.6000000000000001        13.600000000000001        3.5065586363856163     
   1.6000000000000001        14.400000000000000        3.5183208024519503     
   1.6000000000000001        15.200000000000001        3.5028470858694272     
   1.6000000000000001        16.000000000000000        3.5142648977969313     
   1.6000000000000001        16.800000000000001        3.5049693277336433     
   1.6000000000000001        17.600000000000001        3.5079398003764557     
   1.6000000000000001        18.400000000000002        3.4995193289476560     
   1.6000000000000001        19.200000000000003        3.4984959051861049     
   1.6000000000000001        20.000000000000000        3.5031045747998011     
   1.6000000000000001        20.800000000000001        3.5125469127273834     
   1.6000000000000001        21.600000000000001        3.5078746454446939     
   1.6000000000000001        22.400000000000002        3.5051446243676692     
   1.6000000000000001        23.200000000000003        3.5131245458236111     
   1.6000000000000001        24.000000000000000        3.5122527961575840     
   1.6000000000000001        24.800000000000001        3.4977261362868992     
   1.6000000000000001        25.600000000000001        3.5130397459117666     
   1.6000000000000001        26.400000000000002        3.5075779987346660     
   1.6000000000000001        27.200000000000003        3.4936121781558835     
   1.6000000000000001        28.000000000000000        3.5098040557724319     
   1.6000000000000001        28.800000000000001        3.5007150914311502     
   1.6000000000000001        29.600000000000001        3.5146535504804381     
   1.6000000000000001        30.400000000000002        3.5107197127185685     
   1.6000000000000001        31.200000000000003        3.5052083360253929     
   1.6000000000000001        32.000000000000000        3.4945803802638369     
   1.6000000000000001        32.800000000000004        3.5158820298808728     
   1.6000000000000001        33.600000000000001        3.5076132790261436     
   1.6000000000000001        34.399999999999999        3.5161139554274756     
   1.6000000000000001        35.200000000000003        3.4976468902786708     
   1.6000000000000001        36.000000000000000        3.4992989203141991     
   1.6000000000000001        36.800000000000004        3.5048000410159830     
   1.6000000000000001        37.600000000000001        3.5107140384214719     
   1.6000000000000001        38.400000000000006        3.5090087322488976     
   1.6000000000000001        39.200000000000003        3.5066675102889260     
   1.6000000000000001        40.000000000000000        3.4970971420539212     
   1.6000000000000001        40.800000000000004        3.5099260970967099     
   1.6000000000000001        41.600000000000001        3.4998464872484902     
   1.6000000000000001        42.400000000000006        3.4950232716291958     
   1.6000000000000001        43.200000000000003        3.5128299263171572     
   1.6000000000000001        44.000000000000000        3.4982935620452107     
   1.6000000000000001        44.800000000000004        3.5076117205134847     
   1.6000000000000001        45.600000000000001        3.5199419602800739     
   1.6000000000000001        46.400000000000006        3.4957916493074994     
   1.6000000000000001        47.200000000000003        3.5141566929357611     
   1.6000000000000001        48.000000000000000        3.5053335587341445     
   1.6000000000000001        48.800000000000004        3.5046099075138382     
   1.6000000000000001        49.600000000000001        3.5033461113056839     
   1.6000000000000001        50.400000000000006        3.4978816409802675     
   1.6000000000000001        51.200000000000003        3.4991581760362802     
   1.6000000000000001        52.000000000000000        3.5147144906290171     
   1.6000000000000001        52.800000000000004        3.5078798236576016     
   1.6000000000000001        53.600000000000001        3.5042675228606592     
   1.6000000000000001        54.400000000000006        3.5080327182468363     
   1.6000000000000001        55.200000000000003        3.5017199467947382     
   1.6000000000000001        56.000000000000000        3.5015278735324515     
   1.6000000000000001        56.800000000000004        3.5111061344394949     
   1.6000000000000001        57.600000000000001        3.5067665450236829     
   1.6000000000000001        58.400000000000006        3.4982148531727004     
   1.6000000000000001        59.200000000000003        3.5046460011448199     
   1.6000000000000001        60.000000000000000        3.5031891257363172     
   1.6000000000000001        60.800000000000004        3.5158344157736581     
   1.6000000000000001        61.600000000000001        3.5001232436867644     
   1.6000000000000001        62.400000000000006        3.5107394700280703     
   1.6000000000000001        63.200000000000003        3.5031406602328850     
   1.6000000000000001        64.000000000000000        3.5100656454774972     
   1.6000000000000001        64.799999999999997        3.4931993178788141     
   1.6000000000000001        65.600000000000009        3.5071400195000466     
   1.6000000000000001        66.400000000000006        3.5131704500415806     
   1.6000000000000001        67.200000000000003        3.5053345480827467     
   1.6000000000000001        68.000000000000000        3.4983283394346740     
   1.6000000000000001        68.799999999999997        3.5053572567533147     
   1.6000000000000001        69.600000000000009        3.5095468784415278     
   1.6000000000000001        70.400000000000006        3.5118710634290529     
   1.6000000000000001        71.200000000000003        3.5075288277447134     
   1.6000000000000001        72.000000000000000        3.5026159618343122     
   1.6000000000000001        72.799999999999997        3.5099100305846123     
   1.6000000000000001        73.600000000000009        3.5125113226965117     
   1.6000000000000001        74.400000000000006        3.4947631848692864     
   1.6000000000000001        75.200000000000003        3.5154933586870949     
   1.6000000000000001        76.000000000000000        3.5012615575283430     
   1.6000000000000001        76.800000000000011        3.5164795824256294     
   1.6000000000000001        77.600000000000009        3.5071234595406682     
   1.6000000000000001        78.400000000000006        3.5151553144669849     
   1.6000000000000001        79.200000000000003        3.4995450679395521     
   1.6000000000000001        80.000000000000000        3.5020685285253412     
   1.6000000000000001        80.800000000000011        3.5147664684077693     
   1.6000000000000001        81.600000000000009        3.5036733138648941     
   1.6000000000000001        82.400000000000006        3.5025143617256735     
   1.6000000000000001        83.200000000000003        3.5104400475527879     
   1.6000000000000001        84.000000000000000        3.4979268757941901     
   1.6000000000000001        84.800000000000011        3.5115467568967800     
   1.6000000000000001        85.600000000000009        3.5070771202280886     
   1.6000000000000001        86.400000000000006        3.4985221712410994     
   1.6000000000000001        87.200000000000003        3.5052692665229470     
   1.6000000000000001        88.000000000000000        3.5062051748474059     
   1.6000000000000001        88.800000000000011        3.5135310155158663     
   1.6000000000000001        89.600000000000009        3.4961075888263640     
   1.6000000000000001        90.400000000000006        3.5061678430576100     
   1.6000000000000001        91.200000000000003        3.5026648031942322     
   1.6000000000000001        92.000000000000000        3.5014326459458234     
   1.6000000000000001        92.800000000000011        3.4994310106441975     
   1.6000000000000001        93.600000000000009        3.5137321917673972     
   1.6000000000000001        94.400000000000006        3.4943227173844380     
   1.6000000000000001        95.200000000000003        3.5030082087484042     
   1.6000000000000001        96.000000000000000        3.4986115683519063     
   1.6000000000000001        96.800000000000011        3.5185079899475666     
   1.6000000000000001        97.600000000000009        3.4985425602095233     
   1.6000000000000001        98.400000000000006        3.5116325114789086     
   1.6000000000000001        99.200000000000003        3.5014930544676459     
   1.6000000000000001        100.00000000000000        3.5081288536281012     
   1.6000000000000001        100.80000000000001        3.4925271934809379     
   1.6000000000000001        101.60000000000001        3.5158434693553353     
   1.6000000000000001        102.40000000000001        3.4985473091623693     

   2.4000000000000004       0.80000000000000004        3.5016557089217182     
   2.4000000000000004        1.6000000000000001        3.5029204773723928     
   2.4000000000000004        2.4000000000000004        3.5064785940047241     
   2.4000000000000004        3.2000000000000002        3.5067131514702923     
   2.4000000000000004        4.0000000000000000        3.5082796238517977     
   2.4000000000000004        4.8000000000000007        3.5026581608714245     
   2.4000000000000004        5.6000000000000005        3.5054976090985073     
   2.4000000000000004        6.4000000000000004        3.4991418697361536     
   2.4000000000000004        7.2000000000000002        3.5045473149301625     
   2.4000000000000004        8.0000000000000000        3.5058938402242377     
   2.4000000000000004        8.8000000000000007        3.5016539025861113     
   2.4000000000000004        9.6000000000000014        3.4999110616921256     
   2.4000000000000004        10.400000000000000        3.5133298110658351     
   2.4000000000000004        11.200000000000001        3.5094444124018178     
   2.4000000000000004        12.000000000000000        3.5004382462728940     
   2.4000000000000004        12.800000000000001        3.5042259021039284     
   2.4000000000000004        13.600000000000001        3.5140266798922646     
   2.4000000000000004        14.400000000000000        3.5001290176638657     
   2.4000000000000004        15.200000000000001        3.4962800925977957     
   2.4000000000000004        16.000000000000000        3.4991484160315545     
   2.4000000000000004        16.800000000000001        3.4967925435377816     
   2.4000000000000004        17.600000000000001        3.5128793663745119     
   2.4000000000000004        18.400000000000002        3.5062856019982980     
   2.4000000000000004        19.200000000000003        3.4974624633312450     
   2.4000000000000004        20.000000000000000        3.5129654671657700     
   2.4000000000000004        20.800000000000001        3.5036141999012953     
   2.4000000000000004        21.600000000000001        3.4963454672577581     
   2.4000000000000004        22.400000000000002        3.5026587614703977     
   2.4000000000000004        23.200000000000003        3.4925176330551202     
   2.4000000000000004        24.000000000000000        3.5071145501183967     
   2.4000000000000004        24.800000000000001        3.5012745698289867     
   2.4000000000000004        25.600000000000001        3.4976009231877572     
   2.4000000000000004        26.400000000000002        3.5038946317474715     
   2.4000000000000004        27.200000000000003        3.4989962086443258     
   2.4000000000000004        28.000000000000000        3.5157027997625705     
   2.4000000000000004        28.800000000000001        3.4957265723319368     
   2.4000000000000004        29.600000000000001        3.5098971053274104     
   2.4000000000000004        30.400000000000002        3.4954245965109747     
   2.4000000000000004        31.200000000000003        3.5153463854342513     
   2.4000000000000004        32.000000000000000        3.5036829319688252     
   2.4000000000000004        32.800000000000004        3.4988469642703905     
   2.4000000000000004        33.600000000000001        3.4975439267960096     
   2.4000000000000004        34.399999999999999        3.5067440842333610     
   2.4000000000000004        35.200000000000003        3.5039275306968545     
   2.4000000000000004        36.000000000000000        3.5039869892785944     
   2.4000000000000004        36.800000000000004        3.5133019687175824     
   2.4000000000000004        37.600000000000001        3.4954170776028168     
   2.4000000000000004        38.400000000000006        3.4976770761506017     
   2.4000000000000004        39.200000000000003        3.4990117448731120     
   2.4000000000000004        40.000000000000000        3.5163799992594456     
   2.4000000000000004        40.800000000000004        3.5018707922317094     
   2.4000000000000004        41.600000000000001        3.4976035461757444     
   2.4000000000000004        42.400000000000006        3.5157680147141486     
   2.4000000000000004        43.200000000000003        3.5040500769543228     
   2.4000000000000004        44.000000000000000        3.5014419220985795     
   2.4000000000000004        44.800000000000004        3.4973400740024694     
   2.4000000000000004        45.600000000000001        3.5066825530580230     
   2.4000000000000004        46.400000000000006        3.5023020454111964     
   2.4000000000000004        47.200000000000003        3.4966865080479579     
   2.4000000000000004        48.000000000000000        3.5090385596190377     
   2.4000000000000004        48.800000000000004        3.5143128060531432     
   2.4000000000000004        49.600000000000001        3.5102934522028426     
   2.4000000000000004        50.400000000000006        3.5038199559320273     
   2.4000000000000004        51.200000000000003        3.5061586611571562     
   2.4000000000000004        52.000000000000000        3.4959268353813324     
   2.4000000000000004        52.800000000000004        3.5117752342222794     
   2.4000000000000004        53.600000000000001        3.4994720508473014     
   2.4000000000000004        54.400000000000006        3.4952379644203448     
   2.4000000000000004        55.200000000000003        3.4983235440863094     
   2.4000000000000004        56.000000000000000        3.5092571531264567     
   2.4000000000000004        56.800000000000004        3.5119408576625655     
   2.4000000000000004        57.600000000000001        3.5020424204454534     
   2.4000000000000004        58.400000000000006        3.4971084585510259     
   2.4000000000000004        59.200000000000003        3.5168551794055780     
   2.4000000000000004        60.000000000000000        3.5030480395459440     
   2.4000000000000004        60.800000000000004        3.5054601439250073     
   2.4000000000000004        61.600000000000001        3.5031551479202503     
   2.4000000000000004        62.400000000000006        3.4950862592759147     
   2.4000000000000004        63.200000000000003        3.5007388401831778     
   2.4000000000000004        64.000000000000000        3.5085954684135729     
   2.4000000000000004        64.799999999999997        3.5062583809665999     
   2.4000000000000004        65.600000000000009        3.5119541665715168     
   2.4000000000000004        66.400000000000006        3.5005191650426530     
   2.4000000000000004        67.200000000000003        3.4948501277001705     
   2.4000000000000004        68.000000000000000        3.5194672786538357     
   2.4000000000000004        68.799999999999997        3.4980696558762987     
   2.4000000000000004        69.600000000000009        3.5048543924206168     
   2.4000000000000004        70.400000000000006        3.4934496240817898     
   2.4000000000000004        71.200000000000003        3.5167362362802388     
   2.4000000000000004        72.000000000000000        3.4984357550572471     
   2.4000000000000004        72.799999999999997        3.5087301897781575     
   2.4000000000000004        73.600000000000009        3.5043628230991763     
   2.4000000000000004        74.400000000000006        3.5004694120524968     
   2.4000000000000004        75.200000000000003        3.5100970891249270     
   2.4000000000000004        76.000000000000000        3.5009077971304277     
   2.4000000000000004        76.800000000000011        3.5031575776133832     
   2.4000000000000004        77.600000000000009        3.5002909261114667     
   2.4000000000000004        78.400000000000006        3.5077495720476697     
   2.4000000000000004        79.200000000000003        3.5092669247591597     
   2.4000000000000004        80.000000000000000        3.5078208286023669     
   2.4000000000000004        80.800000000000011        3.5087211166855563     
   2.4000000000000004        81.600000000000009        3.5035285564437579     
   2.4000000000000004        82.400000000000006        3.4995235468201908     
   2.4000000000000004        83.200000000000003        3.4923801137157282     
   2.4000000000000004        84.000000000000000        3.5136096857696084     
   2.4000000000000004        84.800000000000011        3.4946723233437953     
   2.4000000000000004        85.600000000000009        3.5151345568714802     
   2.4000000000000004        86.400000000000006        3.5013586414698792     
   2.4000000000000004        87.200000000000003        3.5092294493066389     
   2.4000000000000004        88.000000000000000        3.5134857672990432     
   2.4000000000000004        88.800000000000011        3.4977621085895811     
   2.4000000000000004        89.600000000000009        3.5009284746198870     
   2.4000000000000004        90.400000000000006        3.5083506266350049     
   2.4000000000000004        91.200000000000003        3.5165106057725879     
   2.4000000000000004        92.000000000000000        3.4989087868606181     
   2.4000000000000004        92.800000000000011        3.5078424725034836     
   2.4000000000000004        93.600000000000009        3.5111793740889978     
   2.4000000000000004        94.400000000000006        3.5108591074495950     
   2.4000000000000004        95.200000000000003        3.5025754593932246     
   2.4000000000000004        96.000000000000000        3.4995662317764826     
   2.4000000000000004        96.800000000000011        3.5060332459450509     
   2.4000000000000004        97.600000000000009        3.5022235747992281     
   2.4000000000000004        98.400000000000006        3.5149558332913236     
   2.4000000000000004        99.200000000000003        3.5015617855413517     
   2.4000000000000004        100.00000000000000        3.5117337940156976     
   2.4000000000000004        100.80000000000001        3.5086627575287763     
   2.4000000000000004        101.60000000000001        3.5096192861625304     
   2.4000000000000004        102.40000000000001        3.4987776596495364     

   3.2000000000000002       0.80000000000000004        3.5093714721400282     
   3.2000000000000002        1.6000000000000001        3.5119134084638861     
   3.2000000000000002        2.4000000000000004        3.5112364109953567     
   3.2000000000000002        3.2000000000000002        3.5020863624983769     
   3.2000000000000002        4.0000000000000000        3.5110539355589445     
   3.2000000000000002        4.8000000000000007        3.4976575006002277     
   3.2000000000000002        5.6000000000000005        3.5091005378091009     
   3.2000000000000002        6.4000000000000004        3.5084462775393979     
   3.2000000000000002        7.2000000000000002        3.5118174928372428     
   3.2000000000000002        8.0000000000000000        3.5122586953159778     
   3.2000000000000002        8.8000000000000007        3.5138150210333232     
   3.2000000000000002        9.6000000000000014        3.5039237247387649     
   3.2000000000000002        10.400000000000000        3.4950001861235163     
   3.2000000000000002        11.200000000000001        3.5165209948700040     
   3.2000000000000002        12.000000000000000        3.4965199192458871     
   3.2000000000000002        12.800000000000001        3.5136756891660004     
   3.2000000000000002        13.600000000000001        3.4988809531752691     
   3.2000000000000002        14.400000000000000        3.5110243164243862     
   3.2000000000000002        15.200000000000001        3.5141711123064310     
   3.2000000000000002        16.000000000000000        3.5050626365024904     
   3.2000000000000002        16.800000000000001        3.5136448711061847     
   3.2000000000000002        17.600000000000001        3.4984265406680550     
   3.2000000000000002        18.400000000000002        3.4960109163659974     
   3.2000000000000002        19.200000000000003        3.5105976345272127     
   3.2000000000000002        20.000000000000000        3.5038030586373625     
   3.2000000000000002        20.800000000000001        3.4968797586331677     
   3.2000000000000002        21.600000000000001        3.5161289629980090     
   3.2000000000000002        22.400000000000002        3.5076166800144644     
   3.2000000000000002        23.200000000000003        3.5155055410330096     
   3.2000000000000002        24.000000000000000        3.5045896476877676     
   3.2000000000000002        24.800000000000001        3.5151753916474222     
   3.2000000000000002        25.600000000000001        3.5130163897644411     
   3.2000000000000002        26.400000000000002        3.5110082034170262     
   3.2000000000000002        27.200000000000003        3.5046557212998626     
   3.2000000000000002        28.000000000000000        3.4972735908680819     
   3.2000000000000002        28.800000000000001        3.5044884963688796     
   3.2000000000000002        29.600000000000001        3.4985987142280890     
   3.2000000000000002        30.400000000000002        3.5041358244451279     
   3.2000000000000002        31.200000000000003        3.4956928591392531     
   3.2000000000000002        32.000000000000000        3.5015678267556236     
   3.2000000000000002        32.800000000000004        3.5108121779910704     
   3.2000000000000002        33.600000000000001        3.5153123377370448     
   3.2000000000000002        34.399999999999999        3.4992703781322332     
   3.2000000000000002        35.200000000000003        3.5146836886755342     
   3.2000000000000002        36.000000000000000        3.5122193659133369     
   3.2000000000000002        36.800000000000004        3.4942000825085930     
   3.2000000000000002        37.600000000000001        3.5106649750336381     
   3.2000000000000002        38.400000000000006        3.5089282641347639     
   3.2000000000000002        39.200000000000003        3.5036695956721808     
   3.2000000000000002        40.000000000000000        3.5034265444405128     
   3.2000000000000002        40.800000000000004        3.5149380536448529     
   3.2000000000000002        41.600000000000001        3.5011158904656483     
   3.2000000000000002        42.400000000000006        3.4937802305153158     
   3.2000000000000002        43.200000000000003        3.5152601763853153     
   3.2000000000000002        44.000000000000000        3.5090193837299943     
   3.2000000000000002        44.800000000000004        3.5145887643772054     
   3.2000000000000002        45.600000000000001        3.5060601923733494     
   3.2000000000000002        46.400000000000006        3.5040118949239343     
   3.2000000000000002        47.200000000000003        3.5073774842858718     
   3.2000000000000002        48.000000000000000        3.5093391667162686     
   3.2000000000000002        48.800000000000004        3.5055272645649547     
   3.2000000000000002        49.600000000000001        3.5107670292559923     
   3.2000000000000002        50.400000000000006        3.5051482511249272     
   3.2000000000000002        51.200000000000003        3.5184549891525774     
   3.2000000000000002        52.000000000000000        3.5146114707959355     
   3.2000000000000002        52.800000000000004        3.5099915334442962     
   3.2000000000000002        53.600000000000001        3.5041882354190870     
   3.2000000000000002        54.400000000000006        3.5218874526195267     
   3.2000000000000002        55.200000000000003        3.5141873161781754     
   3.2000000000000002        56.000000000000000        3.5092069261193459     
   3.2000000000000002        56.800000000000004        3.5035747144039715     
   3.2000000000000002        57.600000000000001        3.5180049302553393     
   3.2000000000000002        58.400000000000006        3.5045365619983109     
   3.2000000000000002        59.200000000000003        3.4984123117486363     
   3.2000000000000002        60.000000000000000        3.4976993409364270     
   3.2000000000000002        60.800000000000004        3.5026768574920149     
   3.2000000000000002        61.600000000000001        3.4957791527830242     
   3.2000000000000002        62.400000000000006        3.5147911182815226     
   3.2000000000000002        63.200000000000003        3.5082260640673866     
   3.2000000000000002        64.000000000000000        3.4980072915817275     
   3.2000000000000002        64.799999999999997        3.5021651733133172     
   3.2000000000000002        65.600000000000009        3.5076943111113872     
   3.2000000000000002        66.400000000000006        3.5163201373058204     
   3.2000000000000002        67.200000000000003        3.4961574146194434     
   3.2000000000000002        68.000000000000000        3.5045756824103629     
   3.2000000000000002        68.799999999999997        3.5103494280640324     
   3.2000000000000002        69.600000000000009        3.5176062896809159     
   3.2000000000000002        70.400000000000006        3.5053450558105856     
   3.2000000000000002        71.200000000000003        3.5019254746707955     
   3.2000000000000002        72.000000000000000        3.5131004550432867     
   3.2000000000000002        72.799999999999997        3.4987982122802825     
   3.2000000000000002        73.600000000000009        3.5112803322986927     
   3.2000000000000002        74.400000000000006        3.5060871956521069     
   3.2000000000000002        75.200000000000003        3.5068722761947444     
   3.2000000000000002        76.000000000000000        3.6296274264261905     
   3.2000000000000002        76.800000000000011        4.4976445115008721     
   3.2000000000000002        77.600000000000009        4.5047963302307128     
   3.2000000000000002        78.400000000000006        4.5083977746053794     
   3.2000000000000002        79.200000000000003        4.5065831204521372     
   3.2000000000000002        80.000000000000000        4.4962513345442270     
   3.2000000000000002        80.800000000000011        4.5102054008111248     
   3.2000000000000002        81.600000000000009        4.4987330522304356     
   3.2000000000000002        82.400000000000006        3.6339651076317128     
   3.2000000000000002        83.200000000000003        3.5061824275710092     
   3.2000000000000002        84.000000000000000        3.4973851003290952     
   3.2000000000000002        84.800000000000011        3.5012155635661522     
   3.2000000000000002        85.600000000000009        3.5146983614096983     
   3.2000000000000002        86.400000000000006        3.4934677317022849     
   3.2000000000000002        87.200000000000003        3.5164545718421363     
   3.2000000000000002        88.000000000000000        3.4960008785373282     
   3.2000000000000002        88.800000000000011        3.5098301522384059     
   3.2000000000000002        89.600000000000009        3.4992003253024477     
   3.2000000000000002        90.400000000000006        3.5172267210748385     
   3.2000000000000002        91.200000000000003        3.4951780207644934     
   3.2000000000000002        92.000000000000000        3.5059682029327948     
   3.2000000000000002        92.800000000000011        3.4969822130169277     
   3.2000000000000002        93.600000000000009        3.5007003148406830     
   3.2000000000000002        94.400000000000006        3.5082357701275191     
   3.2000000000000002        95.200000000000003        3.5171512831864198     
   3.2000000000000002        96.000000000000000        3.4981908723963384     
   3.2000000000000002        96.800000000000011        3.5137025885731945     
   3.2000000000000002        97.600000000000009        3.4920475272677987     
   3.2000000000000002        98.400000000000006        3.5086811602179306     
   3.2000000000000002        99.200000000000003        3.4947145759084171     
   3.2000000000000002        100.00000000000000        3.5018393672846155     
   3.2000000000000002        100.80000000000001        3.5018264155724670     
   3.2000000000000002        101.60000000000001        3.4994001436355746     
   3.2000000000000002        102.40000000000001        3.5149946806630594     

   4.0000000000000000       0.80000000000000004        3.4937837199215487     
   4.0000000000000000        1.6000000000000001        3.4946985409966240     
   4.0000000000000000        2.4000000000000004        3.4970979262950195     
   4.0000000000000000        3.2000000000000002        3.4972155848891111     
   4.0000000000000000        4.0000000000000000        3.5102586786972516     
   4.0000000000000000        4.8000000000000007        3.5007062413016463     
   4.0000000000000000        5.6000000000000005        3.5086663341052371     
   4.0000000000000000        6.4000000000000004        3.5106553199518884     
   4.0000000000000000        7.2000000000000002        3.4954689766497244     
   4.0000000000000000        8.0000000000000000        3.4949600027679226     
   4.0000000000000000        8.8000000000000007        3.4970659295036057     
   4.0000000000000000        9.6000000000000014        3.5144479871202998     
   4.0000000000000000        10.400000000000000        3.5054476724738786     
   4.0000000000000000        11.200000000000001        3.4990918484955080     
   4.0000000000000000        12.000000000000000        3.5116912754878493     
   4.0000000000000000        12.800000000000001        3.5075206095602303     
   4.0000000000000000        13.600000000000001        3.5001239658065755     
   4.0000000000000000        14.400000000000000        3.4959444985771828     
   4.0000000000000000        15.200000000000001        3.4954805082755080     
   4.0000000000000000        16.000000000000000        3.5064301608917963     
   4.0000000000000000        16.800000000000001        3.5025292609254461     
   4.0000000000000000        17.600000000000001        3.5147998917168515     
   4.0000000000000000        18.400000000000002        3.4979849019609288     
   4.0000000000000000        19.200000000000003        3.5159610807931534     
   4.0000000000000000        20.000000000000000        3.5019606889381047     
   4.0000000000000000        20.800000000000001        3.5133175143971238     
   4.0000000000000000        21.600000000000001        3.5037501899068682     
   4.0000000000000000        22.400000000000002        3.4984252740316659     
   4.0000000000000000        23.200000000000003        3.5118823475481511     
   4.0000000000000000        24.000000000000000        3.5029060694721430     
   4.0000000000000000        24.800000000000001        3.4975072192796404     
   4.0000000000000000        25.600000000000001        3.5104352789099886     
   4.0000000000000000        26.400000000000002        3.4955501301846708     
   4.0000000000000000        27.200000000000003        3.5146614943509724     
   4.0000000000000000        28.000000000000000        3.5129316264642907     
   4.0000000000000000        28.800000000000001        3.5040038702163545     
   4.0000000000000000        29.600000000000001        3.5146136889113557     
   4.0000000000000000        30.400000000000002        3.5067880657005213     
   4.0000000000000000        31.200000000000003        3.5068753012026668     
   4.0000000000000000        32.000000000000000        3.5197495892090904     
   4.0000000000000000        32.800000000000004        3.5027121179436951     
   4.0000000000000000        33.600000000000001        3.5078972213080575     
   4.0000000000000000        34.399999999999999        3.4985119296566243     
   4.0000000000000000        35.200000000000003        3.5043382455450796     
   4.0000000000000000        36.000000000000000        3.5027171862281778     
   4.0000000000000000        36.800000000000004        3.5063597411854546     
   4.0000000000000000        37.600000000000001        3.5011271936664099     
   4.0000000000000000        38.400000000000006        3.5145606719983071     
   4.0000000000000000        39.200000000000003        3.5129640539270968     
   4.0000000000000000        40.000000000000000        3.4995001374716037     
   4.0000000000000000        40.800000000000004        3.5063421047704004     
   4.0000000000000000        41.600000000000001        3.5095483601788748     
   4.0000000000000000        42.400000000000006        3.5060605952260873     
   4.0000000000000000        43.200000000000003        3.4969634723777658     
   4.0000000000000000        44.000000000000000        3.5009437741726805     
   4.0000000000000000        44.800000000000004        3.5029470919083630     
   4.0000000000000000        45.600000000000001        3.5173019649489925     
   4.0000000000000000        46.400000000000006        4.4985712289463224     
   4.0000000000000000        47.200000000000003        4.5009186016860578     
   4.0000000000000000        48.000000000000000        4.5087665654168827     
   4.0000000000000000        48.800000000000004        4.5038186591922171     
   4.0000000000000000        49.600000000000001        4.5114688129265668     
   4.0000000000000000        50.400000000000006        4.4978171459825020     
   4.0000000000000000        51.200000000000003        4.4995731467212661     
   4.0000000000000000        52.000000000000000        4.5039231901893233     
   4.0000000000000000        52.800000000000004        4.5018320124948392     
   4.0000000000000000        53.600000000000001        4.5040025800760315     
   4.0000000000000000        54.400000000000006        4.4943564427371800     
   4.0000000000000000        55.200000000000003        4.5023953518591950     
   4.0000000000000000        56.000000000000000        4.5000454336985234     
   4.0000000000000000        56.800000000000004        3.5407433508634698     
   4.0000000000000000        57.600000000000001        3.4958143861976900     
   4.0000000000000000        58.400000000000006        3.5069245007914498     
   4.0000000000000000        59.200000000000003        3.5103928628996761     
   4.0000000000000000        60.000000000000000        3.5186857910334286     
   4.0000000000000000        60.800000000000004        3.4960152758340048     
   4.0000000000000000        61.600000000000001        3.5126136436971582     
   4.0000000000000000        62.400000000000006        3.5055512616416715     
   4.0000000000000000        63.200000000000003        3.5016391545502339     
   4.0000000000000000        64.000000000000000        3.5172226079771072     
   4.0000000000000000        64.799999999999997        3.4957739977581319     
   4.0000000000000000        65.600000000000009        3.5049156263391077     
   4.0000000000000000        66.400000000000006        3.4963426061839860     
   4.0000000000000000        67.200000000000003        3.5027245577440258     
   4.0000000000000000        68.000000000000000        3.5153388480768841     
   4.0000000000000000        68.799999999999997        3.4951700541091677     
   4.0000000000000000        69.600000000000009        3.5013344050822037     
   4.0000000000000000        70.400000000000006        3.5131100952815615     
   4.0000000000000000        71.200000000000003        3.5100243043744053     
   4.0000000000000000        72.000000000000000        3.5014907330654101     
   4.0000000000000000        72.799999999999997        3.5115921723776853     
   4.0000000000000000        73.600000000000009        3.4968864279253933     
   4.0000000000000000        74.400000000000006        3.4905919354755106     
   4.0000000000000000        75.200000000000003        3.6751584691464894     
   4.0000000000000000        76.000000000000000        4.4957798599012895     
   4.0000000000000000        76.800000000000011        4.5018946138687514     
   4.0000000000000000        77.600000000000009        4.5272271552827092     
   4.0000000000000000        78.400000000000006        4.5206902921877337     
   4.0000000000000000        79.200000000000003        4.5208849124139121     
   4.0000000000000000        80.000000000000000        4.5225319968801978     
   4.0000000000000000        80.800000000000011        4.5248376970031865     
   4.0000000000000000        81.600000000000009        4.4964248085655854     
   4.0000000000000000        82.400000000000006        4.4903081933558955     
   4.0000000000000000        83.200000000000003        3.6197891827442858     
   4.0000000000000000        84.000000000000000        3.5038648218479480     
   4.0000000000000000        84.800000000000011        3.5063968032246491     
   4.0000000000000000        85.600000000000009        3.4985476691938646     
   4.0000000000000000        86.400000000000006        3.5047121230526179     
   4.0000000000000000        87.200000000000003        3.5028972379943912     
   4.0000000000000000        88.000000000000000        3.5023278713353383     
   4.0000000000000000        88.800000000000011        3.5066418353060818     
   4.0000000000000000        89.600000000000009        3.4989973380460277     
   4.0000000000000000        90.400000000000006        3.5008584492162180     
   4.0000000000000000        91.200000000000003        3.5054416138713940     
   4.0000000000000000        92.000000000000000        3.5154866267709681     
   4.0000000000000000        92.800000000000011        3.5050522748213049     
   4.0000000000000000        93.600000000000009        3.5138118956510480     
   4.0000000000000000        94.400000000000006        3.4958963746898042     
   4.0000000000000000        95.200000000000003        3.5029909142924196     
   4.0000000000000000        96.000000000000000        3.5135557825571233     
   4.0000000000000000        96.800000000000011        3.5041265874430043     
   4.0000000000000000        97.600000000000009        3.5097668578981356     
   4.0000000000000000        98.400000000000006        3.5142611768902148     
   4.0000000000000000        99.200000000000003        3.4954741020195925     
   4.0000000000000000        100.00000000000000        3.5164899265146636     
   4.0000000000000000        100.80000000000001        3.5135806891015715     
   4.0000000000000000        101.60000000000001        3.5079181250675067     
   4.0000000000000000        102.40000000000001        3.5058634600175549     

   4.8000000000000007       0.80000000000000004        3.5036486426949018     
   4.8000000000000007        1.6000000000000001        3.5172536274217165     
   4.8000000000000007        2.4000000000000004        3.5015907104648081     
   4.8000000000000007        3.2000000000000002        3.5095578512543586     
   4.8000000000000007        4.0000000000000000        3.5172639411502913     
   4.8000000000000007        4.8000000000000007        3.5111316214466046     
   4.8000000000000007        5.6000000000000005        3.4962468576640067     
   4.8000000000000007        6.4000000000000004        3.5041387456077246     
   4.8000000000000007        7.2000000000000002        3.5098014610950741     
   4.8000000000000007        8.0000000000000000        3.5046880569974266     
   4.8000000000000007        8.8000000000000007        3.5117484401313450     
   4.8000000000000007        9.6000000000000014        3.5042577098385053     
   4.8000000000000007        10.400000000000000        3.5164665522550238     
   4.8000000000000007        11.200000000000001        3.5028574559119661     
   4.8000000000000007        12.000000000000000        3.4986522295852933     
   4.8000000000000007        12.800000000000001        3.5039209218713228     
   4.8000000000000007        13.600000000000001        3.5154662478938654     
   4.8000000000000007        14.400000000000000        3.5143492317618583     
   4.8000000000000007        15.200000000000001        3.4996302010355222     
   4.8000000000000007        16.000000000000000        3.5149111428207003     
   4.8000000000000007        16.800000000000001        3.4966353027023307     
   4.8000000000000007        17.600000000000001        3.5081947861122833     
   4.8000000000000007        18.400000000000002        3.5026135579221034     
   4.8000000000000007        19.200000000000003        3.5094906411844735     
   4.8000000000000007        20.000000000000000        3.4978289833133154     
   4.8000000000000007        20.800000000000001        3.5027385669034152     
   4.8000000000000007        21.600000000000001        3.5120642690446031     
   4.8000000000000007        22.400000000000002        3.4974850295256434     
   4.8000000000000007        23.200000000000003        3.5039157051546757     
   4.8000000000000007        24.000000000000000        3.5141505215272013     
   4.8000000000000007        24.800000000000001        3.5074900040520514     
   4.8000000000000007        25.600000000000001        3.5015832314310260     
   4.8000000000000007        26.400000000000002        3.4994303309616992     
   4.8000000000000007        27.200000000000003        3.5063598869110839     
   4.8000000000000007        28.000000000000000        3.4943489558877188     
   4.8000000000000007        28.800000000000001        3.5111671648267837     
   4.8000000000000007        29.600000000000001        3.4947253865149146     
   4.8000000000000007        30.400000000000002        3.5137622403463955     
   4.8000000000000007        31.200000000000003        3.5007075682207782     
   4.8000000000000007        32.000000000000000        3.5102690306707500     
   4.8000000000000007        32.800000000000004        3.4970118877092915     
   4.8000000000000007        33.600000000000001        3.5016322110759397     
   4.8000000000000007        34.399999999999999        3.5160803569211234     
   4.8000000000000007        35.200000000000003        3.5143876495508994     
   4.8000000000000007        36.000000000000000        3.4942446308537187     
   4.8000000000000007        36.800000000000004        3.5144485534573042     
   4.8000000000000007        37.600000000000001        3.4988888265672240     
   4.8000000000000007        38.400000000000006        3.5033734560818210     
   4.8000000000000007        39.200000000000003        3.5068352764891149     
   4.8000000000000007        40.000000000000000        3.4988792330527048     
   4.8000000000000007        40.800000000000004        3.5180830385689350     
   4.8000000000000007        41.600000000000001        3.4976108195469187     
   4.8000000000000007        42.400000000000006        3.5165235387165490     
   4.8000000000000007        43.200000000000003        3.5071889760668022     
   4.8000000000000007        44.000000000000000        3.5052432230920294     
   4.8000000000000007        44.800000000000004        3.5205131215150800     
   4.8000000000000007        45.600000000000001        4.4983749038056811     
   4.8000000000000007        46.400000000000006        4.5041965346707036     
   4.8000000000000007        47.200000000000003        4.5120295674833644     
   4.8000000000000007        48.000000000000000        4.5110365025047887     
   4.8000000000000007        48.800000000000004        4.5121837615809248     
   4.8000000000000007        49.600000000000001        4.5155590052404966     
   4.8000000000000007        50.400000000000006        4.5207973586889247     
   4.8000000000000007        51.200000000000003        4.5248117968303276     
   4.8000000000000007        52.000000000000000        4.5242372021448229     
   4.8000000000000007        52.800000000000004        4.5231881364055653     
   4.8000000000000007        53.600000000000001        4.5202742583754265     
   4.8000000000000007        54.400000000000006        4.5169108606280526     
   4.8000000000000007        55.200000000000003        4.5134428672268161     
   4.8000000000000007        56.000000000000000        4.5107172806139104     
   4.8000000000000007        56.800000000000004        4.4975812890371651     
   4.8000000000000007        57.600000000000001        3.5313627036926771     
   4.8000000000000007        58.400000000000006        3.5132326568009034     
   4.8000000000000007        59.200000000000003        3.4950897473121314     
   4.8000000000000007        60.000000000000000        3.5026551563427746     
   4.8000000000000007        60.800000000000004        3.4947500732800676     
   4.8000000000000007        61.600000000000001        3.5108062278209173     
   4.8000000000000007        62.400000000000006        3.5054656220585070     
   4.8000000000000007        63.200000000000003        3.4945259791255756     
   4.8000000000000007        64.000000000000000        3.5065353453428290     
   4.8000000000000007        64.799999999999997        3.5016698776439683     
   4.8000000000000007        65.600000000000009        3.5176978424211502     
   4.8000000000000007        66.400000000000006        3.5074269521490029     
   4.8000000000000007        67.200000000000003        3.5015992422615114     
   4.8000000000000007        68.000000000000000        3.5059329834180688     
   4.8000000000000007        68.799999999999997        3.5140626933895724     
   4.8000000000000007        69.600000000000009        3.5078540696409850     
   4.8000000000000007        70.400000000000006        3.5062114423244206     
   4.8000000000000007        71.200000000000003        3.4997631524925565     
   4.8000000000000007        72.000000000000000        3.4924133866203850     
   4.8000000000000007        72.799999999999997        3.5138721144759693     
   4.8000000000000007        73.600000000000009        3.5148167010615778     
   4.8000000000000007        74.400000000000006        3.5747898539445684     
   4.8000000000000007        75.200000000000003        4.5067596271406236     
   4.8000000000000007        76.000000000000000        4.4996448736331933     
   4.8000000000000007        76.800000000000011        4.5333014637528297     
   4.8000000000000007        77.600000000000009        4.5207995122905604     
   4.8000000000000007        78.400000000000006        4.5165341088167432     
   4.8000000000000007        79.200000000000003        4.5165988134105790     
   4.8000000000000007        80.000000000000000        4.5190314900918160     
   4.8000000000000007        80.800000000000011        4.5231745197896487     
   4.8000000000000007        81.600000000000009        4.5277738793396640     
   4.8000000000000007        82.400000000000006        4.5051766068804184     
   4.8000000000000007        83.200000000000003        4.4958548538572414     
   4.8000000000000007        84.000000000000000        3.5009253708323844     
   4.8000000000000007        84.800000000000011        3.4961532250068030     
   4.8000000000000007        85.600000000000009        3.5141520068391863     
   4.8000000000000007        86.400000000000006        3.5106204122210625     
   4.8000000000000007        87.200000000000003        3.5027409200287600     
   4.8000000000000007        88.000000000000000        3.5172941277850707     
   4.8000000000000007        88.800000000000011        3.5029965266894920     
   4.8000000000000007        89.600000000000009        3.4968838886173002     
   4.8000000000000007        90.400000000000006        3.5081058640270983     
   4.8000000000000007        91.200000000000003        3.4987499885518418     
   4.8000000000000007        92.000000000000000        3.5017631650829730     
   4.8000000000000007        92.800000000000011        3.4972015478178253     
   4.8000000000000007        93.600000000000009        3.5037278780001935     
   4.8000000000000007        94.400000000000006        3.5130811058322062     
   4.8000000000000007        95.200000000000003        3.5152873908759026     
   4.8000000000000007        96.000000000000000        3.4941796895318959     
   4.8000000000000007        96.800000000000011        3.5019258272368501     
   4.8000000000000007        97.600000000000009        3.5092973937960572     
   4.8000000000000007        98.400000000000006        3.4927660016947768     
   4.8000000000000007        99.200000000000003        3.5052870263256843     
   4.8000000000000007        100.00000000000000        3.5035952352708777     
   4.8000000000000007        100.80000000000001        3.5002325232670919     
   4.8000000000000007        101.60000000000001        3.4979665772464692     
   4.8000000000000007        102.40000000000001        3.5170465623902634     

   5.6000000000000005       0.80000000000000004        3.4956632511217691     
   5.6000000000000005        1.6000000000000001        3.5068338884351569     
   5.6000000000000005        2.4000000000000004        3.5129655422661554     
   5.6000000000000005        3.2000000000000002        3.5061205224759888     
   5.6000000000000005        4.0000000000000000        3.4954284355619083     
   5.6000000000000005        4.8000000000000007        3.5048907368315931     
   5.6000000000000005        5.6000000000000005        3.5157412254417748     
   5.6000000000000005        6.4000000000000004        3.4976211248956393     
   5.6000000000000005        7.2000000000000002        3.5020569453530306     
   5.6000000000000005        8.0000000000000000        3.5046033896231505     
   5.6000000000000005        8.8000000000000007        3.5109305573041465     
   5.6000000000000005        9.6000000000000014        3.4937230511008441     
   5.6000000000000005        10.400000000000000        3.5031255172532885     
   5.6000000000000005        11.200000000000001        3.5114250171726158     
   5.6000000000000005        12.000000000000000        3.4968237925100993     
   5.6000000000000005        12.800000000000001        3.5145642597114528     
   5.6000000000000005        13.600000000000001        3.4951282399716188     
   5.6000000000000005        14.400000000000000        3.5050287353190863     
   5.6000000000000005        15.200000000000001        3.5133374706240259     
   5.6000000000000005        16.000000000000000        3.4950192458626308     
   5.6000000000000005        16.800000000000001        3.5042437036686205     
   5.6000000000000005        17.600000000000001        3.5097663078282149     
   5.6000000000000005        18.400000000000002        3.5019998977526989     
   5.6000000000000005        19.200000000000003        3.5015848829485829     
   5.6000000000000005        20.000000000000000        3.4972027939444170     
   5.6000000000000005        20.800000000000001        3.5127008370473822     
   5.6000000000000005        21.600000000000001        3.5044291587131728     
   5.6000000000000005        22.400000000000002        3.4974816408189304     
   5.6000000000000005        23.200000000000003        3.5142135541616875     
   5.6000000000000005        24.000000000000000        3.4951227377088232     
   5.6000000000000005        24.800000000000001        3.5157630974349896     
   5.6000000000000005        25.600000000000001        3.5097379343915538     
   5.6000000000000005        26.400000000000002        3.5012931504111204     
   5.6000000000000005        27.200000000000003        3.5164054307713215     
   5.6000000000000005        28.000000000000000        3.5066515406334129     
   5.6000000000000005        28.800000000000001        3.4996299553731167     
   5.6000000000000005        29.600000000000001        3.5063567535490998     
   5.6000000000000005        30.400000000000002        3.5144560823829107     
   5.6000000000000005        31.200000000000003        3.5044713406797108     
   5.6000000000000005        32.000000000000000        3.4965016372114106     
   5.6000000000000005        32.800000000000004        3.5159042331542540     
   5.6000000000000005        33.600000000000001        3.4972453889297883     
   5.6000000000000005        34.399999999999999        3.5032253324022813     
   5.6000000000000005        35.200000000000003        3.4985076083105064     
   5.6000000000000005        36.000000000000000        3.5046345087202497     
   5.6000000000000005        36.800000000000004        3.5155976050853681     
   5.6000000000000005        37.600000000000001        3.5104338822368057     
   5.6000000000000005        38.400000000000006        3.4987699224373330     
   5.6000000000000005        39.200000000000003        3.4978268045225733     
   5.6000000000000005        40.000000000000000        3.4965496724984240     
   5.6000000000000005        40.800000000000004        3.5054403401367757     
   5.6000000000000005        41.600000000000001        3.5083237394618645     
   5.6000000000000005        42.400000000000006        3.5146708489057787     
   5.6000000000000005        43.200000000000003        3.5025476854230178     
   5.6000000000000005        44.000000000000000        3.5181963247076871     
   5.6000000000000005        44.800000000000004        4.5007776687266370     
   5.6000000000000005        45.600000000000001        4.5031239392506244     
   5.6000000000000005        46.400000000000006        4.5115676420746329     
   5.6000000000000005        47.200000000000003        4.5099763159405226     
   5.6000000000000005        48.000000000000000        4.5103171584067487     
   5.6000000000000005        48.800000000000004        4.5103689836834935     
   5.6000000000000005        49.600000000000001        4.5123514069607982     
   5.6000000000000005        50.400000000000006        4.5155025299587432     
   5.6000000000000005        51.200000000000003        4.5189626451528202     
   5.6000000000000005        52.000000000000000        4.5216481758210048     
   5.6000000000000005        52.800000000000004        4.5232475314942908     
   5.6000000000000005        53.600000000000001        4.5229637776220688     
   5.6000000000000005        54.400000000000006        4.5208852647984497     
   5.6000000000000005        55.200000000000003        4.5172464283144915     
   5.6000000000000005        56.000000000000000        4.5144234420877849     
   5.6000000000000005        56.800000000000004        4.5080498475824049     
   5.6000000000000005        57.600000000000001        4.5053416467649905     
   5.6000000000000005        58.400000000000006        3.5116165621443156     
   5.6000000000000005        59.200000000000003        3.5080688797967459     
   5.6000000000000005        60.000000000000000        3.5054229199276343     
   5.6000000000000005        60.800000000000004        3.4983234615878231     
   5.6000000000000005        61.600000000000001        3.5152174554857667     
   5.6000000000000005        62.400000000000006        3.5001525268960503     
   5.6000000000000005        63.200000000000003        3.5157288161993936     
   5.6000000000000005        64.000000000000000        3.5127000982525010     
   5.6000000000000005        64.799999999999997        3.4987837361729173     
   5.6000000000000005        65.600000000000009        3.5050094084832764     
   5.6000000000000005        66.400000000000006        3.4990306388122221     
   5.6000000000000005        67.200000000000003        3.5152655807810236     
   5.6000000000000005        68.000000000000000        3.4954301559764045     
   5.6000000000000005        68.799999999999997        3.5047894737760190     
   5.6000000000000005        69.600000000000009        3.4953746653603659     
   5.6000000000000005        70.400000000000006        3.5092460682003401     
   5.6000000000000005        71.200000000000003        3.5054806374930747     
   5.6000000000000005        72.000000000000000        3.5178427135648334     
   5.6000000000000005        72.799999999999997        3.5054754085684094     
   5.6000000000000005        73.600000000000009        3.5113186610919054     
   5.6000000000000005        74.400000000000006        4.4981639905524009     
   5.6000000000000005        75.200000000000003        4.5094609713071518     
   5.6000000000000005        76.000000000000000        4.5275220591630427     
   5.6000000000000005        76.800000000000011        4.5211731962733044     
   5.6000000000000005        77.600000000000009        4.5155561571351059     
   5.6000000000000005        78.400000000000006        4.5110187375925737     
   5.6000000000000005        79.200000000000003        4.5109566661535654     
   5.6000000000000005        80.000000000000000        4.5136536154359694     
   5.6000000000000005        80.800000000000011        4.5196186892118693     
   5.6000000000000005        81.600000000000009        4.5262435042873115     
   5.6000000000000005        82.400000000000006        4.5270575666799955     
   5.6000000000000005        83.200000000000003        4.5054321101023262     
   5.6000000000000005        84.000000000000000        3.5121430008205583     
   5.6000000000000005        84.800000000000011        3.5137812499191514     
   5.6000000000000005        85.600000000000009        3.5104949410224870     
   5.6000000000000005        86.400000000000006        3.5008024899215426     
   5.6000000000000005        87.200000000000003        3.4981105061354110     
   5.6000000000000005        88.000000000000000        3.5062435526730868     
   5.6000000000000005        88.800000000000011        3.5007591367313338     
   5.6000000000000005        89.600000000000009        3.5159819813896749     
   5.6000000000000005        90.400000000000006        3.4979360639396333     
   5.6000000000000005        91.200000000000003        3.5121265439212470     
   5.6000000000000005        92.000000000000000        3.5090448060292436     
   5.6000000000000005        92.800000000000011        3.5189788155210393     
   5.6000000000000005        93.600000000000009        3.5004524947796729     
   5.6000000000000005        94.400000000000006        3.4997585991892612     
   5.6000000000000005        95.200000000000003        3.5055151738696528     
   5.6000000000000005        96.000000000000000        3.5096482894771728     
   5.6000000000000005        96.800000000000011        3.5171316477315968     
   5.6000000000000005        97.600000000000009        3.4937671090213143     
   5.6000000000000005        98.400000000000006        3.5106633486270051     
   5.6000000000000005        99.200000000000003        3.5079834237943319     
   5.6000000000000005        100.00000000000000        3.5104232439130145     
   5.6000000000000005        100.80000000000001        3.5122584834950992     
   5.6000000000000005        101.60000000000001        3.5000166186666148     
   5.6000000000000005        102.40000000000001        3.5091024890475007     

   6.4000000000000004       0.80000000000000004        3.4933454159470343     
   6.4000000000000004        1.6000000000000001        3.5180104251151687     
   6.4000000000000004        2.4000000000000004        3.4969126246029201     
   6.4000000000000004        3.2000000000000002        3.5146245469268824     
   6.4000000000000004        4.0000000000000000        3.5014416460505147     
   6.4000000000000004        4.8000000000000007        3.5117444378080491     
   6.4000000000000004        5.6000000000000005        3.4950212571748658     
   6.4000000000000004        6.4000000000000004        3.5108397219357501     
   6.4000000000000004        7.2000000000000002        3.5163905167083782     
   6.4000000000000004        8.0000000000000000        3.4959408850167168     
   6.4000000000000004        8.8000000000000007        3.5119821719741715     
   6.4000000000000004        9.6000000000000014        3.5033552015706424     
   6.4000000000000004        10.400000000000000        3.5116275151160541     
   6.4000000000000004        11.200000000000001        3.5015257660106149     
   6.4000000000000004        12.000000000000000        3.5139143883862825     
   6.4000000000000004        12.800000000000001        3.5046959500237982     
   6.4000000000000004        13.600000000000001        3.5067448710537241     
   6.4000000000000004        14.400000000000000        3.5166913508872666     
   6.4000000000000004        15.200000000000001        3.4995479694951781     
   6.4000000000000004        16.000000000000000        3.5103615850584458     
   6.4000000000000004        16.800000000000001        3.5006557565605458     
   6.4000000000000004        17.600000000000001        3.5104173490985651     
   6.4000000000000004        18.400000000000002        3.5105699523020095     
   6.4000000000000004        19.200000000000003        3.5080869919534825     
   6.4000000000000004        20.000000000000000        3.5046617908872442     
   6.4000000000000004        20.800000000000001        3.5060792515760668     
   6.4000000000000004        21.600000000000001        3.4982806570519838     
   6.4000000000000004        22.400000000000002        3.5151673695464081     
   6.4000000000000004        23.200000000000003        3.5024156678203022     
   6.4000000000000004        24.000000000000000        3.5095108742268799     
   6.4000000000000004        24.800000000000001        3.5025303644535066     
   6.4000000000000004        25.600000000000001        3.4955593300675600     
   6.4000000000000004        26.400000000000002        3.5136607944794234     
   6.4000000000000004        27.200000000000003        3.5039276401925505     
   6.4000000000000004        28.000000000000000        3.5158831944062179     
   6.4000000000000004        28.800000000000001        3.4964556316434585     
   6.4000000000000004        29.600000000000001        3.5101529345014213     
   6.4000000000000004        30.400000000000002        3.4956891421272505     
   6.4000000000000004        31.200000000000003        3.5058929657053812     
   6.4000000000000004        32.000000000000000        3.5073345479359568     
   6.4000000000000004        32.800000000000004        3.5034409428391391     
   6.4000000000000004        33.600000000000001        3.4964605463836600     
   6.4000000000000004        34.399999999999999        3.5145619460197750     
   6.4000000000000004        35.200000000000003        3.5026955412738148     
   6.4000000000000004        36.000000000000000        3.5003200337976641     
   6.4000000000000004        36.800000000000004        3.4940642086704039     
   6.4000000000000004        37.600000000000001        3.4958212168642064     
   6.4000000000000004        38.400000000000006        3.5177893370569202     
   6.4000000000000004        39.200000000000003        3.5070367437351817     
   6.4000000000000004        40.000000000000000        3.5178826744016871     
   6.4000000000000004        40.800000000000004        3.4975261730132070     
   6.4000000000000004        41.600000000000001        3.4997377855552561     
   6.4000000000000004        42.400000000000006        3.5040213987806998     
   6.4000000000000004        43.200000000000003        3.4999064054568789     
   6.4000000000000004        44.000000000000000        3.5025913744903807     
   6.4000000000000004        44.800000000000004        4.5009484780759390     
   6.4000000000000004        45.600000000000001        4.5094004606527989     
   6.4000000000000004        46.400000000000006        4.5095338948072534     
   6.4000000000000004        47.200000000000003        4.5088529782489619     
   6.4000000000000004        48.000000000000000        4.5084709764405408     
   6.4000000000000004        48.800000000000004        4.5104130286916924     
   6.4000000000000004        49.600000000000001        4.5140534043448879     
   6.4000000000000004        50.400000000000006        4.5197437920601979     
   6.4000000000000004        51.200000000000003        4.5257651692360410     
   6.4000000000000004        52.000000000000000        4.5306501754493791     
   6.4000000000000004        52.800000000000004        4.5332929311920473     
   6.4000000000000004        53.600000000000001        4.5351728160783242     
   6.4000000000000004        54.400000000000006        4.5327152041393219     
   6.4000000000000004        55.200000000000003        4.5280235457097620     
   6.4000000000000004        56.000000000000000        4.5210269788887683     
   6.4000000000000004        56.800000000000004        4.5132357642987158     
   6.4000000000000004        57.600000000000001        4.5006683953959330     
   6.4000000000000004        58.400000000000006        3.5090212048630161     
   6.4000000000000004        59.200000000000003        3.5138156749815859     
   6.4000000000000004        60.000000000000000        3.5080454754043968     
   6.4000000000000004        60.800000000000004        3.4981309800741256     
   6.4000000000000004        61.600000000000001        3.5086710491665936     
   6.4000000000000004        62.400000000000006        3.5077237559054470     
   6.4000000000000004        63.200000000000003        3.4963081398759370     
   6.4000000000000004        64.000000000000000        3.5005635907444406     
   6.4000000000000004        64.799999999999997        3.5169082210940741     
   6.4000000000000004        65.600000000000009        3.4959154251851396     
   6.4000000000000004        66.400000000000006        3.5039867248532159     
   6.4000000000000004        67.200000000000003        3.5061450759827486     
   6.4000000000000004        68.000000000000000        3.5152380312333125     
   6.4000000000000004        68.799999999999997        3.5029630019566467     
   6.4000000000000004        69.600000000000009        3.5168062024600033     
   6.4000000000000004        70.400000000000006        3.5038404201041953     
   6.4000000000000004        71.200000000000003        3.4990580698430254     
   6.4000000000000004        72.000000000000000        3.4980912853315598     
   6.4000000000000004        72.799999999999997        3.5005999588435728     
   6.4000000000000004        73.600000000000009        3.5068853203530934     
   6.4000000000000004        74.400000000000006        4.5058355586612091     
   6.4000000000000004        75.200000000000003        4.5176280960125164     
   6.4000000000000004        76.000000000000000        4.5190553859215434     
   6.4000000000000004        76.800000000000011        4.5202151176472292     
   6.4000000000000004        77.600000000000009        4.5173917566881583     
   6.4000000000000004        78.400000000000006        4.5158588062337728     
   6.4000000000000004        79.200000000000003        4.5138774443159235     
   6.4000000000000004        80.000000000000000        4.5159685697951089     
   6.4000000000000004        80.800000000000011        4.5206544064967584     
   6.4000000000000004        81.600000000000009        4.5281078692070320     
   6.4000000000000004        82.400000000000006        4.5286718635666663     
   6.4000000000000004        83.200000000000003        4.4997631722949318     
   6.4000000000000004        84.000000000000000        3.5081629453467387     
   6.4000000000000004        84.800000000000011        3.5005279951282309     
   6.4000000000000004        85.600000000000009        3.5001434913327643     
   6.4000000000000004        86.400000000000006        3.5126601345216204     
   6.4000000000000004        87.200000000000003        3.4953238335892376     
   6.4000000000000004        88.000000000000000        3.5037295659455348     
   6.4000000000000004        88.800000000000011        3.5061733700165982     
   6.4000000000000004        89.600000000000009        3.5096018970417413     
   6.4000000000000004        90.400000000000006        3.5150428629874368     
   6.4000000000000004        91.200000000000003        3.4898746072535847     
   6.4000000000000004        92.000000000000000        3.5099578949820489     
   6.4000000000000004        92.800000000000011        3.4898793833802442     
   6.4000000000000004        93.600000000000009        3.5043246637225836     
   6.4000000000000004        94.400000000000006        3.4942325096999634     
   6.4000000000000004        95.200000000000003        3.5137242851344581     
   6.4000000000000004        96.000000000000000        3.4963948516390131     
   6.4000000000000004        96.800000000000011        3.5024826342526896     
   6.4000000000000004        97.600000000000009        3.5092145396576893     
   6.4000000000000004        98.400000000000006        3.5023080958588220     
   6.4000000000000004        99.200000000000003        3.5031482094754374     
   6.4000000000000004        100.00000000000000        3.4987583928669612     
   6.4000000000000004        100.80000000000001        3.5028494804154926     
   6.4000000000000004        101.60000000000001        3.5117303654060197     
   6.4000000000000004        102.40000000000001        3.5175874350568543     

   7.2000000000000002       0.80000000000000004        3.5133761653788262     
   7.2000000000000002        1.6000000000000001        3.5028570435671162     
   7.2000000000000002        2.4000000000000004        3.5111347029216531     
   7.2000000000000002        3.2000000000000002        3.5003744615366950     
   7.2000000000000002        4.0000000000000000        3.5143786045872480     
   7.2000000000000002        4.8000000000000007        3.5046724332974786     
   7.2000000000000002        5.6000000000000005        3.4986173163009240     
   7.2000000000000002        6.4000000000000004        3.4982506557679307     
   7.2000000000000002        7.2000000000000002        3.5012724163507345     
   7.2000000000000002        8.0000000000000000        3.5090813971956174     
   7.2000000000000002        8.8000000000000007        3.5019580807891830     
   7.2000000000000002        9.6000000000000014        3.4950600084693768     
   7.2000000000000002        10.400000000000000        3.5126480101585211     
   7.2000000000000002        11.200000000000001        3.4945393387220243     
   7.2000000000000002        12.000000000000000        3.4957746849336533     
   7.2000000000000002        12.800000000000001        3.5127649313610356     
   7.2000000000000002        13.600000000000001        3.4964831390537983     
   7.2000000000000002        14.400000000000000        3.5077167194740153     
   7.2000000000000002        15.200000000000001        3.5004980799436884     
   7.2000000000000002        16.000000000000000        3.5199195440520334     
   7.2000000000000002        16.800000000000001        3.5010361251427358     
   7.2000000000000002        17.600000000000001        3.5086672629834346     
   7.2000000000000002        18.400000000000002        3.4966688383239535     
   7.2000000000000002        19.200000000000003        3.5152864392686873     
   7.2000000000000002        20.000000000000000        3.4944972875176745     
   7.2000000000000002        20.800000000000001        3.5161336838472423     
   7.2000000000000002        21.600000000000001        3.4992734874198352     
   7.2000000000000002        22.400000000000002        3.5048661146379096     
   7.2000000000000002        23.200000000000003        3.5124799399484541     
   7.2000000000000002        24.000000000000000        3.5050716174118870     
   7.2000000000000002        24.800000000000001        3.5095975804314143     
   7.2000000000000002        25.600000000000001        3.5143504818204958     
   7.2000000000000002        26.400000000000002        3.4979012551813842     
   7.2000000000000002        27.200000000000003        3.4953598764462028     
   7.2000000000000002        28.000000000000000        3.5074746450116718     
   7.2000000000000002        28.800000000000001        3.5135334740573456     
   7.2000000000000002        29.600000000000001        3.4943970815173313     
   7.2000000000000002        30.400000000000002        3.5119741572454792     
   7.2000000000000002        31.200000000000003        3.5130779987056102     
   7.2000000000000002        32.000000000000000        3.4974094428019904     
   7.2000000000000002        32.800000000000004        3.5174293220341184     
   7.2000000000000002        33.600000000000001        3.4960324377222527     
   7.2000000000000002        34.399999999999999        3.5097340303686377     
   7.2000000000000002        35.200000000000003        3.5051404803876709     
   7.2000000000000002        36.000000000000000        3.5148241913641418     
   7.2000000000000002        36.800000000000004        3.5113272545166221     
   7.2000000000000002        37.600000000000001        3.5020570687108883     
   7.2000000000000002        38.400000000000006        3.5111751550089312     
   7.2000000000000002        39.200000000000003        3.5005440785103734     
   7.2000000000000002        40.000000000000000        3.5107491205230841     
   7.2000000000000002        40.800000000000004        3.4982553016360645     
   7.2000000000000002        41.600000000000001        3.5047855557160963     
   7.2000000000000002        42.400000000000006        3.5082633061306092     
   7.2000000000000002        43.200000000000003        3.4950301937165582     
   7.2000000000000002        44.000000000000000        3.5045061584845563     
   7.2000000000000002        44.800000000000004        4.5095320330571065     
   7.2000000000000002        45.600000000000001        4.5087800436816119     
   7.2000000000000002        46.400000000000006        4.5099982021870479     
   7.2000000000000002        47.200000000000003        4.5108930107783438     
   7.2000000000000002        48.000000000000000        4.5127758817304668     
   7.2000000000000002        48.800000000000004        4.5173746597558706     
   7.2000000000000002        49.600000000000001        4.5244843758099869     
   7.2000000000000002        50.400000000000006        4.5327925583028152     
   7.2000000000000002        51.200000000000003        4.5411274250746656     
   7.2000000000000002        52.000000000000000        4.5486037531979218     
   7.2000000000000002        52.800000000000004        4.5511394011579762     
   7.2000000000000002        53.600000000000001        4.5533103220865137     
   7.2000000000000002        54.400000000000006        4.5486970550218322     
   7.2000000000000002        55.200000000000003        4.5418277088988646     
   7.2000000000000002        56.000000000000000        4.5314106059310024     
   7.2000000000000002        56.800000000000004        4.5193639860332606     
   7.2000000000000002        57.600000000000001        4.4963533199827488     
   7.2000000000000002        58.400000000000006        3.5130493709903479     
   7.2000000000000002        59.200000000000003        3.4931015042659199     
   7.2000000000000002        60.000000000000000        3.5121825875101034     
   7.2000000000000002        60.800000000000004        3.5013249462543459     
   7.2000000000000002        61.600000000000001        3.5137762058130786     
   7.2000000000000002        62.400000000000006        3.4974868010751576     
   7.2000000000000002        63.200000000000003        3.5164759530432939     
   7.2000000000000002        64.000000000000000        3.5059736018865024     
   7.2000000000000002        64.799999999999997        3.5065896064854654     
   7.2000000000000002        65.600000000000009        3.5071332913600446     
   7.2000000000000002        66.400000000000006        3.5099479189559597     
   7.2000000000000002        67.200000000000003        3.5113443163622184     
   7.2000000000000002        68.000000000000000        3.4935100088930136     
   7.2000000000000002        68.799999999999997        3.5130167616300549     
   7.2000000000000002        69.600000000000009        3.5022522486687016     
   7.2000000000000002        70.400000000000006        3.4968219496169777     
   7.2000000000000002        71.200000000000003        3.5129937157517643     
   7.2000000000000002        72.000000000000000        3.4984780168594942     
   7.2000000000000002        72.799999999999997        3.5147413053282084     
   7.2000000000000002        73.600000000000009        3.5049087839017439     
   7.2000000000000002        74.400000000000006        4.5088414265150965     
   7.2000000000000002        75.200000000000003        4.5159155245844342     
   7.2000000000000002        76.000000000000000        4.5239730344361808     
   7.2000000000000002        76.800000000000011        4.5284667076828677     
   7.2000000000000002        77.600000000000009        4.5317398593859357     
   7.2000000000000002        78.400000000000006        4.5292913145703579     
   7.2000000000000002        79.200000000000003        4.5261721872645353     
   7.2000000000000002        80.000000000000000        4.5242375638115648     
   7.2000000000000002        80.800000000000011        4.5262948063811468     
   7.2000000000000002        81.600000000000009        4.5327735588339406     
   7.2000000000000002        82.400000000000006        4.5305304664672690     
   7.2000000000000002        83.200000000000003        4.5028263684155370     
   7.2000000000000002        84.000000000000000        3.5079411837224139     
   7.2000000000000002        84.800000000000011        3.5120702828844910     
   7.2000000000000002        85.600000000000009        3.4981961339710912     
   7.2000000000000002        86.400000000000006        3.5076804845939247     
   7.2000000000000002        87.200000000000003        3.5172520994866905     
   7.2000000000000002        88.000000000000000        3.4975021841112577     
   7.2000000000000002        88.800000000000011        3.5020300892853293     
   7.2000000000000002        89.600000000000009        3.5053697137537654     
   7.2000000000000002        90.400000000000006        3.4977735436972974     
   7.2000000000000002        91.200000000000003        3.5150198743848180     
   7.2000000000000002        92.000000000000000        3.5073462648201650     
   7.2000000000000002        92.800000000000011        3.5106540291110941     
   7.2000000000000002        93.600000000000009        3.5061670607100601     
   7.2000000000000002        94.400000000000006        3.5124795107576947     
   7.2000000000000002        95.200000000000003        3.5083602105735952     
   7.2000000000000002        96.000000000000000        3.5045442873113579     
   7.2000000000000002        96.800000000000011        3.4986434485609785     
   7.2000000000000002        97.600000000000009        3.5000743735506110     
   7.2000000000000002        98.400000000000006        3.5098678162025925     
   7.2000000000000002        99.200000000000003        3.5152022966974483     
   7.2000000000000002        100.00000000000000        3.4953299232162056     
   7.2000000000000002        100.80000000000001        3.5167801945990531     
   7.2000000000000002        101.60000000000001        3.4961607838975706     
   7.2000000000000002        102.40000000000001        3.5015435352558200     

   8.0000000000000000       0.80000000000000004        3.4985382227331012     
   8.0000000000000000        1.6000000000000001        3.5053495777769221     
   8.0000000000000000        2.4000000000000004        3.4958924359967458     
   8.0000000000000000        3.2000000000000002        3.5127600367992224     
   8.0000000000000000        4.0000000000000000        3.4990175342841527     
   8.0000000000000000        4.8000000000000007        3.5135714826534898     
   8.0000000000000000        5.6000000000000005        3.5168288227052993     
   8.0000000000000000        6.4000000000000004        3.4987660854232723     
   8.0000000000000000        7.2000000000000002        3.5164344173672211     
   8.0000000000000000        8.0000000000000000        3.5110487332991460     
   8.0000000000000000        8.8000000000000007        3.5079463946550637     
   8.0000000000000000        9.6000000000000014        3.4948887643644606     
   8.0000000000000000        10.400000000000000        3.5143274281268573     
   8.0000000000000000        11.200000000000001        3.5041852592382496     
   8.0000000000000000        12.000000000000000        3.5113258597129433     
   8.0000000000000000        12.800000000000001        3.5094483756452393     
   8.0000000000000000        13.600000000000001        3.5049379461987273     
   8.0000000000000000        14.400000000000000        3.5121659025595982     
   8.0000000000000000        15.200000000000001        3.4976826711507290     
   8.0000000000000000        16.000000000000000        3.4953690249416569     
   8.0000000000000000        16.800000000000001        3.5043902406959773     
   8.0000000000000000        17.600000000000001        3.5112524033378474     
   8.0000000000000000        18.400000000000002        3.4978645824617494     
   8.0000000000000000        19.200000000000003        3.5156823062544129     
   8.0000000000000000        20.000000000000000        3.5095088068578826     
   8.0000000000000000        20.800000000000001        3.4945279832632354     
   8.0000000000000000        21.600000000000001        3.5126456385060791     
   8.0000000000000000        22.400000000000002        3.4972435565056119     
   8.0000000000000000        23.200000000000003        3.5075758092977205     
   8.0000000000000000        24.000000000000000        3.4990962748946215     
   8.0000000000000000        24.800000000000001        3.5023173628962980     
   8.0000000000000000        25.600000000000001        3.5027973843371698     
   8.0000000000000000        26.400000000000002        3.5072278306030311     
   8.0000000000000000        27.200000000000003        3.5145021594400303     
   8.0000000000000000        28.000000000000000        3.4974965011504442     
   8.0000000000000000        28.800000000000001        3.4976101848189907     
   8.0000000000000000        29.600000000000001        3.5112171518549968     
   8.0000000000000000        30.400000000000002        3.5120133137379521     
   8.0000000000000000        31.200000000000003        3.5034557993181763     
   8.0000000000000000        32.000000000000000        3.5068758393604589     
   8.0000000000000000        32.800000000000004        3.5081356705300668     
   8.0000000000000000        33.600000000000001        3.5110772266681489     
   8.0000000000000000        34.399999999999999        3.5051677131155121     
   8.0000000000000000        35.200000000000003        3.4971861570105967     
   8.0000000000000000        36.000000000000000        3.5049424059485710     
   8.0000000000000000        36.800000000000004        3.5033047121005372     
   8.0000000000000000        37.600000000000001        3.5151672361436570     
   8.0000000000000000        38.400000000000006        3.4961230553374056     
   8.0000000000000000        39.200000000000003        3.4940709560789629     
   8.0000000000000000        40.000000000000000        3.5145757112291474     
   8.0000000000000000        40.800000000000004        3.5022728195484198     
   8.0000000000000000        41.600000000000001        3.5080655743426088     
   8.0000000000000000        42.400000000000006        3.5121168233903641     
   8.0000000000000000        43.200000000000003        3.5143483119903798     
   8.0000000000000000        44.000000000000000        3.5050262172494810     
   8.0000000000000000        44.800000000000004        4.5077608679551213     
   8.0000000000000000        45.600000000000001        4.5121320366238455     
   8.0000000000000000        46.400000000000006        4.5134536339922589     
   8.0000000000000000        47.200000000000003        4.5158870128261439     
   8.0000000000000000        48.000000000000000        4.5204070317940106     
   8.0000000000000000        48.800000000000004        4.5295199364745082     
   8.0000000000000000        49.600000000000001        4.5400445856861573     
   8.0000000000000000        50.400000000000006        4.5509086304443347     
   8.0000000000000000        51.200000000000003        4.5614808361813450     
   8.0000000000000000        52.000000000000000        4.5676548166366002     
   8.0000000000000000        52.800000000000004        4.5709760807710484     
   8.0000000000000000        53.600000000000001        4.5705768440856529     
   8.0000000000000000        54.400000000000006        4.5664683603793454     
   8.0000000000000000        55.200000000000003        4.5559426155651499     
   8.0000000000000000        56.000000000000000        4.5432647381619029     
   8.0000000000000000        56.800000000000004        4.5251775439216448     
   8.0000000000000000        57.600000000000001        4.5030369188575712     
   8.0000000000000000        58.400000000000006        3.5182343111558372     
   8.0000000000000000        59.200000000000003        3.5053044398568294     
   8.0000000000000000        60.000000000000000        3.5106505999114272     
   8.0000000000000000        60.800000000000004        3.4945505509299721     
   8.0000000000000000        61.600000000000001        3.5137176448224161     
   8.0000000000000000        62.400000000000006        3.5100160238370965     
   8.0000000000000000        63.200000000000003        3.4995069155135394     
   8.0000000000000000        64.000000000000000        3.5020668023973851     
   8.0000000000000000        64.799999999999997        3.5133647926140550     
   8.0000000000000000        65.600000000000009        3.4958684296986036     
   8.0000000000000000        66.400000000000006        3.5007181018053886     
   8.0000000000000000        67.200000000000003        3.5097955231209599     
   8.0000000000000000        68.000000000000000        3.5044547386646521     
   8.0000000000000000        68.799999999999997        3.5132845562353352     
   8.0000000000000000        69.600000000000009        3.4998909378356609     
   8.0000000000000000        70.400000000000006        3.5129538156261511     
   8.0000000000000000        71.200000000000003        3.5041617692554419     
   8.0000000000000000        72.000000000000000        3.4973839294822211     
   8.0000000000000000        72.799999999999997        3.5079759807796358     
   8.0000000000000000        73.600000000000009        3.5047402050863852     
   8.0000000000000000        74.400000000000006        4.5005923145160001     
   8.0000000000000000        75.200000000000003        4.5223918306011290     
   8.0000000000000000        76.000000000000000        4.5360195013996467     
   8.0000000000000000        76.800000000000011        4.5454652884524682     
   8.0000000000000000        77.600000000000009        4.5497687593163070     
   8.0000000000000000        78.400000000000006        4.5502192131368258     
   8.0000000000000000        79.200000000000003        4.5451139710433734     
   8.0000000000000000        80.000000000000000        4.5399798830644835     
   8.0000000000000000        80.800000000000011        4.5373276145687447     
   8.0000000000000000        81.600000000000009        4.5379708007582069     
   8.0000000000000000        82.400000000000006        4.5319242622811133     
   8.0000000000000000        83.200000000000003        4.5095210874963305     
   8.0000000000000000        84.000000000000000        3.5094354385665461     
   8.0000000000000000        84.800000000000011        3.5024515595441965     
   8.0000000000000000        85.600000000000009        3.5114587275844795     
   8.0000000000000000        86.400000000000006        3.4957285846612165     
   8.0000000000000000        87.200000000000003        3.5035905220141759     
   8.0000000000000000        88.000000000000000        3.5051029787175692     
   8.0000000000000000        88.800000000000011        3.5145042309079484     
   8.0000000000000000        89.600000000000009        3.4965565651505455     
   8.0000000000000000        90.400000000000006        3.4999676197850462     
   8.0000000000000000        91.200000000000003        3.4954316621115646     
   8.0000000000000000        92.000000000000000        3.4992157706362383     
   8.0000000000000000        92.800000000000011        3.5016944985848952     
   8.0000000000000000        93.600000000000009        3.5084898432928893     
   8.0000000000000000        94.400000000000006        3.4985837461425802     
   8.0000000000000000        95.200000000000003        3.5003893979861562     
   8.0000000000000000        96.000000000000000        3.4954875119020810     
   8.0000000000000000        96.800000000000011        3.5144735155568569     
   8.0000000000000000        97.600000000000009        3.5157095554368709     
   8.0000000000000000        98.400000000000006        3.4954472217335306     
   8.0000000000000000        99.200000000000003        3.4994565575799941     
   8.0000000000000000        100.00000000000000        3.5122900336462868     
   8.0000000000000000        100.80000000000001        3.4974718542675296     
   8.0000000000000000        101.60000000000001        3.5088988763608735     
   8.0000000000000000        102.40000000000001        3.5078833380596373     

   8.8000000000000007       0.80000000000000004        3.5164562784277975     
   8.8000000000000007        1.6000000000000001        3.5133309601455256     
   8.8000000000000007        2.4000000000000004        3.5135400623900455     
   8.8000000000000007        3.2000000000000002        3.5042140229347774     
   8.8000000000000007        4.0000000000000000        3.4967954188792958     
   8.8000000000000007        4.8000000000000007        3.5011777212653006     
   8.8000000000000007        5.6000000000000005        3.4979482153805557     
   8.8000000000000007        6.4000000000000004        3.5047250734265174     
   8.8000000000000007        7.2000000000000002        3.4973835968764773     
   8.8000000000000007        8.0000000000000000        3.4974026962430087     
   8.8000000000000007        8.8000000000000007        3.5136238420049244     
   8.8000000000000007        9.6000000000000014        3.5037041839886571     
   8.8000000000000007        10.400000000000000        3.4997027241509175     
   8.8000000000000007        11.200000000000001        3.5033390407349274     
   8.8000000000000007        12.000000000000000        3.5116504112241054     
   8.8000000000000007        12.800000000000001        3.5040027578897770     
   8.8000000000000007        13.600000000000001        3.4993435140063256     
   8.8000000000000007        14.400000000000000        3.5099657912244817     
   8.8000000000000007        15.200000000000001        3.5056229715751961     
   8.8000000000000007        16.000000000000000        3.5168003497722142     
   8.8000000000000007        16.800000000000001        3.4967111146035088     
   8.8000000000000007        17.600000000000001        3.5136475444344013     
   8.8000000000000007        18.400000000000002        3.4977648871764679     
   8.8000000000000007        19.200000000000003        3.4975713475021388     
   8.8000000000000007        20.000000000000000        3.5007657546361268     
   8.8000000000000007        20.800000000000001        3.5083678768021773     
   8.8000000000000007        21.600000000000001        3.5145714504161485     
   8.8000000000000007        22.400000000000002        3.4984395381285180     
   8.8000000000000007        23.200000000000003        3.4981984002289992     
   8.8000000000000007        24.000000000000000        3.5147183814176457     
   8.8000000000000007        24.800000000000001        3.5015059732415375     
   8.8000000000000007        25.600000000000001        3.5158761499917577     
   8.8000000000000007        26.400000000000002        3.4988293457541029     
   8.8000000000000007        27.200000000000003        3.5158960064913218     
   8.8000000000000007        28.000000000000000        3.5087384080201907     
   8.8000000000000007        28.800000000000001        3.5029188688899566     
   8.8000000000000007        29.600000000000001        3.5011061018144525     
   8.8000000000000007        30.400000000000002        3.4955845046625411     
   8.8000000000000007        31.200000000000003        3.5147009466442771     
   8.8000000000000007        32.000000000000000        3.4993787997177432     
   8.8000000000000007        32.800000000000004        3.5027282490916840     
   8.8000000000000007        33.600000000000001        3.5053363784166689     
   8.8000000000000007        34.399999999999999        3.4964781829005811     
   8.8000000000000007        35.200000000000003        3.5152409386405088     
   8.8000000000000007        36.000000000000000        3.5017289700289420     
   8.8000000000000007        36.800000000000004        3.5034812044594412     
   8.8000000000000007        37.600000000000001        3.5024680016262315     
   8.8000000000000007        38.400000000000006        3.5010439085798635     
   8.8000000000000007        39.200000000000003        3.5122054565273966     
   8.8000000000000007        40.000000000000000        3.5108084940652469     
   8.8000000000000007        40.800000000000004        3.4938309799564657     
   8.8000000000000007        41.600000000000001        3.5035645866286731     
   8.8000000000000007        42.400000000000006        3.5048610600088068     
   8.8000000000000007        43.200000000000003        3.4977744171228236     
   8.8000000000000007        44.000000000000000        3.5088238719386644     
   8.8000000000000007        44.800000000000004        4.4967303040834334     
   8.8000000000000007        45.600000000000001        4.5188072519680285     
   8.8000000000000007        46.400000000000006        4.5190864889195446     
   8.8000000000000007        47.200000000000003        4.5240150360972802     
   8.8000000000000007        48.000000000000000        4.5318402945080853     
   8.8000000000000007        48.800000000000004        4.5437044336295580     
   8.8000000000000007        49.600000000000001        4.5573582461602626     
   8.8000000000000007        50.400000000000006        4.5702602002431307     
   8.8000000000000007        51.200000000000003        4.5805741479718538     
   8.8000000000000007        52.000000000000000        4.5882617305431053     
   8.8000000000000007        52.800000000000004        4.5902719973701318     
   8.8000000000000007        53.600000000000001        4.5884402189963929     
   8.8000000000000007        54.400000000000006        4.5835262592410855     
   8.8000000000000007        55.200000000000003        4.5717639839723896     
   8.8000000000000007        56.000000000000000        4.5545104279772239     
   8.8000000000000007        56.800000000000004        4.5319864763013777     
   8.8000000000000007        57.600000000000001        4.5051348964410058     
   8.8000000000000007        58.400000000000006        3.4999228135141842     
   8.8000000000000007        59.200000000000003        3.4971922155116433     
   8.8000000000000007        60.000000000000000        3.5037729023474493     
   8.8000000000000007        60.800000000000004        3.5148414535403183     
   8.8000000000000007        61.600000000000001        3.5076348092223038     
   8.8000000000000007        62.400000000000006        3.5041963714513504     
   8.8000000000000007        63.200000000000003        3.4972634934610238     
   8.8000000000000007        64.000000000000000        3.5047336655052912     
   8.8000000000000007        64.799999999999997        3.5084974060784693     
   8.8000000000000007        65.600000000000009        3.5143639549728358     
   8.8000000000000007        66.400000000000006        3.5122394632986897     
   8.8000000000000007        67.200000000000003        3.4967131404111691     
   8.8000000000000007        68.000000000000000        3.4999449205361830     
   8.8000000000000007        68.799999999999997        3.5089944755307982     
   8.8000000000000007        69.600000000000009        3.4960114093873735     
   8.8000000000000007        70.400000000000006        3.5100661864107940     
   8.8000000000000007        71.200000000000003        3.5139691723589208     
   8.8000000000000007        72.000000000000000        3.5031529064621432     
   8.8000000000000007        72.799999999999997        3.5143287920001200     
   8.8000000000000007        73.600000000000009        3.5073753441271456     
   8.8000000000000007        74.400000000000006        4.5125861449698688     
   8.8000000000000007        75.200000000000003        4.5306095610905111     
   8.8000000000000007        76.000000000000000        4.5505301419262247     
   8.8000000000000007        76.800000000000011        4.5644172933335767     
   8.8000000000000007        77.600000000000009        4.5727516511878816     
   8.8000000000000007        78.400000000000006        4.5736536263614154     
   8.8000000000000007        79.200000000000003        4.5671136504553225     
   8.8000000000000007        80.000000000000000        4.5598829439910062     
   8.8000000000000007        80.800000000000011        4.5498110966473426     
   8.8000000000000007        81.600000000000009        4.5449596880977268     
   8.8000000000000007        82.400000000000006        4.5349702691035558     
   8.8000000000000007        83.200000000000003        4.4952825328581918     
   8.8000000000000007        84.000000000000000        3.5108032080797469     
   8.8000000000000007        84.800000000000011        3.5072422692538430     
   8.8000000000000007        85.600000000000009        3.4957153632430780     
   8.8000000000000007        86.400000000000006        3.5169383080940668     
   8.8000000000000007        87.200000000000003        3.4976714399127800     
   8.8000000000000007        88.000000000000000        3.5015508498497940     
   8.8000000000000007        88.800000000000011        3.5137945853062100     
   8.8000000000000007        89.600000000000009        3.4955528120694321     
   8.8000000000000007        90.400000000000006        3.4991676293908376     
   8.8000000000000007        91.200000000000003        3.5147276498301312     
   8.8000000000000007        92.000000000000000        3.5021659052057150     
   8.8000000000000007        92.800000000000011        3.5052193715582458     
   8.8000000000000007        93.600000000000009        3.5029027339750147     
   8.8000000000000007        94.400000000000006        3.5042627812860174     
   8.8000000000000007        95.200000000000003        3.5028104349382287     
   8.8000000000000007        96.000000000000000        3.5131225443128922     
   8.8000000000000007        96.800000000000011        3.5066677950056970     
   8.8000000000000007        97.600000000000009        3.4970093721496012     
   8.8000000000000007        98.400000000000006        3.5040694087740376     
   8.8000000000000007        99.200000000000003        3.5074098087874623     
   8.8000000000000007        100.00000000000000        3.4989500706780579     
   8.8000000000000007        100.80000000000001        3.5045378437990657     
   8.8000000000000007        101.60000000000001        3.5189743269721574     
   8.8000000000000007        102.40000000000001        3.4994334436769883     

   9.6000000000000014       0.80000000000000004        3.5050710274908976     
   9.6000000000000014        1.6000000000000001        3.5035484185521719     
   9.6000000000000014        2.4000000000000004        3.4958898512527208     
   9.6000000000000014        3.2000000000000002        3.5155326631356068     
   9.6000000000000014        4.0000000000000000        3.5008999258592173     
   9.6000000000000014        4.8000000000000007        3.5050773976623075     
   9.6000000000000014        5.6000000000000005        3.5031688642177334     
   9.6000000000000014        6.4000000000000004        3.5117101419179910     
   9.6000000000000014        7.2000000000000002        3.5066188640905254     
   9.6000000000000014        8.0000000000000000        3.5078309878064315     
   9.6000000000000014        8.8000000000000007        3.5072792780928550     
   9.6000000000000014        9.6000000000000014        3.5120255244132674     
   9.6000000000000014        10.400000000000000        3.4994668724460136     
   9.6000000000000014        11.200000000000001        3.5155924201602562     
   9.6000000000000014        12.000000000000000        3.4974837301204298     
   9.6000000000000014        12.800000000000001        3.5134170537278679     
   9.6000000000000014        13.600000000000001        3.4974914680601894     
   9.6000000000000014        14.400000000000000        3.5026568561280702     
   9.6000000000000014        15.200000000000001        3.4974104460876969     
   9.6000000000000014        16.000000000000000        3.4965426681755067     
   9.6000000000000014        16.800000000000001        3.5143625878892877     
   9.6000000000000014        17.600000000000001        3.5079263663624856     
   9.6000000000000014        18.400000000000002        3.4969982288012424     
   9.6000000000000014        19.200000000000003        3.5092761109559172     
   9.6000000000000014        20.000000000000000        3.5149171925995395     
   9.6000000000000014        20.800000000000001        3.5045101468171200     
   9.6000000000000014        21.600000000000001        3.4950322031342074     
   9.6000000000000014        22.400000000000002        3.5105671495914872     
   9.6000000000000014        23.200000000000003        3.5044350512258906     
   9.6000000000000014        24.000000000000000        3.5124307814322537     
   9.6000000000000014        24.800000000000001        3.4988306693275346     
   9.6000000000000014        25.600000000000001        3.5055102695637927     
   9.6000000000000014        26.400000000000002        3.5055273899639978     
   9.6000000000000014        27.200000000000003        3.4985329704673327     
   9.6000000000000014        28.000000000000000        3.5079802471757620     
   9.6000000000000014        28.800000000000001        3.5177503746897409     
   9.6000000000000014        29.600000000000001        3.5082768076247288     
   9.6000000000000014        30.400000000000002        3.5168917377741984     
   9.6000000000000014        31.200000000000003        3.4981733739052672     
   9.6000000000000014        32.000000000000000        3.4942669004177205     
   9.6000000000000014        32.800000000000004        3.5169000948961262     
   9.6000000000000014        33.600000000000001        3.4983426587455368     
   9.6000000000000014        34.399999999999999        3.5132634521291628     
   9.6000000000000014        35.200000000000003        3.5055722364462234     
   9.6000000000000014        36.000000000000000        3.4976514519732378     
   9.6000000000000014        36.800000000000004        3.5023616048239647     
   9.6000000000000014        37.600000000000001        3.5150642854382910     
   9.6000000000000014        38.400000000000006        3.5092183572297784     
   9.6000000000000014        39.200000000000003        3.5010489937804805     
   9.6000000000000014        40.000000000000000        3.5052923861924179     
   9.6000000000000014        40.800000000000004        3.5151403194042690     
   9.6000000000000014        41.600000000000001        3.4992320894126423     
   9.6000000000000014        42.400000000000006        3.5070456133837093     
   9.6000000000000014        43.200000000000003        3.5018121858793818     
   9.6000000000000014        44.000000000000000        3.5064631720169914     
   9.6000000000000014        44.800000000000004        4.4977978111189714     
   9.6000000000000014        45.600000000000001        4.5239055329364346     
   9.6000000000000014        46.400000000000006        4.5252026271984560     
   9.6000000000000014        47.200000000000003        4.5332538530840338     
   9.6000000000000014        48.000000000000000        4.5442462446989458     
   9.6000000000000014        48.800000000000004        4.5588281810043840     
   9.6000000000000014        49.600000000000001        4.5747944198539363     
   9.6000000000000014        50.400000000000006        4.5895781655655128     
   9.6000000000000014        51.200000000000003        4.5984910362965810     
   9.6000000000000014        52.000000000000000        4.6074980411661146     
   9.6000000000000014        52.800000000000004        4.6101280071303892     
   9.6000000000000014        53.600000000000001        4.6062353000328420     
   9.6000000000000014        54.400000000000006        4.5990990469458968     
   9.6000000000000014        55.200000000000003        4.5846744308460137     
   9.6000000000000014        56.000000000000000        4.5646012490816803     
   9.6000000000000014        56.800000000000004        4.5381438552026330     
   9.6000000000000014        57.600000000000001        4.5039483433861625     
   9.6000000000000014        58.400000000000006        3.5063574734128373     
   9.6000000000000014        59.200000000000003        3.5123799015778028     
   9.6000000000000014        60.000000000000000        3.5180572467221238     
   9.6000000000000014        60.800000000000004        3.4966726027858894     
   9.6000000000000014        61.600000000000001        3.5060387572967877     
   9.6000000000000014        62.400000000000006        3.4962978665076712     
   9.6000000000000014        63.200000000000003        3.5137535823026664     
   9.6000000000000014        64.000000000000000        3.5155785086877533     
   9.6000000000000014        64.799999999999997        3.4968344762546111     
   9.6000000000000014        65.600000000000009        3.4978573994911635     
   9.6000000000000014        66.400000000000006        3.5040431549076754     
   9.6000000000000014        67.200000000000003        3.5151128528035112     
   9.6000000000000014        68.000000000000000        3.5062197291428965     
   9.6000000000000014        68.799999999999997        3.4957222101222944     
   9.6000000000000014        69.600000000000009        3.5159729794093582     
   9.6000000000000014        70.400000000000006        3.5044652111002081     
   9.6000000000000014        71.200000000000003        3.4952527512386040     
   9.6000000000000014        72.000000000000000        3.5093481652608847     
   9.6000000000000014        72.799999999999997        3.4988924464298710     
   9.6000000000000014        73.600000000000009        3.5077265162665352     
   9.6000000000000014        74.400000000000006        4.4946331411643561     
   9.6000000000000014        75.200000000000003        4.5395604486954282     
   9.6000000000000014        76.000000000000000        4.5659508889016287     
   9.6000000000000014        76.800000000000011        4.5846901581015365     
   9.6000000000000014        77.600000000000009        4.5952177705447124     
   9.6000000000000014        78.400000000000006        4.5969112283027762     
   9.6000000000000014        79.200000000000003        4.5909818710588048     
   9.6000000000000014        80.000000000000000        4.5797065271662323     
   9.6000000000000014        80.800000000000011        4.5660160992686212     
   9.6000000000000014        81.600000000000009        4.5537901686405746     
   9.6000000000000014        82.400000000000006        4.5360944009827007     
   9.6000000000000014        83.200000000000003        4.5007790732579736     
   9.6000000000000014        84.000000000000000        3.5109589050199670     
   9.6000000000000014        84.800000000000011        3.4934333398132891     
   9.6000000000000014        85.600000000000009        3.5171992214330419     
   9.6000000000000014        86.400000000000006        3.5012334704685149     
   9.6000000000000014        87.200000000000003        3.5098944439427822     
   9.6000000000000014        88.000000000000000        3.5077538368233463     
   9.6000000000000014        88.800000000000011        3.5046877921346780     
   9.6000000000000014        89.600000000000009        3.5111963823852648     
   9.6000000000000014        90.400000000000006        3.5084206335461912     
   9.6000000000000014        91.200000000000003        3.5020191614477660     
   9.6000000000000014        92.000000000000000        3.4992034902001108     
   9.6000000000000014        92.800000000000011        3.5049737346760681     
   9.6000000000000014        93.600000000000009        3.5057828675641440     
   9.6000000000000014        94.400000000000006        3.4979463740334249     
   9.6000000000000014        95.200000000000003        3.4994507526206946     
   9.6000000000000014        96.000000000000000        3.4996595785912046     
   9.6000000000000014        96.800000000000011        3.4996507729394786     
   9.6000000000000014        97.600000000000009        3.5137051615192139     
   9.6000000000000014        98.400000000000006        3.5079443825597272     
   9.6000000000000014        99.200000000000003        3.5080548837832266     
   9.6000000000000014        100.00000000000000        3.5075449632136668     
   9.6000000000000014        100.80000000000001        3.5072873468690902     
   9.6000000000000014        101.60000000000001        3.5052281598837203     
   9.6000000000000014        102.40000000000001        3.4976179380190691     

   10.400000000000000       0.80000000000000004        3.5142561238524812     
   10.400000000000000        1.6000000000000001        3.4974037618650491     
   10.400000000000000        2.4000000000000004        3.5135001079005184     
   10.400000000000000        3.2000000000000002        3.5098643686007938     
   10.400000000000000        4.0000000000000000        3.4987731253362266     
   10.400000000000000        4.8000000000000007        3.5125557579056972     
   10.400000000000000        5.6000000000000005        3.5129500235490716     
   10.400000000000000        6.4000000000000004        3.4954988124171820     
   10.400000000000000        7.2000000000000002        3.4959172225672321     
   10.400000000000000        8.0000000000000000        3.5146348988320728     
   10.400000000000000        8.8000000000000007        3.5024273145811975     
   10.400000000000000        9.6000000000000014        3.5012906644577502     
   10.400000000000000        10.400000000000000        3.4988804245736391     
   10.400000000000000        11.200000000000001        3.5036055801245278     
   10.400000000000000        12.000000000000000        3.5060225969640872     
   10.400000000000000        12.800000000000001        3.4958504516534794     
   10.400000000000000        13.600000000000001        3.5080745706273890     
   10.400000000000000        14.400000000000000        3.5038634459332907     
   10.400000000000000        15.200000000000001        3.4967224169546824     
   10.400000000000000        16.000000000000000        3.5129408691705453     
   10.400000000000000        16.800000000000001        3.5027832273131243     
   10.400000000000000        17.600000000000001        3.5032174658020279     
   10.400000000000000        18.400000000000002        3.4971088158632990     
   10.400000000000000        19.200000000000003        3.5115766618761675     
   10.400000000000000        20.000000000000000        3.5023260251833435     
   10.400000000000000        20.800000000000001        3.4981267782006631     
   10.400000000000000        21.600000000000001        3.5127326419722120     
   10.400000000000000        22.400000000000002        3.5026394573370450     
   10.400000000000000        23.200000000000003        3.4974778491839440     
   10.400000000000000        24.000000000000000        3.4984363195609531     
   10.400000000000000        24.800000000000001        3.5109430984213459     
   10.400000000000000        25.600000000000001        3.4939295102468257     
   10.400000000000000        26.400000000000002        3.5111746106350066     
   10.400000000000000        27.200000000000003        3.5031750559777124     
   10.400000000000000        28.000000000000000        3.4987613803936890     
   10.400000000000000        28.800000000000001        3.4992967741276670     
   10.400000000000000        29.600000000000001        3.5015568623519684     
   10.400000000000000        30.400000000000002        3.5000510795776156     
   10.400000000000000        31.200000000000003        3.4935946185755422     
   10.400000000000000        32.000000000000000        3.5133448736993356     
   10.400000000000000        32.800000000000004        3.5083635496298831     
   10.400000000000000        33.600000000000001        3.5016214828298442     
   10.400000000000000        34.399999999999999        3.5049668619428185     
   10.400000000000000        35.200000000000003        3.5086750853625892     
   10.400000000000000        36.000000000000000        3.5082292669825219     
   10.400000000000000        36.800000000000004        3.4964925691011604     
   10.400000000000000        37.600000000000001        3.4974266246255943     
   10.400000000000000        38.400000000000006        3.5100615858965005     
   10.400000000000000        39.200000000000003        3.5071530434181892     
   10.400000000000000        40.000000000000000        3.5047632452780078     
   10.400000000000000        40.800000000000004        3.4954147336525367     
   10.400000000000000        41.600000000000001        3.5122089025719827     
   10.400000000000000        42.400000000000006        3.4977401186389088     
   10.400000000000000        43.200000000000003        3.5114773914324502     
   10.400000000000000        44.000000000000000        3.5141934747790677     
   10.400000000000000        44.800000000000004        4.5114378733163427     
   10.400000000000000        45.600000000000001        4.5265538853383482     
   10.400000000000000        46.400000000000006        4.5314903935264805     
   10.400000000000000        47.200000000000003        4.5420396521195396     
   10.400000000000000        48.000000000000000        4.5556195988106731     
   10.400000000000000        48.800000000000004        4.5716965670742420     
   10.400000000000000        49.600000000000001        4.5904912535548554     
   10.400000000000000        50.400000000000006        4.6053914199656409     
   10.400000000000000        51.200000000000003        4.6169663107403167     
   10.400000000000000        52.000000000000000        4.6238024379352529     
   10.400000000000000        52.800000000000004        4.6261099194747084     
   10.400000000000000        53.600000000000001        4.6220814107014370     
   10.400000000000000        54.400000000000006        4.6120111176049736     
   10.400000000000000        55.200000000000003        4.5946540186260787     
   10.400000000000000        56.000000000000000        4.5724013844785372     
   10.400000000000000        56.800000000000004        4.5433289161100934     
   10.400000000000000        57.600000000000001        4.5104662844804855     
   10.400000000000000        58.400000000000006        3.5029048397630289     
   10.400000000000000        59.200000000000003        3.4935845562741328     
   10.400000000000000        60.000000000000000        3.4938686499758931     
   10.400000000000000        60.800000000000004        3.5048547897529128     
   10.400000000000000        61.600000000000001        3.5149236413024227     
   10.400000000000000        62.400000000000006        3.4987395477829950     
   10.400000000000000        63.200000000000003        3.5077676836718004     
   10.400000000000000        64.000000000000000        3.5039681675524394     
   10.400000000000000        64.799999999999997        3.5081632891925665     
   10.400000000000000        65.600000000000009        3.5176004144240123     
   10.400000000000000        66.400000000000006        3.5090029765841764     
   10.400000000000000        67.200000000000003        3.4982382180125882     
   10.400000000000000        68.000000000000000        3.5154932843836626     
   10.400000000000000        68.799999999999997        3.5078061558019780     
   10.400000000000000        69.600000000000009        3.5014055110985436     
   10.400000000000000        70.400000000000006        3.4964868975098153     
   10.400000000000000        71.200000000000003        3.5149933373890065     
   10.400000000000000        72.000000000000000        3.5053823693778345     
   10.400000000000000        72.799999999999997        3.4972868983634906     
   10.400000000000000        73.600000000000009        3.5077564999801401     
   10.400000000000000        74.400000000000006        4.5116991103316968     
   10.400000000000000        75.200000000000003        4.5473626139268069     
   10.400000000000000        76.000000000000000        4.5800845535343280     
   10.400000000000000        76.800000000000011        4.6029547053770772     
   10.400000000000000        77.600000000000009        4.6182971431591309     
   10.400000000000000        78.400000000000006        4.6188172266196030     
   10.400000000000000        79.200000000000003        4.6131780822397594     
   10.400000000000000        80.000000000000000        4.6007320154635059     
   10.400000000000000        80.800000000000011        4.5822254149984278     
   10.400000000000000        81.600000000000009        4.5627057381176988     
   10.400000000000000        82.400000000000006        4.5409858640973937     
   10.400000000000000        83.200000000000003        4.5071639854472494     
   10.400000000000000        84.000000000000000        3.5058460838578194     
   10.400000000000000        84.800000000000011        3.5168981226755429     
   10.400000000000000        85.600000000000009        3.5010399744501028     
   10.400000000000000        86.400000000000006        3.5017808075859675     
   10.400000000000000        87.200000000000003        3.4947851540203190     
   10.400000000000000        88.000000000000000        3.5150425663664637     
   10.400000000000000        88.800000000000011        3.4964397296433023     
   10.400000000000000        89.600000000000009        3.5051957882884830     
   10.400000000000000        90.400000000000006        3.5072308784212107     
   10.400000000000000        91.200000000000003        3.4904356563409396     
   10.400000000000000        92.000000000000000        3.5148381194364227     
   10.400000000000000        92.800000000000011        3.4976642201297987     
   10.400000000000000        93.600000000000009        3.5041344901307001     
   10.400000000000000        94.400000000000006        3.4975071778945970     
   10.400000000000000        95.200000000000003        3.5068723735008147     
   10.400000000000000        96.000000000000000        3.5048987674623113     
   10.400000000000000        96.800000000000011        3.4970854744830966     
   10.400000000000000        97.600000000000009        3.4942519400685903     
   10.400000000000000        98.400000000000006        3.5086496820270634     
   10.400000000000000        99.200000000000003        3.5032920146515742     
   10.400000000000000        100.00000000000000        3.5118782083267317     
   10.400000000000000        100.80000000000001        3.4901766602240962     
   10.400000000000000        101.60000000000001        3.5137495457394445     
   10.400000000000000        102.40000000000001        3.5136374587881871     

   11.200000000000001       0.80000000000000004        3.4988542991130323     
   11.200000000000001        1.6000000000000001        3.4992305365420306     
   11.200000000000001        2.4000000000000004        3.5107289726221675     
   11.200000000000001        3.2000000000000002        3.5024265570838007     
   11.200000000000001        4.0000000000000000        3.4959088290873472     
   11.200000000000001        4.8000000000000007        3.5053696045477687     
   11.200000000000001        5.6000000000000005        3.5076384814206869     
   11.200000000000001        6.4000000000000004        3.5018188171353009     
   11.200000000000001        7.2000000000000002        3.5039459368910877     
   11.200000000000001        8.0000000000000000        3.4957036571146429     
   11.200000000000001        8.8000000000000007        3.4990895155682979     
   11.200000000000001        9.6000000000000014        3.5155171307803279     
   11.200000000000001        10.400000000000000        3.5112199119776824     
   11.200000000000001        11.200000000000001        3.5126877152999740     
   11.200000000000001        12.000000000000000        3.5151703153121816     
   11.200000000000001        12.800000000000001        3.5056116855506723     
   11.200000000000001        13.600000000000001        3.5038963906081375     
   11.200000000000001        14.400000000000000        3.5107673568551268     
   11.200000000000001        15.200000000000001        3.4963392917371956     
   11.200000000000001        16.000000000000000        3.5084840812220204     
   11.200000000000001        16.800000000000001        3.5104694260551503     
   11.200000000000001        17.600000000000001        3.5009080590525397     
   11.200000000000001        18.400000000000002        3.4961727068937325     
   11.200000000000001        19.200000000000003        3.5142536668106796     
   11.200000000000001        20.000000000000000        3.4966115011373113     
   11.200000000000001        20.800000000000001        3.5129217871093896     
   11.200000000000001        21.600000000000001        3.5106572274846135     
   11.200000000000001        22.400000000000002        3.5042194477668538     
   11.200000000000001        23.200000000000003        3.5142926385553519     
   11.200000000000001        24.000000000000000        3.4953655719509440     
   11.200000000000001        24.800000000000001        3.4970163516343340     
   11.200000000000001        25.600000000000001        3.5102501153579300     
   11.200000000000001        26.400000000000002        3.5080228633771839     
   11.200000000000001        27.200000000000003        3.5108406202567690     
   11.200000000000001        28.000000000000000        3.5058805853942956     
   11.200000000000001        28.800000000000001        3.5071954532780145     
   11.200000000000001        29.600000000000001        3.4994650808509555     
   11.200000000000001        30.400000000000002        3.4962715538308160     
   11.200000000000001        31.200000000000003        3.5124049081418263     
   11.200000000000001        32.000000000000000        3.5057484997163679     
   11.200000000000001        32.800000000000004        3.5045561818452513     
   11.200000000000001        33.600000000000001        3.4948681091970006     
   11.200000000000001        34.399999999999999        3.5119708811409844     
   11.200000000000001        35.200000000000003        3.5050994189404663     
   11.200000000000001        36.000000000000000        3.5018633013764968     
   11.200000000000001        36.800000000000004        3.5153525735495386     
   11.200000000000001        37.600000000000001        3.5093820675212610     
   11.200000000000001        38.400000000000006        3.5064258154840884     
   11.200000000000001        39.200000000000003        3.5012723224526896     
   11.200000000000001        40.000000000000000        3.4971892584510940     
   11.200000000000001        40.800000000000004        3.5054782755116092     
   11.200000000000001        41.600000000000001        3.5133839705259042     
   11.200000000000001        42.400000000000006        3.5095340888528397     
   11.200000000000001        43.200000000000003        3.5014390887115452     
   11.200000000000001        44.000000000000000        3.4996745426053972     
   11.200000000000001        44.800000000000004        4.4946084648353235     
   11.200000000000001        45.600000000000001        4.5278896849062331     
   11.200000000000001        46.400000000000006        4.5350756732512654     
   11.200000000000001        47.200000000000003        4.5482600563941595     
   11.200000000000001        48.000000000000000        4.5632209166658804     
   11.200000000000001        48.800000000000004        4.5820530682216729     
   11.200000000000001        49.600000000000001        4.6004983664290338     
   11.200000000000001        50.400000000000006        4.6169457979698443     
   11.200000000000001        51.200000000000003        4.6282651103045227     
   11.200000000000001        52.000000000000000        4.6351883732474652     
   11.200000000000001        52.800000000000004        4.6364707134966858     
   11.200000000000001        53.600000000000001        4.6316606950819788     
   11.200000000000001        54.400000000000006        4.6206333906563914     
   11.200000000000001        55.200000000000003        4.6009168592573610     
   11.200000000000001        56.000000000000000        4.5767017006807169     
   11.200000000000001        56.800000000000004        4.5472823102868114     
   11.200000000000001        57.600000000000001        4.4985997761932186     
   11.200000000000001        58.400000000000006        3.5028074605957769     
   11.200000000000001        59.200000000000003        3.5116622002282263     
   11.200000000000001        60.000000000000000        3.5052693600025235     
   11.200000000000001        60.800000000000004        3.5171737404681709     
   11.200000000000001        61.600000000000001        3.5028381827910877     
   11.200000000000001        62.400000000000006        3.5126561112143966     
   11.200000000000001        63.200000000000003        3.5018052925198591     
   11.200000000000001        64.000000000000000        3.5013196759811076     
   11.200000000000001        64.799999999999997        3.5068092696038216     
   11.200000000000001        65.600000000000009        3.5034539171998578     
   11.200000000000001        66.400000000000006        3.4964677229840042     
   11.200000000000001        67.200000000000003        3.5053068054955827     
   11.200000000000001        68.000000000000000        3.4968508264567770     
   11.200000000000001        68.799999999999997        3.5147649639553791     
   11.200000000000001        69.600000000000009        3.5034294468257365     
   11.200000000000001        70.400000000000006        3.5150069062268590     
   11.200000000000001        71.200000000000003        3.5077592641818964     
   11.200000000000001        72.000000000000000        3.4960123025945413     
   11.200000000000001        72.799999999999997        3.5153597211370191     
   11.200000000000001        73.600000000000009        3.5041284773845023     
   11.200000000000001        74.400000000000006        4.4991345180745927     
   11.200000000000001        75.200000000000003        4.5547727049717057     
   11.200000000000001        76.000000000000000        4.5919456434149239     
   11.200000000000001        76.800000000000011        4.6187780143169270     
   11.200000000000001        77.600000000000009        4.6346675010334000     
   11.200000000000001        78.400000000000006        4.6389132801897235     
   11.200000000000001        79.200000000000003        4.6337767944949366     
   11.200000000000001        80.000000000000000        4.6184501899780059     
   11.200000000000001        80.800000000000011        4.5969870263531076     
   11.200000000000001        81.600000000000009        4.5730759832571897     
   11.200000000000001        82.400000000000006        4.5472558552172666     
   11.200000000000001        83.200000000000003        4.5021668999869959     
   11.200000000000001        84.000000000000000        3.5062280272560349     
   11.200000000000001        84.800000000000011        3.4958369085028380     
   11.200000000000001        85.600000000000009        3.5142122524477761     
   11.200000000000001        86.400000000000006        3.5104156023835826     
   11.200000000000001        87.200000000000003        3.5170486820551119     
   11.200000000000001        88.000000000000000        3.5073070612782158     
   11.200000000000001        88.800000000000011        3.5018523299316202     
   11.200000000000001        89.600000000000009        3.4997767205898196     
   11.200000000000001        90.400000000000006        3.5107025216317309     
   11.200000000000001        91.200000000000003        3.4986824406953088     
   11.200000000000001        92.000000000000000        3.4950508028115563     
   11.200000000000001        92.800000000000011        3.4939025230651710     
   11.200000000000001        93.600000000000009        3.5018159486434892     
   11.200000000000001        94.400000000000006        3.5016482083376514     
   11.200000000000001        95.200000000000003        3.4997059893827696     
   11.200000000000001        96.000000000000000        3.4946732750012925     
   11.200000000000001        96.800000000000011        3.5017877234403096     
   11.200000000000001        97.600000000000009        3.4967276068539803     
   11.200000000000001        98.400000000000006        3.5131430465446423     
   11.200000000000001        99.200000000000003        3.4908489662538322     
   11.200000000000001        100.00000000000000        3.4948731234686981     
   11.200000000000001        100.80000000000001        3.4994195528511951     
   11.200000000000001        101.60000000000001        3.5111677068729974     
   11.200000000000001        102.40000000000001        3.4956615801782793     

   12.000000000000000       0.80000000000000004        3.5109116165698806     
   12.000000000000000        1.6000000000000001        3.5110159939858541     
   12.000000000000000        2.4000000000000004        3.5038296953447809     
   12.000000000000000        3.2000000000000002        3.4920887176383650     
   12.000000000000000        4.0000000000000000        3.5136980136832388     
   12.000000000000000        4.8000000000000007        3.5033732037064773     
   12.000000000000000        5.6000000000000005        3.4983428885359795     
   12.000000000000000        6.4000000000000004        3.5187372820954486     
   12.000000000000000        7.2000000000000002        3.5119093146056066     
   12.000000000000000        8.0000000000000000        3.5150006145234935     
   12.000000000000000        8.8000000000000007        3.5064170259988101     
   12.000000000000000        9.6000000000000014        3.5016881485240310     
   12.000000000000000        10.400000000000000        3.4957916166350538     
   12.000000000000000        11.200000000000001        3.5042360855272778     
   12.000000000000000        12.000000000000000        3.4945694247626675     
   12.000000000000000        12.800000000000001        3.5117597712063326     
   12.000000000000000        13.600000000000001        3.4970479439620354     
   12.000000000000000        14.400000000000000        3.5136733323718898     
   12.000000000000000        15.200000000000001        3.5023359169601060     
   12.000000000000000        16.000000000000000        3.5076490500715369     
   12.000000000000000        16.800000000000001        3.5023859152575896     
   12.000000000000000        17.600000000000001        3.5167126316046784     
   12.000000000000000        18.400000000000002        3.5049142690260773     
   12.000000000000000        19.200000000000003        3.5009759478305744     
   12.000000000000000        20.000000000000000        3.5094530129150261     
   12.000000000000000        20.800000000000001        3.4976968230334262     
   12.000000000000000        21.600000000000001        3.5104816295525811     
   12.000000000000000        22.400000000000002        3.5003479834182167     
   12.000000000000000        23.200000000000003        3.5047660967211640     
   12.000000000000000        24.000000000000000        3.5170935748304766     
   12.000000000000000        24.800000000000001        3.5079449266974407     
   12.000000000000000        25.600000000000001        3.5059549801203342     
   12.000000000000000        26.400000000000002        3.4987906161751696     
   12.000000000000000        27.200000000000003        3.5064130882177058     
   12.000000000000000        28.000000000000000        3.4962459626391267     
   12.000000000000000        28.800000000000001        3.5154191109079918     
   12.000000000000000        29.600000000000001        3.5037712443204088     
   12.000000000000000        30.400000000000002        3.4992123460041671     
   12.000000000000000        31.200000000000003        3.5108717805704139     
   12.000000000000000        32.000000000000000        3.5064031073590658     
   12.000000000000000        32.800000000000004        3.4980134165097954     
   12.000000000000000        33.600000000000001        3.5167454378298468     
   12.000000000000000        34.399999999999999        3.5075555699935386     
   12.000000000000000        35.200000000000003        3.5025168911348379     
   12.000000000000000        36.000000000000000        3.4971486696761405     
   12.000000000000000        36.800000000000004        3.5065774261847098     
   12.000000000000000        37.600000000000001        3.5007452527820093     
   12.000000000000000        38.400000000000006        3.4968270477227898     
   12.000000000000000        39.200000000000003        3.5163453045885662     
   12.000000000000000        40.000000000000000        3.5066929860139995     
   12.000000000000000        40.800000000000004        3.5140191000451884     
   12.000000000000000        41.600000000000001        3.4928134146877672     
   12.000000000000000        42.400000000000006        3.5036583796030136     
   12.000000000000000        43.200000000000003        3.5011888098989594     
   12.000000000000000        44.000000000000000        3.5193774940108216     
   12.000000000000000        44.800000000000004        4.5060882656190984     
   12.000000000000000        45.600000000000001        4.5253326987224058     
   12.000000000000000        46.400000000000006        4.5360029720652681     
   12.000000000000000        47.200000000000003        4.5507336222861348     
   12.000000000000000        48.000000000000000        4.5681116277264859     
   12.000000000000000        48.800000000000004        4.5869407796628607     
   12.000000000000000        49.600000000000001        4.6054776414880561     
   12.000000000000000        50.400000000000006        4.6212355520750439     
   12.000000000000000        51.200000000000003        4.6327369314964715     
   12.000000000000000        52.000000000000000        4.6394824356713196     
   12.000000000000000        52.800000000000004        4.6397944859471263     
   12.000000000000000        53.600000000000001        4.6344660029050360     
   12.000000000000000        54.400000000000006        4.6213273044123566     
   12.000000000000000        55.200000000000003        4.6026417964912580     
   12.000000000000000        56.000000000000000        4.5778297656139237     
   12.000000000000000        56.800000000000004        4.5488333593092714     
   12.000000000000000        57.600000000000001        4.5074581944083940     
   12.000000000000000        58.400000000000006        3.5047607887884400     
   12.000000000000000        59.200000000000003        3.5076529261086282     
   12.000000000000000        60.000000000000000        3.4990075813702610     
   12.000000000000000        60.800000000000004        3.5084436998618989     
   12.000000000000000        61.600000000000001        3.5041202246259227     
   12.000000000000000        62.400000000000006        3.4944475757917952     
   12.000000000000000        63.200000000000003        3.5142901386619521     
   12.000000000000000        64.000000000000000        3.4949967675548761     
   12.000000000000000        64.799999999999997        3.5043026499243060     
   12.000000000000000        65.600000000000009        3.4998672003702969     
   12.000000000000000        66.400000000000006        3.5148843792987585     
   12.000000000000000        67.200000000000003        3.5138386108874098     
   12.000000000000000        68.000000000000000        3.5023903566154710     
   12.000000000000000        68.799999999999997        3.4956315746703090     
   12.000000000000000        69.600000000000009        3.5129766726346405     
   12.000000000000000        70.400000000000006        3.5010551813005759     
   12.000000000000000        71.200000000000003        3.5015728030980600     
   12.000000000000000        72.000000000000000        3.5150283188818841     
   12.000000000000000        72.799999999999997        3.5066041805997905     
   12.000000000000000        73.600000000000009        3.5055014178165069     
   12.000000000000000        74.400000000000006        4.5037877668109498     
   12.000000000000000        75.200000000000003        4.5604533355269359     
   12.000000000000000        76.000000000000000        4.6023508163174895     
   12.000000000000000        76.800000000000011        4.6311648665243341     
   12.000000000000000        77.600000000000009        4.6492307158226511     
   12.000000000000000        78.400000000000006        4.6548884838754567     
   12.000000000000000        79.200000000000003        4.6490714545317662     
   12.000000000000000        80.000000000000000        4.6338913850408003     
   12.000000000000000        80.800000000000011        4.6100291460072116     
   12.000000000000000        81.600000000000009        4.5818857156014561     
   12.000000000000000        82.400000000000006        4.5505044751132822     
   12.000000000000000        83.200000000000003        4.4990169174212946     
   12.000000000000000        84.000000000000000        3.5072138671963979     
   12.000000000000000        84.800000000000011        3.5137931107404485     
   12.000000000000000        85.600000000000009        3.5017297523092581     
   12.000000000000000        86.400000000000006        3.4957487214665335     
   12.000000000000000        87.200000000000003        3.4905542039714272     
   12.000000000000000        88.000000000000000        3.5067669074216772     
   12.000000000000000        88.800000000000011        3.5123003573520810     
   12.000000000000000        89.600000000000009        3.5070740745304376     
   12.000000000000000        90.400000000000006        3.4989801774647282     
   12.000000000000000        91.200000000000003        3.5032190239134282     
   12.000000000000000        92.000000000000000        3.5086342501983840     
   12.000000000000000        92.800000000000011        3.4984095934186841     
   12.000000000000000        93.600000000000009        3.4856574482261751     
   12.000000000000000        94.400000000000006        3.4859719336781745     
   12.000000000000000        95.200000000000003        3.4828926850355022     
   12.000000000000000        96.000000000000000        3.4927201582081184     
   12.000000000000000        96.800000000000011        3.5046644322828304     
   12.000000000000000        97.600000000000009        3.4936712375514736     
   12.000000000000000        98.400000000000006        3.5095374778289314     
   12.000000000000000        99.200000000000003        3.5050307988371170     
   12.000000000000000        100.00000000000000        3.5152806223971287     
   12.000000000000000        100.80000000000001        3.4962479795011525     
   12.000000000000000        101.60000000000001        3.5100561305403217     
   12.000000000000000        102.40000000000001        3.4976215091607994     

   12.800000000000001       0.80000000000000004        3.5145784456965741     
   12.800000000000001        1.6000000000000001        3.5023411213316180     
   12.800000000000001        2.4000000000000004        3.5003082352574424     
   12.800000000000001        3.2000000000000002        3.5111036412449499     
   12.800000000000001        4.0000000000000000        3.5073634578838937     
   12.800000000000001        4.8000000000000007        3.5020949260761700     
   12.800000000000001        5.6000000000000005        3.5014502192190600     
   12.800000000000001        6.4000000000000004        3.5024746038456414     
   12.800000000000001        7.2000000000000002        3.4970888205291666     
   12.800000000000001        8.0000000000000000        3.4922387606050003     
   12.800000000000001        8.8000000000000007        3.5078882981183530     
   12.800000000000001        9.6000000000000014        3.5020475861456339     
   12.800000000000001        10.400000000000000        3.5093693112214051     
   12.800000000000001        11.200000000000001        3.5045019644100832     
   12.800000000000001        12.000000000000000        3.5125721169373993     
   12.800000000000001        12.800000000000001        3.5064354328293885     
   12.800000000000001        13.600000000000001        3.5155966467569448     
   12.800000000000001        14.400000000000000        3.4942051900350366     
   12.800000000000001        15.200000000000001        3.5133636069977605     
   12.800000000000001        16.000000000000000        3.4964088987502917     
   12.800000000000001        16.800000000000001        3.5091391813915824     
   12.800000000000001        17.600000000000001        3.5012663823336139     
   12.800000000000001        18.400000000000002        3.5132702885261970     
   12.800000000000001        19.200000000000003        3.4982120610851255     
   12.800000000000001        20.000000000000000        3.5158472904738476     
   12.800000000000001        20.800000000000001        3.4993257516680432     
   12.800000000000001        21.600000000000001        3.4956178129565614     
   12.800000000000001        22.400000000000002        3.5009871852602630     
   12.800000000000001        23.200000000000003        3.5153696028263743     
   12.800000000000001        24.000000000000000        3.4917082357687557     
   12.800000000000001        24.800000000000001        3.5084791379660363     
   12.800000000000001        25.600000000000001        3.5027770592480088     
   12.800000000000001        26.400000000000002        3.4991940878796108     
   12.800000000000001        27.200000000000003        3.5057411252981572     
   12.800000000000001        28.000000000000000        3.5096802900045656     
   12.800000000000001        28.800000000000001        3.5003518395586402     
   12.800000000000001        29.600000000000001        3.5125988811859914     
   12.800000000000001        30.400000000000002        3.5146290898371757     
   12.800000000000001        31.200000000000003        3.5079652833833865     
   12.800000000000001        32.000000000000000        3.4974670162129811     
   12.800000000000001        32.800000000000004        3.5033300870337256     
   12.800000000000001        33.600000000000001        3.4973200547788701     
   12.800000000000001        34.399999999999999        3.4985453042052250     
   12.800000000000001        35.200000000000003        3.5105022716143925     
   12.800000000000001        36.000000000000000        3.4967809533943379     
   12.800000000000001        36.800000000000004        3.5150078201066810     
   12.800000000000001        37.600000000000001        3.5140637675350410     
   12.800000000000001        38.400000000000006        3.5093510704363302     
   12.800000000000001        39.200000000000003        3.4983154871226407     
   12.800000000000001        40.000000000000000        3.5132437799069360     
   12.800000000000001        40.800000000000004        3.5029532032753581     
   12.800000000000001        41.600000000000001        3.5064111533173263     
   12.800000000000001        42.400000000000006        3.5088104147966437     
   12.800000000000001        43.200000000000003        3.5018605772956586     
   12.800000000000001        44.000000000000000        3.5121846394830483     
   12.800000000000001        44.800000000000004        4.4965696756916413     
   12.800000000000001        45.600000000000001        4.5191918471488366     
   12.800000000000001        46.400000000000006        4.5328325796415454     
   12.800000000000001        47.200000000000003        4.5483548423320732     
   12.800000000000001        48.000000000000000        4.5657108767309236     
   12.800000000000001        48.800000000000004        4.5833035080335547     
   12.800000000000001        49.600000000000001        4.6017977766884712     
   12.800000000000001        50.400000000000006        4.6166847036618144     
   12.800000000000001        51.200000000000003        4.6279507649714811     
   12.800000000000001        52.000000000000000        4.6338339598445897     
   12.800000000000001        52.800000000000004        4.6334059064167379     
   12.800000000000001        53.600000000000001        4.6278181131431460     
   12.800000000000001        54.400000000000006        4.6153751143393409     
   12.800000000000001        55.200000000000003        4.5974024511651956     
   12.800000000000001        56.000000000000000        4.5734692437784910     
   12.800000000000001        56.800000000000004        4.5472938831763932     
   12.800000000000001        57.600000000000001        4.4980760716865422     
   12.800000000000001        58.400000000000006        3.5064660052915340     
   12.800000000000001        59.200000000000003        3.5040466285392919     
   12.800000000000001        60.000000000000000        3.5183712690801108     
   12.800000000000001        60.800000000000004        3.4950131651457039     
   12.800000000000001        61.600000000000001        3.4993696503274654     
   12.800000000000001        62.400000000000006        3.5140317486191011     
   12.800000000000001        63.200000000000003        3.5045982080343618     
   12.800000000000001        64.000000000000000        3.5152963591294752     
   12.800000000000001        64.799999999999997        3.5107812943580341     
   12.800000000000001        65.600000000000009        3.4961241944805503     
   12.800000000000001        66.400000000000006        3.5099664311091834     
   12.800000000000001        67.200000000000003        3.5065360008287696     
   12.800000000000001        68.000000000000000        3.5103652801328211     
   12.800000000000001        68.799999999999997        3.5041067574894811     
   12.800000000000001        69.600000000000009        3.5138284918234581     
   12.800000000000001        70.400000000000006        3.4993214279375304     
   12.800000000000001        71.200000000000003        3.5116861819423351     
   12.800000000000001        72.000000000000000        3.4967809689414069     
   12.800000000000001        72.799999999999997        3.5007451191025187     
   12.800000000000001        73.600000000000009        3.5086956317724622     
   12.800000000000001        74.400000000000006        4.4989683546117494     
   12.800000000000001        75.200000000000003        4.5640597311360143     
   12.800000000000001        76.000000000000000        4.6071777569306418     
   12.800000000000001        76.800000000000011        4.6389374822956970     
   12.800000000000001        77.600000000000009        4.6584191105167552     
   12.800000000000001        78.400000000000006        4.6656838527761995     
   12.800000000000001        79.200000000000003        4.6610235073422315     
   12.800000000000001        80.000000000000000        4.6451223687240883     
   12.800000000000001        80.800000000000011        4.6187975062974447     
   12.800000000000001        81.600000000000009        4.5887574099057193     
   12.800000000000001        82.400000000000006        4.5532624026094091     
   12.800000000000001        83.200000000000003        4.5036498053284273     
   12.800000000000001        84.000000000000000        3.5089024524047718     
   12.800000000000001        84.800000000000011        3.4956735470158904     
   12.800000000000001        85.600000000000009        3.4928752786631607     
   12.800000000000001        86.400000000000006        3.5140223366771015     
   12.800000000000001        87.200000000000003        3.5147299392113061     
   12.800000000000001        88.000000000000000        3.5049186150981959     
   12.800000000000001        88.800000000000011        3.4990756004275467     
   12.800000000000001        89.600000000000009        3.4996183107895820     
   12.800000000000001        90.400000000000006        3.5055680319954972     
   12.800000000000001        91.200000000000003        3.5060151182061858     
   12.800000000000001        92.000000000000000        3.5410469465127394     
   12.800000000000001        92.800000000000011        3.5838716166680245     
   12.800000000000001        93.600000000000009        3.6277558824432869     
   12.800000000000001        94.400000000000006        3.6531898052963863     
   12.800000000000001        95.200000000000003        3.6247353143834764     
   12.800000000000001        96.000000000000000        3.5893467192102269     
   12.800000000000001        96.800000000000011        3.5884936851505707     
   12.800000000000001        97.600000000000009        3.5025183603218064     
   12.800000000000001        98.400000000000006        3.4995201504557234     
   12.800000000000001        99.200000000000003        3.4943936994438940     
   12.800000000000001        100.00000000000000        3.5109094191768739     
   12.800000000000001        100.80000000000001        3.4961260583648563     
   12.800000000000001        101.60000000000001        3.5082964632534752     
   12.800000000000001        102.40000000000001        3.4980529075122080     

   13.600000000000001       0.80000000000000004        3.4939237035259718     
   13.600000000000001        1.6000000000000001        3.5003066711635182     
   13.600000000000001        2.4000000000000004        3.5077034324368377     
   13.600000000000001        3.2000000000000002        3.5041386455908823     
   13.600000000000001        4.0000000000000000        3.5032822665635504     
   13.600000000000001        4.8000000000000007        3.4982699228551311     
   13.600000000000001        5.6000000000000005        3.5160072560713660     
   13.600000000000001        6.4000000000000004        3.5074621571479385     
   13.600000000000001        7.2000000000000002        3.5151131243815046     
   13.600000000000001        8.0000000000000000        3.5105273994805852     
   13.600000000000001        8.8000000000000007        3.5089487285499175     
   13.600000000000001        9.6000000000000014        3.5018610568687398     
   13.600000000000001        10.400000000000000        3.5112027729198014     
   13.600000000000001        11.200000000000001        3.5140813664021131     
   13.600000000000001        12.000000000000000        3.4984287888411321     
   13.600000000000001        12.800000000000001        3.4989730540351660     
   13.600000000000001        13.600000000000001        3.4957704117601742     
   13.600000000000001        14.400000000000000        3.5087009661062392     
   13.600000000000001        15.200000000000001        3.5012079886895537     
   13.600000000000001        16.000000000000000        3.4999541082745567     
   13.600000000000001        16.800000000000001        3.5012397801582007     
   13.600000000000001        17.600000000000001        3.4956971395420382     
   13.600000000000001        18.400000000000002        3.5161585380798011     
   13.600000000000001        19.200000000000003        3.5022743000328638     
   13.600000000000001        20.000000000000000        3.5108184461829710     
   13.600000000000001        20.800000000000001        3.5053210083426141     
   13.600000000000001        21.600000000000001        3.5144457509691067     
   13.600000000000001        22.400000000000002        3.5075712414983102     
   13.600000000000001        23.200000000000003        3.5065522217877505     
   13.600000000000001        24.000000000000000        3.4926331901444017     
   13.600000000000001        24.800000000000001        3.5123386020283975     
   13.600000000000001        25.600000000000001        3.5030202278513771     
   13.600000000000001        26.400000000000002        3.4964318565033361     
   13.600000000000001        27.200000000000003        3.5148515738319071     
   13.600000000000001        28.000000000000000        3.4978308993497946     
   13.600000000000001        28.800000000000001        3.4975379639240489     
   13.600000000000001        29.600000000000001        3.5053682726921203     
   13.600000000000001        30.400000000000002        3.4950709049235962     
   13.600000000000001        31.200000000000003        3.5079369898875101     
   13.600000000000001        32.000000000000000        3.5017835063592031     
   13.600000000000001        32.800000000000004        3.5168570140780737     
   13.600000000000001        33.600000000000001        3.5080775621882792     
   13.600000000000001        34.399999999999999        3.5024354286591572     
   13.600000000000001        35.200000000000003        3.5136860788006565     
   13.600000000000001        36.000000000000000        3.4973947221744712     
   13.600000000000001        36.800000000000004        3.4960308403002402     
   13.600000000000001        37.600000000000001        3.4957104825824490     
   13.600000000000001        38.400000000000006        3.5017224462775332     
   13.600000000000001        39.200000000000003        3.5146871928683820     
   13.600000000000001        40.000000000000000        3.5011546570582204     
   13.600000000000001        40.800000000000004        3.4957840026606175     
   13.600000000000001        41.600000000000001        3.5068249314333491     
   13.600000000000001        42.400000000000006        3.5030551961373422     
   13.600000000000001        43.200000000000003        3.5168589399856716     
   13.600000000000001        44.000000000000000        3.5095479418900837     
   13.600000000000001        44.800000000000004        4.5064471594919953     
   13.600000000000001        45.600000000000001        4.5137552268698142     
   13.600000000000001        46.400000000000006        4.5244167114648297     
   13.600000000000001        47.200000000000003        4.5411538808225904     
   13.600000000000001        48.000000000000000        4.5563506140857051     
   13.600000000000001        48.800000000000004        4.5741768242858019     
   13.600000000000001        49.600000000000001        4.5901914055566087     
   13.600000000000001        50.400000000000006        4.6030728324481878     
   13.600000000000001        51.200000000000003        4.6119302460483791     
   13.600000000000001        52.000000000000000        4.6173340938437200     
   13.600000000000001        52.800000000000004        4.6173293159418707     
   13.600000000000001        53.600000000000001        4.6121879966864077     
   13.600000000000001        54.400000000000006        4.6006755348177979     
   13.600000000000001        55.200000000000003        4.5831033307235511     
   13.600000000000001        56.000000000000000        4.5616972404922729     
   13.600000000000001        56.800000000000004        4.5386810089803156     
   13.600000000000001        57.600000000000001        4.4966365642487380     
   13.600000000000001        58.400000000000006        3.5080043320252594     
   13.600000000000001        59.200000000000003        3.5066882972086582     
   13.600000000000001        60.000000000000000        3.4990984688772171     
   13.600000000000001        60.800000000000004        3.4948473820457409     
   13.600000000000001        61.600000000000001        3.5127998389042157     
   13.600000000000001        62.400000000000006        3.5018092829977290     
   13.600000000000001        63.200000000000003        3.5107300511259951     
   13.600000000000001        64.000000000000000        3.5005073752614764     
   13.600000000000001        64.799999999999997        3.4956708128064982     
   13.600000000000001        65.600000000000009        3.5161621305551116     
   13.600000000000001        66.400000000000006        3.5044033525213809     
   13.600000000000001        67.200000000000003        3.4987305657752517     
   13.600000000000001        68.000000000000000        3.5076117016089454     
   13.600000000000001        68.799999999999997        3.5072486845284110     
   13.600000000000001        69.600000000000009        3.5056092104971137     
   13.600000000000001        70.400000000000006        3.4979501364657937     
   13.600000000000001        71.200000000000003        3.5077991292332866     
   13.600000000000001        72.000000000000000        3.5153537923508775     
   13.600000000000001        72.799999999999997        3.5067789874794673     
   13.600000000000001        73.600000000000009        3.5056187874678657     
   13.600000000000001        74.400000000000006        4.5114769061286095     
   13.600000000000001        75.200000000000003        4.5629052514295161     
   13.600000000000001        76.000000000000000        4.6076979042012649     
   13.600000000000001        76.800000000000011        4.6403567360563889     
   13.600000000000001        77.600000000000009        4.6612522057790748     
   13.600000000000001        78.400000000000006        4.6686682211513029     
   13.600000000000001        79.200000000000003        4.6639068541060702     
   13.600000000000001        80.000000000000000        4.6481822545293827     
   13.600000000000001        80.800000000000011        4.6212097629536126     
   13.600000000000001        81.600000000000009        4.5894003981801736     
   13.600000000000001        82.400000000000006        4.5538364842055810     
   13.600000000000001        83.200000000000003        4.4978514735802673     
   13.600000000000001        84.000000000000000        3.5063045557446406     
   13.600000000000001        84.800000000000011        3.5146381973481362     
   13.600000000000001        85.600000000000009        3.5113744630987367     
   13.600000000000001        86.400000000000006        3.5074969217173324     
   13.600000000000001        87.200000000000003        3.4948499273885281     
   13.600000000000001        88.000000000000000        3.4982462107351320     
   13.600000000000001        88.800000000000011        3.5053910801018775     
   13.600000000000001        89.600000000000009        3.5572317336941843     
   13.600000000000001        90.400000000000006        4.5029143310420610     
   13.600000000000001        91.200000000000003        4.4986261504814786     
   13.600000000000001        92.000000000000000        4.4959964484197190     
   13.600000000000001        92.800000000000011        4.5003472747652076     
   13.600000000000001        93.600000000000009        4.4971382662606123     
   13.600000000000001        94.400000000000006        4.4922642216781323     
   13.600000000000001        95.200000000000003        4.4905912666325474     
   13.600000000000001        96.000000000000000        4.4998436714394980     
   13.600000000000001        96.800000000000011        4.4892659978162213     
   13.600000000000001        97.600000000000009        4.5037383829006332     
   13.600000000000001        98.400000000000006        4.5041334642688300     
   13.600000000000001        99.200000000000003        3.6711568336935332     
   13.600000000000001        100.00000000000000        3.5109706001080609     
   13.600000000000001        100.80000000000001        3.5069676473857441     
   13.600000000000001        101.60000000000001        3.5101532192048257     
   13.600000000000001        102.40000000000001        3.5067341048260885     

   14.400000000000000       0.80000000000000004        3.5145554225464055     
   14.400000000000000        1.6000000000000001        3.4940172834891623     
   14.400000000000000        2.4000000000000004        3.5177301061241333     
   14.400000000000000        3.2000000000000002        3.4981462974549444     
   14.400000000000000        4.0000000000000000        3.5017286551769518     
   14.400000000000000        4.8000000000000007        3.5115689890034241     
   14.400000000000000        5.6000000000000005        3.4919735456147079     
   14.400000000000000        6.4000000000000004        3.4956028878222476     
   14.400000000000000        7.2000000000000002        3.5014641143514518     
   14.400000000000000        8.0000000000000000        3.5061737241476609     
   14.400000000000000        8.8000000000000007        3.4956035389954558     
   14.400000000000000        9.6000000000000014        3.4995610251294886     
   14.400000000000000        10.400000000000000        3.5034124604640828     
   14.400000000000000        11.200000000000001        3.5027983756962242     
   14.400000000000000        12.000000000000000        3.5052083933238953     
   14.400000000000000        12.800000000000001        3.5160689415643964     
   14.400000000000000        13.600000000000001        3.5010353375042982     
   14.400000000000000        14.400000000000000        3.5166993571511131     
   14.400000000000000        15.200000000000001        3.5013339507658507     
   14.400000000000000        16.000000000000000        3.5175250080292031     
   14.400000000000000        16.800000000000001        3.5077129307606634     
   14.400000000000000        17.600000000000001        3.5059632057438366     
   14.400000000000000        18.400000000000002        3.5006176806588294     
   14.400000000000000        19.200000000000003        3.4936073074950729     
   14.400000000000000        20.000000000000000        3.5092685908211876     
   14.400000000000000        20.800000000000001        3.5042762509922589     
   14.400000000000000        21.600000000000001        3.4977425962178748     
   14.400000000000000        22.400000000000002        3.5143908539790645     
   14.400000000000000        23.200000000000003        3.5021720718275349     
   14.400000000000000        24.000000000000000        3.5149333697709784     
   14.400000000000000        24.800000000000001        3.5036236331467663     
   14.400000000000000        25.600000000000001        3.5076024797114957     
   14.400000000000000        26.400000000000002        3.5137597851686375     
   14.400000000000000        27.200000000000003        3.5085693267493756     
   14.400000000000000        28.000000000000000        3.5050471541357235     
   14.400000000000000        28.800000000000001        3.5158431297649382     
   14.400000000000000        29.600000000000001        3.5053916695592990     
   14.400000000000000        30.400000000000002        3.5126893690103067     
   14.400000000000000        31.200000000000003        3.5014517988213023     
   14.400000000000000        32.000000000000000        3.5084400825385900     
   14.400000000000000        32.800000000000004        3.5022830343646549     
   14.400000000000000        33.600000000000001        3.5130225204527998     
   14.400000000000000        34.399999999999999        3.5055301736659970     
   14.400000000000000        35.200000000000003        3.5161030655935117     
   14.400000000000000        36.000000000000000        3.4994063064251404     
   14.400000000000000        36.800000000000004        3.5042185655866374     
   14.400000000000000        37.600000000000001        3.5017142538255244     
   14.400000000000000        38.400000000000006        3.5148894013069003     
   14.400000000000000        39.200000000000003        3.5049891609764061     
   14.400000000000000        40.000000000000000        3.5161194127868423     
   14.400000000000000        40.800000000000004        3.5061439853801954     
   14.400000000000000        41.600000000000001        3.5160386290952990     
   14.400000000000000        42.400000000000006        3.4930364498202211     
   14.400000000000000        43.200000000000003        3.4955443302012328     
   14.400000000000000        44.000000000000000        3.4991200931786994     
   14.400000000000000        44.800000000000004        4.5001220395830286     
   14.400000000000000        45.600000000000001        4.5112125627249755     
   14.400000000000000        46.400000000000006        4.5162979716135494     
   14.400000000000000        47.200000000000003        4.5297234684038701     
   14.400000000000000        48.000000000000000        4.5456740344639535     
   14.400000000000000        48.800000000000004        4.5592844226073463     
   14.400000000000000        49.600000000000001        4.5723699245036382     
   14.400000000000000        50.400000000000006        4.5820442088532749     
   14.400000000000000        51.200000000000003        4.5896953982641451     
   14.400000000000000        52.000000000000000        4.5925895478089336     
   14.400000000000000        52.800000000000004        4.5927128162216029     
   14.400000000000000        53.600000000000001        4.5880468159748187     
   14.400000000000000        54.400000000000006        4.5784343356076587     
   14.400000000000000        55.200000000000003        4.5636550036451453     
   14.400000000000000        56.000000000000000        4.5418922586245074     
   14.400000000000000        56.800000000000004        4.5075388383747672     
   14.400000000000000        57.600000000000001        4.5039185762653124     
   14.400000000000000        58.400000000000006        3.5011646907410698     
   14.400000000000000        59.200000000000003        3.4962940806536440     
   14.400000000000000        60.000000000000000        3.5138203760041682     
   14.400000000000000        60.800000000000004        3.5096184600111320     
   14.400000000000000        61.600000000000001        3.5052047301656484     
   14.400000000000000        62.400000000000006        3.4975916669211631     
   14.400000000000000        63.200000000000003        3.5049721143150987     
   14.400000000000000        64.000000000000000        3.5145318843238593     
   14.400000000000000        64.799999999999997        3.5108656772613478     
   14.400000000000000        65.600000000000009        3.5027268993323455     
   14.400000000000000        66.400000000000006        3.4980119727136985     
   14.400000000000000        67.200000000000003        3.5060581387617238     
   14.400000000000000        68.000000000000000        3.5127588832829439     
   14.400000000000000        68.799999999999997        3.5058868187172112     
   14.400000000000000        69.600000000000009        3.5009056101174578     
   14.400000000000000        70.400000000000006        3.5147057471104444     
   14.400000000000000        71.200000000000003        3.4936386398756500     
   14.400000000000000        72.000000000000000        3.5080974961408233     
   14.400000000000000        72.799999999999997        3.5137849881524623     
   14.400000000000000        73.600000000000009        3.5026316547690910     
   14.400000000000000        74.400000000000006        4.5078210578988962     
   14.400000000000000        75.200000000000003        4.5603759460021296     
   14.400000000000000        76.000000000000000        4.6046542312719119     
   14.400000000000000        76.800000000000011        4.6361786532185594     
   14.400000000000000        77.600000000000009        4.6561008364044252     
   14.400000000000000        78.400000000000006        4.6639598943301612     
   14.400000000000000        79.200000000000003        4.6599230306613597     
   14.400000000000000        80.000000000000000        4.6428621528768419     
   14.400000000000000        80.800000000000011        4.6163291571103402     
   14.400000000000000        81.600000000000009        4.5848762495543145     
   14.400000000000000        82.400000000000006        4.5504875306035864     
   14.400000000000000        83.200000000000003        4.5124571290761182     
   14.400000000000000        84.000000000000000        3.5057727821910429     
   14.400000000000000        84.800000000000011        3.5038879885073029     
   14.400000000000000        85.600000000000009        3.4965896730898889     
   14.400000000000000        86.400000000000006        3.5068546280464972     
   14.400000000000000        87.200000000000003        3.4995949968588382     
   14.400000000000000        88.000000000000000        3.5017020235931793     
   14.400000000000000        88.800000000000011        3.6125798252152248     
   14.400000000000000        89.600000000000009        4.4868796227665442     
   14.400000000000000        90.400000000000006        4.5067088714723971     
   14.400000000000000        91.200000000000003        4.5146579773532007     
   14.400000000000000        92.000000000000000        4.5085713245755805     
   14.400000000000000        92.800000000000011        4.5029065277098628     
   14.400000000000000        93.600000000000009        4.5037400101037877     
   14.400000000000000        94.400000000000006        4.5023232300421103     
   14.400000000000000        95.200000000000003        4.4982286264155826     
   14.400000000000000        96.000000000000000        4.5120426704268342     
   14.400000000000000        96.800000000000011        4.4986604869823577     
   14.400000000000000        97.600000000000009        4.5091729127766822     
   14.400000000000000        98.400000000000006        4.5011847590577085     
   14.400000000000000        99.200000000000003        4.5056481479783725     
   14.400000000000000        100.00000000000000        3.6612559268667320     
   14.400000000000000        100.80000000000001        3.4970765206580792     
   14.400000000000000        101.60000000000001        3.5056895911135362     
   14.400000000000000        102.40000000000001        3.5008988178991993     

   15.200000000000001       0.80000000000000004        3.5077819075663221     
   15.200000000000001        1.6000000000000001        3.4976227827912516     
   15.200000000000001        2.4000000000000004        3.5035557526042376     
   15.200000000000001        3.2000000000000002        3.5153173442800547     
   15.200000000000001        4.0000000000000000        3.5059064022184736     
   15.200000000000001        4.8000000000000007        3.5095423147152434     
   15.200000000000001        5.6000000000000005        3.5126826622570091     
   15.200000000000001        6.4000000000000004        3.5070104299106566     
   15.200000000000001        7.2000000000000002        3.4972621825330736     
   15.200000000000001        8.0000000000000000        3.5133104852148631     
   15.200000000000001        8.8000000000000007        3.4960345551713559     
   15.200000000000001        9.6000000000000014        3.5191900930844962     
   15.200000000000001        10.400000000000000        3.4988938010794839     
   15.200000000000001        11.200000000000001        3.5139606126623510     
   15.200000000000001        12.000000000000000        3.5135997262189367     
   15.200000000000001        12.800000000000001        3.4986733669003280     
   15.200000000000001        13.600000000000001        3.5047366593804750     
   15.200000000000001        14.400000000000000        3.5084208574714557     
   15.200000000000001        15.200000000000001        3.5050079006243702     
   15.200000000000001        16.000000000000000        3.5023295645583592     
   15.200000000000001        16.800000000000001        3.5031515033504363     
   15.200000000000001        17.600000000000001        3.5042602942513676     
   15.200000000000001        18.400000000000002        3.4973047322243471     
   15.200000000000001        19.200000000000003        3.5137640704818054     
   15.200000000000001        20.000000000000000        3.5058545705786530     
   15.200000000000001        20.800000000000001        3.5057908429422211     
   15.200000000000001        21.600000000000001        3.4974435594391275     
   15.200000000000001        22.400000000000002        3.5082295253952149     
   15.200000000000001        23.200000000000003        3.4988797029384240     
   15.200000000000001        24.000000000000000        3.4976450679918747     
   15.200000000000001        24.800000000000001        3.4995702425682493     
   15.200000000000001        25.600000000000001        3.5087499721625872     
   15.200000000000001        26.400000000000002        3.5006842368899802     
   15.200000000000001        27.200000000000003        3.5017192657823064     
   15.200000000000001        28.000000000000000        3.4956091934280549     
   15.200000000000001        28.800000000000001        3.5139828244502973     
   15.200000000000001        29.600000000000001        3.4934943714501503     
   15.200000000000001        30.400000000000002        3.4975634510715250     
   15.200000000000001        31.200000000000003        3.4974947785357546     
   15.200000000000001        32.000000000000000        3.5165509293374995     
   15.200000000000001        32.800000000000004        3.4956131081595165     
   15.200000000000001        33.600000000000001        3.5162484010667487     
   15.200000000000001        34.399999999999999        3.4963082147024962     
   15.200000000000001        35.200000000000003        3.5017063097417838     
   15.200000000000001        36.000000000000000        3.5099612648262357     
   15.200000000000001        36.800000000000004        3.5136863800097724     
   15.200000000000001        37.600000000000001        3.5043834769655606     
   15.200000000000001        38.400000000000006        3.5006637763193460     
   15.200000000000001        39.200000000000003        3.4942371469099229     
   15.200000000000001        40.000000000000000        3.5029401259332844     
   15.200000000000001        40.800000000000004        3.4978767044339523     
   15.200000000000001        41.600000000000001        3.4959611858799229     
   15.200000000000001        42.400000000000006        3.5178320291033347     
   15.200000000000001        43.200000000000003        3.4999160617881371     
   15.200000000000001        44.000000000000000        3.5128125113304307     
   15.200000000000001        44.800000000000004        3.5944422196113308     
   15.200000000000001        45.600000000000001        4.5094805717675479     
   15.200000000000001        46.400000000000006        4.5013291241935818     
   15.200000000000001        47.200000000000003        4.5189757696466195     
   15.200000000000001        48.000000000000000        4.5275258204343558     
   15.200000000000001        48.800000000000004        4.5363155728849476     
   15.200000000000001        49.600000000000001        4.5456712158725683     
   15.200000000000001        50.400000000000006        4.5533622535801435     
   15.200000000000001        51.200000000000003        4.5549885089707098     
   15.200000000000001        52.000000000000000        4.5587115613579474     
   15.200000000000001        52.800000000000004        4.5565885288056069     
   15.200000000000001        53.600000000000001        4.5535489270683298     
   15.200000000000001        54.400000000000006        4.5482243313598305     
   15.200000000000001        55.200000000000003        4.5373892899893642     
   15.200000000000001        56.000000000000000        4.5076781045584466     
   15.200000000000001        56.800000000000004        4.5064475534144810     
   15.200000000000001        57.600000000000001        3.5090085416868306     
   15.200000000000001        58.400000000000006        3.5122447837318762     
   15.200000000000001        59.200000000000003        3.5122994435929393     
   15.200000000000001        60.000000000000000        3.5084704129917750     
   15.200000000000001        60.800000000000004        3.5007650349852661     
   15.200000000000001        61.600000000000001        3.4977899012302749     
   15.200000000000001        62.400000000000006        3.5159141396313540     
   15.200000000000001        63.200000000000003        3.5031443207208972     
   15.200000000000001        64.000000000000000        3.4994214316895351     
   15.200000000000001        64.799999999999997        3.4964222251714978     
   15.200000000000001        65.600000000000009        3.5067191049767681     
   15.200000000000001        66.400000000000006        3.5148165815136867     
   15.200000000000001        67.200000000000003        3.4942654450052006     
   15.200000000000001        68.000000000000000        3.4994027290919263     
   15.200000000000001        68.799999999999997        3.4957126606317899     
   15.200000000000001        69.600000000000009        3.5049831271132987     
   15.200000000000001        70.400000000000006        3.5118697749427024     
   15.200000000000001        71.200000000000003        3.5049416479207589     
   15.200000000000001        72.000000000000000        3.5021737062748026     
   15.200000000000001        72.799999999999997        3.5129144507385131     
   15.200000000000001        73.600000000000009        3.5041597714400905     
   15.200000000000001        74.400000000000006        4.5022335263527173     
   15.200000000000001        75.200000000000003        4.5565099675545353     
   15.200000000000001        76.000000000000000        4.5940630713204644     
   15.200000000000001        76.800000000000011        4.6236365546393614     
   15.200000000000001        77.600000000000009        4.6432537644130560     
   15.200000000000001        78.400000000000006        4.6509391594244267     
   15.200000000000001        79.200000000000003        4.6440777520250265     
   15.200000000000001        80.000000000000000        4.6277677933014525     
   15.200000000000001        80.800000000000011        4.6016195387672081     
   15.200000000000001        81.600000000000009        4.5711227071775067     
   15.200000000000001        82.400000000000006        4.5404299816840767     
   15.200000000000001        83.200000000000003        4.4947218787779173     
   15.200000000000001        84.000000000000000        3.5042803558513405     
   15.200000000000001        84.800000000000011        3.4991045293304666     
   15.200000000000001        85.600000000000009        3.5130778896837929     
   15.200000000000001        86.400000000000006        3.5045757659135113     
   15.200000000000001        87.200000000000003        3.5166353415118792     
   15.200000000000001        88.000000000000000        3.5339175566093224     
   15.200000000000001        88.800000000000011        4.4989039561073891     
   15.200000000000001        89.600000000000009        4.5076264278935758     
   15.200000000000001        90.400000000000006        4.5218648925670282     
   15.200000000000001        91.200000000000003        4.5176296815144843     
   15.200000000000001        92.000000000000000        4.5130255720788330     
   15.200000000000001        92.800000000000011        4.5137521360043573     
   15.200000000000001        93.600000000000009        4.5151500971789238     
   15.200000000000001        94.400000000000006        4.5147036439831121     
   15.200000000000001        95.200000000000003        4.5106820065262898     
   15.200000000000001        96.000000000000000        4.5065353949380222     
   15.200000000000001        96.800000000000011        4.5086980404063173     
   15.200000000000001        97.600000000000009        4.5145070264900911     
   15.200000000000001        98.400000000000006        4.5144524725507011     
   15.200000000000001        99.200000000000003        4.5115814398001586     
   15.200000000000001        100.00000000000000        4.5069105541724026     
   15.200000000000001        100.80000000000001        3.5106393512465850     
   15.200000000000001        101.60000000000001        3.5007742251953986     
   15.200000000000001        102.40000000000001        3.4989247633695806     

   16.000000000000000       0.80000000000000004        3.5144624254623600     
   16.000000000000000        1.6000000000000001        3.4993862144987475     
   16.000000000000000        2.4000000000000004        3.5168360539920003     
   16.000000000000000        3.2000000000000002        3.5085287972639394     
   16.000000000000000        4.0000000000000000        3.5017913664542757     
   16.000000000000000        4.8000000000000007        3.4950093644085864     
   16.000000000000000        5.6000000000000005        3.5050611169276644     
   16.000000000000000        6.4000000000000004        3.5024116780758066     
   16.000000000000000        7.2000000000000002        3.5164528813462455     
   16.000000000000000        8.0000000000000000        3.5077321670368824     
   16.000000000000000        8.8000000000000007        3.5006538018626299     
   16.000000000000000        9.6000000000000014        3.5125967039073922     
   16.000000000000000        10.400000000000000        3.5025930772944904     
   16.000000000000000        11.200000000000001        3.4931741660953031     
   16.000000000000000        12.000000000000000        3.5065376291950141     
   16.000000000000000        12.800000000000001        3.4987353197046822     
   16.000000000000000        13.600000000000001        3.5167389845428270     
   16.000000000000000        14.400000000000000        3.4968543994061014     
   16.000000000000000        15.200000000000001        3.5016470929538412     
   16.000000000000000        16.000000000000000        3.5169245572803582     
   16.000000000000000        16.800000000000001        3.4979636117757313     
   16.000000000000000        17.600000000000001        3.4985560014747437     
   16.000000000000000        18.400000000000002        3.4917879810117740     
   16.000000000000000        19.200000000000003        3.5134212349699769     
   16.000000000000000        20.000000000000000        3.4981518335563191     
   16.000000000000000        20.800000000000001        3.4991786105706026     
   16.000000000000000        21.600000000000001        3.5164119878949869     
   16.000000000000000        22.400000000000002        3.5024875367659161     
   16.000000000000000        23.200000000000003        3.5062493068163501     
   16.000000000000000        24.000000000000000        3.5153188946886740     
   16.000000000000000        24.800000000000001        3.4933614241928654     
   16.000000000000000        25.600000000000001        3.5128758919174063     
   16.000000000000000        26.400000000000002        3.4941506297724176     
   16.000000000000000        27.200000000000003        3.5198901437982069     
   16.000000000000000        28.000000000000000        3.5118764271819609     
   16.000000000000000        28.800000000000001        3.4976025774173740     
   16.000000000000000        29.600000000000001        3.5022204355615374     
   16.000000000000000        30.400000000000002        3.5155627047936151     
   16.000000000000000        31.200000000000003        3.5066211421808080     
   16.000000000000000        32.000000000000000        3.4995926361861942     
   16.000000000000000        32.800000000000004        3.5013948585283785     
   16.000000000000000        33.600000000000001        3.5047547094706704     
   16.000000000000000        34.399999999999999        3.4995279008940514     
   16.000000000000000        35.200000000000003        3.5067826904896373     
   16.000000000000000        36.000000000000000        3.5004002142470552     
   16.000000000000000        36.800000000000004        3.5025001808346765     
   16.000000000000000        37.600000000000001        3.5135700705141391     
   16.000000000000000        38.400000000000006        3.5119492541775008     
   16.000000000000000        39.200000000000003        3.5064037006365480     
   16.000000000000000        40.000000000000000        3.5163901648320235     
   16.000000000000000        40.800000000000004        3.5127058464818441     
   16.000000000000000        41.600000000000001        3.5010049951219475     
   16.000000000000000        42.400000000000006        3.4962799951046697     
   16.000000000000000        43.200000000000003        3.5078085656207585     
   16.000000000000000        44.000000000000000        3.5043926185559440     
   16.000000000000000        44.800000000000004        3.5134644130369796     
   16.000000000000000        45.600000000000001        3.5652652207461881     
   16.000000000000000        46.400000000000006        4.5008317817516348     
   16.000000000000000        47.200000000000003        4.4969989146780165     
   16.000000000000000        48.000000000000000        4.5052999564539009     
   16.000000000000000        48.800000000000004        4.5109774280270560     
   16.000000000000000        49.600000000000001        4.4969107173014695     
   16.000000000000000        50.400000000000006        4.5028782349186001     
   16.000000000000000        51.200000000000003        4.5011913636590082     
   16.000000000000000        52.000000000000000        4.5051714481932210     
   16.000000000000000        52.800000000000004        4.5070198001004602     
   16.000000000000000        53.600000000000001        4.5039730229817891     
   16.000000000000000        54.400000000000006        4.5037411195058477     
   16.000000000000000        55.200000000000003        4.5098374810008455     
   16.000000000000000        56.000000000000000        4.4919770421578580     
   16.000000000000000        56.800000000000004        3.5115126927223677     
   16.000000000000000        57.600000000000001        3.5181502692889106     
   16.000000000000000        58.400000000000006        3.5043642527084038     
   16.000000000000000        59.200000000000003        3.4996253784326936     
   16.000000000000000        60.000000000000000        3.5061482852017392     
   16.000000000000000        60.800000000000004        3.5145773999965173     
   16.000000000000000        61.600000000000001        3.5028037284603180     
   16.000000000000000        62.400000000000006        3.5065578637140637     
   16.000000000000000        63.200000000000003        3.5143820867032347     
   16.000000000000000        64.000000000000000        3.5060395720343198     
   16.000000000000000        64.799999999999997        3.5145974158932733     
   16.000000000000000        65.600000000000009        3.4981070789232769     
   16.000000000000000        66.400000000000006        3.5065341081930970     
   16.000000000000000        67.200000000000003        3.5119032801738119     
   16.000000000000000        68.000000000000000        3.5094061143271600     
   16.000000000000000        68.799999999999997        3.5165787582561587     
   16.000000000000000        69.600000000000009        3.4968100289186732     
   16.000000000000000        70.400000000000006        3.4983528344106558     
   16.000000000000000        71.200000000000003        3.4985429104084513     
   16.000000000000000        72.000000000000000        3.5142534631394544     
   16.000000000000000        72.799999999999997        3.4985768770336301     
   16.000000000000000        73.600000000000009        3.5067395195757323     
   16.000000000000000        74.400000000000006        4.5031445117442797     
   16.000000000000000        75.200000000000003        4.5440479747339886     
   16.000000000000000        76.000000000000000        4.5745072716666328     
   16.000000000000000        76.800000000000011        4.6027796856707681     
   16.000000000000000        77.600000000000009        4.6213760970342372     
   16.000000000000000        78.400000000000006        4.6261640631286109     
   16.000000000000000        79.200000000000003        4.6219732017545487     
   16.000000000000000        80.000000000000000        4.6048440454976332     
   16.000000000000000        80.800000000000011        4.5795080653649913     
   16.000000000000000        81.600000000000009        4.5479428990328756     
   16.000000000000000        82.400000000000006        4.5162923060134084     
   16.000000000000000        83.200000000000003        4.4972714925057122     
   16.000000000000000        84.000000000000000        3.5171378050558948     
   16.000000000000000        84.800000000000011        3.5052436329884276     
   16.000000000000000        85.600000000000009        3.4950825348196659     
   16.000000000000000        86.400000000000006        3.5094643081781749     
   16.000000000000000        87.200000000000003        3.5036338335631645     
   16.000000000000000        88.000000000000000        4.5030573944973273     
   16.000000000000000        88.800000000000011        4.5043035299937904     
   16.000000000000000        89.600000000000009        4.5256558672591813     
   16.000000000000000        90.400000000000006        4.5218679428007924     
   16.000000000000000        91.200000000000003        4.5138371536796340     
   16.000000000000000        92.000000000000000        4.5079955006981907     
   16.000000000000000        92.800000000000011        4.5070295403847274     
   16.000000000000000        93.600000000000009        4.5084506801606263     
   16.000000000000000        94.400000000000006        4.5077475382514915     
   16.000000000000000        95.200000000000003        4.5046091217889153     
   16.000000000000000        96.000000000000000        4.5041847426618506     
   16.000000000000000        96.800000000000011        4.5059617876011941     
   16.000000000000000        97.600000000000009        4.5081415141992780     
   16.000000000000000        98.400000000000006        4.5124856197353491     
   16.000000000000000        99.200000000000003        4.5181167058111562     
   16.000000000000000        100.00000000000000        4.5024806355785900     
   16.000000000000000        100.80000000000001        3.5060099681236108     
   16.000000000000000        101.60000000000001        3.5015862827304818     
   16.000000000000000        102.40000000000001        3.5043343681490744     

   16.800000000000001       0.80000000000000004        3.4953726620832728     
   16.800000000000001        1.6000000000000001        3.5002728142472495     
   16.800000000000001        2.4000000000000004        3.5092859077538541     
   16.800000000000001        3.2000000000000002        3.5010303025001752     
   16.800000000000001        4.0000000000000000        3.5033609067081741     
   16.800000000000001        4.8000000000000007        3.5113623452501508     
   16.800000000000001        5.6000000000000005        3.4997590989363316     
   16.800000000000001        6.4000000000000004        3.5083966935651110     
   16.800000000000001        7.2000000000000002        3.4962780512575677     
   16.800000000000001        8.0000000000000000        3.5146441045173535     
   16.800000000000001        8.8000000000000007        3.4976063941813020     
   16.800000000000001        9.6000000000000014        3.5104435156149769     
   16.800000000000001        10.400000000000000        3.4949664888198702     
   16.800000000000001        11.200000000000001        3.5149198159194381     
   16.800000000000001        12.000000000000000        3.5036671583502472     
   16.800000000000001        12.800000000000001        3.5127873091173352     
   16.800000000000001        13.600000000000001        3.4968071809534367     
   16.800000000000001        14.400000000000000        3.5049106624973758     
   16.800000000000001        15.200000000000001        3.5119456248303957     
   16.800000000000001        16.000000000000000        3.4962893019736634     
   16.800000000000001        16.800000000000001        3.5125963974941503     
   16.800000000000001        17.600000000000001        3.5095411508423711     
   16.800000000000001        18.400000000000002        3.5184646401400497     
   16.800000000000001        19.200000000000003        3.5024656653629531     
   16.800000000000001        20.000000000000000        3.5117572102814103     
   16.800000000000001        20.800000000000001        3.5087066814538859     
   16.800000000000001        21.600000000000001        3.5017728736981257     
   16.800000000000001        22.400000000000002        3.5120348249524818     
   16.800000000000001        23.200000000000003        3.4953545251208729     
   16.800000000000001        24.000000000000000        3.5147886137719455     
   16.800000000000001        24.800000000000001        3.5036821808406731     
   16.800000000000001        25.600000000000001        3.5095331668418015     
   16.800000000000001        26.400000000000002        3.5023244978183006     
   16.800000000000001        27.200000000000003        3.5003654536033992     
   16.800000000000001        28.000000000000000        3.5011934229070851     
   16.800000000000001        28.800000000000001        3.5102003388387129     
   16.800000000000001        29.600000000000001        3.5002990941741881     
   16.800000000000001        30.400000000000002        3.5060651706578279     
   16.800000000000001        31.200000000000003        3.5123923643948847     
   16.800000000000001        32.000000000000000        3.5049733311839746     
   16.800000000000001        32.800000000000004        3.5144825621797851     
   16.800000000000001        33.600000000000001        3.5104320323545175     
   16.800000000000001        34.399999999999999        3.5128238923119062     
   16.800000000000001        35.200000000000003        3.5124465782593557     
   16.800000000000001        36.000000000000000        3.5094359153990049     
   16.800000000000001        36.800000000000004        3.4951843742727320     
   16.800000000000001        37.600000000000001        3.4944584844396056     
   16.800000000000001        38.400000000000006        3.5059630482444293     
   16.800000000000001        39.200000000000003        3.4990040131651936     
   16.800000000000001        40.000000000000000        3.4936107549934583     
   16.800000000000001        40.800000000000004        3.5039071471749583     
   16.800000000000001        41.600000000000001        3.5040675095424252     
   16.800000000000001        42.400000000000006        3.5172138893239744     
   16.800000000000001        43.200000000000003        3.5102170639742658     
   16.800000000000001        44.000000000000000        3.5004115809900744     
   16.800000000000001        44.800000000000004        3.5123409890074151     
   16.800000000000001        45.600000000000001        3.5009786609668558     
   16.800000000000001        46.400000000000006        3.5012150874447530     
   16.800000000000001        47.200000000000003        3.5217587447689507     
   16.800000000000001        48.000000000000000        3.5133476667750441     
   16.800000000000001        48.800000000000004        3.5052795214617536     
   16.800000000000001        49.600000000000001        3.5083398102632009     
   16.800000000000001        50.400000000000006        3.5090541620522879     
   16.800000000000001        51.200000000000003        3.5049253520758707     
   16.800000000000001        52.000000000000000        3.5073160606855649     
   16.800000000000001        52.800000000000004        3.5057522695218242     
   16.800000000000001        53.600000000000001        3.5074274132696641     
   16.800000000000001        54.400000000000006        3.5081145364414899     
   16.800000000000001        55.200000000000003        3.5072441269418912     
   16.800000000000001        56.000000000000000        3.5065931140628157     
   16.800000000000001        56.800000000000004        3.5027773914988143     
   16.800000000000001        57.600000000000001        3.5115089316295638     
   16.800000000000001        58.400000000000006        3.4994480685003966     
   16.800000000000001        59.200000000000003        3.4979064015148000     
   16.800000000000001        60.000000000000000        3.5047174808232295     
   16.800000000000001        60.800000000000004        3.5120847089758365     
   16.800000000000001        61.600000000000001        3.4963061783584761     
   16.800000000000001        62.400000000000006        3.5168638097484402     
   16.800000000000001        63.200000000000003        3.4971483982973650     
   16.800000000000001        64.000000000000000        3.5118365850640076     
   16.800000000000001        64.799999999999997        3.5007437386582092     
   16.800000000000001        65.600000000000009        3.5187851695624097     
   16.800000000000001        66.400000000000006        3.5034451378797922     
   16.800000000000001        67.200000000000003        3.5029761868967579     
   16.800000000000001        68.000000000000000        3.4965134384052359     
   16.800000000000001        68.799999999999997        3.5083615112088951     
   16.800000000000001        69.600000000000009        3.5045113220682422     
   16.800000000000001        70.400000000000006        3.5139973961943447     
   16.800000000000001        71.200000000000003        3.5105567699937152     
   16.800000000000001        72.000000000000000        3.4954234372877040     
   16.800000000000001        72.799999999999997        3.5122840593485249     
   16.800000000000001        73.600000000000009        3.4977674127300284     
   16.800000000000001        74.400000000000006        4.5089670451599471     
   16.800000000000001        75.200000000000003        4.5044147808836366     
   16.800000000000001        76.000000000000000        4.5513546695084415     
   16.800000000000001        76.800000000000011        4.5743676617374440     
   16.800000000000001        77.600000000000009        4.5909462439476343     
   16.800000000000001        78.400000000000006        4.5960511636453489     
   16.800000000000001        79.200000000000003        4.5902724102549559     
   16.800000000000001        80.000000000000000        4.5743238079985371     
   16.800000000000001        80.800000000000011        4.5501640088193014     
   16.800000000000001        81.600000000000009        4.5083892861319903     
   16.800000000000001        82.400000000000006        4.5007572087526011     
   16.800000000000001        83.200000000000003        3.5245198215039517     
   16.800000000000001        84.000000000000000        3.5065580379551458     
   16.800000000000001        84.800000000000011        3.5034596732682197     
   16.800000000000001        85.600000000000009        3.4954343127689449     
   16.800000000000001        86.400000000000006        3.5153399178281939     
   16.800000000000001        87.200000000000003        3.5031307307051551     
   16.800000000000001        88.000000000000000        4.5089396828230752     
   16.800000000000001        88.800000000000011        4.5241254515035818     
   16.800000000000001        89.600000000000009        4.5290269245420989     
   16.800000000000001        90.400000000000006        4.5238522872057798     
   16.800000000000001        91.200000000000003        4.5149958691493692     
   16.800000000000001        92.000000000000000        4.5072031445653815     
   16.800000000000001        92.800000000000011        4.5052176932099766     
   16.800000000000001        93.600000000000009        4.5047336808999905     
   16.800000000000001        94.400000000000006        4.5063916790638912     
   16.800000000000001        95.200000000000003        4.5060392479256661     
   16.800000000000001        96.000000000000000        4.5069860146642897     
   16.800000000000001        96.800000000000011        4.5055258880862485     
   16.800000000000001        97.600000000000009        4.5041844079605191     
   16.800000000000001        98.400000000000006        4.5098005846914146     
   16.800000000000001        99.200000000000003        4.5194950487696692     
   16.800000000000001        100.00000000000000        4.5040902604385309     
   16.800000000000001        100.80000000000001        3.5137250981229249     
   16.800000000000001        101.60000000000001        3.5019243760188892     
   16.800000000000001        102.40000000000001        3.5167050710000383     

   17.600000000000001       0.80000000000000004        3.4991910107940649     
   17.600000000000001        1.6000000000000001        3.5129005916515688     
   17.600000000000001        2.4000000000000004        3.5163664897986644     
   17.600000000000001        3.2000000000000002        3.4977223129208479     
   17.600000000000001        4.0000000000000000        3.5094536406438070     
   17.600000000000001        4.8000000000000007        3.5160146274363329     
   17.600000000000001        5.6000000000000005        3.4978479050025535     
   17.600000000000001        6.4000000000000004        3.5145114218918163     
   17.600000000000001        7.2000000000000002        3.4947577710369324     
   17.600000000000001        8.0000000000000000        3.5092960631154289     
   17.600000000000001        8.8000000000000007        3.4999563493562671     
   17.600000000000001        9.6000000000000014        3.5076162769575956     
   17.600000000000001        10.400000000000000        3.5166063375597534     
   17.600000000000001        11.200000000000001        3.5083511615907650     
   17.600000000000001        12.000000000000000        3.4986599358515607     
   17.600000000000001        12.800000000000001        3.5112953555866344     
   17.600000000000001        13.600000000000001        3.5006136116342201     
   17.600000000000001        14.400000000000000        3.5127172771072122     
   17.600000000000001        15.200000000000001        3.4995499039746600     
   17.600000000000001        16.000000000000000        3.5128995515779877     
   17.600000000000001        16.800000000000001        3.5012381933705932     
   17.600000000000001        17.600000000000001        3.4980526578114066     
   17.600000000000001        18.400000000000002        3.4963755664835188     
   17.600000000000001        19.200000000000003        3.5090283399131925     
   17.600000000000001        20.000000000000000        3.4986470174077740     
   17.600000000000001        20.800000000000001        3.5011178242159589     
   17.600000000000001        21.600000000000001        3.4970519928011798     
   17.600000000000001        22.400000000000002        3.5141772822028883     
   17.600000000000001        23.200000000000003        3.5044383711050591     
   17.600000000000001        24.000000000000000        3.4983305888262239     
   17.600000000000001        24.800000000000001        3.5093597906925753     
   17.600000000000001        25.600000000000001        3.4981066003106709     
   17.600000000000001        26.400000000000002        3.5153137073682346     
   17.600000000000001        27.200000000000003        3.5081095220273668     
   17.600000000000001        28.000000000000000        3.5175215636142871     
   17.600000000000001        28.800000000000001        3.4941092145130694     
   17.600000000000001        29.600000000000001        3.5142391667507225     
   17.600000000000001        30.400000000000002        3.5014366119412177     
   17.600000000000001        31.200000000000003        3.4980689579528219     
   17.600000000000001        32.000000000000000        3.5129539350682939     
   17.600000000000001        32.800000000000004        3.5055883375875352     
   17.600000000000001        33.600000000000001        3.4965269824118366     
   17.600000000000001        34.399999999999999        3.5023032078295193     
   17.600000000000001        35.200000000000003        3.5039898919526959     
   17.600000000000001        36.000000000000000        3.4955180970055761     
   17.600000000000001        36.800000000000004        3.5147989770672887     
   17.600000000000001        37.600000000000001        3.5060159313122687     
   17.600000000000001        38.400000000000006        3.5159520159374464     
   17.600000000000001        39.200000000000003        3.5078304182765101     
   17.600000000000001        40.000000000000000        3.5165824465820426     
   17.600000000000001        40.800000000000004        3.4906531852091858     
   17.600000000000001        41.600000000000001        3.5091862223053036     
   17.600000000000001        42.400000000000006        3.5015026631793051     
   17.600000000000001        43.200000000000003        3.4981099466718417     
   17.600000000000001        44.000000000000000        3.4982603684340789     
   17.600000000000001        44.800000000000004        3.5068581958037708     
   17.600000000000001        45.600000000000001        3.5160443625097733     
   17.600000000000001        46.400000000000006        3.5011439676814411     
   17.600000000000001        47.200000000000003        3.5043201910346760     
   17.600000000000001        48.000000000000000        3.5007775633100295     
   17.600000000000001        48.800000000000004        3.4975470264973096     
   17.600000000000001        49.600000000000001        3.5002416468188047     
   17.600000000000001        50.400000000000006        3.5078309397708085     
   17.600000000000001        51.200000000000003        3.5062668416461973     
   17.600000000000001        52.000000000000000        3.5009577903736155     
   17.600000000000001        52.800000000000004        3.4989127525841406     
   17.600000000000001        53.600000000000001        3.5141935236765947     
   17.600000000000001        54.400000000000006        3.4963968065313655     
   17.600000000000001        55.200000000000003        3.5015872416904572     
   17.600000000000001        56.000000000000000        3.5047799306169090     
   17.600000000000001        56.800000000000004        3.5081200011002527     
   17.600000000000001        57.600000000000001        3.5013321885701663     
   17.600000000000001        58.400000000000006        3.5108982155835737     
   17.600000000000001        59.200000000000003        3.5139442433750783     
   17.600000000000001        60.000000000000000        3.4964186428963733     
   17.600000000000001        60.800000000000004        3.5055011113859198     
   17.600000000000001        61.600000000000001        3.5117829264242442     
   17.600000000000001        62.400000000000006        3.5029229380926501     
   17.600000000000001        63.200000000000003        3.5014730964345464     
   17.600000000000001        64.000000000000000        3.5100275374225527     
   17.600000000000001        64.799999999999997        3.4957375664324668     
   17.600000000000001        65.600000000000009        3.4990229781448141     
   17.600000000000001        66.400000000000006        3.5054333151852521     
   17.600000000000001        67.200000000000003        3.4950260740109651     
   17.600000000000001        68.000000000000000        3.5152285497724791     
   17.600000000000001        68.799999999999997        3.5004912654499969     
   17.600000000000001        69.600000000000009        3.5154746559852290     
   17.600000000000001        70.400000000000006        3.5013003535840030     
   17.600000000000001        71.200000000000003        3.5084162531240888     
   17.600000000000001        72.000000000000000        3.5006961868478568     
   17.600000000000001        72.799999999999997        3.5045754315617907     
   17.600000000000001        73.600000000000009        3.5126015778986863     
   17.600000000000001        74.400000000000006        3.5191312359063645     
   17.600000000000001        75.200000000000003        4.4966396671009479     
   17.600000000000001        76.000000000000000        4.5049652779936666     
   17.600000000000001        76.800000000000011        4.5427764023081281     
   17.600000000000001        77.600000000000009        4.5557826990280379     
   17.600000000000001        78.400000000000006        4.5560379532813968     
   17.600000000000001        79.200000000000003        4.5518826564497319     
   17.600000000000001        80.000000000000000        4.5403933835766406     
   17.600000000000001        80.800000000000011        4.5068660173386323     
   17.600000000000001        81.600000000000009        4.5027165818144352     
   17.600000000000001        82.400000000000006        3.5685218645816255     
   17.600000000000001        83.200000000000003        3.4959953370226140     
   17.600000000000001        84.000000000000000        3.5140376918299414     
   17.600000000000001        84.800000000000011        3.5059877796052139     
   17.600000000000001        85.600000000000009        3.5044145148891750     
   17.600000000000001        86.400000000000006        3.4953440800822522     
   17.600000000000001        87.200000000000003        3.5180894010916051     
   17.600000000000001        88.000000000000000        4.4973122602124915     
   17.600000000000001        88.800000000000011        4.5281629447587077     
   17.600000000000001        89.600000000000009        4.5351904196285773     
   17.600000000000001        90.400000000000006        4.5360744437773670     
   17.600000000000001        91.200000000000003        4.5298745943585299     
   17.600000000000001        92.000000000000000        4.5201902598912618     
   17.600000000000001        92.800000000000011        4.5106308101299870     
   17.600000000000001        93.600000000000009        4.5063986420417450     
   17.600000000000001        94.400000000000006        4.5031960170108096     
   17.600000000000001        95.200000000000003        4.5058077061116437     
   17.600000000000001        96.000000000000000        4.5057459403301303     
   17.600000000000001        96.800000000000011        4.5076082893158915     
   17.600000000000001        97.600000000000009        4.5041207326862480     
   17.600000000000001        98.400000000000006        4.5097756029652905     
   17.600000000000001        99.200000000000003        4.5211381744431698     
   17.600000000000001        100.00000000000000        4.5078835908089818     
   17.600000000000001        100.80000000000001        3.4991285299768808     
   17.600000000000001        101.60000000000001        3.5121746528231701     
   17.600000000000001        102.40000000000001        3.4900827891936901     

   18.400000000000002       0.80000000000000004        3.5026785513214382     
   18.400000000000002        1.6000000000000001        3.4958497296551769     
   18.400000000000002        2.4000000000000004        3.4955764584766933     
   18.400000000000002        3.2000000000000002        3.5058360298031861     
   18.400000000000002        4.0000000000000000        3.5176854844036525     
   18.400000000000002        4.8000000000000007        3.5001570276814800     
   18.400000000000002        5.6000000000000005        3.5095616048492566     
   18.400000000000002        6.4000000000000004        3.5019799845966468     
   18.400000000000002        7.2000000000000002        3.5074554784413308     
   18.400000000000002        8.0000000000000000        3.5147213634627046     
   18.400000000000002        8.8000000000000007        3.4970578466718480     
   18.400000000000002        9.6000000000000014        3.5060651330136015     
   18.400000000000002        10.400000000000000        3.4942521520176433     
   18.400000000000002        11.200000000000001        3.4992702816780179     
   18.400000000000002        12.000000000000000        3.5134253084717519     
   18.400000000000002        12.800000000000001        3.4948632968191689     
   18.400000000000002        13.600000000000001        3.5155505517274950     
   18.400000000000002        14.400000000000000        3.4999122522514079     
   18.400000000000002        15.200000000000001        3.5154377116753133     
   18.400000000000002        16.000000000000000        3.5055722355587591     
   18.400000000000002        16.800000000000001        3.5154285713298941     
   18.400000000000002        17.600000000000001        3.5092050892255187     
   18.400000000000002        18.400000000000002        3.4937437824054429     
   18.400000000000002        19.200000000000003        3.5115362954282370     
   18.400000000000002        20.000000000000000        3.5099708957709601     
   18.400000000000002        20.800000000000001        3.5105495972856211     
   18.400000000000002        21.600000000000001        3.5032553657987360     
   18.400000000000002        22.400000000000002        3.4956690509146080     
   18.400000000000002        23.200000000000003        3.5144450701719552     
   18.400000000000002        24.000000000000000        3.4995782317028881     
   18.400000000000002        24.800000000000001        3.5155421415376984     
   18.400000000000002        25.600000000000001        3.5042212803411608     
   18.400000000000002        26.400000000000002        3.5147646017140382     
   18.400000000000002        27.200000000000003        3.5023659907195785     
   18.400000000000002        28.000000000000000        3.4996953469719556     
   18.400000000000002        28.800000000000001        3.5027523770735369     
   18.400000000000002        29.600000000000001        3.5083225130649835     
   18.400000000000002        30.400000000000002        3.5128940486906970     
   18.400000000000002        31.200000000000003        3.4945543584878753     
   18.400000000000002        32.000000000000000        3.5071590896639941     
   18.400000000000002        32.800000000000004        3.5005245379893886     
   18.400000000000002        33.600000000000001        3.5097705270554385     
   18.400000000000002        34.399999999999999        3.4966236534995732     
   18.400000000000002        35.200000000000003        3.5152495592207926     
   18.400000000000002        36.000000000000000        3.5063104603871431     
   18.400000000000002        36.800000000000004        3.5154204310976787     
   18.400000000000002        37.600000000000001        3.4964399548410792     
   18.400000000000002        38.400000000000006        3.5130802483428711     
   18.400000000000002        39.200000000000003        3.4993535477758999     
   18.400000000000002        40.000000000000000        3.5060340103007399     
   18.400000000000002        40.800000000000004        3.5117240520656736     
   18.400000000000002        41.600000000000001        3.5117149523032407     
   18.400000000000002        42.400000000000006        3.5089913194250695     
   18.400000000000002        43.200000000000003        3.5016161855607613     
   18.400000000000002        44.000000000000000        3.5156277867711769     
   18.400000000000002        44.800000000000004        3.5012568017375378     
   18.400000000000002        45.600000000000001        3.4960893969175020     
   18.400000000000002        46.400000000000006        3.5021779013914269     
   18.400000000000002        47.200000000000003        3.5169110159007038     
   18.400000000000002        48.000000000000000        3.5051535561361171     
   18.400000000000002        48.800000000000004        3.5114637588677571     
   18.400000000000002        49.600000000000001        3.5146867593540172     
   18.400000000000002        50.400000000000006        3.4932598490679254     
   18.400000000000002        51.200000000000003        3.5157588430222657     
   18.400000000000002        52.000000000000000        3.5083876776701648     
   18.400000000000002        52.800000000000004        3.5048519690993736     
   18.400000000000002        53.600000000000001        3.4935054177712059     
   18.400000000000002        54.400000000000006        3.5148526076326232     
   18.400000000000002        55.200000000000003        3.5090672903859024     
   18.400000000000002        56.000000000000000        3.5020229514523851     
   18.400000000000002        56.800000000000004        3.5189393397616109     
   18.400000000000002        57.600000000000001        3.4978607546463407     
   18.400000000000002        58.400000000000006        3.5047915085679286     
   18.400000000000002        59.200000000000003        3.5041392044346273     
   18.400000000000002        60.000000000000000        3.5015509029061658     
   18.400000000000002        60.800000000000004        3.5164983223417146     
   18.400000000000002        61.600000000000001        3.4949256256678551     
   18.400000000000002        62.400000000000006        3.5123284393942726     
   18.400000000000002        63.200000000000003        3.5040174970929079     
   18.400000000000002        64.000000000000000        3.5101386700394626     
   18.400000000000002        64.799999999999997        3.4964770480334511     
   18.400000000000002        65.600000000000009        3.5099006126030496     
   18.400000000000002        66.400000000000006        3.5151024726854576     
   18.400000000000002        67.200000000000003        3.5104168320344100     
   18.400000000000002        68.000000000000000        3.5056177376489375     
   18.400000000000002        68.799999999999997        3.5122057021303958     
   18.400000000000002        69.600000000000009        3.4960483248820804     
   18.400000000000002        70.400000000000006        3.4992298479753896     
   18.400000000000002        71.200000000000003        3.5009588694417464     
   18.400000000000002        72.000000000000000        3.5120188646393076     
   18.400000000000002        72.799999999999997        3.5120171844674908     
   18.400000000000002        73.600000000000009        3.4944113243265114     
   18.400000000000002        74.400000000000006        3.5141455505835091     
   18.400000000000002        75.200000000000003        3.5168240982757437     
   18.400000000000002        76.000000000000000        4.5046287514925076     
   18.400000000000002        76.800000000000011        4.4992790655709154     
   18.400000000000002        77.600000000000009        4.5014879849070182     
   18.400000000000002        78.400000000000006        4.5028753825720171     
   18.400000000000002        79.200000000000003        4.5083187855795650     
   18.400000000000002        80.000000000000000        4.4986546102299423     
   18.400000000000002        80.800000000000011        4.5002018376499331     
   18.400000000000002        81.600000000000009        3.5184700040207639     
   18.400000000000002        82.400000000000006        3.5082824410841185     
   18.400000000000002        83.200000000000003        3.5103579260829427     
   18.400000000000002        84.000000000000000        3.4981997001805620     
   18.400000000000002        84.800000000000011        3.5021959191132446     
   18.400000000000002        85.600000000000009        3.5058184597882289     
   18.400000000000002        86.400000000000006        3.5008375507076104     
   18.400000000000002        87.200000000000003        3.5133611445658679     
   18.400000000000002        88.000000000000000        4.5040122034236481     
   18.400000000000002        88.800000000000011        4.5365392711927237     
   18.400000000000002        89.600000000000009        4.5495075447599582     
   18.400000000000002        90.400000000000006        4.5560684336901867     
   18.400000000000002        91.200000000000003        4.5515355954417034     
   18.400000000000002        92.000000000000000        4.5396273181096651     
   18.400000000000002        92.800000000000011        4.5233512768833632     
   18.400000000000002        93.600000000000009        4.5105340333116333     
   18.400000000000002        94.400000000000006        4.5040126298498233     
   18.400000000000002        95.200000000000003        4.5046957712779685     
   18.400000000000002        96.000000000000000        4.5066379489500834     
   18.400000000000002        96.800000000000011        4.5044720872472830     
   18.400000000000002        97.600000000000009        4.5041015074430426     
   18.400000000000002        98.400000000000006        4.5114448272089041     
   18.400000000000002        99.200000000000003        4.5255463449422049     
   18.400000000000002        100.00000000000000        4.4964604495121892     
   18.400000000000002        100.80000000000001        3.5322023952370278     
   18.400000000000002        101.60000000000001        3.4890567414958595     
   18.400000000000002        102.40000000000001        3.5163510681194561     

   19.200000000000003       0.80000000000000004        3.4936857929919989     
   19.200000000000003        1.6000000000000001        3.5205950014602485     
   19.200000000000003        2.4000000000000004        3.5002778082428834     
   19.200000000000003        3.2000000000000002        3.5117992710214043     
   19.200000000000003        4.0000000000000000        3.4956725267876205     
   19.200000000000003        4.8000000000000007        3.4999943079101583     
   19.200000000000003        5.6000000000000005        3.5039553189994623     
   19.200000000000003        6.4000000000000004        3.5058407582397182     
   19.200000000000003        7.2000000000000002        3.5099799572145045     
   19.200000000000003        8.0000000000000000        3.5000639011121999     
   19.200000000000003        8.8000000000000007        3.5061786238762718     
   19.200000000000003        9.6000000000000014        3.5134972459286620     
   19.200000000000003        10.400000000000000        3.5005170860964436     
   19.200000000000003        11.200000000000001        3.5152081094851417     
   19.200000000000003        12.000000000000000        3.5041406133348314     
   19.200000000000003        12.800000000000001        3.5074270196051458     
   19.200000000000003        13.600000000000001        3.4970955011678653     
   19.200000000000003        14.400000000000000        3.5129182219810091     
   19.200000000000003        15.200000000000001        3.5010218407254028     
   19.200000000000003        16.000000000000000        3.4951881103213065     
   19.200000000000003        16.800000000000001        3.5008687073761426     
   19.200000000000003        17.600000000000001        3.5115782302024847     
   19.200000000000003        18.400000000000002        3.5077487378869026     
   19.200000000000003        19.200000000000003        3.5039450500477320     
   19.200000000000003        20.000000000000000        3.5112889405801169     
   19.200000000000003        20.800000000000001        3.4971214426200259     
   19.200000000000003        21.600000000000001        3.5151514991220640     
   19.200000000000003        22.400000000000002        3.5041224270418221     
   19.200000000000003        23.200000000000003        3.4977617375968766     
   19.200000000000003        24.000000000000000        3.5079183764142354     
   19.200000000000003        24.800000000000001        3.4992351280326814     
   19.200000000000003        25.600000000000001        3.5043028381134924     
   19.200000000000003        26.400000000000002        3.5006309744644843     
   19.200000000000003        27.200000000000003        3.4956798848768393     
   19.200000000000003        28.000000000000000        3.4993482731725210     
   19.200000000000003        28.800000000000001        3.5134925120901901     
   19.200000000000003        29.600000000000001        3.5015479958180187     
   19.200000000000003        30.400000000000002        3.4956611448634844     
   19.200000000000003        31.200000000000003        3.5039457686828537     
   19.200000000000003        32.000000000000000        3.5173068331650121     
   19.200000000000003        32.800000000000004        3.4963738910701818     
   19.200000000000003        33.600000000000001        3.5150668162759984     
   19.200000000000003        34.399999999999999        3.5039559103511739     
   19.200000000000003        35.200000000000003        3.5022228689899380     
   19.200000000000003        36.000000000000000        3.4978198857682430     
   19.200000000000003        36.800000000000004        3.4976974047320106     
   19.200000000000003        37.600000000000001        3.5091012229541643     
   19.200000000000003        38.400000000000006        3.4966202875870831     
   19.200000000000003        39.200000000000003        3.5091620100447094     
   19.200000000000003        40.000000000000000        3.5022403664248336     
   19.200000000000003        40.800000000000004        3.4961295514401756     
   19.200000000000003        41.600000000000001        3.4897942637326027     
   19.200000000000003        42.400000000000006        3.5086059460643839     
   19.200000000000003        43.200000000000003        3.5016893878166022     
   19.200000000000003        44.000000000000000        3.5033682902303145     
   19.200000000000003        44.800000000000004        3.5139161903327962     
   19.200000000000003        45.600000000000001        3.5058849958989913     
   19.200000000000003        46.400000000000006        3.5085558074743730     
   19.200000000000003        47.200000000000003        3.5013226168078186     
   19.200000000000003        48.000000000000000        3.5161212286422536     
   19.200000000000003        48.800000000000004        3.4955015800781877     
   19.200000000000003        49.600000000000001        3.5071643763996545     
   19.200000000000003        50.400000000000006        3.5144396805879530     
   19.200000000000003        51.200000000000003        3.4917718823599753     
   19.200000000000003        52.000000000000000        3.5169500915386775     
   19.200000000000003        52.800000000000004        3.5088340047006903     
   19.200000000000003        53.600000000000001        3.5148173440282209     
   19.200000000000003        54.400000000000006        3.5045614426125908     
   19.200000000000003        55.200000000000003        3.5029418052295531     
   19.200000000000003        56.000000000000000        3.4971799499739227     
   19.200000000000003        56.800000000000004        3.5008821474064837     
   19.200000000000003        57.600000000000001        3.5051841541628947     
   19.200000000000003        58.400000000000006        3.5119482411123446     
   19.200000000000003        59.200000000000003        3.5131020669663569     
   19.200000000000003        60.000000000000000        3.5061237269640544     
   19.200000000000003        60.800000000000004        3.4941273184255044     
   19.200000000000003        61.600000000000001        3.5132140075696880     
   19.200000000000003        62.400000000000006        3.5098140500580346     
   19.200000000000003        63.200000000000003        3.5005236014724854     
   19.200000000000003        64.000000000000000        3.5080330841146337     
   19.200000000000003        64.799999999999997        3.4971779957759326     
   19.200000000000003        65.600000000000009        3.5014296346581424     
   19.200000000000003        66.400000000000006        3.5077470240304001     
   19.200000000000003        67.200000000000003        3.4946666293309732     
   19.200000000000003        68.000000000000000        3.5015762116845317     
   19.200000000000003        68.799999999999997        3.5067418181966992     
   19.200000000000003        69.600000000000009        3.5004514052188878     
   19.200000000000003        70.400000000000006        3.5057644471905358     
   19.200000000000003        71.200000000000003        3.5101389372405243     
   19.200000000000003        72.000000000000000        3.5105578927780701     
   19.200000000000003        72.799999999999997        3.4959075390055858     
   19.200000000000003        73.600000000000009        3.5011292709132933     
   19.200000000000003        74.400000000000006        3.5038090421097552     
   19.200000000000003        75.200000000000003        3.5037814075140008     
   19.200000000000003        76.000000000000000        3.5055090948671470     
   19.200000000000003        76.800000000000011        3.5095351579738354     
   19.200000000000003        77.600000000000009        3.5083764754329456     
   19.200000000000003        78.400000000000006        3.4998913495398822     
   19.200000000000003        79.200000000000003        3.5164331649470131     
   19.200000000000003        80.000000000000000        3.5112014461076129     
   19.200000000000003        80.800000000000011        3.5190008707703702     
   19.200000000000003        81.600000000000009        3.4935950506366309     
   19.200000000000003        82.400000000000006        3.5141489717002785     
   19.200000000000003        83.200000000000003        3.4987994295878351     
   19.200000000000003        84.000000000000000        3.5050432243707412     
   19.200000000000003        84.800000000000011        3.5037067215791287     
   19.200000000000003        85.600000000000009        3.5057905982124633     
   19.200000000000003        86.400000000000006        3.5065726998839923     
   19.200000000000003        87.200000000000003        3.5096439144582696     
   19.200000000000003        88.000000000000000        4.4969388159087202     
   19.200000000000003        88.800000000000011        4.5437312683548612     
   19.200000000000003        89.600000000000009        4.5671974908199484     
   19.200000000000003        90.400000000000006        4.5776235311735567     
   19.200000000000003        91.200000000000003        4.5754815991411437     
   19.200000000000003        92.000000000000000        4.5616943287004181     
   19.200000000000003        92.800000000000011        4.5412080863842554     
   19.200000000000003        93.600000000000009        4.5208765988504442     
   19.200000000000003        94.400000000000006        4.5075253373460873     
   19.200000000000003        95.200000000000003        4.5044265759776607     
   19.200000000000003        96.000000000000000        4.5056552156868435     
   19.200000000000003        96.800000000000011        4.5040892741576748     
   19.200000000000003        97.600000000000009        4.5053314822833963     
   19.200000000000003        98.400000000000006        4.5133954520088508     
   19.200000000000003        99.200000000000003        4.5272574166853961     
   19.200000000000003        100.00000000000000        4.5125613041434933     
   19.200000000000003        100.80000000000001        3.5462427975462685     
   19.200000000000003        101.60000000000001        3.5112197063066386     
   19.200000000000003        102.40000000000001        3.5054143181770092     

   20.000000000000000       0.80000000000000004        3.5098552085339678     
   20.000000000000000        1.6000000000000001        3.5025512723807082     
   20.000000000000000        2.4000000000000004        3.5056315783428058     
   20.000000000000000        3.2000000000000002        3.4985328031820457     
   20.000000000000000        4.0000000000000000        3.5165476405475569     
   20.000000000000000        4.8000000000000007        3.4950600459662899     
   20.000000000000000        5.6000000000000005        3.5003500583939173     
   20.000000000000000        6.4000000000000004        3.5107980676246773     
   20.000000000000000        7.2000000000000002        3.4954695278421526     
   20.000000000000000        8.0000000000000000        3.5028698234012645     
   20.000000000000000        8.8000000000000007        3.5075455355047591     
   20.000000000000000        9.6000000000000014        3.5118102528761774     
   20.000000000000000        10.400000000000000        3.5113526275295994     
   20.000000000000000        11.200000000000001        3.4986049884152299     
   20.000000000000000        12.000000000000000        3.4970133208157361     
   20.000000000000000        12.800000000000001        3.5063494491686522     
   20.000000000000000        13.600000000000001        3.5113732407437652     
   20.000000000000000        14.400000000000000        3.4952807394495085     
   20.000000000000000        15.200000000000001        3.5127868967481697     
   20.000000000000000        16.000000000000000        3.5051622473057318     
   20.000000000000000        16.800000000000001        3.4969158478088174     
   20.000000000000000        17.600000000000001        3.5125210397039797     
   20.000000000000000        18.400000000000002        3.5047240004024123     
   20.000000000000000        19.200000000000003        3.5013202937140200     
   20.000000000000000        20.000000000000000        3.5032913606408003     
   20.000000000000000        20.800000000000001        3.5009842744315907     
   20.000000000000000        21.600000000000001        3.5091681871248817     
   20.000000000000000        22.400000000000002        3.5065114458520199     
   20.000000000000000        23.200000000000003        3.5160009590498471     
   20.000000000000000        24.000000000000000        3.5028522399127007     
   20.000000000000000        24.800000000000001        3.5146289894316656     
   20.000000000000000        25.600000000000001        3.4979492248826682     
   20.000000000000000        26.400000000000002        3.4958941465434958     
   20.000000000000000        27.200000000000003        3.5133999057421450     
   20.000000000000000        28.000000000000000        3.5064488852398119     
   20.000000000000000        28.800000000000001        3.5008739295792450     
   20.000000000000000        29.600000000000001        3.5119498627069858     
   20.000000000000000        30.400000000000002        3.5140814375727509     
   20.000000000000000        31.200000000000003        3.5048553384579093     
   20.000000000000000        32.000000000000000        3.4968789040616155     
   20.000000000000000        32.800000000000004        3.5080402807515658     
   20.000000000000000        33.600000000000001        3.4972902270985378     
   20.000000000000000        34.399999999999999        3.5136949258382417     
   20.000000000000000        35.200000000000003        3.5039703926821035     
   20.000000000000000        36.000000000000000        3.5147793921497090     
   20.000000000000000        36.800000000000004        3.5031064690157554     
   20.000000000000000        37.600000000000001        3.5151311096232569     
   20.000000000000000        38.400000000000006        3.5129611104869007     
   20.000000000000000        39.200000000000003        3.5110027912806445     
   20.000000000000000        40.000000000000000        3.4993257525254133     
   20.000000000000000        40.800000000000004        3.5044279991015168     
   20.000000000000000        41.600000000000001        3.5120127683441371     
   20.000000000000000        42.400000000000006        3.5062260347172147     
   20.000000000000000        43.200000000000003        3.5128933731897329     
   20.000000000000000        44.000000000000000        3.5064358510030931     
   20.000000000000000        44.800000000000004        3.4918778930224175     
   20.000000000000000        45.600000000000001        3.5079314959054111     
   20.000000000000000        46.400000000000006        3.5164750661841899     
   20.000000000000000        47.200000000000003        3.4951697088718672     
   20.000000000000000        48.000000000000000        3.4985583089625387     
   20.000000000000000        48.800000000000004        3.5020437068548587     
   20.000000000000000        49.600000000000001        3.4968086614485330     
   20.000000000000000        50.400000000000006        3.5038579329719233     
   20.000000000000000        51.200000000000003        3.4998401187030046     
   20.000000000000000        52.000000000000000        3.5014053627868251     
   20.000000000000000        52.800000000000004        3.4918584894607116     
   20.000000000000000        53.600000000000001        3.5099910547283155     
   20.000000000000000        54.400000000000006        3.5056918673991961     
   20.000000000000000        55.200000000000003        3.5053238660874726     
   20.000000000000000        56.000000000000000        3.4978663793647335     
   20.000000000000000        56.800000000000004        3.5174585673565169     
   20.000000000000000        57.600000000000001        3.4951542193228993     
   20.000000000000000        58.400000000000006        3.5010866580512241     
   20.000000000000000        59.200000000000003        3.5053407289036072     
   20.000000000000000        60.000000000000000        3.5129534906088256     
   20.000000000000000        60.800000000000004        3.5018831332119951     
   20.000000000000000        61.600000000000001        3.5010651020275265     
   20.000000000000000        62.400000000000006        3.5076591136718518     
   20.000000000000000        63.200000000000003        3.4966808296203000     
   20.000000000000000        64.000000000000000        3.5017231973109593     
   20.000000000000000        64.799999999999997        3.5089418553383180     
   20.000000000000000        65.600000000000009        3.5126669132366235     
   20.000000000000000        66.400000000000006        3.5145070205709428     
   20.000000000000000        67.200000000000003        3.5017769276939683     
   20.000000000000000        68.000000000000000        3.5076122217695467     
   20.000000000000000        68.799999999999997        3.5164818011899528     
   20.000000000000000        69.600000000000009        3.5063450672864986     
   20.000000000000000        70.400000000000006        3.5138818661739353     
   20.000000000000000        71.200000000000003        3.4965300279835425     
   20.000000000000000        72.000000000000000        3.4978210356347290     
   20.000000000000000        72.799999999999997        3.5090031500818819     
   20.000000000000000        73.600000000000009        3.5068528875290879     
   20.000000000000000        74.400000000000006        3.5116353522998773     
   20.000000000000000        75.200000000000003        3.4965648188446647     
   20.000000000000000        76.000000000000000        3.4973800371794099     
   20.000000000000000        76.800000000000011        3.5030410100794329     
   20.000000000000000        77.600000000000009        3.5016598074733891     
   20.000000000000000        78.400000000000006        3.5060950742383445     
   20.000000000000000        79.200000000000003        3.5097936963779062     
   20.000000000000000        80.000000000000000        3.4955355130316237     
   20.000000000000000        80.800000000000011        3.5033719912167798     
   20.000000000000000        81.600000000000009        3.5156339830588208     
   20.000000000000000        82.400000000000006        3.5009097180650559     
   20.000000000000000        83.200000000000003        3.5109184691614415     
   20.000000000000000        84.000000000000000        3.5162313320032257     
   20.000000000000000        84.800000000000011        3.5058240070239095     
   20.000000000000000        85.600000000000009        3.5059408541164192     
   20.000000000000000        86.400000000000006        3.4988792412469816     
   20.000000000000000        87.200000000000003        3.5030782590312781     
   20.000000000000000        88.000000000000000        4.5094956144890235     
   20.000000000000000        88.800000000000011        4.5495467970734182     
   20.000000000000000        89.600000000000009        4.5823662166575625     
   20.000000000000000        90.400000000000006        4.5967445795156561     
   20.000000000000000        91.200000000000003        4.5953763354274786     
   20.000000000000000        92.000000000000000        4.5810759475459149     
   20.000000000000000        92.800000000000011        4.5581176934914609     
   20.000000000000000        93.600000000000009        4.5323600326209901     
   20.000000000000000        94.400000000000006        4.5138684086416205     
   20.000000000000000        95.200000000000003        4.5068153902113099     
   20.000000000000000        96.000000000000000        4.5070114782260564     
   20.000000000000000        96.800000000000011        4.5068976235356732     
   20.000000000000000        97.600000000000009        4.5074545148430163     
   20.000000000000000        98.400000000000006        4.5146817132100514     
   20.000000000000000        99.200000000000003        4.5268238376522270     
   20.000000000000000        100.00000000000000        4.5063494815514256     
   20.000000000000000        100.80000000000001        3.5394170595321377     
   20.000000000000000        101.60000000000001        3.5109723820640544     
   20.000000000000000        102.40000000000001        3.5057597396137425     

   20.800000000000001       0.80000000000000004        3.5163727662838391     
   20.800000000000001        1.6000000000000001        3.4976311963393663     
   20.800000000000001        2.4000000000000004        3.5146040370775840     
   20.800000000000001        3.2000000000000002        3.5074760589181548     
   20.800000000000001        4.0000000000000000        3.5130620545185050     
   20.800000000000001        4.8000000000000007        3.5062145523049315     
   20.800000000000001        5.6000000000000005        3.5144451683212576     
   20.800000000000001        6.4000000000000004        3.5056841824763327     
   20.800000000000001        7.2000000000000002        3.5080924634109829     
   20.800000000000001        8.0000000000000000        3.5146298768017434     
   20.800000000000001        8.8000000000000007        3.4943910929045323     
   20.800000000000001        9.6000000000000014        3.5025480184288122     
   20.800000000000001        10.400000000000000        3.5102130681738237     
   20.800000000000001        11.200000000000001        3.5009202805319992     
   20.800000000000001        12.000000000000000        3.5192691710563282     
   20.800000000000001        12.800000000000001        3.4998527287399717     
   20.800000000000001        13.600000000000001        3.5131049833037276     
   20.800000000000001        14.400000000000000        3.5007693079841529     
   20.800000000000001        15.200000000000001        3.5129802968799986     
   20.800000000000001        16.000000000000000        3.5026022687112319     
   20.800000000000001        16.800000000000001        3.5129511606058688     
   20.800000000000001        17.600000000000001        3.4964556909993694     
   20.800000000000001        18.400000000000002        3.5089897805725601     
   20.800000000000001        19.200000000000003        3.4969211570143264     
   20.800000000000001        20.000000000000000        3.5154329290571025     
   20.800000000000001        20.800000000000001        3.5108887407578755     
   20.800000000000001        21.600000000000001        3.4970912754997694     
   20.800000000000001        22.400000000000002        3.4996127697697776     
   20.800000000000001        23.200000000000003        3.4950518375048771     
   20.800000000000001        24.000000000000000        3.5120713575997331     
   20.800000000000001        24.800000000000001        3.4984089001778989     
   20.800000000000001        25.600000000000001        3.5154192003437768     
   20.800000000000001        26.400000000000002        3.5071794775104754     
   20.800000000000001        27.200000000000003        3.5048499438667804     
   20.800000000000001        28.000000000000000        3.4974298205088488     
   20.800000000000001        28.800000000000001        3.5145658708725418     
   20.800000000000001        29.600000000000001        3.5059029056615394     
   20.800000000000001        30.400000000000002        3.4959533035924872     
   20.800000000000001        31.200000000000003        3.5122237463580737     
   20.800000000000001        32.000000000000000        3.5054531975248153     
   20.800000000000001        32.800000000000004        3.5139778172168037     
   20.800000000000001        33.600000000000001        3.5072553330523353     
   20.800000000000001        34.399999999999999        3.4964159727350621     
   20.800000000000001        35.200000000000003        3.5134510968233528     
   20.800000000000001        36.000000000000000        3.4969261278926047     
   20.800000000000001        36.800000000000004        3.5104033881107797     
   20.800000000000001        37.600000000000001        3.4914335605918692     
   20.800000000000001        38.400000000000006        3.4948495210747139     
   20.800000000000001        39.200000000000003        3.5014698715333039     
   20.800000000000001        40.000000000000000        3.4988538522285939     
   20.800000000000001        40.800000000000004        3.5148212629376983     
   20.800000000000001        41.600000000000001        3.5027157131707987     
   20.800000000000001        42.400000000000006        3.5080405799342147     
   20.800000000000001        43.200000000000003        3.4984237712505295     
   20.800000000000001        44.000000000000000        3.4957147627477485     
   20.800000000000001        44.800000000000004        3.5153306997751534     
   20.800000000000001        45.600000000000001        3.5046634484866104     
   20.800000000000001        46.400000000000006        3.4970476302774323     
   20.800000000000001        47.200000000000003        3.5123396288968634     
   20.800000000000001        48.000000000000000        3.5082951673550871     
   20.800000000000001        48.800000000000004        3.5090100502920225     
   20.800000000000001        49.600000000000001        3.5152128095824504     
   20.800000000000001        50.400000000000006        3.5096970698715451     
   20.800000000000001        51.200000000000003        3.5134822775808554     
   20.800000000000001        52.000000000000000        3.5098708078000680     
   20.800000000000001        52.800000000000004        3.5024999428281665     
   20.800000000000001        53.600000000000001        3.5113005276283893     
   20.800000000000001        54.400000000000006        3.4940584183556744     
   20.800000000000001        55.200000000000003        3.5027946311504703     
   20.800000000000001        56.000000000000000        3.5078152437747874     
   20.800000000000001        56.800000000000004        3.4961988224783003     
   20.800000000000001        57.600000000000001        3.5019681807214367     
   20.800000000000001        58.400000000000006        3.5093674761315587     
   20.800000000000001        59.200000000000003        3.5023084013729560     
   20.800000000000001        60.000000000000000        3.4995206715974807     
   20.800000000000001        60.800000000000004        3.5083758287620475     
   20.800000000000001        61.600000000000001        3.4961095840194978     
   20.800000000000001        62.400000000000006        3.5020992438992633     
   20.800000000000001        63.200000000000003        3.5131347526050565     
   20.800000000000001        64.000000000000000        3.5027087480320089     
   20.800000000000001        64.799999999999997        3.4980076376794096     
   20.800000000000001        65.600000000000009        3.5146207519477266     
   20.800000000000001        66.400000000000006        3.4962341091058571     
   20.800000000000001        67.200000000000003        3.5061929345164979     
   20.800000000000001        68.000000000000000        3.5017033939445263     
   20.800000000000001        68.799999999999997        3.4949965222211339     
   20.800000000000001        69.600000000000009        3.4976683047882711     
   20.800000000000001        70.400000000000006        3.5162217846632080     
   20.800000000000001        71.200000000000003        3.5032982846876330     
   20.800000000000001        72.000000000000000        3.5018910067335280     
   20.800000000000001        72.799999999999997        3.5155139628972587     
   20.800000000000001        73.600000000000009        3.4975870479220017     
   20.800000000000001        74.400000000000006        3.5091811385056904     
   20.800000000000001        75.200000000000003        3.5138779063243231     
   20.800000000000001        76.000000000000000        3.4985037329327984     
   20.800000000000001        76.800000000000011        3.5054941382932761     
   20.800000000000001        77.600000000000009        3.5142166006332274     
   20.800000000000001        78.400000000000006        3.5035229820164346     
   20.800000000000001        79.200000000000003        3.5129846440462065     
   20.800000000000001        80.000000000000000        3.5040887807861418     
   20.800000000000001        80.800000000000011        3.5143345257503920     
   20.800000000000001        81.600000000000009        3.4957296207476110     
   20.800000000000001        82.400000000000006        3.5139271734669038     
   20.800000000000001        83.200000000000003        3.4999136412520380     
   20.800000000000001        84.000000000000000        3.4962006420458351     
   20.800000000000001        84.800000000000011        3.4998495743720510     
   20.800000000000001        85.600000000000009        3.5111279041198658     
   20.800000000000001        86.400000000000006        3.5138109520508816     
   20.800000000000001        87.200000000000003        3.5019126607991122     
   20.800000000000001        88.000000000000000        4.5087194853066057     
   20.800000000000001        88.800000000000011        4.5548294669638976     
   20.800000000000001        89.600000000000009        4.5921607770879884     
   20.800000000000001        90.400000000000006        4.6093902188133731     
   20.800000000000001        91.200000000000003        4.6093517929786980     
   20.800000000000001        92.000000000000000        4.5949624825107529     
   20.800000000000001        92.800000000000011        4.5705053473374146     
   20.800000000000001        93.600000000000009        4.5436297176840821     
   20.800000000000001        94.400000000000006        4.5195997160888250     
   20.800000000000001        95.200000000000003        4.5066017339824285     
   20.800000000000001        96.000000000000000        4.5048927659987674     
   20.800000000000001        96.800000000000011        4.5073416408838387     
   20.800000000000001        97.600000000000009        4.5052793531404376     
   20.800000000000001        98.400000000000006        4.5125048847923619     
   20.800000000000001        99.200000000000003        4.5275793144023302     
   20.800000000000001        100.00000000000000        4.5037373027263206     
   20.800000000000001        100.80000000000001        3.5149639333903941     
   20.800000000000001        101.60000000000001        3.5085859556059988     
   20.800000000000001        102.40000000000001        3.5032125339992031     

   21.600000000000001       0.80000000000000004        3.4950544571040840     
   21.600000000000001        1.6000000000000001        3.5062594510771903     
   21.600000000000001        2.4000000000000004        3.5118423628055160     
   21.600000000000001        3.2000000000000002        3.4955448191467542     
   21.600000000000001        4.0000000000000000        3.5001657435327171     
   21.600000000000001        4.8000000000000007        3.5067505427906744     
   21.600000000000001        5.6000000000000005        3.4972535401038041     
   21.600000000000001        6.4000000000000004        3.4984857764648987     
   21.600000000000001        7.2000000000000002        3.5074540475508011     
   21.600000000000001        8.0000000000000000        3.5108290738786430     
   21.600000000000001        8.8000000000000007        3.4977350631039417     
   21.600000000000001        9.6000000000000014        3.5118332822863572     
   21.600000000000001        10.400000000000000        3.5027297525876642     
   21.600000000000001        11.200000000000001        3.5000411475503759     
   21.600000000000001        12.000000000000000        3.4971748277190873     
   21.600000000000001        12.800000000000001        3.4959165197047462     
   21.600000000000001        13.600000000000001        3.5118871615983474     
   21.600000000000001        14.400000000000000        3.5037107003887491     
   21.600000000000001        15.200000000000001        3.4952554484389404     
   21.600000000000001        16.000000000000000        3.5116219400049102     
   21.600000000000001        16.800000000000001        3.5109904041059625     
   21.600000000000001        17.600000000000001        3.5044777948590120     
   21.600000000000001        18.400000000000002        3.5136728574192504     
   21.600000000000001        19.200000000000003        3.5006731883672586     
   21.600000000000001        20.000000000000000        3.4914974702835475     
   21.600000000000001        20.800000000000001        3.5027548551800103     
   21.600000000000001        21.600000000000001        3.5149923528157960     
   21.600000000000001        22.400000000000002        3.5042988687223637     
   21.600000000000001        23.200000000000003        3.5150393216304470     
   21.600000000000001        24.000000000000000        3.4959303521014502     
   21.600000000000001        24.800000000000001        3.5116121587686111     
   21.600000000000001        25.600000000000001        3.4975142605238729     
   21.600000000000001        26.400000000000002        3.5088310563253864     
   21.600000000000001        27.200000000000003        3.4979588000527033     
   21.600000000000001        28.000000000000000        3.5143812835861179     
   21.600000000000001        28.800000000000001        3.5036820071933210     
   21.600000000000001        29.600000000000001        3.4953810038709934     
   21.600000000000001        30.400000000000002        3.5135876606844283     
   21.600000000000001        31.200000000000003        3.4974316199222231     
   21.600000000000001        32.000000000000000        3.5134071295166636     
   21.600000000000001        32.800000000000004        3.4948025360058188     
   21.600000000000001        33.600000000000001        3.5159210730124122     
   21.600000000000001        34.399999999999999        3.5045187347489719     
   21.600000000000001        35.200000000000003        3.5157149138047648     
   21.600000000000001        36.000000000000000        3.5027793901903244     
   21.600000000000001        36.800000000000004        3.5107330437608266     
   21.600000000000001        37.600000000000001        3.4929640690052324     
   21.600000000000001        38.400000000000006        3.5159442660114633     
   21.600000000000001        39.200000000000003        3.5062643650201206     
   21.600000000000001        40.000000000000000        3.4984794289227290     
   21.600000000000001        40.800000000000004        3.5040556892022665     
   21.600000000000001        41.600000000000001        3.4987071472094300     
   21.600000000000001        42.400000000000006        3.5049019300707487     
   21.600000000000001        43.200000000000003        3.5170009548791694     
   21.600000000000001        44.000000000000000        3.5114614064305756     
   21.600000000000001        44.800000000000004        3.5002875847840702     
   21.600000000000001        45.600000000000001        3.5150782872394211     
   21.600000000000001        46.400000000000006        3.4986078463488983     
   21.600000000000001        47.200000000000003        3.4957991950741949     
   21.600000000000001        48.000000000000000        3.5184406449245671     
   21.600000000000001        48.800000000000004        3.4903448425714148     
   21.600000000000001        49.600000000000001        3.5046905919343732     
   21.600000000000001        50.400000000000006        3.4992019549166167     
   21.600000000000001        51.200000000000003        3.4988615432697503     
   21.600000000000001        52.000000000000000        3.4959737908676400     
   21.600000000000001        52.800000000000004        3.5130065156078820     
   21.600000000000001        53.600000000000001        3.5042624958322879     
   21.600000000000001        54.400000000000006        3.5004633379206562     
   21.600000000000001        55.200000000000003        3.5144117704056925     
   21.600000000000001        56.000000000000000        3.5053278224842681     
   21.600000000000001        56.800000000000004        3.5136127547298552     
   21.600000000000001        57.600000000000001        3.5031294449786063     
   21.600000000000001        58.400000000000006        3.5145463393594052     
   21.600000000000001        59.200000000000003        3.4938083964751749     
   21.600000000000001        60.000000000000000        3.5045820382964274     
   21.600000000000001        60.800000000000004        3.5134553727541804     
   21.600000000000001        61.600000000000001        3.5132167650550636     
   21.600000000000001        62.400000000000006        3.5058909633753434     
   21.600000000000001        63.200000000000003        3.5057116661193000     
   21.600000000000001        64.000000000000000        3.5144783005722400     
   21.600000000000001        64.799999999999997        3.5054214972233870     
   21.600000000000001        65.600000000000009        3.4977235824672763     
   21.600000000000001        66.400000000000006        3.5040297913093781     
   21.600000000000001        67.200000000000003        3.5124456374146829     
   21.600000000000001        68.000000000000000        3.5094548343811982     
   21.600000000000001        68.799999999999997        3.5162174941299433     
   21.600000000000001        69.600000000000009        3.5090093871183607     
   21.600000000000001        70.400000000000006        3.5014976756352212     
   21.600000000000001        71.200000000000003        3.5060358167193737     
   21.600000000000001        72.000000000000000        3.5080274645235114     
   21.600000000000001        72.799999999999997        3.5016356720807233     
   21.600000000000001        73.600000000000009        3.4954787714199154     
   21.600000000000001        74.400000000000006        3.5054091040476951     
   21.600000000000001        75.200000000000003        3.5063099571094081     
   21.600000000000001        76.000000000000000        3.5155068514140635     
   21.600000000000001        76.800000000000011        3.5090285551047540     
   21.600000000000001        77.600000000000009        3.4947108253840291     
   21.600000000000001        78.400000000000006        3.5107926044904167     
   21.600000000000001        79.200000000000003        3.4960740335871847     
   21.600000000000001        80.000000000000000        3.5140003918191636     
   21.600000000000001        80.800000000000011        3.4984228353142925     
   21.600000000000001        81.600000000000009        3.5135167156642666     
   21.600000000000001        82.400000000000006        3.5080978025963319     
   21.600000000000001        83.200000000000003        3.5149698269061229     
   21.600000000000001        84.000000000000000        3.5009158063005068     
   21.600000000000001        84.800000000000011        3.5047564713932462     
   21.600000000000001        85.600000000000009        3.5036893978414776     
   21.600000000000001        86.400000000000006        3.5010247970303099     
   21.600000000000001        87.200000000000003        3.5094909810523283     
   21.600000000000001        88.000000000000000        4.5033527348733200     
   21.600000000000001        88.800000000000011        4.5599504719318817     
   21.600000000000001        89.600000000000009        4.5966084990902667     
   21.600000000000001        90.400000000000006        4.6151395642745232     
   21.600000000000001        91.200000000000003        4.6161463403746250     
   21.600000000000001        92.000000000000000        4.6013216567714617     
   21.600000000000001        92.800000000000011        4.5768277576270409     
   21.600000000000001        93.600000000000009        4.5487828042899547     
   21.600000000000001        94.400000000000006        4.5233125030662720     
   21.600000000000001        95.200000000000003        4.5073603251496746     
   21.600000000000001        96.000000000000000        4.5042839796058036     
   21.600000000000001        96.800000000000011        4.5046002034329291     
   21.600000000000001        97.600000000000009        4.5039541680474127     
   21.600000000000001        98.400000000000006        4.5087378852766093     
   21.600000000000001        99.200000000000003        4.5224737386825558     
   21.600000000000001        100.00000000000000        4.4995732385368701     
   21.600000000000001        100.80000000000001        3.5079683433988520     
   21.600000000000001        101.60000000000001        3.4987376700826900     
   21.600000000000001        102.40000000000001        3.5007270363720298     

   22.400000000000002       0.80000000000000004        3.5118678817436702     
   22.400000000000002        1.6000000000000001        3.5120289960428783     
   22.400000000000002        2.4000000000000004        3.4943771553437974     
   22.400000000000002        3.2000000000000002        3.5055461819725817     
   22.400000000000002        4.0000000000000000        3.5062794178224079     
   22.400000000000002        4.8000000000000007        3.5158941271569022     
   22.400000000000002        5.6000000000000005        3.4980559648519955     
   22.400000000000002        6.4000000000000004        3.5013528255967863     
   22.400000000000002        7.2000000000000002        3.5043731742782400     
   22.400000000000002        8.0000000000000000        3.5020565380948381     
   22.400000000000002        8.8000000000000007        3.5005370128182824     
   22.400000000000002        9.6000000000000014        3.5013320028173998     
   22.400000000000002        10.400000000000000        3.4951780937278198     
   22.400000000000002        11.200000000000001        3.4909484936534718     
   22.400000000000002        12.000000000000000        3.5126210658574206     
   22.400000000000002        12.800000000000001        3.5078588306726108     
   22.400000000000002        13.600000000000001        3.4977277402621674     
   22.400000000000002        14.400000000000000        3.5028382009539714     
   22.400000000000002        15.200000000000001        3.5136631612942728     
   22.400000000000002        16.000000000000000        3.5059682048534517     
   22.400000000000002        16.800000000000001        3.4992516338726736     
   22.400000000000002        17.600000000000001        3.4959163294226636     
   22.400000000000002        18.400000000000002        3.5126138224930021     
   22.400000000000002        19.200000000000003        3.5055189145965806     
   22.400000000000002        20.000000000000000        3.5122752390963332     
   22.400000000000002        20.800000000000001        3.5086886754102795     
   22.400000000000002        21.600000000000001        3.4957369378895984     
   22.400000000000002        22.400000000000002        3.5096745590568585     
   22.400000000000002        23.200000000000003        3.5030792176026329     
   22.400000000000002        24.000000000000000        3.5037030516737397     
   22.400000000000002        24.800000000000001        3.4973028834694833     
   22.400000000000002        25.600000000000001        3.5029928158655443     
   22.400000000000002        26.400000000000002        3.5176884164913371     
   22.400000000000002        27.200000000000003        3.4989756516111874     
   22.400000000000002        28.000000000000000        3.5055036561093948     
   22.400000000000002        28.800000000000001        3.4961331986356816     
   22.400000000000002        29.600000000000001        3.5128028896663430     
   22.400000000000002        30.400000000000002        3.5037662457124275     
   22.400000000000002        31.200000000000003        3.4964195190851974     
   22.400000000000002        32.000000000000000        3.5041859220437481     
   22.400000000000002        32.800000000000004        3.5092303026837048     
   22.400000000000002        33.600000000000001        3.4939378859230152     
   22.400000000000002        34.399999999999999        3.5038340351153043     
   22.400000000000002        35.200000000000003        3.4941641018707035     
   22.400000000000002        36.000000000000000        3.5005875496443273     
   22.400000000000002        36.800000000000004        3.5151083456551055     
   22.400000000000002        37.600000000000001        3.4945394952603737     
   22.400000000000002        38.400000000000006        3.4971284963026967     
   22.400000000000002        39.200000000000003        3.5110357797783847     
   22.400000000000002        40.000000000000000        3.5069421947554447     
   22.400000000000002        40.800000000000004        3.5135564446364915     
   22.400000000000002        41.600000000000001        3.5112879624671383     
   22.400000000000002        42.400000000000006        3.4982793479731784     
   22.400000000000002        43.200000000000003        3.4973305092934788     
   22.400000000000002        44.000000000000000        3.5044907295766450     
   22.400000000000002        44.800000000000004        3.4967167222983155     
   22.400000000000002        45.600000000000001        3.5061635071012551     
   22.400000000000002        46.400000000000006        3.5184694355524448     
   22.400000000000002        47.200000000000003        3.4964314072115137     
   22.400000000000002        48.000000000000000        3.5129983232419901     
   22.400000000000002        48.800000000000004        3.5119273902367980     
   22.400000000000002        49.600000000000001        3.5137851216601454     
   22.400000000000002        50.400000000000006        3.5162658794638149     
   22.400000000000002        51.200000000000003        3.5088298418195918     
   22.400000000000002        52.000000000000000        3.4969542240205582     
   22.400000000000002        52.800000000000004        3.5130155250154735     
   22.400000000000002        53.600000000000001        3.5068926347147724     
   22.400000000000002        54.400000000000006        3.5004791568292779     
   22.400000000000002        55.200000000000003        3.5051378278400414     
   22.400000000000002        56.000000000000000        3.4938288921865213     
   22.400000000000002        56.800000000000004        3.5157424637389396     
   22.400000000000002        57.600000000000001        3.4957924977726935     
   22.400000000000002        58.400000000000006        3.5072751527035058     
   22.400000000000002        59.200000000000003        3.5163712557245907     
   22.400000000000002        60.000000000000000        3.5065679657420410     
   22.400000000000002        60.800000000000004        3.5018319770523663     
   22.400000000000002        61.600000000000001        3.4938585267843019     
   22.400000000000002        62.400000000000006        3.5141178217573663     
   22.400000000000002        63.200000000000003        3.4939788731131136     
   22.400000000000002        64.000000000000000        3.5073576739995844     
   22.400000000000002        64.799999999999997        3.4991681971599604     
   22.400000000000002        65.600000000000009        3.5096371804874376     
   22.400000000000002        66.400000000000006        3.5163354928075248     
   22.400000000000002        67.200000000000003        3.4937357812415351     
   22.400000000000002        68.000000000000000        3.4961955110204603     
   22.400000000000002        68.799999999999997        3.5052613293302248     
   22.400000000000002        69.600000000000009        3.4957916727142453     
   22.400000000000002        70.400000000000006        3.5171951146463183     
   22.400000000000002        71.200000000000003        3.4948410751660677     
   22.400000000000002        72.000000000000000        3.5153166086756715     
   22.400000000000002        72.799999999999997        3.5045185752097905     
   22.400000000000002        73.600000000000009        3.5201036421288698     
   22.400000000000002        74.400000000000006        3.4946311240798384     
   22.400000000000002        75.200000000000003        3.5141030599857337     
   22.400000000000002        76.000000000000000        3.4951035738920346     
   22.400000000000002        76.800000000000011        3.5078176686730256     
   22.400000000000002        77.600000000000009        3.4974675204672443     
   22.400000000000002        78.400000000000006        3.5164904955563974     
   22.400000000000002        79.200000000000003        3.5041066859396333     
   22.400000000000002        80.000000000000000        3.4985262558276089     
   22.400000000000002        80.800000000000011        3.5140558576641756     
   22.400000000000002        81.600000000000009        3.4977778615137312     
   22.400000000000002        82.400000000000006        3.4964069242320317     
   22.400000000000002        83.200000000000003        3.5025675295998502     
   22.400000000000002        84.000000000000000        3.5096954326732202     
   22.400000000000002        84.800000000000011        3.5133348787384251     
   22.400000000000002        85.600000000000009        3.5069499089690872     
   22.400000000000002        86.400000000000006        3.5134101286337920     
   22.400000000000002        87.200000000000003        3.5098318397830202     
   22.400000000000002        88.000000000000000        4.4981265825963739     
   22.400000000000002        88.800000000000011        4.5601279270439239     
   22.400000000000002        89.600000000000009        4.5953340213916842     
   22.400000000000002        90.400000000000006        4.6134681905943360     
   22.400000000000002        91.200000000000003        4.6132516743275565     
   22.400000000000002        92.000000000000000        4.6008218138821819     
   22.400000000000002        92.800000000000011        4.5771817590837669     
   22.400000000000002        93.600000000000009        4.5486080295253331     
   22.400000000000002        94.400000000000006        4.5262105483801234     
   22.400000000000002        95.200000000000003        4.5076661941952194     
   22.400000000000002        96.000000000000000        4.5040195827228464     
   22.400000000000002        96.800000000000011        4.5036220088405212     
   22.400000000000002        97.600000000000009        4.5031192083027110     
   22.400000000000002        98.400000000000006        4.5063335236727768     
   22.400000000000002        99.200000000000003        4.5151965457572878     
   22.400000000000002        100.00000000000000        4.5013176243994097     
   22.400000000000002        100.80000000000001        3.5129380895596314     
   22.400000000000002        101.60000000000001        3.4993869931786867     
   22.400000000000002        102.40000000000001        3.5147125079719070     

   23.200000000000003       0.80000000000000004        3.5012064346345748     
   23.200000000000003        1.6000000000000001        3.5152970514572166     
   23.200000000000003        2.4000000000000004        3.4928862750514211     
   23.200000000000003        3.2000000000000002        3.5191555436712307     
   23.200000000000003        4.0000000000000000        3.5025936749410058     
   23.200000000000003        4.8000000000000007        3.4990819539550082     
   23.200000000000003        5.6000000000000005        3.5059866946723219     
   23.200000000000003        6.4000000000000004        3.5118396609423619     
   23.200000000000003        7.2000000000000002        3.5163966125067638     
   23.200000000000003        8.0000000000000000        3.4970371585169548     
   23.200000000000003        8.8000000000000007        3.5093105274083256     
   23.200000000000003        9.6000000000000014        3.5023529137358063     
   23.200000000000003        10.400000000000000        3.5093065829412931     
   23.200000000000003        11.200000000000001        3.5116535454793811     
   23.200000000000003        12.000000000000000        3.5115331240518817     
   23.200000000000003        12.800000000000001        3.5021104572830293     
   23.200000000000003        13.600000000000001        3.5174764083413623     
   23.200000000000003        14.400000000000000        3.4972742206710854     
   23.200000000000003        15.200000000000001        3.5128802790277254     
   23.200000000000003        16.000000000000000        3.4977030751428946     
   23.200000000000003        16.800000000000001        3.5077823901310183     
   23.200000000000003        17.600000000000001        3.5094764696407705     
   23.200000000000003        18.400000000000002        3.4971162747437390     
   23.200000000000003        19.200000000000003        3.5144056012235394     
   23.200000000000003        20.000000000000000        3.4984243315103321     
   23.200000000000003        20.800000000000001        3.5150055312082382     
   23.200000000000003        21.600000000000001        3.5026532227332576     
   23.200000000000003        22.400000000000002        3.5122687177397536     
   23.200000000000003        23.200000000000003        3.5049871185388000     
   23.200000000000003        24.000000000000000        3.5043839828284997     
   23.200000000000003        24.800000000000001        3.5125861605271655     
   23.200000000000003        25.600000000000001        3.5064752804296728     
   23.200000000000003        26.400000000000002        3.4957761105544338     
   23.200000000000003        27.200000000000003        3.5083897699098046     
   23.200000000000003        28.000000000000000        3.5187049082920288     
   23.200000000000003        28.800000000000001        3.5086504577986837     
   23.200000000000003        29.600000000000001        3.4986673268682562     
   23.200000000000003        30.400000000000002        3.5143526739597726     
   23.200000000000003        31.200000000000003        3.5043853142478358     
   23.200000000000003        32.000000000000000        3.5128492106643501     
   23.200000000000003        32.800000000000004        3.4984344939038277     
   23.200000000000003        33.600000000000001        3.5128079224544222     
   23.200000000000003        34.399999999999999        3.5040112782482562     
   23.200000000000003        35.200000000000003        3.5149443146221189     
   23.200000000000003        36.000000000000000        3.5058094337739902     
   23.200000000000003        36.800000000000004        3.4977234802508725     
   23.200000000000003        37.600000000000001        3.5101118328881418     
   23.200000000000003        38.400000000000006        3.5013113495502259     
   23.200000000000003        39.200000000000003        3.4995214155553400     
   23.200000000000003        40.000000000000000        3.4943986647859946     
   23.200000000000003        40.800000000000004        3.5096652800557706     
   23.200000000000003        41.600000000000001        3.5016656105127724     
   23.200000000000003        42.400000000000006        3.5058197523960182     
   23.200000000000003        43.200000000000003        3.5068074588259912     
   23.200000000000003        44.000000000000000        3.5128444859796994     
   23.200000000000003        44.800000000000004        3.5117185865696152     
   23.200000000000003        45.600000000000001        3.5029534150312926     
   23.200000000000003        46.400000000000006        3.5002033836196293     
   23.200000000000003        47.200000000000003        3.5043190695229511     
   23.200000000000003        48.000000000000000        3.4974577121125070     
   23.200000000000003        48.800000000000004        3.4991436935771207     
   23.200000000000003        49.600000000000001        3.4971948263886747     
   23.200000000000003        50.400000000000006        3.5077922948921225     
   23.200000000000003        51.200000000000003        3.4968935908394574     
   23.200000000000003        52.000000000000000        3.5081155572870628     
   23.200000000000003        52.800000000000004        3.4987832963396106     
   23.200000000000003        53.600000000000001        3.4962055381078616     
   23.200000000000003        54.400000000000006        3.5010323461307005     
   23.200000000000003        55.200000000000003        3.5137582434291099     
   23.200000000000003        56.000000000000000        3.5008616882419425     
   23.200000000000003        56.800000000000004        3.5068096680921754     
   23.200000000000003        57.600000000000001        3.5021583931669382     
   23.200000000000003        58.400000000000006        3.5001581892006581     
   23.200000000000003        59.200000000000003        3.4997320089678889     
   23.200000000000003        60.000000000000000        3.5135584407061038     
   23.200000000000003        60.800000000000004        3.5014457919086608     
   23.200000000000003        61.600000000000001        3.5037934408261839     
   23.200000000000003        62.400000000000006        3.5025144525756158     
   23.200000000000003        63.200000000000003        3.5041562229950389     
   23.200000000000003        64.000000000000000        3.5157440371225221     
   23.200000000000003        64.799999999999997        3.5142234318468661     
   23.200000000000003        65.600000000000009        3.4976552731726005     
   23.200000000000003        66.400000000000006        3.5029368154062741     
   23.200000000000003        67.200000000000003        3.5082251183278723     
   23.200000000000003        68.000000000000000        3.5159283543611441     
   23.200000000000003        68.799999999999997        3.4950059762122954     
   23.200000000000003        69.600000000000009        3.5028320292343835     
   23.200000000000003        70.400000000000006        3.5112061828030523     
   23.200000000000003        71.200000000000003        3.4982047415913260     
   23.200000000000003        72.000000000000000        3.4966860115755765     
   23.200000000000003        72.799999999999997        3.5110114354635034     
   23.200000000000003        73.600000000000009        3.4955027925698965     
   23.200000000000003        74.400000000000006        3.5014553760541745     
   23.200000000000003        75.200000000000003        3.5061577477959105     
   23.200000000000003        76.000000000000000        3.4972463865103238     
   23.200000000000003        76.800000000000011        3.5079060274692919     
   23.200000000000003        77.600000000000009        3.5007259943801152     
   23.200000000000003        78.400000000000006        3.5081410771799706     
   23.200000000000003        79.200000000000003        3.4949667759674621     
   23.200000000000003        80.000000000000000        3.5133502036902735     
   23.200000000000003        80.800000000000011        3.5045608457524686     
   23.200000000000003        81.600000000000009        3.5162214216152305     
   23.200000000000003        82.400000000000006        3.5065460471308616     
   23.200000000000003        83.200000000000003        3.5122038800617443     
   23.200000000000003        84.000000000000000        3.5024949741535156     
   23.200000000000003        84.800000000000011        3.5078526259063176     
   23.200000000000003        85.600000000000009        3.5052489839998864     
   23.200000000000003        86.400000000000006        3.5014122545774460     
   23.200000000000003        87.200000000000003        3.5086648825136733     
   23.200000000000003        88.000000000000000        4.5060519292955403     
   23.200000000000003        88.800000000000011        4.5543605879412290     
   23.200000000000003        89.600000000000009        4.5889017935769267     
   23.200000000000003        90.400000000000006        4.6038396820990792     
   23.200000000000003        91.200000000000003        4.6039838570852849     
   23.200000000000003        92.000000000000000        4.5923137604305593     
   23.200000000000003        92.800000000000011        4.5706452407348799     
   23.200000000000003        93.600000000000009        4.5450880085214100     
   23.200000000000003        94.400000000000006        4.5220198871621751     
   23.200000000000003        95.200000000000003        4.5084038373735096     
   23.200000000000003        96.000000000000000        4.5071146589191233     
   23.200000000000003        96.800000000000011        4.5058844862341081     
   23.200000000000003        97.600000000000009        4.5044511910975107     
   23.200000000000003        98.400000000000006        4.5063620266202902     
   23.200000000000003        99.200000000000003        4.5124312165562799     
   23.200000000000003        100.00000000000000        4.5057010573415743     
   23.200000000000003        100.80000000000001        3.5132738482172554     
   23.200000000000003        101.60000000000001        3.5012151700857115     
   23.200000000000003        102.40000000000001        3.5004422209117427     

   24.000000000000000       0.80000000000000004        3.5154786442727834     
   24.000000000000000        1.6000000000000001        3.5002484714671929     
   24.000000000000000        2.4000000000000004        3.5082135335556526     
   24.000000000000000        3.2000000000000002        3.5099020883509158     
   24.000000000000000        4.0000000000000000        3.4962279446342892     
   24.000000000000000        4.8000000000000007        3.5048870012448754     
   24.000000000000000        5.6000000000000005        3.5162161500295346     
   24.000000000000000        6.4000000000000004        3.4945161693154096     
   24.000000000000000        7.2000000000000002        3.5040569443007059     
   24.000000000000000        8.0000000000000000        3.4954194197938757     
   24.000000000000000        8.8000000000000007        3.5110020535034834     
   24.000000000000000        9.6000000000000014        3.5084192253354352     
   24.000000000000000        10.400000000000000        3.5040801025553319     
   24.000000000000000        11.200000000000001        3.4916174566646023     
   24.000000000000000        12.000000000000000        3.5047325755297383     
   24.000000000000000        12.800000000000001        3.5122736738248399     
   24.000000000000000        13.600000000000001        3.4957438143686961     
   24.000000000000000        14.400000000000000        3.5090402190629586     
   24.000000000000000        15.200000000000001        3.5096884876592607     
   24.000000000000000        16.000000000000000        3.4948240391758847     
   24.000000000000000        16.800000000000001        3.5109913606427439     
   24.000000000000000        17.600000000000001        3.5020667242303460     
   24.000000000000000        18.400000000000002        3.5165223262701062     
   24.000000000000000        19.200000000000003        3.4965671880665909     
   24.000000000000000        20.000000000000000        3.5093298833733826     
   24.000000000000000        20.800000000000001        3.4980629464658515     
   24.000000000000000        21.600000000000001        3.5129697737675105     
   24.000000000000000        22.400000000000002        3.4966874705228692     
   24.000000000000000        23.200000000000003        3.5150426969777770     
   24.000000000000000        24.000000000000000        3.4947039903151080     
   24.000000000000000        24.800000000000001        3.5136610896010323     
   24.000000000000000        25.600000000000001        3.4971990037406258     
   24.000000000000000        26.400000000000002        3.5170058455440123     
   24.000000000000000        27.200000000000003        3.4961800252933672     
   24.000000000000000        28.000000000000000        3.5010042991324832     
   24.000000000000000        28.800000000000001        3.5100809804927033     
   24.000000000000000        29.600000000000001        3.4988459034983408     
   24.000000000000000        30.400000000000002        3.5099449526462347     
   24.000000000000000        31.200000000000003        3.4946841912684605     
   24.000000000000000        32.000000000000000        3.5131073559290082     
   24.000000000000000        32.800000000000004        3.5012876817710556     
   24.000000000000000        33.600000000000001        3.5056222134669377     
   24.000000000000000        34.399999999999999        3.5011017097207757     
   24.000000000000000        35.200000000000003        3.4969243591220311     
   24.000000000000000        36.000000000000000        3.5140999641886883     
   24.000000000000000        36.800000000000004        3.5057044077501236     
   24.000000000000000        37.600000000000001        3.4979559635365511     
   24.000000000000000        38.400000000000006        3.5147308079434136     
   24.000000000000000        39.200000000000003        3.5131503948415244     
   24.000000000000000        40.000000000000000        3.5080843175514191     
   24.000000000000000        40.800000000000004        3.4948201874201721     
   24.000000000000000        41.600000000000001        3.5100847059282541     
   24.000000000000000        42.400000000000006        3.5124071956360017     
   24.000000000000000        43.200000000000003        3.4958562775184889     
   24.000000000000000        44.000000000000000        3.5041347899600259     
   24.000000000000000        44.800000000000004        3.5087408141089047     
   24.000000000000000        45.600000000000001        3.5113564198920524     
   24.000000000000000        46.400000000000006        3.4959389796817417     
   24.000000000000000        47.200000000000003        3.4975359038629907     
   24.000000000000000        48.000000000000000        3.5159407813691601     
   24.000000000000000        48.800000000000004        3.5165476919378977     
   24.000000000000000        49.600000000000001        3.5073240958292584     
   24.000000000000000        50.400000000000006        3.4967882662859626     
   24.000000000000000        51.200000000000003        3.5146355127798445     
   24.000000000000000        52.000000000000000        3.5141163995082216     
   24.000000000000000        52.800000000000004        3.5036263918844655     
   24.000000000000000        53.600000000000001        3.5148567952288658     
   24.000000000000000        54.400000000000006        3.5055630949360834     
   24.000000000000000        55.200000000000003        3.5130840605000353     
   24.000000000000000        56.000000000000000        3.5115804667341628     
   24.000000000000000        56.800000000000004        3.5126975609597277     
   24.000000000000000        57.600000000000001        3.5041078270314041     
   24.000000000000000        58.400000000000006        3.5167888765672641     
   24.000000000000000        59.200000000000003        3.4960606760384261     
   24.000000000000000        60.000000000000000        3.5091240841922047     
   24.000000000000000        60.800000000000004        3.4946426130041250     
   24.000000000000000        61.600000000000001        3.5116609988987917     
   24.000000000000000        62.400000000000006        3.5109371227755166     
   24.000000000000000        63.200000000000003        3.4927436870724069     
   24.000000000000000        64.000000000000000        3.4965904849380238     
   24.000000000000000        64.799999999999997        3.5042375949957401     
   24.000000000000000        65.600000000000009        3.5003994203378648     
   24.000000000000000        66.400000000000006        3.5082972791174023     
   24.000000000000000        67.200000000000003        3.5136855630049206     
   24.000000000000000        68.000000000000000        3.4999443178499927     
   24.000000000000000        68.799999999999997        3.5120075084249160     
   24.000000000000000        69.600000000000009        3.5161766177387230     
   24.000000000000000        70.400000000000006        3.5022967144658899     
   24.000000000000000        71.200000000000003        3.5065759555206779     
   24.000000000000000        72.000000000000000        3.5012891879395052     
   24.000000000000000        72.799999999999997        3.5142374792439890     
   24.000000000000000        73.600000000000009        3.5027882634519587     
   24.000000000000000        74.400000000000006        3.5173217802309278     
   24.000000000000000        75.200000000000003        3.5005342589454473     
   24.000000000000000        76.000000000000000        3.5128855748066714     
   24.000000000000000        76.800000000000011        3.5114316773732352     
   24.000000000000000        77.600000000000009        3.5068117867390174     
   24.000000000000000        78.400000000000006        3.5150186090188296     
   24.000000000000000        79.200000000000003        3.5011443644905347     
   24.000000000000000        80.000000000000000        3.5151094590007559     
   24.000000000000000        80.800000000000011        3.5004532885392932     
   24.000000000000000        81.600000000000009        3.4955496377166062     
   24.000000000000000        82.400000000000006        3.4972844556471121     
   24.000000000000000        83.200000000000003        3.4988218761095218     
   24.000000000000000        84.000000000000000        3.5085494363777645     
   24.000000000000000        84.800000000000011        3.4953611754915421     
   24.000000000000000        85.600000000000009        3.5173152729780250     
   24.000000000000000        86.400000000000006        3.4961558244315798     
   24.000000000000000        87.200000000000003        3.5058767636482759     
   24.000000000000000        88.000000000000000        4.5075042298365622     
   24.000000000000000        88.800000000000011        4.5452396902615986     
   24.000000000000000        89.600000000000009        4.5735986926953514     
   24.000000000000000        90.400000000000006        4.5868227139895010     
   24.000000000000000        91.200000000000003        4.5872757750544135     
   24.000000000000000        92.000000000000000        4.5766850395304139     
   24.000000000000000        92.800000000000011        4.5580719718249396     
   24.000000000000000        93.600000000000009        4.5358707689851787     
   24.000000000000000        94.400000000000006        4.5173357909787875     
   24.000000000000000        95.200000000000003        4.5091643686889062     
   24.000000000000000        96.000000000000000        4.5077281215704001     
   24.000000000000000        96.800000000000011        4.5072923554821642     
   24.000000000000000        97.600000000000009        4.5070143236285150     
   24.000000000000000        98.400000000000006        4.5105985723459998     
   24.000000000000000        99.200000000000003        4.5177153753767119     
   24.000000000000000        100.00000000000000        4.4995167275460508     
   24.000000000000000        100.80000000000001        3.5062177724773647     
   24.000000000000000        101.60000000000001        3.5064055136629935     
   24.000000000000000        102.40000000000001        3.5072403618691768     

   24.800000000000001       0.80000000000000004        3.4974348869751943     
   24.800000000000001        1.6000000000000001        3.5081546628239906     
   24.800000000000001        2.4000000000000004        3.5169589245061093     
   24.800000000000001        3.2000000000000002        3.5035494597663650     
   24.800000000000001        4.0000000000000000        3.5124721624291464     
   24.800000000000001        4.8000000000000007        3.5090161048320985     
   24.800000000000001        5.6000000000000005        3.5034460822850781     
   24.800000000000001        6.4000000000000004        3.5081002576066975     
   24.800000000000001        7.2000000000000002        3.5151558373995404     
   24.800000000000001        8.0000000000000000        3.4995150317166974     
   24.800000000000001        8.8000000000000007        3.5065600342636425     
   24.800000000000001        9.6000000000000014        3.5129884153867894     
   24.800000000000001        10.400000000000000        3.4988135151325408     
   24.800000000000001        11.200000000000001        3.5062607603231006     
   24.800000000000001        12.000000000000000        3.5144235891704469     
   24.800000000000001        12.800000000000001        3.4969426330050593     
   24.800000000000001        13.600000000000001        3.5148535004925590     
   24.800000000000001        14.400000000000000        3.4977477653935241     
   24.800000000000001        15.200000000000001        3.5046181784712811     
   24.800000000000001        16.000000000000000        3.5167109459790962     
   24.800000000000001        16.800000000000001        3.4984186329925366     
   24.800000000000001        17.600000000000001        3.5129329487380661     
   24.800000000000001        18.400000000000002        3.4972713419366266     
   24.800000000000001        19.200000000000003        3.5063356761001008     
   24.800000000000001        20.000000000000000        3.5129082261686886     
   24.800000000000001        20.800000000000001        3.5035549394386236     
   24.800000000000001        21.600000000000001        3.5005201526612741     
   24.800000000000001        22.400000000000002        3.5156051313081038     
   24.800000000000001        23.200000000000003        3.5089949461439272     
   24.800000000000001        24.000000000000000        3.5031302896517715     
   24.800000000000001        24.800000000000001        3.5103954344164960     
   24.800000000000001        25.600000000000001        3.5071760652094959     
   24.800000000000001        26.400000000000002        3.4952525150561962     
   24.800000000000001        27.200000000000003        3.5048956644959941     
   24.800000000000001        28.000000000000000        3.4989578524496348     
   24.800000000000001        28.800000000000001        3.5181822652314896     
   24.800000000000001        29.600000000000001        3.5077961477438704     
   24.800000000000001        30.400000000000002        3.4984106265561246     
   24.800000000000001        31.200000000000003        3.5159432483225186     
   24.800000000000001        32.000000000000000        3.4980610470654634     
   24.800000000000001        32.800000000000004        3.5019906855592997     
   24.800000000000001        33.600000000000001        3.5037567336844821     
   24.800000000000001        34.399999999999999        3.5055779707719705     
   24.800000000000001        35.200000000000003        3.4982151410180200     
   24.800000000000001        36.000000000000000        3.5108807328305893     
   24.800000000000001        36.800000000000004        3.4993079094120900     
   24.800000000000001        37.600000000000001        3.5085693610870021     
   24.800000000000001        38.400000000000006        3.5020789143641569     
   24.800000000000001        39.200000000000003        3.5067642403530495     
   24.800000000000001        40.000000000000000        3.4970205732500674     
   24.800000000000001        40.800000000000004        3.5047497928945290     
   24.800000000000001        41.600000000000001        3.5062824827481940     
   24.800000000000001        42.400000000000006        3.4985804390459276     
   24.800000000000001        43.200000000000003        3.5077149674183983     
   24.800000000000001        44.000000000000000        3.5092949572864898     
   24.800000000000001        44.800000000000004        3.5002941176597959     
   24.800000000000001        45.600000000000001        3.5138810322650609     
   24.800000000000001        46.400000000000006        3.4998880557336531     
   24.800000000000001        47.200000000000003        3.5037084727157333     
   24.800000000000001        48.000000000000000        3.4971379276771661     
   24.800000000000001        48.800000000000004        3.5074322981986059     
   24.800000000000001        49.600000000000001        3.4919429444896624     
   24.800000000000001        50.400000000000006        3.5127699205891503     
   24.800000000000001        51.200000000000003        3.5059026049153488     
   24.800000000000001        52.000000000000000        3.5071284561567269     
   24.800000000000001        52.800000000000004        3.4959223153731807     
   24.800000000000001        53.600000000000001        3.5134288729202252     
   24.800000000000001        54.400000000000006        3.5009650133132553     
   24.800000000000001        55.200000000000003        3.4942491435669174     
   24.800000000000001        56.000000000000000        3.4990184126188417     
   24.800000000000001        56.800000000000004        3.4980774679546593     
   24.800000000000001        57.600000000000001        3.5133121916099581     
   24.800000000000001        58.400000000000006        3.4943785038340760     
   24.800000000000001        59.200000000000003        3.5000955767957156     
   24.800000000000001        60.000000000000000        3.5133711723550545     
   24.800000000000001        60.800000000000004        3.5056570512694689     
   24.800000000000001        61.600000000000001        3.4972775745709619     
   24.800000000000001        62.400000000000006        3.5062041592691764     
   24.800000000000001        63.200000000000003        3.5189389391019406     
   24.800000000000001        64.000000000000000        3.5100208037827660     
   24.800000000000001        64.799999999999997        3.5178324929065097     
   24.800000000000001        65.600000000000009        3.4978509586695439     
   24.800000000000001        66.400000000000006        3.5121791553647794     
   24.800000000000001        67.200000000000003        3.4930590831814063     
   24.800000000000001        68.000000000000000        3.5164897286694723     
   24.800000000000001        68.799999999999997        3.4984783375049862     
   24.800000000000001        69.600000000000009        3.4977578337433064     
   24.800000000000001        70.400000000000006        3.5078118065660262     
   24.800000000000001        71.200000000000003        3.5152589494497484     
   24.800000000000001        72.000000000000000        3.5078253798718464     
   24.800000000000001        72.799999999999997        3.4967746724303148     
   24.800000000000001        73.600000000000009        3.5133899306385157     
   24.800000000000001        74.400000000000006        3.4991313750440609     
   24.800000000000001        75.200000000000003        3.5119908163343423     
   24.800000000000001        76.000000000000000        3.5139957578147585     
   24.800000000000001        76.800000000000011        3.5042385202307944     
   24.800000000000001        77.600000000000009        3.5020733973605402     
   24.800000000000001        78.400000000000006        3.4975080419869449     
   24.800000000000001        79.200000000000003        3.5110971749693194     
   24.800000000000001        80.000000000000000        3.4959096280723174     
   24.800000000000001        80.800000000000011        3.5109544243673128     
   24.800000000000001        81.600000000000009        3.5059482335073522     
   24.800000000000001        82.400000000000006        3.5150023974522258     
   24.800000000000001        83.200000000000003        3.5065899398026317     
   24.800000000000001        84.000000000000000        3.5009742758743054     
   24.800000000000001        84.800000000000011        3.5012170374229945     
   24.800000000000001        85.600000000000009        3.5075965733963437     
   24.800000000000001        86.400000000000006        3.5015260351699307     
   24.800000000000001        87.200000000000003        3.5024722063791516     
   24.800000000000001        88.000000000000000        4.5026076871727057     
   24.800000000000001        88.800000000000011        4.5308132246919790     
   24.800000000000001        89.600000000000009        4.5551528434120341     
   24.800000000000001        90.400000000000006        4.5640602748067503     
   24.800000000000001        91.200000000000003        4.5639334473465425     
   24.800000000000001        92.000000000000000        4.5566577958420229     
   24.800000000000001        92.800000000000011        4.5418465665271937     
   24.800000000000001        93.600000000000009        4.5254915899665500     
   24.800000000000001        94.400000000000006        4.5126785633668636     
   24.800000000000001        95.200000000000003        4.5082883840060104     
   24.800000000000001        96.000000000000000        4.5072003267767240     
   24.800000000000001        96.800000000000011        4.5069877641866887     
   24.800000000000001        97.600000000000009        4.5074318547036736     
   24.800000000000001        98.400000000000006        4.5157078196705172     
   24.800000000000001        99.200000000000003        4.5042219411653841     
   24.800000000000001        100.00000000000000        4.4950080414753941     
   24.800000000000001        100.80000000000001        3.5002819523648703     
   24.800000000000001        101.60000000000001        3.5078773627472097     
   24.800000000000001        102.40000000000001        3.5053587513413849     

   25.600000000000001       0.80000000000000004        3.5131203039423085     
   25.600000000000001        1.6000000000000001        3.4969142046243338     
   25.600000000000001        2.4000000000000004        3.5110808853336586     
   25.600000000000001        3.2000000000000002        3.4968764216781789     
   25.600000000000001        4.0000000000000000        3.5036586052453731     
   25.600000000000001        4.8000000000000007        3.5057107750151104     
   25.600000000000001        5.6000000000000005        3.4950421319898535     
   25.600000000000001        6.4000000000000004        3.5064152675478595     
   25.600000000000001        7.2000000000000002        3.5126043786086911     
   25.600000000000001        8.0000000000000000        3.4968122480016892     
   25.600000000000001        8.8000000000000007        3.5084261403912933     
   25.600000000000001        9.6000000000000014        3.4927240243388034     
   25.600000000000001        10.400000000000000        3.5100951779920302     
   25.600000000000001        11.200000000000001        3.5130773595173044     
   25.600000000000001        12.000000000000000        3.4948726834435102     
   25.600000000000001        12.800000000000001        3.5071960305292009     
   25.600000000000001        13.600000000000001        3.5153694649298126     
   25.600000000000001        14.400000000000000        3.4962640642206111     
   25.600000000000001        15.200000000000001        3.5114868688013550     
   25.600000000000001        16.000000000000000        3.4955717684817023     
   25.600000000000001        16.800000000000001        3.5044797992035801     
   25.600000000000001        17.600000000000001        3.5121000282374677     
   25.600000000000001        18.400000000000002        3.4942835342677685     
   25.600000000000001        19.200000000000003        3.5107524801591179     
   25.600000000000001        20.000000000000000        3.5021662421302722     
   25.600000000000001        20.800000000000001        3.5162977782637439     
   25.600000000000001        21.600000000000001        3.4946553826339444     
   25.600000000000001        22.400000000000002        3.4944102337083480     
   25.600000000000001        23.200000000000003        3.5085740436923678     
   25.600000000000001        24.000000000000000        3.4971652322195617     
   25.600000000000001        24.800000000000001        3.4998895359924855     
   25.600000000000001        25.600000000000001        3.5179052475901584     
   25.600000000000001        26.400000000000002        3.5000727458027323     
   25.600000000000001        27.200000000000003        3.5093305209535268     
   25.600000000000001        28.000000000000000        3.5025205118916056     
   25.600000000000001        28.800000000000001        3.4982339020906816     
   25.600000000000001        29.600000000000001        3.4978680682762020     
   25.600000000000001        30.400000000000002        3.5114538839720164     
   25.600000000000001        31.200000000000003        3.4976052343194159     
   25.600000000000001        32.000000000000000        3.5155526913485660     
   25.600000000000001        32.800000000000004        3.5006145246929532     
   25.600000000000001        33.600000000000001        3.5122665784829556     
   25.600000000000001        34.399999999999999        3.4921593147275773     
   25.600000000000001        35.200000000000003        3.5150102867616040     
   25.600000000000001        36.000000000000000        3.4989590572491198     
   25.600000000000001        36.800000000000004        3.5035504773178703     
   25.600000000000001        37.600000000000001        3.5016631767127606     
   25.600000000000001        38.400000000000006        3.5102079937233244     
   25.600000000000001        39.200000000000003        3.5054411930375258     
   25.600000000000001        40.000000000000000        3.5018377686090090     
   25.600000000000001        40.800000000000004        3.5184722331962690     
   25.600000000000001        41.600000000000001        3.5010602019977330     
   25.600000000000001        42.400000000000006        3.5160390750732282     
   25.600000000000001        43.200000000000003        3.5051081832374269     
   25.600000000000001        44.000000000000000        3.4988966589275741     
   25.600000000000001        44.800000000000004        3.5068171292227053     
   25.600000000000001        45.600000000000001        3.5049144788226934     
   25.600000000000001        46.400000000000006        3.5103293407147826     
   25.600000000000001        47.200000000000003        3.5112916259103035     
   25.600000000000001        48.000000000000000        3.5003889260222687     
   25.600000000000001        48.800000000000004        3.5101808410803526     
   25.600000000000001        49.600000000000001        3.5186500566440224     
   25.600000000000001        50.400000000000006        3.5057720377337827     
   25.600000000000001        51.200000000000003        3.4994890184574836     
   25.600000000000001        52.000000000000000        3.4999730121198471     
   25.600000000000001        52.800000000000004        3.5090524554642073     
   25.600000000000001        53.600000000000001        3.4985102402715049     
   25.600000000000001        54.400000000000006        3.5129525336581384     
   25.600000000000001        55.200000000000003        3.5141470802570729     
   25.600000000000001        56.000000000000000        3.5009775556925016     
   25.600000000000001        56.800000000000004        3.5151766112061607     
   25.600000000000001        57.600000000000001        3.5082472346035045     
   25.600000000000001        58.400000000000006        3.5060252685224587     
   25.600000000000001        59.200000000000003        3.5044993382006497     
   25.600000000000001        60.000000000000000        3.5146179065923397     
   25.600000000000001        60.800000000000004        3.5041441959372399     
   25.600000000000001        61.600000000000001        3.5163876076867964     
   25.600000000000001        62.400000000000006        3.5084154474257510     
   25.600000000000001        63.200000000000003        3.5017777173091580     
   25.600000000000001        64.000000000000000        3.4944661999741964     
   25.600000000000001        64.799999999999997        3.5071087735482092     
   25.600000000000001        65.600000000000009        3.5020879291770681     
   25.600000000000001        66.400000000000006        3.5057110770165574     
   25.600000000000001        67.200000000000003        3.5009453508105692     
   25.600000000000001        68.000000000000000        3.5075225853183958     
   25.600000000000001        68.799999999999997        3.5026266721485801     
   25.600000000000001        69.600000000000009        3.5040503547692667     
   25.600000000000001        70.400000000000006        3.4956759183069352     
   25.600000000000001        71.200000000000003        3.5132745230924241     
   25.600000000000001        72.000000000000000        3.4938235636703046     
   25.600000000000001        72.799999999999997        3.5091170899790995     
   25.600000000000001        73.600000000000009        3.5090583986518631     
   25.600000000000001        74.400000000000006        3.4988722968979467     
   25.600000000000001        75.200000000000003        3.5077185586664870     
   25.600000000000001        76.000000000000000        3.4975589781256939     
   25.600000000000001        76.800000000000011        3.5035554931164761     
   25.600000000000001        77.600000000000009        3.5073149395634093     
   25.600000000000001        78.400000000000006        3.5027472155962331     
   25.600000000000001        79.200000000000003        3.4972211655316765     
   25.600000000000001        80.000000000000000        3.5160166359820915     
   25.600000000000001        80.800000000000011        3.4993071999609966     
   25.600000000000001        81.600000000000009        3.4985306688139173     
   25.600000000000001        82.400000000000006        3.5111033414775190     
   25.600000000000001        83.200000000000003        3.4968556940379973     
   25.600000000000001        84.000000000000000        3.5189516157254475     
   25.600000000000001        84.800000000000011        3.5054408953615517     
   25.600000000000001        85.600000000000009        3.4947797996213739     
   25.600000000000001        86.400000000000006        3.5170833216323905     
   25.600000000000001        87.200000000000003        3.5100876309422708     
   25.600000000000001        88.000000000000000        4.4972373368052141     
   25.600000000000001        88.800000000000011        4.5021324213386853     
   25.600000000000001        89.600000000000009        4.5290815362814998     
   25.600000000000001        90.400000000000006        4.5360441949439299     
   25.600000000000001        91.200000000000003        4.5354927597619037     
   25.600000000000001        92.000000000000000        4.5309008120388068     
   25.600000000000001        92.800000000000011        4.5224515497878359     
   25.600000000000001        93.600000000000009        4.5128395775734846     
   25.600000000000001        94.400000000000006        4.5090656605473987     
   25.600000000000001        95.200000000000003        4.5083497437923423     
   25.600000000000001        96.000000000000000        4.5085084808845579     
   25.600000000000001        96.800000000000011        4.5092732709187411     
   25.600000000000001        97.600000000000009        4.5121719772660818     
   25.600000000000001        98.400000000000006        4.5124250693716750     
   25.600000000000001        99.200000000000003        4.5070725297525804     
   25.600000000000001        100.00000000000000        3.5547885703560680     
   25.600000000000001        100.80000000000001        3.5155229456221919     
   25.600000000000001        101.60000000000001        3.5118563430279877     
   25.600000000000001        102.40000000000001        3.4965446840047734     

   26.400000000000002       0.80000000000000004        3.5123146967602366     
   26.400000000000002        1.6000000000000001        3.5153890233668887     
   26.400000000000002        2.4000000000000004        3.5027858058024415     
   26.400000000000002        3.2000000000000002        3.4961375745805556     
   26.400000000000002        4.0000000000000000        3.5171229130374368     
   26.400000000000002        4.8000000000000007        3.4986240615497972     
   26.400000000000002        5.6000000000000005        3.5147402963619485     
   26.400000000000002        6.4000000000000004        3.5005561940948224     
   26.400000000000002        7.2000000000000002        3.5150798270600734     
   26.400000000000002        8.0000000000000000        3.5065811001375011     
   26.400000000000002        8.8000000000000007        3.5187215376511958     
   26.400000000000002        9.6000000000000014        3.4993123989590589     
   26.400000000000002        10.400000000000000        3.5065258374213588     
   26.400000000000002        11.200000000000001        3.5061918221798982     
   26.400000000000002        12.000000000000000        3.5143868392186395     
   26.400000000000002        12.800000000000001        3.4988078786426930     
   26.400000000000002        13.600000000000001        3.5085225388061487     
   26.400000000000002        14.400000000000000        3.5050269793035453     
   26.400000000000002        15.200000000000001        3.5113673347448779     
   26.400000000000002        16.000000000000000        3.5012936040388642     
   26.400000000000002        16.800000000000001        3.4959075028405384     
   26.400000000000002        17.600000000000001        3.5133741284410549     
   26.400000000000002        18.400000000000002        3.5028746281518619     
   26.400000000000002        19.200000000000003        3.5043953639617627     
   26.400000000000002        20.000000000000000        3.4990392292976282     
   26.400000000000002        20.800000000000001        3.5039573689247758     
   26.400000000000002        21.600000000000001        3.5136881269241993     
   26.400000000000002        22.400000000000002        3.5146036817177926     
   26.400000000000002        23.200000000000003        3.4992786907462943     
   26.400000000000002        24.000000000000000        3.5135801699360836     
   26.400000000000002        24.800000000000001        3.4956937311893204     
   26.400000000000002        25.600000000000001        3.5094891482378339     
   26.400000000000002        26.400000000000002        3.5024978567856033     
   26.400000000000002        27.200000000000003        3.5118176296882919     
   26.400000000000002        28.000000000000000        3.5089427280421939     
   26.400000000000002        28.800000000000001        3.5059936130100984     
   26.400000000000002        29.600000000000001        3.5133118729786483     
   26.400000000000002        30.400000000000002        3.4981932244819194     
   26.400000000000002        31.200000000000003        3.5151124612205220     
   26.400000000000002        32.000000000000000        3.4959199992268037     
   26.400000000000002        32.800000000000004        3.4992542941004152     
   26.400000000000002        33.600000000000001        3.5033337742093495     
   26.400000000000002        34.399999999999999        3.5133273698522132     
   26.400000000000002        35.200000000000003        3.4944036102903242     
   26.400000000000002        36.000000000000000        3.5179638414477314     
   26.400000000000002        36.800000000000004        3.5027710216632917     
   26.400000000000002        37.600000000000001        3.5063963234833557     
   26.400000000000002        38.400000000000006        3.5558008124247786     
   26.400000000000002        39.200000000000003        3.5621976141090244     
   26.400000000000002        40.000000000000000        3.5275504737434362     
   26.400000000000002        40.800000000000004        3.5136817458675673     
   26.400000000000002        41.600000000000001        3.5060693482832366     
   26.400000000000002        42.400000000000006        3.5007766685591224     
   26.400000000000002        43.200000000000003        3.5094064795839359     
   26.400000000000002        44.000000000000000        3.5173218819414060     
   26.400000000000002        44.800000000000004        3.5024774917382260     
   26.400000000000002        45.600000000000001        3.5052117180984230     
   26.400000000000002        46.400000000000006        3.5027026421935936     
   26.400000000000002        47.200000000000003        3.5010750162121553     
   26.400000000000002        48.000000000000000        3.5073197879436915     
   26.400000000000002        48.800000000000004        3.5028582189742803     
   26.400000000000002        49.600000000000001        3.5012446369697279     
   26.400000000000002        50.400000000000006        3.4965206805277131     
   26.400000000000002        51.200000000000003        3.5147566731571778     
   26.400000000000002        52.000000000000000        3.5108124122025299     
   26.400000000000002        52.800000000000004        3.5019616281417458     
   26.400000000000002        53.600000000000001        3.5182614856830332     
   26.400000000000002        54.400000000000006        3.4929667596752960     
   26.400000000000002        55.200000000000003        3.5040109322144453     
   26.400000000000002        56.000000000000000        3.5102873601104054     
   26.400000000000002        56.800000000000004        3.5011426118952680     
   26.400000000000002        57.600000000000001        3.4957739874184863     
   26.400000000000002        58.400000000000006        3.5178654300297425     
   26.400000000000002        59.200000000000003        3.5059660580686658     
   26.400000000000002        60.000000000000000        3.4963468559518436     
   26.400000000000002        60.800000000000004        3.5158168770412384     
   26.400000000000002        61.600000000000001        3.4961315164415439     
   26.400000000000002        62.400000000000006        3.4955653385068239     
   26.400000000000002        63.200000000000003        3.5130870613054843     
   26.400000000000002        64.000000000000000        3.5152866513846885     
   26.400000000000002        64.799999999999997        3.5020273556210606     
   26.400000000000002        65.600000000000009        3.5098605413633757     
   26.400000000000002        66.400000000000006        3.5145870813722584     
   26.400000000000002        67.200000000000003        3.5002412631082738     
   26.400000000000002        68.000000000000000        3.5066560070513897     
   26.400000000000002        68.799999999999997        3.5110119554333807     
   26.400000000000002        69.600000000000009        3.5163646696883242     
   26.400000000000002        70.400000000000006        3.5000827411945910     
   26.400000000000002        71.200000000000003        3.4993733870128128     
   26.400000000000002        72.000000000000000        3.5136041512420353     
   26.400000000000002        72.799999999999997        3.4970746434545568     
   26.400000000000002        73.600000000000009        3.5152278597320095     
   26.400000000000002        74.400000000000006        3.4989750880208068     
   26.400000000000002        75.200000000000003        3.5163278038006300     
   26.400000000000002        76.000000000000000        3.4974533151284133     
   26.400000000000002        76.800000000000011        3.5135133150107971     
   26.400000000000002        77.600000000000009        3.5127036532606870     
   26.400000000000002        78.400000000000006        3.5137174794805648     
   26.400000000000002        79.200000000000003        3.5090339074110952     
   26.400000000000002        80.000000000000000        3.5068320753576834     
   26.400000000000002        80.800000000000011        3.4985777331322527     
   26.400000000000002        81.600000000000009        3.5174840993269814     
   26.400000000000002        82.400000000000006        3.5061911170282261     
   26.400000000000002        83.200000000000003        3.4985841845892960     
   26.400000000000002        84.000000000000000        3.4949674075373269     
   26.400000000000002        84.800000000000011        3.5068465157180300     
   26.400000000000002        85.600000000000009        3.5115757889263803     
   26.400000000000002        86.400000000000006        3.5045039497179586     
   26.400000000000002        87.200000000000003        3.4966500176723359     
   26.400000000000002        88.000000000000000        3.5183084036872194     
   26.400000000000002        88.800000000000011        4.5039516464186766     
   26.400000000000002        89.600000000000009        4.5035464590129966     
   26.400000000000002        90.400000000000006        4.5004160677111518     
   26.400000000000002        91.200000000000003        4.5101579876602704     
   26.400000000000002        92.000000000000000        4.5018386796854211     
   26.400000000000002        92.800000000000011        4.5048897404026516     
   26.400000000000002        93.600000000000009        4.5012512816301484     
   26.400000000000002        94.400000000000006        4.5045506539922204     
   26.400000000000002        95.200000000000003        4.5015584095907322     
   26.400000000000002        96.000000000000000        4.4959892722475434     
   26.400000000000002        96.800000000000011        4.5043530632144417     
   26.400000000000002        97.600000000000009        4.4997282990160130     
   26.400000000000002        98.400000000000006        4.4984555911364046     
   26.400000000000002        99.200000000000003        3.5530398791288755     
   26.400000000000002        100.00000000000000        3.5014887893528162     
   26.400000000000002        100.80000000000001        3.5083220872153542     
   26.400000000000002        101.60000000000001        3.4939754496969462     
   26.400000000000002        102.40000000000001        3.5084631057289206     

   27.200000000000003       0.80000000000000004        3.4931853089366478     
   27.200000000000003        1.6000000000000001        3.4976799244112633     
   27.200000000000003        2.4000000000000004        3.5092900887114591     
   27.200000000000003        3.2000000000000002        3.5163304776129096     
   27.200000000000003        4.0000000000000000        3.4972076671195578     
   27.200000000000003        4.8000000000000007        3.5044206806637672     
   27.200000000000003        5.6000000000000005        3.5112598156161861     
   27.200000000000003        6.4000000000000004        3.4975817396024569     
   27.200000000000003        7.2000000000000002        3.5071874989676322     
   27.200000000000003        8.0000000000000000        3.4996831057191606     
   27.200000000000003        8.8000000000000007        3.4924308702657951     
   27.200000000000003        9.6000000000000014        3.5132706136333507     
   27.200000000000003        10.400000000000000        3.4940994452667034     
   27.200000000000003        11.200000000000001        3.4996692735383950     
   27.200000000000003        12.000000000000000        3.5066989644551270     
   27.200000000000003        12.800000000000001        3.5154625654130749     
   27.200000000000003        13.600000000000001        3.4991810485588237     
   27.200000000000003        14.400000000000000        3.4988701076978059     
   27.200000000000003        15.200000000000001        3.5071832865414603     
   27.200000000000003        16.000000000000000        3.5150769748569211     
   27.200000000000003        16.800000000000001        3.5101532422642174     
   27.200000000000003        17.600000000000001        3.5032531620427796     
   27.200000000000003        18.400000000000002        3.4969616602173237     
   27.200000000000003        19.200000000000003        3.5153290386099036     
   27.200000000000003        20.000000000000000        3.5112704904184513     
   27.200000000000003        20.800000000000001        3.5019247375936620     
   27.200000000000003        21.600000000000001        3.5050433047507901     
   27.200000000000003        22.400000000000002        3.4939046146729025     
   27.200000000000003        23.200000000000003        3.5050189865281718     
   27.200000000000003        24.000000000000000        3.5128334943757142     
   27.200000000000003        24.800000000000001        3.5096980370822268     
   27.200000000000003        25.600000000000001        3.4999460090493164     
   27.200000000000003        26.400000000000002        3.5133613111769297     
   27.200000000000003        27.200000000000003        3.5013462732901908     
   27.200000000000003        28.000000000000000        3.5004818395714863     
   27.200000000000003        28.800000000000001        3.5059605808479311     
   27.200000000000003        29.600000000000001        3.5011779604180697     
   27.200000000000003        30.400000000000002        3.5119932792324255     
   27.200000000000003        31.200000000000003        3.4983685431352001     
   27.200000000000003        32.000000000000000        3.5033740999260541     
   27.200000000000003        32.800000000000004        3.5057839551694969     
   27.200000000000003        33.600000000000001        3.5090456427735592     
   27.200000000000003        34.399999999999999        3.4988460706723887     
   27.200000000000003        35.200000000000003        3.7450680450097895     
   27.200000000000003        36.000000000000000        4.5106928662689052     
   27.200000000000003        36.800000000000004        4.4935798600402688     
   27.200000000000003        37.600000000000001        4.5079405538952777     
   27.200000000000003        38.400000000000006        4.5075797683883714     
   27.200000000000003        39.200000000000003        4.5101392644236249     
   27.200000000000003        40.000000000000000        4.5018663522632094     
   27.200000000000003        40.800000000000004        4.5080893318478372     
   27.200000000000003        41.600000000000001        4.4991058390239838     
   27.200000000000003        42.400000000000006        4.5119306910565911     
   27.200000000000003        43.200000000000003        4.4989255989827619     
   27.200000000000003        44.000000000000000        4.5010834299615423     
   27.200000000000003        44.800000000000004        4.5082200925508591     
   27.200000000000003        45.600000000000001        4.5093231740217155     
   27.200000000000003        46.400000000000006        3.5283022070991681     
   27.200000000000003        47.200000000000003        3.5191451076627964     
   27.200000000000003        48.000000000000000        3.4999277695445583     
   27.200000000000003        48.800000000000004        3.5025953184322676     
   27.200000000000003        49.600000000000001        3.5045526260351565     
   27.200000000000003        50.400000000000006        3.5104857638969857     
   27.200000000000003        51.200000000000003        3.5093749701666481     
   27.200000000000003        52.000000000000000        3.4982316453245286     
   27.200000000000003        52.800000000000004        3.5054267012207454     
   27.200000000000003        53.600000000000001        3.4979228329048540     
   27.200000000000003        54.400000000000006        3.5008513380225366     
   27.200000000000003        55.200000000000003        3.5028467003917014     
   27.200000000000003        56.000000000000000        3.5062451714708045     
   27.200000000000003        56.800000000000004        3.5168640844462713     
   27.200000000000003        57.600000000000001        3.5062254443188228     
   27.200000000000003        58.400000000000006        3.4983154253171791     
   27.200000000000003        59.200000000000003        3.5095014706307177     
   27.200000000000003        60.000000000000000        3.4990351591339497     
   27.200000000000003        60.800000000000004        3.5049960546747072     
   27.200000000000003        61.600000000000001        3.5021852692935682     
   27.200000000000003        62.400000000000006        3.5064554147913638     
   27.200000000000003        63.200000000000003        3.5058170968728537     
   27.200000000000003        64.000000000000000        3.5007213282773977     
   27.200000000000003        64.799999999999997        3.4964745619475117     
   27.200000000000003        65.600000000000009        3.5125682477935731     
   27.200000000000003        66.400000000000006        3.5057841686097251     
   27.200000000000003        67.200000000000003        3.4960764187874340     
   27.200000000000003        68.000000000000000        3.4957550417383505     
   27.200000000000003        68.799999999999997        3.5048779514152169     
   27.200000000000003        69.600000000000009        3.4967775577619866     
   27.200000000000003        70.400000000000006        3.5120677656006745     
   27.200000000000003        71.200000000000003        3.5063873785366444     
   27.200000000000003        72.000000000000000        3.5042133399307240     
   27.200000000000003        72.799999999999997        3.5160014364586489     
   27.200000000000003        73.600000000000009        3.4947162685422533     
   27.200000000000003        74.400000000000006        3.5053667309119150     
   27.200000000000003        75.200000000000003        3.5052640916596749     
   27.200000000000003        76.000000000000000        3.4995244887515078     
   27.200000000000003        76.800000000000011        3.4965159615016685     
   27.200000000000003        77.600000000000009        3.5050832925209434     
   27.200000000000003        78.400000000000006        3.4987643145609071     
   27.200000000000003        79.200000000000003        3.4959403497879018     
   27.200000000000003        80.000000000000000        3.5143754196302499     
   27.200000000000003        80.800000000000011        3.5011488319243580     
   27.200000000000003        81.600000000000009        3.5077395962822626     
   27.200000000000003        82.400000000000006        3.4958771282724195     
   27.200000000000003        83.200000000000003        3.5088815541372220     
   27.200000000000003        84.000000000000000        3.5166891517343153     
   27.200000000000003        84.800000000000011        3.4996235396886122     
   27.200000000000003        85.600000000000009        3.5163107458486405     
   27.200000000000003        86.400000000000006        3.4989223839366539     
   27.200000000000003        87.200000000000003        3.5146069492281247     
   27.200000000000003        88.000000000000000        3.5075123622154676     
   27.200000000000003        88.800000000000011        3.4977484235735767     
   27.200000000000003        89.600000000000009        3.5160845987115081     
   27.200000000000003        90.400000000000006        3.5140645705562665     
   27.200000000000003        91.200000000000003        3.5069193187681096     
   27.200000000000003        92.000000000000000        3.5030496076305049     
   27.200000000000003        92.800000000000011        3.5161163728565947     
   27.200000000000003        93.600000000000009        3.5099086065005825     
   27.200000000000003        94.400000000000006        3.5082544167619716     
   27.200000000000003        95.200000000000003        3.5062781417203919     
   27.200000000000003        96.000000000000000        3.5078760718929827     
   27.200000000000003        96.800000000000011        3.5173328551018956     
   27.200000000000003        97.600000000000009        3.5028172126096306     
   27.200000000000003        98.400000000000006        3.5108062282386836     
   27.200000000000003        99.200000000000003        3.5036678968631394     
   27.200000000000003        100.00000000000000        3.4999700127675459     
   27.200000000000003        100.80000000000001        3.5109970526654690     
   27.200000000000003        101.60000000000001        3.5078364542454574     
   27.200000000000003        102.40000000000001        3.4980721639433749     

   28.000000000000000       0.80000000000000004        3.5082737401180615     
   28.000000000000000        1.6000000000000001        3.5145551053303903     
   28.000000000000000        2.4000000000000004        3.5056644677650639     
   28.000000000000000        3.2000000000000002        3.4974963603128497     
   28.000000000000000        4.0000000000000000        3.5086097239804119     
   28.000000000000000        4.8000000000000007        3.5152788271398432     
   28.000000000000000        5.6000000000000005        3.4968739145129630     
   28.000000000000000        6.4000000000000004        3.5105617154753790     
   28.000000000000000        7.2000000000000002        3.5135895166417854     
   28.000000000000000        8.0000000000000000        3.5057221486374686     
   28.000000000000000        8.8000000000000007        3.5151890784694775     
   28.000000000000000        9.6000000000000014        3.5034263920398256     
   28.000000000000000        10.400000000000000        3.5115047209744139     
   28.000000000000000        11.200000000000001        3.5150237688296295     
   28.000000000000000        12.000000000000000        3.4969730881070160     
   28.000000000000000        12.800000000000001        3.5037493898216212     
   28.000000000000000        13.600000000000001        3.5148144287570497     
   28.000000000000000        14.400000000000000        3.5087356014909603     
   28.000000000000000        15.200000000000001        3.4994438617458461     
   28.000000000000000        16.000000000000000        3.5030651367033152     
   28.000000000000000        16.800000000000001        3.5024213720346493     
   28.000000000000000        17.600000000000001        3.5118254141698548     
   28.000000000000000        18.400000000000002        3.5147089477575855     
   28.000000000000000        19.200000000000003        3.5023160039150505     
   28.000000000000000        20.000000000000000        3.4917787486120102     
   28.000000000000000        20.800000000000001        3.5120514972582293     
   28.000000000000000        21.600000000000001        3.4975933267579440     
   28.000000000000000        22.400000000000002        3.5144273071274563     
   28.000000000000000        23.200000000000003        3.4988537672697753     
   28.000000000000000        24.000000000000000        3.5062546258966609     
   28.000000000000000        24.800000000000001        3.4968432724474021     
   28.000000000000000        25.600000000000001        3.5132589452968803     
   28.000000000000000        26.400000000000002        3.5033927547980142     
   28.000000000000000        27.200000000000003        3.5135165109805824     
   28.000000000000000        28.000000000000000        3.4970194525134626     
   28.000000000000000        28.800000000000001        3.5136141402056116     
   28.000000000000000        29.600000000000001        3.4952346405584787     
   28.000000000000000        30.400000000000002        3.5111683409534766     
   28.000000000000000        31.200000000000003        3.4973035463003428     
   28.000000000000000        32.000000000000000        3.5147039626485874     
   28.000000000000000        32.800000000000004        3.5120963991002641     
   28.000000000000000        33.600000000000001        3.4981396987716757     
   28.000000000000000        34.399999999999999        3.7740376058134628     
   28.000000000000000        35.200000000000003        4.4997119814609237     
   28.000000000000000        36.000000000000000        4.5077800457028809     
   28.000000000000000        36.800000000000004        4.5125997804321987     
   28.000000000000000        37.600000000000001        4.5022954102919854     
   28.000000000000000        38.400000000000006        4.5026519825218090     
   28.000000000000000        39.200000000000003        4.5033639500674836     
   28.000000000000000        40.000000000000000        4.5071346008166211     
   28.000000000000000        40.800000000000004        4.5136453073630660     
   28.000000000000000        41.600000000000001        4.5098301141731012     
   28.000000000000000        42.400000000000006        4.5172475690426559     
   28.000000000000000        43.200000000000003        4.5252101419759736     
   28.000000000000000        44.000000000000000        4.5295520339003126     
   28.000000000000000        44.800000000000004        4.5236852428395480     
   28.000000000000000        45.600000000000001        4.5106617524333901     
   28.000000000000000        46.400000000000006        4.4976477018504886     
   28.000000000000000        47.200000000000003        3.5842809833816753     
   28.000000000000000        48.000000000000000        3.5124552607565427     
   28.000000000000000        48.800000000000004        3.4959340100910450     
   28.000000000000000        49.600000000000001        3.5056623442415731     
   28.000000000000000        50.400000000000006        3.4950514524863658     
   28.000000000000000        51.200000000000003        3.5140548741145445     
   28.000000000000000        52.000000000000000        3.5064488940739671     
   28.000000000000000        52.800000000000004        3.5081860211919293     
   28.000000000000000        53.600000000000001        3.5005383098513927     
   28.000000000000000        54.400000000000006        3.5072388393463436     
   28.000000000000000        55.200000000000003        3.5160161160467926     
   28.000000000000000        56.000000000000000        3.4994243972713091     
   28.000000000000000        56.800000000000004        3.5024653577295166     
   28.000000000000000        57.600000000000001        3.5050755366324320     
   28.000000000000000        58.400000000000006        3.5166780914644051     
   28.000000000000000        59.200000000000003        3.4984730797874377     
   28.000000000000000        60.000000000000000        3.5114360221578420     
   28.000000000000000        60.800000000000004        3.5074513815568920     
   28.000000000000000        61.600000000000001        3.5105710280537501     
   28.000000000000000        62.400000000000006        3.4977074988284307     
   28.000000000000000        63.200000000000003        3.5132568821691441     
   28.000000000000000        64.000000000000000        3.5059460408603518     
   28.000000000000000        64.799999999999997        3.5023556076111846     
   28.000000000000000        65.600000000000009        3.5020731091573030     
   28.000000000000000        66.400000000000006        3.5144895395928346     
   28.000000000000000        67.200000000000003        3.5017645393270818     
   28.000000000000000        68.000000000000000        3.5191915173490647     
   28.000000000000000        68.799999999999997        3.5081978337283153     
   28.000000000000000        69.600000000000009        3.5181834792404372     
   28.000000000000000        70.400000000000006        3.5020898450547535     
   28.000000000000000        71.200000000000003        3.5114141781407620     
   28.000000000000000        72.000000000000000        3.4957355126256715     
   28.000000000000000        72.799999999999997        3.5091495855135588     
   28.000000000000000        73.600000000000009        3.4990361420165774     
   28.000000000000000        74.400000000000006        3.5079748186177135     
   28.000000000000000        75.200000000000003        3.5081027275557881     
   28.000000000000000        76.000000000000000        3.5041364874587080     
   28.000000000000000        76.800000000000011        3.5039721882773658     
   28.000000000000000        77.600000000000009        3.5128888030318834     
   28.000000000000000        78.400000000000006        3.5061974012320194     
   28.000000000000000        79.200000000000003        3.5022714824586090     
   28.000000000000000        80.000000000000000        3.4959531064176206     
   28.000000000000000        80.800000000000011        3.5063513851896491     
   28.000000000000000        81.600000000000009        3.5140726314350248     
   28.000000000000000        82.400000000000006        3.5009816279077457     
   28.000000000000000        83.200000000000003        3.5068730026626307     
   28.000000000000000        84.000000000000000        3.5040603235828760     
   28.000000000000000        84.800000000000011        3.4958082162656487     
   28.000000000000000        85.600000000000009        3.5089440307137392     
   28.000000000000000        86.400000000000006        3.5006525411982845     
   28.000000000000000        87.200000000000003        3.5073059460293572     
   28.000000000000000        88.000000000000000        3.5124372840075311     
   28.000000000000000        88.800000000000011        3.4961005744720652     
   28.000000000000000        89.600000000000009        3.5024994576139314     
   28.000000000000000        90.400000000000006        3.5127632852976580     
   28.000000000000000        91.200000000000003        3.4957483358828862     
   28.000000000000000        92.000000000000000        3.5026337030922949     
   28.000000000000000        92.800000000000011        3.5005919043318618     
   28.000000000000000        93.600000000000009        3.5029445501815899     
   28.000000000000000        94.400000000000006        3.5079900281003411     
   28.000000000000000        95.200000000000003        3.5052588740761297     
   28.000000000000000        96.000000000000000        3.5124476951094503     
   28.000000000000000        96.800000000000011        3.4952285273934875     
   28.000000000000000        97.600000000000009        3.5096694887254558     
   28.000000000000000        98.400000000000006        3.4999282600184727     
   28.000000000000000        99.200000000000003        3.5050752634961984     
   28.000000000000000        100.00000000000000        3.5086780776257616     
   28.000000000000000        100.80000000000001        3.4992700569491624     
   28.000000000000000        101.60000000000001        3.5017449372169254     
   28.000000000000000        102.40000000000001        3.5107603623763399     

   28.800000000000001       0.80000000000000004        3.5066364705203044     
   28.800000000000001        1.6000000000000001        3.5052221861980830     
   28.800000000000001        2.4000000000000004        3.4991116405038780     
   28.800000000000001        3.2000000000000002        3.5186776605605203     
   28.800000000000001        4.0000000000000000        3.5027019001086854     
   28.800000000000001        4.8000000000000007        3.5048929998453229     
   28.800000000000001        5.6000000000000005        3.5043197108523265     
   28.800000000000001        6.4000000000000004        3.5108880819108035     
   28.800000000000001        7.2000000000000002        3.5056519183138724     
   28.800000000000001        8.0000000000000000        3.4992855749775345     
   28.800000000000001        8.8000000000000007        3.5101338567765255     
   28.800000000000001        9.6000000000000014        3.4952330980584230     
   28.800000000000001        10.400000000000000        3.5024179891008869     
   28.800000000000001        11.200000000000001        3.5044970996711524     
   28.800000000000001        12.000000000000000        3.5113518488973723     
   28.800000000000001        12.800000000000001        3.5096486119051615     
   28.800000000000001        13.600000000000001        3.4921488729187602     
   28.800000000000001        14.400000000000000        3.5021584073583405     
   28.800000000000001        15.200000000000001        3.5133190318857568     
   28.800000000000001        16.000000000000000        3.4961493878684755     
   28.800000000000001        16.800000000000001        3.4989207843607191     
   28.800000000000001        17.600000000000001        3.5075037958756501     
   28.800000000000001        18.400000000000002        3.4972069136116328     
   28.800000000000001        19.200000000000003        3.5081078617803771     
   28.800000000000001        20.000000000000000        3.5049042373159809     
   28.800000000000001        20.800000000000001        3.4979042829745879     
   28.800000000000001        21.600000000000001        3.5152670673395932     
   28.800000000000001        22.400000000000002        3.5020465779880463     
   28.800000000000001        23.200000000000003        3.5019526570444839     
   28.800000000000001        24.000000000000000        3.4970893446070761     
   28.800000000000001        24.800000000000001        3.5119783396803621     
   28.800000000000001        25.600000000000001        3.5051916927442446     
   28.800000000000001        26.400000000000002        3.4989122646265165     
   28.800000000000001        27.200000000000003        3.5036280409106531     
   28.800000000000001        28.000000000000000        3.5116974529403704     
   28.800000000000001        28.800000000000001        3.4988722532896088     
   28.800000000000001        29.600000000000001        3.5027357173151432     
   28.800000000000001        30.400000000000002        3.5100137884535205     
   28.800000000000001        31.200000000000003        3.5111633209093811     
   28.800000000000001        32.000000000000000        3.5026312269608915     
   28.800000000000001        32.800000000000004        3.5058901651122736     
   28.800000000000001        33.600000000000001        3.5043662604448498     
   28.800000000000001        34.399999999999999        4.5092134774001185     
   28.800000000000001        35.200000000000003        4.5053746507445762     
   28.800000000000001        36.000000000000000        4.5040344997601895     
   28.800000000000001        36.800000000000004        4.5016837797416445     
   28.800000000000001        37.600000000000001        4.5036347331831994     
   28.800000000000001        38.400000000000006        4.5030204797335163     
   28.800000000000001        39.200000000000003        4.5046495117333638     
   28.800000000000001        40.000000000000000        4.5085154950660984     
   28.800000000000001        40.800000000000004        4.5168456181764247     
   28.800000000000001        41.600000000000001        4.5286417791276854     
   28.800000000000001        42.400000000000006        4.5409153383735896     
   28.800000000000001        43.200000000000003        4.5506294315002398     
   28.800000000000001        44.000000000000000        4.5553814784003537     
   28.800000000000001        44.800000000000004        4.5523920563581139     
   28.800000000000001        45.600000000000001        4.5399969711678851     
   28.800000000000001        46.400000000000006        4.5089314288195945     
   28.800000000000001        47.200000000000003        4.5028986163700946     
   28.800000000000001        48.000000000000000        3.5528445221458913     
   28.800000000000001        48.800000000000004        3.5174429413522406     
   28.800000000000001        49.600000000000001        3.5042906582800430     
   28.800000000000001        50.400000000000006        3.5123943752942881     
   28.800000000000001        51.200000000000003        3.5049980119760926     
   28.800000000000001        52.000000000000000        3.5013742177608056     
   28.800000000000001        52.800000000000004        3.4975075592789775     
   28.800000000000001        53.600000000000001        3.5128411539036715     
   28.800000000000001        54.400000000000006        3.5096646479856051     
   28.800000000000001        55.200000000000003        3.4940740273635069     
   28.800000000000001        56.000000000000000        3.5094939740121522     
   28.800000000000001        56.800000000000004        3.4960096841238242     
   28.800000000000001        57.600000000000001        3.5134527291714726     
   28.800000000000001        58.400000000000006        3.5079744553153529     
   28.800000000000001        59.200000000000003        3.5006542216695542     
   28.800000000000001        60.000000000000000        3.5026632234128066     
   28.800000000000001        60.800000000000004        3.5147374488983627     
   28.800000000000001        61.600000000000001        3.4979079686797139     
   28.800000000000001        62.400000000000006        3.5133859218893848     
   28.800000000000001        63.200000000000003        3.4948176022700723     
   28.800000000000001        64.000000000000000        3.5124413499982094     
   28.800000000000001        64.799999999999997        3.5147507056444351     
   28.800000000000001        65.600000000000009        3.4975682820503953     
   28.800000000000001        66.400000000000006        3.5097527854988266     
   28.800000000000001        67.200000000000003        3.5026135621875953     
   28.800000000000001        68.000000000000000        3.5017362427282079     
   28.800000000000001        68.799999999999997        3.4958525428577669     
   28.800000000000001        69.600000000000009        3.5087210346030675     
   28.800000000000001        70.400000000000006        3.4972931290336420     
   28.800000000000001        71.200000000000003        3.4989503664949613     
   28.800000000000001        72.000000000000000        3.5172892952080814     
   28.800000000000001        72.799999999999997        3.4982354563845899     
   28.800000000000001        73.600000000000009        3.5055518242546633     
   28.800000000000001        74.400000000000006        3.5126708926743073     
   28.800000000000001        75.200000000000003        3.5123986638758309     
   28.800000000000001        76.000000000000000        3.4964750831529026     
   28.800000000000001        76.800000000000011        3.5185070278291937     
   28.800000000000001        77.600000000000009        3.4933817741750470     
   28.800000000000001        78.400000000000006        3.5115316585750600     
   28.800000000000001        79.200000000000003        3.5076108496796508     
   28.800000000000001        80.000000000000000        3.5150554833795344     
   28.800000000000001        80.800000000000011        3.5130053406560164     
   28.800000000000001        81.600000000000009        3.4946986136938638     
   28.800000000000001        82.400000000000006        3.5091569521080204     
   28.800000000000001        83.200000000000003        3.5101564216358114     
   28.800000000000001        84.000000000000000        3.5136710952490819     
   28.800000000000001        84.800000000000011        3.5016440785026801     
   28.800000000000001        85.600000000000009        3.5158422028706338     
   28.800000000000001        86.400000000000006        3.4939649166015916     
   28.800000000000001        87.200000000000003        3.5092182012972803     
   28.800000000000001        88.000000000000000        3.5013174194250176     
   28.800000000000001        88.800000000000011        3.5101096637787839     
   28.800000000000001        89.600000000000009        3.5147957813156121     
   28.800000000000001        90.400000000000006        3.4952296088179642     
   28.800000000000001        91.200000000000003        3.5050955028552022     
   28.800000000000001        92.000000000000000        3.5048699285710003     
   28.800000000000001        92.800000000000011        3.5112924323326538     
   28.800000000000001        93.600000000000009        3.5065217521584633     
   28.800000000000001        94.400000000000006        3.4906371352792220     
   28.800000000000001        95.200000000000003        3.5001238549384364     
   28.800000000000001        96.000000000000000        3.5040883525274511     
   28.800000000000001        96.800000000000011        3.5109243513009756     
   28.800000000000001        97.600000000000009        3.5044895064033055     
   28.800000000000001        98.400000000000006        3.4989529327260906     
   28.800000000000001        99.200000000000003        3.5063724187494776     
   28.800000000000001        100.00000000000000        3.5097638115575207     
   28.800000000000001        100.80000000000001        3.5048112982089084     
   28.800000000000001        101.60000000000001        3.5150606528705901     
   28.800000000000001        102.40000000000001        3.5011900668374216     

   29.600000000000001       0.80000000000000004        3.4955490317421321     
   29.600000000000001        1.6000000000000001        3.5157211348783637     
   29.600000000000001        2.4000000000000004        3.4965041250587263     
   29.600000000000001        3.2000000000000002        3.4960648294605532     
   29.600000000000001        4.0000000000000000        3.4959725153366406     
   29.600000000000001        4.8000000000000007        3.5044177108427657     
   29.600000000000001        5.6000000000000005        3.4981799111594363     
   29.600000000000001        6.4000000000000004        3.4940430803072888     
   29.600000000000001        7.2000000000000002        3.5038652128285563     
   29.600000000000001        8.0000000000000000        3.4977582711870032     
   29.600000000000001        8.8000000000000007        3.5048894079718544     
   29.600000000000001        9.6000000000000014        3.5161056282319882     
   29.600000000000001        10.400000000000000        3.4948985289383758     
   29.600000000000001        11.200000000000001        3.5104926280856663     
   29.600000000000001        12.000000000000000        3.4964325916677423     
   29.600000000000001        12.800000000000001        3.5040241630701261     
   29.600000000000001        13.600000000000001        3.5135167527148252     
   29.600000000000001        14.400000000000000        3.4956626612993817     
   29.600000000000001        15.200000000000001        3.5039523789128642     
   29.600000000000001        16.000000000000000        3.5106765499938808     
   29.600000000000001        16.800000000000001        3.5122923912720871     
   29.600000000000001        17.600000000000001        3.4962736978085149     
   29.600000000000001        18.400000000000002        3.5044922312245648     
   29.600000000000001        19.200000000000003        3.5124574872895216     
   29.600000000000001        20.000000000000000        3.5157462917340081     
   29.600000000000001        20.800000000000001        3.5079786760189724     
   29.600000000000001        21.600000000000001        3.4972404580947334     
   29.600000000000001        22.400000000000002        3.5127092082097304     
   29.600000000000001        23.200000000000003        3.5044159401012891     
   29.600000000000001        24.000000000000000        3.5013570400873637     
   29.600000000000001        24.800000000000001        3.5052833510311898     
   29.600000000000001        25.600000000000001        3.5118618505860066     
   29.600000000000001        26.400000000000002        3.4962267980371142     
   29.600000000000001        27.200000000000003        3.5142225417044779     
   29.600000000000001        28.000000000000000        3.4957949045141796     
   29.600000000000001        28.800000000000001        3.5143325095249325     
   29.600000000000001        29.600000000000001        3.5030891588882138     
   29.600000000000001        30.400000000000002        3.5081050403628318     
   29.600000000000001        31.200000000000003        3.4972057984963261     
   29.600000000000001        32.000000000000000        3.4947071645444190     
   29.600000000000001        32.800000000000004        3.5118434332943793     
   29.600000000000001        33.600000000000001        3.5049122277164244     
   29.600000000000001        34.399999999999999        4.5039475526566735     
   29.600000000000001        35.200000000000003        4.5136305070003511     
   29.600000000000001        36.000000000000000        4.5065155658109610     
   29.600000000000001        36.800000000000004        4.5070083264976812     
   29.600000000000001        37.600000000000001        4.5041577868799072     
   29.600000000000001        38.400000000000006        4.5032950415169903     
   29.600000000000001        39.200000000000003        4.5060402830642499     
   29.600000000000001        40.000000000000000        4.5130712326001019     
   29.600000000000001        40.800000000000004        4.5269008494480820     
   29.600000000000001        41.600000000000001        4.5418951232105869     
   29.600000000000001        42.400000000000006        4.5607270123685888     
   29.600000000000001        43.200000000000003        4.5715763204722339     
   29.600000000000001        44.000000000000000        4.5763643998900561     
   29.600000000000001        44.800000000000004        4.5745867536374458     
   29.600000000000001        45.600000000000001        4.5631430891638090     
   29.600000000000001        46.400000000000006        4.5406268183411820     
   29.600000000000001        47.200000000000003        4.5113010425536979     
   29.600000000000001        48.000000000000000        4.4970618784837715     
   29.600000000000001        48.800000000000004        3.5037722643259817     
   29.600000000000001        49.600000000000001        3.5020612753246994     
   29.600000000000001        50.400000000000006        3.5115662551088529     
   29.600000000000001        51.200000000000003        3.4936643039162814     
   29.600000000000001        52.000000000000000        3.5173669566203234     
   29.600000000000001        52.800000000000004        3.5116092955460694     
   29.600000000000001        53.600000000000001        3.4918479066900794     
   29.600000000000001        54.400000000000006        3.5131726461309709     
   29.600000000000001        55.200000000000003        3.4986045502698362     
   29.600000000000001        56.000000000000000        3.5040472072988726     
   29.600000000000001        56.800000000000004        3.5116787704685404     
   29.600000000000001        57.600000000000001        3.5013646374661946     
   29.600000000000001        58.400000000000006        3.4960022057585149     
   29.600000000000001        59.200000000000003        3.5101879317708105     
   29.600000000000001        60.000000000000000        3.5080610922556068     
   29.600000000000001        60.800000000000004        3.4942398413599811     
   29.600000000000001        61.600000000000001        3.5052423987848842     
   29.600000000000001        62.400000000000006        3.5033684298557528     
   29.600000000000001        63.200000000000003        3.5122815080985852     
   29.600000000000001        64.000000000000000        3.5014210988012922     
   29.600000000000001        64.799999999999997        3.4980520422035211     
   29.600000000000001        65.600000000000009        3.5093400934407972     
   29.600000000000001        66.400000000000006        3.5000872654418096     
   29.600000000000001        67.200000000000003        3.5101908682862870     
   29.600000000000001        68.000000000000000        3.5077024987008922     
   29.600000000000001        68.799999999999997        3.5019188859322417     
   29.600000000000001        69.600000000000009        3.5148689834971076     
   29.600000000000001        70.400000000000006        3.5010202021732240     
   29.600000000000001        71.200000000000003        3.5124748783527426     
   29.600000000000001        72.000000000000000        3.5021058643692000     
   29.600000000000001        72.799999999999997        3.5124562178892806     
   29.600000000000001        73.600000000000009        3.5144346924726277     
   29.600000000000001        74.400000000000006        3.5028635939942037     
   29.600000000000001        75.200000000000003        3.5111792365248058     
   29.600000000000001        76.000000000000000        3.5026029913990984     
   29.600000000000001        76.800000000000011        3.5109252253978744     
   29.600000000000001        77.600000000000009        3.5027906272087059     
   29.600000000000001        78.400000000000006        3.5150644876418502     
   29.600000000000001        79.200000000000003        3.4955938742423087     
   29.600000000000001        80.000000000000000        3.4967345757532491     
   29.600000000000001        80.800000000000011        3.5021299266790060     
   29.600000000000001        81.600000000000009        3.5135417093939658     
   29.600000000000001        82.400000000000006        3.4968546184538396     
   29.600000000000001        83.200000000000003        3.5010678924908181     
   29.600000000000001        84.000000000000000        3.4971768638339276     
   29.600000000000001        84.800000000000011        3.5024960828282299     
   29.600000000000001        85.600000000000009        3.5084084356400522     
   29.600000000000001        86.400000000000006        3.4997368308819721     
   29.600000000000001        87.200000000000003        3.5162532147225263     
   29.600000000000001        88.000000000000000        3.4954755040027683     
   29.600000000000001        88.800000000000011        3.5026451893470858     
   29.600000000000001        89.600000000000009        3.5038701828958514     
   29.600000000000001        90.400000000000006        3.5151294542378624     
   29.600000000000001        91.200000000000003        3.5055815263083510     
   29.600000000000001        92.000000000000000        3.5089946373361403     
   29.600000000000001        92.800000000000011        3.4973454796660302     
   29.600000000000001        93.600000000000009        3.5129027511069149     
   29.600000000000001        94.400000000000006        3.5068123717100002     
   29.600000000000001        95.200000000000003        3.5161746834865206     
   29.600000000000001        96.000000000000000        3.5009194203436871     
   29.600000000000001        96.800000000000011        3.5063296702822178     
   29.600000000000001        97.600000000000009        3.5074308188328613     
   29.600000000000001        98.400000000000006        3.5121481681759321     
   29.600000000000001        99.200000000000003        3.5050491844014711     
   29.600000000000001        100.00000000000000        3.5125442789385235     
   29.600000000000001        100.80000000000001        3.4934882456557781     
   29.600000000000001        101.60000000000001        3.5003418280110039     
   29.600000000000001        102.40000000000001        3.5083175244996996     

   30.400000000000002       0.80000000000000004        3.5108546370637543     
   30.400000000000002        1.6000000000000001        3.5037123241296628     
   30.400000000000002        2.4000000000000004        3.5072051281043977     
   30.400000000000002        3.2000000000000002        3.5138671327663786     
   30.400000000000002        4.0000000000000000        3.5143092721444238     
   30.400000000000002        4.8000000000000007        3.5007213780612920     
   30.400000000000002        5.6000000000000005        3.5115171170011279     
   30.400000000000002        6.4000000000000004        3.5157890182648415     
   30.400000000000002        7.2000000000000002        3.5073384718656428     
   30.400000000000002        8.0000000000000000        3.5145723638172135     
   30.400000000000002        8.8000000000000007        3.4988436475465381     
   30.400000000000002        9.6000000000000014        3.5077574683667980     
   30.400000000000002        10.400000000000000        3.5138984598607519     
   30.400000000000002        11.200000000000001        3.5035194736740300     
   30.400000000000002        12.000000000000000        3.5169091766522325     
   30.400000000000002        12.800000000000001        3.4973267246073165     
   30.400000000000002        13.600000000000001        3.5156222244854667     
   30.400000000000002        14.400000000000000        3.4994287407401532     
   30.400000000000002        15.200000000000001        3.5161743583370404     
   30.400000000000002        16.000000000000000        3.5047135827777360     
   30.400000000000002        16.800000000000001        3.4991355709200365     
   30.400000000000002        17.600000000000001        3.5154725095842250     
   30.400000000000002        18.400000000000002        3.5088514465765810     
   30.400000000000002        19.200000000000003        3.4955658765421740     
   30.400000000000002        20.000000000000000        3.5049843554512976     
   30.400000000000002        20.800000000000001        3.5045734086008449     
   30.400000000000002        21.600000000000001        3.5067829996764108     
   30.400000000000002        22.400000000000002        3.4999053745779363     
   30.400000000000002        23.200000000000003        3.5165488368282580     
   30.400000000000002        24.000000000000000        3.4981708118552626     
   30.400000000000002        24.800000000000001        3.5037739154795831     
   30.400000000000002        25.600000000000001        3.5087650560540995     
   30.400000000000002        26.400000000000002        3.4968138517365372     
   30.400000000000002        27.200000000000003        3.4956728668995463     
   30.400000000000002        28.000000000000000        3.5119101010094034     
   30.400000000000002        28.800000000000001        3.5041080705734946     
   30.400000000000002        29.600000000000001        3.5053930388542018     
   30.400000000000002        30.400000000000002        3.5007127220125125     
   30.400000000000002        31.200000000000003        3.5091372570135362     
   30.400000000000002        32.000000000000000        3.5114920620567962     
   30.400000000000002        32.800000000000004        3.5083996810592173     
   30.400000000000002        33.600000000000001        3.5247341331854862     
   30.400000000000002        34.399999999999999        4.5026305017733455     
   30.400000000000002        35.200000000000003        4.5095453830311358     
   30.400000000000002        36.000000000000000        4.5124418330540994     
   30.400000000000002        36.800000000000004        4.5072195832919899     
   30.400000000000002        37.600000000000001        4.5037445272444865     
   30.400000000000002        38.400000000000006        4.5027162657594451     
   30.400000000000002        39.200000000000003        4.5061843213552519     
   30.400000000000002        40.000000000000000        4.5172373369841825     
   30.400000000000002        40.800000000000004        4.5373330158021217     
   30.400000000000002        41.600000000000001        4.5554801388177228     
   30.400000000000002        42.400000000000006        4.5774063292269194     
   30.400000000000002        43.200000000000003        4.5887010608916627     
   30.400000000000002        44.000000000000000        4.5943440360543732     
   30.400000000000002        44.800000000000004        4.5902795067943378     
   30.400000000000002        45.600000000000001        4.5805428490779416     
   30.400000000000002        46.400000000000006        4.5582925932288019     
   30.400000000000002        47.200000000000003        4.5320295358276672     
   30.400000000000002        48.000000000000000        4.5003775519466584     
   30.400000000000002        48.800000000000004        3.5117280994240376     
   30.400000000000002        49.600000000000001        3.4972990628134868     
   30.400000000000002        50.400000000000006        3.5119115522160174     
   30.400000000000002        51.200000000000003        3.5074326067362511     
   30.400000000000002        52.000000000000000        3.5012932511891517     
   30.400000000000002        52.800000000000004        3.4966281234981502     
   30.400000000000002        53.600000000000001        3.5167136272407591     
   30.400000000000002        54.400000000000006        3.5074812639010586     
   30.400000000000002        55.200000000000003        3.4974465846753295     
   30.400000000000002        56.000000000000000        3.5092522934702917     
   30.400000000000002        56.800000000000004        3.5109488275043352     
   30.400000000000002        57.600000000000001        3.5044777206898616     
   30.400000000000002        58.400000000000006        3.5171650583025378     
   30.400000000000002        59.200000000000003        3.5021897325918370     
   30.400000000000002        60.000000000000000        3.5165235007150475     
   30.400000000000002        60.800000000000004        3.5035526811294928     
   30.400000000000002        61.600000000000001        3.5149626888850514     
   30.400000000000002        62.400000000000006        3.5127557051365743     
   30.400000000000002        63.200000000000003        3.4943059606777451     
   30.400000000000002        64.000000000000000        3.5089519536935017     
   30.400000000000002        64.799999999999997        3.5174971612497981     
   30.400000000000002        65.600000000000009        3.5019259473246240     
   30.400000000000002        66.400000000000006        3.5053887497580694     
   30.400000000000002        67.200000000000003        3.5030356558235352     
   30.400000000000002        68.000000000000000        3.5146275930780781     
   30.400000000000002        68.799999999999997        3.4988653609947402     
   30.400000000000002        69.600000000000009        3.5042986771212172     
   30.400000000000002        70.400000000000006        3.5043875650647589     
   30.400000000000002        71.200000000000003        3.5003946044468548     
   30.400000000000002        72.000000000000000        3.5142172393657924     
   30.400000000000002        72.799999999999997        3.5050954684340994     
   30.400000000000002        73.600000000000009        3.4969757341302254     
   30.400000000000002        74.400000000000006        3.5019040918531235     
   30.400000000000002        75.200000000000003        3.4960479311779284     
   30.400000000000002        76.000000000000000        3.5166773390021628     
   30.400000000000002        76.800000000000011        3.4960344793080198     
   30.400000000000002        77.600000000000009        3.5123392652764300     
   30.400000000000002        78.400000000000006        3.4970368970383712     
   30.400000000000002        79.200000000000003        3.5030177049485705     
   30.400000000000002        80.000000000000000        3.5113586744364733     
   30.400000000000002        80.800000000000011        3.5044597553337273     
   30.400000000000002        81.600000000000009        3.4988164506682469     
   30.400000000000002        82.400000000000006        3.5145174633114231     
   30.400000000000002        83.200000000000003        3.5038734891900201     
   30.400000000000002        84.000000000000000        3.5071248250025300     
   30.400000000000002        84.800000000000011        3.5004194658807388     
   30.400000000000002        85.600000000000009        3.5038775610111328     
   30.400000000000002        86.400000000000006        3.5115840783576928     
   30.400000000000002        87.200000000000003        3.5030824630272828     
   30.400000000000002        88.000000000000000        3.5120384644007330     
   30.400000000000002        88.800000000000011        3.4999128871081360     
   30.400000000000002        89.600000000000009        3.5075298862579891     
   30.400000000000002        90.400000000000006        3.4956321933080501     
   30.400000000000002        91.200000000000003        3.4959303295406623     
   30.400000000000002        92.000000000000000        3.5080477483549757     
   30.400000000000002        92.800000000000011        3.5123702056339359     
   30.400000000000002        93.600000000000009        3.4953773126657861     
   30.400000000000002        94.400000000000006        3.4971233306857021     
   30.400000000000002        95.200000000000003        3.5067148089704028     
   30.400000000000002        96.000000000000000        3.4987352662394295     
   30.400000000000002        96.800000000000011        3.5053645922369250     
   30.400000000000002        97.600000000000009        3.5105902038746573     
   30.400000000000002        98.400000000000006        3.4938496180576282     
   30.400000000000002        99.200000000000003        3.5011011241841201     
   30.400000000000002        100.00000000000000        3.5050374521876297     
   30.400000000000002        100.80000000000001        3.5117604921527863     
   30.400000000000002        101.60000000000001        3.5054922394797843     
   30.400000000000002        102.40000000000001        3.5074734446427867     

   31.200000000000003       0.80000000000000004        3.4994443774115509     
   31.200000000000003        1.6000000000000001        3.5171361069707254     
   31.200000000000003        2.4000000000000004        3.5013016356107172     
   31.200000000000003        3.2000000000000002        3.5062552674402907     
   31.200000000000003        4.0000000000000000        3.5041751565971282     
   31.200000000000003        4.8000000000000007        3.5137307709675234     
   31.200000000000003        5.6000000000000005        3.4962041411232714     
   31.200000000000003        6.4000000000000004        3.4958808667352610     
   31.200000000000003        7.2000000000000002        3.4963647254623642     
   31.200000000000003        8.0000000000000000        3.5135503551617040     
   31.200000000000003        8.8000000000000007        3.5073687622301493     
   31.200000000000003        9.6000000000000014        3.5015307163953442     
   31.200000000000003        10.400000000000000        3.5101474793014078     
   31.200000000000003        11.200000000000001        3.4989601408568380     
   31.200000000000003        12.000000000000000        3.5069871213977986     
   31.200000000000003        12.800000000000001        3.4996492141600455     
   31.200000000000003        13.600000000000001        3.5053442847280269     
   31.200000000000003        14.400000000000000        3.4970823375638997     
   31.200000000000003        15.200000000000001        3.5068093791192307     
   31.200000000000003        16.000000000000000        3.4979310601164633     
   31.200000000000003        16.800000000000001        3.5074670429229928     
   31.200000000000003        17.600000000000001        3.5144562513207704     
   31.200000000000003        18.400000000000002        3.5064378504619667     
   31.200000000000003        19.200000000000003        3.5048173963594067     
   31.200000000000003        20.000000000000000        3.4954506989816383     
   31.200000000000003        20.800000000000001        3.5132079015036743     
   31.200000000000003        21.600000000000001        3.5023152827971673     
   31.200000000000003        22.400000000000002        3.5001234853608407     
   31.200000000000003        23.200000000000003        3.4936511205222058     
   31.200000000000003        24.000000000000000        3.5144354175365042     
   31.200000000000003        24.800000000000001        3.4978076909139006     
   31.200000000000003        25.600000000000001        3.5127909686204930     
   31.200000000000003        26.400000000000002        3.5087786233023586     
   31.200000000000003        27.200000000000003        3.5151494753133679     
   31.200000000000003        28.000000000000000        3.4980661202124561     
   31.200000000000003        28.800000000000001        3.5149823319023916     
   31.200000000000003        29.600000000000001        3.4941946996992765     
   31.200000000000003        30.400000000000002        3.5152632015322087     
   31.200000000000003        31.200000000000003        3.4918030476770472     
   31.200000000000003        32.000000000000000        3.5102033910104011     
   31.200000000000003        32.800000000000004        3.4998622317607695     
   31.200000000000003        33.600000000000001        3.6409569957556500     
   31.200000000000003        34.399999999999999        4.5078234092813378     
   31.200000000000003        35.200000000000003        4.5167682376990310     
   31.200000000000003        36.000000000000000        4.5153602027035227     
   31.200000000000003        36.800000000000004        4.5077352663961054     
   31.200000000000003        37.600000000000001        4.5036638670584184     
   31.200000000000003        38.400000000000006        4.5017230686502341     
   31.200000000000003        39.200000000000003        4.5070980146093200     
   31.200000000000003        40.000000000000000        4.5213761152539256     
   31.200000000000003        40.800000000000004        4.5425268342238656     
   31.200000000000003        41.600000000000001        4.5664671093920468     
   31.200000000000003        42.400000000000006        4.5876593227737770     
   31.200000000000003        43.200000000000003        4.6022825636085010     
   31.200000000000003        44.000000000000000        4.6077024564286004     
   31.200000000000003        44.800000000000004        4.6044351764203304     
   31.200000000000003        45.600000000000001        4.5922089811513764     
   31.200000000000003        46.400000000000006        4.5695349124047402     
   31.200000000000003        47.200000000000003        4.5370602353145255     
   31.200000000000003        48.000000000000000        4.5048634989095486     
   31.200000000000003        48.800000000000004        3.5081050307885477     
   31.200000000000003        49.600000000000001        3.5086085538485432     
   31.200000000000003        50.400000000000006        3.5136888771431409     
   31.200000000000003        51.200000000000003        3.4964928560097421     
   31.200000000000003        52.000000000000000        3.5033724376012132     
   31.200000000000003        52.800000000000004        3.5038322707810665     
   31.200000000000003        53.600000000000001        3.4978724048914525     
   31.200000000000003        54.400000000000006        3.5160261219503961     
   31.200000000000003        55.200000000000003        3.5022014099508358     
   31.200000000000003        56.000000000000000        3.5072384602555569     
   31.200000000000003        56.800000000000004        3.4946149570076845     
   31.200000000000003        57.600000000000001        3.5147438756184797     
   31.200000000000003        58.400000000000006        3.4951023646002364     
   31.200000000000003        59.200000000000003        3.5029463606796964     
   31.200000000000003        60.000000000000000        3.5124730585471777     
   31.200000000000003        60.800000000000004        3.5014484558014733     
   31.200000000000003        61.600000000000001        3.4964303133365982     
   31.200000000000003        62.400000000000006        3.4975248693542556     
   31.200000000000003        63.200000000000003        3.5037867021880316     
   31.200000000000003        64.000000000000000        3.5103813413856297     
   31.200000000000003        64.799999999999997        3.4947844423970524     
   31.200000000000003        65.600000000000009        3.4972868218469149     
   31.200000000000003        66.400000000000006        3.5021823730197701     
   31.200000000000003        67.200000000000003        3.5149106041509204     
   31.200000000000003        68.000000000000000        3.5088241985293580     
   31.200000000000003        68.799999999999997        3.4970051574400061     
   31.200000000000003        69.600000000000009        3.5144623313952525     
   31.200000000000003        70.400000000000006        3.5106339791703349     
   31.200000000000003        71.200000000000003        3.4953312103896610     
   31.200000000000003        72.000000000000000        3.5101544009383709     
   31.200000000000003        72.799999999999997        3.5005556680812768     
   31.200000000000003        73.600000000000009        3.5111263351231194     
   31.200000000000003        74.400000000000006        3.5085870639655519     
   31.200000000000003        75.200000000000003        3.4983536709289527     
   31.200000000000003        76.000000000000000        3.5075943887736214     
   31.200000000000003        76.800000000000011        3.4994381571393944     
   31.200000000000003        77.600000000000009        3.5181647187315379     
   31.200000000000003        78.400000000000006        3.5024127971732870     
   31.200000000000003        79.200000000000003        3.5063376876826564     
   31.200000000000003        80.000000000000000        3.5145501204931699     
   31.200000000000003        80.800000000000011        3.5074345101897433     
   31.200000000000003        81.600000000000009        3.5171793416079300     
   31.200000000000003        82.400000000000006        3.4960364777202697     
   31.200000000000003        83.200000000000003        3.5123001699291074     
   31.200000000000003        84.000000000000000        3.5110466548016284     
   31.200000000000003        84.800000000000011        3.5143905203727126     
   31.200000000000003        85.600000000000009        3.4949252456782278     
   31.200000000000003        86.400000000000006        3.5160979254266342     
   31.200000000000003        87.200000000000003        3.4979867175404467     
   31.200000000000003        88.000000000000000        3.5144571535618461     
   31.200000000000003        88.800000000000011        3.5024317716906537     
   31.200000000000003        89.600000000000009        3.5115433358947712     
   31.200000000000003        90.400000000000006        3.5118569572858336     
   31.200000000000003        91.200000000000003        3.5127586813486280     
   31.200000000000003        92.000000000000000        3.4998555146436288     
   31.200000000000003        92.800000000000011        3.5072224732978872     
   31.200000000000003        93.600000000000009        3.5137058781043429     
   31.200000000000003        94.400000000000006        3.5173302439020575     
   31.200000000000003        95.200000000000003        3.5124239326041953     
   31.200000000000003        96.000000000000000        3.4976832687495341     
   31.200000000000003        96.800000000000011        3.5157181035774965     
   31.200000000000003        97.600000000000009        3.4963315433416984     
   31.200000000000003        98.400000000000006        3.5022213269237947     
   31.200000000000003        99.200000000000003        3.5060726042880708     
   31.200000000000003        100.00000000000000        3.5105160589909201     
   31.200000000000003        100.80000000000001        3.4924640431430984     
   31.200000000000003        101.60000000000001        3.5074281810014551     
   31.200000000000003        102.40000000000001        3.5055958289100122     

   32.000000000000000       0.80000000000000004        3.4976663012661229     
   32.000000000000000        1.6000000000000001        3.5135129303672152     
   32.000000000000000        2.4000000000000004        3.4959470937890917     
   32.000000000000000        3.2000000000000002        3.4966342477453618     
   32.000000000000000        4.0000000000000000        3.4974902056219643     
   32.000000000000000        4.8000000000000007        3.4962323410240757     
   32.000000000000000        5.6000000000000005        3.5155372801776368     
   32.000000000000000        6.4000000000000004        3.5090983620577969     
   32.000000000000000        7.2000000000000002        3.5088513812314033     
   32.000000000000000        8.0000000000000000        3.4990187403540256     
   32.000000000000000        8.8000000000000007        3.5178595779293325     
   32.000000000000000        9.6000000000000014        3.5046925968022058     
   32.000000000000000        10.400000000000000        3.4977781959505214     
   32.000000000000000        11.200000000000001        3.5096109943350582     
   32.000000000000000        12.000000000000000        3.5119310896450062     
   32.000000000000000        12.800000000000001        3.5142072975882193     
   32.000000000000000        13.600000000000001        3.5045936510330225     
   32.000000000000000        14.400000000000000        3.5142672712621263     
   32.000000000000000        15.200000000000001        3.4992655036986173     
   32.000000000000000        16.000000000000000        3.5151995886498546     
   32.000000000000000        16.800000000000001        3.4996713599615017     
   32.000000000000000        17.600000000000001        3.4980857029929906     
   32.000000000000000        18.400000000000002        3.5046800573830827     
   32.000000000000000        19.200000000000003        3.5169004917632938     
   32.000000000000000        20.000000000000000        3.5080753665801745     
   32.000000000000000        20.800000000000001        3.4988649067174586     
   32.000000000000000        21.600000000000001        3.4984519720843199     
   32.000000000000000        22.400000000000002        3.5101922343416567     
   32.000000000000000        23.200000000000003        3.4986376642447357     
   32.000000000000000        24.000000000000000        3.5035157585045695     
   32.000000000000000        24.800000000000001        3.4984011511053481     
   32.000000000000000        25.600000000000001        3.4963488263331284     
   32.000000000000000        26.400000000000002        3.4969747921145298     
   32.000000000000000        27.200000000000003        3.4990970669719568     
   32.000000000000000        28.000000000000000        3.5112880301670359     
   32.000000000000000        28.800000000000001        3.5143388268657736     
   32.000000000000000        29.600000000000001        3.5008366493915033     
   32.000000000000000        30.400000000000002        3.5037925960778540     
   32.000000000000000        31.200000000000003        3.5081215462914281     
   32.000000000000000        32.000000000000000        3.5091958928316163     
   32.000000000000000        32.800000000000004        3.5021972367583376     
   32.000000000000000        33.600000000000001        3.6785927579344091     
   32.000000000000000        34.399999999999999        4.5005716002909191     
   32.000000000000000        35.200000000000003        4.5204129965971180     
   32.000000000000000        36.000000000000000        4.5156332260503991     
   32.000000000000000        36.800000000000004        4.5050789200807682     
   32.000000000000000        37.600000000000001        4.5006571494897134     
   32.000000000000000        38.400000000000006        4.5024554661052569     
   32.000000000000000        39.200000000000003        4.5083104888550327     
   32.000000000000000        40.000000000000000        4.5233408125045322     
   32.000000000000000        40.800000000000004        4.5459847512308356     
   32.000000000000000        41.600000000000001        4.5710533297017193     
   32.000000000000000        42.400000000000006        4.5935264956504023     
   32.000000000000000        43.200000000000003        4.6088887736561306     
   32.000000000000000        44.000000000000000        4.6151549879687703     
   32.000000000000000        44.800000000000004        4.6118944810870053     
   32.000000000000000        45.600000000000001        4.5989116708739832     
   32.000000000000000        46.400000000000006        4.5738803657330571     
   32.000000000000000        47.200000000000003        4.5359826347917886     
   32.000000000000000        48.000000000000000        4.5112608468228741     
   32.000000000000000        48.800000000000004        3.5050972453315001     
   32.000000000000000        49.600000000000001        3.5155257036553129     
   32.000000000000000        50.400000000000006        3.4939053804708893     
   32.000000000000000        51.200000000000003        3.4989213398908654     
   32.000000000000000        52.000000000000000        3.5031040351680525     
   32.000000000000000        52.800000000000004        3.5093041500610780     
   32.000000000000000        53.600000000000001        3.5037415184929102     
   32.000000000000000        54.400000000000006        3.4979235508772839     
   32.000000000000000        55.200000000000003        3.5025731862315137     
   32.000000000000000        56.000000000000000        3.5065390344747969
[truncated: 894,528 more chars]
