# Supplementary material for: A first-principles phase field method for quantitatively predicting multi-composition phase separation without thermodynamic empirical parameter
Source: Nat Commun. 2019 Aug 1;10:3451. doi: 10.1038/s41467-019-11248-z (PMC6671953; doi:10.1038/s41467-019-11248-z)
Supplement: Supplementary file 3 — Source Data [file 41467_2019_11248_MOESM3_ESM.zip › supplementary-files/data-files/Fig.6/Fig6-g-Ni78%/out_Ni_2000-78.0%]

  0.80000000000000004       0.80000000000000004        3.6701548137470361     
  0.80000000000000004        1.6000000000000001        3.6707901972576558     
  0.80000000000000004        2.4000000000000004        3.6702662701254143     
  0.80000000000000004        3.2000000000000002        3.6699650732424662     
  0.80000000000000004        4.0000000000000000        3.6700304808974717     
  0.80000000000000004        4.8000000000000007        3.6701319636338683     
  0.80000000000000004        5.6000000000000005        3.6706074223516154     
  0.80000000000000004        6.4000000000000004        3.6700799943516951     
  0.80000000000000004        7.2000000000000002        3.6697831715482438     
  0.80000000000000004        8.0000000000000000        3.6695210374232867     
  0.80000000000000004        8.8000000000000007        3.6693140108655600     
  0.80000000000000004        9.6000000000000014        3.6696728223582653     
  0.80000000000000004        10.400000000000000        3.6701421845331148     
  0.80000000000000004        11.200000000000001        3.6704654093510265     
  0.80000000000000004        12.000000000000000        3.6701389838205540     
  0.80000000000000004        12.800000000000001        3.6700152274925504     
  0.80000000000000004        13.600000000000001        3.6699253407090575     
  0.80000000000000004        14.400000000000000        3.6699366959523547     
  0.80000000000000004        15.200000000000001        3.6703575971265439     
  0.80000000000000004        16.000000000000000        3.6709245110211546     
  0.80000000000000004        16.800000000000001        3.6683928791099625     
  0.80000000000000004        17.600000000000001        3.6707413647165650     
  0.80000000000000004        18.400000000000002        3.6706897652882993     
  0.80000000000000004        19.200000000000003        3.6704968930538358     
  0.80000000000000004        20.000000000000000        3.6713190476543507     
  0.80000000000000004        20.800000000000001        3.6702564468027115     
  0.80000000000000004        21.600000000000001        3.6690892443452037     
  0.80000000000000004        22.400000000000002        3.6678258877291596     
  0.80000000000000004        23.200000000000003        3.6684412963740618     
  0.80000000000000004        24.000000000000000        3.6681524232694040     
  0.80000000000000004        24.800000000000001        3.6679647617548694     
  0.80000000000000004        25.600000000000001        3.6688475761925483     
  0.80000000000000004        26.400000000000002        3.6694742364334396     
  0.80000000000000004        27.200000000000003        3.6699589730347237     
  0.80000000000000004        28.000000000000000        3.6689192182925479     
  0.80000000000000004        28.800000000000001        3.6710559907010070     
  0.80000000000000004        29.600000000000001        3.6708433512210723     
  0.80000000000000004        30.400000000000002        3.6708444316073048     
  0.80000000000000004        31.200000000000003        3.6707239363560462     
  0.80000000000000004        32.000000000000000        3.6707399466538364     
  0.80000000000000004        32.800000000000004        3.6706629568310380     
  0.80000000000000004        33.600000000000001        3.6703921650120583     
  0.80000000000000004        34.399999999999999        3.6705582452963710     
  0.80000000000000004        35.200000000000003        3.6698682851791857     
  0.80000000000000004        36.000000000000000        3.6701166210413523     
  0.80000000000000004        36.800000000000004        3.6701916641987542     
  0.80000000000000004        37.600000000000001        3.6700193904325031     
  0.80000000000000004        38.400000000000006        3.6695821216287019     
  0.80000000000000004        39.200000000000003        3.6690950379136025     
  0.80000000000000004        40.000000000000000        3.6699699337824048     
  0.80000000000000004        40.800000000000004        3.6700691077955403     
  0.80000000000000004        41.600000000000001        3.6706611522099761     
  0.80000000000000004        42.400000000000006        3.6688381465732038     
  0.80000000000000004        43.200000000000003        3.6705898464068265     
  0.80000000000000004        44.000000000000000        3.6710419690310601     
  0.80000000000000004        44.800000000000004        3.6704217608298793     
  0.80000000000000004        45.600000000000001        3.6709533585897507     
  0.80000000000000004        46.400000000000006        3.6703379812969579     
  0.80000000000000004        47.200000000000003        3.6701343396152248     
  0.80000000000000004        48.000000000000000        3.6695688055295013     
  0.80000000000000004        48.800000000000004        3.6685652767336725     
  0.80000000000000004        49.600000000000001        3.6686609367676182     
  0.80000000000000004        50.400000000000006        3.6683987492899237     
  0.80000000000000004        51.200000000000003        3.6687386293177573     
  0.80000000000000004        52.000000000000000        3.6686113257602848     
  0.80000000000000004        52.800000000000004        3.6690731572135866     
  0.80000000000000004        53.600000000000001        3.6689212918837772     
  0.80000000000000004        54.400000000000006        3.6701207421622390     
  0.80000000000000004        55.200000000000003        3.6705939533808407     
  0.80000000000000004        56.000000000000000        3.6709093174064518     
  0.80000000000000004        56.800000000000004        3.6707500469323469     
  0.80000000000000004        57.600000000000001        3.6696261885597159     
  0.80000000000000004        58.400000000000006        3.6702780292394821     
  0.80000000000000004        59.200000000000003        3.6698628820344128     
  0.80000000000000004        60.000000000000000        3.6700020104914470     
  0.80000000000000004        60.800000000000004        3.6701561147293962     
  0.80000000000000004        61.600000000000001        3.6700209384881228     
  0.80000000000000004        62.400000000000006        3.6702882659232703     
  0.80000000000000004        63.200000000000003        3.6697580599951065     
  0.80000000000000004        64.000000000000000        3.6691808375648103     
  0.80000000000000004        64.799999999999997        3.6699597815246090     
  0.80000000000000004        65.600000000000009        3.6699835732238872     
  0.80000000000000004        66.400000000000006        3.6686884084155764     
  0.80000000000000004        67.200000000000003        3.6708035935993104     
  0.80000000000000004        68.000000000000000        3.6695349515025835     
  0.80000000000000004        68.799999999999997        3.6695785632365641     
  0.80000000000000004        69.600000000000009        3.6694632755540089     
  0.80000000000000004        70.400000000000006        3.6693324563505398     
  0.80000000000000004        71.200000000000003        3.6691672494161809     
  0.80000000000000004        72.000000000000000        3.6688388541307702     
  0.80000000000000004        72.799999999999997        3.6722820239426803     
  0.80000000000000004        73.600000000000009        3.6707028635672363     
  0.80000000000000004        74.400000000000006        3.6699536312016292     
  0.80000000000000004        75.200000000000003        3.6703099867621987     
  0.80000000000000004        76.000000000000000        3.6709550751169813     
  0.80000000000000004        76.800000000000011        3.6699651604397618     
  0.80000000000000004        77.600000000000009        3.6710405879600532     
  0.80000000000000004        78.400000000000006        3.6697995549883315     
  0.80000000000000004        79.200000000000003        3.6697764586460564     
  0.80000000000000004        80.000000000000000        3.6700359975912598     
  0.80000000000000004        80.800000000000011        3.6696131253354873     
  0.80000000000000004        81.600000000000009        3.6701666764061711     
  0.80000000000000004        82.400000000000006        3.6701756964539616     
  0.80000000000000004        83.200000000000003        3.6688768818282078     
  0.80000000000000004        84.000000000000000        3.6704583270574878     
  0.80000000000000004        84.800000000000011        3.6705745539037058     
  0.80000000000000004        85.600000000000009        3.6704323708967537     
  0.80000000000000004        86.400000000000006        3.6703806655942164     
  0.80000000000000004        87.200000000000003        3.6705958518806678     
  0.80000000000000004        88.000000000000000        3.6699248746027608     
  0.80000000000000004        88.800000000000011        3.6698523445079401     
  0.80000000000000004        89.600000000000009        3.6701401437543435     
  0.80000000000000004        90.400000000000006        3.6691365034563379     
  0.80000000000000004        91.200000000000003        3.6699372564843027     
  0.80000000000000004        92.000000000000000        3.6709812050011608     
  0.80000000000000004        92.800000000000011        3.6691685804898699     
  0.80000000000000004        93.600000000000009        3.6694328861460286     
  0.80000000000000004        94.400000000000006        3.6689884531399986     
  0.80000000000000004        95.200000000000003        3.6692516866514020     
  0.80000000000000004        96.000000000000000        3.6700774110757801     
  0.80000000000000004        96.800000000000011        3.6701035275347391     
  0.80000000000000004        97.600000000000009        3.6688156338491233     
  0.80000000000000004        98.400000000000006        3.6696324247585084     
  0.80000000000000004        99.200000000000003        3.6697779787580282     
  0.80000000000000004        100.00000000000000        3.6701944668823963     
  0.80000000000000004        100.80000000000001        3.6698288335041793     
  0.80000000000000004        101.60000000000001        3.6692514321450829     
  0.80000000000000004        102.40000000000001        3.6695463246532585     

   1.6000000000000001       0.80000000000000004        3.6701740729279404     
   1.6000000000000001        1.6000000000000001        3.6693929992544585     
   1.6000000000000001        2.4000000000000004        3.6700888517743544     
   1.6000000000000001        3.2000000000000002        3.6696128836171722     
   1.6000000000000001        4.0000000000000000        3.6700063147975399     
   1.6000000000000001        4.8000000000000007        3.6702540596241571     
   1.6000000000000001        5.6000000000000005        3.6702382263753814     
   1.6000000000000001        6.4000000000000004        3.6699387369212260     
   1.6000000000000001        7.2000000000000002        3.6700382191670822     
   1.6000000000000001        8.0000000000000000        3.6698917076778677     
   1.6000000000000001        8.8000000000000007        3.6709228178420887     
   1.6000000000000001        9.6000000000000014        3.6696253559649357     
   1.6000000000000001        10.400000000000000        3.6697697928406039     
   1.6000000000000001        11.200000000000001        3.6699227782027477     
   1.6000000000000001        12.000000000000000        3.6701801958773932     
   1.6000000000000001        12.800000000000001        3.6697579806692460     
   1.6000000000000001        13.600000000000001        3.6708772174401729     
   1.6000000000000001        14.400000000000000        3.6699937932535742     
   1.6000000000000001        15.200000000000001        3.6701265158370497     
   1.6000000000000001        16.000000000000000        3.6719507725518592     
   1.6000000000000001        16.800000000000001        3.6704186344898688     
   1.6000000000000001        17.600000000000001        3.6705864997618529     
   1.6000000000000001        18.400000000000002        3.6708395196314347     
   1.6000000000000001        19.200000000000003        3.6704378456167941     
   1.6000000000000001        20.000000000000000        3.6701199566832892     
   1.6000000000000001        20.800000000000001        3.6713270910989566     
   1.6000000000000001        21.600000000000001        3.6704762649891385     
   1.6000000000000001        22.400000000000002        3.6707618342674087     
   1.6000000000000001        23.200000000000003        3.6705298864723410     
   1.6000000000000001        24.000000000000000        3.6701962853318650     
   1.6000000000000001        24.800000000000001        3.6701618920325920     
   1.6000000000000001        25.600000000000001        3.6716773796927384     
   1.6000000000000001        26.400000000000002        3.6710111015106488     
   1.6000000000000001        27.200000000000003        3.6712064744442969     
   1.6000000000000001        28.000000000000000        3.6710895408342696     
   1.6000000000000001        28.800000000000001        3.6709105528792083     
   1.6000000000000001        29.600000000000001        3.6707749196484980     
   1.6000000000000001        30.400000000000002        3.6707419442916369     
   1.6000000000000001        31.200000000000003        3.6704376861507026     
   1.6000000000000001        32.000000000000000        3.6704928627141133     
   1.6000000000000001        32.800000000000004        3.6703940113666067     
   1.6000000000000001        33.600000000000001        3.6703698114823697     
   1.6000000000000001        34.399999999999999        3.6697231685341816     
   1.6000000000000001        35.200000000000003        3.6683527227227946     
   1.6000000000000001        36.000000000000000        3.6699392805937081     
   1.6000000000000001        36.800000000000004        3.6697877235355070     
   1.6000000000000001        37.600000000000001        3.6697970130099864     
   1.6000000000000001        38.400000000000006        3.6700445428409423     
   1.6000000000000001        39.200000000000003        3.6696310059931116     
   1.6000000000000001        40.000000000000000        3.6693680019410544     
   1.6000000000000001        40.800000000000004        3.6697249873938351     
   1.6000000000000001        41.600000000000001        3.6708132309405412     
   1.6000000000000001        42.400000000000006        3.6703676052177423     
   1.6000000000000001        43.200000000000003        3.6706115114245619     
   1.6000000000000001        44.000000000000000        3.6706734383360353     
   1.6000000000000001        44.800000000000004        3.6705996914415384     
   1.6000000000000001        45.600000000000001        3.6712655292828957     
   1.6000000000000001        46.400000000000006        3.6693206735160966     
   1.6000000000000001        47.200000000000003        3.6682522647538405     
   1.6000000000000001        48.000000000000000        3.6669503203777642     
   1.6000000000000001        48.800000000000004        3.6660361578433434     
   1.6000000000000001        49.600000000000001        3.6652760841940615     
   1.6000000000000001        50.400000000000006        3.6646330704030601     
   1.6000000000000001        51.200000000000003        3.6645700932187819     
   1.6000000000000001        52.000000000000000        3.6640559260080878     
   1.6000000000000001        52.800000000000004        3.6650908961984090     
   1.6000000000000001        53.600000000000001        3.6659441570827274     
   1.6000000000000001        54.400000000000006        3.6665565314721160     
   1.6000000000000001        55.200000000000003        3.6687430282185156     
   1.6000000000000001        56.000000000000000        3.6693446194730708     
   1.6000000000000001        56.800000000000004        3.6696351044635271     
   1.6000000000000001        57.600000000000001        3.6712003117886769     
   1.6000000000000001        58.400000000000006        3.6706180112805127     
   1.6000000000000001        59.200000000000003        3.6707535115972947     
   1.6000000000000001        60.000000000000000        3.6694571960180298     
   1.6000000000000001        60.800000000000004        3.6709249941601927     
   1.6000000000000001        61.600000000000001        3.6701186354610020     
   1.6000000000000001        62.400000000000006        3.6699575665960804     
   1.6000000000000001        63.200000000000003        3.6699658501793269     
   1.6000000000000001        64.000000000000000        3.6701921703289089     
   1.6000000000000001        64.799999999999997        3.6716046719687823     
   1.6000000000000001        65.600000000000009        3.6706907601427212     
   1.6000000000000001        66.400000000000006        3.6699844465959748     
   1.6000000000000001        67.200000000000003        3.6696328727122434     
   1.6000000000000001        68.000000000000000        3.6696225611542372     
   1.6000000000000001        68.799999999999997        3.6696347221237784     
   1.6000000000000001        69.600000000000009        3.6695815089171746     
   1.6000000000000001        70.400000000000006        3.6710356145162018     
   1.6000000000000001        71.200000000000003        3.6693328251736568     
   1.6000000000000001        72.000000000000000        3.6704807726891753     
   1.6000000000000001        72.799999999999997        3.6691321727186317     
   1.6000000000000001        73.600000000000009        3.6693806100491440     
   1.6000000000000001        74.400000000000006        3.6697545887781775     
   1.6000000000000001        75.200000000000003        3.6695795396007980     
   1.6000000000000001        76.000000000000000        3.6697802613891772     
   1.6000000000000001        76.800000000000011        3.6690028417381955     
   1.6000000000000001        77.600000000000009        3.6686233727651052     
   1.6000000000000001        78.400000000000006        3.6681277882420913     
   1.6000000000000001        79.200000000000003        3.6682802145041800     
   1.6000000000000001        80.000000000000000        3.6683247892716540     
   1.6000000000000001        80.800000000000011        3.6684783875829585     
   1.6000000000000001        81.600000000000009        3.6693044502001890     
   1.6000000000000001        82.400000000000006        3.6699663278539854     
   1.6000000000000001        83.200000000000003        3.6694456827641146     
   1.6000000000000001        84.000000000000000        3.6715901606770163     
   1.6000000000000001        84.800000000000011        3.6703920589133308     
   1.6000000000000001        85.600000000000009        3.6709882310733595     
   1.6000000000000001        86.400000000000006        3.6707608380137131     
   1.6000000000000001        87.200000000000003        3.6708266196840791     
   1.6000000000000001        88.000000000000000        3.6693500916196626     
   1.6000000000000001        88.800000000000011        3.6699100319361309     
   1.6000000000000001        89.600000000000009        3.6698420702086456     
   1.6000000000000001        90.400000000000006        3.6702383829125780     
   1.6000000000000001        91.200000000000003        3.6703861795458512     
   1.6000000000000001        92.000000000000000        3.6702430034466862     
   1.6000000000000001        92.800000000000011        3.6698464077542972     
   1.6000000000000001        93.600000000000009        3.6700976105127183     
   1.6000000000000001        94.400000000000006        3.6699929606533495     
   1.6000000000000001        95.200000000000003        3.6699211160579077     
   1.6000000000000001        96.000000000000000        3.6704130303668996     
   1.6000000000000001        96.800000000000011        3.6704468468069367     
   1.6000000000000001        97.600000000000009        3.6696120394378240     
   1.6000000000000001        98.400000000000006        3.6699918214815619     
   1.6000000000000001        99.200000000000003        3.6714107853073950     
   1.6000000000000001        100.00000000000000        3.6699074966444272     
   1.6000000000000001        100.80000000000001        3.6696492342272653     
   1.6000000000000001        101.60000000000001        3.6724401762153991     
   1.6000000000000001        102.40000000000001        3.6694636807399243     

   2.4000000000000004       0.80000000000000004        3.6706921138886868     
   2.4000000000000004        1.6000000000000001        3.6699379222586512     
   2.4000000000000004        2.4000000000000004        3.6699864988025945     
   2.4000000000000004        3.2000000000000002        3.6701595541953020     
   2.4000000000000004        4.0000000000000000        3.6699941366830022     
   2.4000000000000004        4.8000000000000007        3.6700721339628584     
   2.4000000000000004        5.6000000000000005        3.6700933032688234     
   2.4000000000000004        6.4000000000000004        3.6700674905263733     
   2.4000000000000004        7.2000000000000002        3.6697586273731950     
   2.4000000000000004        8.0000000000000000        3.6701939804456596     
   2.4000000000000004        8.8000000000000007        3.6711603138876368     
   2.4000000000000004        9.6000000000000014        3.6697918085213566     
   2.4000000000000004        10.400000000000000        3.6707937019815065     
   2.4000000000000004        11.200000000000001        3.6692632003908821     
   2.4000000000000004        12.000000000000000        3.6699322872327311     
   2.4000000000000004        12.800000000000001        3.6700598148097714     
   2.4000000000000004        13.600000000000001        3.6703432299961873     
   2.4000000000000004        14.400000000000000        3.6701402449392271     
   2.4000000000000004        15.200000000000001        3.6699841821896406     
   2.4000000000000004        16.000000000000000        3.6701723363636818     
   2.4000000000000004        16.800000000000001        3.6702974294825319     
   2.4000000000000004        17.600000000000001        3.6703930994238849     
   2.4000000000000004        18.400000000000002        3.6701805637605003     
   2.4000000000000004        19.200000000000003        3.6699724336369841     
   2.4000000000000004        20.000000000000000        3.6698361523855167     
   2.4000000000000004        20.800000000000001        3.6698561043918168     
   2.4000000000000004        21.600000000000001        3.6708187663250329     
   2.4000000000000004        22.400000000000002        3.6709566525868800     
   2.4000000000000004        23.200000000000003        3.6708799519729052     
   2.4000000000000004        24.000000000000000        3.6721814642004418     
   2.4000000000000004        24.800000000000001        3.6713685153997755     
   2.4000000000000004        25.600000000000001        3.6704886743174576     
   2.4000000000000004        26.400000000000002        3.6692840846487877     
   2.4000000000000004        27.200000000000003        3.6709956304457960     
   2.4000000000000004        28.000000000000000        3.6681727263591473     
   2.4000000000000004        28.800000000000001        3.6707378443646670     
   2.4000000000000004        29.600000000000001        3.6703922357387544     
   2.4000000000000004        30.400000000000002        3.6703409897956276     
   2.4000000000000004        31.200000000000003        3.6700707177457446     
   2.4000000000000004        32.000000000000000        3.6698604240391308     
   2.4000000000000004        32.800000000000004        3.6698147743782608     
   2.4000000000000004        33.600000000000001        3.6700407672981075     
   2.4000000000000004        34.399999999999999        3.6700845392997055     
   2.4000000000000004        35.200000000000003        3.6702993384496754     
   2.4000000000000004        36.000000000000000        3.6701301156378636     
   2.4000000000000004        36.800000000000004        3.6700371844746744     
   2.4000000000000004        37.600000000000001        3.6691022443804000     
   2.4000000000000004        38.400000000000006        3.6694127540698176     
   2.4000000000000004        39.200000000000003        3.6698410037274942     
   2.4000000000000004        40.000000000000000        3.6712059048573114     
   2.4000000000000004        40.800000000000004        3.6690140410533032     
   2.4000000000000004        41.600000000000001        3.6696786584531211     
   2.4000000000000004        42.400000000000006        3.6705520788360535     
   2.4000000000000004        43.200000000000003        3.6712396158242342     
   2.4000000000000004        44.000000000000000        3.6698904846939970     
   2.4000000000000004        44.800000000000004        3.6688190606937847     
   2.4000000000000004        45.600000000000001        3.6682197834220465     
   2.4000000000000004        46.400000000000006        3.6667621050040498     
   2.4000000000000004        47.200000000000003        3.6647549110021749     
   2.4000000000000004        48.000000000000000        3.6628771066727115     
   2.4000000000000004        48.800000000000004        3.6616324926276804     
   2.4000000000000004        49.600000000000001        3.6616784913413301     
   2.4000000000000004        50.400000000000006        3.6605284774321665     
   2.4000000000000004        51.200000000000003        3.6591769513906263     
   2.4000000000000004        52.000000000000000        3.6613302270549366     
   2.4000000000000004        52.800000000000004        3.6606914911220310     
   2.4000000000000004        53.600000000000001        3.6603648791883345     
   2.4000000000000004        54.400000000000006        3.6635871692565836     
   2.4000000000000004        55.200000000000003        3.6649993756740820     
   2.4000000000000004        56.000000000000000        3.6671369954200665     
   2.4000000000000004        56.800000000000004        3.6680423618088445     
   2.4000000000000004        57.600000000000001        3.6692736780138873     
   2.4000000000000004        58.400000000000006        3.6704976861364131     
   2.4000000000000004        59.200000000000003        3.6707502316087259     
   2.4000000000000004        60.000000000000000        3.6709341603625054     
   2.4000000000000004        60.800000000000004        3.6706463153068802     
   2.4000000000000004        61.600000000000001        3.6696164142178467     
   2.4000000000000004        62.400000000000006        3.6701625068050507     
   2.4000000000000004        63.200000000000003        3.6696978481546925     
   2.4000000000000004        64.000000000000000        3.6693264657513258     
   2.4000000000000004        64.799999999999997        3.6684195698748612     
   2.4000000000000004        65.600000000000009        3.6700080944701319     
   2.4000000000000004        66.400000000000006        3.6698359905141227     
   2.4000000000000004        67.200000000000003        3.6706130697768953     
   2.4000000000000004        68.000000000000000        3.6699057465332947     
   2.4000000000000004        68.799999999999997        3.6694501039946976     
   2.4000000000000004        69.600000000000009        3.6695120457585384     
   2.4000000000000004        70.400000000000006        3.6700431291678424     
   2.4000000000000004        71.200000000000003        3.6701274379957431     
   2.4000000000000004        72.000000000000000        3.6705220194700692     
   2.4000000000000004        72.799999999999997        3.6703554855485239     
   2.4000000000000004        73.600000000000009        3.6698534202680828     
   2.4000000000000004        74.400000000000006        3.6696284547548652     
   2.4000000000000004        75.200000000000003        3.6685200464789105     
   2.4000000000000004        76.000000000000000        3.6665533625521762     
   2.4000000000000004        76.800000000000011        3.6662451510968070     
   2.4000000000000004        77.600000000000009        3.6655421769657019     
   2.4000000000000004        78.400000000000006        3.6649428347642905     
   2.4000000000000004        79.200000000000003        3.6647100054806248     
   2.4000000000000004        80.000000000000000        3.6639964210728211     
   2.4000000000000004        80.800000000000011        3.6634602944905970     
   2.4000000000000004        81.600000000000009        3.6639834276360328     
   2.4000000000000004        82.400000000000006        3.6663227574494264     
   2.4000000000000004        83.200000000000003        3.6689671186113482     
   2.4000000000000004        84.000000000000000        3.6679017506412608     
   2.4000000000000004        84.800000000000011        3.6685757829500827     
   2.4000000000000004        85.600000000000009        3.6700419981897849     
   2.4000000000000004        86.400000000000006        3.6708700248099579     
   2.4000000000000004        87.200000000000003        3.6706993881075816     
   2.4000000000000004        88.000000000000000        3.6704789605318342     
   2.4000000000000004        88.800000000000011        3.6705049866472015     
   2.4000000000000004        89.600000000000009        3.6701358684977134     
   2.4000000000000004        90.400000000000006        3.6699361363830580     
   2.4000000000000004        91.200000000000003        3.6700316420928707     
   2.4000000000000004        92.000000000000000        3.6702084218071893     
   2.4000000000000004        92.800000000000011        3.6695376615439832     
   2.4000000000000004        93.600000000000009        3.6690185910634896     
   2.4000000000000004        94.400000000000006        3.6711508163345714     
   2.4000000000000004        95.200000000000003        3.6713469596340635     
   2.4000000000000004        96.000000000000000        3.6697943324529585     
   2.4000000000000004        96.800000000000011        3.6694563358366517     
   2.4000000000000004        97.600000000000009        3.6702693689289516     
   2.4000000000000004        98.400000000000006        3.6702979539386469     
   2.4000000000000004        99.200000000000003        3.6696327611227000     
   2.4000000000000004        100.00000000000000        3.6700225823251298     
   2.4000000000000004        100.80000000000001        3.6694599272654216     
   2.4000000000000004        101.60000000000001        3.6696463308056555     
   2.4000000000000004        102.40000000000001        3.6700488120386496     

   3.2000000000000002       0.80000000000000004        3.6695319442421419     
   3.2000000000000002        1.6000000000000001        3.6698429005647997     
   3.2000000000000002        2.4000000000000004        3.6701259131892914     
   3.2000000000000002        3.2000000000000002        3.6699014651753159     
   3.2000000000000002        4.0000000000000000        3.6697272398679366     
   3.2000000000000002        4.8000000000000007        3.6697896165046107     
   3.2000000000000002        5.6000000000000005        3.6700544152012475     
   3.2000000000000002        6.4000000000000004        3.6698488196263512     
   3.2000000000000002        7.2000000000000002        3.6700114338147523     
   3.2000000000000002        8.0000000000000000        3.6702076475691268     
   3.2000000000000002        8.8000000000000007        3.6693151968949853     
   3.2000000000000002        9.6000000000000014        3.6693569940786408     
   3.2000000000000002        10.400000000000000        3.6701788150485397     
   3.2000000000000002        11.200000000000001        3.6709914555494136     
   3.2000000000000002        12.000000000000000        3.6688701230579355     
   3.2000000000000002        12.800000000000001        3.6702697439251071     
   3.2000000000000002        13.600000000000001        3.6687919056139893     
   3.2000000000000002        14.400000000000000        3.6699420929983284     
   3.2000000000000002        15.200000000000001        3.6700762754093761     
   3.2000000000000002        16.000000000000000        3.6704743068629084     
   3.2000000000000002        16.800000000000001        3.6695045026120039     
   3.2000000000000002        17.600000000000001        3.6713902126082552     
   3.2000000000000002        18.400000000000002        3.6701729414409541     
   3.2000000000000002        19.200000000000003        3.6696131713279008     
   3.2000000000000002        20.000000000000000        3.6697356296675956     
   3.2000000000000002        20.800000000000001        3.6699537390957500     
   3.2000000000000002        21.600000000000001        3.6700100206648587     
   3.2000000000000002        22.400000000000002        3.6716744214360353     
   3.2000000000000002        23.200000000000003        3.6679936261759449     
   3.2000000000000002        24.000000000000000        3.6699817119624147     
   3.2000000000000002        24.800000000000001        3.6703951352956667     
   3.2000000000000002        25.600000000000001        3.6698590904254154     
   3.2000000000000002        26.400000000000002        3.6713456028338722     
   3.2000000000000002        27.200000000000003        3.6705925447246686     
   3.2000000000000002        28.000000000000000        3.6706910398038843     
   3.2000000000000002        28.800000000000001        3.6703932005544995     
   3.2000000000000002        29.600000000000001        3.6703764840195765     
   3.2000000000000002        30.400000000000002        3.6704084773922192     
   3.2000000000000002        31.200000000000003        3.6688572262679169     
   3.2000000000000002        32.000000000000000        3.6695811098610176     
   3.2000000000000002        32.800000000000004        3.6692330782699627     
   3.2000000000000002        33.600000000000001        3.6701593225445981     
   3.2000000000000002        34.399999999999999        3.6709255788718584     
   3.2000000000000002        35.200000000000003        3.6704885687256699     
   3.2000000000000002        36.000000000000000        3.6703210509236324     
   3.2000000000000002        36.800000000000004        3.6703678242962474     
   3.2000000000000002        37.600000000000001        3.6696099846042709     
   3.2000000000000002        38.400000000000006        3.6700764938232879     
   3.2000000000000002        39.200000000000003        3.6692948559656533     
   3.2000000000000002        40.000000000000000        3.6698881048005343     
   3.2000000000000002        40.800000000000004        3.6701265678514488     
   3.2000000000000002        41.600000000000001        3.6719445215605355     
   3.2000000000000002        42.400000000000006        3.6711528592263178     
   3.2000000000000002        43.200000000000003        3.6685255620848807     
   3.2000000000000002        44.000000000000000        3.6692663936260943     
   3.2000000000000002        44.800000000000004        3.6671476489599288     
   3.2000000000000002        45.600000000000001        3.6652616418938813     
   3.2000000000000002        46.400000000000006        3.6632754306939921     
   3.2000000000000002        47.200000000000003        3.6611703058147480     
   3.2000000000000002        48.000000000000000        3.6604959258862779     
   3.2000000000000002        48.800000000000004        3.6594278287117614     
   3.2000000000000002        49.600000000000001        3.6590345566886215     
   3.2000000000000002        50.400000000000006        3.6608096122948837     
   3.2000000000000002        51.200000000000003        3.6609416363941945     
   3.2000000000000002        52.000000000000000        3.6617946131357559     
   3.2000000000000002        52.800000000000004        3.6611675037457259     
   3.2000000000000002        53.600000000000001        3.6602674210995096     
   3.2000000000000002        54.400000000000006        3.6595934250674529     
   3.2000000000000002        55.200000000000003        3.6612951588938754     
   3.2000000000000002        56.000000000000000        3.6619772392891936     
   3.2000000000000002        56.800000000000004        3.6651452069360828     
   3.2000000000000002        57.600000000000001        3.6673288498762799     
   3.2000000000000002        58.400000000000006        3.6687239341135784     
   3.2000000000000002        59.200000000000003        3.6702896877990581     
   3.2000000000000002        60.000000000000000        3.6707943294228298     
   3.2000000000000002        60.800000000000004        3.6704248394291890     
   3.2000000000000002        61.600000000000001        3.6703117501156579     
   3.2000000000000002        62.400000000000006        3.6700362643500104     
   3.2000000000000002        63.200000000000003        3.6704218738075087     
   3.2000000000000002        64.000000000000000        3.6698433760700371     
   3.2000000000000002        64.799999999999997        3.6694118073941251     
   3.2000000000000002        65.600000000000009        3.6700167619034696     
   3.2000000000000002        66.400000000000006        3.6702326242600636     
   3.2000000000000002        67.200000000000003        3.6700252500843855     
   3.2000000000000002        68.000000000000000        3.6698768321863451     
   3.2000000000000002        68.799999999999997        3.6696642685291820     
   3.2000000000000002        69.600000000000009        3.6699913390902057     
   3.2000000000000002        70.400000000000006        3.6701648327000420     
   3.2000000000000002        71.200000000000003        3.6709049154598801     
   3.2000000000000002        72.000000000000000        3.6708219570281027     
   3.2000000000000002        72.799999999999997        3.6703065434305016     
   3.2000000000000002        73.600000000000009        3.6696059894020223     
   3.2000000000000002        74.400000000000006        3.6673234544751243     
   3.2000000000000002        75.200000000000003        3.6666395648043100     
   3.2000000000000002        76.000000000000000        3.6643606215434925     
   3.2000000000000002        76.800000000000011        3.6626524367063173     
   3.2000000000000002        77.600000000000009        3.6615819765894266     
   3.2000000000000002        78.400000000000006        3.6605572364591801     
   3.2000000000000002        79.200000000000003        3.6601816089250732     
   3.2000000000000002        80.000000000000000        3.6605093865311313     
   3.2000000000000002        80.800000000000011        3.6597887185067863     
   3.2000000000000002        81.600000000000009        3.6600959589707469     
   3.2000000000000002        82.400000000000006        3.6611570186588214     
   3.2000000000000002        83.200000000000003        3.6625120429487739     
   3.2000000000000002        84.000000000000000        3.6646351934747412     
   3.2000000000000002        84.800000000000011        3.6666706721520219     
   3.2000000000000002        85.600000000000009        3.6696058359583454     
   3.2000000000000002        86.400000000000006        3.6697069883747768     
   3.2000000000000002        87.200000000000003        3.6702819649432534     
   3.2000000000000002        88.000000000000000        3.6706918054784592     
   3.2000000000000002        88.800000000000011        3.6703000608258445     
   3.2000000000000002        89.600000000000009        3.6701253764144530     
   3.2000000000000002        90.400000000000006        3.6702332545857512     
   3.2000000000000002        91.200000000000003        3.6700938710359621     
   3.2000000000000002        92.000000000000000        3.6691863023924642     
   3.2000000000000002        92.800000000000011        3.6717265670780268     
   3.2000000000000002        93.600000000000009        3.6700223859728234     
   3.2000000000000002        94.400000000000006        3.6701222074703530     
   3.2000000000000002        95.200000000000003        3.6698706468744833     
   3.2000000000000002        96.000000000000000        3.6694110887967124     
   3.2000000000000002        96.800000000000011        3.6705992220827572     
   3.2000000000000002        97.600000000000009        3.6700404675702614     
   3.2000000000000002        98.400000000000006        3.6687021663571695     
   3.2000000000000002        99.200000000000003        3.6704765455059616     
   3.2000000000000002        100.00000000000000        3.6701972489930221     
   3.2000000000000002        100.80000000000001        3.6703110409127389     
   3.2000000000000002        101.60000000000001        3.6688843985279811     
   3.2000000000000002        102.40000000000001        3.6703046658593346     

   4.0000000000000000       0.80000000000000004        3.6699971650798768     
   4.0000000000000000        1.6000000000000001        3.6704531527081272     
   4.0000000000000000        2.4000000000000004        3.6703344298467924     
   4.0000000000000000        3.2000000000000002        3.6695601822197048     
   4.0000000000000000        4.0000000000000000        3.6693596729940263     
   4.0000000000000000        4.8000000000000007        3.6696047390108810     
   4.0000000000000000        5.6000000000000005        3.6699516494898190     
   4.0000000000000000        6.4000000000000004        3.6697959930861113     
   4.0000000000000000        7.2000000000000002        3.6699037145917508     
   4.0000000000000000        8.0000000000000000        3.6704451060364689     
   4.0000000000000000        8.8000000000000007        3.6696858372163916     
   4.0000000000000000        9.6000000000000014        3.6694799666871476     
   4.0000000000000000        10.400000000000000        3.6695388663219837     
   4.0000000000000000        11.200000000000001        3.6703045366361726     
   4.0000000000000000        12.000000000000000        3.6702406857474044     
   4.0000000000000000        12.800000000000001        3.6701903327186156     
   4.0000000000000000        13.600000000000001        3.6713182721626629     
   4.0000000000000000        14.400000000000000        3.6699965543478124     
   4.0000000000000000        15.200000000000001        3.6696274166953158     
   4.0000000000000000        16.000000000000000        3.6693093378341275     
   4.0000000000000000        16.800000000000001        3.6691605244866730     
   4.0000000000000000        17.600000000000001        3.6696233681875863     
   4.0000000000000000        18.400000000000002        3.6695369926491623     
   4.0000000000000000        19.200000000000003        3.6685869740400725     
   4.0000000000000000        20.000000000000000        3.6706436711491790     
   4.0000000000000000        20.800000000000001        3.6701632628153571     
   4.0000000000000000        21.600000000000001        3.6696481656042117     
   4.0000000000000000        22.400000000000002        3.6698970296382685     
   4.0000000000000000        23.200000000000003        3.6684887562113118     
   4.0000000000000000        24.000000000000000        3.6703566785541111     
   4.0000000000000000        24.800000000000001        3.6704547673135899     
   4.0000000000000000        25.600000000000001        3.6697474978164943     
   4.0000000000000000        26.400000000000002        3.6697202390019230     
   4.0000000000000000        27.200000000000003        3.6705759044318884     
   4.0000000000000000        28.000000000000000        3.6686269664053102     
   4.0000000000000000        28.800000000000001        3.6702501280291693     
   4.0000000000000000        29.600000000000001        3.6703139032417305     
   4.0000000000000000        30.400000000000002        3.6698820727459864     
   4.0000000000000000        31.200000000000003        3.6695838337880393     
   4.0000000000000000        32.000000000000000        3.6697728798582432     
   4.0000000000000000        32.800000000000004        3.6697737259618588     
   4.0000000000000000        33.600000000000001        3.6685541635862702     
   4.0000000000000000        34.399999999999999        3.6702204397714766     
   4.0000000000000000        35.200000000000003        3.6699379892202058     
   4.0000000000000000        36.000000000000000        3.6701794787229889     
   4.0000000000000000        36.800000000000004        3.6696376890425171     
   4.0000000000000000        37.600000000000001        3.6698618564413037     
   4.0000000000000000        38.400000000000006        3.6704639182058783     
   4.0000000000000000        39.200000000000003        3.6702165846452854     
   4.0000000000000000        40.000000000000000        3.6699365292424253     
   4.0000000000000000        40.800000000000004        3.6708773647967274     
   4.0000000000000000        41.600000000000001        3.6710065311718352     
   4.0000000000000000        42.400000000000006        3.6703152879377567     
   4.0000000000000000        43.200000000000003        3.6698972922045696     
   4.0000000000000000        44.000000000000000        3.6674463089313667     
   4.0000000000000000        44.800000000000004        3.6644207110458975     
   4.0000000000000000        45.600000000000001        3.6618493173790432     
   4.0000000000000000        46.400000000000006        3.6605794469792743     
   4.0000000000000000        47.200000000000003        3.6600903430757090     
   4.0000000000000000        48.000000000000000        3.6618563626495777     
   4.0000000000000000        48.800000000000004        3.6647675713746453     
   4.0000000000000000        49.600000000000001        3.6681830348306708     
   4.0000000000000000        50.400000000000006        3.6720973274129665     
   4.0000000000000000        51.200000000000003        3.6739620822174408     
   4.0000000000000000        52.000000000000000        3.6719121979403480     
   4.0000000000000000        52.800000000000004        3.6717653218222637     
   4.0000000000000000        53.600000000000001        3.6676502650442435     
   4.0000000000000000        54.400000000000006        3.6644026340898730     
   4.0000000000000000        55.200000000000003        3.6615444599070353     
   4.0000000000000000        56.000000000000000        3.6619921883764799     
   4.0000000000000000        56.800000000000004        3.6616069505486770     
   4.0000000000000000        57.600000000000001        3.6638155489966984     
   4.0000000000000000        58.400000000000006        3.6673096063558650     
   4.0000000000000000        59.200000000000003        3.6697156955795420     
   4.0000000000000000        60.000000000000000        3.6703044850904036     
   4.0000000000000000        60.800000000000004        3.6707251121508326     
   4.0000000000000000        61.600000000000001        3.6704903707944849     
   4.0000000000000000        62.400000000000006        3.6701960982070188     
   4.0000000000000000        63.200000000000003        3.6701268461877543     
   4.0000000000000000        64.000000000000000        3.6694909521679713     
   4.0000000000000000        64.799999999999997        3.6703037221477390     
   4.0000000000000000        65.600000000000009        3.6700967060508511     
   4.0000000000000000        66.400000000000006        3.6700315044730085     
   4.0000000000000000        67.200000000000003        3.6695817101045480     
   4.0000000000000000        68.000000000000000        3.6699397437798815     
   4.0000000000000000        68.799999999999997        3.6733451646857631     
   4.0000000000000000        69.600000000000009        3.6699948992079281     
   4.0000000000000000        70.400000000000006        3.6699828499868081     
   4.0000000000000000        71.200000000000003        3.6712885407436975     
   4.0000000000000000        72.000000000000000        3.6705594028221578     
   4.0000000000000000        72.799999999999997        3.6691583686904505     
   4.0000000000000000        73.600000000000009        3.6666500694820554     
   4.0000000000000000        74.400000000000006        3.6639357289018770     
   4.0000000000000000        75.200000000000003        3.6640172387152488     
   4.0000000000000000        76.000000000000000        3.6612771896353831     
   4.0000000000000000        76.800000000000011        3.6618869321210017     
   4.0000000000000000        77.600000000000009        3.6598697622864309     
   4.0000000000000000        78.400000000000006        3.6594137517185126     
   4.0000000000000000        79.200000000000003        3.6606967448135754     
   4.0000000000000000        80.000000000000000        3.6610962325158054     
   4.0000000000000000        80.800000000000011        3.6599810357387645     
   4.0000000000000000        81.600000000000009        3.6623107758922027     
   4.0000000000000000        82.400000000000006        3.6595420724357726     
   4.0000000000000000        83.200000000000003        3.6600368388630926     
   4.0000000000000000        84.000000000000000        3.6601650937524703     
   4.0000000000000000        84.800000000000011        3.6632590656744779     
   4.0000000000000000        85.600000000000009        3.6653744317936030     
   4.0000000000000000        86.400000000000006        3.6684590222696731     
   4.0000000000000000        87.200000000000003        3.6691515504985768     
   4.0000000000000000        88.000000000000000        3.6686392559974776     
   4.0000000000000000        88.800000000000011        3.6709670506208512     
   4.0000000000000000        89.600000000000009        3.6706348255335706     
   4.0000000000000000        90.400000000000006        3.6702339108809716     
   4.0000000000000000        91.200000000000003        3.6699965680268645     
   4.0000000000000000        92.000000000000000        3.6694588794096710     
   4.0000000000000000        92.800000000000011        3.6689425457250002     
   4.0000000000000000        93.600000000000009        3.6712853724618304     
   4.0000000000000000        94.400000000000006        3.6694961674973543     
   4.0000000000000000        95.200000000000003        3.6700908165276585     
   4.0000000000000000        96.000000000000000        3.6698040489686066     
   4.0000000000000000        96.800000000000011        3.6698770034350501     
   4.0000000000000000        97.600000000000009        3.6700201222060906     
   4.0000000000000000        98.400000000000006        3.6704553255792773     
   4.0000000000000000        99.200000000000003        3.6707706423986748     
   4.0000000000000000        100.00000000000000        3.6700977909711536     
   4.0000000000000000        100.80000000000001        3.6701288917240973     
   4.0000000000000000        101.60000000000001        3.6692746344676719     
   4.0000000000000000        102.40000000000001        3.6698075988920591     

   4.8000000000000007       0.80000000000000004        3.6705131085310980     
   4.8000000000000007        1.6000000000000001        3.6697710140714661     
   4.8000000000000007        2.4000000000000004        3.6707079338974720     
   4.8000000000000007        3.2000000000000002        3.6703153693923469     
   4.8000000000000007        4.0000000000000000        3.6699099733721536     
   4.8000000000000007        4.8000000000000007        3.6696974558797537     
   4.8000000000000007        5.6000000000000005        3.6700955769844392     
   4.8000000000000007        6.4000000000000004        3.6703162183232547     
   4.8000000000000007        7.2000000000000002        3.6702994439692076     
   4.8000000000000007        8.0000000000000000        3.6704857577246903     
   4.8000000000000007        8.8000000000000007        3.6698520106479031     
   4.8000000000000007        9.6000000000000014        3.6699360746905221     
   4.8000000000000007        10.400000000000000        3.6697812481281984     
   4.8000000000000007        11.200000000000001        3.6703254960986671     
   4.8000000000000007        12.000000000000000        3.6688650227322857     
   4.8000000000000007        12.800000000000001        3.6698315909496344     
   4.8000000000000007        13.600000000000001        3.6691868250392696     
   4.8000000000000007        14.400000000000000        3.6696776055215912     
   4.8000000000000007        15.200000000000001        3.6694625547398942     
   4.8000000000000007        16.000000000000000        3.6693330694504218     
   4.8000000000000007        16.800000000000001        3.6688117985252733     
   4.8000000000000007        17.600000000000001        3.6694510306388759     
   4.8000000000000007        18.400000000000002        3.6698912289679675     
   4.8000000000000007        19.200000000000003        3.6707945002919322     
   4.8000000000000007        20.000000000000000        3.6701962174045888     
   4.8000000000000007        20.800000000000001        3.6693879852275133     
   4.8000000000000007        21.600000000000001        3.6693989868363475     
   4.8000000000000007        22.400000000000002        3.6696360966379977     
   4.8000000000000007        23.200000000000003        3.6696543251720875     
   4.8000000000000007        24.000000000000000        3.6694424973555666     
   4.8000000000000007        24.800000000000001        3.6693519274024311     
   4.8000000000000007        25.600000000000001        3.6695891973681469     
   4.8000000000000007        26.400000000000002        3.6691526489779691     
   4.8000000000000007        27.200000000000003        3.6697734123518737     
   4.8000000000000007        28.000000000000000        3.6703035406545319     
   4.8000000000000007        28.800000000000001        3.6701867806666644     
   4.8000000000000007        29.600000000000001        3.6700368844917528     
   4.8000000000000007        30.400000000000002        3.6700921132034803     
   4.8000000000000007        31.200000000000003        3.6682692931105398     
   4.8000000000000007        32.000000000000000        3.6701156212103250     
   4.8000000000000007        32.800000000000004        3.6699077037849404     
   4.8000000000000007        33.600000000000001        3.6708022813833128     
   4.8000000000000007        34.399999999999999        3.6698043112042362     
   4.8000000000000007        35.200000000000003        3.6696768734308725     
   4.8000000000000007        36.000000000000000        3.6706809727069678     
   4.8000000000000007        36.800000000000004        3.6696267549446122     
   4.8000000000000007        37.600000000000001        3.6718367564914725     
   4.8000000000000007        38.400000000000006        3.6701244564175655     
   4.8000000000000007        39.200000000000003        3.6707506607511293     
   4.8000000000000007        40.000000000000000        3.6691517618145459     
   4.8000000000000007        40.800000000000004        3.6712492727162407     
   4.8000000000000007        41.600000000000001        3.6707485778225570     
   4.8000000000000007        42.400000000000006        3.6697882418562076     
   4.8000000000000007        43.200000000000003        3.6678627361938463     
   4.8000000000000007        44.000000000000000        3.6652529556366291     
   4.8000000000000007        44.800000000000004        3.6615437198756968     
   4.8000000000000007        45.600000000000001        3.6595211425795906     
   4.8000000000000007        46.400000000000006        3.6609573936883693     
   4.8000000000000007        47.200000000000003        3.6661653506890874     
   4.8000000000000007        48.000000000000000        3.6742289939669912     
   4.8000000000000007        48.800000000000004        3.6844499721072252     
   4.8000000000000007        49.600000000000001        3.6937680026568436     
   4.8000000000000007        50.400000000000006        3.7011565370293300     
   4.8000000000000007        51.200000000000003        3.7053094962861510     
   4.8000000000000007        52.000000000000000        3.7034198903441400     
   4.8000000000000007        52.800000000000004        3.6983401800681150     
   4.8000000000000007        53.600000000000001        3.6895138048738021     
   4.8000000000000007        54.400000000000006        3.6798487035651042     
   4.8000000000000007        55.200000000000003        3.6709680968251228     
   4.8000000000000007        56.000000000000000        3.6641825440068261     
   4.8000000000000007        56.800000000000004        3.6612669494468189     
   4.8000000000000007        57.600000000000001        3.6617425090133988     
   4.8000000000000007        58.400000000000006        3.6651499315404128     
   4.8000000000000007        59.200000000000003        3.6683189475518883     
   4.8000000000000007        60.000000000000000        3.6703742128791776     
   4.8000000000000007        60.800000000000004        3.6696418183414465     
   4.8000000000000007        61.600000000000001        3.6708159536000031     
   4.8000000000000007        62.400000000000006        3.6702775003214332     
   4.8000000000000007        63.200000000000003        3.6708310137117293     
   4.8000000000000007        64.000000000000000        3.6701989830379809     
   4.8000000000000007        64.799999999999997        3.6696468731111436     
   4.8000000000000007        65.600000000000009        3.6701578360761014     
   4.8000000000000007        66.400000000000006        3.6706713901955785     
   4.8000000000000007        67.200000000000003        3.6679468757076070     
   4.8000000000000007        68.000000000000000        3.6699765466242775     
   4.8000000000000007        68.799999999999997        3.6698901174221015     
   4.8000000000000007        69.600000000000009        3.6702682614910325     
   4.8000000000000007        70.400000000000006        3.6705873167945944     
   4.8000000000000007        71.200000000000003        3.6703535222458838     
   4.8000000000000007        72.000000000000000        3.6694744181448353     
   4.8000000000000007        72.799999999999997        3.6677213783631104     
   4.8000000000000007        73.600000000000009        3.6648218045814964     
   4.8000000000000007        74.400000000000006        3.6622022593970067     
   4.8000000000000007        75.200000000000003        3.6604878471550539     
   4.8000000000000007        76.000000000000000        3.6600251232372134     
   4.8000000000000007        76.800000000000011        3.6622612647547848     
   4.8000000000000007        77.600000000000009        3.6658016854143383     
   4.8000000000000007        78.400000000000006        3.6693762794597498     
   4.8000000000000007        79.200000000000003        3.6735666650835497     
   4.8000000000000007        80.000000000000000        3.6770982233006539     
   4.8000000000000007        80.800000000000011        3.6723280009229065     
   4.8000000000000007        81.600000000000009        3.6722294676618201     
   4.8000000000000007        82.400000000000006        3.6687499569352657     
   4.8000000000000007        83.200000000000003        3.6639875006197551     
   4.8000000000000007        84.000000000000000        3.6611843652312430     
   4.8000000000000007        84.800000000000011        3.6585743026759299     
   4.8000000000000007        85.600000000000009        3.6617908176019296     
   4.8000000000000007        86.400000000000006        3.6645724699349209     
   4.8000000000000007        87.200000000000003        3.6670654345835372     
   4.8000000000000007        88.000000000000000        3.6693305566475534     
   4.8000000000000007        88.800000000000011        3.6696642828762807     
   4.8000000000000007        89.600000000000009        3.6724512128416693     
   4.8000000000000007        90.400000000000006        3.6709341401835247     
   4.8000000000000007        91.200000000000003        3.6689512742933852     
   4.8000000000000007        92.000000000000000        3.6700112111923939     
   4.8000000000000007        92.800000000000011        3.6701309987407895     
   4.8000000000000007        93.600000000000009        3.6689350456630647     
   4.8000000000000007        94.400000000000006        3.6698160502571540     
   4.8000000000000007        95.200000000000003        3.6699464289473771     
   4.8000000000000007        96.000000000000000        3.6700383676946062     
   4.8000000000000007        96.800000000000011        3.6700697011068422     
   4.8000000000000007        97.600000000000009        3.6706636453051167     
   4.8000000000000007        98.400000000000006        3.6698556534049738     
   4.8000000000000007        99.200000000000003        3.6702621707507612     
   4.8000000000000007        100.00000000000000        3.6697356418108709     
   4.8000000000000007        100.80000000000001        3.6712500916244077     
   4.8000000000000007        101.60000000000001        3.6689802037155217     
   4.8000000000000007        102.40000000000001        3.6687534899274077     

   5.6000000000000005       0.80000000000000004        3.6691932659320359     
   5.6000000000000005        1.6000000000000001        3.6700601537892088     
   5.6000000000000005        2.4000000000000004        3.6700857440139552     
   5.6000000000000005        3.2000000000000002        3.6703332328612173     
   5.6000000000000005        4.0000000000000000        3.6701782484826100     
   5.6000000000000005        4.8000000000000007        3.6702748888714121     
   5.6000000000000005        5.6000000000000005        3.6680643176323926     
   5.6000000000000005        6.4000000000000004        3.6695441671388518     
   5.6000000000000005        7.2000000000000002        3.6701328667322626     
   5.6000000000000005        8.0000000000000000        3.6710114401856200     
   5.6000000000000005        8.8000000000000007        3.6701761972816023     
   5.6000000000000005        9.6000000000000014        3.6702124764867095     
   5.6000000000000005        10.400000000000000        3.6699825527445076     
   5.6000000000000005        11.200000000000001        3.6704284285541440     
   5.6000000000000005        12.000000000000000        3.6696447868565416     
   5.6000000000000005        12.800000000000001        3.6693441610333766     
   5.6000000000000005        13.600000000000001        3.6692123133168488     
   5.6000000000000005        14.400000000000000        3.6694359400022187     
   5.6000000000000005        15.200000000000001        3.6694482951612977     
   5.6000000000000005        16.000000000000000        3.6709873589589765     
   5.6000000000000005        16.800000000000001        3.6691671843396114     
   5.6000000000000005        17.600000000000001        3.6696548606528983     
   5.6000000000000005        18.400000000000002        3.6702373870579472     
   5.6000000000000005        19.200000000000003        3.6707133777171799     
   5.6000000000000005        20.000000000000000        3.6716225432876937     
   5.6000000000000005        20.800000000000001        3.6708979251150269     
   5.6000000000000005        21.600000000000001        3.6708881793781565     
   5.6000000000000005        22.400000000000002        3.6706654417828037     
   5.6000000000000005        23.200000000000003        3.6702818482397954     
   5.6000000000000005        24.000000000000000        3.6701402078704763     
   5.6000000000000005        24.800000000000001        3.6677020873309649     
   5.6000000000000005        25.600000000000001        3.6699118655594116     
   5.6000000000000005        26.400000000000002        3.6690250087782914     
   5.6000000000000005        27.200000000000003        3.6689259520972581     
   5.6000000000000005        28.000000000000000        3.6688630760093703     
   5.6000000000000005        28.800000000000001        3.6697761460772687     
   5.6000000000000005        29.600000000000001        3.6697640964904554     
   5.6000000000000005        30.400000000000002        3.6719098707552433     
   5.6000000000000005        31.200000000000003        3.6696446241599991     
   5.6000000000000005        32.000000000000000        3.6700324046961477     
   5.6000000000000005        32.800000000000004        3.6701028798279425     
   5.6000000000000005        33.600000000000001        3.6699706123300424     
   5.6000000000000005        34.399999999999999        3.6700206766349792     
   5.6000000000000005        35.200000000000003        3.6698912095459657     
   5.6000000000000005        36.000000000000000        3.6697787364064030     
   5.6000000000000005        36.800000000000004        3.6697581517404796     
   5.6000000000000005        37.600000000000001        3.6698933211954587     
   5.6000000000000005        38.400000000000006        3.6698946863370834     
   5.6000000000000005        39.200000000000003        3.6703529156628041     
   5.6000000000000005        40.000000000000000        3.6709414079205724     
   5.6000000000000005        40.800000000000004        3.6707103643717085     
   5.6000000000000005        41.600000000000001        3.6704050122717446     
   5.6000000000000005        42.400000000000006        3.6683720958887274     
   5.6000000000000005        43.200000000000003        3.6662370987281725     
   5.6000000000000005        44.000000000000000        3.6618811981974990     
   5.6000000000000005        44.800000000000004        3.6594485448339817     
   5.6000000000000005        45.600000000000001        3.6620368836427435     
   5.6000000000000005        46.400000000000006        3.6693273224686598     
   5.6000000000000005        47.200000000000003        3.6838991129690739     
   5.6000000000000005        48.000000000000000        3.7027147314772986     
   5.6000000000000005        48.800000000000004        3.7225577292695919     
   5.6000000000000005        49.600000000000001        3.7380813474466481     
   5.6000000000000005        50.400000000000006        3.7451209799867384     
   5.6000000000000005        51.200000000000003        3.7447013522648440     
   5.6000000000000005        52.000000000000000        3.7360937358620769     
   5.6000000000000005        52.800000000000004        3.7278362783080672     
   5.6000000000000005        53.600000000000001        3.7171436902004462     
   5.6000000000000005        54.400000000000006        3.7052899648725197     
   5.6000000000000005        55.200000000000003        3.6905996581126033     
   5.6000000000000005        56.000000000000000        3.6765629302250478     
   5.6000000000000005        56.800000000000004        3.6650481815993419     
   5.6000000000000005        57.600000000000001        3.6611353948473897     
   5.6000000000000005        58.400000000000006        3.6624450852468500     
   5.6000000000000005        59.200000000000003        3.6657872810840759     
   5.6000000000000005        60.000000000000000        3.6687193377648049     
   5.6000000000000005        60.800000000000004        3.6703708636296910     
   5.6000000000000005        61.600000000000001        3.6707750406652258     
   5.6000000000000005        62.400000000000006        3.6706241789809262     
   5.6000000000000005        63.200000000000003        3.6700694583015063     
   5.6000000000000005        64.000000000000000        3.6699893373924675     
   5.6000000000000005        64.799999999999997        3.6693802274968252     
   5.6000000000000005        65.600000000000009        3.6704627983624278     
   5.6000000000000005        66.400000000000006        3.6702360848852171     
   5.6000000000000005        67.200000000000003        3.6700407787856504     
   5.6000000000000005        68.000000000000000        3.6700318187913923     
   5.6000000000000005        68.799999999999997        3.6700013860433689     
   5.6000000000000005        69.600000000000009        3.6705303246220438     
   5.6000000000000005        70.400000000000006        3.6705698732815280     
   5.6000000000000005        71.200000000000003        3.6694910642660381     
   5.6000000000000005        72.000000000000000        3.6685199874754040     
   5.6000000000000005        72.799999999999997        3.6649385468553857     
   5.6000000000000005        73.600000000000009        3.6627055583047503     
   5.6000000000000005        74.400000000000006        3.6600413893976871     
   5.6000000000000005        75.200000000000003        3.6612409205765832     
   5.6000000000000005        76.000000000000000        3.6680126789368344     
   5.6000000000000005        76.800000000000011        3.6765993833493340     
   5.6000000000000005        77.600000000000009        3.6874479341904483     
   5.6000000000000005        78.400000000000006        3.6980949398646348     
   5.6000000000000005        79.200000000000003        3.7053757191108256     
   5.6000000000000005        80.000000000000000        3.7084807589471001     
   5.6000000000000005        80.800000000000011        3.7060027951876275     
   5.6000000000000005        81.600000000000009        3.7005440134910068     
   5.6000000000000005        82.400000000000006        3.6909084123498985     
   5.6000000000000005        83.200000000000003        3.6797817771558852     
   5.6000000000000005        84.000000000000000        3.6698126126946362     
   5.6000000000000005        84.800000000000011        3.6633866657567209     
   5.6000000000000005        85.600000000000009        3.6603604611774494     
   5.6000000000000005        86.400000000000006        3.6616607998248027     
   5.6000000000000005        87.200000000000003        3.6638898397503548     
   5.6000000000000005        88.000000000000000        3.6681672638072405     
   5.6000000000000005        88.800000000000011        3.6694110924619951     
   5.6000000000000005        89.600000000000009        3.6694738685006834     
   5.6000000000000005        90.400000000000006        3.6699723885553142     
   5.6000000000000005        91.200000000000003        3.6702931370660670     
   5.6000000000000005        92.000000000000000        3.6707293386391791     
   5.6000000000000005        92.800000000000011        3.6699151519336182     
   5.6000000000000005        93.600000000000009        3.6697950482647888     
   5.6000000000000005        94.400000000000006        3.6699619636782828     
   5.6000000000000005        95.200000000000003        3.6701014007488975     
   5.6000000000000005        96.000000000000000        3.6687102713098514     
   5.6000000000000005        96.800000000000011        3.6698058053747524     
   5.6000000000000005        97.600000000000009        3.6698016252274130     
   5.6000000000000005        98.400000000000006        3.6706460006484569     
   5.6000000000000005        99.200000000000003        3.6698811433560263     
   5.6000000000000005        100.00000000000000        3.6695670216933962     
   5.6000000000000005        100.80000000000001        3.6696005482909633     
   5.6000000000000005        101.60000000000001        3.6689724850222016     
   5.6000000000000005        102.40000000000001        3.6708765904443004     

   6.4000000000000004       0.80000000000000004        3.6704234662568225     
   6.4000000000000004        1.6000000000000001        3.6711302592430775     
   6.4000000000000004        2.4000000000000004        3.6691253580229009     
   6.4000000000000004        3.2000000000000002        3.6701471088980337     
   6.4000000000000004        4.0000000000000000        3.6704262426729928     
   6.4000000000000004        4.8000000000000007        3.6701387505680492     
   6.4000000000000004        5.6000000000000005        3.6694840691066504     
   6.4000000000000004        6.4000000000000004        3.6700855745159293     
   6.4000000000000004        7.2000000000000002        3.6703007690791720     
   6.4000000000000004        8.0000000000000000        3.6696993677924485     
   6.4000000000000004        8.8000000000000007        3.6701572552981752     
   6.4000000000000004        9.6000000000000014        3.6695477908031853     
   6.4000000000000004        10.400000000000000        3.6698112743011606     
   6.4000000000000004        11.200000000000001        3.6700164618642597     
   6.4000000000000004        12.000000000000000        3.6719734451751185     
   6.4000000000000004        12.800000000000001        3.6689468079137395     
   6.4000000000000004        13.600000000000001        3.6686984268133931     
   6.4000000000000004        14.400000000000000        3.6700768542915942     
   6.4000000000000004        15.200000000000001        3.6700543393601937     
   6.4000000000000004        16.000000000000000        3.6704920420549323     
   6.4000000000000004        16.800000000000001        3.6707251980489461     
   6.4000000000000004        17.600000000000001        3.6715007360260059     
   6.4000000000000004        18.400000000000002        3.6723836303280946     
   6.4000000000000004        19.200000000000003        3.6722834742631147     
   6.4000000000000004        20.000000000000000        3.6737476079304328     
   6.4000000000000004        20.800000000000001        3.6723673738990334     
   6.4000000000000004        21.600000000000001        3.6739064298261357     
   6.4000000000000004        22.400000000000002        3.6737299351021804     
   6.4000000000000004        23.200000000000003        3.6719929379042902     
   6.4000000000000004        24.000000000000000        3.6716509404727780     
   6.4000000000000004        24.800000000000001        3.6712643921844768     
   6.4000000000000004        25.600000000000001        3.6714766520685811     
   6.4000000000000004        26.400000000000002        3.6696928869558589     
   6.4000000000000004        27.200000000000003        3.6707472043722471     
   6.4000000000000004        28.000000000000000        3.6698956379257566     
   6.4000000000000004        28.800000000000001        3.6690171382817964     
   6.4000000000000004        29.600000000000001        3.6695032750408094     
   6.4000000000000004        30.400000000000002        3.6701344217783567     
   6.4000000000000004        31.200000000000003        3.6687381883976076     
   6.4000000000000004        32.000000000000000        3.6698998559271128     
   6.4000000000000004        32.800000000000004        3.6704362523695848     
   6.4000000000000004        33.600000000000001        3.6702343601680987     
   6.4000000000000004        34.399999999999999        3.6704405490776377     
   6.4000000000000004        35.200000000000003        3.6703584378403509     
   6.4000000000000004        36.000000000000000        3.6704933678963685     
   6.4000000000000004        36.800000000000004        3.6697749107714106     
   6.4000000000000004        37.600000000000001        3.6698880696144900     
   6.4000000000000004        38.400000000000006        3.6696308455210285     
   6.4000000000000004        39.200000000000003        3.6703172714757537     
   6.4000000000000004        40.000000000000000        3.6706812652447112     
   6.4000000000000004        40.800000000000004        3.6704882157893435     
   6.4000000000000004        41.600000000000001        3.6692842137289077     
   6.4000000000000004        42.400000000000006        3.6665915975304735     
   6.4000000000000004        43.200000000000003        3.6637011531347428     
   6.4000000000000004        44.000000000000000        3.6606588013919428     
   6.4000000000000004        44.800000000000004        3.6615362610558733     
   6.4000000000000004        45.600000000000001        3.6700866682740849     
   6.4000000000000004        46.400000000000006        3.6885086455956446     
   6.4000000000000004        47.200000000000003        3.7151244031616888     
   6.4000000000000004        48.000000000000000        3.7467532479047070     
   6.4000000000000004        48.800000000000004        3.7744194184750328     
   6.4000000000000004        49.600000000000001        3.7899758356732343     
   6.4000000000000004        50.400000000000006        3.7856487009841189     
   6.4000000000000004        51.200000000000003        3.7668452915878525     
   6.4000000000000004        52.000000000000000        3.7428113647980550     
   6.4000000000000004        52.800000000000004        3.7255124939065203     
   6.4000000000000004        53.600000000000001        3.7196915819248582     
   6.4000000000000004        54.400000000000006        3.7199823431210279     
   6.4000000000000004        55.200000000000003        3.7110663377437536     
   6.4000000000000004        56.000000000000000        3.6938281751713489     
   6.4000000000000004        56.800000000000004        3.6752203132460006     
   6.4000000000000004        57.600000000000001        3.6639626928661775     
   6.4000000000000004        58.400000000000006        3.6594562610427301     
   6.4000000000000004        59.200000000000003        3.6631750454249716     
   6.4000000000000004        60.000000000000000        3.6655095676088645     
   6.4000000000000004        60.800000000000004        3.6690086875587600     
   6.4000000000000004        61.600000000000001        3.6700712729254419     
   6.4000000000000004        62.400000000000006        3.6705475847527382     
   6.4000000000000004        63.200000000000003        3.6706438523073923     
   6.4000000000000004        64.000000000000000        3.6703220145274162     
   6.4000000000000004        64.799999999999997        3.6698067394538927     
   6.4000000000000004        65.600000000000009        3.6696798459374684     
   6.4000000000000004        66.400000000000006        3.6699325118047263     
   6.4000000000000004        67.200000000000003        3.6702409229945223     
   6.4000000000000004        68.000000000000000        3.6703791285094876     
   6.4000000000000004        68.799999999999997        3.6706874574063244     
   6.4000000000000004        69.600000000000009        3.6707306664366359     
   6.4000000000000004        70.400000000000006        3.6704908223846453     
   6.4000000000000004        71.200000000000003        3.6683823960455104     
   6.4000000000000004        72.000000000000000        3.6652286195359278     
   6.4000000000000004        72.799999999999997        3.6604173257756396     
   6.4000000000000004        73.600000000000009        3.6609511111279511     
   6.4000000000000004        74.400000000000006        3.6624921781883395     
   6.4000000000000004        75.200000000000003        3.6703685382151727     
   6.4000000000000004        76.000000000000000        3.6844426444470275     
   6.4000000000000004        76.800000000000011        3.7044711045168173     
   6.4000000000000004        77.600000000000009        3.7237533477539611     
   6.4000000000000004        78.400000000000006        3.7382903594936763     
   6.4000000000000004        79.200000000000003        3.7454848568842527     
   6.4000000000000004        80.000000000000000        3.7450554648867311     
   6.4000000000000004        80.800000000000011        3.7412747092766185     
   6.4000000000000004        81.600000000000009        3.7332165113683926     
   6.4000000000000004        82.400000000000006        3.7213176999924400     
   6.4000000000000004        83.200000000000003        3.7065450182334621     
   6.4000000000000004        84.000000000000000        3.6890810086397989     
   6.4000000000000004        84.800000000000011        3.6741525521333629     
   6.4000000000000004        85.600000000000009        3.6646365471166349     
   6.4000000000000004        86.400000000000006        3.6602238528356867     
   6.4000000000000004        87.200000000000003        3.6616576167528319     
   6.4000000000000004        88.000000000000000        3.6652971606794309     
   6.4000000000000004        88.800000000000011        3.6679067476241194     
   6.4000000000000004        89.600000000000009        3.6694450407319033     
   6.4000000000000004        90.400000000000006        3.6700820910460150     
   6.4000000000000004        91.200000000000003        3.6700650802962049     
   6.4000000000000004        92.000000000000000        3.6707921144984290     
   6.4000000000000004        92.800000000000011        3.6705313916534199     
   6.4000000000000004        93.600000000000009        3.6702605623460633     
   6.4000000000000004        94.400000000000006        3.6706646389442592     
   6.4000000000000004        95.200000000000003        3.6702350783342359     
   6.4000000000000004        96.000000000000000        3.6700368551630813     
   6.4000000000000004        96.800000000000011        3.6713811285606615     
   6.4000000000000004        97.600000000000009        3.6709248894356938     
   6.4000000000000004        98.400000000000006        3.6700533783354161     
   6.4000000000000004        99.200000000000003        3.6698619113877675     
   6.4000000000000004        100.00000000000000        3.6686039676305997     
   6.4000000000000004        100.80000000000001        3.6698106626155864     
   6.4000000000000004        101.60000000000001        3.6694026535888735     
   6.4000000000000004        102.40000000000001        3.6700758677979155     

   7.2000000000000002       0.80000000000000004        3.6697093458073553     
   7.2000000000000002        1.6000000000000001        3.6697919853412437     
   7.2000000000000002        2.4000000000000004        3.6697849351632486     
   7.2000000000000002        3.2000000000000002        3.6697635904365682     
   7.2000000000000002        4.0000000000000000        3.6699549541329950     
   7.2000000000000002        4.8000000000000007        3.6698417008533850     
   7.2000000000000002        5.6000000000000005        3.6698702862222126     
   7.2000000000000002        6.4000000000000004        3.6702222755399636     
   7.2000000000000002        7.2000000000000002        3.6708277421398812     
   7.2000000000000002        8.0000000000000000        3.6702011703507242     
   7.2000000000000002        8.8000000000000007        3.6699416742450546     
   7.2000000000000002        9.6000000000000014        3.6695683324974202     
   7.2000000000000002        10.400000000000000        3.6697989743378958     
   7.2000000000000002        11.200000000000001        3.6694730648412341     
   7.2000000000000002        12.000000000000000        3.6690481223098192     
   7.2000000000000002        12.800000000000001        3.6693200509404598     
   7.2000000000000002        13.600000000000001        3.6702010974551844     
   7.2000000000000002        14.400000000000000        3.6711114674693475     
   7.2000000000000002        15.200000000000001        3.6716510497267332     
   7.2000000000000002        16.000000000000000        3.6726779547931012     
   7.2000000000000002        16.800000000000001        3.6738215072958549     
   7.2000000000000002        17.600000000000001        3.6745591387742516     
   7.2000000000000002        18.400000000000002        3.6752148913707661     
   7.2000000000000002        19.200000000000003        3.6762293873770502     
   7.2000000000000002        20.000000000000000        3.6759498844014562     
   7.2000000000000002        20.800000000000001        3.6773103762456114     
   7.2000000000000002        21.600000000000001        3.6759588143102766     
   7.2000000000000002        22.400000000000002        3.6755881416822467     
   7.2000000000000002        23.200000000000003        3.6751040884612256     
   7.2000000000000002        24.000000000000000        3.6741907009264878     
   7.2000000000000002        24.800000000000001        3.6733089579148381     
   7.2000000000000002        25.600000000000001        3.6726027474678800     
   7.2000000000000002        26.400000000000002        3.6709469680848450     
   7.2000000000000002        27.200000000000003        3.6707145940962222     
   7.2000000000000002        28.000000000000000        3.6702049157104777     
   7.2000000000000002        28.800000000000001        3.6691525652669315     
   7.2000000000000002        29.600000000000001        3.6684209218764972     
   7.2000000000000002        30.400000000000002        3.6689566971471113     
   7.2000000000000002        31.200000000000003        3.6722746051455117     
   7.2000000000000002        32.000000000000000        3.6698241125643958     
   7.2000000000000002        32.800000000000004        3.6700118881849111     
   7.2000000000000002        33.600000000000001        3.6702235497361340     
   7.2000000000000002        34.399999999999999        3.6698025439696180     
   7.2000000000000002        35.200000000000003        3.6711586961730567     
   7.2000000000000002        36.000000000000000        3.6697926921977642     
   7.2000000000000002        36.800000000000004        3.6698599629533173     
   7.2000000000000002        37.600000000000001        3.6697338998022486     
   7.2000000000000002        38.400000000000006        3.6699724790992705     
   7.2000000000000002        39.200000000000003        3.6707921300415411     
   7.2000000000000002        40.000000000000000        3.6704201236782676     
   7.2000000000000002        40.800000000000004        3.6693397010446565     
   7.2000000000000002        41.600000000000001        3.6673275076639147     
   7.2000000000000002        42.400000000000006        3.6643996212749128     
   7.2000000000000002        43.200000000000003        3.6610571847288798     
   7.2000000000000002        44.000000000000000        3.6601668226043378     
   7.2000000000000002        44.800000000000004        3.6664113267693472     
   7.2000000000000002        45.600000000000001        3.6841797390036981     
   7.2000000000000002        46.400000000000006        3.7141741261839933     
   7.2000000000000002        47.200000000000003        3.7545745262021550     
   7.2000000000000002        48.000000000000000        3.7954617276747666     
   7.2000000000000002        48.800000000000004        3.8224637669415209     
   7.2000000000000002        49.600000000000001        3.8240790203630368     
   7.2000000000000002        50.400000000000006        3.8001882704334857     
   7.2000000000000002        51.200000000000003        3.7609793974016807     
   7.2000000000000002        52.000000000000000        3.7246395911718060     
   7.2000000000000002        52.800000000000004        3.6908571050893406     
   7.2000000000000002        53.600000000000001        3.6829789344246548     
   7.2000000000000002        54.400000000000006        3.6985723449119594     
   7.2000000000000002        55.200000000000003        3.7148017852100104     
   7.2000000000000002        56.000000000000000        3.7097489790388720     
   7.2000000000000002        56.800000000000004        3.6903956459486182     
   7.2000000000000002        57.600000000000001        3.6715240441442059     
   7.2000000000000002        58.400000000000006        3.6618813042139133     
   7.2000000000000002        59.200000000000003        3.6608625403779280     
   7.2000000000000002        60.000000000000000        3.6630842477022738     
   7.2000000000000002        60.800000000000004        3.6680890578886376     
   7.2000000000000002        61.600000000000001        3.6710472616994005     
   7.2000000000000002        62.400000000000006        3.6707058391343650     
   7.2000000000000002        63.200000000000003        3.6707997122857354     
   7.2000000000000002        64.000000000000000        3.6704343674766586     
   7.2000000000000002        64.799999999999997        3.6701011617149799     
   7.2000000000000002        65.600000000000009        3.6697841810591183     
   7.2000000000000002        66.400000000000006        3.6702767953824056     
   7.2000000000000002        67.200000000000003        3.6698645544616273     
   7.2000000000000002        68.000000000000000        3.6711393258595995     
   7.2000000000000002        68.799999999999997        3.6707591883211865     
   7.2000000000000002        69.600000000000009        3.6702797961225544     
   7.2000000000000002        70.400000000000006        3.6693151609288566     
   7.2000000000000002        71.200000000000003        3.6666556285566245     
   7.2000000000000002        72.000000000000000        3.6630335239973140     
   7.2000000000000002        72.799999999999997        3.6604488908402364     
   7.2000000000000002        73.600000000000009        3.6616938845165028     
   7.2000000000000002        74.400000000000006        3.6706052336748241     
   7.2000000000000002        75.200000000000003        3.6885963077555299     
   7.2000000000000002        76.000000000000000        3.7150984694635945     
   7.2000000000000002        76.800000000000011        3.7428411757460673     
   7.2000000000000002        77.600000000000009        3.7638274849242559     
   7.2000000000000002        78.400000000000006        3.7688253037090744     
   7.2000000000000002        79.200000000000003        3.7585547431912594     
   7.2000000000000002        80.000000000000000        3.7428992934631049     
   7.2000000000000002        80.800000000000011        3.7312975797520966     
   7.2000000000000002        81.600000000000009        3.7313710593755154     
   7.2000000000000002        82.400000000000006        3.7367937368581230     
   7.2000000000000002        83.200000000000003        3.7300488675054893     
   7.2000000000000002        84.000000000000000        3.7136436071547321     
   7.2000000000000002        84.800000000000011        3.6923723293758708     
   7.2000000000000002        85.600000000000009        3.6737444040428513     
   7.2000000000000002        86.400000000000006        3.6634224798142401     
   7.2000000000000002        87.200000000000003        3.6604923626481169     
   7.2000000000000002        88.000000000000000        3.6633219335518978     
   7.2000000000000002        88.800000000000011        3.6674010156772092     
   7.2000000000000002        89.600000000000009        3.6700119673996836     
   7.2000000000000002        90.400000000000006        3.6704479302928030     
   7.2000000000000002        91.200000000000003        3.6707890421749703     
   7.2000000000000002        92.000000000000000        3.6709075617252793     
   7.2000000000000002        92.800000000000011        3.6705257512850253     
   7.2000000000000002        93.600000000000009        3.6704061890376440     
   7.2000000000000002        94.400000000000006        3.6694159276484917     
   7.2000000000000002        95.200000000000003        3.6701910518835330     
   7.2000000000000002        96.000000000000000        3.6698302845090209     
   7.2000000000000002        96.800000000000011        3.6684800686218937     
   7.2000000000000002        97.600000000000009        3.6728387271857734     
   7.2000000000000002        98.400000000000006        3.6703377682595590     
   7.2000000000000002        99.200000000000003        3.6704527870778181     
   7.2000000000000002        100.00000000000000        3.6701569470075559     
   7.2000000000000002        100.80000000000001        3.6703612419246010     
   7.2000000000000002        101.60000000000001        3.6701390568251435     
   7.2000000000000002        102.40000000000001        3.6699617849098241     

   8.0000000000000000       0.80000000000000004        3.6696751149577849     
   8.0000000000000000        1.6000000000000001        3.6694020556016311     
   8.0000000000000000        2.4000000000000004        3.6697156713289414     
   8.0000000000000000        3.2000000000000002        3.6695630520339466     
   8.0000000000000000        4.0000000000000000        3.6730361663986320     
   8.0000000000000000        4.8000000000000007        3.6697065442372909     
   8.0000000000000000        5.6000000000000005        3.6701046039497065     
   8.0000000000000000        6.4000000000000004        3.6705211899752657     
   8.0000000000000000        7.2000000000000002        3.6708119543403241     
   8.0000000000000000        8.0000000000000000        3.6703996146180109     
   8.0000000000000000        8.8000000000000007        3.6699520261971004     
   8.0000000000000000        9.6000000000000014        3.6698631516086255     
   8.0000000000000000        10.400000000000000        3.6692888097433558     
   8.0000000000000000        11.200000000000001        3.6711307724850268     
   8.0000000000000000        12.000000000000000        3.6691540580684530     
   8.0000000000000000        12.800000000000001        3.6700393991027194     
   8.0000000000000000        13.600000000000001        3.6711441221297747     
   8.0000000000000000        14.400000000000000        3.6726427538214197     
   8.0000000000000000        15.200000000000001        3.6743408299432185     
   8.0000000000000000        16.000000000000000        3.6756838055161727     
   8.0000000000000000        16.800000000000001        3.6765954600735253     
   8.0000000000000000        17.600000000000001        3.6766196321919091     
   8.0000000000000000        18.400000000000002        3.6766897493598369     
   8.0000000000000000        19.200000000000003        3.6765410303787425     
   8.0000000000000000        20.000000000000000        3.6766856425595171     
   8.0000000000000000        20.800000000000001        3.6764626528167508     
   8.0000000000000000        21.600000000000001        3.6757554395051488     
   8.0000000000000000        22.400000000000002        3.6759440819846358     
   8.0000000000000000        23.200000000000003        3.6766664556312745     
   8.0000000000000000        24.000000000000000        3.6764127276053311     
   8.0000000000000000        24.800000000000001        3.6760330720247398     
   8.0000000000000000        25.600000000000001        3.6747326425520739     
   8.0000000000000000        26.400000000000002        3.6744900126744424     
   8.0000000000000000        27.200000000000003        3.6729121289356410     
   8.0000000000000000        28.000000000000000        3.6716147242320019     
   8.0000000000000000        28.800000000000001        3.6717275015809294     
   8.0000000000000000        29.600000000000001        3.6701417614815020     
   8.0000000000000000        30.400000000000002        3.6693125653542653     
   8.0000000000000000        31.200000000000003        3.6681713243724619     
   8.0000000000000000        32.000000000000000        3.6708913330743278     
   8.0000000000000000        32.800000000000004        3.6701115405901521     
   8.0000000000000000        33.600000000000001        3.6699290747523552     
   8.0000000000000000        34.399999999999999        3.6697934721264662     
   8.0000000000000000        35.200000000000003        3.6700972882115348     
   8.0000000000000000        36.000000000000000        3.6694291734618569     
   8.0000000000000000        36.800000000000004        3.6709132627382171     
   8.0000000000000000        37.600000000000001        3.6696932254943557     
   8.0000000000000000        38.400000000000006        3.6701833312381242     
   8.0000000000000000        39.200000000000003        3.6705432213250777     
   8.0000000000000000        40.000000000000000        3.6715095112191412     
   8.0000000000000000        40.800000000000004        3.6709436198297913     
   8.0000000000000000        41.600000000000001        3.6669296018971123     
   8.0000000000000000        42.400000000000006        3.6634330269815405     
   8.0000000000000000        43.200000000000003        3.6592593980551729     
   8.0000000000000000        44.000000000000000        3.6615577078506707     
   8.0000000000000000        44.800000000000004        3.6738033059114241     
   8.0000000000000000        45.600000000000001        3.7026551678922210     
   8.0000000000000000        46.400000000000006        3.7445108117025545     
   8.0000000000000000        47.200000000000003        3.7920684871413077     
   8.0000000000000000        48.000000000000000        3.8317967070242429     
   8.0000000000000000        48.800000000000004        3.8429595107977943     
   8.0000000000000000        49.600000000000001        3.8145586331897277     
   8.0000000000000000        50.400000000000006        3.7666218167187546     
   8.0000000000000000        51.200000000000003        3.7776359497345160     
   8.0000000000000000        52.000000000000000        3.8327857455189807     
   8.0000000000000000        52.800000000000004        3.7957904700468594     
   8.0000000000000000        53.600000000000001        3.6914696066417347     
   8.0000000000000000        54.400000000000006        3.6638742975416752     
   8.0000000000000000        55.200000000000003        3.6989799704951292     
   8.0000000000000000        56.000000000000000        3.7167562919298462     
   8.0000000000000000        56.800000000000004        3.7043412806237694     
   8.0000000000000000        57.600000000000001        3.6808322672969678     
   8.0000000000000000        58.400000000000006        3.6644823797444994     
   8.0000000000000000        59.200000000000003        3.6598027780930589     
   8.0000000000000000        60.000000000000000        3.6625831580866954     
   8.0000000000000000        60.800000000000004        3.6664715840621906     
   8.0000000000000000        61.600000000000001        3.6695460334513199     
   8.0000000000000000        62.400000000000006        3.6707939272208852     
   8.0000000000000000        63.200000000000003        3.6706326001499856     
   8.0000000000000000        64.000000000000000        3.6702107703596223     
   8.0000000000000000        64.799999999999997        3.6699775054252002     
   8.0000000000000000        65.600000000000009        3.6697844520586851     
   8.0000000000000000        66.400000000000006        3.6702560711294452     
   8.0000000000000000        67.200000000000003        3.6679892735503699     
   8.0000000000000000        68.000000000000000        3.6709195778245052     
   8.0000000000000000        68.799999999999997        3.6705351013041745     
   8.0000000000000000        69.600000000000009        3.6699771506911292     
   8.0000000000000000        70.400000000000006        3.6688387435015182     
   8.0000000000000000        71.200000000000003        3.6644414901296716     
   8.0000000000000000        72.000000000000000        3.6614059237067176     
   8.0000000000000000        72.799999999999997        3.6599017479661620     
   8.0000000000000000        73.600000000000009        3.6655222007147694     
   8.0000000000000000        74.400000000000006        3.6843716121996928     
   8.0000000000000000        75.200000000000003        3.7124353683032321     
   8.0000000000000000        76.000000000000000        3.7515893869071926     
   8.0000000000000000        76.800000000000011        3.7835025047829784     
   8.0000000000000000        77.600000000000009        3.7901233627460993     
   8.0000000000000000        78.400000000000006        3.7663289784783500     
   8.0000000000000000        79.200000000000003        3.7206471190863843     
   8.0000000000000000        80.000000000000000        3.6778637360894160     
   8.0000000000000000        80.800000000000011        3.6601571040789738     
   8.0000000000000000        81.600000000000009        3.6712538937425339     
   8.0000000000000000        82.400000000000006        3.7060009175946544     
   8.0000000000000000        83.200000000000003        3.7338758664868053     
   8.0000000000000000        84.000000000000000        3.7350808079323610     
   8.0000000000000000        84.800000000000011        3.7137596908570276     
   8.0000000000000000        85.600000000000009        3.6883634656626927     
   8.0000000000000000        86.400000000000006        3.6699608436401241     
   8.0000000000000000        87.200000000000003        3.6621402545083552     
   8.0000000000000000        88.000000000000000        3.6616925311217714     
   8.0000000000000000        88.800000000000011        3.6658543120439875     
   8.0000000000000000        89.600000000000009        3.6696072299451381     
   8.0000000000000000        90.400000000000006        3.6711623900576007     
   8.0000000000000000        91.200000000000003        3.6715174681720817     
   8.0000000000000000        92.000000000000000        3.6714561026957511     
   8.0000000000000000        92.800000000000011        3.6709552458117667     
   8.0000000000000000        93.600000000000009        3.6706216626616506     
   8.0000000000000000        94.400000000000006        3.6707088535574544     
   8.0000000000000000        95.200000000000003        3.6713450671790473     
   8.0000000000000000        96.000000000000000        3.6721981085162261     
   8.0000000000000000        96.800000000000011        3.6698250208672984     
   8.0000000000000000        97.600000000000009        3.6701148890508226     
   8.0000000000000000        98.400000000000006        3.6701823816205859     
   8.0000000000000000        99.200000000000003        3.6707832890509917     
   8.0000000000000000        100.00000000000000        3.6699136175989828     
   8.0000000000000000        100.80000000000001        3.6698246339586977     
   8.0000000000000000        101.60000000000001        3.6700139535772665     
   8.0000000000000000        102.40000000000001        3.6702789988421398     

   8.8000000000000007       0.80000000000000004        3.6695380379197182     
   8.8000000000000007        1.6000000000000001        3.6699619972257636     
   8.8000000000000007        2.4000000000000004        3.6703589740502336     
   8.8000000000000007        3.2000000000000002        3.6705727234617069     
   8.8000000000000007        4.0000000000000000        3.6692628864650993     
   8.8000000000000007        4.8000000000000007        3.6695374474086089     
   8.8000000000000007        5.6000000000000005        3.6699085314917963     
   8.8000000000000007        6.4000000000000004        3.6703030333807356     
   8.8000000000000007        7.2000000000000002        3.6702839604897828     
   8.8000000000000007        8.0000000000000000        3.6696802597497125     
   8.8000000000000007        8.8000000000000007        3.6680722816077251     
   8.8000000000000007        9.6000000000000014        3.6696157301215453     
   8.8000000000000007        10.400000000000000        3.6693342525996546     
   8.8000000000000007        11.200000000000001        3.6697152211573409     
   8.8000000000000007        12.000000000000000        3.6697757810468343     
   8.8000000000000007        12.800000000000001        3.6707723721582322     
   8.8000000000000007        13.600000000000001        3.6724832030643286     
   8.8000000000000007        14.400000000000000        3.6750675456276132     
   8.8000000000000007        15.200000000000001        3.6755080236828386     
   8.8000000000000007        16.000000000000000        3.6759588986177203     
   8.8000000000000007        16.800000000000001        3.6762153626391258     
   8.8000000000000007        17.600000000000001        3.6747229553694680     
   8.8000000000000007        18.400000000000002        3.6727759958866284     
   8.8000000000000007        19.200000000000003        3.6715141387121624     
   8.8000000000000007        20.000000000000000        3.6696943301733662     
   8.8000000000000007        20.800000000000001        3.6689948746718484     
   8.8000000000000007        21.600000000000001        3.6700473642201485     
   8.8000000000000007        22.400000000000002        3.6718077112611929     
   8.8000000000000007        23.200000000000003        3.6732458423226633     
   8.8000000000000007        24.000000000000000        3.6746034849647335     
   8.8000000000000007        24.800000000000001        3.6754884634686409     
   8.8000000000000007        25.600000000000001        3.6778124528763758     
   8.8000000000000007        26.400000000000002        3.6763457782265476     
   8.8000000000000007        27.200000000000003        3.6747002541926750     
   8.8000000000000007        28.000000000000000        3.6732606545740905     
   8.8000000000000007        28.800000000000001        3.6704442577273833     
   8.8000000000000007        29.600000000000001        3.6696551402757129     
   8.8000000000000007        30.400000000000002        3.6692477139288058     
   8.8000000000000007        31.200000000000003        3.6685057153607583     
   8.8000000000000007        32.000000000000000        3.6706627673930003     
   8.8000000000000007        32.800000000000004        3.6689742459859134     
   8.8000000000000007        33.600000000000001        3.6700476370535831     
   8.8000000000000007        34.399999999999999        3.6696476679818790     
   8.8000000000000007        35.200000000000003        3.6701530266998992     
   8.8000000000000007        36.000000000000000        3.6698297980575880     
   8.8000000000000007        36.800000000000004        3.6699034770941310     
   8.8000000000000007        37.600000000000001        3.6708068327040779     
   8.8000000000000007        38.400000000000006        3.6702790691264462     
   8.8000000000000007        39.200000000000003        3.6706000372961047     
   8.8000000000000007        40.000000000000000        3.6703212922479489     
   8.8000000000000007        40.800000000000004        3.6690535718037021     
   8.8000000000000007        41.600000000000001        3.6662688095953881     
   8.8000000000000007        42.400000000000006        3.6616831625759807     
   8.8000000000000007        43.200000000000003        3.6594024102775622     
   8.8000000000000007        44.000000000000000        3.6649150515786095     
   8.8000000000000007        44.800000000000004        3.6847464071856586     
   8.8000000000000007        45.600000000000001        3.7229500290066815     
   8.8000000000000007        46.400000000000006        3.7697544976252253     
   8.8000000000000007        47.200000000000003        3.8158577970919354     
   8.8000000000000007        48.000000000000000        3.8414618234952318     
   8.8000000000000007        48.800000000000004        3.8182634336805488     
   8.8000000000000007        49.600000000000001        3.7415343545794939     
   8.8000000000000007        50.400000000000006        3.6758847088892708     
   8.8000000000000007        51.200000000000003        3.7964415674753020     
   8.8000000000000007        52.000000000000000        4.5068439700467273     
   8.8000000000000007        52.800000000000004        4.5047577518030542     
   8.8000000000000007        53.600000000000001        3.8727610832026937     
   8.8000000000000007        54.400000000000006        3.7055025884757145     
   8.8000000000000007        55.200000000000003        3.6893062298090666     
   8.8000000000000007        56.000000000000000        3.7167881321882192     
   8.8000000000000007        56.800000000000004        3.7146519547979651     
   8.8000000000000007        57.600000000000001        3.6900729745624341     
   8.8000000000000007        58.400000000000006        3.6682434606315395     
   8.8000000000000007        59.200000000000003        3.6601663738093482     
   8.8000000000000007        60.000000000000000        3.6614497308342830     
   8.8000000000000007        60.800000000000004        3.6656914997362740     
   8.8000000000000007        61.600000000000001        3.6694212709746177     
   8.8000000000000007        62.400000000000006        3.6709470928135444     
   8.8000000000000007        63.200000000000003        3.6707343774453856     
   8.8000000000000007        64.000000000000000        3.6708848325851706     
   8.8000000000000007        64.799999999999997        3.6709946555387885     
   8.8000000000000007        65.600000000000009        3.6692308313444544     
   8.8000000000000007        66.400000000000006        3.6729001449339571     
   8.8000000000000007        67.200000000000003        3.6697917024720912     
   8.8000000000000007        68.000000000000000        3.6703693835620275     
   8.8000000000000007        68.799999999999997        3.6705856050690469     
   8.8000000000000007        69.600000000000009        3.6696860926275532     
   8.8000000000000007        70.400000000000006        3.6675317327611907     
   8.8000000000000007        71.200000000000003        3.6636134197400683     
   8.8000000000000007        72.000000000000000        3.6598177287560336     
   8.8000000000000007        72.799999999999997        3.6608779522708850     
   8.8000000000000007        73.600000000000009        3.6732427943395281     
   8.8000000000000007        74.400000000000006        3.7018520072287280     
   8.8000000000000007        75.200000000000003        3.7438436338132544     
   8.8000000000000007        76.000000000000000        3.7871941416966051     
   8.8000000000000007        76.800000000000011        3.8107190423178263     
   8.8000000000000007        77.600000000000009        3.7982053361224750     
   8.8000000000000007        78.400000000000006        3.7478367176721528     
   8.8000000000000007        79.200000000000003        3.7148317405558569     
   8.8000000000000007        80.000000000000000        3.7384534029504430     
   8.8000000000000007        80.800000000000011        3.7435475547386545     
   8.8000000000000007        81.600000000000009        3.7026823813377883     
   8.8000000000000007        82.400000000000006        3.6854674220632240     
   8.8000000000000007        83.200000000000003        3.7213628445695566     
   8.8000000000000007        84.000000000000000        3.7480336040631257     
   8.8000000000000007        84.800000000000011        3.7331025316507005     
   8.8000000000000007        85.600000000000009        3.7043500568528263     
   8.8000000000000007        86.400000000000006        3.6791387263996485     
   8.8000000000000007        87.200000000000003        3.6640137252116589     
   8.8000000000000007        88.000000000000000        3.6610586871578596     
   8.8000000000000007        88.800000000000011        3.6638637582786044     
   8.8000000000000007        89.600000000000009        3.6680604801694403     
   8.8000000000000007        90.400000000000006        3.6702318145050801     
   8.8000000000000007        91.200000000000003        3.6712297469474739     
   8.8000000000000007        92.000000000000000        3.6709694706273472     
   8.8000000000000007        92.800000000000011        3.6705169615566442     
   8.8000000000000007        93.600000000000009        3.6704048593822112     
   8.8000000000000007        94.400000000000006        3.6705499608138985     
   8.8000000000000007        95.200000000000003        3.6702854800091052     
   8.8000000000000007        96.000000000000000        3.6701164554373538     
   8.8000000000000007        96.800000000000011        3.6701772887362707     
   8.8000000000000007        97.600000000000009        3.6704173909470685     
   8.8000000000000007        98.400000000000006        3.6704941245666158     
   8.8000000000000007        99.200000000000003        3.6704376091210040     
   8.8000000000000007        100.00000000000000        3.6699330157748649     
   8.8000000000000007        100.80000000000001        3.6697699474224312     
   8.8000000000000007        101.60000000000001        3.6720944793307306     
   8.8000000000000007        102.40000000000001        3.6689673082726428     

   9.6000000000000014       0.80000000000000004        3.6711116495250620     
   9.6000000000000014        1.6000000000000001        3.6698082235618488     
   9.6000000000000014        2.4000000000000004        3.6699126180543322     
   9.6000000000000014        3.2000000000000002        3.6702343121844483     
   9.6000000000000014        4.0000000000000000        3.6693526480784655     
   9.6000000000000014        4.8000000000000007        3.6694766870879016     
   9.6000000000000014        5.6000000000000005        3.6698733896705344     
   9.6000000000000014        6.4000000000000004        3.6701115026147608     
   9.6000000000000014        7.2000000000000002        3.6696254912928516     
   9.6000000000000014        8.0000000000000000        3.6697999014356095     
   9.6000000000000014        8.8000000000000007        3.6698526796338533     
   9.6000000000000014        9.6000000000000014        3.6677816653929933     
   9.6000000000000014        10.400000000000000        3.6689543425779769     
   9.6000000000000014        11.200000000000001        3.6705030025591552     
   9.6000000000000014        12.000000000000000        3.6716983370867950     
   9.6000000000000014        12.800000000000001        3.6726185462176417     
   9.6000000000000014        13.600000000000001        3.6743897229187841     
   9.6000000000000014        14.400000000000000        3.6767470231670791     
   9.6000000000000014        15.200000000000001        3.6762870796795757     
   9.6000000000000014        16.000000000000000        3.6745506763293108     
   9.6000000000000014        16.800000000000001        3.6710374913114858     
   9.6000000000000014        17.600000000000001        3.6653461148867010     
   9.6000000000000014        18.400000000000002        3.6603290447903416     
   9.6000000000000014        19.200000000000003        3.6555456685334824     
   9.6000000000000014        20.000000000000000        3.6522286531361901     
   9.6000000000000014        20.800000000000001        3.6514380139739906     
   9.6000000000000014        21.600000000000001        3.6525923630599855     
   9.6000000000000014        22.400000000000002        3.6557341452904004     
   9.6000000000000014        23.200000000000003        3.6601434047540984     
   9.6000000000000014        24.000000000000000        3.6651949852255448     
   9.6000000000000014        24.800000000000001        3.6701539870460960     
   9.6000000000000014        25.600000000000001        3.6746238783043705     
   9.6000000000000014        26.400000000000002        3.6769485398300525     
   9.6000000000000014        27.200000000000003        3.6763330541444992     
   9.6000000000000014        28.000000000000000        3.6743036439112942     
   9.6000000000000014        28.800000000000001        3.6726143804281093     
   9.6000000000000014        29.600000000000001        3.6708422130017104     
   9.6000000000000014        30.400000000000002        3.6719231219552171     
   9.6000000000000014        31.200000000000003        3.6693014690713541     
   9.6000000000000014        32.000000000000000        3.6690291300945987     
   9.6000000000000014        32.800000000000004        3.6700630357923392     
   9.6000000000000014        33.600000000000001        3.6698238339759763     
   9.6000000000000014        34.399999999999999        3.6697283796501137     
   9.6000000000000014        35.200000000000003        3.6698130627997938     
   9.6000000000000014        36.000000000000000        3.6698928609389685     
   9.6000000000000014        36.800000000000004        3.6700039691670501     
   9.6000000000000014        37.600000000000001        3.6702622518172783     
   9.6000000000000014        38.400000000000006        3.6707013529127144     
   9.6000000000000014        39.200000000000003        3.6708981290878548     
   9.6000000000000014        40.000000000000000        3.6700621887064728     
   9.6000000000000014        40.800000000000004        3.6702362894082836     
   9.6000000000000014        41.600000000000001        3.6650696030534893     
   9.6000000000000014        42.400000000000006        3.6606575808075563     
   9.6000000000000014        43.200000000000003        3.6596624143156578     
   9.6000000000000014        44.000000000000000        3.6686823195924920     
   9.6000000000000014        44.800000000000004        3.6954545637228344     
   9.6000000000000014        45.600000000000001        3.7380809590731947     
   9.6000000000000014        46.400000000000006        3.7841971111630262     
   9.6000000000000014        47.200000000000003        3.8173141658318666     
   9.6000000000000014        48.000000000000000        3.8169561280847546     
   9.6000000000000014        48.800000000000004        3.7643562404666784     
   9.6000000000000014        49.600000000000001        3.6496445560817086     
   9.6000000000000014        50.400000000000006        3.6041781015506920     
   9.6000000000000014        51.200000000000003        3.8233623722511196     
   9.6000000000000014        52.000000000000000        4.5035112236295012     
   9.6000000000000014        52.800000000000004        4.6095974273068778     
   9.6000000000000014        53.600000000000001        4.5077270857737854     
   9.6000000000000014        54.400000000000006        3.8245227076666226     
   9.6000000000000014        55.200000000000003        3.7033342913706138     
   9.6000000000000014        56.000000000000000        3.7218350455093332     
   9.6000000000000014        56.800000000000004        3.7244681189895967     
   9.6000000000000014        57.600000000000001        3.6971078600072915     
   9.6000000000000014        58.400000000000006        3.6713869616085946     
   9.6000000000000014        59.200000000000003        3.6597030764132032     
   9.6000000000000014        60.000000000000000        3.6600813175077898     
   9.6000000000000014        60.800000000000004        3.6669631770927045     
   9.6000000000000014        61.600000000000001        3.6692433598100691     
   9.6000000000000014        62.400000000000006        3.6711419271040064     
   9.6000000000000014        63.200000000000003        3.6700566437051583     
   9.6000000000000014        64.000000000000000        3.6702072558626426     
   9.6000000000000014        64.799999999999997        3.6701841817939975     
   9.6000000000000014        65.600000000000009        3.6701290815001189     
   9.6000000000000014        66.400000000000006        3.6687586366020759     
   9.6000000000000014        67.200000000000003        3.6699841296874429     
   9.6000000000000014        68.000000000000000        3.6701298431966665     
   9.6000000000000014        68.799999999999997        3.6704819510158675     
   9.6000000000000014        69.600000000000009        3.6701412778355578     
   9.6000000000000014        70.400000000000006        3.6663885718639464     
   9.6000000000000014        71.200000000000003        3.6623527885550708     
   9.6000000000000014        72.000000000000000        3.6595403345518767     
   9.6000000000000014        72.799999999999997        3.6629249952109704     
   9.6000000000000014        73.600000000000009        3.6833914026505665     
   9.6000000000000014        74.400000000000006        3.7213532960541795     
   9.6000000000000014        75.200000000000003        3.7727496141297823     
   9.6000000000000014        76.000000000000000        3.8172184138018492     
   9.6000000000000014        76.800000000000011        3.8279417518467493     
   9.6000000000000014        77.600000000000009        3.7997346860031000     
   9.6000000000000014        78.400000000000006        3.7853011131207248     
   9.6000000000000014        79.200000000000003        3.8711799855467923     
   9.6000000000000014        80.000000000000000        4.5108683992451182     
   9.6000000000000014        80.800000000000011        4.4989359183836859     
   9.6000000000000014        81.600000000000009        4.5083562628256821     
   9.6000000000000014        82.400000000000006        3.7539000740458897     
   9.6000000000000014        83.200000000000003        3.7254839945309755     
   9.6000000000000014        84.000000000000000        3.7599388673460057     
   9.6000000000000014        84.800000000000011        3.7511897492013779     
   9.6000000000000014        85.600000000000009        3.7195834340717826     
   9.6000000000000014        86.400000000000006        3.6878607065676454     
   9.6000000000000014        87.200000000000003        3.6665521419595737     
   9.6000000000000014        88.000000000000000        3.6597259965881790     
   9.6000000000000014        88.800000000000011        3.6612955325476135     
   9.6000000000000014        89.600000000000009        3.6672872408679957     
   9.6000000000000014        90.400000000000006        3.6686485665809485     
   9.6000000000000014        91.200000000000003        3.6692250723829831     
   9.6000000000000014        92.000000000000000        3.6690110780393064     
   9.6000000000000014        92.800000000000011        3.6679325991262921     
   9.6000000000000014        93.600000000000009        3.6686790822737740     
   9.6000000000000014        94.400000000000006        3.6691687365771433     
   9.6000000000000014        95.200000000000003        3.6695105548960205     
   9.6000000000000014        96.000000000000000        3.6698289617208641     
   9.6000000000000014        96.800000000000011        3.6713986364329712     
   9.6000000000000014        97.600000000000009        3.6708391392799777     
   9.6000000000000014        98.400000000000006        3.6709195362979772     
   9.6000000000000014        99.200000000000003        3.6704920504249499     
   9.6000000000000014        100.00000000000000        3.6703216476195761     
   9.6000000000000014        100.80000000000001        3.6699056789471789     
   9.6000000000000014        101.60000000000001        3.6703340871605916     
   9.6000000000000014        102.40000000000001        3.6694904427250918     

   10.400000000000000       0.80000000000000004        3.6698919432429871     
   10.400000000000000        1.6000000000000001        3.6690045985720565     
   10.400000000000000        2.4000000000000004        3.6702591441413888     
   10.400000000000000        3.2000000000000002        3.6699119919394381     
   10.400000000000000        4.0000000000000000        3.6712243845009391     
   10.400000000000000        4.8000000000000007        3.6697310950676130     
   10.400000000000000        5.6000000000000005        3.6707275001751714     
   10.400000000000000        6.4000000000000004        3.6699042406503399     
   10.400000000000000        7.2000000000000002        3.6705596620473884     
   10.400000000000000        8.0000000000000000        3.6696350992834228     
   10.400000000000000        8.8000000000000007        3.6695706019927652     
   10.400000000000000        9.6000000000000014        3.6695944398980940     
   10.400000000000000        10.400000000000000        3.6696518771348123     
   10.400000000000000        11.200000000000001        3.6717576178531433     
   10.400000000000000        12.000000000000000        3.6749878108661340     
   10.400000000000000        12.800000000000001        3.6748857783032713     
   10.400000000000000        13.600000000000001        3.6760789932267581     
   10.400000000000000        14.400000000000000        3.6760622544400499     
   10.400000000000000        15.200000000000001        3.6727430814607365     
   10.400000000000000        16.000000000000000        3.6624362395228238     
   10.400000000000000        16.800000000000001        3.6572715859507383     
   10.400000000000000        17.600000000000001        3.6464477493511183     
   10.400000000000000        18.400000000000002        3.6364978355060837     
   10.400000000000000        19.200000000000003        3.6285890962394940     
   10.400000000000000        20.000000000000000        3.6228718331260166     
   10.400000000000000        20.800000000000001        3.6217660856355085     
   10.400000000000000        21.600000000000001        3.6238775126363181     
   10.400000000000000        22.400000000000002        3.6267432301661899     
   10.400000000000000        23.200000000000003        3.6369869398665333     
   10.400000000000000        24.000000000000000        3.6461923988927860     
   10.400000000000000        24.800000000000001        3.6575291452638785     
   10.400000000000000        25.600000000000001        3.6655410431349602     
   10.400000000000000        26.400000000000002        3.6727603464303433     
   10.400000000000000        27.200000000000003        3.6753801770253118     
   10.400000000000000        28.000000000000000        3.6754552469878332     
   10.400000000000000        28.800000000000001        3.6745740313208581     
   10.400000000000000        29.600000000000001        3.6711715790048003     
   10.400000000000000        30.400000000000002        3.6708405521014211     
   10.400000000000000        31.200000000000003        3.6695566714862453     
   10.400000000000000        32.000000000000000        3.6696111614097595     
   10.400000000000000        32.800000000000004        3.6693300613247546     
   10.400000000000000        33.600000000000001        3.6694927873173167     
   10.400000000000000        34.399999999999999        3.6705006464964680     
   10.400000000000000        35.200000000000003        3.6697960068527271     
   10.400000000000000        36.000000000000000        3.6690175387947805     
   10.400000000000000        36.800000000000004        3.6707969152758628     
   10.400000000000000        37.600000000000001        3.6701886822439378     
   10.400000000000000        38.400000000000006        3.6707833008892701     
   10.400000000000000        39.200000000000003        3.6710614188817141     
   10.400000000000000        40.000000000000000        3.6701756959086351     
   10.400000000000000        40.800000000000004        3.6681892703265904     
   10.400000000000000        41.600000000000001        3.6631690698449901     
   10.400000000000000        42.400000000000006        3.6603043758691474     
   10.400000000000000        43.200000000000003        3.6602722973613639     
   10.400000000000000        44.000000000000000        3.6721687516452612     
   10.400000000000000        44.800000000000004        3.7031959807859183     
   10.400000000000000        45.600000000000001        3.7466048225654558     
   10.400000000000000        46.400000000000006        3.7839763283851617     
   10.400000000000000        47.200000000000003        3.7907727477172268     
   10.400000000000000        48.000000000000000        3.7697432957986412     
   10.400000000000000        48.800000000000004        3.7555911021537325     
   10.400000000000000        49.600000000000001        3.7302817590342823     
   10.400000000000000        50.400000000000006        4.4963137709620522     
   10.400000000000000        51.200000000000003        4.5065576211217788     
   10.400000000000000        52.000000000000000        4.5003724980597735     
   10.400000000000000        52.800000000000004        4.5106858894336197     
   10.400000000000000        53.600000000000001        4.5025245626651857     
   10.400000000000000        54.400000000000006        3.8582808433980684     
   10.400000000000000        55.200000000000003        3.7340423630485842     
   10.400000000000000        56.000000000000000        3.7389128234972939     
   10.400000000000000        56.800000000000004        3.7341292319808024     
   10.400000000000000        57.600000000000001        3.7028250056445384     
   10.400000000000000        58.400000000000006        3.6736845514289196     
   10.400000000000000        59.200000000000003        3.6604699141330563     
   10.400000000000000        60.000000000000000        3.6600818904762611     
   10.400000000000000        60.800000000000004        3.6645848773808014     
   10.400000000000000        61.600000000000001        3.6693527464377347     
   10.400000000000000        62.400000000000006        3.6700048621369170     
   10.400000000000000        63.200000000000003        3.6697232683865533     
   10.400000000000000        64.000000000000000        3.6702811227259859     
   10.400000000000000        64.799999999999997        3.6700589377960333     
   10.400000000000000        65.600000000000009        3.6700432786706414     
   10.400000000000000        66.400000000000006        3.6711729346953912     
   10.400000000000000        67.200000000000003        3.6696966015411161     
   10.400000000000000        68.000000000000000        3.6709230526455214     
   10.400000000000000        68.799999999999997        3.6706778803863216     
   10.400000000000000        69.600000000000009        3.6689666173453035     
   10.400000000000000        70.400000000000006        3.6653393915135428     
   10.400000000000000        71.200000000000003        3.6610924651065719     
   10.400000000000000        72.000000000000000        3.6602079030312016     
   10.400000000000000        72.799999999999997        3.6673544870579380     
   10.400000000000000        73.600000000000009        3.6918886591730353     
   10.400000000000000        74.400000000000006        3.7380726909451925     
   10.400000000000000        75.200000000000003        3.7968314597703716     
   10.400000000000000        76.000000000000000        3.8400102453922798     
   10.400000000000000        76.800000000000011        3.8342979461173714     
   10.400000000000000        77.600000000000009        3.7936121788732438     
   10.400000000000000        78.400000000000006        3.8622948206718766     
   10.400000000000000        79.200000000000003        4.5088778887146130     
   10.400000000000000        80.000000000000000        4.5192181206044379     
   10.400000000000000        80.800000000000011        4.5339218815062940     
   10.400000000000000        81.600000000000009        4.5081006681708082     
   10.400000000000000        82.400000000000006        3.8506460592625023     
   10.400000000000000        83.200000000000003        3.7547918877208271     
   10.400000000000000        84.000000000000000        3.7761518403174388     
   10.400000000000000        84.800000000000011        3.7668383856821204     
   10.400000000000000        85.600000000000009        3.7340243591414097     
   10.400000000000000        86.400000000000006        3.6951520260392714     
   10.400000000000000        87.200000000000003        3.6696136750956510     
   10.400000000000000        88.000000000000000        3.6579361016638954     
   10.400000000000000        88.800000000000011        3.6572098056353592     
   10.400000000000000        89.600000000000009        3.6607020989399444     
   10.400000000000000        90.400000000000006        3.6632314278084337     
   10.400000000000000        91.200000000000003        3.6656506294729825     
   10.400000000000000        92.000000000000000        3.6649329445818100     
   10.400000000000000        92.800000000000011        3.6663953969071779     
   10.400000000000000        93.600000000000009        3.6650599424491759     
   10.400000000000000        94.400000000000006        3.6653099585811439     
   10.400000000000000        95.200000000000003        3.6670407251440649     
   10.400000000000000        96.000000000000000        3.6677087639034989     
   10.400000000000000        96.800000000000011        3.6689420593434421     
   10.400000000000000        97.600000000000009        3.6698849795943005     
   10.400000000000000        98.400000000000006        3.6710761177021634     
   10.400000000000000        99.200000000000003        3.6708639670242036     
   10.400000000000000        100.00000000000000        3.6695759237836252     
   10.400000000000000        100.80000000000001        3.6706806264319098     
   10.400000000000000        101.60000000000001        3.6704367830947220     
   10.400000000000000        102.40000000000001        3.6697712261544524     

   11.200000000000001       0.80000000000000004        3.6701044554446520     
   11.200000000000001        1.6000000000000001        3.6705560531291179     
   11.200000000000001        2.4000000000000004        3.6692883082505312     
   11.200000000000001        3.2000000000000002        3.6704026992689287     
   11.200000000000001        4.0000000000000000        3.6705044198670667     
   11.200000000000001        4.8000000000000007        3.6699444959248049     
   11.200000000000001        5.6000000000000005        3.6698915441323146     
   11.200000000000001        6.4000000000000004        3.6703798215565739     
   11.200000000000001        7.2000000000000002        3.6690316003270040     
   11.200000000000001        8.0000000000000000        3.6698575236109541     
   11.200000000000001        8.8000000000000007        3.6694301841598884     
   11.200000000000001        9.6000000000000014        3.6698975722470708     
   11.200000000000001        10.400000000000000        3.6709509998631873     
   11.200000000000001        11.200000000000001        3.6732380011834529     
   11.200000000000001        12.000000000000000        3.6739359467145136     
   11.200000000000001        12.800000000000001        3.6765496716978570     
   11.200000000000001        13.600000000000001        3.6738630681722229     
   11.200000000000001        14.400000000000000        3.6719915199944615     
   11.200000000000001        15.200000000000001        3.6633122270964953     
   11.200000000000001        16.000000000000000        3.6503126003147157     
   11.200000000000001        16.800000000000001        3.6347301438611535     
   11.200000000000001        17.600000000000001        3.6180122125761089     
   11.200000000000001        18.400000000000002        3.6035988316800296     
   11.200000000000001        19.200000000000003        3.5935573999272505     
   11.200000000000001        20.000000000000000        3.5871197519810796     
   11.200000000000001        20.800000000000001        3.5841535486810341     
   11.200000000000001        21.600000000000001        3.5869348919690975     
   11.200000000000001        22.400000000000002        3.5941383549149299     
   11.200000000000001        23.200000000000003        3.6043264477956476     
   11.200000000000001        24.000000000000000        3.6181990817009972     
   11.200000000000001        24.800000000000001        3.6339665103373839     
   11.200000000000001        25.600000000000001        3.6491538466055191     
   11.200000000000001        26.400000000000002        3.6621712569710185     
   11.200000000000001        27.200000000000003        3.6708732775581860     
   11.200000000000001        28.000000000000000        3.6766944411790883     
   11.200000000000001        28.800000000000001        3.6759506865045641     
   11.200000000000001        29.600000000000001        3.6770522442587850     
   11.200000000000001        30.400000000000002        3.6725885033431629     
   11.200000000000001        31.200000000000003        3.6703741228776696     
   11.200000000000001        32.000000000000000        3.6699243316713610     
   11.200000000000001        32.800000000000004        3.6695295508982886     
   11.200000000000001        33.600000000000001        3.6692043447980449     
   11.200000000000001        34.399999999999999        3.6700604077909049     
   11.200000000000001        35.200000000000003        3.6695578935521813     
   11.200000000000001        36.000000000000000        3.6692203200982210     
   11.200000000000001        36.800000000000004        3.6698477363388244     
   11.200000000000001        37.600000000000001        3.6700293612545565     
   11.200000000000001        38.400000000000006        3.6708916708175341     
   11.200000000000001        39.200000000000003        3.6710049286231241     
   11.200000000000001        40.000000000000000        3.6704237672753561     
   11.200000000000001        40.800000000000004        3.6685373710271532     
   11.200000000000001        41.600000000000001        3.6646780017552167     
   11.200000000000001        42.400000000000006        3.6604468654440518     
   11.200000000000001        43.200000000000003        3.6598182480382011     
   11.200000000000001        44.000000000000000        3.6744009121973993     
   11.200000000000001        44.800000000000004        3.7057988151198273     
   11.200000000000001        45.600000000000001        3.7475614036311433     
   11.200000000000001        46.400000000000006        3.7732990439958920     
   11.200000000000001        47.200000000000003        3.7518639299944843     
   11.200000000000001        48.000000000000000        3.7447748067691071     
   11.200000000000001        48.800000000000004        3.8662408164952939     
   11.200000000000001        49.600000000000001        4.5058021748662709     
   11.200000000000001        50.400000000000006        4.5092704590603834     
   11.200000000000001        51.200000000000003        4.5097689080430516     
   11.200000000000001        52.000000000000000        4.5025279011321393     
   11.200000000000001        52.800000000000004        3.8166030992863123     
   11.200000000000001        53.600000000000001        3.8100273727856488     
   11.200000000000001        54.400000000000006        3.7925490766040260     
   11.200000000000001        55.200000000000003        3.7648971985740416     
   11.200000000000001        56.000000000000000        3.7617832350584237     
   11.200000000000001        56.800000000000004        3.7418232730289112     
   11.200000000000001        57.600000000000001        3.7046606222065064     
   11.200000000000001        58.400000000000006        3.6740953678399872     
   11.200000000000001        59.200000000000003        3.6608094760313459     
   11.200000000000001        60.000000000000000        3.6600816454184306     
   11.200000000000001        60.800000000000004        3.6650628234887659     
   11.200000000000001        61.600000000000001        3.6681446391677479     
   11.200000000000001        62.400000000000006        3.6699623749549573     
   11.200000000000001        63.200000000000003        3.6705235328671018     
   11.200000000000001        64.000000000000000        3.6711480880772460     
   11.200000000000001        64.799999999999997        3.6696966932224253     
   11.200000000000001        65.600000000000009        3.6693090696457564     
   11.200000000000001        66.400000000000006        3.6702345378378824     
   11.200000000000001        67.200000000000003        3.6705554004672059     
   11.200000000000001        68.000000000000000        3.6714215159598318     
   11.200000000000001        68.799999999999997        3.6711670305246584     
   11.200000000000001        69.600000000000009        3.6689414185867646     
   11.200000000000001        70.400000000000006        3.6649803944941817     
   11.200000000000001        71.200000000000003        3.6608400842143647     
   11.200000000000001        72.000000000000000        3.6579575888107008     
   11.200000000000001        72.799999999999997        3.6678385137290590     
   11.200000000000001        73.600000000000009        3.6979458478588736     
   11.200000000000001        74.400000000000006        3.7482825097202279     
   11.200000000000001        75.200000000000003        3.8123024967461903     
   11.200000000000001        76.000000000000000        3.8537641930488555     
   11.200000000000001        76.800000000000011        3.8334847728404449     
   11.200000000000001        77.600000000000009        3.7698017580070196     
   11.200000000000001        78.400000000000006        3.8175038518367246     
   11.200000000000001        79.200000000000003        4.5052283920312792     
   11.200000000000001        80.000000000000000        4.5099271048574110     
   11.200000000000001        80.800000000000011        4.5111152321715338     
   11.200000000000001        81.600000000000009        4.5043760701918432     
   11.200000000000001        82.400000000000006        3.8358689551788272     
   11.200000000000001        83.200000000000003        3.7752986051079325     
   11.200000000000001        84.000000000000000        3.7922609815485044     
   11.200000000000001        84.800000000000011        3.7800396585993723     
   11.200000000000001        85.600000000000009        3.7441768627989260     
   11.200000000000001        86.400000000000006        3.6997330956079009     
   11.200000000000001        87.200000000000003        3.6689628084806696     
   11.200000000000001        88.000000000000000        3.6547795443826496     
   11.200000000000001        88.800000000000011        3.6529202588948242     
   11.200000000000001        89.600000000000009        3.6584809544686085     
   11.200000000000001        90.400000000000006        3.6594870183207431     
   11.200000000000001        91.200000000000003        3.6609948369273440     
   11.200000000000001        92.000000000000000        3.6614214680549266     
   11.200000000000001        92.800000000000011        3.6612904722532678     
   11.200000000000001        93.600000000000009        3.6616657550064451     
   11.200000000000001        94.400000000000006        3.6619478961617866     
   11.200000000000001        95.200000000000003        3.6626621434192717     
   11.200000000000001        96.000000000000000        3.6637505036369427     
   11.200000000000001        96.800000000000011        3.6662994931684634     
   11.200000000000001        97.600000000000009        3.6680549428599352     
   11.200000000000001        98.400000000000006        3.6689200766934751     
   11.200000000000001        99.200000000000003        3.6702897606323401     
   11.200000000000001        100.00000000000000        3.6709734482611593     
   11.200000000000001        100.80000000000001        3.6707364429672733     
   11.200000000000001        101.60000000000001        3.6704762600609326     
   11.200000000000001        102.40000000000001        3.6702693110222921     

   12.000000000000000       0.80000000000000004        3.6697951909394302     
   12.000000000000000        1.6000000000000001        3.6701550980895044     
   12.000000000000000        2.4000000000000004        3.6705567494501712     
   12.000000000000000        3.2000000000000002        3.6700832038840523     
   12.000000000000000        4.0000000000000000        3.6699852459137761     
   12.000000000000000        4.8000000000000007        3.6704525805025900     
   12.000000000000000        5.6000000000000005        3.6698550596581700     
   12.000000000000000        6.4000000000000004        3.6696608831993078     
   12.000000000000000        7.2000000000000002        3.6688643376029351     
   12.000000000000000        8.0000000000000000        3.6704245057896694     
   12.000000000000000        8.8000000000000007        3.6695495102442526     
   12.000000000000000        9.6000000000000014        3.6697282991234710     
   12.000000000000000        10.400000000000000        3.6714950565041953     
   12.000000000000000        11.200000000000001        3.6741643783542295     
   12.000000000000000        12.000000000000000        3.6748867313106199     
   12.000000000000000        12.800000000000001        3.6763933707883494     
   12.000000000000000        13.600000000000001        3.6724796789764609     
   12.000000000000000        14.400000000000000        3.6627738068382745     
   12.000000000000000        15.200000000000001        3.6476663327622956     
   12.000000000000000        16.000000000000000        3.6264114010485140     
   12.000000000000000        16.800000000000001        3.6054931096044629     
   12.000000000000000        17.600000000000001        3.5849620896039576     
   12.000000000000000        18.400000000000002        3.5685095190128706     
   12.000000000000000        19.200000000000003        3.5569613540847773     
   12.000000000000000        20.000000000000000        3.5500508436612592     
   12.000000000000000        20.800000000000001        3.5475701345407642     
   12.000000000000000        21.600000000000001        3.5504019666693636     
   12.000000000000000        22.400000000000002        3.5577142405493936     
   12.000000000000000        23.200000000000003        3.5691493323584189     
   12.000000000000000        24.000000000000000        3.5853657226023912     
   12.000000000000000        24.800000000000001        3.6053483463697633     
   12.000000000000000        25.600000000000001        3.6269008257626929     
   12.000000000000000        26.400000000000002        3.6476489267208474     
   12.000000000000000        27.200000000000003        3.6622980726283401     
   12.000000000000000        28.000000000000000        3.6722522082007716     
   12.000000000000000        28.800000000000001        3.6763691047262359     
   12.000000000000000        29.600000000000001        3.6761645408230144     
   12.000000000000000        30.400000000000002        3.6734770871738713     
   12.000000000000000        31.200000000000003        3.6714142077705492     
   12.000000000000000        32.000000000000000        3.6698523903451830     
   12.000000000000000        32.800000000000004        3.6696130786595806     
   12.000000000000000        33.600000000000001        3.6693622970584374     
   12.000000000000000        34.399999999999999        3.6697297909942663     
   12.000000000000000        35.200000000000003        3.6696144935958981     
   12.000000000000000        36.000000000000000        3.6695882583842239     
   12.000000000000000        36.800000000000004        3.6701346795851935     
   12.000000000000000        37.600000000000001        3.6701904773539997     
   12.000000000000000        38.400000000000006        3.6709563081608270     
   12.000000000000000        39.200000000000003        3.6709802138826069     
   12.000000000000000        40.000000000000000        3.6704808641543067     
   12.000000000000000        40.800000000000004        3.6688641055605249     
   12.000000000000000        41.600000000000001        3.6652095887315066     
   12.000000000000000        42.400000000000006        3.6596132975922750     
   12.000000000000000        43.200000000000003        3.6614629080437897     
   12.000000000000000        44.000000000000000        3.6726081606555079     
   12.000000000000000        44.800000000000004        3.7043006021855440     
   12.000000000000000        45.600000000000001        3.7438164676796357     
   12.000000000000000        46.400000000000006        3.7612006369120254     
   12.000000000000000        47.200000000000003        3.7236363783973014     
   12.000000000000000        48.000000000000000        3.7411875022660115     
   12.000000000000000        48.800000000000004        4.4977783454500448     
   12.000000000000000        49.600000000000001        4.5395572670217010     
   12.000000000000000        50.400000000000006        4.6137132221332413     
   12.000000000000000        51.200000000000003        4.5121225543846784     
   12.000000000000000        52.000000000000000        3.7783477370731413     
   12.000000000000000        52.800000000000004        3.6148999805085680     
   12.000000000000000        53.600000000000001        3.6871966528050937     
   12.000000000000000        54.400000000000006        3.7766731992742457     
   12.000000000000000        55.200000000000003        3.8003922040193170     
   12.000000000000000        56.000000000000000        3.7837275890505548     
   12.000000000000000        56.800000000000004        3.7453152283602282     
   12.000000000000000        57.600000000000001        3.7009203202082737     
   12.000000000000000        58.400000000000006        3.6722973683218463     
   12.000000000000000        59.200000000000003        3.6607574892833883     
   12.000000000000000        60.000000000000000        3.6601714591279526     
   12.000000000000000        60.800000000000004        3.6663397533763389     
   12.000000000000000        61.600000000000001        3.6686527810907239     
   12.000000000000000        62.400000000000006        3.6730771804739639     
   12.000000000000000        63.200000000000003        3.6709444291666173     
   12.000000000000000        64.000000000000000        3.6709014841876293     
   12.000000000000000        64.799999999999997        3.6701503774373259     
   12.000000000000000        65.600000000000009        3.6701383743373137     
   12.000000000000000        66.400000000000006        3.6702716004896190     
   12.000000000000000        67.200000000000003        3.6699826175274035     
   12.000000000000000        68.000000000000000        3.6711771521603320     
   12.000000000000000        68.799999999999997        3.6706070336417480     
   12.000000000000000        69.600000000000009        3.6685701558949235     
   12.000000000000000        70.400000000000006        3.6649344312417393     
   12.000000000000000        71.200000000000003        3.6607482100932969     
   12.000000000000000        72.000000000000000        3.6604890038270086     
   12.000000000000000        72.799999999999997        3.6704435056897902     
   12.000000000000000        73.600000000000009        3.7003217251111487     
   12.000000000000000        74.400000000000006        3.7528340862805760     
   12.000000000000000        75.200000000000003        3.8170153047968949     
   12.000000000000000        76.000000000000000        3.8559337942241911     
   12.000000000000000        76.800000000000011        3.8312595161504932     
   12.000000000000000        77.600000000000009        3.7474395649061893     
   12.000000000000000        78.400000000000006        3.6994599729234938     
   12.000000000000000        79.200000000000003        3.8074859586000356     
   12.000000000000000        80.000000000000000        4.5147961533944159     
   12.000000000000000        80.800000000000011        4.4992771064558106     
   12.000000000000000        81.600000000000009        3.7285047396765001     
   12.000000000000000        82.400000000000006        3.7241996547066614     
   12.000000000000000        83.200000000000003        3.7709621993220876     
   12.000000000000000        84.000000000000000        3.8041817614907987     
   12.000000000000000        84.800000000000011        3.7916702155608295     
   12.000000000000000        85.600000000000009        3.7464170249293249     
   12.000000000000000        86.400000000000006        3.6994264324257227     
   12.000000000000000        87.200000000000003        3.6656731316461912     
   12.000000000000000        88.000000000000000        3.6516599843944926     
   12.000000000000000        88.800000000000011        3.6503760055348184     
   12.000000000000000        89.600000000000009        3.6562807806932645     
   12.000000000000000        90.400000000000006        3.6599697226614842     
   12.000000000000000        91.200000000000003        3.6633350708364620     
   12.000000000000000        92.000000000000000        3.6644392001911794     
   12.000000000000000        92.800000000000011        3.6637975579383637     
   12.000000000000000        93.600000000000009        3.6607861451432187     
   12.000000000000000        94.400000000000006        3.6609251131854523     
   12.000000000000000        95.200000000000003        3.6603453700216764     
   12.000000000000000        96.000000000000000        3.6610597487522063     
   12.000000000000000        96.800000000000011        3.6629708062619160     
   12.000000000000000        97.600000000000009        3.6651445733588770     
   12.000000000000000        98.400000000000006        3.6675791485344806     
   12.000000000000000        99.200000000000003        3.6692565030417437     
   12.000000000000000        100.00000000000000        3.6701184593058183     
   12.000000000000000        100.80000000000001        3.6705868894753473     
   12.000000000000000        101.60000000000001        3.6709362000994288     
   12.000000000000000        102.40000000000001        3.6704139589621154     

   12.800000000000001       0.80000000000000004        3.6703272007925212     
   12.800000000000001        1.6000000000000001        3.6700445393515060     
   12.800000000000001        2.4000000000000004        3.6697816110725623     
   12.800000000000001        3.2000000000000002        3.6695766040180282     
   12.800000000000001        4.0000000000000000        3.6697452426272807     
   12.800000000000001        4.8000000000000007        3.6697547242280772     
   12.800000000000001        5.6000000000000005        3.6698310621479417     
   12.800000000000001        6.4000000000000004        3.6699808468261366     
   12.800000000000001        7.2000000000000002        3.6695778270813260     
   12.800000000000001        8.0000000000000000        3.6700787700134474     
   12.800000000000001        8.8000000000000007        3.6696493283060869     
   12.800000000000001        9.6000000000000014        3.6705233903314847     
   12.800000000000001        10.400000000000000        3.6733423080836571     
   12.800000000000001        11.200000000000001        3.6752304406655361     
   12.800000000000001        12.000000000000000        3.6766655015247176     
   12.800000000000001        12.800000000000001        3.6743826561340804     
   12.800000000000001        13.600000000000001        3.6653839746616246     
   12.800000000000001        14.400000000000000        3.6496131902299562     
   12.800000000000001        15.200000000000001        3.6267533879450413     
   12.800000000000001        16.000000000000000        3.6007594241094818     
   12.800000000000001        16.800000000000001        3.5749661353789608     
   12.800000000000001        17.600000000000001        3.5537327379162664     
   12.800000000000001        18.400000000000002        3.5375502663150464     
   12.800000000000001        19.200000000000003        3.5269924109099735     
   12.800000000000001        20.000000000000000        3.5220117283675982     
   12.800000000000001        20.800000000000001        3.5199010032749429     
   12.800000000000001        21.600000000000001        3.5222709313475051     
   12.800000000000001        22.400000000000002        3.5281927221882174     
   12.800000000000001        23.200000000000003        3.5382579937527088     
   12.800000000000001        24.000000000000000        3.5545097119104865     
   12.800000000000001        24.800000000000001        3.5756608633643512     
   12.800000000000001        25.600000000000001        3.6013944614333235     
   12.800000000000001        26.400000000000002        3.6276906908951760     
   12.800000000000001        27.200000000000003        3.6501243433286863     
   12.800000000000001        28.000000000000000        3.6654607758428956     
   12.800000000000001        28.800000000000001        3.6725643627930489     
   12.800000000000001        29.600000000000001        3.6760040937163807     
   12.800000000000001        30.400000000000002        3.6749403877422830     
   12.800000000000001        31.200000000000003        3.6725026519671142     
   12.800000000000001        32.000000000000000        3.6714440922630875     
   12.800000000000001        32.800000000000004        3.6699342325448807     
   12.800000000000001        33.600000000000001        3.6689769001617116     
   12.800000000000001        34.399999999999999        3.6692150868613020     
   12.800000000000001        35.200000000000003        3.6705186256904758     
   12.800000000000001        36.000000000000000        3.6702714542475903     
   12.800000000000001        36.800000000000004        3.6704517298646953     
   12.800000000000001        37.600000000000001        3.6699312474655859     
   12.800000000000001        38.400000000000006        3.6700630899493567     
   12.800000000000001        39.200000000000003        3.6711159520227321     
   12.800000000000001        40.000000000000000        3.6706540854473158     
   12.800000000000001        40.800000000000004        3.6689292294875018     
   12.800000000000001        41.600000000000001        3.6660020601816625     
   12.800000000000001        42.400000000000006        3.6608849472079759     
   12.800000000000001        43.200000000000003        3.6582492764256478     
   12.800000000000001        44.000000000000000        3.6712695389404306     
   12.800000000000001        44.800000000000004        3.6985176028834745     
   12.800000000000001        45.600000000000001        3.7350532589547321     
   12.800000000000001        46.400000000000006        3.7534559221746009     
   12.800000000000001        47.200000000000003        3.7224105804200915     
   12.800000000000001        48.000000000000000        3.7094581946054053     
   12.800000000000001        48.800000000000004        3.8648505339027399     
   12.800000000000001        49.600000000000001        4.5110185980714688     
   12.800000000000001        50.400000000000006        4.6328866416221359     
   12.800000000000001        51.200000000000003        4.5064824836847395     
   12.800000000000001        52.000000000000000        3.7849584560607084     
   12.800000000000001        52.800000000000004        3.6528243199845742     
   12.800000000000001        53.600000000000001        3.7448610803479458     
   12.800000000000001        54.400000000000006        3.8190646145293194     
   12.800000000000001        55.200000000000003        3.8255003220724282     
   12.800000000000001        56.000000000000000        3.7886923723248023     
   12.800000000000001        56.800000000000004        3.7372250846836108     
   12.800000000000001        57.600000000000001        3.6941172108175011     
   12.800000000000001        58.400000000000006        3.6683790473019902     
   12.800000000000001        59.200000000000003        3.6614706758180513     
   12.800000000000001        60.000000000000000        3.6611875374377996     
   12.800000000000001        60.800000000000004        3.6648333808755771     
   12.800000000000001        61.600000000000001        3.6686835351695417     
   12.800000000000001        62.400000000000006        3.6696970106262987     
   12.800000000000001        63.200000000000003        3.6713127685901044     
   12.800000000000001        64.000000000000000        3.6707080715430132     
   12.800000000000001        64.799999999999997        3.6700557100261322     
   12.800000000000001        65.600000000000009        3.6697712520105847     
   12.800000000000001        66.400000000000006        3.6696919211496759     
   12.800000000000001        67.200000000000003        3.6698271254682435     
   12.800000000000001        68.000000000000000        3.6706824811763816     
   12.800000000000001        68.799999999999997        3.6701680453229848     
   12.800000000000001        69.600000000000009        3.6686940646685446     
   12.800000000000001        70.400000000000006        3.6651260669857888     
   12.800000000000001        71.200000000000003        3.6609442546937654     
   12.800000000000001        72.000000000000000        3.6597230170923711     
   12.800000000000001        72.799999999999997        3.6694592796177075     
   12.800000000000001        73.600000000000009        3.6979695113226425     
   12.800000000000001        74.400000000000006        3.7488574200160145     
   12.800000000000001        75.200000000000003        3.8097427965322042     
   12.800000000000001        76.000000000000000        3.8473013135741634     
   12.800000000000001        76.800000000000011        3.8285613409031516     
   12.800000000000001        77.600000000000009        3.7611266035956992     
   12.800000000000001        78.400000000000006        3.7402653855497232     
   12.800000000000001        79.200000000000003        3.8942867804432186     
   12.800000000000001        80.000000000000000        4.5045474156325991     
   12.800000000000001        80.800000000000011        4.5092685827802237     
   12.800000000000001        81.600000000000009        3.7181740489103752     
   12.800000000000001        82.400000000000006        3.6777530385953900     
   12.800000000000001        83.200000000000003        3.7645115756625578     
   12.800000000000001        84.000000000000000        3.8083762534048922     
   12.800000000000001        84.800000000000011        3.7930740356132682     
   12.800000000000001        85.600000000000009        3.7437583949491753     
   12.800000000000001        86.400000000000006        3.6942823646326328     
   12.800000000000001        87.200000000000003        3.6627564531368644     
   12.800000000000001        88.000000000000000        3.6512512064323523     
   12.800000000000001        88.800000000000011        3.6544631876093985     
   12.800000000000001        89.600000000000009        3.6633899973071022     
   12.800000000000001        90.400000000000006        3.6720738591406623     
   12.800000000000001        91.200000000000003        3.6769537514793962     
   12.800000000000001        92.000000000000000        3.6787327725537704     
   12.800000000000001        92.800000000000011        3.6772926587135375     
   12.800000000000001        93.600000000000009        3.6737438971641700     
   12.800000000000001        94.400000000000006        3.6688125965164682     
   12.800000000000001        95.200000000000003        3.6643485601420500     
   12.800000000000001        96.000000000000000        3.6616254254444449     
   12.800000000000001        96.800000000000011        3.6606848801171972     
   12.800000000000001        97.600000000000009        3.6627035343620298     
   12.800000000000001        98.400000000000006        3.6648594673862074     
   12.800000000000001        99.200000000000003        3.6671823819021721     
   12.800000000000001        100.00000000000000        3.6691499690309524     
   12.800000000000001        100.80000000000001        3.6696118996561378     
   12.800000000000001        101.60000000000001        3.6707320051595840     
   12.800000000000001        102.40000000000001        3.6708531002248974     

   13.600000000000001       0.80000000000000004        3.6711851448493160     
   13.600000000000001        1.6000000000000001        3.6705095201312186     
   13.600000000000001        2.4000000000000004        3.6695372391174388     
   13.600000000000001        3.2000000000000002        3.6696204121253930     
   13.600000000000001        4.0000000000000000        3.6699479194497271     
   13.600000000000001        4.8000000000000007        3.6702989326326954     
   13.600000000000001        5.6000000000000005        3.6693702302651894     
   13.600000000000001        6.4000000000000004        3.6691590726351078     
   13.600000000000001        7.2000000000000002        3.6696286324799274     
   13.600000000000001        8.0000000000000000        3.6693736637910241     
   13.600000000000001        8.8000000000000007        3.6697512343160659     
   13.600000000000001        9.6000000000000014        3.6713614320330659     
   13.600000000000001        10.400000000000000        3.6736936612446991     
   13.600000000000001        11.200000000000001        3.6758875103127258     
   13.600000000000001        12.000000000000000        3.6758227490901905     
   13.600000000000001        12.800000000000001        3.6705948611734169     
   13.600000000000001        13.600000000000001        3.6570751169428215     
   13.600000000000001        14.400000000000000        3.6339032027558149     
   13.600000000000001        15.200000000000001        3.6051724420583038     
   13.600000000000001        16.000000000000000        3.5745249039712719     
   13.600000000000001        16.800000000000001        3.5481532117123309     
   13.600000000000001        17.600000000000001        3.5286640295098488     
   13.600000000000001        18.400000000000002        3.5168551928994138     
   13.600000000000001        19.200000000000003        3.5091329535650293     
   13.600000000000001        20.000000000000000        3.5075873233301120     
   13.600000000000001        20.800000000000001        3.5052226859162010     
   13.600000000000001        21.600000000000001        3.5071097047249666     
   13.600000000000001        22.400000000000002        3.5104725191791650     
   13.600000000000001        23.200000000000003        3.5167488326387342     
   13.600000000000001        24.000000000000000        3.5295331028105719     
   13.600000000000001        24.800000000000001        3.5491342377926260     
   13.600000000000001        25.600000000000001        3.5761535105757245     
   13.600000000000001        26.400000000000002        3.6052426576594292     
   13.600000000000001        27.200000000000003        3.6330104939341386     
   13.600000000000001        28.000000000000000        3.6560486411664601     
   13.600000000000001        28.800000000000001        3.6700101330232004     
   13.600000000000001        29.600000000000001        3.6764560042117593     
   13.600000000000001        30.400000000000002        3.6761172365826740     
   13.600000000000001        31.200000000000003        3.6733874796235981     
   13.600000000000001        32.000000000000000        3.6714274632373232     
   13.600000000000001        32.800000000000004        3.6696925687277373     
   13.600000000000001        33.600000000000001        3.6692981238918723     
   13.600000000000001        34.399999999999999        3.6695419279589423     
   13.600000000000001        35.200000000000003        3.6694453114364061     
   13.600000000000001        36.000000000000000        3.6707227335040398     
   13.600000000000001        36.800000000000004        3.6696409466549813     
   13.600000000000001        37.600000000000001        3.6696886319339068     
   13.600000000000001        38.400000000000006        3.6694426948793231     
   13.600000000000001        39.200000000000003        3.6715187440475385     
   13.600000000000001        40.000000000000000        3.6711020416092386     
   13.600000000000001        40.800000000000004        3.6689846025010771     
   13.600000000000001        41.600000000000001        3.6658637426896146     
   13.600000000000001        42.400000000000006        3.6619588726062613     
   13.600000000000001        43.200000000000003        3.6598913589647970     
   13.600000000000001        44.000000000000000        3.6672951345927776     
   13.600000000000001        44.800000000000004        3.6892329793195269     
   13.600000000000001        45.600000000000001        3.7228525774309174     
   13.600000000000001        46.400000000000006        3.7466527216629917     
   13.600000000000001        47.200000000000003        3.7357339759329928     
   13.600000000000001        48.000000000000000        3.7010117456246685     
   13.600000000000001        48.800000000000004        3.7396166548287630     
   13.600000000000001        49.600000000000001        3.9496615361722283     
   13.600000000000001        50.400000000000006        4.5004780512065095     
   13.600000000000001        51.200000000000003        4.5001832332593956     
   13.600000000000001        52.000000000000000        3.8004722992060476     
   13.600000000000001        52.800000000000004        3.7319314705178015     
   13.600000000000001        53.600000000000001        3.8098540205991389     
   13.600000000000001        54.400000000000006        3.8457821398467176     
   13.600000000000001        55.200000000000003        3.8246400495270638     
   13.600000000000001        56.000000000000000        3.7744540952990557     
   13.600000000000001        56.800000000000004        3.7227762257568626     
   13.600000000000001        57.600000000000001        3.6837268013815159     
   13.600000000000001        58.400000000000006        3.6640449495722041     
   13.600000000000001        59.200000000000003        3.6590010446644383     
   13.600000000000001        60.000000000000000        3.6614583557813272     
   13.600000000000001        60.800000000000004        3.6660935631241838     
   13.600000000000001        61.600000000000001        3.6693918725772381     
   13.600000000000001        62.400000000000006        3.6708553930273902     
   13.600000000000001        63.200000000000003        3.6710013381365374     
   13.600000000000001        64.000000000000000        3.6693605764822066     
   13.600000000000001        64.799999999999997        3.6693697634970461     
   13.600000000000001        65.600000000000009        3.6698100638451878     
   13.600000000000001        66.400000000000006        3.6698412186302116     
   13.600000000000001        67.200000000000003        3.6700315114187103     
   13.600000000000001        68.000000000000000        3.6706903255579384     
   13.600000000000001        68.799999999999997        3.6693157569431705     
   13.600000000000001        69.600000000000009        3.6689932433333956     
   13.600000000000001        70.400000000000006        3.6654868351251197     
   13.600000000000001        71.200000000000003        3.6609928757375720     
   13.600000000000001        72.000000000000000        3.6595290995647218     
   13.600000000000001        72.799999999999997        3.6676521128941459     
   13.600000000000001        73.600000000000009        3.6916524144424341     
   13.600000000000001        74.400000000000006        3.7376711805256666     
   13.600000000000001        75.200000000000003        3.7921803171943824     
   13.600000000000001        76.000000000000000        3.8280085780742028     
   13.600000000000001        76.800000000000011        3.8205948923248441     
   13.600000000000001        77.600000000000009        3.7947874046218235     
   13.600000000000001        78.400000000000006        3.8970547069791457     
   13.600000000000001        79.200000000000003        4.5081802232982255     
   13.600000000000001        80.000000000000000        4.6388449518680090     
   13.600000000000001        80.800000000000011        4.5065694383517352     
   13.600000000000001        81.600000000000009        3.8545464464479888     
   13.600000000000001        82.400000000000006        3.7227419696164219     
   13.600000000000001        83.200000000000003        3.7717857043409371     
   13.600000000000001        84.000000000000000        3.8055230248868663     
   13.600000000000001        84.800000000000011        3.7821681188991780     
   13.600000000000001        85.600000000000009        3.7321225867722005     
   13.600000000000001        86.400000000000006        3.6867351391765837     
   13.600000000000001        87.200000000000003        3.6617527182861482     
   13.600000000000001        88.000000000000000        3.6586570328855812     
   13.600000000000001        88.800000000000011        3.6712065551085189     
   13.600000000000001        89.600000000000009        3.6838943703703078     
   13.600000000000001        90.400000000000006        3.6943981750461359     
   13.600000000000001        91.200000000000003        3.6990116173470464     
   13.600000000000001        92.000000000000000        3.7006448205294631     
   13.600000000000001        92.800000000000011        3.6991459772469071     
   13.600000000000001        93.600000000000009        3.6950720827653556     
   13.600000000000001        94.400000000000006        3.6880790586690875     
   13.600000000000001        95.200000000000003        3.6804517707994786     
   13.600000000000001        96.000000000000000        3.6704435182498254     
   13.600000000000001        96.800000000000011        3.6636448433261015     
   13.600000000000001        97.600000000000009        3.6613976379175028     
   13.600000000000001        98.400000000000006        3.6620764341383136     
   13.600000000000001        99.200000000000003        3.6644862703348777     
   13.600000000000001        100.00000000000000        3.6674714477000054     
   13.600000000000001        100.80000000000001        3.6697413788561097     
   13.600000000000001        101.60000000000001        3.6707627106319451     
   13.600000000000001        102.40000000000001        3.6703871019120697     

   14.400000000000000       0.80000000000000004        3.6707293266769772     
   14.400000000000000        1.6000000000000001        3.6698759299041623     
   14.400000000000000        2.4000000000000004        3.6696625322623522     
   14.400000000000000        3.2000000000000002        3.6688919693531430     
   14.400000000000000        4.0000000000000000        3.6702419544759435     
   14.400000000000000        4.8000000000000007        3.6700712333782795     
   14.400000000000000        5.6000000000000005        3.6707446735680547     
   14.400000000000000        6.4000000000000004        3.6702984336356219     
   14.400000000000000        7.2000000000000002        3.6696746551137345     
   14.400000000000000        8.0000000000000000        3.6693310842114428     
   14.400000000000000        8.8000000000000007        3.6701000766783767     
   14.400000000000000        9.6000000000000014        3.6721766202019905     
   14.400000000000000        10.400000000000000        3.6742261668307128     
   14.400000000000000        11.200000000000001        3.6764908224091357     
   14.400000000000000        12.000000000000000        3.6764432879499900     
   14.400000000000000        12.800000000000001        3.6650813856842466     
   14.400000000000000        13.600000000000001        3.6462432418313133     
   14.400000000000000        14.400000000000000        3.6181637952928467     
   14.400000000000000        15.200000000000001        3.5851057791742380     
   14.400000000000000        16.000000000000000        3.5534409728148759     
   14.400000000000000        16.800000000000001        3.5291471128893841     
   14.400000000000000        17.600000000000001        3.5142323352590696     
   14.400000000000000        18.400000000000002        3.5070323156469496     
   14.400000000000000        19.200000000000003        3.5029356587690152     
   14.400000000000000        20.000000000000000        3.5016669099793822     
   14.400000000000000        20.800000000000001        3.5023647120591019     
   14.400000000000000        21.600000000000001        3.5030992541420374     
   14.400000000000000        22.400000000000002        3.5044050873607446     
   14.400000000000000        23.200000000000003        3.5067093003293732     
   14.400000000000000        24.000000000000000        3.5137784889922798     
   14.400000000000000        24.800000000000001        3.5296480905880725     
   14.400000000000000        25.600000000000001        3.5538316921136661     
   14.400000000000000        26.400000000000002        3.5855774860911698     
   14.400000000000000        27.200000000000003        3.6180306340089210     
   14.400000000000000        28.000000000000000        3.6466914589712625     
   14.400000000000000        28.800000000000001        3.6651799531723563     
   14.400000000000000        29.600000000000001        3.6748129893918446     
   14.400000000000000        30.400000000000002        3.6771878090285077     
   14.400000000000000        31.200000000000003        3.6750322949745566     
   14.400000000000000        32.000000000000000        3.6723824075270897     
   14.400000000000000        32.800000000000004        3.6709124164133096     
   14.400000000000000        33.600000000000001        3.6686919088780048     
   14.400000000000000        34.399999999999999        3.6694149372933933     
   14.400000000000000        35.200000000000003        3.6699686139291039     
   14.400000000000000        36.000000000000000        3.6698140840462994     
   14.400000000000000        36.800000000000004        3.6709783709144177     
   14.400000000000000        37.600000000000001        3.6683792065570859     
   14.400000000000000        38.400000000000006        3.6701329894589585     
   14.400000000000000        39.200000000000003        3.6710502950414146     
   14.400000000000000        40.000000000000000        3.6707064840799326     
   14.400000000000000        40.800000000000004        3.6711594934809892     
   14.400000000000000        41.600000000000001        3.6671106489131313     
   14.400000000000000        42.400000000000006        3.6625690908570716     
   14.400000000000000        43.200000000000003        3.6587968179179331     
   14.400000000000000        44.000000000000000        3.6634491301503185     
   14.400000000000000        44.800000000000004        3.6789787500123587     
   14.400000000000000        45.600000000000001        3.7061945951914543     
   14.400000000000000        46.400000000000006        3.7337353707538670     
   14.400000000000000        47.200000000000003        3.7428588941218117     
   14.400000000000000        48.000000000000000        3.7253972242818629     
   14.400000000000000        48.800000000000004        3.7080185057741999     
   14.400000000000000        49.600000000000001        3.7443084845186791     
   14.400000000000000        50.400000000000006        3.8114428853183049     
   14.400000000000000        51.200000000000003        3.8032601258834577     
   14.400000000000000        52.000000000000000        3.7519175563573515     
   14.400000000000000        52.800000000000004        3.7755623393231992     
   14.400000000000000        53.600000000000001        3.8305679437345015     
   14.400000000000000        54.400000000000006        3.8341797727676852     
   14.400000000000000        55.200000000000003        3.7969952935607592     
   14.400000000000000        56.000000000000000        3.7460631401709139     
   14.400000000000000        56.800000000000004        3.7022643720484609     
   14.400000000000000        57.600000000000001        3.6734001235046687     
   14.400000000000000        58.400000000000006        3.6603937919720138     
   14.400000000000000        59.200000000000003        3.6590438915249837     
   14.400000000000000        60.000000000000000        3.6625598116135789     
   14.400000000000000        60.800000000000004        3.6668201399175051     
   14.400000000000000        61.600000000000001        3.6685472648134718     
   14.400000000000000        62.400000000000006        3.6705782732551162     
   14.400000000000000        63.200000000000003        3.6704846227631518     
   14.400000000000000        64.000000000000000        3.6702015180783940     
   14.400000000000000        64.799999999999997        3.6690576255570724     
   14.400000000000000        65.600000000000009        3.6697715205637684     
   14.400000000000000        66.400000000000006        3.6698347262117470     
   14.400000000000000        67.200000000000003        3.6702187392192345     
   14.400000000000000        68.000000000000000        3.6709133247722194     
   14.400000000000000        68.799999999999997        3.6708950127643316     
   14.400000000000000        69.600000000000009        3.6695907616578296     
   14.400000000000000        70.400000000000006        3.6663414358908324     
   14.400000000000000        71.200000000000003        3.6616125663617480     
   14.400000000000000        72.000000000000000        3.6590797507888646     
   14.400000000000000        72.799999999999997        3.6638756538266115     
   14.400000000000000        73.600000000000009        3.6836007387946337     
   14.400000000000000        74.400000000000006        3.7224333519111217     
   14.400000000000000        75.200000000000003        3.7682666616197409     
   14.400000000000000        76.000000000000000        3.8007438686543784     
   14.400000000000000        76.800000000000011        3.8004151036323401     
   14.400000000000000        77.600000000000009        3.8017906288737033     
   14.400000000000000        78.400000000000006        3.9283173822945683     
   14.400000000000000        79.200000000000003        4.5083012257595483     
   14.400000000000000        80.000000000000000        4.5964246723494515     
   14.400000000000000        80.800000000000011        4.5029644236518447     
   14.400000000000000        81.600000000000009        3.8870263795179620     
   14.400000000000000        82.400000000000006        3.7604290234271427     
   14.400000000000000        83.200000000000003        3.7774557876474986     
   14.400000000000000        84.000000000000000        3.7894201712099167     
   14.400000000000000        84.800000000000011        3.7609474430418541     
   14.400000000000000        85.600000000000009        3.7149940796072478     
   14.400000000000000        86.400000000000006        3.6792059745593755     
   14.400000000000000        87.200000000000003        3.6674242141645630     
   14.400000000000000        88.000000000000000        3.6764119253864203     
   14.400000000000000        88.800000000000011        3.6940376172343030     
   14.400000000000000        89.600000000000009        3.7084099519829254     
   14.400000000000000        90.400000000000006        3.7136550773785411     
   14.400000000000000        91.200000000000003        3.7132946408002012     
   14.400000000000000        92.000000000000000        3.7119086339953093     
   14.400000000000000        92.800000000000011        3.7125686639422679     
   14.400000000000000        93.600000000000009        3.7158629367862850     
   14.400000000000000        94.400000000000006        3.7114001147350741     
   14.400000000000000        95.200000000000003        3.7025632523178467     
   14.400000000000000        96.000000000000000        3.6886890071413974     
   14.400000000000000        96.800000000000011        3.6744655726466711     
   14.400000000000000        97.600000000000009        3.6621837844750349     
   14.400000000000000        98.400000000000006        3.6612776439765025     
   14.400000000000000        99.200000000000003        3.6620293473393577     
   14.400000000000000        100.00000000000000        3.6659231037033142     
   14.400000000000000        100.80000000000001        3.6682622476464117     
   14.400000000000000        101.60000000000001        3.6700748033853170     
   14.400000000000000        102.40000000000001        3.6707967790200260     

   15.200000000000001       0.80000000000000004        3.6705419704614139     
   15.200000000000001        1.6000000000000001        3.6702068734531910     
   15.200000000000001        2.4000000000000004        3.6713145447997277     
   15.200000000000001        3.2000000000000002        3.6700520972703647     
   15.200000000000001        4.0000000000000000        3.6697213545294640     
   15.200000000000001        4.8000000000000007        3.6701412328958987     
   15.200000000000001        5.6000000000000005        3.6703169822277077     
   15.200000000000001        6.4000000000000004        3.6702974982860908     
   15.200000000000001        7.2000000000000002        3.6694271828996827     
   15.200000000000001        8.0000000000000000        3.6692823146411082     
   15.200000000000001        8.8000000000000007        3.6702941835648550     
   15.200000000000001        9.6000000000000014        3.6729490156643387     
   15.200000000000001        10.400000000000000        3.6758797150378197     
   15.200000000000001        11.200000000000001        3.6770162545119258     
   15.200000000000001        12.000000000000000        3.6726062360973240     
   15.200000000000001        12.800000000000001        3.6593613643777649     
   15.200000000000001        13.600000000000001        3.6368387198326650     
   15.200000000000001        14.400000000000000        3.6059569116707868     
   15.200000000000001        15.200000000000001        3.5688883103945042     
   15.200000000000001        16.000000000000000        3.5377105507619997     
   15.200000000000001        16.800000000000001        3.5166304299303435     
   15.200000000000001        17.600000000000001        3.5072156374121772     
   15.200000000000001        18.400000000000002        3.5039140773209119     
   15.200000000000001        19.200000000000003        3.5033437158428482     
   15.200000000000001        20.000000000000000        3.5050193261673170     
   15.200000000000001        20.800000000000001        3.5047568216734146     
   15.200000000000001        21.600000000000001        3.5048057794156882     
   15.200000000000001        22.400000000000002        3.5047941871723842     
   15.200000000000001        23.200000000000003        3.5038110158265132     
   15.200000000000001        24.000000000000000        3.5062688225192971     
   15.200000000000001        24.800000000000001        3.5165319813459979     
   15.200000000000001        25.600000000000001        3.5380828464436629     
   15.200000000000001        26.400000000000002        3.5704589435317029     
   15.200000000000001        27.200000000000003        3.6049122902870914     
   15.200000000000001        28.000000000000000        3.6362697187606896     
   15.200000000000001        28.800000000000001        3.6600610812404879     
   15.200000000000001        29.600000000000001        3.6730262843345649     
   15.200000000000001        30.400000000000002        3.6779139252614268     
   15.200000000000001        31.200000000000003        3.6759068724486479     
   15.200000000000001        32.000000000000000        3.6724432786390122     
   15.200000000000001        32.800000000000004        3.6706304600922923     
   15.200000000000001        33.600000000000001        3.6693768502291406     
   15.200000000000001        34.399999999999999        3.6690835227824210     
   15.200000000000001        35.200000000000003        3.6695227967400390     
   15.200000000000001        36.000000000000000        3.6700677198388960     
   15.200000000000001        36.800000000000004        3.6703135904964754     
   15.200000000000001        37.600000000000001        3.6701988118515763     
   15.200000000000001        38.400000000000006        3.6701564842028249     
   15.200000000000001        39.200000000000003        3.6704489370674951     
   15.200000000000001        40.000000000000000        3.6708766322085449     
   15.200000000000001        40.800000000000004        3.6684619537382357     
   15.200000000000001        41.600000000000001        3.6687089720025949     
   15.200000000000001        42.400000000000006        3.6651169893390723     
   15.200000000000001        43.200000000000003        3.6609294199635301     
   15.200000000000001        44.000000000000000        3.6614365893363212     
   15.200000000000001        44.800000000000004        3.6701132880816423     
   15.200000000000001        45.600000000000001        3.6899658752245657     
   15.200000000000001        46.400000000000006        3.7150933061592513     
   15.200000000000001        47.200000000000003        3.7346723825182293     
   15.200000000000001        48.000000000000000        3.7372953656140666     
   15.200000000000001        48.800000000000004        3.7226653051417267     
   15.200000000000001        49.600000000000001        3.7055334711892884     
   15.200000000000001        50.400000000000006        3.6988310382446419     
   15.200000000000001        51.200000000000003        3.7115724316455569     
   15.200000000000001        52.000000000000000        3.7485519611805156     
   15.200000000000001        52.800000000000004        3.7929971021939197     
   15.200000000000001        53.600000000000001        3.8121814906016600     
   15.200000000000001        54.400000000000006        3.7940409569224167     
   15.200000000000001        55.200000000000003        3.7547540712899075     
   15.200000000000001        56.000000000000000        3.7153148505713580     
   15.200000000000001        56.800000000000004        3.6838075282238538     
   15.200000000000001        57.600000000000001        3.6657312501430117     
   15.200000000000001        58.400000000000006        3.6589511279948170     
   15.200000000000001        59.200000000000003        3.6615292519876070     
   15.200000000000001        60.000000000000000        3.6642324348670012     
   15.200000000000001        60.800000000000004        3.6677105376508221     
   15.200000000000001        61.600000000000001        3.6688382646821789     
   15.200000000000001        62.400000000000006        3.6695966048423840     
   15.200000000000001        63.200000000000003        3.6700485952642108     
   15.200000000000001        64.000000000000000        3.6701326850604983     
   15.200000000000001        64.799999999999997        3.6697300260740136     
   15.200000000000001        65.600000000000009        3.6694220672677917     
   15.200000000000001        66.400000000000006        3.6693393202889864     
   15.200000000000001        67.200000000000003        3.6700628506342006     
   15.200000000000001        68.000000000000000        3.6714772135035569     
   15.200000000000001        68.799999999999997        3.6709126133828112     
   15.200000000000001        69.600000000000009        3.6695182223584069     
   15.200000000000001        70.400000000000006        3.6679342165552358     
   15.200000000000001        71.200000000000003        3.6635300147351089     
   15.200000000000001        72.000000000000000        3.6595324559647731     
   15.200000000000001        72.799999999999997        3.6612586150760555     
   15.200000000000001        73.600000000000009        3.6749610034443800     
   15.200000000000001        74.400000000000006        3.7044226866410925     
   15.200000000000001        75.200000000000003        3.7414286613492735     
   15.200000000000001        76.000000000000000        3.7703398222041473     
   15.200000000000001        76.800000000000011        3.7774396723103494     
   15.200000000000001        77.600000000000009        3.7757780884738281     
   15.200000000000001        78.400000000000006        3.8244426067234261     
   15.200000000000001        79.200000000000003        3.9181701100949797     
   15.200000000000001        80.000000000000000        3.9835181683765550     
   15.200000000000001        80.800000000000011        3.9096250898730625     
   15.200000000000001        81.600000000000009        3.8092089519855836     
   15.200000000000001        82.400000000000006        3.7617058124550682     
   15.200000000000001        83.200000000000003        3.7677216654331396     
   15.200000000000001        84.000000000000000        3.7645643823661827     
   15.200000000000001        84.800000000000011        3.7345792584031381     
   15.200000000000001        85.600000000000009        3.6988231809512246     
   15.200000000000001        86.400000000000006        3.6782460856020762     
   15.200000000000001        87.200000000000003        3.6849076071339244     
   15.200000000000001        88.000000000000000        3.7033500839642928     
   15.200000000000001        88.800000000000011        3.7229268653728522     
   15.200000000000001        89.600000000000009        3.7291516634367339     
   15.200000000000001        90.400000000000006        3.7229954661642681     
   15.200000000000001        91.200000000000003        3.7106216593811530     
   15.200000000000001        92.000000000000000        3.7038033779145021     
   15.200000000000001        92.800000000000011        3.7016352260278982     
   15.200000000000001        93.600000000000009        3.7089246298252343     
   15.200000000000001        94.400000000000006        3.7195026523568537     
   15.200000000000001        95.200000000000003        3.7232227416239572     
   15.200000000000001        96.000000000000000        3.7128206148682845     
   15.200000000000001        96.800000000000011        3.6920530326425491     
   15.200000000000001        97.600000000000009        3.6738849977251737     
   15.200000000000001        98.400000000000006        3.6628935624675205     
   15.200000000000001        99.200000000000003        3.6598704198332785     
   15.200000000000001        100.00000000000000        3.6624037202511457     
   15.200000000000001        100.80000000000001        3.6664648113877663     
   15.200000000000001        101.60000000000001        3.6691765355954464     
   15.200000000000001        102.40000000000001        3.6702025877798503     

   16.000000000000000       0.80000000000000004        3.6706358801382852     
   16.000000000000000        1.6000000000000001        3.6705482097565567     
   16.000000000000000        2.4000000000000004        3.6701489544285493     
   16.000000000000000        3.2000000000000002        3.6698316640944659     
   16.000000000000000        4.0000000000000000        3.6699321395357769     
   16.000000000000000        4.8000000000000007        3.6702904253697328     
   16.000000000000000        5.6000000000000005        3.6703563198806117     
   16.000000000000000        6.4000000000000004        3.6696741467092804     
   16.000000000000000        7.2000000000000002        3.6694143622124522     
   16.000000000000000        8.0000000000000000        3.6692895888827297     
   16.000000000000000        8.8000000000000007        3.6700947866303961     
   16.000000000000000        9.6000000000000014        3.6729775847596096     
   16.000000000000000        10.400000000000000        3.6762757748633166     
   16.000000000000000        11.200000000000001        3.6751121960804087     
   16.000000000000000        12.000000000000000        3.6728035259181988     
   16.000000000000000        12.800000000000001        3.6553261357198936     
   16.000000000000000        13.600000000000001        3.6284171331667094     
   16.000000000000000        14.400000000000000        3.5948746283610093     
   16.000000000000000        15.200000000000001        3.5565268910565484     
   16.000000000000000        16.000000000000000        3.5280513538665716     
   16.000000000000000        16.800000000000001        3.5102059982107789     
   16.000000000000000        17.600000000000001        3.5039962567299252     
   16.000000000000000        18.400000000000002        3.5039619292632178     
   16.000000000000000        19.200000000000003        3.5051898835946860     
   16.000000000000000        20.000000000000000        3.5063639463097069     
   16.000000000000000        20.800000000000001        3.5071077176077567     
   16.000000000000000        21.600000000000001        3.5074407910770917     
   16.000000000000000        22.400000000000002        3.5051993633666241     
   16.000000000000000        23.200000000000003        3.5049689336418481     
   16.000000000000000        24.000000000000000        3.5041033149815850     
   16.000000000000000        24.800000000000001        3.5105626634935598     
   16.000000000000000        25.600000000000001        3.5272038464878044     
   16.000000000000000        26.400000000000002        3.5573084235709844     
   16.000000000000000        27.200000000000003        3.5944418625496364     
   16.000000000000000        28.000000000000000        3.6288895628800217     
   16.000000000000000        28.800000000000001        3.6549214308781055     
   16.000000000000000        29.600000000000001        3.6710599436410742     
   16.000000000000000        30.400000000000002        3.6765439992615532     
   16.000000000000000        31.200000000000003        3.6763376130046059     
   16.000000000000000        32.000000000000000        3.6730436530107018     
   16.000000000000000        32.800000000000004        3.6706429022557536     
   16.000000000000000        33.600000000000001        3.6702296651054640     
   16.000000000000000        34.399999999999999        3.6692979678913646     
   16.000000000000000        35.200000000000003        3.6694086842897122     
   16.000000000000000        36.000000000000000        3.6690867707017869     
   16.000000000000000        36.800000000000004        3.6701138760766070     
   16.000000000000000        37.600000000000001        3.6694544066444013     
   16.000000000000000        38.400000000000006        3.6699133031281144     
   16.000000000000000        39.200000000000003        3.6694450893475423     
   16.000000000000000        40.000000000000000        3.6708655246155013     
   16.000000000000000        40.800000000000004        3.6714076355648895     
   16.000000000000000        41.600000000000001        3.6692555608135655     
   16.000000000000000        42.400000000000006        3.6661107405014985     
   16.000000000000000        43.200000000000003        3.6627153512484538     
   16.000000000000000        44.000000000000000        3.6607639391687878     
   16.000000000000000        44.800000000000004        3.6635251192494467     
   16.000000000000000        45.600000000000001        3.6748408146549707     
   16.000000000000000        46.400000000000006        3.6933150097314154     
   16.000000000000000        47.200000000000003        3.7144557007022483     
   16.000000000000000        48.000000000000000        3.7298285732450607     
   16.000000000000000        48.800000000000004        3.7355131518289664     
   16.000000000000000        49.600000000000001        3.7330077448460450     
   16.000000000000000        50.400000000000006        3.7364690013399886     
   16.000000000000000        51.200000000000003        3.7478869065831315     
   16.000000000000000        52.000000000000000        3.7673572079880717     
   16.000000000000000        52.800000000000004        3.7803531928123792     
   16.000000000000000        53.600000000000001        3.7701397742964105     
   16.000000000000000        54.400000000000006        3.7452092063982882     
   16.000000000000000        55.200000000000003        3.7144992334206313     
   16.000000000000000        56.000000000000000        3.6884547762444906     
   16.000000000000000        56.800000000000004        3.6704422694305112     
   16.000000000000000        57.600000000000001        3.6626737463729286     
   16.000000000000000        58.400000000000006        3.6606282468937965     
   16.000000000000000        59.200000000000003        3.6635316711600177     
   16.000000000000000        60.000000000000000        3.6671639257293389     
   16.000000000000000        60.800000000000004        3.6697380107144575     
   16.000000000000000        61.600000000000001        3.6707099294867973     
   16.000000000000000        62.400000000000006        3.6697784830438978     
   16.000000000000000        63.200000000000003        3.6702881548219612     
   16.000000000000000        64.000000000000000        3.6700608522118139     
   16.000000000000000        64.799999999999997        3.6694991363914964     
   16.000000000000000        65.600000000000009        3.6691204530126984     
   16.000000000000000        66.400000000000006        3.6693532732141421     
   16.000000000000000        67.200000000000003        3.6695404835662058     
   16.000000000000000        68.000000000000000        3.6706325564973437     
   16.000000000000000        68.799999999999997        3.6708564525981093     
   16.000000000000000        69.600000000000009        3.6704607309649866     
   16.000000000000000        70.400000000000006        3.6687197733850150     
   16.000000000000000        71.200000000000003        3.6657998491008685     
   16.000000000000000        72.000000000000000        3.6608752077846369     
   16.000000000000000        72.799999999999997        3.6600188985465616     
   16.000000000000000        73.600000000000009        3.6683859967563182     
   16.000000000000000        74.400000000000006        3.6868179702630290     
   16.000000000000000        75.200000000000003        3.7142686495225590     
   16.000000000000000        76.000000000000000        3.7403592625935227     
   16.000000000000000        76.800000000000011        3.7512655786770761     
   16.000000000000000        77.600000000000009        3.7463136081917239     
   16.000000000000000        78.400000000000006        3.7415058354961839     
   16.000000000000000        79.200000000000003        3.7403836294680999     
   16.000000000000000        80.000000000000000        3.7428232056538411     
   16.000000000000000        80.800000000000011        3.7386448726190293     
   16.000000000000000        81.600000000000009        3.7395583306626543     
   16.000000000000000        82.400000000000006        3.7449317898071768     
   16.000000000000000        83.200000000000003        3.7480135461307755     
   16.000000000000000        84.000000000000000        3.7338764044359150     
   16.000000000000000        84.800000000000011        3.7068981139130539     
   16.000000000000000        85.600000000000009        3.6830943538478267     
   16.000000000000000        86.400000000000006        3.6854152549144827     
   16.000000000000000        87.200000000000003        3.7073157919165012     
   16.000000000000000        88.000000000000000        3.7352275909400925     
   16.000000000000000        88.800000000000011        3.7507223736438022     
   16.000000000000000        89.600000000000009        3.7484692498731569     
   16.000000000000000        90.400000000000006        3.7432302692675967     
   16.000000000000000        91.200000000000003        3.7402980542225204     
   16.000000000000000        92.000000000000000        3.7285563044970509     
   16.000000000000000        92.800000000000011        3.7047222015516419     
   16.000000000000000        93.600000000000009        3.6920168726022751     
   16.000000000000000        94.400000000000006        3.7059054388949084     
   16.000000000000000        95.200000000000003        3.7303210797117869     
   16.000000000000000        96.000000000000000        3.7360621084352958     
   16.000000000000000        96.800000000000011        3.7157866682797258     
   16.000000000000000        97.600000000000009        3.6876267815843313     
   16.000000000000000        98.400000000000006        3.6681157936995841     
   16.000000000000000        99.200000000000003        3.6592590343773006     
   16.000000000000000        100.00000000000000        3.6607216804473288     
   16.000000000000000        100.80000000000001        3.6648015126267892     
   16.000000000000000        101.60000000000001        3.6683888317907933     
   16.000000000000000        102.40000000000001        3.6700568778818914     

   16.800000000000001       0.80000000000000004        3.6711776389841360     
   16.800000000000001        1.6000000000000001        3.6713084749220215     
   16.800000000000001        2.4000000000000004        3.6705419820548375     
   16.800000000000001        3.2000000000000002        3.6693062015924918     
   16.800000000000001        4.0000000000000000        3.6695664443125566     
   16.800000000000001        4.8000000000000007        3.6699818092873158     
   16.800000000000001        5.6000000000000005        3.6698445384162266     
   16.800000000000001        6.4000000000000004        3.6696856419106019     
   16.800000000000001        7.2000000000000002        3.6699028930602720     
   16.800000000000001        8.0000000000000000        3.6695796150521072     
   16.800000000000001        8.8000000000000007        3.6711072733540906     
   16.800000000000001        9.6000000000000014        3.6730449586036462     
   16.800000000000001        10.400000000000000        3.6757716596249623     
   16.800000000000001        11.200000000000001        3.6760453939954183     
   16.800000000000001        12.000000000000000        3.6689443654810883     
   16.800000000000001        12.800000000000001        3.6529799218944312     
   16.800000000000001        13.600000000000001        3.6234334234235517     
   16.800000000000001        14.400000000000000        3.5864159023319173     
   16.800000000000001        15.200000000000001        3.5491071368441838     
   16.800000000000001        16.000000000000000        3.5242833239119231     
   16.800000000000001        16.800000000000001        3.5060142598592621     
   16.800000000000001        17.600000000000001        3.5019147636457446     
   16.800000000000001        18.400000000000002        3.5041749357706000     
   16.800000000000001        19.200000000000003        3.5070086127321778     
   16.800000000000001        20.000000000000000        3.5069909878392362     
   16.800000000000001        20.800000000000001        3.5074128130100100     
   16.800000000000001        21.600000000000001        3.5079663111221517     
   16.800000000000001        22.400000000000002        3.5076356089934664     
   16.800000000000001        23.200000000000003        3.5055241888182103     
   16.800000000000001        24.000000000000000        3.5033004157039795     
   16.800000000000001        24.800000000000001        3.5069888412906742     
   16.800000000000001        25.600000000000001        3.5218508114434330     
   16.800000000000001        26.400000000000002        3.5498881190497587     
   16.800000000000001        27.200000000000003        3.5871724415959498     
   16.800000000000001        28.000000000000000        3.6236960376353680     
   16.800000000000001        28.800000000000001        3.6521912195158839     
   16.800000000000001        29.600000000000001        3.6694403164099785     
   16.800000000000001        30.400000000000002        3.6765239127148988     
   16.800000000000001        31.200000000000003        3.6760950589964536     
   16.800000000000001        32.000000000000000        3.6736142901393931     
   16.800000000000001        32.800000000000004        3.6703048147599611     
   16.800000000000001        33.600000000000001        3.6695604965659245     
   16.800000000000001        34.399999999999999        3.6694666203756565     
   16.800000000000001        35.200000000000003        3.6692014114357114     
   16.800000000000001        36.000000000000000        3.6700570794331830     
   16.800000000000001        36.800000000000004        3.6708424102527535     
   16.800000000000001        37.600000000000001        3.6717405099849150     
   16.800000000000001        38.400000000000006        3.6700664611661868     
   16.800000000000001        39.200000000000003        3.6703713228998986     
   16.800000000000001        40.000000000000000        3.6708201040582611     
   16.800000000000001        40.800000000000004        3.6708146909736437     
   16.800000000000001        41.600000000000001        3.6694683730805000     
   16.800000000000001        42.400000000000006        3.6684020790594518     
   16.800000000000001        43.200000000000003        3.6659015634820236     
   16.800000000000001        44.000000000000000        3.6618593036595244     
   16.800000000000001        44.800000000000004        3.6610978337935052     
   16.800000000000001        45.600000000000001        3.6641027245346929     
   16.800000000000001        46.400000000000006        3.6741902743080108     
   16.800000000000001        47.200000000000003        3.6893191597829391     
   16.800000000000001        48.000000000000000        3.7057300292168542     
   16.800000000000001        48.800000000000004        3.7197929544739847     
   16.800000000000001        49.600000000000001        3.7301483908684014     
   16.800000000000001        50.400000000000006        3.7377927738091632     
   16.800000000000001        51.200000000000003        3.7428358332891269     
   16.800000000000001        52.000000000000000        3.7437354699090655     
   16.800000000000001        52.800000000000004        3.7369862809821366     
   16.800000000000001        53.600000000000001        3.7224866941739250     
   16.800000000000001        54.400000000000006        3.7023283106763105     
   16.800000000000001        55.200000000000003        3.6850940703046393     
   16.800000000000001        56.000000000000000        3.6718453363821459     
   16.800000000000001        56.800000000000004        3.6645444010853421     
   16.800000000000001        57.600000000000001        3.6633118038308541     
   16.800000000000001        58.400000000000006        3.6653422940844584     
   16.800000000000001        59.200000000000003        3.6683189057488761     
   16.800000000000001        60.000000000000000        3.6716490900520378     
   16.800000000000001        60.800000000000004        3.6732182494665997     
   16.800000000000001        61.600000000000001        3.6742704638105796     
   16.800000000000001        62.400000000000006        3.6731020228611762     
   16.800000000000001        63.200000000000003        3.6713957171166776     
   16.800000000000001        64.000000000000000        3.6703949027828329     
   16.800000000000001        64.799999999999997        3.6706702615285489     
   16.800000000000001        65.600000000000009        3.6687799535558372     
   16.800000000000001        66.400000000000006        3.6689520517356486     
   16.800000000000001        67.200000000000003        3.6696774733728916     
   16.800000000000001        68.000000000000000        3.6690443488158824     
   16.800000000000001        68.799999999999997        3.6707244794840634     
   16.800000000000001        69.600000000000009        3.6708499719466205     
   16.800000000000001        70.400000000000006        3.6695007615227428     
   16.800000000000001        71.200000000000003        3.6666918727523972     
   16.800000000000001        72.000000000000000        3.6628971484759449     
   16.800000000000001        72.799999999999997        3.6599135680410302     
   16.800000000000001        73.600000000000009        3.6619384941112494     
   16.800000000000001        74.400000000000006        3.6732004322358356     
   16.800000000000001        75.200000000000003        3.6910757842736750     
   16.800000000000001        76.000000000000000        3.7107377470591434     
   16.800000000000001        76.800000000000011        3.7253563437513404     
   16.800000000000001        77.600000000000009        3.7273712387169686     
   16.800000000000001        78.400000000000006        3.7167711085319350     
   16.800000000000001        79.200000000000003        3.7083241474943849     
   16.800000000000001        80.000000000000000        3.7045230512407579     
   16.800000000000001        80.800000000000011        3.7095193535635986     
   16.800000000000001        81.600000000000009        3.7202738171442626     
   16.800000000000001        82.400000000000006        3.7267051394200368     
   16.800000000000001        83.200000000000003        3.7205613097957331     
   16.800000000000001        84.000000000000000        3.7022577004732682     
   16.800000000000001        84.800000000000011        3.6827951271072852     
   16.800000000000001        85.600000000000009        3.6791939810798566     
   16.800000000000001        86.400000000000006        3.6984771360104904     
   16.800000000000001        87.200000000000003        3.7350856300276343     
   16.800000000000001        88.000000000000000        3.7667763474711839     
   16.800000000000001        88.800000000000011        3.7737383631482251     
   16.800000000000001        89.600000000000009        3.7728743424462428     
   16.800000000000001        90.400000000000006        3.8218364918876770     
   16.800000000000001        91.200000000000003        3.9169494453437390     
   16.800000000000001        92.000000000000000        3.9735580105969142     
   16.800000000000001        92.800000000000011        3.9018541983827695     
   16.800000000000001        93.600000000000009        3.8164978038300941     
   16.800000000000001        94.400000000000006        3.7342534048640372     
   16.800000000000001        95.200000000000003        3.7289889072494069     
   16.800000000000001        96.000000000000000        3.7549135666834381     
   16.800000000000001        96.800000000000011        3.7416937099766834     
   16.800000000000001        97.600000000000009        3.7053414508897511     
   16.800000000000001        98.400000000000006        3.6756223609452978     
   16.800000000000001        99.200000000000003        3.6611899354221769     
   16.800000000000001        100.00000000000000        3.6605155511406542     
   16.800000000000001        100.80000000000001        3.6629976762664995     
   16.800000000000001        101.60000000000001        3.6670855541230130     
   16.800000000000001        102.40000000000001        3.6701340057785123     

   17.600000000000001       0.80000000000000004        3.6714820243044644     
   17.600000000000001        1.6000000000000001        3.6711775512123386     
   17.600000000000001        2.4000000000000004        3.6701190707549860     
   17.600000000000001        3.2000000000000002        3.6699428255156246     
   17.600000000000001        4.0000000000000000        3.6699252422904878     
   17.600000000000001        4.8000000000000007        3.6695204312810588     
   17.600000000000001        5.6000000000000005        3.6697289870577010     
   17.600000000000001        6.4000000000000004        3.6696812329301505     
   17.600000000000001        7.2000000000000002        3.6696761832435563     
   17.600000000000001        8.0000000000000000        3.6701567282613250     
   17.600000000000001        8.8000000000000007        3.6708229623500790     
   17.600000000000001        9.6000000000000014        3.6738554415522020     
   17.600000000000001        10.400000000000000        3.6764943787673117     
   17.600000000000001        11.200000000000001        3.6767605491274264     
   17.600000000000001        12.000000000000000        3.6674045565725231     
   17.600000000000001        12.800000000000001        3.6516776808075559     
   17.600000000000001        13.600000000000001        3.6227305911070395     
   17.600000000000001        14.400000000000000        3.5847962694892659     
   17.600000000000001        15.200000000000001        3.5483592930824428     
   17.600000000000001        16.000000000000000        3.5203913514458494     
   17.600000000000001        16.800000000000001        3.5054964886948983     
   17.600000000000001        17.600000000000001        3.5029618469137187     
   17.600000000000001        18.400000000000002        3.5038838213591812     
   17.600000000000001        19.200000000000003        3.5066550302082939     
   17.600000000000001        20.000000000000000        3.5074624183007490     
   17.600000000000001        20.800000000000001        3.5073938380476513     
   17.600000000000001        21.600000000000001        3.5074618522989511     
   17.600000000000001        22.400000000000002        3.5070819159386661     
   17.600000000000001        23.200000000000003        3.5047441370273145     
   17.600000000000001        24.000000000000000        3.5030352934334119     
   17.600000000000001        24.800000000000001        3.5057214058424551     
   17.600000000000001        25.600000000000001        3.5198181846051733     
   17.600000000000001        26.400000000000002        3.5474030356497219     
   17.600000000000001        27.200000000000003        3.5843083021676394     
   17.600000000000001        28.000000000000000        3.6212285893930143     
   17.600000000000001        28.800000000000001        3.6515895481362839     
   17.600000000000001        29.600000000000001        3.6687768676737647     
   17.600000000000001        30.400000000000002        3.6749567082354186     
   17.600000000000001        31.200000000000003        3.6766817311690758     
   17.600000000000001        32.000000000000000        3.6735296017269969     
   17.600000000000001        32.800000000000004        3.6707200364199730     
   17.600000000000001        33.600000000000001        3.6695160782771241     
   17.600000000000001        34.399999999999999        3.6694109978327307     
   17.600000000000001        35.200000000000003        3.6689530060188575     
   17.600000000000001        36.000000000000000        3.6697642021885222     
   17.600000000000001        36.800000000000004        3.6698194415058043     
   17.600000000000001        37.600000000000001        3.6701122659515386     
   17.600000000000001        38.400000000000006        3.6707100110256818     
   17.600000000000001        39.200000000000003        3.6705630592845182     
   17.600000000000001        40.000000000000000        3.6700823016876623     
   17.600000000000001        40.800000000000004        3.6700098113643893     
   17.600000000000001        41.600000000000001        3.6701506689326902     
   17.600000000000001        42.400000000000006        3.6690379322731452     
   17.600000000000001        43.200000000000003        3.6670325357158045     
   17.600000000000001        44.000000000000000        3.6644672605661084     
   17.600000000000001        44.800000000000004        3.6619009432335825     
   17.600000000000001        45.600000000000001        3.6608318833337319     
   17.600000000000001        46.400000000000006        3.6626380663869820     
   17.600000000000001        47.200000000000003        3.6700600395799081     
   17.600000000000001        48.000000000000000        3.6795822680125343     
   17.600000000000001        48.800000000000004        3.6889702815964260     
   17.600000000000001        49.600000000000001        3.6988321246054028     
   17.600000000000001        50.400000000000006        3.7045365969110176     
   17.600000000000001        51.200000000000003        3.7065536765843548     
   17.600000000000001        52.000000000000000        3.7014410093070205     
   17.600000000000001        52.800000000000004        3.6973176067559637     
   17.600000000000001        53.600000000000001        3.6870399058014161     
   17.600000000000001        54.400000000000006        3.6779905622207401     
   17.600000000000001        55.200000000000003        3.6706888382368352     
   17.600000000000001        56.000000000000000        3.6666027548158371     
   17.600000000000001        56.800000000000004        3.6638370620725094     
   17.600000000000001        57.600000000000001        3.6675887491849157     
   17.600000000000001        58.400000000000006        3.6708322487135909     
   17.600000000000001        59.200000000000003        3.6737644386000379     
   17.600000000000001        60.000000000000000        3.6758457714324901     
   17.600000000000001        60.800000000000004        3.6771364140505285     
   17.600000000000001        61.600000000000001        3.6773669953210288     
   17.600000000000001        62.400000000000006        3.6755035375606195     
   17.600000000000001        63.200000000000003        3.6741248215980216     
   17.600000000000001        64.000000000000000        3.6714122252333059     
   17.600000000000001        64.799999999999997        3.6716232399581865     
   17.600000000000001        65.600000000000009        3.6696677967310287     
   17.600000000000001        66.400000000000006        3.6695290762853037     
   17.600000000000001        67.200000000000003        3.6699238784528729     
   17.600000000000001        68.000000000000000        3.6701657522641997     
   17.600000000000001        68.799999999999997        3.6707787709984090     
   17.600000000000001        69.600000000000009        3.6706147047136706     
   17.600000000000001        70.400000000000006        3.6705683046929014     
   17.600000000000001        71.200000000000003        3.6680703089464854     
   17.600000000000001        72.000000000000000        3.6648399807281664     
   17.600000000000001        72.799999999999997        3.6619142593694476     
   17.600000000000001        73.600000000000009        3.6605944310069876     
   17.600000000000001        74.400000000000006        3.6643725020745781     
   17.600000000000001        75.200000000000003        3.6703468991013799     
   17.600000000000001        76.000000000000000        3.6875335142523000     
   17.600000000000001        76.800000000000011        3.7007307584451965     
   17.600000000000001        77.600000000000009        3.7088720005996620     
   17.600000000000001        78.400000000000006        3.7105214127461257     
   17.600000000000001        79.200000000000003        3.7083565294217928     
   17.600000000000001        80.000000000000000        3.7075490076206097     
   17.600000000000001        80.800000000000011        3.7095584734957834     
   17.600000000000001        81.600000000000009        3.7107872903272194     
   17.600000000000001        82.400000000000006        3.7063591290376117     
   17.600000000000001        83.200000000000003        3.6931066780757917     
   17.600000000000001        84.000000000000000        3.6764318584494284     
   17.600000000000001        84.800000000000011        3.6671185607398020     
   17.600000000000001        85.600000000000009        3.6797228769729382     
   17.600000000000001        86.400000000000006        3.7156371948478895     
   17.600000000000001        87.200000000000003        3.7616934573257965     
   17.600000000000001        88.000000000000000        3.7930425684247631     
   17.600000000000001        88.800000000000011        3.7889305975261709     
   17.600000000000001        89.600000000000009        3.7868125137941049     
   17.600000000000001        90.400000000000006        3.9216901326041853     
   17.600000000000001        91.200000000000003        4.5009189640029561     
   17.600000000000001        92.000000000000000        4.5857295881901488     
   17.600000000000001        92.800000000000011        4.5567326750138779     
   17.600000000000001        93.600000000000009        4.5019246553396881     
   17.600000000000001        94.400000000000006        3.8296872807665232     
   17.600000000000001        95.200000000000003        3.7397018783942815     
   17.600000000000001        96.000000000000000        3.7751840793489788     
   17.600000000000001        96.800000000000011        3.7673051673767297     
   17.600000000000001        97.600000000000009        3.7234394796345391     
   17.600000000000001        98.400000000000006        3.6849488247059954     
   17.600000000000001        99.200000000000003        3.6645538493548111     
   17.600000000000001        100.00000000000000        3.6592173575400064     
   17.600000000000001        100.80000000000001        3.6617480145279773     
   17.600000000000001        101.60000000000001        3.6675756684502723     
   17.600000000000001        102.40000000000001        3.6695997281870798     

   18.400000000000002       0.80000000000000004        3.6703533128943762     
   18.400000000000002        1.6000000000000001        3.6710786312904946     
   18.400000000000002        2.4000000000000004        3.6702685582626460     
   18.400000000000002        3.2000000000000002        3.6700567833076914     
   18.400000000000002        4.0000000000000000        3.6705862814996006     
   18.400000000000002        4.8000000000000007        3.6697316656898167     
   18.400000000000002        5.6000000000000005        3.6696408455055440     
   18.400000000000002        6.4000000000000004        3.6695060890893765     
   18.400000000000002        7.2000000000000002        3.6694241148775575     
   18.400000000000002        8.0000000000000000        3.6708482322492424     
   18.400000000000002        8.8000000000000007        3.6709835343081743     
   18.400000000000002        9.6000000000000014        3.6725987346017011     
   18.400000000000002        10.400000000000000        3.6765677902429190     
   18.400000000000002        11.200000000000001        3.6766494634692761     
   18.400000000000002        12.000000000000000        3.6674618750587600     
   18.400000000000002        12.800000000000001        3.6525753595615567     
   18.400000000000002        13.600000000000001        3.6244319168165782     
   18.400000000000002        14.400000000000000        3.5869106370838546     
   18.400000000000002        15.200000000000001        3.5503039957439078     
   18.400000000000002        16.000000000000000        3.5222226414302051     
   18.400000000000002        16.800000000000001        3.5069306353492102     
   18.400000000000002        17.600000000000001        3.5026365217729305     
   18.400000000000002        18.400000000000002        3.5038704874532653     
   18.400000000000002        19.200000000000003        3.5059979861968991     
   18.400000000000002        20.000000000000000        3.5053748869269437     
   18.400000000000002        20.800000000000001        3.5066549081564333     
   18.400000000000002        21.600000000000001        3.5064160344167861     
   18.400000000000002        22.400000000000002        3.5059637237603374     
   18.400000000000002        23.200000000000003        3.5038180330977085     
   18.400000000000002        24.000000000000000        3.5024441430478879     
   18.400000000000002        24.800000000000001        3.5063773237390121     
   18.400000000000002        25.600000000000001        3.5213017241478095     
   18.400000000000002        26.400000000000002        3.5493759483072069     
   18.400000000000002        27.200000000000003        3.5862324003232602     
   18.400000000000002        28.000000000000000        3.6231483912503983     
   18.400000000000002        28.800000000000001        3.6520681954589396     
   18.400000000000002        29.600000000000001        3.6695739580708127     
   18.400000000000002        30.400000000000002        3.6763599084076324     
   18.400000000000002        31.200000000000003        3.6759395794593015     
   18.400000000000002        32.000000000000000        3.6733861491254425     
   18.400000000000002        32.800000000000004        3.6705962815504480     
   18.400000000000002        33.600000000000001        3.6697660423933289     
   18.400000000000002        34.399999999999999        3.6684596708441806     
   18.400000000000002        35.200000000000003        3.6703092391131045     
   18.400000000000002        36.000000000000000        3.6716155070595176     
   18.400000000000002        36.800000000000004        3.6702163671212209     
   18.400000000000002        37.600000000000001        3.6703747138019067     
   18.400000000000002        38.400000000000006        3.6706318818164219     
   18.400000000000002        39.200000000000003        3.6699603615933891     
   18.400000000000002        40.000000000000000        3.6702927403814867     
   18.400000000000002        40.800000000000004        3.6714290449738707     
   18.400000000000002        41.600000000000001        3.6700529805507878     
   18.400000000000002        42.400000000000006        3.6705375846436992     
   18.400000000000002        43.200000000000003        3.6691700853574454     
   18.400000000000002        44.000000000000000        3.6667057773020146     
   18.400000000000002        44.800000000000004        3.6643218045456365     
   18.400000000000002        45.600000000000001        3.6617745692059454     
   18.400000000000002        46.400000000000006        3.6599891677093788     
   18.400000000000002        47.200000000000003        3.6614986404715992     
   18.400000000000002        48.000000000000000        3.6630162711379386     
   18.400000000000002        48.800000000000004        3.6673552810359009     
   18.400000000000002        49.600000000000001        3.6717263509852409     
   18.400000000000002        50.400000000000006        3.6742506272086546     
   18.400000000000002        51.200000000000003        3.6744518850052414     
   18.400000000000002        52.000000000000000        3.6745188846712056     
   18.400000000000002        52.800000000000004        3.6709632475491998     
   18.400000000000002        53.600000000000001        3.6691263600865587     
   18.400000000000002        54.400000000000006        3.6673226768162253     
   18.400000000000002        55.200000000000003        3.6667183065313229     
   18.400000000000002        56.000000000000000        3.6672666936315368     
   18.400000000000002        56.800000000000004        3.6689479988147373     
   18.400000000000002        57.600000000000001        3.6713794028740292     
   18.400000000000002        58.400000000000006        3.6738304300166611     
   18.400000000000002        59.200000000000003        3.6757752881088366     
   18.400000000000002        60.000000000000000        3.6771252234192948     
   18.400000000000002        60.800000000000004        3.6778312073873294     
   18.400000000000002        61.600000000000001        3.6776576897050801     
   18.400000000000002        62.400000000000006        3.6773480607889608     
   18.400000000000002        63.200000000000003        3.6766096135815869     
   18.400000000000002        64.000000000000000        3.6752909204333166     
   18.400000000000002        64.799999999999997        3.6737553604733626     
   18.400000000000002        65.600000000000009        3.6726575060542821     
   18.400000000000002        66.400000000000006        3.6710672017757804     
   18.400000000000002        67.200000000000003        3.6700845295092162     
   18.400000000000002        68.000000000000000        3.6699069435430181     
   18.400000000000002        68.799999999999997        3.6709330852967974     
   18.400000000000002        69.600000000000009        3.6705316123584169     
   18.400000000000002        70.400000000000006        3.6701129655572333     
   18.400000000000002        71.200000000000003        3.6693422334955379     
   18.400000000000002        72.000000000000000        3.6666951051281989     
   18.400000000000002        72.799999999999997        3.6646268346455830     
   18.400000000000002        73.600000000000009        3.6619596569667170     
   18.400000000000002        74.400000000000006        3.6614890771382962     
   18.400000000000002        75.200000000000003        3.6636804491743584     
   18.400000000000002        76.000000000000000        3.6699528142013116     
   18.400000000000002        76.800000000000011        3.6809976627263081     
   18.400000000000002        77.600000000000009        3.6872189463230440     
   18.400000000000002        78.400000000000006        3.6938759490207547     
   18.400000000000002        79.200000000000003        3.6978708216996985     
   18.400000000000002        80.000000000000000        3.6984166066671285     
   18.400000000000002        80.800000000000011        3.6977519569883901     
   18.400000000000002        81.600000000000009        3.6928611163222582     
   18.400000000000002        82.400000000000006        3.6831276843785270     
   18.400000000000002        83.200000000000003        3.6694836913155795     
   18.400000000000002        84.000000000000000        3.6583839934413893     
   18.400000000000002        84.800000000000011        3.6615932823351818     
   18.400000000000002        85.600000000000009        3.6859487030905069     
   18.400000000000002        86.400000000000006        3.7322036178041187     
   18.400000000000002        87.200000000000003        3.7825129391745551     
   18.400000000000002        88.000000000000000        3.8081364356552467     
   18.400000000000002        88.800000000000011        3.7896054515649791     
   18.400000000000002        89.600000000000009        3.7632056930163866     
   18.400000000000002        90.400000000000006        3.8760909288718097     
   18.400000000000002        91.200000000000003        4.5030611919138019     
   18.400000000000002        92.000000000000000        4.5298168195045276     
   18.400000000000002        92.800000000000011        4.5277446636501288     
   18.400000000000002        93.600000000000009        4.5030020955199053     
   18.400000000000002        94.400000000000006        3.8515400422686281     
   18.400000000000002        95.200000000000003        3.7653170055093677     
   18.400000000000002        96.000000000000000        3.8014896300514569     
   18.400000000000002        96.800000000000011        3.7902462004830180     
   18.400000000000002        97.600000000000009        3.7400971323939185     
   18.400000000000002        98.400000000000006        3.6908446371279724     
   18.400000000000002        99.200000000000003        3.6660349547444562     
   18.400000000000002        100.00000000000000        3.6605987736303356     
   18.400000000000002        100.80000000000001        3.6605100989616606     
   18.400000000000002        101.60000000000001        3.6654608754960427     
   18.400000000000002        102.40000000000001        3.6687993946750299     

   19.200000000000003       0.80000000000000004        3.6702097651348224     
   19.200000000000003        1.6000000000000001        3.6711135567647823     
   19.200000000000003        2.4000000000000004        3.6704591206342090     
   19.200000000000003        3.2000000000000002        3.6699807120767947     
   19.200000000000003        4.0000000000000000        3.6702844672872259     
   19.200000000000003        4.8000000000000007        3.6698961307349118     
   19.200000000000003        5.6000000000000005        3.6696733760717892     
   19.200000000000003        6.4000000000000004        3.6695391439208596     
   19.200000000000003        7.2000000000000002        3.6694394571838340     
   19.200000000000003        8.0000000000000000        3.6696877062368678     
   19.200000000000003        8.8000000000000007        3.6708674268464696     
   19.200000000000003        9.6000000000000014        3.6731817701353351     
   19.200000000000003        10.400000000000000        3.6762538012656321     
   19.200000000000003        11.200000000000001        3.6768224472732749     
   19.200000000000003        12.000000000000000        3.6713035026353951     
   19.200000000000003        12.800000000000001        3.6551442319716556     
   19.200000000000003        13.600000000000001        3.6287122116760373     
   19.200000000000003        14.400000000000000        3.5933465999030139     
   19.200000000000003        15.200000000000001        3.5563975557739131     
   19.200000000000003        16.000000000000000        3.5260620104659748     
   19.200000000000003        16.800000000000001        3.5105297138258638     
   19.200000000000003        17.600000000000001        3.5037787496810378     
   19.200000000000003        18.400000000000002        3.5037379716606774     
   19.200000000000003        19.200000000000003        3.5052769025208890     
   19.200000000000003        20.000000000000000        3.5053256489164060     
   19.200000000000003        20.800000000000001        3.5062398796878353     
   19.200000000000003        21.600000000000001        3.5059393609463432     
   19.200000000000003        22.400000000000002        3.5050584914407468     
   19.200000000000003        23.200000000000003        3.5026351173552039     
   19.200000000000003        24.000000000000000        3.5024601246692186     
   19.200000000000003        24.800000000000001        3.5088095554241443     
   19.200000000000003        25.600000000000001        3.5257877876486137     
   19.200000000000003        26.400000000000002        3.5565083631443550     
   19.200000000000003        27.200000000000003        3.5930414055551405     
   19.200000000000003        28.000000000000000        3.6293500278466029     
   19.200000000000003        28.800000000000001        3.6557583499663471     
   19.200000000000003        29.600000000000001        3.6712009072781058     
   19.200000000000003        30.400000000000002        3.6769208578709631     
   19.200000000000003        31.200000000000003        3.6759696246513029     
   19.200000000000003        32.000000000000000        3.6731600645012055     
   19.200000000000003        32.800000000000004        3.6707515272958835     
   19.200000000000003        33.600000000000001        3.6695400899952686     
   19.200000000000003        34.399999999999999        3.6704438506448827     
   19.200000000000003        35.200000000000003        3.6697058396004105     
   19.200000000000003        36.000000000000000        3.6700145566470233     
   19.200000000000003        36.800000000000004        3.6689141928258073     
   19.200000000000003        37.600000000000001        3.6696570881010082     
   19.200000000000003        38.400000000000006        3.6700579007178895     
   19.200000000000003        39.200000000000003        3.6698563193983582     
   19.200000000000003        40.000000000000000        3.6702232982898728     
   19.200000000000003        40.800000000000004        3.6706571900068194     
   19.200000000000003        41.600000000000001        3.6711636800614378     
   19.200000000000003        42.400000000000006        3.6709499469728115     
   19.200000000000003        43.200000000000003        3.6705583956942367     
   19.200000000000003        44.000000000000000        3.6691556199775159     
   19.200000000000003        44.800000000000004        3.6679982866030403     
   19.200000000000003        45.600000000000001        3.6649974490887351     
   19.200000000000003        46.400000000000006        3.6623493275277879     
   19.200000000000003        47.200000000000003        3.6602630015475013     
   19.200000000000003        48.000000000000000        3.6596102451810908     
   19.200000000000003        48.800000000000004        3.6594051025084173     
   19.200000000000003        49.600000000000001        3.6606013444603955     
   19.200000000000003        50.400000000000006        3.6615292452843176     
   19.200000000000003        51.200000000000003        3.6619328540455869     
   19.200000000000003        52.000000000000000        3.6635458548596493     
   19.200000000000003        52.800000000000004        3.6644339124244532     
   19.200000000000003        53.600000000000001        3.6657559759339082     
   19.200000000000003        54.400000000000006        3.6666196645692937     
   19.200000000000003        55.200000000000003        3.6676857826116263     
   19.200000000000003        56.000000000000000        3.6679805546181812     
   19.200000000000003        56.800000000000004        3.6685600800351836     
   19.200000000000003        57.600000000000001        3.6690468212845109     
   19.200000000000003        58.400000000000006        3.6693041729391069     
   19.200000000000003        59.200000000000003        3.6697585901942698     
   19.200000000000003        60.000000000000000        3.6715582948680332     
   19.200000000000003        60.800000000000004        3.6718955800145006     
   19.200000000000003        61.600000000000001        3.6728877168391261     
   19.200000000000003        62.400000000000006        3.6767071709882049     
   19.200000000000003        63.200000000000003        3.6764080485806785     
   19.200000000000003        64.000000000000000        3.6765020839425651     
   19.200000000000003        64.799999999999997        3.6765303919950898     
   19.200000000000003        65.600000000000009        3.6745670955158540     
   19.200000000000003        66.400000000000006        3.6727615117662786     
   19.200000000000003        67.200000000000003        3.6715307798776351     
   19.200000000000003        68.000000000000000        3.6699584686915436     
   19.200000000000003        68.799999999999997        3.6693186455605451     
   19.200000000000003        69.600000000000009        3.6705480429115052     
   19.200000000000003        70.400000000000006        3.6699395212754613     
   19.200000000000003        71.200000000000003        3.6700946764149682     
   19.200000000000003        72.000000000000000        3.6696620509150333     
   19.200000000000003        72.799999999999997        3.6677477665645202     
   19.200000000000003        73.600000000000009        3.6647691320887916     
   19.200000000000003        74.400000000000006        3.6616666349636788     
   19.200000000000003        75.200000000000003        3.6605121660037279     
   19.200000000000003        76.000000000000000        3.6613937603571323     
   19.200000000000003        76.800000000000011        3.6654132802223578     
   19.200000000000003        77.600000000000009        3.6696163414594678     
   19.200000000000003        78.400000000000006        3.6742889022082657     
   19.200000000000003        79.200000000000003        3.6781541863798610     
   19.200000000000003        80.000000000000000        3.6793832698605602     
   19.200000000000003        80.800000000000011        3.6776430804881768     
   19.200000000000003        81.600000000000009        3.6726509037995396     
   19.200000000000003        82.400000000000006        3.6637461813970624     
   19.200000000000003        83.200000000000003        3.6552481787025872     
   19.200000000000003        84.000000000000000        3.6511372290603834     
   19.200000000000003        84.800000000000011        3.6621162856640059     
   19.200000000000003        85.600000000000009        3.6937993928205239     
   19.200000000000003        86.400000000000006        3.7441229217080387     
   19.200000000000003        87.200000000000003        3.7921726806921114     
   19.200000000000003        88.000000000000000        3.8116927630495416     
   19.200000000000003        88.800000000000011        3.7825375562434704     
   19.200000000000003        89.600000000000009        3.7190327615127323     
   19.200000000000003        90.400000000000006        3.7463288596039397     
   19.200000000000003        91.200000000000003        3.8442950260825288     
   19.200000000000003        92.000000000000000        3.8446288245043196     
   19.200000000000003        92.800000000000011        3.8277800561011106     
   19.200000000000003        93.600000000000009        3.8164604639824953     
   19.200000000000003        94.400000000000006        3.7751359578835215     
   19.200000000000003        95.200000000000003        3.7933390403099683     
   19.200000000000003        96.000000000000000        3.8301585426237836     
   19.200000000000003        96.800000000000011        3.8086919815052922     
   19.200000000000003        97.600000000000009        3.7483969820321903     
   19.200000000000003        98.400000000000006        3.6988541201273830     
   19.200000000000003        99.200000000000003        3.6693865411594322     
   19.200000000000003        100.00000000000000        3.6594554610721279     
   19.200000000000003        100.80000000000001        3.6603783522019584     
   19.200000000000003        101.60000000000001        3.6649250005699461     
   19.200000000000003        102.40000000000001        3.6676675497563171     

   20.000000000000000       0.80000000000000004        3.6704758043472263     
   20.000000000000000        1.6000000000000001        3.6709985885994172     
   20.000000000000000        2.4000000000000004        3.6703743583163893     
   20.000000000000000        3.2000000000000002        3.6700640921983623     
   20.000000000000000        4.0000000000000000        3.6698681988352333     
   20.000000000000000        4.8000000000000007        3.6700807285110510     
   20.000000000000000        5.6000000000000005        3.6697275343331288     
   20.000000000000000        6.4000000000000004        3.6701975358755572     
   20.000000000000000        7.2000000000000002        3.6683353942363652     
   20.000000000000000        8.0000000000000000        3.6695407796579618     
   20.000000000000000        8.8000000000000007        3.6703301448414232     
   20.000000000000000        9.6000000000000014        3.6729404373246641     
   20.000000000000000        10.400000000000000        3.6760432864029191     
   20.000000000000000        11.200000000000001        3.6772132636005437     
   20.000000000000000        12.000000000000000        3.6722922463349068     
   20.000000000000000        12.800000000000001        3.6589236690785549     
   20.000000000000000        13.600000000000001        3.6391276089669744     
   20.000000000000000        14.400000000000000        3.6041277878958775     
   20.000000000000000        15.200000000000001        3.5686278619421898     
   20.000000000000000        16.000000000000000        3.5377372428690306     
   20.000000000000000        16.800000000000001        3.5172165009230922     
   20.000000000000000        17.600000000000001        3.5065424116214507     
   20.000000000000000        18.400000000000002        3.5039724651539292     
   20.000000000000000        19.200000000000003        3.5046550976065016     
   20.000000000000000        20.000000000000000        3.5056184854616483     
   20.000000000000000        20.800000000000001        3.5055730806512924     
   20.000000000000000        21.600000000000001        3.5048002296615337     
   20.000000000000000        22.400000000000002        3.5047540165389139     
   20.000000000000000        23.200000000000003        3.5048386622925700     
   20.000000000000000        24.000000000000000        3.5071498750651822     
   20.000000000000000        24.800000000000001        3.5163761283277273     
   20.000000000000000        25.600000000000001        3.5369854514611836     
   20.000000000000000        26.400000000000002        3.5688041236254509     
   20.000000000000000        27.200000000000003        3.6046471042929253     
   20.000000000000000        28.000000000000000        3.6357101932716147     
   20.000000000000000        28.800000000000001        3.6605868053033612     
   20.000000000000000        29.600000000000001        3.6729976176529542     
   20.000000000000000        30.400000000000002        3.6756332170059673     
   20.000000000000000        31.200000000000003        3.6751830924314861     
   20.000000000000000        32.000000000000000        3.6726924028309558     
   20.000000000000000        32.800000000000004        3.6718754227571209     
   20.000000000000000        33.600000000000001        3.6694076463875724     
   20.000000000000000        34.399999999999999        3.6687394823623900     
   20.000000000000000        35.200000000000003        3.6694011057193014     
   20.000000000000000        36.000000000000000        3.6693267749731149     
   20.000000000000000        36.800000000000004        3.6708099791692406     
   20.000000000000000        37.600000000000001        3.6697460725686875     
   20.000000000000000        38.400000000000006        3.6696573053244288     
   20.000000000000000        39.200000000000003        3.6700118687038921     
   20.000000000000000        40.000000000000000        3.6707843100052884     
   20.000000000000000        40.800000000000004        3.6704802299054839     
   20.000000000000000        41.600000000000001        3.6708460083020884     
   20.000000000000000        42.400000000000006        3.6705917552603706     
   20.000000000000000        43.200000000000003        3.6714002581718828     
   20.000000000000000        44.000000000000000        3.6716274559862758     
   20.000000000000000        44.800000000000004        3.6702611685801423     
   20.000000000000000        45.600000000000001        3.6690623536663241     
   20.000000000000000        46.400000000000006        3.6665887371908958     
   20.000000000000000        47.200000000000003        3.6630598963721290     
   20.000000000000000        48.000000000000000        3.6626030397406253     
   20.000000000000000        48.800000000000004        3.6605706273683598     
   20.000000000000000        49.600000000000001        3.6609255267371714     
   20.000000000000000        50.400000000000006        3.6617759072996701     
   20.000000000000000        51.200000000000003        3.6635664614062482     
   20.000000000000000        52.000000000000000        3.6658312521675493     
   20.000000000000000        52.800000000000004        3.6674457442213932     
   20.000000000000000        53.600000000000001        3.6677592070562848     
   20.000000000000000        54.400000000000006        3.6669314951229195     
   20.000000000000000        55.200000000000003        3.6656985356516656     
   20.000000000000000        56.000000000000000        3.6634664511737651     
   20.000000000000000        56.800000000000004        3.6576589858264041     
   20.000000000000000        57.600000000000001        3.6566742353903527     
   20.000000000000000        58.400000000000006        3.6535232880357786     
   20.000000000000000        59.200000000000003        3.6521848313381011     
   20.000000000000000        60.000000000000000        3.6530463702318845     
   20.000000000000000        60.800000000000004        3.6547166099293484     
   20.000000000000000        61.600000000000001        3.6601000243038384     
   20.000000000000000        62.400000000000006        3.6655007452251036     
   20.000000000000000        63.200000000000003        3.6700776238419479     
   20.000000000000000        64.000000000000000        3.6741143507553664     
   20.000000000000000        64.799999999999997        3.6760139107103078     
   20.000000000000000        65.600000000000009        3.6757122090698289     
   20.000000000000000        66.400000000000006        3.6748297367925327     
   20.000000000000000        67.200000000000003        3.6732316016851749     
   20.000000000000000        68.000000000000000        3.6710886729524388     
   20.000000000000000        68.799999999999997        3.6699701357197041     
   20.000000000000000        69.600000000000009        3.6709594608079761     
   20.000000000000000        70.400000000000006        3.6697138474105517     
   20.000000000000000        71.200000000000003        3.6703711815100424     
   20.000000000000000        72.000000000000000        3.6706545048874877     
   20.000000000000000        72.799999999999997        3.6676060560850141     
   20.000000000000000        73.600000000000009        3.6673353500139396     
   20.000000000000000        74.400000000000006        3.6650999216942326     
   20.000000000000000        75.200000000000003        3.6625246340095035     
   20.000000000000000        76.000000000000000        3.6610214489415918     
   20.000000000000000        76.800000000000011        3.6606738816639472     
   20.000000000000000        77.600000000000009        3.6621118006684212     
   20.000000000000000        78.400000000000006        3.6628878441995254     
   20.000000000000000        79.200000000000003        3.6643013511512743     
   20.000000000000000        80.000000000000000        3.6649943176910944     
   20.000000000000000        80.800000000000011        3.6637558078952779     
   20.000000000000000        81.600000000000009        3.6609824064048309     
   20.000000000000000        82.400000000000006        3.6561024427917870     
   20.000000000000000        83.200000000000003        3.6511467200696472     
   20.000000000000000        84.000000000000000        3.6517872525735089     
   20.000000000000000        84.800000000000011        3.6662175611892716     
   20.000000000000000        85.600000000000009        3.6994883334215554     
   20.000000000000000        86.400000000000006        3.7466047707755532     
   20.000000000000000        87.200000000000003        3.7905416340858658     
   20.000000000000000        88.000000000000000        3.8067053119302874     
   20.000000000000000        88.800000000000011        3.7838651838720074     
   20.000000000000000        89.600000000000009        3.7525570995380884     
   20.000000000000000        90.400000000000006        4.0878614665944522     
   20.000000000000000        91.200000000000003        4.5031470979621933     
   20.000000000000000        92.000000000000000        4.1193369602389458     
   20.000000000000000        92.800000000000011        3.7489510685610252     
   20.000000000000000        93.600000000000009        3.7297461758566697     
   20.000000000000000        94.400000000000006        3.7463356663265892     
   20.000000000000000        95.200000000000003        3.8169811886943918     
   20.000000000000000        96.000000000000000        3.8478221911913764     
   20.000000000000000        96.800000000000011        3.8167134343539058     
   20.000000000000000        97.600000000000009        3.7540801884154664     
   20.000000000000000        98.400000000000006        3.7014642334635264     
   20.000000000000000        99.200000000000003        3.6704960644617284     
   20.000000000000000        100.00000000000000        3.6597626900217133     
   20.000000000000000        100.80000000000001        3.6606589621425418     
   20.000000000000000        101.60000000000001        3.6649743008182574     
   20.000000000000000        102.40000000000001        3.6682563231166472     

   20.800000000000001       0.80000000000000004        3.6705429919000268     
   20.800000000000001        1.6000000000000001        3.6710002384238125     
   20.800000000000001        2.4000000000000004        3.6706676214645984     
   20.800000000000001        3.2000000000000002        3.6706857996402045     
   20.800000000000001        4.0000000000000000        3.6703152579053686     
   20.800000000000001        4.8000000000000007        3.6698053163747861     
   20.800000000000001        5.6000000000000005        3.6699595419802327     
   20.800000000000001        6.4000000000000004        3.6705363748680098     
   20.800000000000001        7.2000000000000002        3.6694604685779670     
   20.800000000000001        8.0000000000000000        3.6694384577274453     
   20.800000000000001        8.8000000000000007        3.6710190568297887     
   20.800000000000001        9.6000000000000014        3.6720796389056787     
   20.800000000000001        10.400000000000000        3.6748096518753264     
   20.800000000000001        11.200000000000001        3.6767919971574616     
   20.800000000000001        12.000000000000000        3.6746510747525885     
   20.800000000000001        12.800000000000001        3.6646935553281019     
   20.800000000000001        13.600000000000001        3.6459950645469230     
   20.800000000000001        14.400000000000000        3.6185620946414385     
   20.800000000000001        15.200000000000001        3.5857299402809075     
   20.800000000000001        16.000000000000000        3.5536075193082239     
   20.800000000000001        16.800000000000001        3.5285568478759042     
   20.800000000000001        17.600000000000001        3.5118699613927835     
   20.800000000000001        18.400000000000002        3.5057210434836610     
   20.800000000000001        19.200000000000003        3.5048596069332922     
   20.800000000000001        20.000000000000000        3.5041428668880434     
   20.800000000000001        20.800000000000001        3.5038922336680511     
   20.800000000000001        21.600000000000001        3.5044295179911353     
   20.800000000000001        22.400000000000002        3.5048539240296179     
   20.800000000000001        23.200000000000003        3.5068621308892669     
   20.800000000000001        24.000000000000000        3.5136486897132420     
   20.800000000000001        24.800000000000001        3.5290216625734203     
   20.800000000000001        25.600000000000001        3.5540466213750213     
   20.800000000000001        26.400000000000002        3.5856727523343532     
   20.800000000000001        27.200000000000003        3.6186086750546300     
   20.800000000000001        28.000000000000000        3.6461135364401560     
   20.800000000000001        28.800000000000001        3.6651293054359013     
   20.800000000000001        29.600000000000001        3.6747034522453990     
   20.800000000000001        30.400000000000002        3.6765560322096325     
   20.800000000000001        31.200000000000003        3.6739888897636783     
   20.800000000000001        32.000000000000000        3.6714837776621527     
   20.800000000000001        32.800000000000004        3.6707973527222828     
   20.800000000000001        33.600000000000001        3.6695503425207550     
   20.800000000000001        34.399999999999999        3.6695057385396725     
   20.800000000000001        35.200000000000003        3.6697423115252477     
   20.800000000000001        36.000000000000000        3.6704730928572893     
   20.800000000000001        36.800000000000004        3.6708448814494816     
   20.800000000000001        37.600000000000001        3.6703771166053127     
   20.800000000000001        38.400000000000006        3.6693122849389121     
   20.800000000000001        39.200000000000003        3.6702436236603693     
   20.800000000000001        40.000000000000000        3.6705645931473723     
   20.800000000000001        40.800000000000004        3.6690358800415708     
   20.800000000000001        41.600000000000001        3.6714961257993357     
   20.800000000000001        42.400000000000006        3.6720869428044742     
   20.800000000000001        43.200000000000003        3.6719952643622973     
   20.800000000000001        44.000000000000000        3.6702633355547483     
   20.800000000000001        44.800000000000004        3.6705162278733470     
   20.800000000000001        45.600000000000001        3.6711852144699466     
   20.800000000000001        46.400000000000006        3.6682170451615645     
   20.800000000000001        47.200000000000003        3.6681188265920603     
   20.800000000000001        48.000000000000000        3.6675898647405960     
   20.800000000000001        48.800000000000004        3.6657262723877699     
   20.800000000000001        49.600000000000001        3.6660696547750282     
   20.800000000000001        50.400000000000006        3.6677207772362035     
   20.800000000000001        51.200000000000003        3.6695933361744557     
   20.800000000000001        52.000000000000000        3.6714357388586323     
   20.800000000000001        52.800000000000004        3.6711674192363737     
   20.800000000000001        53.600000000000001        3.6684594362228702     
   20.800000000000001        54.400000000000006        3.6624557309976344     
   20.800000000000001        55.200000000000003        3.6551039599851518     
   20.800000000000001        56.000000000000000        3.6462900305910653     
   20.800000000000001        56.800000000000004        3.6376592995725039     
   20.800000000000001        57.600000000000001        3.6296646837520439     
   20.800000000000001        58.400000000000006        3.6240217444904901     
   20.800000000000001        59.200000000000003        3.6225858353851206     
   20.800000000000001        60.000000000000000        3.6239852214773900     
   20.800000000000001        60.800000000000004        3.6284588882335012     
   20.800000000000001        61.600000000000001        3.6368176918479840     
   20.800000000000001        62.400000000000006        3.6460263635824881     
   20.800000000000001        63.200000000000003        3.6566737097834769     
   20.800000000000001        64.000000000000000        3.6659483442398271     
   20.800000000000001        64.799999999999997        3.6723391401781975     
   20.800000000000001        65.600000000000009        3.6763917617560367     
   20.800000000000001        66.400000000000006        3.6763694442546715     
   20.800000000000001        67.200000000000003        3.6745041683501309     
   20.800000000000001        68.000000000000000        3.6730326603175469     
   20.800000000000001        68.799999999999997        3.6707002402646691     
   20.800000000000001        69.600000000000009        3.6697610146344091     
   20.800000000000001        70.400000000000006        3.6709402460941285     
   20.800000000000001        71.200000000000003        3.6697288159207853     
   20.800000000000001        72.000000000000000        3.6702506945602780     
   20.800000000000001        72.799999999999997        3.6708315893104522     
   20.800000000000001        73.600000000000009        3.6702832580233040     
   20.800000000000001        74.400000000000006        3.6693525541184258     
   20.800000000000001        75.200000000000003        3.6668596973401835     
   20.800000000000001        76.000000000000000        3.6639109135836296     
   20.800000000000001        76.800000000000011        3.6629523269517246     
   20.800000000000001        77.600000000000009        3.6622377261442822     
   20.800000000000001        78.400000000000006        3.6615898654058161     
   20.800000000000001        79.200000000000003        3.6613747489428912     
   20.800000000000001        80.000000000000000        3.6613598339966265     
   20.800000000000001        80.800000000000011        3.6607995723837528     
   20.800000000000001        81.600000000000009        3.6596481726972514     
   20.800000000000001        82.400000000000006        3.6567766172624552     
   20.800000000000001        83.200000000000003        3.6526216711503054     
   20.800000000000001        84.000000000000000        3.6556429257176841     
   20.800000000000001        84.800000000000011        3.6688627384151178     
   20.800000000000001        85.600000000000009        3.6996075172647509     
   20.800000000000001        86.400000000000006        3.7429845422172643     
   20.800000000000001        87.200000000000003        3.7808480749432536     
   20.800000000000001        88.000000000000000        3.7932052687505822     
   20.800000000000001        88.800000000000011        3.7843912840260687     
   20.800000000000001        89.600000000000009        3.8579187668667112     
   20.800000000000001        90.400000000000006        4.5046244225614549     
   20.800000000000001        91.200000000000003        4.5010623149467515     
   20.800000000000001        92.000000000000000        4.4971721230025139     
   20.800000000000001        92.800000000000011        4.5046465927195589     
   20.800000000000001        93.600000000000009        3.8508845795615603     
   20.800000000000001        94.400000000000006        3.7811640407329046     
   20.800000000000001        95.200000000000003        3.8324047544400406     
   20.800000000000001        96.000000000000000        3.8515489976821127     
   20.800000000000001        96.800000000000011        3.8125259120294457     
   20.800000000000001        97.600000000000009        3.7488152490153213     
   20.800000000000001        98.400000000000006        3.6978729788186033     
   20.800000000000001        99.200000000000003        3.6701756325755888     
   20.800000000000001        100.00000000000000        3.6593592885707062     
   20.800000000000001        100.80000000000001        3.6614821714009116     
   20.800000000000001        101.60000000000001        3.6626500991342379     
   20.800000000000001        102.40000000000001        3.6686446781480386     

   21.600000000000001       0.80000000000000004        3.6700719007773270     
   21.600000000000001        1.6000000000000001        3.6709086230364592     
   21.600000000000001        2.4000000000000004        3.6717462587576497     
   21.600000000000001        3.2000000000000002        3.6694492434758512     
   21.600000000000001        4.0000000000000000        3.6703056700238665     
   21.600000000000001        4.8000000000000007        3.6703185718569493     
   21.600000000000001        5.6000000000000005        3.6705447981203956     
   21.600000000000001        6.4000000000000004        3.6700715119672669     
   21.600000000000001        7.2000000000000002        3.6681240395851025     
   21.600000000000001        8.0000000000000000        3.6695064364115728     
   21.600000000000001        8.8000000000000007        3.6696734749445694     
   21.600000000000001        9.6000000000000014        3.6714502159748368     
   21.600000000000001        10.400000000000000        3.6730416968040038     
   21.600000000000001        11.200000000000001        3.6777089907935543     
   21.600000000000001        12.000000000000000        3.6759034146062972     
   21.600000000000001        12.800000000000001        3.6702273696255783     
   21.600000000000001        13.600000000000001        3.6566752844097414     
   21.600000000000001        14.400000000000000        3.6332140846795480     
   21.600000000000001        15.200000000000001        3.6046456700751324     
   21.600000000000001        16.000000000000000        3.5753803382886091     
   21.600000000000001        16.800000000000001        3.5479496692405417     
   21.600000000000001        17.600000000000001        3.5282638938403807     
   21.600000000000001        18.400000000000002        3.5176439135462116     
   21.600000000000001        19.200000000000003        3.5105471575267284     
   21.600000000000001        20.000000000000000        3.5074253047254595     
   21.600000000000001        20.800000000000001        3.5063721590820296     
   21.600000000000001        21.600000000000001        3.5074427085337629     
   21.600000000000001        22.400000000000002        3.5114413184592221     
   21.600000000000001        23.200000000000003        3.5167613174310635     
   21.600000000000001        24.000000000000000        3.5280390106236816     
   21.600000000000001        24.800000000000001        3.5484671708467119     
   21.600000000000001        25.600000000000001        3.5754269872675781     
   21.600000000000001        26.400000000000002        3.6054533360102403     
   21.600000000000001        27.200000000000003        3.6340617274887279     
   21.600000000000001        28.000000000000000        3.6567130265015471     
   21.600000000000001        28.800000000000001        3.6707553101013826     
   21.600000000000001        29.600000000000001        3.6764452698926320     
   21.600000000000001        30.400000000000002        3.6761081276361667     
   21.600000000000001        31.200000000000003        3.6741704301978677     
   21.600000000000001        32.000000000000000        3.6708704384840880     
   21.600000000000001        32.800000000000004        3.6704623444678171     
   21.600000000000001        33.600000000000001        3.6703454709898580     
   21.600000000000001        34.399999999999999        3.6695664642294661     
   21.600000000000001        35.200000000000003        3.6703694129557203     
   21.600000000000001        36.000000000000000        3.6705044614355877     
   21.600000000000001        36.800000000000004        3.6705897744715306     
   21.600000000000001        37.600000000000001        3.6709767159300117     
   21.600000000000001        38.400000000000006        3.6707963704636439     
   21.600000000000001        39.200000000000003        3.6704362084728208     
   21.600000000000001        40.000000000000000        3.6699223683339914     
   21.600000000000001        40.800000000000004        3.6704880322407889     
   21.600000000000001        41.600000000000001        3.6708674812497821     
   21.600000000000001        42.400000000000006        3.6709716423302008     
   21.600000000000001        43.200000000000003        3.6711473622059621     
   21.600000000000001        44.000000000000000        3.6716440481505694     
   21.600000000000001        44.800000000000004        3.6718213931127792     
   21.600000000000001        45.600000000000001        3.6717985191800619     
   21.600000000000001        46.400000000000006        3.6703690781782843     
   21.600000000000001        47.200000000000003        3.6697905856563295     
   21.600000000000001        48.000000000000000        3.6696351060938377     
   21.600000000000001        48.800000000000004        3.6698738503311352     
   21.600000000000001        49.600000000000001        3.6728781183906523     
   21.600000000000001        50.400000000000006        3.6725364619056515     
   21.600000000000001        51.200000000000003        3.6746257762853878     
   21.600000000000001        52.000000000000000        3.6742871345919896     
   21.600000000000001        52.800000000000004        3.6702426652042242     
   21.600000000000001        53.600000000000001        3.6607829560203915     
   21.600000000000001        54.400000000000006        3.6495266131720392     
   21.600000000000001        55.200000000000003        3.6343732219922464     
   21.600000000000001        56.000000000000000        3.6190605929427275     
   21.600000000000001        56.800000000000004        3.6051855765425804     
   21.600000000000001        57.600000000000001        3.5941384557192873     
   21.600000000000001        58.400000000000006        3.5858289592909967     
   21.600000000000001        59.200000000000003        3.5846455838514717     
   21.600000000000001        60.000000000000000        3.5868160187064415     
   21.600000000000001        60.800000000000004        3.5935113014582485     
   21.600000000000001        61.600000000000001        3.6044270088593113     
   21.600000000000001        62.400000000000006        3.6187033296569417     
   21.600000000000001        63.200000000000003        3.6346722214889100     
   21.600000000000001        64.000000000000000        3.6495959403725973     
   21.600000000000001        64.799999999999997        3.6633186197869199     
   21.600000000000001        65.600000000000009        3.6721433047326157     
   21.600000000000001        66.400000000000006        3.6762339452838160     
   21.600000000000001        67.200000000000003        3.6763012204134773     
   21.600000000000001        68.000000000000000        3.6738760414241631     
   21.600000000000001        68.799999999999997        3.6719180841618364     
   21.600000000000001        69.600000000000009        3.6704859313868585     
   21.600000000000001        70.400000000000006        3.6697700675546980     
   21.600000000000001        71.200000000000003        3.6700476102245512     
   21.600000000000001        72.000000000000000        3.6705318012827197     
   21.600000000000001        72.799999999999997        3.6709223460395797     
   21.600000000000001        73.600000000000009        3.6692740581195404     
   21.600000000000001        74.400000000000006        3.6704559788967934     
   21.600000000000001        75.200000000000003        3.6687373242698866     
   21.600000000000001        76.000000000000000        3.6684676494967174     
   21.600000000000001        76.800000000000011        3.6687248349239554     
   21.600000000000001        77.600000000000009        3.6659516191268855     
   21.600000000000001        78.400000000000006        3.6647202951483502     
   21.600000000000001        79.200000000000003        3.6648904687088737     
   21.600000000000001        80.000000000000000        3.6645241219562652     
   21.600000000000001        80.800000000000011        3.6645653993867300     
   21.600000000000001        81.600000000000009        3.6635248240430460     
   21.600000000000001        82.400000000000006        3.6611341341770580     
   21.600000000000001        83.200000000000003        3.6573938692852552     
   21.600000000000001        84.000000000000000        3.6584708130311689     
   21.600000000000001        84.800000000000011        3.6694583271276371     
   21.600000000000001        85.600000000000009        3.6957372529174419     
   21.600000000000001        86.400000000000006        3.7334653155692403     
   21.600000000000001        87.200000000000003        3.7665810038918548     
   21.600000000000001        88.000000000000000        3.7755615311978965     
   21.600000000000001        88.800000000000011        3.7589589489845281     
   21.600000000000001        89.600000000000009        3.8650449165643321     
   21.600000000000001        90.400000000000006        4.5015859531918458     
   21.600000000000001        91.200000000000003        4.5890032178331479     
   21.600000000000001        92.000000000000000        4.5685785333310331     
   21.600000000000001        92.800000000000011        4.5062412968601313     
   21.600000000000001        93.600000000000009        3.8718384759181643     
   21.600000000000001        94.400000000000006        3.8022628193943064     
   21.600000000000001        95.200000000000003        3.8359406456895626     
   21.600000000000001        96.000000000000000        3.8391347835923866     
   21.600000000000001        96.800000000000011        3.7963490662888484     
   21.600000000000001        97.600000000000009        3.7372848972685353     
   21.600000000000001        98.400000000000006        3.6916573281594021     
   21.600000000000001        99.200000000000003        3.6667113053924347     
   21.600000000000001        100.00000000000000        3.6600915571916763     
   21.600000000000001        100.80000000000001        3.6590875712794717     
   21.600000000000001        101.60000000000001        3.6660470341703384     
   21.600000000000001        102.40000000000001        3.6691650684645278     

   22.400000000000002       0.80000000000000004        3.6706338350148657     
   22.400000000000002        1.6000000000000001        3.6706062014191576     
   22.400000000000002        2.4000000000000004        3.6710825473803079     
   22.400000000000002        3.2000000000000002        3.6702482421454308     
   22.400000000000002        4.0000000000000000        3.6699781145074173     
   22.400000000000002        4.8000000000000007        3.6697777357244998     
   22.400000000000002        5.6000000000000005        3.6691517830218507     
   22.400000000000002        6.4000000000000004        3.6699600560143737     
   22.400000000000002        7.2000000000000002        3.6690008794308198     
   22.400000000000002        8.0000000000000000        3.6689208519818961     
   22.400000000000002        8.8000000000000007        3.6693155113548568     
   22.400000000000002        9.6000000000000014        3.6704473371527002     
   22.400000000000002        10.400000000000000        3.6734495579043456     
   22.400000000000002        11.200000000000001        3.6756372524120287     
   22.400000000000002        12.000000000000000        3.6763551734578135     
   22.400000000000002        12.800000000000001        3.6740261429085268     
   22.400000000000002        13.600000000000001        3.6657572707617048     
   22.400000000000002        14.400000000000000        3.6500704435730085     
   22.400000000000002        15.200000000000001        3.6276361435177558     
   22.400000000000002        16.000000000000000        3.6009420218854657     
   22.400000000000002        16.800000000000001        3.5747979837168589     
   22.400000000000002        17.600000000000001        3.5522940654200825     
   22.400000000000002        18.400000000000002        3.5377895203617800     
   22.400000000000002        19.200000000000003        3.5277786789201362     
   22.400000000000002        20.000000000000000        3.5215917427776424     
   22.400000000000002        20.800000000000001        3.5246632377910876     
   22.400000000000002        21.600000000000001        3.5215668865140950     
   22.400000000000002        22.400000000000002        3.5277520037683145     
   22.400000000000002        23.200000000000003        3.5365815270663208     
   22.400000000000002        24.000000000000000        3.5524871383386696     
   22.400000000000002        24.800000000000001        3.5749210800628579     
   22.400000000000002        25.600000000000001        3.6008892542140005     
   22.400000000000002        26.400000000000002        3.6265935661000461     
   22.400000000000002        27.200000000000003        3.6501854236813123     
   22.400000000000002        28.000000000000000        3.6658710830622461     
   22.400000000000002        28.800000000000001        3.6737052524427565     
   22.400000000000002        29.600000000000001        3.6763666838786473     
   22.400000000000002        30.400000000000002        3.6750426916488883     
   22.400000000000002        31.200000000000003        3.6724401139951661     
   22.400000000000002        32.000000000000000        3.6705651615082635     
   22.400000000000002        32.800000000000004        3.6699969023098027     
   22.400000000000002        33.600000000000001        3.6708223378422447     
   22.400000000000002        34.399999999999999        3.6704349530787161     
   22.400000000000002        35.200000000000003        3.6708451157457014     
   22.400000000000002        36.000000000000000        3.6710131355411093     
   22.400000000000002        36.800000000000004        3.6706789177995729     
   22.400000000000002        37.600000000000001        3.6693975414364703     
   22.400000000000002        38.400000000000006        3.6699592241360524     
   22.400000000000002        39.200000000000003        3.6690807492586353     
   22.400000000000002        40.000000000000000        3.6683380627245175     
   22.400000000000002        40.800000000000004        3.6685701132713104     
   22.400000000000002        41.600000000000001        3.6683533157576744     
   22.400000000000002        42.400000000000006        3.6683509016253084     
   22.400000000000002        43.200000000000003        3.6682011848380758     
   22.400000000000002        44.000000000000000        3.6690441559059974     
   22.400000000000002        44.800000000000004        3.6706204423430679     
   22.400000000000002        45.600000000000001        3.6708180719156118     
   22.400000000000002        46.400000000000006        3.6699483343065404     
   22.400000000000002        47.200000000000003        3.6707838822063348     
   22.400000000000002        48.000000000000000        3.6713488337439895     
   22.400000000000002        48.800000000000004        3.6726655885146586     
   22.400000000000002        49.600000000000001        3.6743154976638697     
   22.400000000000002        50.400000000000006        3.6770291044987808     
   22.400000000000002        51.200000000000003        3.6760030570297686     
   22.400000000000002        52.000000000000000        3.6721234314203315     
   22.400000000000002        52.800000000000004        3.6627608371997065     
   22.400000000000002        53.600000000000001        3.6478278014441017     
   22.400000000000002        54.400000000000006        3.6274825777664823     
   22.400000000000002        55.200000000000003        3.6065728299051432     
   22.400000000000002        56.000000000000000        3.5861728045225125     
   22.400000000000002        56.800000000000004        3.5690840061735156     
   22.400000000000002        57.600000000000001        3.5570147289934164     
   22.400000000000002        58.400000000000006        3.5493463723090124     
   22.400000000000002        59.200000000000003        3.5469957396081675     
   22.400000000000002        60.000000000000000        3.5491018739886311     
   22.400000000000002        60.800000000000004        3.5566110708145100     
   22.400000000000002        61.600000000000001        3.5694952304857437     
   22.400000000000002        62.400000000000006        3.5859058281356768     
   22.400000000000002        63.200000000000003        3.6059558565185816     
   22.400000000000002        64.000000000000000        3.6271321161126555     
   22.400000000000002        64.799999999999997        3.6466629398721575     
   22.400000000000002        65.600000000000009        3.6597901961510506     
   22.400000000000002        66.400000000000006        3.6721164175419694     
   22.400000000000002        67.200000000000003        3.6757728355165051     
   22.400000000000002        68.000000000000000        3.6774179247833749     
   22.400000000000002        68.799999999999997        3.6735170073877770     
   22.400000000000002        69.600000000000009        3.6726656364631496     
   22.400000000000002        70.400000000000006        3.6698940000285405     
   22.400000000000002        71.200000000000003        3.6698065411615288     
   22.400000000000002        72.000000000000000        3.6705888767312049     
   22.400000000000002        72.799999999999997        3.6708573824437218     
   22.400000000000002        73.600000000000009        3.6707775792092061     
   22.400000000000002        74.400000000000006        3.6704604285350877     
   22.400000000000002        75.200000000000003        3.6703721085306453     
   22.400000000000002        76.000000000000000        3.6708414559070399     
   22.400000000000002        76.800000000000011        3.6696168374664149     
   22.400000000000002        77.600000000000009        3.6685640077189645     
   22.400000000000002        78.400000000000006        3.6685372808450931     
   22.400000000000002        79.200000000000003        3.6685676316923632     
   22.400000000000002        80.000000000000000        3.6689581566195160     
   22.400000000000002        80.800000000000011        3.6690633046840202     
   22.400000000000002        81.600000000000009        3.6680832501868492     
   22.400000000000002        82.400000000000006        3.6657148901325041     
   22.400000000000002        83.200000000000003        3.6603256392274930     
   22.400000000000002        84.000000000000000        3.6597558407554280     
   22.400000000000002        84.800000000000011        3.6677729619600328     
   22.400000000000002        85.600000000000009        3.6861739878755166     
   22.400000000000002        86.400000000000006        3.7201605193411247     
   22.400000000000002        87.200000000000003        3.7505800074321245     
   22.400000000000002        88.000000000000000        3.7597449861690047     
   22.400000000000002        88.800000000000011        3.7266411515593503     
   22.400000000000002        89.600000000000009        3.7582461063477575     
   22.400000000000002        90.400000000000006        4.4992554098785753     
   22.400000000000002        91.200000000000003        4.5069892673670662     
   22.400000000000002        92.000000000000000        4.5060967592268346     
   22.400000000000002        92.800000000000011        4.0512737314754546     
   22.400000000000002        93.600000000000009        3.7735239373163862     
   22.400000000000002        94.400000000000006        3.8008301592799767     
   22.400000000000002        95.200000000000003        3.8282780438947461     
   22.400000000000002        96.000000000000000        3.8161419258117322     
   22.400000000000002        96.800000000000011        3.7718341549842518     
   22.400000000000002        97.600000000000009        3.7209350115088076     
   22.400000000000002        98.400000000000006        3.6829123772278800     
   22.400000000000002        99.200000000000003        3.6639829735901137     
   22.400000000000002        100.00000000000000        3.6596249149996405     
   22.400000000000002        100.80000000000001        3.6624127237178441     
   22.400000000000002        101.60000000000001        3.6666698710482177     
   22.400000000000002        102.40000000000001        3.6696433529240915     

   23.200000000000003       0.80000000000000004        3.6709124341885064     
   23.200000000000003        1.6000000000000001        3.6704006387583354     
   23.200000000000003        2.4000000000000004        3.6698424020171894     
   23.200000000000003        3.2000000000000002        3.6700450526718162     
   23.200000000000003        4.0000000000000000        3.6691056918258393     
   23.200000000000003        4.8000000000000007        3.6703021078216551     
   23.200000000000003        5.6000000000000005        3.6700335069803556     
   23.200000000000003        6.4000000000000004        3.6701518496983998     
   23.200000000000003        7.2000000000000002        3.6701563574788652     
   23.200000000000003        8.0000000000000000        3.6689133005032035     
   23.200000000000003        8.8000000000000007        3.6696453964709708     
   23.200000000000003        9.6000000000000014        3.6702014387662718     
   23.200000000000003        10.400000000000000        3.6701818369837449     
   23.200000000000003        11.200000000000001        3.6751429942154790     
   23.200000000000003        12.000000000000000        3.6759618574105941     
   23.200000000000003        12.800000000000001        3.6766131884114612     
   23.200000000000003        13.600000000000001        3.6725725976757309     
   23.200000000000003        14.400000000000000        3.6631118191818066     
   23.200000000000003        15.200000000000001        3.6475137123490913     
   23.200000000000003        16.000000000000000        3.6272916265295492     
   23.200000000000003        16.800000000000001        3.6053132764715605     
   23.200000000000003        17.600000000000001        3.5848552181400137     
   23.200000000000003        18.400000000000002        3.5693175385277249     
   23.200000000000003        19.200000000000003        3.5564071737728455     
   23.200000000000003        20.000000000000000        3.5480752242428095     
   23.200000000000003        20.800000000000001        3.5470413436971127     
   23.200000000000003        21.600000000000001        3.5492529214051118     
   23.200000000000003        22.400000000000002        3.5559476942040251     
   23.200000000000003        23.200000000000003        3.5688642723417323     
   23.200000000000003        24.000000000000000        3.5847468418143684     
   23.200000000000003        24.800000000000001        3.6048810519052630     
   23.200000000000003        25.600000000000001        3.6267083557853010     
   23.200000000000003        26.400000000000002        3.6464417693861169     
   23.200000000000003        27.200000000000003        3.6618293772250410     
   23.200000000000003        28.000000000000000        3.6713537049161551     
   23.200000000000003        28.800000000000001        3.6757929701254768     
   23.200000000000003        29.600000000000001        3.6756368775948229     
   23.200000000000003        30.400000000000002        3.6734788143155845     
   23.200000000000003        31.200000000000003        3.6711894838462680     
   23.200000000000003        32.000000000000000        3.6697709906805733     
   23.200000000000003        32.800000000000004        3.6695061770806858     
   23.200000000000003        33.600000000000001        3.6701247830389057     
   23.200000000000003        34.399999999999999        3.6710260373135073     
   23.200000000000003        35.200000000000003        3.6705750523840348     
   23.200000000000003        36.000000000000000        3.6701521186974739     
   23.200000000000003        36.800000000000004        3.6691558954238470     
   23.200000000000003        37.600000000000001        3.6681413880782463     
   23.200000000000003        38.400000000000006        3.6668810207539808     
   23.200000000000003        39.200000000000003        3.6658570661738206     
   23.200000000000003        40.000000000000000        3.6652274131100628     
   23.200000000000003        40.800000000000004        3.6643204882673226     
   23.200000000000003        41.600000000000001        3.6639698127668843     
   23.200000000000003        42.400000000000006        3.6639291139098145     
   23.200000000000003        43.200000000000003        3.6657595588686753     
   23.200000000000003        44.000000000000000        3.6657813545623856     
   23.200000000000003        44.800000000000004        3.6674057891896963     
   23.200000000000003        45.600000000000001        3.6683113884056704     
   23.200000000000003        46.400000000000006        3.6691678331100235     
   23.200000000000003        47.200000000000003        3.6700705839797183     
   23.200000000000003        48.000000000000000        3.6718732087473089     
   23.200000000000003        48.800000000000004        3.6743417163410577     
   23.200000000000003        49.600000000000001        3.6768285100031037     
   23.200000000000003        50.400000000000006        3.6781042979348215     
   23.200000000000003        51.200000000000003        3.6747855072466034     
   23.200000000000003        52.000000000000000        3.6663137852603844     
   23.200000000000003        52.800000000000004        3.6501161820812693     
   23.200000000000003        53.600000000000001        3.6280889828227458     
   23.200000000000003        54.400000000000006        3.6017416394451232     
   23.200000000000003        55.200000000000003        3.5763781620417996     
   23.200000000000003        56.000000000000000        3.5538472774910330     
   23.200000000000003        56.800000000000004        3.5372997110098900     
   23.200000000000003        57.600000000000001        3.5267546559889174     
   23.200000000000003        58.400000000000006        3.5209894549684955     
   23.200000000000003        59.200000000000003        3.5187492803194971     
   23.200000000000003        60.000000000000000        3.5211736353137790     
   23.200000000000003        60.800000000000004        3.5274657827779845     
   23.200000000000003        61.600000000000001        3.5377494949808357     
   23.200000000000003        62.400000000000006        3.5538695143470900     
   23.200000000000003        63.200000000000003        3.5757479759411326     
   23.200000000000003        64.000000000000000        3.6008799405926704     
   23.200000000000003        64.799999999999997        3.6309595489022746     
   23.200000000000003        65.600000000000009        3.6489808760977325     
   23.200000000000003        66.400000000000006        3.6649633372059087     
   23.200000000000003        67.200000000000003        3.6738194656505336     
   23.200000000000003        68.000000000000000        3.6765608424434815     
   23.200000000000003        68.799999999999997        3.6751038976526589     
   23.200000000000003        69.600000000000009        3.6738283732838268     
   23.200000000000003        70.400000000000006        3.6719470924461790     
   23.200000000000003        71.200000000000003        3.6692907627861313     
   23.200000000000003        72.000000000000000        3.6687634005716268     
   23.200000000000003        72.799999999999997        3.6703761558689352     
   23.200000000000003        73.600000000000009        3.6702468430760695     
   23.200000000000003        74.400000000000006        3.6688996313488786     
   23.200000000000003        75.200000000000003        3.6701819361927392     
   23.200000000000003        76.000000000000000        3.6705565914364491     
   23.200000000000003        76.800000000000011        3.6700323231940262     
   23.200000000000003        77.600000000000009        3.6695424594154100     
   23.200000000000003        78.400000000000006        3.6700854353978407     
   23.200000000000003        79.200000000000003        3.6698380291400023     
   23.200000000000003        80.000000000000000        3.6706961404540692     
   23.200000000000003        80.800000000000011        3.6711512177708792     
   23.200000000000003        81.600000000000009        3.6706255326939745     
   23.200000000000003        82.400000000000006        3.6671874527075725     
   23.200000000000003        83.200000000000003        3.6650372449574120     
   23.200000000000003        84.000000000000000        3.6605566370997638     
   23.200000000000003        84.800000000000011        3.6645504051466800     
   23.200000000000003        85.600000000000009        3.6791908755383500     
   23.200000000000003        86.400000000000006        3.7047808206749959     
   23.200000000000003        87.200000000000003        3.7337605135232330     
   23.200000000000003        88.000000000000000        3.7485302798870102     
   23.200000000000003        88.800000000000011        3.7218604577783192     
   23.200000000000003        89.600000000000009        3.6857601781997342     
   23.200000000000003        90.400000000000006        3.7062704501174530     
   23.200000000000003        91.200000000000003        3.7573574806107648     
   23.200000000000003        92.000000000000000        3.7476735322753352     
   23.200000000000003        92.800000000000011        3.7065134306266825     
   23.200000000000003        93.600000000000009        3.7366660654829200     
   23.200000000000003        94.400000000000006        3.7957646482471517     
   23.200000000000003        95.200000000000003        3.8101148550035764     
   23.200000000000003        96.000000000000000        3.7868321414728201     
   23.200000000000003        96.800000000000011        3.7435585920987209     
   23.200000000000003        97.600000000000009        3.7015773160941845     
   23.200000000000003        98.400000000000006        3.6737020910279501     
   23.200000000000003        99.200000000000003        3.6614119731027177     
   23.200000000000003        100.00000000000000        3.6599950629182820     
   23.200000000000003        100.80000000000001        3.6634494366265020     
   23.200000000000003        101.60000000000001        3.6673295607496081     
   23.200000000000003        102.40000000000001        3.6702009594876239     

   24.000000000000000       0.80000000000000004        3.6708455482572591     
   24.000000000000000        1.6000000000000001        3.6707534603036951     
   24.000000000000000        2.4000000000000004        3.6708956282549403     
   24.000000000000000        3.2000000000000002        3.6696287100295124     
   24.000000000000000        4.0000000000000000        3.6702390044579998     
   24.000000000000000        4.8000000000000007        3.6707397208227097     
   24.000000000000000        5.6000000000000005        3.6705435346904016     
   24.000000000000000        6.4000000000000004        3.6697922079904002     
   24.000000000000000        7.2000000000000002        3.6700863596841287     
   24.000000000000000        8.0000000000000000        3.6697141613371267     
   24.000000000000000        8.8000000000000007        3.6699821350609452     
   24.000000000000000        9.6000000000000014        3.6695920013459769     
   24.000000000000000        10.400000000000000        3.6704678739195638     
   24.000000000000000        11.200000000000001        3.6722972554390982     
   24.000000000000000        12.000000000000000        3.6747152272303238     
   24.000000000000000        12.800000000000001        3.6762263297164193     
   24.000000000000000        13.600000000000001        3.6760304674476849     
   24.000000000000000        14.400000000000000        3.6713392742553781     
   24.000000000000000        15.200000000000001        3.6625958724299053     
   24.000000000000000        16.000000000000000        3.6498545792395385     
   24.000000000000000        16.800000000000001        3.6337808386433519     
   24.000000000000000        17.600000000000001        3.6182429028159668     
   24.000000000000000        18.400000000000002        3.6044274691517493     
   24.000000000000000        19.200000000000003        3.5948570717015609     
   24.000000000000000        20.000000000000000        3.5865355798304002     
   24.000000000000000        20.800000000000001        3.5840749369652607     
   24.000000000000000        21.600000000000001        3.5860832205318025     
   24.000000000000000        22.400000000000002        3.5936539136591161     
   24.000000000000000        23.200000000000003        3.6029213392669748     
   24.000000000000000        24.000000000000000        3.6179748881059388     
   24.000000000000000        24.800000000000001        3.6333293224678149     
   24.000000000000000        25.600000000000001        3.6503230735954046     
   24.000000000000000        26.400000000000002        3.6615553288719234     
   24.000000000000000        27.200000000000003        3.6709566679211867     
   24.000000000000000        28.000000000000000        3.6746850897206156     
   24.000000000000000        28.800000000000001        3.6757823816046806     
   24.000000000000000        29.600000000000001        3.6745593483090335     
   24.000000000000000        30.400000000000002        3.6725620677634185     
   24.000000000000000        31.200000000000003        3.6698786641272929     
   24.000000000000000        32.000000000000000        3.6691033314718182     
   24.000000000000000        32.800000000000004        3.6696519535883612     
   24.000000000000000        33.600000000000001        3.6698631883559445     
   24.000000000000000        34.399999999999999        3.6700515471104587     
   24.000000000000000        35.200000000000003        3.6699875839228788     
   24.000000000000000        36.000000000000000        3.6674580149660829     
   24.000000000000000        36.800000000000004        3.6664238001996678     
   24.000000000000000        37.600000000000001        3.6645685498893239     
   24.000000000000000        38.400000000000006        3.6638846244707595     
   24.000000000000000        39.200000000000003        3.6620781044822723     
   24.000000000000000        40.000000000000000        3.6616218617461427     
   24.000000000000000        40.800000000000004        3.6611832940689784     
   24.000000000000000        41.600000000000001        3.6606513533183005     
   24.000000000000000        42.400000000000006        3.6607325025416126     
   24.000000000000000        43.200000000000003        3.6606494946781987     
   24.000000000000000        44.000000000000000        3.6613707737443626     
   24.000000000000000        44.800000000000004        3.6626920904802205     
   24.000000000000000        45.600000000000001        3.6641700722753217     
   24.000000000000000        46.400000000000006        3.6659310260086873     
   24.000000000000000        47.200000000000003        3.6680537521255201     
   24.000000000000000        48.000000000000000        3.6718959671438687     
   24.000000000000000        48.800000000000004        3.6749795465490944     
   24.000000000000000        49.600000000000001        3.6792013768899654     
   24.000000000000000        50.400000000000006        3.6775147900444471     
   24.000000000000000        51.200000000000003        3.6712816943098483     
   24.000000000000000        52.000000000000000        3.6572080205481989     
   24.000000000000000        52.800000000000004        3.6336207627252026     
   24.000000000000000        53.600000000000001        3.6062440178186761     
   24.000000000000000        54.400000000000006        3.5761267216732819     
   24.000000000000000        55.200000000000003        3.5492932091340963     
   24.000000000000000        56.000000000000000        3.5288021550290680     
   24.000000000000000        56.800000000000004        3.5160256516383290     
   24.000000000000000        57.600000000000001        3.5097773900539608     
   24.000000000000000        58.400000000000006        3.5057551989527065     
   24.000000000000000        59.200000000000003        3.5055618481280848     
   24.000000000000000        60.000000000000000        3.5062349186238206     
   24.000000000000000        60.800000000000004        3.5091569542664480     
   24.000000000000000        61.600000000000001        3.5161243463328629     
   24.000000000000000        62.400000000000006        3.5286863057660081     
   24.000000000000000        63.200000000000003        3.5486048595426500     
   24.000000000000000        64.000000000000000        3.5751844171780278     
   24.000000000000000        64.799999999999997        3.6039909812717217     
   24.000000000000000        65.600000000000009        3.6341437122945481     
   24.000000000000000        66.400000000000006        3.6563224872355158     
   24.000000000000000        67.200000000000003        3.6699276795339917     
   24.000000000000000        68.000000000000000        3.6757325862416557     
   24.000000000000000        68.799999999999997        3.6762297608524772     
   24.000000000000000        69.600000000000009        3.6732548148802580     
   24.000000000000000        70.400000000000006        3.6709262754152858     
   24.000000000000000        71.200000000000003        3.6695792535648986     
   24.000000000000000        72.000000000000000        3.6705571748596393     
   24.000000000000000        72.799999999999997        3.6689899355538542     
   24.000000000000000        73.600000000000009        3.6698090387795599     
   24.000000000000000        74.400000000000006        3.6700018995861048     
   24.000000000000000        75.200000000000003        3.6707258326260823     
   24.000000000000000        76.000000000000000        3.6699456568848023     
   24.000000000000000        76.800000000000011        3.6693540011941566     
   24.000000000000000        77.600000000000009        3.6708841695482319     
   24.000000000000000        78.400000000000006        3.6707093714576513     
   24.000000000000000        79.200000000000003        3.6701293753275701     
   24.000000000000000        80.000000000000000        3.6703241958639432     
   24.000000000000000        80.800000000000011        3.6716648978520041     
   24.000000000000000        81.600000000000009        3.6708343137100070     
   24.000000000000000        82.400000000000006        3.6676013384374513     
   24.000000000000000        83.200000000000003        3.6646182187059755     
   24.000000000000000        84.000000000000000        3.6613034611580400     
   24.000000000000000        84.800000000000011        3.6614676342373476     
   24.000000000000000        85.600000000000009        3.6684951815093303     
   24.000000000000000        86.400000000000006        3.6884453173511416     
   24.000000000000000        87.200000000000003        3.7135659252812796     
   24.000000000000000        88.000000000000000        3.7348406304071138     
   24.000000000000000        88.800000000000011        3.7343799413550767     
   24.000000000000000        89.600000000000009        3.7050820893644345     
   24.000000000000000        90.400000000000006        3.6725106575942257     
   24.000000000000000        91.200000000000003        3.6626541208113217     
   24.000000000000000        92.000000000000000        3.6797369075326438     
   24.000000000000000        92.800000000000011        3.7171931425904514     
   24.000000000000000        93.600000000000009        3.7625792108455185     
   24.000000000000000        94.400000000000006        3.7916210203330460     
   24.000000000000000        95.200000000000003        3.7823203140276980     
   24.000000000000000        96.000000000000000        3.7515557360513632     
   24.000000000000000        96.800000000000011        3.7141258532815136     
   24.000000000000000        97.600000000000009        3.6842681301778533     
   24.000000000000000        98.400000000000006        3.6659422909923598     
   24.000000000000000        99.200000000000003        3.6608891575377545     
   24.000000000000000        100.00000000000000        3.6591240484897130     
   24.000000000000000        100.80000000000001        3.6649449384282677     
   24.000000000000000        101.60000000000001        3.6685899142451439     
   24.000000000000000        102.40000000000001        3.6703207363599448     

   24.800000000000001       0.80000000000000004        3.6706166064967594     
   24.800000000000001        1.6000000000000001        3.6702739297922613     
   24.800000000000001        2.4000000000000004        3.6699131457457290     
   24.800000000000001        3.2000000000000002        3.6698893796816132     
   24.800000000000001        4.0000000000000000        3.6698698339025939     
   24.800000000000001        4.8000000000000007        3.6703450002714924     
   24.800000000000001        5.6000000000000005        3.6689609428869412     
   24.800000000000001        6.4000000000000004        3.6694519043956841     
   24.800000000000001        7.2000000000000002        3.6700243156157604     
   24.800000000000001        8.0000000000000000        3.6697548190219522     
   24.800000000000001        8.8000000000000007        3.6697351067579533     
   24.800000000000001        9.6000000000000014        3.6697639385856475     
   24.800000000000001        10.400000000000000        3.6702095170592925     
   24.800000000000001        11.200000000000001        3.6708675747461887     
   24.800000000000001        12.000000000000000        3.6725852245213146     
   24.800000000000001        12.800000000000001        3.6752943806332494     
   24.800000000000001        13.600000000000001        3.6762757412937086     
   24.800000000000001        14.400000000000000        3.6752697350662946     
   24.800000000000001        15.200000000000001        3.6717573834068329     
   24.800000000000001        16.000000000000000        3.6654651458760261     
   24.800000000000001        16.800000000000001        3.6587350260650688     
   24.800000000000001        17.600000000000001        3.6464839773785589     
   24.800000000000001        18.400000000000002        3.6364658653872501     
   24.800000000000001        19.200000000000003        3.6281317326691020     
   24.800000000000001        20.000000000000000        3.6226631543619261     
   24.800000000000001        20.800000000000001        3.6208334357766407     
   24.800000000000001        21.600000000000001        3.6232384493060352     
   24.800000000000001        22.400000000000002        3.6284705181082022     
   24.800000000000001        23.200000000000003        3.6364393624171072     
   24.800000000000001        24.000000000000000        3.6457704599481002     
   24.800000000000001        24.800000000000001        3.6566862903995565     
   24.800000000000001        25.600000000000001        3.6654992107219062     
   24.800000000000001        26.400000000000002        3.6731748769733854     
   24.800000000000001        27.200000000000003        3.6769006880419455     
   24.800000000000001        28.000000000000000        3.6775211324034283     
   24.800000000000001        28.800000000000001        3.6757787723260194     
   24.800000000000001        29.600000000000001        3.6731913861555565     
   24.800000000000001        30.400000000000002        3.6712445882757008     
   24.800000000000001        31.200000000000003        3.6693637474272132     
   24.800000000000001        32.000000000000000        3.6696152010827463     
   24.800000000000001        32.800000000000004        3.6702635779670811     
   24.800000000000001        33.600000000000001        3.6694714518953475     
   24.800000000000001        34.399999999999999        3.6682569508166543     
   24.800000000000001        35.200000000000003        3.6670896790768888     
   24.800000000000001        36.000000000000000        3.6659077103713247     
   24.800000000000001        36.800000000000004        3.6630493809511382     
   24.800000000000001        37.600000000000001        3.6612741968966080     
   24.800000000000001        38.400000000000006        3.6610824725927191     
   24.800000000000001        39.200000000000003        3.6623553831825260     
   24.800000000000001        40.000000000000000        3.6631859235775197     
   24.800000000000001        40.800000000000004        3.6646886894761406     
   24.800000000000001        41.600000000000001        3.6647234595745593     
   24.800000000000001        42.400000000000006        3.6642048008222767     
   24.800000000000001        43.200000000000003        3.6623487807419526     
   24.800000000000001        44.000000000000000        3.6617206029181171     
   24.800000000000001        44.800000000000004        3.6607717166131484     
   24.800000000000001        45.600000000000001        3.6609208000227986     
   24.800000000000001        46.400000000000006        3.6621300990172547     
   24.800000000000001        47.200000000000003        3.6654348832800867     
   24.800000000000001        48.000000000000000        3.6696184755220664     
   24.800000000000001        48.800000000000004        3.6740913884480344     
   24.800000000000001        49.600000000000001        3.6770478986887123     
   24.800000000000001        50.400000000000006        3.6755405693712895     
   24.800000000000001        51.200000000000003        3.6659258222128441     
   24.800000000000001        52.000000000000000        3.6447284903137485     
   24.800000000000001        52.800000000000004        3.6190346275489644     
   24.800000000000001        53.600000000000001        3.5859661479483069     
   24.800000000000001        54.400000000000006        3.5540368290121140     
   24.800000000000001        55.200000000000003        3.5285449334456414     
   24.800000000000001        56.000000000000000        3.5127584138699519     
   24.800000000000001        56.800000000000004        3.5067780109933735     
   24.800000000000001        57.600000000000001        3.5025296212049915     
   24.800000000000001        58.400000000000006        3.5018782424351160     
   24.800000000000001        59.200000000000003        3.5020297520627137     
   24.800000000000001        60.000000000000000        3.5037347222670014     
   24.800000000000001        60.800000000000004        3.5023374563721870     
   24.800000000000001        61.600000000000001        3.5064576457944483     
   24.800000000000001        62.400000000000006        3.5125129514360345     
   24.800000000000001        63.200000000000003        3.5284466367532117     
   24.800000000000001        64.000000000000000        3.5540869141486917     
   24.800000000000001        64.799999999999997        3.5849721451620087     
   24.800000000000001        65.600000000000009        3.6177145113836597     
   24.800000000000001        66.400000000000006        3.6460623926856481     
   24.800000000000001        67.200000000000003        3.6650605150455204     
   24.800000000000001        68.000000000000000        3.6741683593779171     
   24.800000000000001        68.799999999999997        3.6764982425265313     
   24.800000000000001        69.600000000000009        3.6747641426901403     
   24.800000000000001        70.400000000000006        3.6722400387979408     
   24.800000000000001        71.200000000000003        3.6699170925667803     
   24.800000000000001        72.000000000000000        3.6692395495469889     
   24.800000000000001        72.799999999999997        3.6690153058828558     
   24.800000000000001        73.600000000000009        3.6699432675807686     
   24.800000000000001        74.400000000000006        3.6704816983410442     
   24.800000000000001        75.200000000000003        3.6684816282842778     
   24.800000000000001        76.000000000000000        3.6696943584451045     
   24.800000000000001        76.800000000000011        3.6695620489039293     
   24.800000000000001        77.600000000000009        3.6702632062938552     
   24.800000000000001        78.400000000000006        3.6700860596245195     
   24.800000000000001        79.200000000000003        3.6697574403140001     
   24.800000000000001        80.000000000000000        3.6709081313069416     
   24.800000000000001        80.800000000000011        3.6686941412811280     
   24.800000000000001        81.600000000000009        3.6707505228332815     
   24.800000000000001        82.400000000000006        3.6701166290715057     
   24.800000000000001        83.200000000000003        3.6663173081625744     
   24.800000000000001        84.000000000000000        3.6626458454468538     
   24.800000000000001        84.800000000000011        3.6601142333981103     
   24.800000000000001        85.600000000000009        3.6622794951736402     
   24.800000000000001        86.400000000000006        3.6727897480222915     
   24.800000000000001        87.200000000000003        3.6914857546402784     
   24.800000000000001        88.000000000000000        3.7132602003614799     
   24.800000000000001        88.800000000000011        3.7304792011180341     
   24.800000000000001        89.600000000000009        3.7357701777956240     
   24.800000000000001        90.400000000000006        3.7316835333857177     
   24.800000000000001        91.200000000000003        3.7307347120059449     
   24.800000000000001        92.000000000000000        3.7382521867547469     
   24.800000000000001        92.800000000000011        3.7551666055600679     
   24.800000000000001        93.600000000000009        3.7673439602188896     
   24.800000000000001        94.400000000000006        3.7625490511175279     
   24.800000000000001        95.200000000000003        3.7432513518181345     
   24.800000000000001        96.000000000000000        3.7149246299168195     
   24.800000000000001        96.800000000000011        3.6894454882639565     
   24.800000000000001        97.600000000000009        3.6701612235532348     
   24.800000000000001        98.400000000000006        3.6613915786708668     
   24.800000000000001        99.200000000000003        3.6597654349589517     
   24.800000000000001        100.00000000000000        3.6636134979480977     
   24.800000000000001        100.80000000000001        3.6667128334161125     
   24.800000000000001        101.60000000000001        3.6691535178936308     
   24.800000000000001        102.40000000000001        3.6701389841931440     

   25.600000000000001       0.80000000000000004        3.6704290776323525     
   25.600000000000001        1.6000000000000001        3.6700885523798727     
   25.600000000000001        2.4000000000000004        3.6696598494634918     
   25.600000000000001        3.2000000000000002        3.6705069522458471     
   25.600000000000001        4.0000000000000000        3.6697244590995903     
   25.600000000000001        4.8000000000000007        3.6701170926609916     
   25.600000000000001        5.6000000000000005        3.6682990317056827     
   25.600000000000001        6.4000000000000004        3.6695020151253499     
   25.600000000000001        7.2000000000000002        3.6697455514132868     
   25.600000000000001        8.0000000000000000        3.6700620806212889     
   25.600000000000001        8.8000000000000007        3.6700503277930183     
   25.600000000000001        9.6000000000000014        3.6697125363634675     
   25.600000000000001        10.400000000000000        3.6699266538938318     
   25.600000000000001        11.200000000000001        3.6700482587600698     
   25.600000000000001        12.000000000000000        3.6699384321462483     
   25.600000000000001        12.800000000000001        3.6735556082995533     
   25.600000000000001        13.600000000000001        3.6750379502961770     
   25.600000000000001        14.400000000000000        3.6761587115687404     
   25.600000000000001        15.200000000000001        3.6760024315628326     
   25.600000000000001        16.000000000000000        3.6740483166566049     
   25.600000000000001        16.800000000000001        3.6694889253774505     
   25.600000000000001        17.600000000000001        3.6649893255877832     
   25.600000000000001        18.400000000000002        3.6599554501569811     
   25.600000000000001        19.200000000000003        3.6550960819792784     
   25.600000000000001        20.000000000000000        3.6520521244242294     
   25.600000000000001        20.800000000000001        3.6511906236540468     
   25.600000000000001        21.600000000000001        3.6520583996774052     
   25.600000000000001        22.400000000000002        3.6556856120475758     
   25.600000000000001        23.200000000000003        3.6613418173067727     
   25.600000000000001        24.000000000000000        3.6672575486612802     
   25.600000000000001        24.800000000000001        3.6730488813398776     
   25.600000000000001        25.600000000000001        3.6767138414551299     
   25.600000000000001        26.400000000000002        3.6786302604308996     
   25.600000000000001        27.200000000000003        3.6816087638379393     
   25.600000000000001        28.000000000000000        3.6789557108091784     
   25.600000000000001        28.800000000000001        3.6766093232124555     
   25.600000000000001        29.600000000000001        3.6741912146790483     
   25.600000000000001        30.400000000000002        3.6724881964406579     
   25.600000000000001        31.200000000000003        3.6717826842578027     
   25.600000000000001        32.000000000000000        3.6718232868967369     
   25.600000000000001        32.800000000000004        3.6712095125813686     
   25.600000000000001        33.600000000000001        3.6689476082726955     
   25.600000000000001        34.399999999999999        3.6668484762843883     
   25.600000000000001        35.200000000000003        3.6649263947051258     
   25.600000000000001        36.000000000000000        3.6605699190029539     
   25.600000000000001        36.800000000000004        3.6612488290455407     
   25.600000000000001        37.600000000000001        3.6613744656772589     
   25.600000000000001        38.400000000000006        3.6663517011361453     
   25.600000000000001        39.200000000000003        3.6703950398487772     
   25.600000000000001        40.000000000000000        3.6745612810041055     
   25.600000000000001        40.800000000000004        3.6777159332861400     
   25.600000000000001        41.600000000000001        3.6787554471495336     
   25.600000000000001        42.400000000000006        3.6777658696617657     
   25.600000000000001        43.200000000000003        3.6745235233170783     
   25.600000000000001        44.000000000000000        3.6699190680548517     
   25.600000000000001        44.800000000000004        3.6655006880287018     
   25.600000000000001        45.600000000000001        3.6616767646075901     
   25.600000000000001        46.400000000000006        3.6602363072497730     
   25.600000000000001        47.200000000000003        3.6623230721126103     
   25.600000000000001        48.000000000000000        3.6666737378183867     
   25.600000000000001        48.800000000000004        3.6724682181445876     
   25.600000000000001        49.600000000000001        3.6756799205729829     
   25.600000000000001        50.400000000000006        3.6750779301363763     
   25.600000000000001        51.200000000000003        3.6602067565748544     
   25.600000000000001        52.000000000000000        3.6373148746265569     
   25.600000000000001        52.800000000000004        3.6046802725121605     
   25.600000000000001        53.600000000000001        3.5700804575612120     
   25.600000000000001        54.400000000000006        3.5378271227693729     
   25.600000000000001        55.200000000000003        3.5162727395592839     
   25.600000000000001        56.000000000000000        3.5080482315853474     
   25.600000000000001        56.800000000000004        3.5042000302966620     
   25.600000000000001        57.600000000000001        3.5034911952614194     
   25.600000000000001        58.400000000000006        3.5032965763946202     
   25.600000000000001        59.200000000000003        3.5029518899784260     
   25.600000000000001        60.000000000000000        3.5034413555655641     
   25.600000000000001        60.800000000000004        3.5047160078701340     
   25.600000000000001        61.600000000000001        3.5030750320409392     
   25.600000000000001        62.400000000000006        3.5059786139454272     
   25.600000000000001        63.200000000000003        3.5164410486731650     
   25.600000000000001        64.000000000000000        3.5375665872318454     
   25.600000000000001        64.799999999999997        3.5686131686958382     
   25.600000000000001        65.600000000000009        3.6045083149663109     
   25.600000000000001        66.400000000000006        3.6361239434699191     
   25.600000000000001        67.200000000000003        3.6595731013808654     
   25.600000000000001        68.000000000000000        3.6727659244959088     
   25.600000000000001        68.799999999999997        3.6761484733666738     
   25.600000000000001        69.600000000000009        3.6767977672839485     
   25.600000000000001        70.400000000000006        3.6721889082118766     
   25.600000000000001        71.200000000000003        3.6705471017675273     
   25.600000000000001        72.000000000000000        3.6688565905241317     
   25.600000000000001        72.799999999999997        3.6686511573980121     
   25.600000000000001        73.600000000000009        3.6692484221942228     
   25.600000000000001        74.400000000000006        3.6695771520275891     
   25.600000000000001        75.200000000000003        3.6705021553356292     
   25.600000000000001        76.000000000000000        3.6699493437085029     
   25.600000000000001        76.800000000000011        3.6702336991007125     
   25.600000000000001        77.600000000000009        3.6706020105433348     
   25.600000000000001        78.400000000000006        3.6709096508795094     
   25.600000000000001        79.200000000000003        3.6710911676272491     
   25.600000000000001        80.000000000000000        3.6717266556921593     
   25.600000000000001        80.800000000000011        3.6720290447166501     
   25.600000000000001        81.600000000000009        3.6710235302179144     
   25.600000000000001        82.400000000000006        3.6699269369639085     
   25.600000000000001        83.200000000000003        3.6686323678546784     
   25.600000000000001        84.000000000000000        3.6660343780682152     
   25.600000000000001        84.800000000000011        3.6607417003259237     
   25.600000000000001        85.600000000000009        3.6601386572011796     
   25.600000000000001        86.400000000000006        3.6640685468958036     
   25.600000000000001        87.200000000000003        3.6753597302630880     
   25.600000000000001        88.000000000000000        3.6890293076239322     
   25.600000000000001        88.800000000000011        3.7057024263078735     
   25.600000000000001        89.600000000000009        3.7212568804606780     
   25.600000000000001        90.400000000000006        3.7329397984142054     
   25.600000000000001        91.200000000000003        3.7398178730276985     
   25.600000000000001        92.000000000000000        3.7442915317830510     
   25.600000000000001        92.800000000000011        3.7445886994818416     
   25.600000000000001        93.600000000000009        3.7377637690034362     
   25.600000000000001        94.400000000000006        3.7236139586429839     
   25.600000000000001        95.200000000000003        3.7041394561369643     
   25.600000000000001        96.000000000000000        3.6852452860759297     
   25.600000000000001        96.800000000000011        3.6703387070058699     
   25.600000000000001        97.600000000000009        3.6624322634000404     
   25.600000000000001        98.400000000000006        3.6605786738471489     
   25.600000000000001        99.200000000000003        3.6623407381407427     
   25.600000000000001        100.00000000000000        3.6659343692958983     
   25.600000000000001        100.80000000000001        3.6694960686102323     
   25.600000000000001        101.60000000000001        3.6698514516399641     
   25.600000000000001        102.40000000000001        3.6717923030379445     

   26.400000000000002       0.80000000000000004        3.6699460438703526     
   26.400000000000002        1.6000000000000001        3.6700450228095987     
   26.400000000000002        2.4000000000000004        3.6706721169368612     
   26.400000000000002        3.2000000000000002        3.6702645188516478     
   26.400000000000002        4.0000000000000000        3.6702007809694792     
   26.400000000000002        4.8000000000000007        3.6699348362396167     
   26.400000000000002        5.6000000000000005        3.6700894004525031     
   26.400000000000002        6.4000000000000004        3.6701731958158850     
   26.400000000000002        7.2000000000000002        3.6701323399241885     
   26.400000000000002        8.0000000000000000        3.6705313862616418     
   26.400000000000002        8.8000000000000007        3.6698221759415373     
   26.400000000000002        9.6000000000000014        3.6693517526223269     
   26.400000000000002        10.400000000000000        3.6690780359171327     
   26.400000000000002        11.200000000000001        3.6702799177502410     
   26.400000000000002        12.000000000000000        3.6709356378989533     
   26.400000000000002        12.800000000000001        3.6718542010061830     
   26.400000000000002        13.600000000000001        3.6717106210649795     
   26.400000000000002        14.400000000000000        3.6733441023488709     
   26.400000000000002        15.200000000000001        3.6764700589648625     
   26.400000000000002        16.000000000000000        3.6750092498613727     
   26.400000000000002        16.800000000000001        3.6801175111580369     
   26.400000000000002        17.600000000000001        3.6744015986772918     
   26.400000000000002        18.400000000000002        3.6728248288695204     
   26.400000000000002        19.200000000000003        3.6710813773294722     
   26.400000000000002        20.000000000000000        3.6699347888354978     
   26.400000000000002        20.800000000000001        3.6674041023960338     
   26.400000000000002        21.600000000000001        3.6699459532476708     
   26.400000000000002        22.400000000000002        3.6725553358531262     
   26.400000000000002        23.200000000000003        3.6762017676328034     
   26.400000000000002        24.000000000000000        3.6783168919763072     
   26.400000000000002        24.800000000000001        3.6808983899942533     
   26.400000000000002        25.600000000000001        3.6834687605436094     
   26.400000000000002        26.400000000000002        3.6818351620390830     
   26.400000000000002        27.200000000000003        3.6811201027353682     
   26.400000000000002        28.000000000000000        3.6795357229482528     
   26.400000000000002        28.800000000000001        3.6779341217647303     
   26.400000000000002        29.600000000000001        3.6764313281437575     
   26.400000000000002        30.400000000000002        3.6767168971476774     
   26.400000000000002        31.200000000000003        3.6739912046126442     
   26.400000000000002        32.000000000000000        3.6736046022359718     
   26.400000000000002        32.800000000000004        3.6732950588948481     
   26.400000000000002        33.600000000000001        3.6688353208781623     
   26.400000000000002        34.399999999999999        3.6654560520586501     
   26.400000000000002        35.200000000000003        3.6618503306713897     
   26.400000000000002        36.000000000000000        3.6589526035282578     
   26.400000000000002        36.800000000000004        3.6634009306744222     
   26.400000000000002        37.600000000000001        3.6711243511603850     
   26.400000000000002        38.400000000000006        3.6803573545994679     
   26.400000000000002        39.200000000000003        3.6895970170192349     
   26.400000000000002        40.000000000000000        3.6945200725356675     
   26.400000000000002        40.800000000000004        3.6969123603739509     
   26.400000000000002        41.600000000000001        3.6972217754332273     
   26.400000000000002        42.400000000000006        3.6970635374659864     
   26.400000000000002        43.200000000000003        3.6939402909616117     
   26.400000000000002        44.000000000000000        3.6881619326221009     
   26.400000000000002        44.800000000000004        3.6794777464100332     
   26.400000000000002        45.600000000000001        3.6702018463956154     
   26.400000000000002        46.400000000000006        3.6632859700069536     
   26.400000000000002        47.200000000000003        3.6609909534828797     
   26.400000000000002        48.000000000000000        3.6641431634558184     
   26.400000000000002        48.800000000000004        3.6711357139527472     
   26.400000000000002        49.600000000000001        3.6730397095206446     
   26.400000000000002        50.400000000000006        3.6706420787687586     
   26.400000000000002        51.200000000000003        3.6556141744325403     
   26.400000000000002        52.000000000000000        3.6292574396269424     
   26.400000000000002        52.800000000000004        3.5933398929987406     
   26.400000000000002        53.600000000000001        3.5571441006789297     
   26.400000000000002        54.400000000000006        3.5275069942077231     
   26.400000000000002        55.200000000000003        3.5106296480398096     
   26.400000000000002        56.000000000000000        3.5042979199092321     
   26.400000000000002        56.800000000000004        3.5039145206131952     
   26.400000000000002        57.600000000000001        3.5045023469561292     
   26.400000000000002        58.400000000000006        3.5047248625395904     
   26.400000000000002        59.200000000000003        3.5051940398328387     
   26.400000000000002        60.000000000000000        3.5047760712105709     
   26.400000000000002        60.800000000000004        3.5041459380974103     
   26.400000000000002        61.600000000000001        3.5033451416020061     
   26.400000000000002        62.400000000000006        3.5050000288280767     
   26.400000000000002        63.200000000000003        3.5107349900879812     
   26.400000000000002        64.000000000000000        3.5274065165578179     
   26.400000000000002        64.799999999999997        3.5566180199344650     
   26.400000000000002        65.600000000000009        3.5932446363480017     
   26.400000000000002        66.400000000000006        3.6284176882385797     
   26.400000000000002        67.200000000000003        3.6548974824008180     
   26.400000000000002        68.000000000000000        3.6704894415817626     
   26.400000000000002        68.799999999999997        3.6760144553393581     
   26.400000000000002        69.600000000000009        3.6749143745985289     
   26.400000000000002        70.400000000000006        3.6720965166381987     
   26.400000000000002        71.200000000000003        3.6695862502521490     
   26.400000000000002        72.000000000000000        3.6689741330105585     
   26.400000000000002        72.799999999999997        3.6689226027052246     
   26.400000000000002        73.600000000000009        3.6685524800546765     
   26.400000000000002        74.400000000000006        3.6705217432151178     
   26.400000000000002        75.200000000000003        3.6703798395231853     
   26.400000000000002        76.000000000000000        3.6712315358078813     
   26.400000000000002        76.800000000000011        3.6732953663585413     
   26.400000000000002        77.600000000000009        3.6723204112957348     
   26.400000000000002        78.400000000000006        3.6729851918586673     
   26.400000000000002        79.200000000000003        3.6734189702560496     
   26.400000000000002        80.000000000000000        3.6740377985176282     
   26.400000000000002        80.800000000000011        3.6742180680586718     
   26.400000000000002        81.600000000000009        3.6740321649146379     
   26.400000000000002        82.400000000000006        3.6741277078558716     
   26.400000000000002        83.200000000000003        3.6691723346984539     
   26.400000000000002        84.000000000000000        3.6690645551831400     
   26.400000000000002        84.800000000000011        3.6651031649637815     
   26.400000000000002        85.600000000000009        3.6618343468616263     
   26.400000000000002        86.400000000000006        3.6606498977196518     
   26.400000000000002        87.200000000000003        3.6613334102408346     
   26.400000000000002        88.000000000000000        3.6692909491419634     
   26.400000000000002        88.800000000000011        3.6792062255726603     
   26.400000000000002        89.600000000000009        3.6900726714452219     
   26.400000000000002        90.400000000000006        3.7013001848222729     
   26.400000000000002        91.200000000000003        3.7078534897072104     
   26.400000000000002        92.000000000000000        3.7087922241935019     
   26.400000000000002        92.800000000000011        3.7046585475213747     
   26.400000000000002        93.600000000000009        3.6978952537893726     
   26.400000000000002        94.400000000000006        3.6872368895895127     
   26.400000000000002        95.200000000000003        3.6755543721549544     
   26.400000000000002        96.000000000000000        3.6683688250732458     
   26.400000000000002        96.800000000000011        3.6614088125265369     
   26.400000000000002        97.600000000000009        3.6610091602709365     
   26.400000000000002        98.400000000000006        3.6630703697563591     
   26.400000000000002        99.200000000000003        3.6651714722667230     
   26.400000000000002        100.00000000000000        3.6681810799737486     
   26.400000000000002        100.80000000000001        3.6688000575583475     
   26.400000000000002        101.60000000000001        3.6706045551206814     
   26.400000000000002        102.40000000000001        3.6701959659159908     

   27.200000000000003       0.80000000000000004        3.6698956613503002     
   27.200000000000003        1.6000000000000001        3.6700480286740405     
   27.200000000000003        2.4000000000000004        3.6701509558127143     
   27.200000000000003        3.2000000000000002        3.6687239526095143     
   27.200000000000003        4.0000000000000000        3.6701150125200446     
   27.200000000000003        4.8000000000000007        3.6702621357578300     
   27.200000000000003        5.6000000000000005        3.6699075917989643     
   27.200000000000003        6.4000000000000004        3.6699613648000460     
   27.200000000000003        7.2000000000000002        3.6701668238733611     
   27.200000000000003        8.0000000000000000        3.6700829330304368     
   27.200000000000003        8.8000000000000007        3.6700355992017277     
   27.200000000000003        9.6000000000000014        3.6679094884412247     
   27.200000000000003        10.400000000000000        3.6707172397852816     
   27.200000000000003        11.200000000000001        3.6706856776410111     
   27.200000000000003        12.000000000000000        3.6700715753681754     
   27.200000000000003        12.800000000000001        3.6694167372790356     
   27.200000000000003        13.600000000000001        3.6707892665233168     
   27.200000000000003        14.400000000000000        3.6723875733867937     
   27.200000000000003        15.200000000000001        3.6746685258920246     
   27.200000000000003        16.000000000000000        3.6760947967783428     
   27.200000000000003        16.800000000000001        3.6763540024295183     
   27.200000000000003        17.600000000000001        3.6735873933306311     
   27.200000000000003        18.400000000000002        3.6765416308035626     
   27.200000000000003        19.200000000000003        3.6757531693073737     
   27.200000000000003        20.000000000000000        3.6772488315100125     
   27.200000000000003        20.800000000000001        3.6773492246713850     
   27.200000000000003        21.600000000000001        3.6787048832342002     
   27.200000000000003        22.400000000000002        3.6803263395296804     
   27.200000000000003        23.200000000000003        3.6819282792697208     
   27.200000000000003        24.000000000000000        3.6825028127284400     
   27.200000000000003        24.800000000000001        3.6827490194046946     
   27.200000000000003        25.600000000000001        3.6818743245090979     
   27.200000000000003        26.400000000000002        3.6802735872843915     
   27.200000000000003        27.200000000000003        3.6793465974205488     
   27.200000000000003        28.000000000000000        3.6779043586099052     
   27.200000000000003        28.800000000000001        3.6754806406389391     
   27.200000000000003        29.600000000000001        3.6766624550943536     
   27.200000000000003        30.400000000000002        3.6763177540038670     
   27.200000000000003        31.200000000000003        3.6758178653298197     
   27.200000000000003        32.000000000000000        3.6758862961882630     
   27.200000000000003        32.800000000000004        3.6734453975250432     
   27.200000000000003        33.600000000000001        3.6680576544784285     
   27.200000000000003        34.399999999999999        3.6646739856011799     
   27.200000000000003        35.200000000000003        3.6611101501941818     
   27.200000000000003        36.000000000000000        3.6646258879286271     
   27.200000000000003        36.800000000000004        3.6756972545733011     
   27.200000000000003        37.600000000000001        3.6889360873022463     
   27.200000000000003        38.400000000000006        3.7016980568902427     
   27.200000000000003        39.200000000000003        3.7084229615905051     
   27.200000000000003        40.000000000000000        3.7080541002308229     
   27.200000000000003        40.800000000000004        3.7079729589769408     
   27.200000000000003        41.600000000000001        3.7049451640340720     
   27.200000000000003        42.400000000000006        3.7081830540224061     
   27.200000000000003        43.200000000000003        3.7112211891826443     
   27.200000000000003        44.000000000000000        3.7109560375177231     
   27.200000000000003        44.800000000000004        3.7034312461830274     
   27.200000000000003        45.600000000000001        3.6890433112957584     
   27.200000000000003        46.400000000000006        3.6744156551480924     
   27.200000000000003        47.200000000000003        3.6655692507795314     
   27.200000000000003        48.000000000000000        3.6638038791454717     
   27.200000000000003        48.800000000000004        3.6667902733163049     
   27.200000000000003        49.600000000000001        3.6708023898816142     
   27.200000000000003        50.400000000000006        3.6709419945529951     
   27.200000000000003        51.200000000000003        3.6507989395616356     
   27.200000000000003        52.000000000000000        3.6260567955816376     
   27.200000000000003        52.800000000000004        3.5867679540856190     
   27.200000000000003        53.600000000000001        3.5500331330580428     
   27.200000000000003        54.400000000000006        3.5219176100170930     
   27.200000000000003        55.200000000000003        3.5076387767053028     
   27.200000000000003        56.000000000000000        3.5037890898028583     
   27.200000000000003        56.800000000000004        3.5035509602602368     
   27.200000000000003        57.600000000000001        3.5047377179474046     
   27.200000000000003        58.400000000000006        3.5064397056606516     
   27.200000000000003        59.200000000000003        3.5061016368849769     
   27.200000000000003        60.000000000000000        3.5061607545005300     
   27.200000000000003        60.800000000000004        3.5030383355821666     
   27.200000000000003        61.600000000000001        3.5052364142016801     
   27.200000000000003        62.400000000000006        3.5041183990369462     
   27.200000000000003        63.200000000000003        3.5070748870543760     
   27.200000000000003        64.000000000000000        3.5224364354876410     
   27.200000000000003        64.799999999999997        3.5522350033336259     
   27.200000000000003        65.600000000000009        3.5877663766171528     
   27.200000000000003        66.400000000000006        3.6245370924989233     
   27.200000000000003        67.200000000000003        3.6542686841593914     
   27.200000000000003        68.000000000000000        3.6694034311014492     
   27.200000000000003        68.799999999999997        3.6757867938546838     
   27.200000000000003        69.600000000000009        3.6771037503944126     
   27.200000000000003        70.400000000000006        3.6722535954937849     
   27.200000000000003        71.200000000000003        3.6697947558141082     
   27.200000000000003        72.000000000000000        3.6690836622147507     
   27.200000000000003        72.799999999999997        3.6695498872387273     
   27.200000000000003        73.600000000000009        3.6725360473439861     
   27.200000000000003        74.400000000000006        3.6693355793262392     
   27.200000000000003        75.200000000000003        3.6730465698286601     
   27.200000000000003        76.000000000000000        3.6735898956973556     
   27.200000000000003        76.800000000000011        3.6743622662327886     
   27.200000000000003        77.600000000000009        3.6751788161936862     
   27.200000000000003        78.400000000000006        3.6757842442961657     
   27.200000000000003        79.200000000000003        3.6765236782063235     
   27.200000000000003        80.000000000000000        3.6748042796850746     
   27.200000000000003        80.800000000000011        3.6770191838452115     
   27.200000000000003        81.600000000000009        3.6768801466134895     
   27.200000000000003        82.400000000000006        3.6766824888887841     
   27.200000000000003        83.200000000000003        3.6756242559328944     
   27.200000000000003        84.000000000000000        3.6723614320425657     
   27.200000000000003        84.800000000000011        3.6699165737060877     
   27.200000000000003        85.600000000000009        3.6665198781011541     
   27.200000000000003        86.400000000000006        3.6631541650562700     
   27.200000000000003        87.200000000000003        3.6610571513394907     
   27.200000000000003        88.000000000000000        3.6604342385532394     
   27.200000000000003        88.800000000000011        3.6632653816575824     
   27.200000000000003        89.600000000000009        3.6674153170454593     
   27.200000000000003        90.400000000000006        3.6715692667500814     
   27.200000000000003        91.200000000000003        3.6743761258151970     
   27.200000000000003        92.000000000000000        3.6756971840106472     
   27.200000000000003        92.800000000000011        3.6738642477482415     
   27.200000000000003        93.600000000000009        3.6702394771581148     
   27.200000000000003        94.400000000000006        3.6657890349367728     
   27.200000000000003        95.200000000000003        3.6617389118124457     
   27.200000000000003        96.000000000000000        3.6591600279749468     
   27.200000000000003        96.800000000000011        3.6600178955672433     
   27.200000000000003        97.600000000000009        3.6634958761901060     
   27.200000000000003        98.400000000000006        3.6640530136648914     
   27.200000000000003        99.200000000000003        3.6678964073188518     
   27.200000000000003        100.00000000000000        3.6699638193740163     
   27.200000000000003        100.80000000000001        3.6705495719848820     
   27.200000000000003        101.60000000000001        3.6706743229568981     
   27.200000000000003        102.40000000000001        3.6693463761171796     

   28.000000000000000       0.80000000000000004        3.6697838446299635     
   28.000000000000000        1.6000000000000001        3.6699299984818743     
   28.000000000000000        2.4000000000000004        3.6693793726583084     
   28.000000000000000        3.2000000000000002        3.6703315507550687     
   28.000000000000000        4.0000000000000000        3.6706589825393228     
   28.000000000000000        4.8000000000000007        3.6702334417997013     
   28.000000000000000        5.6000000000000005        3.6696843835049990     
   28.000000000000000        6.4000000000000004        3.6707571224557243     
   28.000000000000000        7.2000000000000002        3.6697438315465583     
   28.000000000000000        8.0000000000000000        3.6699335799411910     
   28.000000000000000        8.8000000000000007        3.6703629307865855     
   28.000000000000000        9.6000000000000014        3.6699442125420241     
   28.000000000000000        10.400000000000000        3.6705410135813104     
   28.000000000000000        11.200000000000001        3.6699501586075982     
   28.000000000000000        12.000000000000000        3.6692721723185642     
   28.000000000000000        12.800000000000001        3.6689678601272471     
   28.000000000000000        13.600000000000001        3.6696824721003143     
   28.000000000000000        14.400000000000000        3.6707733779810106     
   28.000000000000000        15.200000000000001        3.6722729508991394     
   28.000000000000000        16.000000000000000        3.6727033205045956     
   28.000000000000000        16.800000000000001        3.6737497121898368     
   28.000000000000000        17.600000000000001        3.6745862217173810     
   28.000000000000000        18.400000000000002        3.6755170486525195     
   28.000000000000000        19.200000000000003        3.6762999021643759     
   28.000000000000000        20.000000000000000        3.6773590437431749     
   28.000000000000000        20.800000000000001        3.6793761972872083     
   28.000000000000000        21.600000000000001        3.6806553057337861     
   28.000000000000000        22.400000000000002        3.6812496281222393     
   28.000000000000000        23.200000000000003        3.6833433044741728     
   28.000000000000000        24.000000000000000        3.6804191740603782     
   28.000000000000000        24.800000000000001        3.6780762488375882     
   28.000000000000000        25.600000000000001        3.6752865204829028     
   28.000000000000000        26.400000000000002        3.6723638780531975     
   28.000000000000000        27.200000000000003        3.6696418843907228     
   28.000000000000000        28.000000000000000        3.6691595272739117     
   28.000000000000000        28.800000000000001        3.6694465555761950     
   28.000000000000000        29.600000000000001        3.6712493854795460     
   28.000000000000000        30.400000000000002        3.6730868383083828     
   28.000000000000000        31.200000000000003        3.6756971961110256     
   28.000000000000000        32.000000000000000        3.6742566953467830     
   28.000000000000000        32.800000000000004        3.6728059328047138     
   28.000000000000000        33.600000000000001        3.6687021706132703     
   28.000000000000000        34.399999999999999        3.6651834521022360     
   28.000000000000000        35.200000000000003        3.6658943488468259     
   28.000000000000000        36.000000000000000        3.6754881930963497     
   28.000000000000000        36.800000000000004        3.6934868363324216     
   28.000000000000000        37.600000000000001        3.7112712384811899     
   28.000000000000000        38.400000000000006        3.7172054385920137     
   28.000000000000000        39.200000000000003        3.7090809186609222     
   28.000000000000000        40.000000000000000        3.6944603966055851     
   28.000000000000000        40.800000000000004        3.6877414598376350     
   28.000000000000000        41.600000000000001        3.6915941585170589     
   28.000000000000000        42.400000000000006        3.7032053195156580     
   28.000000000000000        43.200000000000003        3.7177573319174133     
   28.000000000000000        44.000000000000000        3.7285877610215175     
   28.000000000000000        44.800000000000004        3.7286966138017554     
   28.000000000000000        45.600000000000001        3.7153965202526953     
   28.000000000000000        46.400000000000006        3.6952145708583668     
   28.000000000000000        47.200000000000003        3.6771591766451497     
   28.000000000000000        48.000000000000000        3.6668492962374231     
   28.000000000000000        48.800000000000004        3.6664046755669291     
   28.000000000000000        49.600000000000001        3.6692300908476567     
   28.000000000000000        50.400000000000006        3.6650125535893201     
   28.000000000000000        51.200000000000003        3.6494333063851814     
   28.000000000000000        52.000000000000000        3.6218361051158503     
   28.000000000000000        52.800000000000004        3.5847553852271057     
   28.000000000000000        53.600000000000001        3.5479842261634107     
   28.000000000000000        54.400000000000006        3.5207559473438352     
   28.000000000000000        55.200000000000003        3.5074939333779582     
   28.000000000000000        56.000000000000000        3.5034376287821929     
   28.000000000000000        56.800000000000004        3.5036371578230514     
   28.000000000000000        57.600000000000001        3.5042619275220064     
   28.000000000000000        58.400000000000006        3.5064481367073030     
   28.000000000000000        59.200000000000003        3.5071984394703763     
   28.000000000000000        60.000000000000000        3.5072098523184358     
   28.000000000000000        60.800000000000004        3.5064119349758021     
   28.000000000000000        61.600000000000001        3.5051591040084165     
   28.000000000000000        62.400000000000006        3.5051248489047184     
   28.000000000000000        63.200000000000003        3.5090646608519052     
   28.000000000000000        64.000000000000000        3.5212795407045077     
   28.000000000000000        64.799999999999997        3.5495811847641701     
   28.000000000000000        65.600000000000009        3.5896780596403728     
   28.000000000000000        66.400000000000006        3.6246212944110270     
   28.000000000000000        67.200000000000003        3.6538621482377174     
   28.000000000000000        68.000000000000000        3.6713252157150507     
   28.000000000000000        68.799999999999997        3.6763962412291806     
   28.000000000000000        69.600000000000009        3.6768343969288382     
   28.000000000000000        70.400000000000006        3.6732559965947602     
   28.000000000000000        71.200000000000003        3.6712130183209832     
   28.000000000000000        72.000000000000000        3.6694292831891748     
   28.000000000000000        72.799999999999997        3.6702713430482858     
   28.000000000000000        73.600000000000009        3.6726744375392486     
   28.000000000000000        74.400000000000006        3.6723152990731611     
   28.000000000000000        75.200000000000003        3.6749678932770826     
   28.000000000000000        76.000000000000000        3.6761546608441069     
   28.000000000000000        76.800000000000011        3.6767907459753522     
   28.000000000000000        77.600000000000009        3.6771378292544878     
   28.000000000000000        78.400000000000006        3.6767967735982832     
   28.000000000000000        79.200000000000003        3.6773818160874332     
   28.000000000000000        80.000000000000000        3.6764315701443282     
   28.000000000000000        80.800000000000011        3.6768091212181506     
   28.000000000000000        81.600000000000009        3.6772029755220386     
   28.000000000000000        82.400000000000006        3.6776481727671375     
   28.000000000000000        83.200000000000003        3.6763509349556172     
   28.000000000000000        84.000000000000000        3.6785346925556448     
   28.000000000000000        84.800000000000011        3.6751425705822327     
   28.000000000000000        85.600000000000009        3.6688217609147138     
   28.000000000000000        86.400000000000006        3.6673691505344470     
   28.000000000000000        87.200000000000003        3.6640865547022563     
   28.000000000000000        88.000000000000000        3.6605781162574900     
   28.000000000000000        88.800000000000011        3.6597686522680188     
   28.000000000000000        89.600000000000009        3.6592379757573337     
   28.000000000000000        90.400000000000006        3.6594698402014343     
   28.000000000000000        91.200000000000003        3.6601317451876563     
   28.000000000000000        92.000000000000000        3.6604286501904011     
   28.000000000000000        92.800000000000011        3.6607879540677741     
   28.000000000000000        93.600000000000009        3.6604101259413495     
   28.000000000000000        94.400000000000006        3.6596105447695959     
   28.000000000000000        95.200000000000003        3.6613327546722307     
   28.000000000000000        96.000000000000000        3.6609348813078717     
   28.000000000000000        96.800000000000011        3.6626963812638973     
   28.000000000000000        97.600000000000009        3.6653205175362382     
   28.000000000000000        98.400000000000006        3.6678084634596595     
   28.000000000000000        99.200000000000003        3.6701424765906157     
   28.000000000000000        100.00000000000000        3.6703545628514487     
   28.000000000000000        100.80000000000001        3.6708957030412472     
   28.000000000000000        101.60000000000001        3.6711276659443999     
   28.000000000000000        102.40000000000001        3.6702959061728029     

   28.800000000000001       0.80000000000000004        3.6705243487828754     
   28.800000000000001        1.6000000000000001        3.6684402870429875     
   28.800000000000001        2.4000000000000004        3.6696659868044792     
   28.800000000000001        3.2000000000000002        3.6702701758075698     
   28.800000000000001        4.0000000000000000        3.6701280397345175     
   28.800000000000001        4.8000000000000007        3.6703121797052440     
   28.800000000000001        5.6000000000000005        3.6700932800128450     
   28.800000000000001        6.4000000000000004        3.6697441231780803     
   28.800000000000001        7.2000000000000002        3.6697357700003796     
   28.800000000000001        8.0000000000000000        3.6703260965933100     
   28.800000000000001        8.8000000000000007        3.6701269884065160     
   28.800000000000001        9.6000000000000014        3.6696482013216851     
   28.800000000000001        10.400000000000000        3.6697899594022911     
   28.800000000000001        11.200000000000001        3.6694512980666785     
   28.800000000000001        12.000000000000000        3.6692374637152532     
   28.800000000000001        12.800000000000001        3.6692198659349278     
   28.800000000000001        13.600000000000001        3.6693014028631601     
   28.800000000000001        14.400000000000000        3.6698877950447768     
   28.800000000000001        15.200000000000001        3.6703935274953792     
   28.800000000000001        16.000000000000000        3.6707560920255307     
   28.800000000000001        16.800000000000001        3.6708990298000783     
   28.800000000000001        17.600000000000001        3.6705549033335063     
   28.800000000000001        18.400000000000002        3.6727804343464219     
   28.800000000000001        19.200000000000003        3.6753867020014388     
   28.800000000000001        20.000000000000000        3.6768396798848575     
   28.800000000000001        20.800000000000001        3.6784971162333067     
   28.800000000000001        21.600000000000001        3.6794771948953913     
   28.800000000000001        22.400000000000002        3.6789633467511509     
   28.800000000000001        23.200000000000003        3.6774918904239891     
   28.800000000000001        24.000000000000000        3.6720027525811112     
   28.800000000000001        24.800000000000001        3.6662170132506793     
   28.800000000000001        25.600000000000001        3.6602957864578731     
   28.800000000000001        26.400000000000002        3.6551653988102331     
   28.800000000000001        27.200000000000003        3.6515542626174744     
   28.800000000000001        28.000000000000000        3.6516496880604246     
   28.800000000000001        28.800000000000001        3.6520518824129704     
   28.800000000000001        29.600000000000001        3.6557804883879981     
   28.800000000000001        30.400000000000002        3.6608420067708178     
   28.800000000000001        31.200000000000003        3.6665374357509499     
   28.800000000000001        32.000000000000000        3.6677942335508642     
   28.800000000000001        32.800000000000004        3.6684227032533174     
   28.800000000000001        33.600000000000001        3.6680533833804390     
   28.800000000000001        34.399999999999999        3.6663728020285107     
   28.800000000000001        35.200000000000003        3.6756224498801244     
   28.800000000000001        36.000000000000000        3.6917713458376933     
   28.800000000000001        36.800000000000004        3.7168220018597311     
   28.800000000000001        37.600000000000001        3.7303431520885795     
   28.800000000000001        38.400000000000006        3.7180766953940019     
   28.800000000000001        39.200000000000003        3.6912437846084183     
   28.800000000000001        40.000000000000000        3.6767259549771518     
   28.800000000000001        40.800000000000004        3.6855261551194105     
   28.800000000000001        41.600000000000001        3.7029101606866592     
   28.800000000000001        42.400000000000006        3.7155394633265026     
   28.800000000000001        43.200000000000003        3.7211616283010134     
   28.800000000000001        44.000000000000000        3.7336362670583796     
   28.800000000000001        44.800000000000004        3.7478286808713803     
   28.800000000000001        45.600000000000001        3.7452498416105082     
   28.800000000000001        46.400000000000006        3.7219620090749919     
   28.800000000000001        47.200000000000003        3.6923389454297229     
   28.800000000000001        48.000000000000000        3.6725648970106963     
   28.800000000000001        48.800000000000004        3.6668756158990168     
   28.800000000000001        49.600000000000001        3.6666888271796814     
   28.800000000000001        50.400000000000006        3.6639275684694406     
   28.800000000000001        51.200000000000003        3.6512381161678595     
   28.800000000000001        52.000000000000000        3.6234861018441182     
   28.800000000000001        52.800000000000004        3.5872144427942536     
   28.800000000000001        53.600000000000001        3.5498414219688721     
   28.800000000000001        54.400000000000006        3.5227427538341125     
   28.800000000000001        55.200000000000003        3.5065020684918751     
   28.800000000000001        56.000000000000000        3.5039237576759792     
   28.800000000000001        56.800000000000004        3.5039414984953772     
   28.800000000000001        57.600000000000001        3.5049162761489505     
   28.800000000000001        58.400000000000006        3.5065306635818998     
   28.800000000000001        59.200000000000003        3.5073866719794626     
   28.800000000000001        60.000000000000000        3.5080152051434754     
   28.800000000000001        60.800000000000004        3.5073769903510361     
   28.800000000000001        61.600000000000001        3.5076217005000321     
   28.800000000000001        62.400000000000006        3.5069336920311174     
   28.800000000000001        63.200000000000003        3.5105334681221190     
   28.800000000000001        64.000000000000000        3.5248513959089740     
   28.800000000000001        64.799999999999997        3.5521516621987330     
   28.800000000000001        65.600000000000009        3.5916729407463532     
   28.800000000000001        66.400000000000006        3.6290940692243430     
   28.800000000000001        67.200000000000003        3.6577855877845957     
   28.800000000000001        68.000000000000000        3.6747008374077619     
   28.800000000000001        68.799999999999997        3.6809285302374093     
   28.800000000000001        69.600000000000009        3.6790657217041578     
   28.800000000000001        70.400000000000006        3.6732147608908416     
   28.800000000000001        71.200000000000003        3.6716211671476957     
   28.800000000000001        72.000000000000000        3.6712650657502208     
   28.800000000000001        72.799999999999997        3.6718865186968372     
   28.800000000000001        73.600000000000009        3.6740797967521712     
   28.800000000000001        74.400000000000006        3.6752932131006548     
   28.800000000000001        75.200000000000003        3.6754366431171368     
   28.800000000000001        76.000000000000000        3.6761754136779299     
   28.800000000000001        76.800000000000011        3.6749080884369567     
   28.800000000000001        77.600000000000009        3.6730756901140507     
   28.800000000000001        78.400000000000006        3.6719111687561004     
   28.800000000000001        79.200000000000003        3.6696219336486973     
   28.800000000000001        80.000000000000000        3.6690155892048186     
   28.800000000000001        80.800000000000011        3.6695278825012743     
   28.800000000000001        81.600000000000009        3.6711703712209465     
   28.800000000000001        82.400000000000006        3.6729331007741317     
   28.800000000000001        83.200000000000003        3.6758931688567777     
   28.800000000000001        84.000000000000000        3.6774103334330972     
   28.800000000000001        84.800000000000011        3.6775286643595555     
   28.800000000000001        85.600000000000009        3.6762909882141570     
   28.800000000000001        86.400000000000006        3.6732859134475673     
   28.800000000000001        87.200000000000003        3.6688870801006987     
   28.800000000000001        88.000000000000000        3.6662720459184923     
   28.800000000000001        88.800000000000011        3.6633044739162584     
   28.800000000000001        89.600000000000009        3.6600007457272068     
   28.800000000000001        90.400000000000006        3.6603448378231205     
   28.800000000000001        91.200000000000003        3.6589386034472398     
   28.800000000000001        92.000000000000000        3.6595231949402689     
   28.800000000000001        92.800000000000011        3.6593173853135714     
   28.800000000000001        93.600000000000009        3.6605471273080319     
   28.800000000000001        94.400000000000006        3.6615905747400812     
   28.800000000000001        95.200000000000003        3.6627296705770300     
   28.800000000000001        96.000000000000000        3.6648882327248460     
   28.800000000000001        96.800000000000011        3.6653503469635385     
   28.800000000000001        97.600000000000009        3.6675995498758640     
   28.800000000000001        98.400000000000006        3.6691050415770290     
   28.800000000000001        99.200000000000003        3.6698897336329046     
   28.800000000000001        100.00000000000000        3.6707587760496914     
   28.800000000000001        100.80000000000001        3.6717501783945763     
   28.800000000000001        101.60000000000001        3.6707603329914318     
   28.800000000000001        102.40000000000001        3.6705881855859652     

   29.600000000000001       0.80000000000000004        3.6691818762589516     
   29.600000000000001        1.6000000000000001        3.6707620187588041     
   29.600000000000001        2.4000000000000004        3.6699481416840847     
   29.600000000000001        3.2000000000000002        3.6687888348438342     
   29.600000000000001        4.0000000000000000        3.6707910170568239     
   29.600000000000001        4.8000000000000007        3.6705352884726037     
   29.600000000000001        5.6000000000000005        3.6701542788799451     
   29.600000000000001        6.4000000000000004        3.6699580126154174     
   29.600000000000001        7.2000000000000002        3.6703887380798719     
   29.600000000000001        8.0000000000000000        3.6697510654765195     
   29.600000000000001        8.8000000000000007        3.6697042447307391     
   29.600000000000001        9.6000000000000014        3.6691833596541183     
   29.600000000000001        10.400000000000000        3.6692073042770104     
   29.600000000000001        11.200000000000001        3.6693103671641913     
   29.600000000000001        12.000000000000000        3.6696755547283493     
   29.600000000000001        12.800000000000001        3.6694030944899514     
   29.600000000000001        13.600000000000001        3.6687528087207211     
   29.600000000000001        14.400000000000000        3.6690950291825484     
   29.600000000000001        15.200000000000001        3.6690069724656822     
   29.600000000000001        16.000000000000000        3.6693016902689455     
   29.600000000000001        16.800000000000001        3.6691480885275074     
   29.600000000000001        17.600000000000001        3.6687003225548511     
   29.600000000000001        18.400000000000002        3.6713720023867014     
   29.600000000000001        19.200000000000003        3.6741349163388475     
   29.600000000000001        20.000000000000000        3.6761177801505034     
   29.600000000000001        20.800000000000001        3.6769768310172375     
   29.600000000000001        21.600000000000001        3.6766856340808358     
   29.600000000000001        22.400000000000002        3.6730290199039768     
   29.600000000000001        23.200000000000003        3.6659789947114936     
   29.600000000000001        24.000000000000000        3.6566587615605290     
   29.600000000000001        24.800000000000001        3.6461136122960052     
   29.600000000000001        25.600000000000001        3.6360889807782266     
   29.600000000000001        26.400000000000002        3.6289064709699499     
   29.600000000000001        27.200000000000003        3.6223912578668420     
   29.600000000000001        28.000000000000000        3.6210398704187829     
   29.600000000000001        28.800000000000001        3.6231889653319342     
   29.600000000000001        29.600000000000001        3.6288515761487967     
   29.600000000000001        30.400000000000002        3.6380495245517226     
   29.600000000000001        31.200000000000003        3.6462498641712928     
   29.600000000000001        32.000000000000000        3.6558491905142243     
   29.600000000000001        32.800000000000004        3.6574765705096857     
   29.600000000000001        33.600000000000001        3.6615526524999313     
   29.600000000000001        34.399999999999999        3.6675135756989010     
   29.600000000000001        35.200000000000003        3.6831232907948430     
   29.600000000000001        36.000000000000000        3.7113139739490624     
   29.600000000000001        36.800000000000004        3.7420185464981928     
   29.600000000000001        37.600000000000001        3.7450997437199098     
   29.600000000000001        38.400000000000006        3.7164463102049776     
   29.600000000000001        39.200000000000003        3.7298214642952141     
   29.600000000000001        40.000000000000000        3.8143193547539695     
   29.600000000000001        40.800000000000004        3.8792942816511662     
   29.600000000000001        41.600000000000001        3.9236960588507612     
   29.600000000000001        42.400000000000006        3.8586854968099442     
   29.600000000000001        43.200000000000003        3.7553723846764884     
   29.600000000000001        44.000000000000000        3.7065060731435673     
   29.600000000000001        44.800000000000004        3.7330747297020155     
   29.600000000000001        45.600000000000001        3.7579291051544477     
   29.600000000000001        46.400000000000006        3.7463359549260620     
   29.600000000000001        47.200000000000003        3.7136441250790782     
   29.600000000000001        48.000000000000000        3.6846407357240207     
   29.600000000000001        48.800000000000004        3.6695204002773325     
   29.600000000000001        49.600000000000001        3.6660772192490816     
   29.600000000000001        50.400000000000006        3.6636084052403697     
   29.600000000000001        51.200000000000003        3.6525273732313552     
   29.600000000000001        52.000000000000000        3.6287276384843445     
   29.600000000000001        52.800000000000004        3.5934691641768834     
   29.600000000000001        53.600000000000001        3.5583196770049810     
   29.600000000000001        54.400000000000006        3.5275177135449840     
   29.600000000000001        55.200000000000003        3.5115021279310366     
   29.600000000000001        56.000000000000000        3.5055188775113164     
   29.600000000000001        56.800000000000004        3.5044073017450890     
   29.600000000000001        57.600000000000001        3.5042506956643655     
   29.600000000000001        58.400000000000006        3.5057077358941822     
   29.600000000000001        59.200000000000003        3.5062245033080606     
   29.600000000000001        60.000000000000000        3.5093792971550437     
   29.600000000000001        60.800000000000004        3.5090057757022746     
   29.600000000000001        61.600000000000001        3.5086058237691518     
   29.600000000000001        62.400000000000006        3.5085093766908564     
   29.600000000000001        63.200000000000003        3.5133263736141380     
   29.600000000000001        64.000000000000000        3.5304252535606224     
   29.600000000000001        64.799999999999997        3.5593413204024356     
   29.600000000000001        65.600000000000009        3.5970944635922470     
   29.600000000000001        66.400000000000006        3.6339054440614054     
   29.600000000000001        67.200000000000003        3.6620802686990976     
   29.600000000000001        68.000000000000000        3.6779357324738271     
   29.600000000000001        68.799999999999997        3.6835392575259713     
   29.600000000000001        69.600000000000009        3.6813285329337671     
   29.600000000000001        70.400000000000006        3.6773583280994360     
   29.600000000000001        71.200000000000003        3.6740933441489885     
   29.600000000000001        72.000000000000000        3.6735213758520455     
   29.600000000000001        72.799999999999997        3.6745940056057615     
   29.600000000000001        73.600000000000009        3.6756900870316076     
   29.600000000000001        74.400000000000006        3.6755748767647614     
   29.600000000000001        75.200000000000003        3.6730254148427748     
   29.600000000000001        76.000000000000000        3.6708047042080580     
   29.600000000000001        76.800000000000011        3.6655447276321138     
   29.600000000000001        77.600000000000009        3.6600023608312076     
   29.600000000000001        78.400000000000006        3.6550411016225497     
   29.600000000000001        79.200000000000003        3.6518128675519312     
   29.600000000000001        80.000000000000000        3.6505917154176140     
   29.600000000000001        80.800000000000011        3.6519138068488659     
   29.600000000000001        81.600000000000009        3.6552250194034102     
   29.600000000000001        82.400000000000006        3.6594755780160693     
   29.600000000000001        83.200000000000003        3.6658877800166718     
   29.600000000000001        84.000000000000000        3.6708483436740655     
   29.600000000000001        84.800000000000011        3.6751017381267306     
   29.600000000000001        85.600000000000009        3.6764376625853714     
   29.600000000000001        86.400000000000006        3.6756618691167242     
   29.600000000000001        87.200000000000003        3.6756474151117335     
   29.600000000000001        88.000000000000000        3.6714140742538603     
   29.600000000000001        88.800000000000011        3.6679788196542376     
   29.600000000000001        89.600000000000009        3.6655598786665919     
   29.600000000000001        90.400000000000006        3.6644986821689471     
   29.600000000000001        91.200000000000003        3.6644756087440973     
   29.600000000000001        92.000000000000000        3.6636883513738217     
   29.600000000000001        92.800000000000011        3.6651784466004909     
   29.600000000000001        93.600000000000009        3.6650789164886395     
   29.600000000000001        94.400000000000006        3.6649055641892798     
   29.600000000000001        95.200000000000003        3.6666382043248977     
   29.600000000000001        96.000000000000000        3.6698097699722805     
   29.600000000000001        96.800000000000011        3.6694828976984799     
   29.600000000000001        97.600000000000009        3.6697859614583583     
   29.600000000000001        98.400000000000006        3.6704413371120195     
   29.600000000000001        99.200000000000003        3.6706253852643131     
   29.600000000000001        100.00000000000000        3.6715736175748468     
   29.600000000000001        100.80000000000001        3.6704846231400468     
   29.600000000000001        101.60000000000001        3.6723606671947380     
   29.600000000000001        102.40000000000001        3.6696165290824827     

   30.400000000000002       0.80000000000000004        3.6699170630196774     
   30.400000000000002        1.6000000000000001        3.6698835978645019     
   30.400000000000002        2.4000000000000004        3.6715871902758366     
   30.400000000000002        3.2000000000000002        3.6699706212500911     
   30.400000000000002        4.0000000000000000        3.6699724083541891     
   30.400000000000002        4.8000000000000007        3.6702561334580910     
   30.400000000000002        5.6000000000000005        3.6695681178650932     
   30.400000000000002        6.4000000000000004        3.6692153568197630     
   30.400000000000002        7.2000000000000002        3.6700390031373686     
   30.400000000000002        8.0000000000000000        3.6696184719428584     
   30.400000000000002        8.8000000000000007        3.6695214761964468     
   30.400000000000002        9.6000000000000014        3.6698762804356151     
   30.400000000000002        10.400000000000000        3.6692104327196540     
   30.400000000000002        11.200000000000001        3.6691719970919192     
   30.400000000000002        12.000000000000000        3.6698462454699787     
   30.400000000000002        12.800000000000001        3.6697836625289320     
   30.400000000000002        13.600000000000001        3.6695260117235975     
   30.400000000000002        14.400000000000000        3.6692475907576760     
   30.400000000000002        15.200000000000001        3.6689971399191674     
   30.400000000000002        16.000000000000000        3.6684313270267848     
   30.400000000000002        16.800000000000001        3.6685313624184910     
   30.400000000000002        17.600000000000001        3.6695768607828985     
   30.400000000000002        18.400000000000002        3.6717845941676885     
   30.400000000000002        19.200000000000003        3.6740891832432458     
   30.400000000000002        20.000000000000000        3.6756783295439099     
   30.400000000000002        20.800000000000001        3.6756183918543077     
   30.400000000000002        21.600000000000001        3.6712161848271174     
   30.400000000000002        22.400000000000002        3.6625887486965372     
   30.400000000000002        23.200000000000003        3.6494058396755240     
   30.400000000000002        24.000000000000000        3.6339642126361098     
   30.400000000000002        24.800000000000001        3.6203223636300921     
   30.400000000000002        25.600000000000001        3.6035585414973643     
   30.400000000000002        26.400000000000002        3.5928171350342453     
   30.400000000000002        27.200000000000003        3.5861468974360089     
   30.400000000000002        28.000000000000000        3.5841885255390968     
   30.400000000000002        28.800000000000001        3.5867795991268090     
   30.400000000000002        29.600000000000001        3.5947735222821655     
   30.400000000000002        30.400000000000002        3.6047195767041740     
   30.400000000000002        31.200000000000003        3.6171717460424229     
   30.400000000000002        32.000000000000000        3.6297743923329415     
   30.400000000000002        32.800000000000004        3.6411788950032067     
   30.400000000000002        33.600000000000001        3.6520581711562197     
   30.400000000000002        34.399999999999999        3.6661239732757225     
   30.400000000000002        35.200000000000003        3.6914919991474200     
   30.400000000000002        36.000000000000000        3.7301693623106749     
   30.400000000000002        36.800000000000004        3.7668020742063630     
   30.400000000000002        37.600000000000001        3.7656725685765124     
   30.400000000000002        38.400000000000006        3.7332824092716144     
   30.400000000000002        39.200000000000003        3.8347629000162269     
   30.400000000000002        40.000000000000000        4.5057071556379640     
   30.400000000000002        40.800000000000004        4.5324565422211860     
   30.400000000000002        41.600000000000001        4.5417565328931779     
   30.400000000000002        42.400000000000006        4.5017444477649402     
   30.400000000000002        43.200000000000003        3.7933678464410772     
   30.400000000000002        44.000000000000000        3.6393288295578885     
   30.400000000000002        44.800000000000004        3.6781079862831567     
   30.400000000000002        45.600000000000001        3.7401704115782577     
   30.400000000000002        46.400000000000006        3.7560542827060068     
   30.400000000000002        47.200000000000003        3.7304256876966826     
   30.400000000000002        48.000000000000000        3.6950079080334879     
   30.400000000000002        48.800000000000004        3.6738536243993156     
   30.400000000000002        49.600000000000001        3.6663740801115052     
   30.400000000000002        50.400000000000006        3.6638637050103986     
   30.400000000000002        51.200000000000003        3.6559196700874477     
   30.400000000000002        52.000000000000000        3.6362450176157872     
   30.400000000000002        52.800000000000004        3.6045917296972472     
   30.400000000000002        53.600000000000001        3.5697570400007486     
   30.400000000000002        54.400000000000006        3.5387500495467794     
   30.400000000000002        55.200000000000003        3.5169048308391280     
   30.400000000000002        56.000000000000000        3.5080569981762593     
   30.400000000000002        56.800000000000004        3.5048865581379127     
   30.400000000000002        57.600000000000001        3.5054594861125441     
   30.400000000000002        58.400000000000006        3.5067556317887680     
   30.400000000000002        59.200000000000003        3.5082633247164332     
   30.400000000000002        60.000000000000000        3.5086414895918949     
   30.400000000000002        60.800000000000004        3.5092673355840529     
   30.400000000000002        61.600000000000001        3.5075836292192544     
   30.400000000000002        62.400000000000006        3.5091185107669967     
   30.400000000000002        63.200000000000003        3.5149654093108276     
   30.400000000000002        64.000000000000000        3.5336547914785550     
   30.400000000000002        64.799999999999997        3.5624908078269799     
   30.400000000000002        65.600000000000009        3.6002323458394683     
   30.400000000000002        66.400000000000006        3.6352813786488665     
   30.400000000000002        67.200000000000003        3.6610763489167275     
   30.400000000000002        68.000000000000000        3.6771926429923409     
   30.400000000000002        68.799999999999997        3.6828227492883787     
   30.400000000000002        69.600000000000009        3.6823930041815736     
   30.400000000000002        70.400000000000006        3.6797172504256199     
   30.400000000000002        71.200000000000003        3.6783112723186444     
   30.400000000000002        72.000000000000000        3.6778436091329403     
   30.400000000000002        72.799999999999997        3.6771503701976567     
   30.400000000000002        73.600000000000009        3.6751397263542547     
   30.400000000000002        74.400000000000006        3.6717539043711569     
   30.400000000000002        75.200000000000003        3.6651807840645350     
   30.400000000000002        76.000000000000000        3.6564414640320759     
   30.400000000000002        76.800000000000011        3.6461414417376283     
   30.400000000000002        77.600000000000009        3.6367120309280860     
   30.400000000000002        78.400000000000006        3.6277478283837343     
   30.400000000000002        79.200000000000003        3.6228671554805016     
   30.400000000000002        80.000000000000000        3.6206652050111958     
   30.400000000000002        80.800000000000011        3.6224382942235254     
   30.400000000000002        81.600000000000009        3.6282422367747436     
   30.400000000000002        82.400000000000006        3.6364460980856483     
   30.400000000000002        83.200000000000003        3.6455125324087918     
   30.400000000000002        84.000000000000000        3.6578843338766598     
   30.400000000000002        84.800000000000011        3.6661273407385431     
   30.400000000000002        85.600000000000009        3.6728216159719840     
   30.400000000000002        86.400000000000006        3.6762918170441261     
   30.400000000000002        87.200000000000003        3.6773915323088140     
   30.400000000000002        88.000000000000000        3.6754584252020752     
   30.400000000000002        88.800000000000011        3.6719361025913662     
   30.400000000000002        89.600000000000009        3.6703078999223000     
   30.400000000000002        90.400000000000006        3.6687122570521082     
   30.400000000000002        91.200000000000003        3.6678083979778529     
   30.400000000000002        92.000000000000000        3.6676200140531390     
   30.400000000000002        92.800000000000011        3.6687842213496960     
   30.400000000000002        93.600000000000009        3.6686652610514607     
   30.400000000000002        94.400000000000006        3.6689090455503637     
   30.400000000000002        95.200000000000003        3.6722340630498005     
   30.400000000000002        96.000000000000000        3.6703804700958162     
   30.400000000000002        96.800000000000011        3.6708339148219542     
   30.400000000000002        97.600000000000009        3.6704796585973023     
   30.400000000000002        98.400000000000006        3.6704949091160706     
   30.400000000000002        99.200000000000003        3.6712137919193446     
   30.400000000000002        100.00000000000000        3.6693043738639335     
   30.400000000000002        100.80000000000001        3.6693148148278345     
   30.400000000000002        101.60000000000001        3.6694181179875378     
   30.400000000000002        102.40000000000001        3.6696791679687180     

   31.200000000000003       0.80000000000000004        3.6678617884855087     
   31.200000000000003        1.6000000000000001        3.6703948829882029     
   31.200000000000003        2.4000000000000004        3.6699842908189373     
   31.200000000000003        3.2000000000000002        3.6703862960682221     
   31.200000000000003        4.0000000000000000        3.6706759748175588     
   31.200000000000003        4.8000000000000007        3.6699750076813591     
   31.200000000000003        5.6000000000000005        3.6696290191490775     
   31.200000000000003        6.4000000000000004        3.6715916640398665     
   31.200000000000003        7.2000000000000002        3.6693795843405006     
   31.200000000000003        8.0000000000000000        3.6697744868884250     
   31.200000000000003        8.8000000000000007        3.6697264189071772     
   31.200000000000003        9.6000000000000014        3.6695648485761883     
   31.200000000000003        10.400000000000000        3.6694575592460592     
   31.200000000000003        11.200000000000001        3.6689170009155689     
   31.200000000000003        12.000000000000000        3.6695668155498593     
   31.200000000000003        12.800000000000001        3.6695650090527629     
   31.200000000000003        13.600000000000001        3.6691315561792712     
   31.200000000000003        14.400000000000000        3.6690034953937256     
   31.200000000000003        15.200000000000001        3.6686439834470828     
   31.200000000000003        16.000000000000000        3.6681619762051247     
   31.200000000000003        16.800000000000001        3.6687874380369543     
   31.200000000000003        17.600000000000001        3.6705234776241511     
   31.200000000000003        18.400000000000002        3.6732016543055725     
   31.200000000000003        19.200000000000003        3.6751327730142513     
   31.200000000000003        20.000000000000000        3.6758712155131730     
   31.200000000000003        20.800000000000001        3.6697528539433382     
   31.200000000000003        21.600000000000001        3.6618425599895441     
   31.200000000000003        22.400000000000002        3.6465119708464648     
   31.200000000000003        23.200000000000003        3.6269046572070591     
   31.200000000000003        24.000000000000000        3.6035656081810861     
   31.200000000000003        24.800000000000001        3.5849315891214193     
   31.200000000000003        25.600000000000001        3.5684406730187881     
   31.200000000000003        26.400000000000002        3.5577529699458910     
   31.200000000000003        27.200000000000003        3.5501316681131887     
   31.200000000000003        28.000000000000000        3.5480772320583447     
   31.200000000000003        28.800000000000001        3.5514374712328163     
   31.200000000000003        29.600000000000001        3.5581959853611287     
   31.200000000000003        30.400000000000002        3.5696438561924824     
   31.200000000000003        31.200000000000003        3.5841009709656277     
   31.200000000000003        32.000000000000000        3.6012030829357191     
   31.200000000000003        32.800000000000004        3.6181854607190247     
   31.200000000000003        33.600000000000001        3.6375840516954430     
   31.200000000000003        34.399999999999999        3.6601173943209249     
   31.200000000000003        35.200000000000003        3.6957656426687397     
   31.200000000000003        36.000000000000000        3.7448208049129601     
   31.200000000000003        36.800000000000004        3.7906113670626462     
   31.200000000000003        37.600000000000001        3.7971238385993451     
   31.200000000000003        38.400000000000006        3.7676585357133638     
   31.200000000000003        39.200000000000003        3.8580241022522976     
   31.200000000000003        40.000000000000000        4.5088168784696387     
   31.200000000000003        40.800000000000004        4.5370467030137220     
   31.200000000000003        41.600000000000001        4.6199329406842802     
   31.200000000000003        42.400000000000006        4.5237479173308968     
   31.200000000000003        43.200000000000003        3.9204274990626002     
   31.200000000000003        44.000000000000000        3.6273943000692856     
   31.200000000000003        44.800000000000004        3.6201337003016678     
   31.200000000000003        45.600000000000001        3.7005188497454435     
   31.200000000000003        46.400000000000006        3.7450291144316727     
   31.200000000000003        47.200000000000003        3.7373555116089840     
   31.200000000000003        48.000000000000000        3.7050115506644468     
   31.200000000000003        48.800000000000004        3.6791073502298959     
   31.200000000000003        49.600000000000001        3.6671064796935422     
   31.200000000000003        50.400000000000006        3.6640289284143051     
   31.200000000000003        51.200000000000003        3.6604556632956298     
   31.200000000000003        52.000000000000000        3.6454652392011475     
   31.200000000000003        52.800000000000004        3.6188763843994805     
   31.200000000000003        53.600000000000001        3.5858437735982509     
   31.200000000000003        54.400000000000006        3.5543233103640954     
   31.200000000000003        55.200000000000003        3.5295725476038866     
   31.200000000000003        56.000000000000000        3.5143347256527697     
   31.200000000000003        56.800000000000004        3.5078549325337027     
   31.200000000000003        57.600000000000001        3.5070704808768700     
   31.200000000000003        58.400000000000006        3.5075846116198943     
   31.200000000000003        59.200000000000003        3.5076140349475362     
   31.200000000000003        60.000000000000000        3.5081445108435716     
   31.200000000000003        60.800000000000004        3.5076723052357002     
   31.200000000000003        61.600000000000001        3.5081697310906326     
   31.200000000000003        62.400000000000006        3.5082293236708106     
   31.200000000000003        63.200000000000003        3.5143911961140786     
   31.200000000000003        64.000000000000000        3.5324875915249163     
   31.200000000000003        64.799999999999997        3.5616596537400214     
   31.200000000000003        65.600000000000009        3.5960030825775480     
   31.200000000000003        66.400000000000006        3.6284984026393277     
   31.200000000000003        67.200000000000003        3.6535051215554302     
   31.200000000000003        68.000000000000000        3.6689962821020110     
   31.200000000000003        68.799999999999997        3.6766697863239304     
   31.200000000000003        69.600000000000009        3.6797113041539666     
   31.200000000000003        70.400000000000006        3.6806767932631539     
   31.200000000000003        71.200000000000003        3.6815000862419880     
   31.200000000000003        72.000000000000000        3.6811310916121363     
   31.200000000000003        72.799999999999997        3.6798468812130967     
   31.200000000000003        73.600000000000009        3.6721769164737190     
   31.200000000000003        74.400000000000006        3.6616246527760543     
   31.200000000000003        75.200000000000003        3.6489024189900507     
   31.200000000000003        76.000000000000000        3.6330893140426559     
   31.200000000000003        76.800000000000011        3.6188905698915370     
   31.200000000000003        77.600000000000009        3.6040157986167429     
   31.200000000000003        78.400000000000006        3.5922812555308758     
   31.200000000000003        79.200000000000003        3.5859923876745192     
   31.200000000000003        80.000000000000000        3.5833691351293377     
   31.200000000000003        80.800000000000011        3.5862455606716113     
   31.200000000000003        81.600000000000009        3.5934027499465198     
   31.200000000000003        82.400000000000006        3.6042581720108862     
   31.200000000000003        83.200000000000003        3.6181921667079573     
   31.200000000000003        84.000000000000000        3.6336281547908515     
   31.200000000000003        84.800000000000011        3.6490023022978604     
   31.200000000000003        85.600000000000009        3.6623379255514301     
   31.200000000000003        86.400000000000006        3.6713404904905955     
   31.200000000000003        87.200000000000003        3.6770849689409730     
   31.200000000000003        88.000000000000000        3.6772770895160809     
   31.200000000000003        88.800000000000011        3.6752073486147516     
   31.200000000000003        89.600000000000009        3.6742264954925794     
   31.200000000000003        90.400000000000006        3.6715035502591289     
   31.200000000000003        91.200000000000003        3.6702098933133702     
   31.200000000000003        92.000000000000000        3.6693324166317036     
   31.200000000000003        92.800000000000011        3.6698033866617377     
   31.200000000000003        93.600000000000009        3.6704298178598291     
   31.200000000000003        94.400000000000006        3.6706331936053549     
   31.200000000000003        95.200000000000003        3.6700761364025678     
   31.200000000000003        96.000000000000000        3.6711722483812927     
   31.200000000000003        96.800000000000011        3.6713719499277104     
   31.200000000000003        97.600000000000009        3.6712084820875943     
   31.200000000000003        98.400000000000006        3.6703972562498461     
   31.200000000000003        99.200000000000003        3.6701541090597649     
   31.200000000000003        100.00000000000000        3.6695375375056098     
   31.200000000000003        100.80000000000001        3.6697080710681238     
   31.200000000000003        101.60000000000001        3.6694743509049448     
   31.200000000000003        102.40000000000001        3.6701914594915301     

   32.000000000000000       0.80000000000000004        3.6704214209784745     
   32.000000000000000        1.6000000000000001        3.6698575012556427     
   32.000000000000000        2.4000000000000004        3.6699301860466136     
   32.000000000000000        3.2000000000000002        3.6699200819174611     
   32.000000000000000        4.0000000000000000        3.6700363874995983     
   32.000000000000000        4.8000000000000007        3.6699197065837059     
   32.000000000000000        5.6000000000000005        3.6689459874240611     
   32.000000000000000        6.4000000000000004        3.6685000066248010     
   32.000000000000000        7.2000000000000002        3.6689187837117729     
   32.000000000000000        8.0000000000000000        3.6685590116062188     
   32.000000000000000        8.8000000000000007        3.6701937330662600     
   32.000000000000000        9.6000000000000014        3.6702085796036563     
   32.000000000000000        10.400000000000000        3.6705397458691729     
   32.000000000000000        11.200000000000001        3.6713711068662813     
   32.000000000000000        12.000000000000000        3.6712053423553801     
   32.000000000000000        12.800000000000001        3.6718265736055380     
   32.000000000000000        13.600000000000001        3.6725377561537171     
   32.000000000000000        14.400000000000000        3.6697503780128562     
   32.000000000000000        15.200000000000001        3.6692470459516460     
   32.000000000000000        16.000000000000000        3.6703133829379206     
   32.000000000000000        16.800000000000001        3.6698513366107153     
   32.000000000000000        17.600000000000001        3.6721135742752025     
   32.000000000000000        18.400000000000002        3.6740848268923094     
   32.000000000000000        19.200000000000003        3.6750301216469947     
   32.000000000000000        20.000000000000000        3.6745257590661216     
   32.000000000000000        20.800000000000001        3.6651046588129992     
   32.000000000000000        21.600000000000001        3.6497759698017807     
   32.000000000000000        22.400000000000002        3.6267552642417002     
   32.000000000000000        23.200000000000003        3.6006835683832672     
   32.000000000000000        24.000000000000000        3.5749747910110341     
   32.000000000000000        24.800000000000001        3.5530702559204559     
   32.000000000000000        25.600000000000001        3.5386545861506105     
   32.000000000000000        26.400000000000002        3.5287608731685949     
   32.000000000000000        27.200000000000003        3.5226670389884016     
   32.000000000000000        28.000000000000000        3.5213918957521644     
   32.000000000000000        28.800000000000001        3.5231202125088203     
   32.000000000000000        29.600000000000001        3.5279052134428941     
   32.000000000000000        30.400000000000002        3.5388469208068831     
   32.000000000000000        31.200000000000003        3.5527952238024048     
   32.000000000000000        32.000000000000000        3.5706868912735499     
   32.000000000000000        32.800000000000004        3.5918141846818576     
   32.000000000000000        33.600000000000001        3.6167521336463886     
   32.000000000000000        34.399999999999999        3.6487863001043062     
   32.000000000000000        35.200000000000003        3.6944537184093975     
   32.000000000000000        36.000000000000000        3.7524808965145731     
   32.000000000000000        36.800000000000004        3.8106013074460097     
   32.000000000000000        37.600000000000001        3.8351970363903494     
   32.000000000000000        38.400000000000006        3.8103418954030772     
   32.000000000000000        39.200000000000003        3.7872188357382655     
   32.000000000000000        40.000000000000000        3.7852367011809931     
   32.000000000000000        40.800000000000004        4.0960688332408148     
   32.000000000000000        41.600000000000001        4.5099796375573558     
   32.000000000000000        42.400000000000006        4.5209084072282906     
   32.000000000000000        43.200000000000003        4.5076608329792531     
   32.000000000000000        44.000000000000000        3.8150115086760059     
   32.000000000000000        44.800000000000004        3.6599827992969876     
   32.000000000000000        45.600000000000001        3.6710427585572596     
   32.000000000000000        46.400000000000006        3.7214486878108217     
   32.000000000000000        47.200000000000003        3.7323431446130559     
   32.000000000000000        48.000000000000000        3.7082786932563612     
   32.000000000000000        48.800000000000004        3.6825213368553142     
   32.000000000000000        49.600000000000001        3.6674691534148147     
   32.000000000000000        50.400000000000006        3.6659852134837219     
   32.000000000000000        51.200000000000003        3.6648177311455807     
   32.000000000000000        52.000000000000000        3.6551783699032812     
   32.000000000000000        52.800000000000004        3.6341804761468417     
   32.000000000000000        53.600000000000001        3.6065381931957274     
   32.000000000000000        54.400000000000006        3.5749585699381465     
   32.000000000000000        55.200000000000003        3.5499854675216733     
   32.000000000000000        56.000000000000000        3.5307055484410732
[truncated: 894,528 more chars]
