# Supplementary material for: A first-principles phase field method for quantitatively predicting multi-composition phase separation without thermodynamic empirical parameter
Source: Nat Commun. 2019 Aug 1;10:3451. doi: 10.1038/s41467-019-11248-z (PMC6671953; doi:10.1038/s41467-019-11248-z)
Supplement: Supplementary file 3 — Source Data [file 41467_2019_11248_MOESM3_ESM.zip › supplementary-files/data-files/Fig.6/Fig6-g-Ni78%/out_Ni_6000-78.0%]

  0.80000000000000004       0.80000000000000004        3.6703969357599009     
  0.80000000000000004        1.6000000000000001        3.6704889335573467     
  0.80000000000000004        2.4000000000000004        3.6699334556623562     
  0.80000000000000004        3.2000000000000002        3.6704280885196252     
  0.80000000000000004        4.0000000000000000        3.6696771690497463     
  0.80000000000000004        4.8000000000000007        3.6698818894083849     
  0.80000000000000004        5.6000000000000005        3.6716842599865984     
  0.80000000000000004        6.4000000000000004        3.6690913362071518     
  0.80000000000000004        7.2000000000000002        3.6701072775540653     
  0.80000000000000004        8.0000000000000000        3.6701254029326074     
  0.80000000000000004        8.8000000000000007        3.6705104698498618     
  0.80000000000000004        9.6000000000000014        3.6704884334333072     
  0.80000000000000004        10.400000000000000        3.6700708178237811     
  0.80000000000000004        11.200000000000001        3.6698763564643744     
  0.80000000000000004        12.000000000000000        3.6703094021660991     
  0.80000000000000004        12.800000000000001        3.6706760781977192     
  0.80000000000000004        13.600000000000001        3.6709360345370161     
  0.80000000000000004        14.400000000000000        3.6707685641381356     
  0.80000000000000004        15.200000000000001        3.6696027567345952     
  0.80000000000000004        16.000000000000000        3.6687418967562562     
  0.80000000000000004        16.800000000000001        3.6672116645154267     
  0.80000000000000004        17.600000000000001        3.6640347886504645     
  0.80000000000000004        18.400000000000002        3.6644008416753278     
  0.80000000000000004        19.200000000000003        3.6638214838941097     
  0.80000000000000004        20.000000000000000        3.6648647716780740     
  0.80000000000000004        20.800000000000001        3.6630912603844825     
  0.80000000000000004        21.600000000000001        3.6657670180433355     
  0.80000000000000004        22.400000000000002        3.6665673997247543     
  0.80000000000000004        23.200000000000003        3.6710591307297951     
  0.80000000000000004        24.000000000000000        3.6686111081836392     
  0.80000000000000004        24.800000000000001        3.6663856872117950     
  0.80000000000000004        25.600000000000001        3.6693146846630729     
  0.80000000000000004        26.400000000000002        3.6690567596627583     
  0.80000000000000004        27.200000000000003        3.6672432431655970     
  0.80000000000000004        28.000000000000000        3.6656932972579028     
  0.80000000000000004        28.800000000000001        3.6655669921732361     
  0.80000000000000004        29.600000000000001        3.6655134166707835     
  0.80000000000000004        30.400000000000002        3.6653464566452700     
  0.80000000000000004        31.200000000000003        3.6666537736164742     
  0.80000000000000004        32.000000000000000        3.6686642138478822     
  0.80000000000000004        32.800000000000004        3.6673861369769245     
  0.80000000000000004        33.600000000000001        3.6702157253555572     
  0.80000000000000004        34.399999999999999        3.6706400724609831     
  0.80000000000000004        35.200000000000003        3.6704584949803665     
  0.80000000000000004        36.000000000000000        3.6701015928403606     
  0.80000000000000004        36.800000000000004        3.6702356444668132     
  0.80000000000000004        37.600000000000001        3.6703697606594607     
  0.80000000000000004        38.400000000000006        3.6701583381785254     
  0.80000000000000004        39.200000000000003        3.6705123890826057     
  0.80000000000000004        40.000000000000000        3.6705437756983588     
  0.80000000000000004        40.800000000000004        3.6700433610888354     
  0.80000000000000004        41.600000000000001        3.6694307954277261     
  0.80000000000000004        42.400000000000006        3.6683598796139352     
  0.80000000000000004        43.200000000000003        3.6668168222797899     
  0.80000000000000004        44.000000000000000        3.6665135335710213     
  0.80000000000000004        44.800000000000004        3.6665005819142675     
  0.80000000000000004        45.600000000000001        3.6670268944837443     
  0.80000000000000004        46.400000000000006        3.6688392481086636     
  0.80000000000000004        47.200000000000003        3.6710598608364227     
  0.80000000000000004        48.000000000000000        3.6752793426964678     
  0.80000000000000004        48.800000000000004        3.6778272116815778     
  0.80000000000000004        49.600000000000001        3.6793587098528886     
  0.80000000000000004        50.400000000000006        3.6828050609942973     
  0.80000000000000004        51.200000000000003        3.6823634375077248     
  0.80000000000000004        52.000000000000000        3.6823448319880372     
  0.80000000000000004        52.800000000000004        3.6819808380127697     
  0.80000000000000004        53.600000000000001        3.6814578367112478     
  0.80000000000000004        54.400000000000006        3.6820199504591957     
  0.80000000000000004        55.200000000000003        3.6788109286658530     
  0.80000000000000004        56.000000000000000        3.6763717352189746     
  0.80000000000000004        56.800000000000004        3.6742805502072553     
  0.80000000000000004        57.600000000000001        3.6723494778949024     
  0.80000000000000004        58.400000000000006        3.6709346952238064     
  0.80000000000000004        59.200000000000003        3.6700659419285526     
  0.80000000000000004        60.000000000000000        3.6693756580714556     
  0.80000000000000004        60.800000000000004        3.6693558353198119     
  0.80000000000000004        61.600000000000001        3.6694135443086258     
  0.80000000000000004        62.400000000000006        3.6698803810670779     
  0.80000000000000004        63.200000000000003        3.6698095033743998     
  0.80000000000000004        64.000000000000000        3.6695197516593350     
  0.80000000000000004        64.799999999999997        3.6694784443446355     
  0.80000000000000004        65.600000000000009        3.6692247916425718     
  0.80000000000000004        66.400000000000006        3.6692022392168315     
  0.80000000000000004        67.200000000000003        3.6696463200477267     
  0.80000000000000004        68.000000000000000        3.6711948873882627     
  0.80000000000000004        68.799999999999997        3.6694853320048346     
  0.80000000000000004        69.600000000000009        3.6718694623818733     
  0.80000000000000004        70.400000000000006        3.6716580487279704     
  0.80000000000000004        71.200000000000003        3.6712507787000086     
  0.80000000000000004        72.000000000000000        3.6710689828262990     
  0.80000000000000004        72.799999999999997        3.6715886277890228     
  0.80000000000000004        73.600000000000009        3.6708293887506964     
  0.80000000000000004        74.400000000000006        3.6713090771419132     
  0.80000000000000004        75.200000000000003        3.6725738964214072     
  0.80000000000000004        76.000000000000000        3.6741176768999400     
  0.80000000000000004        76.800000000000011        3.6758304117764449     
  0.80000000000000004        77.600000000000009        3.6779010036353896     
  0.80000000000000004        78.400000000000006        3.6793526049756675     
  0.80000000000000004        79.200000000000003        3.6797956604314095     
  0.80000000000000004        80.000000000000000        3.6796424891577391     
  0.80000000000000004        80.800000000000011        3.6787411121702855     
  0.80000000000000004        81.600000000000009        3.6801044943186429     
  0.80000000000000004        82.400000000000006        3.6768868438786768     
  0.80000000000000004        83.200000000000003        3.6742435680591070     
  0.80000000000000004        84.000000000000000        3.6734474783148405     
  0.80000000000000004        84.800000000000011        3.6724542868426808     
  0.80000000000000004        85.600000000000009        3.6702401832906095     
  0.80000000000000004        86.400000000000006        3.6687704601761042     
  0.80000000000000004        87.200000000000003        3.6690377576932547     
  0.80000000000000004        88.000000000000000        3.6693149804963672     
  0.80000000000000004        88.800000000000011        3.6695978698107359     
  0.80000000000000004        89.600000000000009        3.6699600195879887     
  0.80000000000000004        90.400000000000006        3.6704340780543814     
  0.80000000000000004        91.200000000000003        3.6706788790671903     
  0.80000000000000004        92.000000000000000        3.6687931656998884     
  0.80000000000000004        92.800000000000011        3.6704934540116221     
  0.80000000000000004        93.600000000000009        3.6702937705256584     
  0.80000000000000004        94.400000000000006        3.6693982590109275     
  0.80000000000000004        95.200000000000003        3.6713007805703191     
  0.80000000000000004        96.000000000000000        3.6701235342348681     
  0.80000000000000004        96.800000000000011        3.6702438848395857     
  0.80000000000000004        97.600000000000009        3.6700035157403263     
  0.80000000000000004        98.400000000000006        3.6698329735537083     
  0.80000000000000004        99.200000000000003        3.6698855348540227     
  0.80000000000000004        100.00000000000000        3.6692441657330575     
  0.80000000000000004        100.80000000000001        3.6700791684243286     
  0.80000000000000004        101.60000000000001        3.6703116175005182     
  0.80000000000000004        102.40000000000001        3.6703950253360360     

   1.6000000000000001       0.80000000000000004        3.6705345737936179     
   1.6000000000000001        1.6000000000000001        3.6715745985059467     
   1.6000000000000001        2.4000000000000004        3.6705794854643110     
   1.6000000000000001        3.2000000000000002        3.6702702654120416     
   1.6000000000000001        4.0000000000000000        3.6694482035216685     
   1.6000000000000001        4.8000000000000007        3.6697176749189619     
   1.6000000000000001        5.6000000000000005        3.6700592891081207     
   1.6000000000000001        6.4000000000000004        3.6701255903247971     
   1.6000000000000001        7.2000000000000002        3.6704923041819408     
   1.6000000000000001        8.0000000000000000        3.6700212810422435     
   1.6000000000000001        8.8000000000000007        3.6690515825588945     
   1.6000000000000001        9.6000000000000014        3.6700395529199330     
   1.6000000000000001        10.400000000000000        3.6689897182407289     
   1.6000000000000001        11.200000000000001        3.6694240810490859     
   1.6000000000000001        12.000000000000000        3.6703024178655346     
   1.6000000000000001        12.800000000000001        3.6706352377579261     
   1.6000000000000001        13.600000000000001        3.6708504688011447     
   1.6000000000000001        14.400000000000000        3.6696867179595452     
   1.6000000000000001        15.200000000000001        3.6699693134638287     
   1.6000000000000001        16.000000000000000        3.6696806772343522     
   1.6000000000000001        16.800000000000001        3.6687833011902042     
   1.6000000000000001        17.600000000000001        3.6683009736369145     
   1.6000000000000001        18.400000000000002        3.6666709634930794     
   1.6000000000000001        19.200000000000003        3.6655355859948893     
   1.6000000000000001        20.000000000000000        3.6642679808725847     
   1.6000000000000001        20.800000000000001        3.6634203422632408     
   1.6000000000000001        21.600000000000001        3.6631503988460699     
   1.6000000000000001        22.400000000000002        3.6632884862087325     
   1.6000000000000001        23.200000000000003        3.6626625033450431     
   1.6000000000000001        24.000000000000000        3.6630391334807029     
   1.6000000000000001        24.800000000000001        3.6643526843809027     
   1.6000000000000001        25.600000000000001        3.6638880417854249     
   1.6000000000000001        26.400000000000002        3.6639564358370924     
   1.6000000000000001        27.200000000000003        3.6643577138639558     
   1.6000000000000001        28.000000000000000        3.6653480462326775     
   1.6000000000000001        28.800000000000001        3.6655671492032944     
   1.6000000000000001        29.600000000000001        3.6664388763042997     
   1.6000000000000001        30.400000000000002        3.6691487190664209     
   1.6000000000000001        31.200000000000003        3.6685126803894494     
   1.6000000000000001        32.000000000000000        3.6706191796529537     
   1.6000000000000001        32.800000000000004        3.6703623024399641     
   1.6000000000000001        33.600000000000001        3.6717530302838877     
   1.6000000000000001        34.399999999999999        3.6705636736919525     
   1.6000000000000001        35.200000000000003        3.6698100975501071     
   1.6000000000000001        36.000000000000000        3.6718073798698070     
   1.6000000000000001        36.800000000000004        3.6703274771261682     
   1.6000000000000001        37.600000000000001        3.6677219704467254     
   1.6000000000000001        38.400000000000006        3.6703338548700990     
   1.6000000000000001        39.200000000000003        3.6709900258428880     
   1.6000000000000001        40.000000000000000        3.6709056414040901     
   1.6000000000000001        40.800000000000004        3.6697491413149792     
   1.6000000000000001        41.600000000000001        3.6685280629132828     
   1.6000000000000001        42.400000000000006        3.6677514607265920     
   1.6000000000000001        43.200000000000003        3.6661117728321519     
   1.6000000000000001        44.000000000000000        3.6673293303537515     
   1.6000000000000001        44.800000000000004        3.6680124686828002     
   1.6000000000000001        45.600000000000001        3.6706913742328084     
   1.6000000000000001        46.400000000000006        3.6754852944951977     
   1.6000000000000001        47.200000000000003        3.6804934669269729     
   1.6000000000000001        48.000000000000000        3.6828642430859500     
   1.6000000000000001        48.800000000000004        3.6844074377851559     
   1.6000000000000001        49.600000000000001        3.6840122003699891     
   1.6000000000000001        50.400000000000006        3.6822930516875991     
   1.6000000000000001        51.200000000000003        3.6804933910308906     
   1.6000000000000001        52.000000000000000        3.6786682144136225     
   1.6000000000000001        52.800000000000004        3.6787491815177580     
   1.6000000000000001        53.600000000000001        3.6798195974969126     
   1.6000000000000001        54.400000000000006        3.6807895905340069     
   1.6000000000000001        55.200000000000003        3.6820406299184234     
   1.6000000000000001        56.000000000000000        3.6816922392923277     
   1.6000000000000001        56.800000000000004        3.6771131587508892     
   1.6000000000000001        57.600000000000001        3.6768350067348856     
   1.6000000000000001        58.400000000000006        3.6740520049796506     
   1.6000000000000001        59.200000000000003        3.6714945071715479     
   1.6000000000000001        60.000000000000000        3.6701351716872486     
   1.6000000000000001        60.800000000000004        3.6691771042609744     
   1.6000000000000001        61.600000000000001        3.6691353023986375     
   1.6000000000000001        62.400000000000006        3.6688958744084750     
   1.6000000000000001        63.200000000000003        3.6699975942141165     
   1.6000000000000001        64.000000000000000        3.6712730249835963     
   1.6000000000000001        64.799999999999997        3.6693956138776493     
   1.6000000000000001        65.600000000000009        3.6694373068657944     
   1.6000000000000001        66.400000000000006        3.6696392446387982     
   1.6000000000000001        67.200000000000003        3.6702054530673571     
   1.6000000000000001        68.000000000000000        3.6712864079674921     
   1.6000000000000001        68.799999999999997        3.6703709900422803     
   1.6000000000000001        69.600000000000009        3.6703130212400947     
   1.6000000000000001        70.400000000000006        3.6709732096687255     
   1.6000000000000001        71.200000000000003        3.6701978741361576     
   1.6000000000000001        72.000000000000000        3.6699585769067720     
   1.6000000000000001        72.799999999999997        3.6679851354985313     
   1.6000000000000001        73.600000000000009        3.6707255539472081     
   1.6000000000000001        74.400000000000006        3.6713004261267521     
   1.6000000000000001        75.200000000000003        3.6739736797481450     
   1.6000000000000001        76.000000000000000        3.6772607178247547     
   1.6000000000000001        76.800000000000011        3.6783809388279716     
   1.6000000000000001        77.600000000000009        3.6813992453935303     
   1.6000000000000001        78.400000000000006        3.6824652126957695     
   1.6000000000000001        79.200000000000003        3.6824988760368575     
   1.6000000000000001        80.000000000000000        3.6823400830791546     
   1.6000000000000001        80.800000000000011        3.6823457052779935     
   1.6000000000000001        81.600000000000009        3.6815690707622304     
   1.6000000000000001        82.400000000000006        3.6813784685690236     
   1.6000000000000001        83.200000000000003        3.6813435931702645     
   1.6000000000000001        84.000000000000000        3.6786304853419276     
   1.6000000000000001        84.800000000000011        3.6768874571913859     
   1.6000000000000001        85.600000000000009        3.6736099650211362     
   1.6000000000000001        86.400000000000006        3.6714918864561219     
   1.6000000000000001        87.200000000000003        3.6696497672817840     
   1.6000000000000001        88.000000000000000        3.6695523518130200     
   1.6000000000000001        88.800000000000011        3.6693329218053892     
   1.6000000000000001        89.600000000000009        3.6684660043405066     
   1.6000000000000001        90.400000000000006        3.6688162659738390     
   1.6000000000000001        91.200000000000003        3.6707215204957113     
   1.6000000000000001        92.000000000000000        3.6713538838528841     
   1.6000000000000001        92.800000000000011        3.6705775461845191     
   1.6000000000000001        93.600000000000009        3.6703228417922884     
   1.6000000000000001        94.400000000000006        3.6696803602186052     
   1.6000000000000001        95.200000000000003        3.6697363322500407     
   1.6000000000000001        96.000000000000000        3.6696259579595618     
   1.6000000000000001        96.800000000000011        3.6700289900201284     
   1.6000000000000001        97.600000000000009        3.6700544335494847     
   1.6000000000000001        98.400000000000006        3.6699822959449881     
   1.6000000000000001        99.200000000000003        3.6699060558593408     
   1.6000000000000001        100.00000000000000        3.6698761812630489     
   1.6000000000000001        100.80000000000001        3.6694347874043838     
   1.6000000000000001        101.60000000000001        3.6703001023355006     
   1.6000000000000001        102.40000000000001        3.6688043966981452     

   2.4000000000000004       0.80000000000000004        3.6691995769157359     
   2.4000000000000004        1.6000000000000001        3.6686788494379101     
   2.4000000000000004        2.4000000000000004        3.6685720079072399     
   2.4000000000000004        3.2000000000000002        3.6700614354649406     
   2.4000000000000004        4.0000000000000000        3.6694870051991653     
   2.4000000000000004        4.8000000000000007        3.6696036002899959     
   2.4000000000000004        5.6000000000000005        3.6708624278126001     
   2.4000000000000004        6.4000000000000004        3.6697190778723665     
   2.4000000000000004        7.2000000000000002        3.6700788823483870     
   2.4000000000000004        8.0000000000000000        3.6698339221298193     
   2.4000000000000004        8.8000000000000007        3.6697855168897053     
   2.4000000000000004        9.6000000000000014        3.6696874130592554     
   2.4000000000000004        10.400000000000000        3.6698642586871695     
   2.4000000000000004        11.200000000000001        3.6695799077841116     
   2.4000000000000004        12.000000000000000        3.6688078128250758     
   2.4000000000000004        12.800000000000001        3.6683845764968450     
   2.4000000000000004        13.600000000000001        3.6701593089506890     
   2.4000000000000004        14.400000000000000        3.6702890256209306     
   2.4000000000000004        15.200000000000001        3.6705198521244817     
   2.4000000000000004        16.000000000000000        3.6688160967488033     
   2.4000000000000004        16.800000000000001        3.6696641220334856     
   2.4000000000000004        17.600000000000001        3.6696126043265864     
   2.4000000000000004        18.400000000000002        3.6688258781319787     
   2.4000000000000004        19.200000000000003        3.6679170454510182     
   2.4000000000000004        20.000000000000000        3.6659599466391275     
   2.4000000000000004        20.800000000000001        3.6649694888216322     
   2.4000000000000004        21.600000000000001        3.6657416632788871     
   2.4000000000000004        22.400000000000002        3.6657257757959676     
   2.4000000000000004        23.200000000000003        3.6644655322719735     
   2.4000000000000004        24.000000000000000        3.6637711317422510     
   2.4000000000000004        24.800000000000001        3.6638094230442384     
   2.4000000000000004        25.600000000000001        3.6639799412318412     
   2.4000000000000004        26.400000000000002        3.6645826818353213     
   2.4000000000000004        27.200000000000003        3.6654850879416383     
   2.4000000000000004        28.000000000000000        3.6664160906940571     
   2.4000000000000004        28.800000000000001        3.6677781352810834     
   2.4000000000000004        29.600000000000001        3.6692220570870604     
   2.4000000000000004        30.400000000000002        3.6686056640510825     
   2.4000000000000004        31.200000000000003        3.6695776302096066     
   2.4000000000000004        32.000000000000000        3.6701609437995177     
   2.4000000000000004        32.800000000000004        3.6701443490959744     
   2.4000000000000004        33.600000000000001        3.6707786477033064     
   2.4000000000000004        34.399999999999999        3.6719269106749870     
   2.4000000000000004        35.200000000000003        3.6694673105870250     
   2.4000000000000004        36.000000000000000        3.6710291162035142     
   2.4000000000000004        36.800000000000004        3.6700803271514970     
   2.4000000000000004        37.600000000000001        3.6707331975348532     
   2.4000000000000004        38.400000000000006        3.6708101437106979     
   2.4000000000000004        39.200000000000003        3.6707555408187473     
   2.4000000000000004        40.000000000000000        3.6708231911999687     
   2.4000000000000004        40.800000000000004        3.6689083537489933     
   2.4000000000000004        41.600000000000001        3.6674389511636041     
   2.4000000000000004        42.400000000000006        3.6662107348975903     
   2.4000000000000004        43.200000000000003        3.6662222894276617     
   2.4000000000000004        44.000000000000000        3.6685313474325945     
   2.4000000000000004        44.800000000000004        3.6720619499460265     
   2.4000000000000004        45.600000000000001        3.6781499807916722     
   2.4000000000000004        46.400000000000006        3.6830419362047970     
   2.4000000000000004        47.200000000000003        3.6859631469307836     
   2.4000000000000004        48.000000000000000        3.6843654634997485     
   2.4000000000000004        48.800000000000004        3.6788531782751419     
   2.4000000000000004        49.600000000000001        3.6709018148212680     
   2.4000000000000004        50.400000000000006        3.6612439094591385     
   2.4000000000000004        51.200000000000003        3.6538258995308248     
   2.4000000000000004        52.000000000000000        3.6500245291334639     
   2.4000000000000004        52.800000000000004        3.6503079077224254     
   2.4000000000000004        53.600000000000001        3.6553367837811557     
   2.4000000000000004        54.400000000000006        3.6627449580559648     
   2.4000000000000004        55.200000000000003        3.6708513451925029     
   2.4000000000000004        56.000000000000000        3.6777950336116181     
   2.4000000000000004        56.800000000000004        3.6810828894012508     
   2.4000000000000004        57.600000000000001        3.6806435651218008     
   2.4000000000000004        58.400000000000006        3.6780518944060590     
   2.4000000000000004        59.200000000000003        3.6742111135527429     
   2.4000000000000004        60.000000000000000        3.6715648913653181     
   2.4000000000000004        60.800000000000004        3.6699750555124466     
   2.4000000000000004        61.600000000000001        3.6695936867925809     
   2.4000000000000004        62.400000000000006        3.6693733702960500     
   2.4000000000000004        63.200000000000003        3.6700328741386952     
   2.4000000000000004        64.000000000000000        3.6702699109872992     
   2.4000000000000004        64.799999999999997        3.6698032450332634     
   2.4000000000000004        65.600000000000009        3.6700061953953944     
   2.4000000000000004        66.400000000000006        3.6699753229451617     
   2.4000000000000004        67.200000000000003        3.6699484347791227     
   2.4000000000000004        68.000000000000000        3.6701309184824646     
   2.4000000000000004        68.799999999999997        3.6692010019494696     
   2.4000000000000004        69.600000000000009        3.6692019638426521     
   2.4000000000000004        70.400000000000006        3.6683968017235147     
   2.4000000000000004        71.200000000000003        3.6677613664245676     
   2.4000000000000004        72.000000000000000        3.6674705844453364     
   2.4000000000000004        72.799999999999997        3.6691187979080762     
   2.4000000000000004        73.600000000000009        3.6712849257438545     
   2.4000000000000004        74.400000000000006        3.6740978871109462     
   2.4000000000000004        75.200000000000003        3.6779815800985429     
   2.4000000000000004        76.000000000000000        3.6808408368088927     
   2.4000000000000004        76.800000000000011        3.6820901718895671     
   2.4000000000000004        77.600000000000009        3.6798445027959108     
   2.4000000000000004        78.400000000000006        3.6775620114383716     
   2.4000000000000004        79.200000000000003        3.6748913258803637     
   2.4000000000000004        80.000000000000000        3.6726680655235358     
   2.4000000000000004        80.800000000000011        3.6725214708799419     
   2.4000000000000004        81.600000000000009        3.6743576934546529     
   2.4000000000000004        82.400000000000006        3.6771738308543118     
   2.4000000000000004        83.200000000000003        3.6800987194349379     
   2.4000000000000004        84.000000000000000        3.6801144698246717     
   2.4000000000000004        84.800000000000011        3.6810035523264220     
   2.4000000000000004        85.600000000000009        3.6780993613410535     
   2.4000000000000004        86.400000000000006        3.6750584602229033     
   2.4000000000000004        87.200000000000003        3.6717044221059556     
   2.4000000000000004        88.000000000000000        3.6703658320395673     
   2.4000000000000004        88.800000000000011        3.6691347727642221     
   2.4000000000000004        89.600000000000009        3.6686101020777304     
   2.4000000000000004        90.400000000000006        3.6691229708351658     
   2.4000000000000004        91.200000000000003        3.6702187353843270     
   2.4000000000000004        92.000000000000000        3.6704207494662957     
   2.4000000000000004        92.800000000000011        3.6705751181565254     
   2.4000000000000004        93.600000000000009        3.6685082104817086     
   2.4000000000000004        94.400000000000006        3.6698833040653058     
   2.4000000000000004        95.200000000000003        3.6697798318326331     
   2.4000000000000004        96.000000000000000        3.6696061331576839     
   2.4000000000000004        96.800000000000011        3.6700763781333996     
   2.4000000000000004        97.600000000000009        3.6701226176028219     
   2.4000000000000004        98.400000000000006        3.6703133149460059     
   2.4000000000000004        99.200000000000003        3.6701852890986295     
   2.4000000000000004        100.00000000000000        3.6703457998009279     
   2.4000000000000004        100.80000000000001        3.6698075069808902     
   2.4000000000000004        101.60000000000001        3.6707745242124616     
   2.4000000000000004        102.40000000000001        3.6703869187914271     

   3.2000000000000002       0.80000000000000004        3.6693134104946905     
   3.2000000000000002        1.6000000000000001        3.6703304179620262     
   3.2000000000000002        2.4000000000000004        3.6696078695148913     
   3.2000000000000002        3.2000000000000002        3.6716602814172226     
   3.2000000000000002        4.0000000000000000        3.6710905680224597     
   3.2000000000000002        4.8000000000000007        3.6701666144823069     
   3.2000000000000002        5.6000000000000005        3.6692213620669425     
   3.2000000000000002        6.4000000000000004        3.6703294314035313     
   3.2000000000000002        7.2000000000000002        3.6700323000125343     
   3.2000000000000002        8.0000000000000000        3.6699490382240172     
   3.2000000000000002        8.8000000000000007        3.6695773146605406     
   3.2000000000000002        9.6000000000000014        3.6697320367027206     
   3.2000000000000002        10.400000000000000        3.6697425819627574     
   3.2000000000000002        11.200000000000001        3.6695723505666575     
   3.2000000000000002        12.000000000000000        3.6691115067640951     
   3.2000000000000002        12.800000000000001        3.6698992687566232     
   3.2000000000000002        13.600000000000001        3.6700014145881754     
   3.2000000000000002        14.400000000000000        3.6696990183231279     
   3.2000000000000002        15.200000000000001        3.6699714239722487     
   3.2000000000000002        16.000000000000000        3.6693283055158314     
   3.2000000000000002        16.800000000000001        3.6710527860833460     
   3.2000000000000002        17.600000000000001        3.6705118573449660     
   3.2000000000000002        18.400000000000002        3.6704532903006966     
   3.2000000000000002        19.200000000000003        3.6701882218740680     
   3.2000000000000002        20.000000000000000        3.6696145299309979     
   3.2000000000000002        20.800000000000001        3.6684940715173853     
   3.2000000000000002        21.600000000000001        3.6687008239367551     
   3.2000000000000002        22.400000000000002        3.6685643498692113     
   3.2000000000000002        23.200000000000003        3.6679033890193899     
   3.2000000000000002        24.000000000000000        3.6673705788688191     
   3.2000000000000002        24.800000000000001        3.6665566323782883     
   3.2000000000000002        25.600000000000001        3.6679911020980311     
   3.2000000000000002        26.400000000000002        3.6672813689086223     
   3.2000000000000002        27.200000000000003        3.6687725206364017     
   3.2000000000000002        28.000000000000000        3.6683994602662442     
   3.2000000000000002        28.800000000000001        3.6694205142737379     
   3.2000000000000002        29.600000000000001        3.6672647873081488     
   3.2000000000000002        30.400000000000002        3.6720306842988726     
   3.2000000000000002        31.200000000000003        3.6697583283624597     
   3.2000000000000002        32.000000000000000        3.6703296775596241     
   3.2000000000000002        32.800000000000004        3.6715833654511445     
   3.2000000000000002        33.600000000000001        3.6700971129638278     
   3.2000000000000002        34.399999999999999        3.6701477780031788     
   3.2000000000000002        35.200000000000003        3.6698902656518007     
   3.2000000000000002        36.000000000000000        3.6699266786370344     
   3.2000000000000002        36.800000000000004        3.6702669799503265     
   3.2000000000000002        37.600000000000001        3.6706344669087354     
   3.2000000000000002        38.400000000000006        3.6707697022856904     
   3.2000000000000002        39.200000000000003        3.6703265639555829     
   3.2000000000000002        40.000000000000000        3.6700268085755399     
   3.2000000000000002        40.800000000000004        3.6668783959785842     
   3.2000000000000002        41.600000000000001        3.6666266273925090     
   3.2000000000000002        42.400000000000006        3.6664782288817097     
   3.2000000000000002        43.200000000000003        3.6687541203408158     
   3.2000000000000002        44.000000000000000        3.6735763031840940     
   3.2000000000000002        44.800000000000004        3.6801168581994874     
   3.2000000000000002        45.600000000000001        3.6857709992862526     
   3.2000000000000002        46.400000000000006        3.6871072932081255     
   3.2000000000000002        47.200000000000003        3.6812954729700698     
   3.2000000000000002        48.000000000000000        3.6671355352236685     
   3.2000000000000002        48.800000000000004        3.6473608745922497     
   3.2000000000000002        49.600000000000001        3.6256934692545255     
   3.2000000000000002        50.400000000000006        3.6066424656555163     
   3.2000000000000002        51.200000000000003        3.5926452226657539     
   3.2000000000000002        52.000000000000000        3.5880837129109913     
   3.2000000000000002        52.800000000000004        3.5885456640729441     
   3.2000000000000002        53.600000000000001        3.5996046327661957     
   3.2000000000000002        54.400000000000006        3.6130843758805034     
   3.2000000000000002        55.200000000000003        3.6348182071327271     
   3.2000000000000002        56.000000000000000        3.6542862401336893     
   3.2000000000000002        56.800000000000004        3.6699831271178516     
   3.2000000000000002        57.600000000000001        3.6792782436444775     
   3.2000000000000002        58.400000000000006        3.6812047373769259     
   3.2000000000000002        59.200000000000003        3.6790768146277015     
   3.2000000000000002        60.000000000000000        3.6742133760195528     
   3.2000000000000002        60.800000000000004        3.6713383205578598     
   3.2000000000000002        61.600000000000001        3.6704017349133076     
   3.2000000000000002        62.400000000000006        3.6696779923641367     
   3.2000000000000002        63.200000000000003        3.6693098630022862     
   3.2000000000000002        64.000000000000000        3.6707302160002548     
   3.2000000000000002        64.799999999999997        3.6701793470523540     
   3.2000000000000002        65.600000000000009        3.6700043143340451     
   3.2000000000000002        66.400000000000006        3.6698614012052144     
   3.2000000000000002        67.200000000000003        3.6703786757909196     
   3.2000000000000002        68.000000000000000        3.6697912872052663     
   3.2000000000000002        68.799999999999997        3.6687391518735026     
   3.2000000000000002        69.600000000000009        3.6681287255954218     
   3.2000000000000002        70.400000000000006        3.6672402095952430     
   3.2000000000000002        71.200000000000003        3.6663345020187230     
   3.2000000000000002        72.000000000000000        3.6676263923809493     
   3.2000000000000002        72.799999999999997        3.6701051669621259     
   3.2000000000000002        73.600000000000009        3.6748685821266451     
   3.2000000000000002        74.400000000000006        3.6789828610038580     
   3.2000000000000002        75.200000000000003        3.6815270877212498     
   3.2000000000000002        76.000000000000000        3.6795220794471053     
   3.2000000000000002        76.800000000000011        3.6730439820559204     
   3.2000000000000002        77.600000000000009        3.6638001886341094     
   3.2000000000000002        78.400000000000006        3.6520548758868534     
   3.2000000000000002        79.200000000000003        3.6425780960183625     
   3.2000000000000002        80.000000000000000        3.6364817799573910     
   3.2000000000000002        80.800000000000011        3.6377846597689394     
   3.2000000000000002        81.600000000000009        3.6413194481007438     
   3.2000000000000002        82.400000000000006        3.6506936466767312     
   3.2000000000000002        83.200000000000003        3.6615418918488301     
   3.2000000000000002        84.000000000000000        3.6713505064604761     
   3.2000000000000002        84.800000000000011        3.6780877371773260     
   3.2000000000000002        85.600000000000009        3.6809056581870396     
   3.2000000000000002        86.400000000000006        3.6797650538825870     
   3.2000000000000002        87.200000000000003        3.6761911532850422     
   3.2000000000000002        88.000000000000000        3.6732129372642337     
   3.2000000000000002        88.800000000000011        3.6698486965950683     
   3.2000000000000002        89.600000000000009        3.6684751093926260     
   3.2000000000000002        90.400000000000006        3.6689636372734546     
   3.2000000000000002        91.200000000000003        3.6701308527452046     
   3.2000000000000002        92.000000000000000        3.6702818531036696     
   3.2000000000000002        92.800000000000011        3.6702160562351036     
   3.2000000000000002        93.600000000000009        3.6701507720215991     
   3.2000000000000002        94.400000000000006        3.6690502804626011     
   3.2000000000000002        95.200000000000003        3.6704424706927470     
   3.2000000000000002        96.000000000000000        3.6698146562541583     
   3.2000000000000002        96.800000000000011        3.6698222166815415     
   3.2000000000000002        97.600000000000009        3.6704567570442870     
   3.2000000000000002        98.400000000000006        3.6712556694468175     
   3.2000000000000002        99.200000000000003        3.6717108777245269     
   3.2000000000000002        100.00000000000000        3.6695774707093505     
   3.2000000000000002        100.80000000000001        3.6689754266835974     
   3.2000000000000002        101.60000000000001        3.6698775286726506     
   3.2000000000000002        102.40000000000001        3.6709062480244272     

   4.0000000000000000       0.80000000000000004        3.6701442872802539     
   4.0000000000000000        1.6000000000000001        3.6699999481602852     
   4.0000000000000000        2.4000000000000004        3.6700342473385694     
   4.0000000000000000        3.2000000000000002        3.6701597578244320     
   4.0000000000000000        4.0000000000000000        3.6696956185052407     
   4.0000000000000000        4.8000000000000007        3.6701840950972411     
   4.0000000000000000        5.6000000000000005        3.6701206062553267     
   4.0000000000000000        6.4000000000000004        3.6698971849609427     
   4.0000000000000000        7.2000000000000002        3.6700767530349192     
   4.0000000000000000        8.0000000000000000        3.6696637303853494     
   4.0000000000000000        8.8000000000000007        3.6697103970827776     
   4.0000000000000000        9.6000000000000014        3.6697763283860909     
   4.0000000000000000        10.400000000000000        3.6695964516673456     
   4.0000000000000000        11.200000000000001        3.6692749149844746     
   4.0000000000000000        12.000000000000000        3.6690306453052277     
   4.0000000000000000        12.800000000000001        3.6694154392620382     
   4.0000000000000000        13.600000000000001        3.6696565191153590     
   4.0000000000000000        14.400000000000000        3.6695235619911357     
   4.0000000000000000        15.200000000000001        3.6700853195789045     
   4.0000000000000000        16.000000000000000        3.6720547685032829     
   4.0000000000000000        16.800000000000001        3.6713581986521100     
   4.0000000000000000        17.600000000000001        3.6718398446864300     
   4.0000000000000000        18.400000000000002        3.6719864118095011     
   4.0000000000000000        19.200000000000003        3.6728026374049665     
   4.0000000000000000        20.000000000000000        3.6721152091156166     
   4.0000000000000000        20.800000000000001        3.6717082239588748     
   4.0000000000000000        21.600000000000001        3.6717578487859965     
   4.0000000000000000        22.400000000000002        3.6714270286979875     
   4.0000000000000000        23.200000000000003        3.6723354378953537     
   4.0000000000000000        24.000000000000000        3.6714805164967368     
   4.0000000000000000        24.800000000000001        3.6707124693645246     
   4.0000000000000000        25.600000000000001        3.6696185178293663     
   4.0000000000000000        26.400000000000002        3.6693770946129027     
   4.0000000000000000        27.200000000000003        3.6700401052400964     
   4.0000000000000000        28.000000000000000        3.6699830692852693     
   4.0000000000000000        28.800000000000001        3.6700879422003965     
   4.0000000000000000        29.600000000000001        3.6702270197763895     
   4.0000000000000000        30.400000000000002        3.6700433261162599     
   4.0000000000000000        31.200000000000003        3.6699804631961817     
   4.0000000000000000        32.000000000000000        3.6702090708714836     
   4.0000000000000000        32.800000000000004        3.6701988164827326     
   4.0000000000000000        33.600000000000001        3.6699892476714271     
   4.0000000000000000        34.399999999999999        3.6700280948778645     
   4.0000000000000000        35.200000000000003        3.6702565373784082     
   4.0000000000000000        36.000000000000000        3.6702926539248910     
   4.0000000000000000        36.800000000000004        3.6704846273614988     
   4.0000000000000000        37.600000000000001        3.6710409523562255     
   4.0000000000000000        38.400000000000006        3.6707650507839302     
   4.0000000000000000        39.200000000000003        3.6695785412918354     
   4.0000000000000000        40.000000000000000        3.6683500492277417     
   4.0000000000000000        40.800000000000004        3.6676069123656414     
   4.0000000000000000        41.600000000000001        3.6667410995311123     
   4.0000000000000000        42.400000000000006        3.6684019212821797     
   4.0000000000000000        43.200000000000003        3.6737778094731159     
   4.0000000000000000        44.000000000000000        3.6807782588749025     
   4.0000000000000000        44.800000000000004        3.6866805794891291     
   4.0000000000000000        45.600000000000001        3.6877269727259683     
   4.0000000000000000        46.400000000000006        3.6763812660813091     
   4.0000000000000000        47.200000000000003        3.6515624032851450     
   4.0000000000000000        48.000000000000000        3.6195609294814983     
   4.0000000000000000        48.800000000000004        3.5846973038909002     
   4.0000000000000000        49.600000000000001        3.5534508459698020     
   4.0000000000000000        50.400000000000006        3.5338740537056510     
   4.0000000000000000        51.200000000000003        3.5220151445794028     
   4.0000000000000000        52.000000000000000        3.5168651193230054     
   4.0000000000000000        52.800000000000004        3.5196180899088225     
   4.0000000000000000        53.600000000000001        3.5288815613920783     
   4.0000000000000000        54.400000000000006        3.5454909596975503     
   4.0000000000000000        55.200000000000003        3.5722032976234477     
   4.0000000000000000        56.000000000000000        3.6053118605475074     
   4.0000000000000000        56.800000000000004        3.6391422915477061     
   4.0000000000000000        57.600000000000001        3.6648496941366075     
   4.0000000000000000        58.400000000000006        3.6774269032021025     
   4.0000000000000000        59.200000000000003        3.6806489129482878     
   4.0000000000000000        60.000000000000000        3.6782685894888587     
   4.0000000000000000        60.800000000000004        3.6737237151227231     
   4.0000000000000000        61.600000000000001        3.6705030618359578     
   4.0000000000000000        62.400000000000006        3.6688126020119447     
   4.0000000000000000        63.200000000000003        3.6693613686938096     
   4.0000000000000000        64.000000000000000        3.6699674838617971     
   4.0000000000000000        64.799999999999997        3.6705825381948616     
   4.0000000000000000        65.600000000000009        3.6703761194504914     
   4.0000000000000000        66.400000000000006        3.6716527281017646     
   4.0000000000000000        67.200000000000003        3.6702593905714305     
   4.0000000000000000        68.000000000000000        3.6700440519572832     
   4.0000000000000000        68.799999999999997        3.6693064307138012     
   4.0000000000000000        69.600000000000009        3.6674168759703094     
   4.0000000000000000        70.400000000000006        3.6665286760943108     
   4.0000000000000000        71.200000000000003        3.6669010953955326     
   4.0000000000000000        72.000000000000000        3.6696463170352831     
   4.0000000000000000        72.799999999999997        3.6741092297139324     
   4.0000000000000000        73.600000000000009        3.6798230699301282     
   4.0000000000000000        74.400000000000006        3.6838345961433996     
   4.0000000000000000        75.200000000000003        3.6770336018094607     
   4.0000000000000000        76.000000000000000        3.6630458002199231     
   4.0000000000000000        76.800000000000011        3.6434083252234508     
   4.0000000000000000        77.600000000000009        3.6197671350511778     
   4.0000000000000000        78.400000000000006        3.5969141922875298     
   4.0000000000000000        79.200000000000003        3.5784809298948010     
   4.0000000000000000        80.000000000000000        3.5711058880845727     
   4.0000000000000000        80.800000000000011        3.5716227349868039     
   4.0000000000000000        81.600000000000009        3.5782010057010369     
   4.0000000000000000        82.400000000000006        3.5934159446959182     
   4.0000000000000000        83.200000000000003        3.6158045673691648     
   4.0000000000000000        84.000000000000000        3.6382145340057352     
   4.0000000000000000        84.800000000000011        3.6622763665481464     
   4.0000000000000000        85.600000000000009        3.6739849131107296     
   4.0000000000000000        86.400000000000006        3.6809285713040940     
   4.0000000000000000        87.200000000000003        3.6803084937198256     
   4.0000000000000000        88.000000000000000        3.6772496215778609     
   4.0000000000000000        88.800000000000011        3.6718881738529938     
   4.0000000000000000        89.600000000000009        3.6695317506472924     
   4.0000000000000000        90.400000000000006        3.6686023260616154     
   4.0000000000000000        91.200000000000003        3.6690212488991114     
   4.0000000000000000        92.000000000000000        3.6696466148285589     
   4.0000000000000000        92.800000000000011        3.6702272614608549     
   4.0000000000000000        93.600000000000009        3.6683796552839065     
   4.0000000000000000        94.400000000000006        3.6726362507872365     
   4.0000000000000000        95.200000000000003        3.6702173004701524     
   4.0000000000000000        96.000000000000000        3.6700809067099369     
   4.0000000000000000        96.800000000000011        3.6697151647482205     
   4.0000000000000000        97.600000000000009        3.6693328733983002     
   4.0000000000000000        98.400000000000006        3.6709113241843490     
   4.0000000000000000        99.200000000000003        3.6676793969375683     
   4.0000000000000000        100.00000000000000        3.6713307974751923     
   4.0000000000000000        100.80000000000001        3.6681922961341660     
   4.0000000000000000        101.60000000000001        3.6689225625719644     
   4.0000000000000000        102.40000000000001        3.6699732273145789     

   4.8000000000000007       0.80000000000000004        3.6695080921815100     
   4.8000000000000007        1.6000000000000001        3.6700387110529711     
   4.8000000000000007        2.4000000000000004        3.6693648983486562     
   4.8000000000000007        3.2000000000000002        3.6697252176454178     
   4.8000000000000007        4.0000000000000000        3.6697169695401799     
   4.8000000000000007        4.8000000000000007        3.6702316657148280     
   4.8000000000000007        5.6000000000000005        3.6705224358072113     
   4.8000000000000007        6.4000000000000004        3.6701763423615761     
   4.8000000000000007        7.2000000000000002        3.6697905305685445     
   4.8000000000000007        8.0000000000000000        3.6695491259263995     
   4.8000000000000007        8.8000000000000007        3.6704580961314495     
   4.8000000000000007        9.6000000000000014        3.6699630238702978     
   4.8000000000000007        10.400000000000000        3.6695850694377636     
   4.8000000000000007        11.200000000000001        3.6691926907703407     
   4.8000000000000007        12.000000000000000        3.6690254909595792     
   4.8000000000000007        12.800000000000001        3.6700989255180683     
   4.8000000000000007        13.600000000000001        3.6700819432536909     
   4.8000000000000007        14.400000000000000        3.6703108623066116     
   4.8000000000000007        15.200000000000001        3.6710701438854270     
   4.8000000000000007        16.000000000000000        3.6722839081898901     
   4.8000000000000007        16.800000000000001        3.6725536633996212     
   4.8000000000000007        17.600000000000001        3.6733949693116421     
   4.8000000000000007        18.400000000000002        3.6733775284344108     
   4.8000000000000007        19.200000000000003        3.6743526386091427     
   4.8000000000000007        20.000000000000000        3.6744279160204996     
   4.8000000000000007        20.800000000000001        3.6743782094315551     
   4.8000000000000007        21.600000000000001        3.6751447345450545     
   4.8000000000000007        22.400000000000002        3.6737417234196013     
   4.8000000000000007        23.200000000000003        3.6733471815280949     
   4.8000000000000007        24.000000000000000        3.6725626257267843     
   4.8000000000000007        24.800000000000001        3.6727696033476698     
   4.8000000000000007        25.600000000000001        3.6725167179270026     
   4.8000000000000007        26.400000000000002        3.6724474133375291     
   4.8000000000000007        27.200000000000003        3.6719640145413912     
   4.8000000000000007        28.000000000000000        3.6709156588973788     
   4.8000000000000007        28.800000000000001        3.6718090303009152     
   4.8000000000000007        29.600000000000001        3.6700872123573594     
   4.8000000000000007        30.400000000000002        3.6709405163795168     
   4.8000000000000007        31.200000000000003        3.6694078212305099     
   4.8000000000000007        32.000000000000000        3.6699633957089595     
   4.8000000000000007        32.800000000000004        3.6696509886270783     
   4.8000000000000007        33.600000000000001        3.6696328966994827     
   4.8000000000000007        34.399999999999999        3.6705431563084012     
   4.8000000000000007        35.200000000000003        3.6704111233852399     
   4.8000000000000007        36.000000000000000        3.6706607543399485     
   4.8000000000000007        36.800000000000004        3.6709682793562868     
   4.8000000000000007        37.600000000000001        3.6697499197597065     
   4.8000000000000007        38.400000000000006        3.6700620850444179     
   4.8000000000000007        39.200000000000003        3.6686860626527498     
   4.8000000000000007        40.000000000000000        3.6658998307378967     
   4.8000000000000007        40.800000000000004        3.6664473464302727     
   4.8000000000000007        41.600000000000001        3.6678100895603505     
   4.8000000000000007        42.400000000000006        3.6723541829979296     
   4.8000000000000007        43.200000000000003        3.6797746335499171     
   4.8000000000000007        44.000000000000000        3.6868329714160679     
   4.8000000000000007        44.800000000000004        3.6870802258105546     
   4.8000000000000007        45.600000000000001        3.6727541858131492     
   4.8000000000000007        46.400000000000006        3.6406567486523715     
   4.8000000000000007        47.200000000000003        3.5958895611469202     
   4.8000000000000007        48.000000000000000        3.5496510810323425     
   4.8000000000000007        48.800000000000004        3.5109355024140116     
   4.8000000000000007        49.600000000000001        3.5164378251572028     
   4.8000000000000007        50.400000000000006        3.5087604266004435     
   4.8000000000000007        51.200000000000003        3.5045393323741973     
   4.8000000000000007        52.000000000000000        3.5003527290740615     
   4.8000000000000007        52.800000000000004        3.5018384999826275     
   4.8000000000000007        53.600000000000001        3.5046804882222138     
   4.8000000000000007        54.400000000000006        3.5182140708935856     
   4.8000000000000007        55.200000000000003        3.5067591744361852     
   4.8000000000000007        56.000000000000000        3.5452302178474362     
   4.8000000000000007        56.800000000000004        3.5898969543375419     
   4.8000000000000007        57.600000000000001        3.6333163166088203     
   4.8000000000000007        58.400000000000006        3.6656882783775280     
   4.8000000000000007        59.200000000000003        3.6788449929480307     
   4.8000000000000007        60.000000000000000        3.6807962740737477     
   4.8000000000000007        60.800000000000004        3.6767984399156055     
   4.8000000000000007        61.600000000000001        3.6717397761491126     
   4.8000000000000007        62.400000000000006        3.6692028142295925     
   4.8000000000000007        63.200000000000003        3.6674174629942886     
   4.8000000000000007        64.000000000000000        3.6694569881112438     
   4.8000000000000007        64.799999999999997        3.6698156719739963     
   4.8000000000000007        65.600000000000009        3.6702829069269476     
   4.8000000000000007        66.400000000000006        3.6698330206962706     
   4.8000000000000007        67.200000000000003        3.6704159158985448     
   4.8000000000000007        68.000000000000000        3.6699042378170765     
   4.8000000000000007        68.799999999999997        3.6692423145497841     
   4.8000000000000007        69.600000000000009        3.6669880387212226     
   4.8000000000000007        70.400000000000006        3.6664576089885967     
   4.8000000000000007        71.200000000000003        3.6687397763441876     
   4.8000000000000007        72.000000000000000        3.6737472533924258     
   4.8000000000000007        72.799999999999997        3.6789644812672555     
   4.8000000000000007        73.600000000000009        3.6823437479432468     
   4.8000000000000007        74.400000000000006        3.6772487183348606     
   4.8000000000000007        75.200000000000003        3.6579954818471689     
   4.8000000000000007        76.000000000000000        3.6257245785742191     
   4.8000000000000007        76.800000000000011        3.5886955722336373     
   4.8000000000000007        77.600000000000009        3.5528861359682327     
   4.8000000000000007        78.400000000000006        3.5252464428462065     
   4.8000000000000007        79.200000000000003        3.5060807759686456     
   4.8000000000000007        80.000000000000000        3.5069634260673697     
   4.8000000000000007        80.800000000000011        3.5063557203831470     
   4.8000000000000007        81.600000000000009        3.5063721241293999     
   4.8000000000000007        82.400000000000006        3.5255036072497399     
   4.8000000000000007        83.200000000000003        3.5525355443062141     
   4.8000000000000007        84.000000000000000        3.5854683157814931     
   4.8000000000000007        84.800000000000011        3.6203827563133628     
   4.8000000000000007        85.600000000000009        3.6524616067703986     
   4.8000000000000007        86.400000000000006        3.6742410020923186     
   4.8000000000000007        87.200000000000003        3.6809293622011467     
   4.8000000000000007        88.000000000000000        3.6812023197292110     
   4.8000000000000007        88.800000000000011        3.6752280825232648     
   4.8000000000000007        89.600000000000009        3.6710184069075340     
   4.8000000000000007        90.400000000000006        3.6693812394566261     
   4.8000000000000007        91.200000000000003        3.6680991467692725     
   4.8000000000000007        92.000000000000000        3.6684975644030735     
   4.8000000000000007        92.800000000000011        3.6692115403509735     
   4.8000000000000007        93.600000000000009        3.6714512058306563     
   4.8000000000000007        94.400000000000006        3.6695050890087755     
   4.8000000000000007        95.200000000000003        3.6706019876909544     
   4.8000000000000007        96.000000000000000        3.6699445949327103     
   4.8000000000000007        96.800000000000011        3.6714155339997450     
   4.8000000000000007        97.600000000000009        3.6703015494845510     
   4.8000000000000007        98.400000000000006        3.6702878978504478     
   4.8000000000000007        99.200000000000003        3.6710185007251948     
   4.8000000000000007        100.00000000000000        3.6703710823103033     
   4.8000000000000007        100.80000000000001        3.6695244292943139     
   4.8000000000000007        101.60000000000001        3.6696382722493359     
   4.8000000000000007        102.40000000000001        3.6698569722788026     

   5.6000000000000005       0.80000000000000004        3.6699299234301179     
   5.6000000000000005        1.6000000000000001        3.6700984865837807     
   5.6000000000000005        2.4000000000000004        3.6698446555786082     
   5.6000000000000005        3.2000000000000002        3.6696620235221880     
   5.6000000000000005        4.0000000000000000        3.6697407110238434     
   5.6000000000000005        4.8000000000000007        3.6700715749577144     
   5.6000000000000005        5.6000000000000005        3.6703891083655473     
   5.6000000000000005        6.4000000000000004        3.6708905486341696     
   5.6000000000000005        7.2000000000000002        3.6699103247823848     
   5.6000000000000005        8.0000000000000000        3.6700820375920666     
   5.6000000000000005        8.8000000000000007        3.6702829532824541     
   5.6000000000000005        9.6000000000000014        3.6697228878713548     
   5.6000000000000005        10.400000000000000        3.6698082464637451     
   5.6000000000000005        11.200000000000001        3.6706510851842218     
   5.6000000000000005        12.000000000000000        3.6701272578810200     
   5.6000000000000005        12.800000000000001        3.6700201069535980     
   5.6000000000000005        13.600000000000001        3.6708085491734233     
   5.6000000000000005        14.400000000000000        3.6708264738145582     
   5.6000000000000005        15.200000000000001        3.6715152153141717     
   5.6000000000000005        16.000000000000000        3.6729934198474590     
   5.6000000000000005        16.800000000000001        3.6738253442246185     
   5.6000000000000005        17.600000000000001        3.6743878558898233     
   5.6000000000000005        18.400000000000002        3.6752518928317737     
   5.6000000000000005        19.200000000000003        3.6762185292096361     
   5.6000000000000005        20.000000000000000        3.6764416015663648     
   5.6000000000000005        20.800000000000001        3.6763719193573907     
   5.6000000000000005        21.600000000000001        3.6760532288406571     
   5.6000000000000005        22.400000000000002        3.6758914864786116     
   5.6000000000000005        23.200000000000003        3.6755010486871611     
   5.6000000000000005        24.000000000000000        3.6751988852574740     
   5.6000000000000005        24.800000000000001        3.6748634627522514     
   5.6000000000000005        25.600000000000001        3.6744985525123770     
   5.6000000000000005        26.400000000000002        3.6722308342972765     
   5.6000000000000005        27.200000000000003        3.6707205096777011     
   5.6000000000000005        28.000000000000000        3.6713176791506101     
   5.6000000000000005        28.800000000000001        3.6704575641324686     
   5.6000000000000005        29.600000000000001        3.6703127850978254     
   5.6000000000000005        30.400000000000002        3.6705450028471382     
   5.6000000000000005        31.200000000000003        3.6696082160484957     
   5.6000000000000005        32.000000000000000        3.6695088477534639     
   5.6000000000000005        32.800000000000004        3.6697466094040019     
   5.6000000000000005        33.600000000000001        3.6692909401240099     
   5.6000000000000005        34.399999999999999        3.6700881067188442     
   5.6000000000000005        35.200000000000003        3.6696253860550905     
   5.6000000000000005        36.000000000000000        3.6707439898839143     
   5.6000000000000005        36.800000000000004        3.6707596898813470     
   5.6000000000000005        37.600000000000001        3.6708677023773624     
   5.6000000000000005        38.400000000000006        3.6705662955382037     
   5.6000000000000005        39.200000000000003        3.6680790220519777     
   5.6000000000000005        40.000000000000000        3.6667370600504259     
   5.6000000000000005        40.800000000000004        3.6668221432465851     
   5.6000000000000005        41.600000000000001        3.6709804755519886     
   5.6000000000000005        42.400000000000006        3.6775449809776579     
   5.6000000000000005        43.200000000000003        3.6857823601689095     
   5.6000000000000005        44.000000000000000        3.6857695591683446     
   5.6000000000000005        44.800000000000004        3.6736330805572059     
   5.6000000000000005        45.600000000000001        3.6360981231957332     
   5.6000000000000005        46.400000000000006        3.5817342420777400     
   5.6000000000000005        47.200000000000003        3.5292136729747683     
   5.6000000000000005        48.000000000000000        3.5057500208355070     
   5.6000000000000005        48.800000000000004        3.5056099756482215     
   5.6000000000000005        49.600000000000001        3.5040798654680212     
   5.6000000000000005        50.400000000000006        3.5086022344611236     
   5.6000000000000005        51.200000000000003        3.5042875577432118     
   5.6000000000000005        52.000000000000000        3.5017916340388231     
   5.6000000000000005        52.800000000000004        3.5150745313501295     
   5.6000000000000005        53.600000000000001        3.5063438099157174     
   5.6000000000000005        54.400000000000006        3.5113593619427168     
   5.6000000000000005        55.200000000000003        3.5156324822196425     
   5.6000000000000005        56.000000000000000        3.5041114491109520     
   5.6000000000000005        56.800000000000004        3.5386267453385867     
   5.6000000000000005        57.600000000000001        3.5893948297720932     
   5.6000000000000005        58.400000000000006        3.6389627411015799     
   5.6000000000000005        59.200000000000003        3.6699338616554154     
   5.6000000000000005        60.000000000000000        3.6819094589202312     
   5.6000000000000005        60.800000000000004        3.6794362950801767     
   5.6000000000000005        61.600000000000001        3.6750473840060049     
   5.6000000000000005        62.400000000000006        3.6700801056284216     
   5.6000000000000005        63.200000000000003        3.6694937078613594     
   5.6000000000000005        64.000000000000000        3.6691378636522316     
   5.6000000000000005        64.799999999999997        3.6705908707838617     
   5.6000000000000005        65.600000000000009        3.6717072549126670     
   5.6000000000000005        66.400000000000006        3.6708983511174189     
   5.6000000000000005        67.200000000000003        3.6698845591979858     
   5.6000000000000005        68.000000000000000        3.6690452694271372     
   5.6000000000000005        68.799999999999997        3.6661802088797284     
   5.6000000000000005        69.600000000000009        3.6662895774570612     
   5.6000000000000005        70.400000000000006        3.6658068801361594     
   5.6000000000000005        71.200000000000003        3.6717672403934674     
   5.6000000000000005        72.000000000000000        3.6792579765722842     
   5.6000000000000005        72.799999999999997        3.6836154528566003     
   5.6000000000000005        73.600000000000009        3.6810586546025386     
   5.6000000000000005        74.400000000000006        3.6593877294046160     
   5.6000000000000005        75.200000000000003        3.6196353658010652     
   5.6000000000000005        76.000000000000000        3.5692088415356729     
   5.6000000000000005        76.800000000000011        3.5239841660656461     
   5.6000000000000005        77.600000000000009        3.5076012026364212     
   5.6000000000000005        78.400000000000006        3.5134179134424279     
   5.6000000000000005        79.200000000000003        3.5112832057630148     
   5.6000000000000005        80.000000000000000        3.5113597336177174     
   5.6000000000000005        80.800000000000011        3.5127490380776187     
   5.6000000000000005        81.600000000000009        3.5181983791160003     
   5.6000000000000005        82.400000000000006        3.5059610228282105     
   5.6000000000000005        83.200000000000003        3.5087246758858783     
   5.6000000000000005        84.000000000000000        3.5231442057096549     
   5.6000000000000005        84.800000000000011        3.5655670525385750     
   5.6000000000000005        85.600000000000009        3.6141580208641426     
   5.6000000000000005        86.400000000000006        3.6526967980980736     
   5.6000000000000005        87.200000000000003        3.6749381359658906     
   5.6000000000000005        88.000000000000000        3.6813303311000452     
   5.6000000000000005        88.800000000000011        3.6783787724326773     
   5.6000000000000005        89.600000000000009        3.6727629295578259     
   5.6000000000000005        90.400000000000006        3.6687735506941457     
   5.6000000000000005        91.200000000000003        3.6672479022903328     
   5.6000000000000005        92.000000000000000        3.6679265217066401     
   5.6000000000000005        92.800000000000011        3.6682926569282137     
   5.6000000000000005        93.600000000000009        3.6692035449892826     
   5.6000000000000005        94.400000000000006        3.6690078910132256     
   5.6000000000000005        95.200000000000003        3.6699403783317295     
   5.6000000000000005        96.000000000000000        3.6703291590017288     
   5.6000000000000005        96.800000000000011        3.6696137168907748     
   5.6000000000000005        97.600000000000009        3.6697177250533692     
   5.6000000000000005        98.400000000000006        3.6693279140217587     
   5.6000000000000005        99.200000000000003        3.6698808308647659     
   5.6000000000000005        100.00000000000000        3.6713623956520931     
   5.6000000000000005        100.80000000000001        3.6698347517360346     
   5.6000000000000005        101.60000000000001        3.6704509399752530     
   5.6000000000000005        102.40000000000001        3.6696463684728515     

   6.4000000000000004       0.80000000000000004        3.6700825836759541     
   6.4000000000000004        1.6000000000000001        3.6692336213909957     
   6.4000000000000004        2.4000000000000004        3.6692140218127354     
   6.4000000000000004        3.2000000000000002        3.6701288948930091     
   6.4000000000000004        4.0000000000000000        3.6699105549692606     
   6.4000000000000004        4.8000000000000007        3.6700289184501576     
   6.4000000000000004        5.6000000000000005        3.6700616914670841     
   6.4000000000000004        6.4000000000000004        3.6701188747758522     
   6.4000000000000004        7.2000000000000002        3.6698885227482605     
   6.4000000000000004        8.0000000000000000        3.6698909871683827     
   6.4000000000000004        8.8000000000000007        3.6694330591716451     
   6.4000000000000004        9.6000000000000014        3.6698455750705929     
   6.4000000000000004        10.400000000000000        3.6700143689046665     
   6.4000000000000004        11.200000000000001        3.6703353636424016     
   6.4000000000000004        12.000000000000000        3.6708648367174694     
   6.4000000000000004        12.800000000000001        3.6711830219129862     
   6.4000000000000004        13.600000000000001        3.6720346436533560     
   6.4000000000000004        14.400000000000000        3.6730080074748317     
   6.4000000000000004        15.200000000000001        3.6742571935573172     
   6.4000000000000004        16.000000000000000        3.6751482712561980     
   6.4000000000000004        16.800000000000001        3.6751483834280698     
   6.4000000000000004        17.600000000000001        3.6769402400544191     
   6.4000000000000004        18.400000000000002        3.6752991054606885     
   6.4000000000000004        19.200000000000003        3.6765557220046641     
   6.4000000000000004        20.000000000000000        3.6763438181783790     
   6.4000000000000004        20.800000000000001        3.6762248103123949     
   6.4000000000000004        21.600000000000001        3.6774841986167930     
   6.4000000000000004        22.400000000000002        3.6764267511892141     
   6.4000000000000004        23.200000000000003        3.6764745689717580     
   6.4000000000000004        24.000000000000000        3.6767230400131967     
   6.4000000000000004        24.800000000000001        3.6759088842965082     
   6.4000000000000004        25.600000000000001        3.6738799330354781     
   6.4000000000000004        26.400000000000002        3.6750497095408505     
   6.4000000000000004        27.200000000000003        3.6724606063638410     
   6.4000000000000004        28.000000000000000        3.6740504743988831     
   6.4000000000000004        28.800000000000001        3.6709107804460368     
   6.4000000000000004        29.600000000000001        3.6693755231353835     
   6.4000000000000004        30.400000000000002        3.6700705777146334     
   6.4000000000000004        31.200000000000003        3.6695822094663146     
   6.4000000000000004        32.000000000000000        3.6705713434818406     
   6.4000000000000004        32.800000000000004        3.6686285686130913     
   6.4000000000000004        33.600000000000001        3.6688207757139661     
   6.4000000000000004        34.399999999999999        3.6696726554494754     
   6.4000000000000004        35.200000000000003        3.6705599944296488     
   6.4000000000000004        36.000000000000000        3.6707385056129778     
   6.4000000000000004        36.800000000000004        3.6705805634855353     
   6.4000000000000004        37.600000000000001        3.6703456990969094     
   6.4000000000000004        38.400000000000006        3.6679364359401756     
   6.4000000000000004        39.200000000000003        3.6673825234509105     
   6.4000000000000004        40.000000000000000        3.6662311004574519     
   6.4000000000000004        40.800000000000004        3.6686074782510336     
   6.4000000000000004        41.600000000000001        3.6744934989987779     
   6.4000000000000004        42.400000000000006        3.6831791443903050     
   6.4000000000000004        43.200000000000003        3.6849886186930214     
   6.4000000000000004        44.000000000000000        3.6781231997799293     
   6.4000000000000004        44.800000000000004        3.6418164243259659     
   6.4000000000000004        45.600000000000001        3.5822708428249297     
   6.4000000000000004        46.400000000000006        3.5188239162129680     
   6.4000000000000004        47.200000000000003        3.5018146577692173     
   6.4000000000000004        48.000000000000000        3.5006773814389716     
   6.4000000000000004        48.800000000000004        3.5158357414624235     
   6.4000000000000004        49.600000000000001        3.5020344448137406     
   6.4000000000000004        50.400000000000006        3.5055042314212033     
   6.4000000000000004        51.200000000000003        3.5043750986331883     
   6.4000000000000004        52.000000000000000        3.5016004677551398     
   6.4000000000000004        52.800000000000004        3.5128543970147068     
   6.4000000000000004        53.600000000000001        3.5044224911000179     
   6.4000000000000004        54.400000000000006        3.5087346559175416     
   6.4000000000000004        55.200000000000003        3.4935480926553568     
   6.4000000000000004        56.000000000000000        3.5072317397785993     
   6.4000000000000004        56.800000000000004        3.5030766515651792     
   6.4000000000000004        57.600000000000001        3.5441826871092541     
   6.4000000000000004        58.400000000000006        3.6055577227003601     
   6.4000000000000004        59.200000000000003        3.6537716742108297     
   6.4000000000000004        60.000000000000000        3.6772197886623195     
   6.4000000000000004        60.800000000000004        3.6809003729541674     
   6.4000000000000004        61.600000000000001        3.6749978772124479     
   6.4000000000000004        62.400000000000006        3.6721962041080491     
   6.4000000000000004        63.200000000000003        3.6691829713044011     
   6.4000000000000004        64.000000000000000        3.6689229341919245     
   6.4000000000000004        64.799999999999997        3.6701482303194783     
   6.4000000000000004        65.600000000000009        3.6711467602754335     
   6.4000000000000004        66.400000000000006        3.6728264102079144     
   6.4000000000000004        67.200000000000003        3.6701106310278897     
   6.4000000000000004        68.000000000000000        3.6681312994246338     
   6.4000000000000004        68.799999999999997        3.6661873375043252     
   6.4000000000000004        69.600000000000009        3.6657563018945938     
   6.4000000000000004        70.400000000000006        3.6686910088081026     
   6.4000000000000004        71.200000000000003        3.6758508956604117     
   6.4000000000000004        72.000000000000000        3.6846344533933024     
   6.4000000000000004        72.799999999999997        3.6856220818737184     
   6.4000000000000004        73.600000000000009        3.6670919165949494     
   6.4000000000000004        74.400000000000006        3.6248111965698935     
   6.4000000000000004        75.200000000000003        3.5660000675381553     
   6.4000000000000004        76.000000000000000        3.5099231349021931     
   6.4000000000000004        76.800000000000011        3.5090537886982447     
   6.4000000000000004        77.600000000000009        3.5035887704317186     
   6.4000000000000004        78.400000000000006        3.5079218019762908     
   6.4000000000000004        79.200000000000003        3.5127760152055796     
   6.4000000000000004        80.000000000000000        3.5085903213834757     
   6.4000000000000004        80.800000000000011        3.5121326115636089     
   6.4000000000000004        81.600000000000009        3.5067183921658751     
   6.4000000000000004        82.400000000000006        3.5068437103617893     
   6.4000000000000004        83.200000000000003        3.5013637669294595     
   6.4000000000000004        84.000000000000000        3.5186063168005863     
   6.4000000000000004        84.800000000000011        3.5130909191648043     
   6.4000000000000004        85.600000000000009        3.5669887104812021     
   6.4000000000000004        86.400000000000006        3.6207305001436825     
   6.4000000000000004        87.200000000000003        3.6599350176785364     
   6.4000000000000004        88.000000000000000        3.6791079377325713     
   6.4000000000000004        88.800000000000011        3.6806467324533703     
   6.4000000000000004        89.600000000000009        3.6756398182628187     
   6.4000000000000004        90.400000000000006        3.6701000637429759     
   6.4000000000000004        91.200000000000003        3.6674036141196549     
   6.4000000000000004        92.000000000000000        3.6671068920144716     
   6.4000000000000004        92.800000000000011        3.6681086382897923     
   6.4000000000000004        93.600000000000009        3.6690871196898831     
   6.4000000000000004        94.400000000000006        3.6695725532625363     
   6.4000000000000004        95.200000000000003        3.6695733688979799     
   6.4000000000000004        96.000000000000000        3.6698864459595644     
   6.4000000000000004        96.800000000000011        3.6695562884609330     
   6.4000000000000004        97.600000000000009        3.6695691432793933     
   6.4000000000000004        98.400000000000006        3.6694948961722220     
   6.4000000000000004        99.200000000000003        3.6699328684744916     
   6.4000000000000004        100.00000000000000        3.6704469407074076     
   6.4000000000000004        100.80000000000001        3.6706633168700447     
   6.4000000000000004        101.60000000000001        3.6715512179610443     
   6.4000000000000004        102.40000000000001        3.6700328298555296     

   7.2000000000000002       0.80000000000000004        3.6699726641128727     
   7.2000000000000002        1.6000000000000001        3.6695850847334599     
   7.2000000000000002        2.4000000000000004        3.6704624877970851     
   7.2000000000000002        3.2000000000000002        3.6702942584646197     
   7.2000000000000002        4.0000000000000000        3.6698587059753387     
   7.2000000000000002        4.8000000000000007        3.6696512403447485     
   7.2000000000000002        5.6000000000000005        3.6696122768669137     
   7.2000000000000002        6.4000000000000004        3.6697196971480777     
   7.2000000000000002        7.2000000000000002        3.6693106993776721     
   7.2000000000000002        8.0000000000000000        3.6696977720617965     
   7.2000000000000002        8.8000000000000007        3.6693556167753880     
   7.2000000000000002        9.6000000000000014        3.6697261857059136     
   7.2000000000000002        10.400000000000000        3.6696245697807512     
   7.2000000000000002        11.200000000000001        3.6710406309690571     
   7.2000000000000002        12.000000000000000        3.6715130044766831     
   7.2000000000000002        12.800000000000001        3.6722565568603462     
   7.2000000000000002        13.600000000000001        3.6737348147236659     
   7.2000000000000002        14.400000000000000        3.6750380939257221     
   7.2000000000000002        15.200000000000001        3.6749249707978469     
   7.2000000000000002        16.000000000000000        3.6771589774456142     
   7.2000000000000002        16.800000000000001        3.6756799934543216     
   7.2000000000000002        17.600000000000001        3.6750746890034449     
   7.2000000000000002        18.400000000000002        3.6750433901232360     
   7.2000000000000002        19.200000000000003        3.6748748278982935     
   7.2000000000000002        20.000000000000000        3.6744751938493980     
   7.2000000000000002        20.800000000000001        3.6752371632672327     
   7.2000000000000002        21.600000000000001        3.6747852169730013     
   7.2000000000000002        22.400000000000002        3.6745110574296009     
   7.2000000000000002        23.200000000000003        3.6750687125458574     
   7.2000000000000002        24.000000000000000        3.6758962329851586     
   7.2000000000000002        24.800000000000001        3.6762107845469454     
   7.2000000000000002        25.600000000000001        3.6773194549075452     
   7.2000000000000002        26.400000000000002        3.6758057329918481     
   7.2000000000000002        27.200000000000003        3.6746541447509355     
   7.2000000000000002        28.000000000000000        3.6732278859576732     
   7.2000000000000002        28.800000000000001        3.6719832194894724     
   7.2000000000000002        29.600000000000001        3.6715880059605355     
   7.2000000000000002        30.400000000000002        3.6712720736092792     
   7.2000000000000002        31.200000000000003        3.6696799812077470     
   7.2000000000000002        32.000000000000000        3.6692155924913115     
   7.2000000000000002        32.800000000000004        3.6694294778040510     
   7.2000000000000002        33.600000000000001        3.6692453233828686     
   7.2000000000000002        34.399999999999999        3.6701361919701827     
   7.2000000000000002        35.200000000000003        3.6703142179546764     
   7.2000000000000002        36.000000000000000        3.6703417674971281     
   7.2000000000000002        36.800000000000004        3.6705539266685392     
   7.2000000000000002        37.600000000000001        3.6698482678955080     
   7.2000000000000002        38.400000000000006        3.6690332089638624     
   7.2000000000000002        39.200000000000003        3.6668197784713592     
   7.2000000000000002        40.000000000000000        3.6665397464557357     
   7.2000000000000002        40.800000000000004        3.6707114667383767     
   7.2000000000000002        41.600000000000001        3.6788976900102193     
   7.2000000000000002        42.400000000000006        3.6860657848062153     
   7.2000000000000002        43.200000000000003        3.6849752113825796     
   7.2000000000000002        44.000000000000000        3.6550473155279422     
   7.2000000000000002        44.800000000000004        3.5953149750870068     
   7.2000000000000002        45.600000000000001        3.5227518015061658     
   7.2000000000000002        46.400000000000006        3.5117001401556132     
   7.2000000000000002        47.200000000000003        3.5028089789740786     
   7.2000000000000002        48.000000000000000        3.5040176586899952     
   7.2000000000000002        48.800000000000004        3.5082381631270474     
   7.2000000000000002        49.600000000000001        3.5091887637320598     
   7.2000000000000002        50.400000000000006        3.5057528579428983     
   7.2000000000000002        51.200000000000003        3.5884580137583337     
   7.2000000000000002        52.000000000000000        3.6715399350962703     
   7.2000000000000002        52.800000000000004        3.6804337479890044     
   7.2000000000000002        53.600000000000001        3.6185365328053054     
   7.2000000000000002        54.400000000000006        3.5051591208063750     
   7.2000000000000002        55.200000000000003        3.5183935674694853     
   7.2000000000000002        56.000000000000000        3.5046270786339417     
   7.2000000000000002        56.800000000000004        3.5182588826954815     
   7.2000000000000002        57.600000000000001        3.5074924163299772     
   7.2000000000000002        58.400000000000006        3.5731433355833775     
   7.2000000000000002        59.200000000000003        3.6339234340338984     
   7.2000000000000002        60.000000000000000        3.6693953886075006     
   7.2000000000000002        60.800000000000004        3.6829201258293551     
   7.2000000000000002        61.600000000000001        3.6786913890071222     
   7.2000000000000002        62.400000000000006        3.6730641026007667     
   7.2000000000000002        63.200000000000003        3.6695780508334401     
   7.2000000000000002        64.000000000000000        3.6683831760601260     
   7.2000000000000002        64.799999999999997        3.6695281798213975     
   7.2000000000000002        65.600000000000009        3.6709716270546160     
   7.2000000000000002        66.400000000000006        3.6713738189157392     
   7.2000000000000002        67.200000000000003        3.6698317064264083     
   7.2000000000000002        68.000000000000000        3.6676200513628250     
   7.2000000000000002        68.799999999999997        3.6669359610710024     
   7.2000000000000002        69.600000000000009        3.6673691872024605     
   7.2000000000000002        70.400000000000006        3.6716551659958858     
   7.2000000000000002        71.200000000000003        3.6814367678154460     
   7.2000000000000002        72.000000000000000        3.6880792714968900     
   7.2000000000000002        72.799999999999997        3.6790418590917962     
   7.2000000000000002        73.600000000000009        3.6418064233059901     
   7.2000000000000002        74.400000000000006        3.5789174218563966     
   7.2000000000000002        75.200000000000003        3.5123715292746169     
   7.2000000000000002        76.000000000000000        3.5008770165821139     
   7.2000000000000002        76.800000000000011        3.5169937987884525     
   7.2000000000000002        77.600000000000009        3.5009650392646940     
   7.2000000000000002        78.400000000000006        3.5017297794924405     
   7.2000000000000002        79.200000000000003        3.5026771554313267     
   7.2000000000000002        80.000000000000000        3.5064478488683095     
   7.2000000000000002        80.800000000000011        3.5070035648106734     
   7.2000000000000002        81.600000000000009        3.5099260847367422     
   7.2000000000000002        82.400000000000006        3.5042205132661803     
   7.2000000000000002        83.200000000000003        3.5037709856404091     
   7.2000000000000002        84.000000000000000        3.5155852056146162     
   7.2000000000000002        84.800000000000011        3.5051791975500772     
   7.2000000000000002        85.600000000000009        3.5202577358610263     
   7.2000000000000002        86.400000000000006        3.5817401930555333     
   7.2000000000000002        87.200000000000003        3.6388728800667676     
   7.2000000000000002        88.000000000000000        3.6719581861223358     
   7.2000000000000002        88.800000000000011        3.6803086363507580     
   7.2000000000000002        89.600000000000009        3.6789168662330107     
   7.2000000000000002        90.400000000000006        3.6737198868349883     
   7.2000000000000002        91.200000000000003        3.6702683159449099     
   7.2000000000000002        92.000000000000000        3.6687890938264212     
   7.2000000000000002        92.800000000000011        3.6694075618820907     
   7.2000000000000002        93.600000000000009        3.6714593525995549     
   7.2000000000000002        94.400000000000006        3.6708128643611873     
   7.2000000000000002        95.200000000000003        3.6705240406149491     
   7.2000000000000002        96.000000000000000        3.6695621732864692     
   7.2000000000000002        96.800000000000011        3.6696509580277064     
   7.2000000000000002        97.600000000000009        3.6692092509007872     
   7.2000000000000002        98.400000000000006        3.6692078792317204     
   7.2000000000000002        99.200000000000003        3.6696699206568826     
   7.2000000000000002        100.00000000000000        3.6704363309558641     
   7.2000000000000002        100.80000000000001        3.6703695626691526     
   7.2000000000000002        101.60000000000001        3.6698266258496712     
   7.2000000000000002        102.40000000000001        3.6699216428046357     

   8.0000000000000000       0.80000000000000004        3.6701492107999520     
   8.0000000000000000        1.6000000000000001        3.6704122431075090     
   8.0000000000000000        2.4000000000000004        3.6704903290443163     
   8.0000000000000000        3.2000000000000002        3.6702946479912351     
   8.0000000000000000        4.0000000000000000        3.6697779134234754     
   8.0000000000000000        4.8000000000000007        3.6695949883108518     
   8.0000000000000000        5.6000000000000005        3.6710134321212382     
   8.0000000000000000        6.4000000000000004        3.6695213532056434     
   8.0000000000000000        7.2000000000000002        3.6690055135063271     
   8.0000000000000000        8.0000000000000000        3.6680635563404946     
   8.0000000000000000        8.8000000000000007        3.6688838019203702     
   8.0000000000000000        9.6000000000000014        3.6698113039676383     
   8.0000000000000000        10.400000000000000        3.6707948748216164     
   8.0000000000000000        11.200000000000001        3.6721864177967571     
   8.0000000000000000        12.000000000000000        3.6723189423266169     
   8.0000000000000000        12.800000000000001        3.6728627284630231     
   8.0000000000000000        13.600000000000001        3.6748636697640280     
   8.0000000000000000        14.400000000000000        3.6781796652689391     
   8.0000000000000000        15.200000000000001        3.6748070017148899     
   8.0000000000000000        16.000000000000000        3.6752062012533573     
   8.0000000000000000        16.800000000000001        3.6737958456678470     
   8.0000000000000000        17.600000000000001        3.6722442419433712     
   8.0000000000000000        18.400000000000002        3.6708009986452561     
   8.0000000000000000        19.200000000000003        3.6694952227195388     
   8.0000000000000000        20.000000000000000        3.6682212627478248     
   8.0000000000000000        20.800000000000001        3.6676764845074712     
   8.0000000000000000        21.600000000000001        3.6679244041286685     
   8.0000000000000000        22.400000000000002        3.6688340750205262     
   8.0000000000000000        23.200000000000003        3.6708377911703804     
   8.0000000000000000        24.000000000000000        3.6723954523211275     
   8.0000000000000000        24.800000000000001        3.6737018274312967     
   8.0000000000000000        25.600000000000001        3.6752395046619695     
   8.0000000000000000        26.400000000000002        3.6733370835202757     
   8.0000000000000000        27.200000000000003        3.6754322472703675     
   8.0000000000000000        28.000000000000000        3.6756767855391459     
   8.0000000000000000        28.800000000000001        3.6739719873090522     
   8.0000000000000000        29.600000000000001        3.6728053335415276     
   8.0000000000000000        30.400000000000002        3.6717756644627206     
   8.0000000000000000        31.200000000000003        3.6705940559988695     
   8.0000000000000000        32.000000000000000        3.6700029144231414     
   8.0000000000000000        32.800000000000004        3.6695440043250342     
   8.0000000000000000        33.600000000000001        3.6694946574856395     
   8.0000000000000000        34.399999999999999        3.6698444562330543     
   8.0000000000000000        35.200000000000003        3.6702816279621104     
   8.0000000000000000        36.000000000000000        3.6717597216275535     
   8.0000000000000000        36.800000000000004        3.6702341959924305     
   8.0000000000000000        37.600000000000001        3.6697729521313449     
   8.0000000000000000        38.400000000000006        3.6682470239345335     
   8.0000000000000000        39.200000000000003        3.6668715563087533     
   8.0000000000000000        40.000000000000000        3.6679746063408061     
   8.0000000000000000        40.800000000000004        3.6733762815415902     
   8.0000000000000000        41.600000000000001        3.6824000950197595     
   8.0000000000000000        42.400000000000006        3.6861641659838917     
   8.0000000000000000        43.200000000000003        3.6700432855333056     
   8.0000000000000000        44.000000000000000        3.6221098392273618     
   8.0000000000000000        44.800000000000004        3.5473052451707043     
   8.0000000000000000        45.600000000000001        3.5179734708411705     
   8.0000000000000000        46.400000000000006        3.5154830605641627     
   8.0000000000000000        47.200000000000003        3.5059287517586228     
   8.0000000000000000        48.000000000000000        3.5023994004070800     
   8.0000000000000000        48.800000000000004        3.5042120234931380     
   8.0000000000000000        49.600000000000001        3.5301599673658077     
   8.0000000000000000        50.400000000000006        3.7507713388565516     
   8.0000000000000000        51.200000000000003        4.5073029895246322     
   8.0000000000000000        52.000000000000000        4.5048848305102274     
   8.0000000000000000        52.800000000000004        4.5131333517195902     
   8.0000000000000000        53.600000000000001        4.5102061555411632     
   8.0000000000000000        54.400000000000006        3.7624327675390918     
   8.0000000000000000        55.200000000000003        3.5032307666229205     
   8.0000000000000000        56.000000000000000        3.5145064621210684     
   8.0000000000000000        56.800000000000004        3.5076578547015904     
   8.0000000000000000        57.600000000000001        3.5022000882906070     
   8.0000000000000000        58.400000000000006        3.5447950729073545     
   8.0000000000000000        59.200000000000003        3.6134438336110222     
   8.0000000000000000        60.000000000000000        3.6616207535466501     
   8.0000000000000000        60.800000000000004        3.6801336834216616     
   8.0000000000000000        61.600000000000001        3.6801669994161310     
   8.0000000000000000        62.400000000000006        3.6742872563222018     
   8.0000000000000000        63.200000000000003        3.6700363822499700     
   8.0000000000000000        64.000000000000000        3.6687961089355987     
   8.0000000000000000        64.799999999999997        3.6704875714920453     
   8.0000000000000000        65.600000000000009        3.6710585842657846     
   8.0000000000000000        66.400000000000006        3.6711653240095421     
   8.0000000000000000        67.200000000000003        3.6693872443416753     
   8.0000000000000000        68.000000000000000        3.6673437125031101     
   8.0000000000000000        68.799999999999997        3.6631628072768834     
   8.0000000000000000        69.600000000000009        3.6666808398403559     
   8.0000000000000000        70.400000000000006        3.6727340684115570     
   8.0000000000000000        71.200000000000003        3.6862187234928805     
   8.0000000000000000        72.000000000000000        3.6883182450458416     
   8.0000000000000000        72.799999999999997        3.6659776509750541     
   8.0000000000000000        73.600000000000009        3.6081823832234385     
   8.0000000000000000        74.400000000000006        3.5309153588772735     
   8.0000000000000000        75.200000000000003        3.5071634500114874     
   8.0000000000000000        76.000000000000000        3.5140093731727720     
   8.0000000000000000        76.800000000000011        3.5052915260742594     
   8.0000000000000000        77.600000000000009        3.5125406071876819     
   8.0000000000000000        78.400000000000006        3.5956215949568771     
   8.0000000000000000        79.200000000000003        3.7122715057765547     
   8.0000000000000000        80.000000000000000        3.8930594713816387     
   8.0000000000000000        80.800000000000011        3.8704979210627841     
   8.0000000000000000        81.600000000000009        3.7381736269404353     
   8.0000000000000000        82.400000000000006        3.6388404204139917     
   8.0000000000000000        83.200000000000003        3.5081873192692523     
   8.0000000000000000        84.000000000000000        3.5095598127127596     
   8.0000000000000000        84.800000000000011        3.5122278918493168     
   8.0000000000000000        85.600000000000009        3.5186472711582173     
   8.0000000000000000        86.400000000000006        3.5457639670444219     
   8.0000000000000000        87.200000000000003        3.6141275368611741     
   8.0000000000000000        88.000000000000000        3.6630506805867808     
   8.0000000000000000        88.800000000000011        3.6837569946032538     
   8.0000000000000000        89.600000000000009        3.6851102154671231     
   8.0000000000000000        90.400000000000006        3.6798799527711772     
   8.0000000000000000        91.200000000000003        3.6745499744305783     
   8.0000000000000000        92.000000000000000        3.6738355437637908     
   8.0000000000000000        92.800000000000011        3.6737728062132216     
   8.0000000000000000        93.600000000000009        3.6750144481456406     
   8.0000000000000000        94.400000000000006        3.6745601934683951     
   8.0000000000000000        95.200000000000003        3.6717764010640250     
   8.0000000000000000        96.000000000000000        3.6724967265277804     
   8.0000000000000000        96.800000000000011        3.6709359720720318     
   8.0000000000000000        97.600000000000009        3.6697027546423455     
   8.0000000000000000        98.400000000000006        3.6691749761079628     
   8.0000000000000000        99.200000000000003        3.6691009004549433     
   8.0000000000000000        100.00000000000000        3.6694800863874462     
   8.0000000000000000        100.80000000000001        3.6698810787336913     
   8.0000000000000000        101.60000000000001        3.6686939049197984     
   8.0000000000000000        102.40000000000001        3.6702296186312471     

   8.8000000000000007       0.80000000000000004        3.6702699238846028     
   8.8000000000000007        1.6000000000000001        3.6705761205896374     
   8.8000000000000007        2.4000000000000004        3.6706941874377614     
   8.8000000000000007        3.2000000000000002        3.6705280756337073     
   8.8000000000000007        4.0000000000000000        3.6699361623278599     
   8.8000000000000007        4.8000000000000007        3.6695243702414446     
   8.8000000000000007        5.6000000000000005        3.6695571359972319     
   8.8000000000000007        6.4000000000000004        3.6690790665515545     
   8.8000000000000007        7.2000000000000002        3.6695484709192132     
   8.8000000000000007        8.0000000000000000        3.6691769191026444     
   8.8000000000000007        8.8000000000000007        3.6695997395400233     
   8.8000000000000007        9.6000000000000014        3.6714445339863175     
   8.8000000000000007        10.400000000000000        3.6728553174023735     
   8.8000000000000007        11.200000000000001        3.6727532842107937     
   8.8000000000000007        12.000000000000000        3.6735787202958265     
   8.8000000000000007        12.800000000000001        3.6764909982739913     
   8.8000000000000007        13.600000000000001        3.6754479862661733     
   8.8000000000000007        14.400000000000000        3.6757590445041441     
   8.8000000000000007        15.200000000000001        3.6740809828456062     
   8.8000000000000007        16.000000000000000        3.6716230524024462     
   8.8000000000000007        16.800000000000001        3.6677951397450865     
   8.8000000000000007        17.600000000000001        3.6646129187895817     
   8.8000000000000007        18.400000000000002        3.6616872895146284     
   8.8000000000000007        19.200000000000003        3.6584217799753183     
   8.8000000000000007        20.000000000000000        3.6580117462310366     
   8.8000000000000007        20.800000000000001        3.6566012729876025     
   8.8000000000000007        21.600000000000001        3.6562020089145943     
   8.8000000000000007        22.400000000000002        3.6602822488888642     
   8.8000000000000007        23.200000000000003        3.6619549397219604     
   8.8000000000000007        24.000000000000000        3.6643345938908753     
   8.8000000000000007        24.800000000000001        3.6680373592391806     
   8.8000000000000007        25.600000000000001        3.6714411238301690     
   8.8000000000000007        26.400000000000002        3.6742848096935359     
   8.8000000000000007        27.200000000000003        3.6755977289461907     
   8.8000000000000007        28.000000000000000        3.6755960467896966     
   8.8000000000000007        28.800000000000001        3.6762187627505853     
   8.8000000000000007        29.600000000000001        3.6742838678545175     
   8.8000000000000007        30.400000000000002        3.6727916022771634     
   8.8000000000000007        31.200000000000003        3.6714845123005673     
   8.8000000000000007        32.000000000000000        3.6706501029592071     
   8.8000000000000007        32.800000000000004        3.6698950735584406     
   8.8000000000000007        33.600000000000001        3.6690639692000917     
   8.8000000000000007        34.399999999999999        3.6692612896118320     
   8.8000000000000007        35.200000000000003        3.6703147171860393     
   8.8000000000000007        36.000000000000000        3.6697638861725803     
   8.8000000000000007        36.800000000000004        3.6703672320007845     
   8.8000000000000007        37.600000000000001        3.6693946816475380     
   8.8000000000000007        38.400000000000006        3.6678142385222192     
   8.8000000000000007        39.200000000000003        3.6669971851617413     
   8.8000000000000007        40.000000000000000        3.6696142867189812     
   8.8000000000000007        40.800000000000004        3.6784372363515159     
   8.8000000000000007        41.600000000000001        3.6844475213978152     
   8.8000000000000007        42.400000000000006        3.6819089068594804     
   8.8000000000000007        43.200000000000003        3.6514681135221081     
   8.8000000000000007        44.000000000000000        3.5870685813124870     
   8.8000000000000007        44.800000000000004        3.5086779893453546     
   8.8000000000000007        45.600000000000001        3.5028555928061071     
   8.8000000000000007        46.400000000000006        3.5034819101874914     
   8.8000000000000007        47.200000000000003        3.5104841182987512     
   8.8000000000000007        48.000000000000000        3.5092065882010850     
   8.8000000000000007        48.800000000000004        3.6166130455102063     
   8.8000000000000007        49.600000000000001        4.5001116599818918     
   8.8000000000000007        50.400000000000006        4.5137426206284355     
   8.8000000000000007        51.200000000000003        4.7558033009279708     
   8.8000000000000007        52.000000000000000        4.9040966265904213     
   8.8000000000000007        52.800000000000004        4.9075004819488992     
   8.8000000000000007        53.600000000000001        4.7674755886341753     
   8.8000000000000007        54.400000000000006        4.5046131264000460     
   8.8000000000000007        55.200000000000003        3.6170250839490361     
   8.8000000000000007        56.000000000000000        3.5103422065177439     
   8.8000000000000007        56.800000000000004        3.5131082660812814     
   8.8000000000000007        57.600000000000001        3.5146779403750519     
   8.8000000000000007        58.400000000000006        3.5238529993651544     
   8.8000000000000007        59.200000000000003        3.5966072764024024     
   8.8000000000000007        60.000000000000000        3.6545669469625572     
   8.8000000000000007        60.800000000000004        3.6793764342486948     
   8.8000000000000007        61.600000000000001        3.6812887482137455     
   8.8000000000000007        62.400000000000006        3.6748022967600424     
   8.8000000000000007        63.200000000000003        3.6683721042898179     
   8.8000000000000007        64.000000000000000        3.6692019796460218     
   8.8000000000000007        64.799999999999997        3.6683359730042890     
   8.8000000000000007        65.600000000000009        3.6711122257465667     
   8.8000000000000007        66.400000000000006        3.6697209974633616     
   8.8000000000000007        67.200000000000003        3.6686232531715377     
   8.8000000000000007        68.000000000000000        3.6665762242395021     
   8.8000000000000007        68.799999999999997        3.6631565495796568     
   8.8000000000000007        69.600000000000009        3.6681716136439948     
   8.8000000000000007        70.400000000000006        3.6789974250828310     
   8.8000000000000007        71.200000000000003        3.6895534654981370     
   8.8000000000000007        72.000000000000000        3.6849544927762543     
   8.8000000000000007        72.799999999999997        3.6471262468168568     
   8.8000000000000007        73.600000000000009        3.5717364819795936     
   8.8000000000000007        74.400000000000006        3.5169489548607680     
   8.8000000000000007        75.200000000000003        3.5168539210511143     
   8.8000000000000007        76.000000000000000        3.5043857544256620     
   8.8000000000000007        76.800000000000011        3.5037691642586459     
   8.8000000000000007        77.600000000000009        3.5766662510172766     
   8.8000000000000007        78.400000000000006        4.5068899496035071     
   8.8000000000000007        79.200000000000003        4.5153044232313704     
   8.8000000000000007        80.000000000000000        4.6020539738054049     
   8.8000000000000007        80.800000000000011        4.6241881564353156     
   8.8000000000000007        81.600000000000009        4.5641000996689041     
   8.8000000000000007        82.400000000000006        4.5064177445734304     
   8.8000000000000007        83.200000000000003        3.6323705363304617     
   8.8000000000000007        84.000000000000000        3.5035284564548532     
   8.8000000000000007        84.800000000000011        3.5045284611345457     
   8.8000000000000007        85.600000000000009        3.5044868710744996     
   8.8000000000000007        86.400000000000006        3.5190887056107285     
   8.8000000000000007        87.200000000000003        3.5912230058707917     
   8.8000000000000007        88.000000000000000        3.6552785419551421     
   8.8000000000000007        88.800000000000011        3.6871087597221668     
   8.8000000000000007        89.600000000000009        3.6935081561327134     
   8.8000000000000007        90.400000000000006        3.6874857120727795     
   8.8000000000000007        91.200000000000003        3.6811127175476024     
   8.8000000000000007        92.000000000000000        3.6797300428587496     
   8.8000000000000007        92.800000000000011        3.6795637546488287     
   8.8000000000000007        93.600000000000009        3.6804200552228634     
   8.8000000000000007        94.400000000000006        3.6801427393862975     
   8.8000000000000007        95.200000000000003        3.6787782519831813     
   8.8000000000000007        96.000000000000000        3.6768496526461329     
   8.8000000000000007        96.800000000000011        3.6740764806945010     
   8.8000000000000007        97.600000000000009        3.6718550845162756     
   8.8000000000000007        98.400000000000006        3.6695717537161587     
   8.8000000000000007        99.200000000000003        3.6692496554312233     
   8.8000000000000007        100.00000000000000        3.6691692281563242     
   8.8000000000000007        100.80000000000001        3.6696300607299372     
   8.8000000000000007        101.60000000000001        3.6700668033938983     
   8.8000000000000007        102.40000000000001        3.6699269455198347     

   9.6000000000000014       0.80000000000000004        3.6704883075280392     
   9.6000000000000014        1.6000000000000001        3.6705157679308886     
   9.6000000000000014        2.4000000000000004        3.6710997239792964     
   9.6000000000000014        3.2000000000000002        3.6691533631468953     
   9.6000000000000014        4.0000000000000000        3.6701770934241420     
   9.6000000000000014        4.8000000000000007        3.6689277881142264     
   9.6000000000000014        5.6000000000000005        3.6695615977402163     
   9.6000000000000014        6.4000000000000004        3.6693658967793477     
   9.6000000000000014        7.2000000000000002        3.6698896270361718     
   9.6000000000000014        8.0000000000000000        3.6699857418211668     
   9.6000000000000014        8.8000000000000007        3.6692523841524873     
   9.6000000000000014        9.6000000000000014        3.6719512025828558     
   9.6000000000000014        10.400000000000000        3.6728183844977069     
   9.6000000000000014        11.200000000000001        3.6734953158663410     
   9.6000000000000014        12.000000000000000        3.6743350533143428     
   9.6000000000000014        12.800000000000001        3.6747497030053546     
   9.6000000000000014        13.600000000000001        3.6747729307213488     
   9.6000000000000014        14.400000000000000        3.6728501747603390     
   9.6000000000000014        15.200000000000001        3.6705656080309268     
   9.6000000000000014        16.000000000000000        3.6636044989786565     
   9.6000000000000014        16.800000000000001        3.6584051104808566     
   9.6000000000000014        17.600000000000001        3.6521537248160860     
   9.6000000000000014        18.400000000000002        3.6467299841286334     
   9.6000000000000014        19.200000000000003        3.6422136952894038     
   9.6000000000000014        20.000000000000000        3.6391668288729520     
   9.6000000000000014        20.800000000000001        3.6382257868117662     
   9.6000000000000014        21.600000000000001        3.6406975820175034     
   9.6000000000000014        22.400000000000002        3.6413036345241787     
   9.6000000000000014        23.200000000000003        3.6462695987616960     
   9.6000000000000014        24.000000000000000        3.6521991723877840     
   9.6000000000000014        24.800000000000001        3.6585674758703592     
   9.6000000000000014        25.600000000000001        3.6642200541392875     
   9.6000000000000014        26.400000000000002        3.6696468775000577     
   9.6000000000000014        27.200000000000003        3.6730425917322860     
   9.6000000000000014        28.000000000000000        3.6758901675604978     
   9.6000000000000014        28.800000000000001        3.6758207600512569     
   9.6000000000000014        29.600000000000001        3.6753636613724976     
   9.6000000000000014        30.400000000000002        3.6741553187670455     
   9.6000000000000014        31.200000000000003        3.6716867489514788     
   9.6000000000000014        32.000000000000000        3.6713047453639951     
   9.6000000000000014        32.800000000000004        3.6701187817721999     
   9.6000000000000014        33.600000000000001        3.6697998294517609     
   9.6000000000000014        34.399999999999999        3.6682018553097162     
   9.6000000000000014        35.200000000000003        3.6688201071127891     
   9.6000000000000014        36.000000000000000        3.6704774898197212     
   9.6000000000000014        36.800000000000004        3.6700815171137022     
   9.6000000000000014        37.600000000000001        3.6689682134749870     
   9.6000000000000014        38.400000000000006        3.6660609858766122     
   9.6000000000000014        39.200000000000003        3.6678352391108135     
   9.6000000000000014        40.000000000000000        3.6714260081884098     
   9.6000000000000014        40.800000000000004        3.6790993828484528     
   9.6000000000000014        41.600000000000001        3.6850339526446749     
   9.6000000000000014        42.400000000000006        3.6752121691536686     
   9.6000000000000014        43.200000000000003        3.6293697836520424     
   9.6000000000000014        44.000000000000000        3.5561326526241626     
   9.6000000000000014        44.800000000000004        3.5055275968380446     
   9.6000000000000014        45.600000000000001        3.5113279870232850     
   9.6000000000000014        46.400000000000006        3.5104856088139043     
   9.6000000000000014        47.200000000000003        3.5182399019614090     
   9.6000000000000014        48.000000000000000        3.5187152839828730     
   9.6000000000000014        48.800000000000004        4.5062800148165527     
   9.6000000000000014        49.600000000000001        4.5927953476653860     
   9.6000000000000014        50.400000000000006        4.7995367736838155     
   9.6000000000000014        51.200000000000003        4.9752916388887094     
   9.6000000000000014        52.000000000000000        5.0723008591844225     
   9.6000000000000014        52.800000000000004        5.0515502909737737     
   9.6000000000000014        53.600000000000001        4.8997080956095020     
   9.6000000000000014        54.400000000000006        4.5090521662058345     
   9.6000000000000014        55.200000000000003        3.6747816247725291     
   9.6000000000000014        56.000000000000000        3.5052480885363284     
   9.6000000000000014        56.800000000000004        3.5041954625012601     
   9.6000000000000014        57.600000000000001        3.5119480776830052     
   9.6000000000000014        58.400000000000006        3.5115344038517988     
   9.6000000000000014        59.200000000000003        3.5858956157155641     
   9.6000000000000014        60.000000000000000        3.6490904701174882     
   9.6000000000000014        60.800000000000004        3.6788163508518648     
   9.6000000000000014        61.600000000000001        3.6822374584116813     
   9.6000000000000014        62.400000000000006        3.6765024882875563     
   9.6000000000000014        63.200000000000003        3.6710542956054142     
   9.6000000000000014        64.000000000000000        3.6689492600665203     
   9.6000000000000014        64.799999999999997        3.6696356660287099     
   9.6000000000000014        65.600000000000009        3.6700537277759113     
   9.6000000000000014        66.400000000000006        3.6702138559194331     
   9.6000000000000014        67.200000000000003        3.6680878741908933     
   9.6000000000000014        68.000000000000000        3.6658755659416600     
   9.6000000000000014        68.799999999999997        3.6650901120113395     
   9.6000000000000014        69.600000000000009        3.6708311871798127     
   9.6000000000000014        70.400000000000006        3.6822268847113615     
   9.6000000000000014        71.200000000000003        3.6895381716657902     
   9.6000000000000014        72.000000000000000        3.6794934869715692     
   9.6000000000000014        72.799999999999997        3.6267130793563958     
   9.6000000000000014        73.600000000000009        3.5459706801023620     
   9.6000000000000014        74.400000000000006        3.5063365453402615     
   9.6000000000000014        75.200000000000003        3.5018036939379726     
   9.6000000000000014        76.000000000000000        3.5174773728893243     
   9.6000000000000014        76.800000000000011        3.5023962477271375     
   9.6000000000000014        77.600000000000009        3.8102556892418367     
   9.6000000000000014        78.400000000000006        4.5344428744123091     
   9.6000000000000014        79.200000000000003        4.8363041587182529     
   9.6000000000000014        80.000000000000000        4.9703132673089589     
   9.6000000000000014        80.800000000000011        5.0034845448517533     
   9.6000000000000014        81.600000000000009        4.9081100829732263     
   9.6000000000000014        82.400000000000006        4.5471580297916292     
   9.6000000000000014        83.200000000000003        3.7110980325578269     
   9.6000000000000014        84.000000000000000        3.5119295691134877     
   9.6000000000000014        84.800000000000011        3.5070886342816157     
   9.6000000000000014        85.600000000000009        3.5028604335015463     
   9.6000000000000014        86.400000000000006        3.5057096452415344     
   9.6000000000000014        87.200000000000003        3.5734129167493607     
   9.6000000000000014        88.000000000000000        3.6481766628451608     
   9.6000000000000014        88.800000000000011        3.6907506299532442     
   9.6000000000000014        89.600000000000009        3.7006472035302393     
   9.6000000000000014        90.400000000000006        3.6921408779648814     
   9.6000000000000014        91.200000000000003        3.6829163866766774     
   9.6000000000000014        92.000000000000000        3.6778872777461737     
   9.6000000000000014        92.800000000000011        3.6770881738916645     
   9.6000000000000014        93.600000000000009        3.6798190873841286     
   9.6000000000000014        94.400000000000006        3.6823739907949866     
   9.6000000000000014        95.200000000000003        3.6824664101783768     
   9.6000000000000014        96.000000000000000        3.6832767350562192     
   9.6000000000000014        96.800000000000011        3.6785972878158724     
   9.6000000000000014        97.600000000000009        3.6758844352236628     
   9.6000000000000014        98.400000000000006        3.6729639519116257     
   9.6000000000000014        99.200000000000003        3.6707433262395881     
   9.6000000000000014        100.00000000000000        3.6692750784930586     
   9.6000000000000014        100.80000000000001        3.6686723647684487     
   9.6000000000000014        101.60000000000001        3.6694129078690918     
   9.6000000000000014        102.40000000000001        3.6694894756256451     

   10.400000000000000       0.80000000000000004        3.6708053492223436     
   10.400000000000000        1.6000000000000001        3.6703691712293245     
   10.400000000000000        2.4000000000000004        3.6701427589679398     
   10.400000000000000        3.2000000000000002        3.6707863060101960     
   10.400000000000000        4.0000000000000000        3.6700231825039085     
   10.400000000000000        4.8000000000000007        3.6692022122995063     
   10.400000000000000        5.6000000000000005        3.6690382994384882     
   10.400000000000000        6.4000000000000004        3.6693557886867545     
   10.400000000000000        7.2000000000000002        3.6696222440847275     
   10.400000000000000        8.0000000000000000        3.6693761266800533     
   10.400000000000000        8.8000000000000007        3.6705781121168286     
   10.400000000000000        9.6000000000000014        3.6724895468834626     
   10.400000000000000        10.400000000000000        3.6739521935954973     
   10.400000000000000        11.200000000000001        3.6750142260663896     
   10.400000000000000        12.000000000000000        3.6755862604222984     
   10.400000000000000        12.800000000000001        3.6750250730720495     
   10.400000000000000        13.600000000000001        3.6713911750880706     
   10.400000000000000        14.400000000000000        3.6703938604007402     
   10.400000000000000        15.200000000000001        3.6609153769983243     
   10.400000000000000        16.000000000000000        3.6532156529575368     
   10.400000000000000        16.800000000000001        3.6437545208486584     
   10.400000000000000        17.600000000000001        3.6344789912645825     
   10.400000000000000        18.400000000000002        3.6267268213864976     
   10.400000000000000        19.200000000000003        3.6191043313166888     
   10.400000000000000        20.000000000000000        3.6161356805656149     
   10.400000000000000        20.800000000000001        3.6145623886534812     
   10.400000000000000        21.600000000000001        3.6156860778457953     
   10.400000000000000        22.400000000000002        3.6196243609452483     
   10.400000000000000        23.200000000000003        3.6287732270711022     
   10.400000000000000        24.000000000000000        3.6349990162657235     
   10.400000000000000        24.800000000000001        3.6435717984076823     
   10.400000000000000        25.600000000000001        3.6527611476391115     
   10.400000000000000        26.400000000000002        3.6610295750530417     
   10.400000000000000        27.200000000000003        3.6668333272877836     
   10.400000000000000        28.000000000000000        3.6729993685667583     
   10.400000000000000        28.800000000000001        3.6752198188759322     
   10.400000000000000        29.600000000000001        3.6755779288711534     
   10.400000000000000        30.400000000000002        3.6760424863582526     
   10.400000000000000        31.200000000000003        3.6737783183364177     
   10.400000000000000        32.000000000000000        3.6720119210307396     
   10.400000000000000        32.800000000000004        3.6701391791404001     
   10.400000000000000        33.600000000000001        3.6695411992867704     
   10.400000000000000        34.399999999999999        3.6699449470002579     
   10.400000000000000        35.200000000000003        3.6703917380602995     
   10.400000000000000        36.000000000000000        3.6708575071109117     
   10.400000000000000        36.800000000000004        3.6695762723249183     
   10.400000000000000        37.600000000000001        3.6684178432406434     
   10.400000000000000        38.400000000000006        3.6683585351994377     
   10.400000000000000        39.200000000000003        3.6680395646582262     
   10.400000000000000        40.000000000000000        3.6723214944477407     
   10.400000000000000        40.800000000000004        3.6814449111135672     
   10.400000000000000        41.600000000000001        3.6844920078686600     
   10.400000000000000        42.400000000000006        3.6653767927106213     
   10.400000000000000        43.200000000000003        3.6122267312040885     
   10.400000000000000        44.000000000000000        3.5325698886506318     
   10.400000000000000        44.800000000000004        3.5133460093987887     
   10.400000000000000        45.600000000000001        3.5037492469984524     
   10.400000000000000        46.400000000000006        3.5012513161257304     
   10.400000000000000        47.200000000000003        3.5133204896732568     
   10.400000000000000        48.000000000000000        3.7200131783371222     
   10.400000000000000        48.800000000000004        4.5011245153781809     
   10.400000000000000        49.600000000000001        4.7836091540401497     
   10.400000000000000        50.400000000000006        4.9588259214214405     
   10.400000000000000        51.200000000000003        5.0849309097557054     
   10.400000000000000        52.000000000000000        5.1225734262959559     
   10.400000000000000        52.800000000000004        5.0592061916535949     
   10.400000000000000        53.600000000000001        4.8855773510679716     
   10.400000000000000        54.400000000000006        4.5041728173183264     
   10.400000000000000        55.200000000000003        3.6546803651579522     
   10.400000000000000        56.000000000000000        3.4998520014627581     
   10.400000000000000        56.800000000000004        3.5096832285581039     
   10.400000000000000        57.600000000000001        3.5102074099809717     
   10.400000000000000        58.400000000000006        3.5087469237066600     
   10.400000000000000        59.200000000000003        3.5831604286759142     
   10.400000000000000        60.000000000000000        3.6481555635210614     
   10.400000000000000        60.800000000000004        3.6786371121318711     
   10.400000000000000        61.600000000000001        3.6812507393635645     
   10.400000000000000        62.400000000000006        3.6760569436566954     
   10.400000000000000        63.200000000000003        3.6700495594463085     
   10.400000000000000        64.000000000000000        3.6687280259261037     
   10.400000000000000        64.799999999999997        3.6695489253475970     
   10.400000000000000        65.600000000000009        3.6697620696319819     
   10.400000000000000        66.400000000000006        3.6721050443685246     
   10.400000000000000        67.200000000000003        3.6679419116857019     
   10.400000000000000        68.000000000000000        3.6657737201120471     
   10.400000000000000        68.799999999999997        3.6657826497900556     
   10.400000000000000        69.600000000000009        3.6747661890970797     
   10.400000000000000        70.400000000000006        3.6847889684822888     
   10.400000000000000        71.200000000000003        3.6916885378892843     
   10.400000000000000        72.000000000000000        3.6717277698658406     
   10.400000000000000        72.799999999999997        3.6088552781564318     
   10.400000000000000        73.600000000000009        3.5272484393527215     
   10.400000000000000        74.400000000000006        3.5036914621176916     
   10.400000000000000        75.200000000000003        3.5003420420640157     
   10.400000000000000        76.000000000000000        3.5047272668162672     
   10.400000000000000        76.800000000000011        3.5292113056971433     
   10.400000000000000        77.600000000000009        4.5084844628528007     
   10.400000000000000        78.400000000000006        4.6873703508390356     
   10.400000000000000        79.200000000000003        4.9384120324940444     
   10.400000000000000        80.000000000000000        5.0963664368878723     
   10.400000000000000        80.800000000000011        5.1210427651305341     
   10.400000000000000        81.600000000000009        4.9961734909572888     
   10.400000000000000        82.400000000000006        4.5836237907212505     
   10.400000000000000        83.200000000000003        3.7413031027280845     
   10.400000000000000        84.000000000000000        3.5194347604328349     
   10.400000000000000        84.800000000000011        3.5027633638969946     
   10.400000000000000        85.600000000000009        3.5155922576516150     
   10.400000000000000        86.400000000000006        3.5026310907819886     
   10.400000000000000        87.200000000000003        3.5546976647771720     
   10.400000000000000        88.000000000000000        3.6351180995407617     
   10.400000000000000        88.800000000000011        3.6838117965108341     
   10.400000000000000        89.600000000000009        3.6903481107050493     
   10.400000000000000        90.400000000000006        3.6770878789881101     
   10.400000000000000        91.200000000000003        3.6616470700951669     
   10.400000000000000        92.000000000000000        3.6519415160581978     
   10.400000000000000        92.800000000000011        3.6516980911046679     
   10.400000000000000        93.600000000000009        3.6572816216343083     
   10.400000000000000        94.400000000000006        3.6657501717229133     
   10.400000000000000        95.200000000000003        3.6743805091224520     
   10.400000000000000        96.000000000000000        3.6800038308286722     
   10.400000000000000        96.800000000000011        3.6817125362235732     
   10.400000000000000        97.600000000000009        3.6804949765838040     
   10.400000000000000        98.400000000000006        3.6760722109077291     
   10.400000000000000        99.200000000000003        3.6739306671647203     
   10.400000000000000        100.00000000000000        3.6703366831752198     
   10.400000000000000        100.80000000000001        3.6687713654922280     
   10.400000000000000        101.60000000000001        3.6688774010286096     
   10.400000000000000        102.40000000000001        3.6693742222818173     

   11.200000000000001       0.80000000000000004        3.6694078578116684     
   11.200000000000001        1.6000000000000001        3.6701122364465264     
   11.200000000000001        2.4000000000000004        3.6702793716263256     
   11.200000000000001        3.2000000000000002        3.6701338718300605     
   11.200000000000001        4.0000000000000000        3.6702566621613770     
   11.200000000000001        4.8000000000000007        3.6707124523133632     
   11.200000000000001        5.6000000000000005        3.6687892821241994     
   11.200000000000001        6.4000000000000004        3.6687743999684765     
   11.200000000000001        7.2000000000000002        3.6692666464622565     
   11.200000000000001        8.0000000000000000        3.6705864799262660     
   11.200000000000001        8.8000000000000007        3.6719667328938894     
   11.200000000000001        9.6000000000000014        3.6734770032652437     
   11.200000000000001        10.400000000000000        3.6750152055094802     
   11.200000000000001        11.200000000000001        3.6748228803443901     
   11.200000000000001        12.000000000000000        3.6759863832962623     
   11.200000000000001        12.800000000000001        3.6728436481905939     
   11.200000000000001        13.600000000000001        3.6679067886012100     
   11.200000000000001        14.400000000000000        3.6598118889395597     
   11.200000000000001        15.200000000000001        3.6498346651530489     
   11.200000000000001        16.000000000000000        3.6369813603843957     
   11.200000000000001        16.800000000000001        3.6252656751312262     
   11.200000000000001        17.600000000000001        3.6128782757341633     
   11.200000000000001        18.400000000000002        3.6023333935012403     
   11.200000000000001        19.200000000000003        3.5942839953955983     
   11.200000000000001        20.000000000000000        3.5890989976191974     
   11.200000000000001        20.800000000000001        3.5877082442932653     
   11.200000000000001        21.600000000000001        3.5893884338905444     
   11.200000000000001        22.400000000000002        3.5941405830564208     
   11.200000000000001        23.200000000000003        3.6002153603328386     
   11.200000000000001        24.000000000000000        3.6133258354148414     
   11.200000000000001        24.800000000000001        3.6231791907994881     
   11.200000000000001        25.600000000000001        3.6372683365906711     
   11.200000000000001        26.400000000000002        3.6498595975205883     
   11.200000000000001        27.200000000000003        3.6606187995408082     
   11.200000000000001        28.000000000000000        3.6684228054690480     
   11.200000000000001        28.800000000000001        3.6724622551670318     
   11.200000000000001        29.600000000000001        3.6754801543891027     
   11.200000000000001        30.400000000000002        3.6775954199950300     
   11.200000000000001        31.200000000000003        3.6750639881397880     
   11.200000000000001        32.000000000000000        3.6724338321365515     
   11.200000000000001        32.800000000000004        3.6709963558897245     
   11.200000000000001        33.600000000000001        3.6698189446988003     
   11.200000000000001        34.399999999999999        3.6700016442719869     
   11.200000000000001        35.200000000000003        3.6702041233443645     
   11.200000000000001        36.000000000000000        3.6703487736750500     
   11.200000000000001        36.800000000000004        3.6711759760404186     
   11.200000000000001        37.600000000000001        3.6683620653905811     
   11.200000000000001        38.400000000000006        3.6678277464724265     
   11.200000000000001        39.200000000000003        3.6682645951691195     
   11.200000000000001        40.000000000000000        3.6754872705082113     
   11.200000000000001        40.800000000000004        3.6808345801699263     
   11.200000000000001        41.600000000000001        3.6835427978160680     
   11.200000000000001        42.400000000000006        3.6594313783368650     
   11.200000000000001        43.200000000000003        3.5991138700195968     
   11.200000000000001        44.000000000000000        3.5168705684326320     
   11.200000000000001        44.800000000000004        3.5104686896067010     
   11.200000000000001        45.600000000000001        3.5137764036363235     
   11.200000000000001        46.400000000000006        3.4960261645083608     
   11.200000000000001        47.200000000000003        3.5541322954335692     
   11.200000000000001        48.000000000000000        4.5106708396718158     
   11.200000000000001        48.800000000000004        4.7134709147951135     
   11.200000000000001        49.600000000000001        4.9408807757545423     
   11.200000000000001        50.400000000000006        5.0717457048682340     
   11.200000000000001        51.200000000000003        5.1160694714701531     
   11.200000000000001        52.000000000000000        5.0947755518501259     
   11.200000000000001        52.800000000000004        4.9773708638992220     
   11.200000000000001        53.600000000000001        4.7514111277563256     
   11.200000000000001        54.400000000000006        4.5086909521494878     
   11.200000000000001        55.200000000000003        3.5715668974137480     
   11.200000000000001        56.000000000000000        3.5185776972100964     
   11.200000000000001        56.800000000000004        3.5061927214773752     
   11.200000000000001        57.600000000000001        3.5033935279476536     
   11.200000000000001        58.400000000000006        3.5141431822372757     
   11.200000000000001        59.200000000000003        3.5884657926785266     
   11.200000000000001        60.000000000000000        3.6516248414073522     
   11.200000000000001        60.800000000000004        3.6797414542475644     
   11.200000000000001        61.600000000000001        3.6820087345503816     
   11.200000000000001        62.400000000000006        3.6747275638496739     
   11.200000000000001        63.200000000000003        3.6699019398803046     
   11.200000000000001        64.000000000000000        3.6684069666566907     
   11.200000000000001        64.799999999999997        3.6692366742320885     
   11.200000000000001        65.600000000000009        3.6700229177096606     
   11.200000000000001        66.400000000000006        3.6690909108153176     
   11.200000000000001        67.200000000000003        3.6681878341181053     
   11.200000000000001        68.000000000000000        3.6650777733982904     
   11.200000000000001        68.799999999999997        3.6650524478156350     
   11.200000000000001        69.600000000000009        3.6736422352519504     
   11.200000000000001        70.400000000000006        3.6860524931924119     
   11.200000000000001        71.200000000000003        3.6915225061215380     
   11.200000000000001        72.000000000000000        3.6654907163654085     
   11.200000000000001        72.799999999999997        3.5954531908426999     
   11.200000000000001        73.600000000000009        3.5123765204949979     
   11.200000000000001        74.400000000000006        3.5004015202941146     
   11.200000000000001        75.200000000000003        3.4982130248101395     
   11.200000000000001        76.000000000000000        3.5157735348167605     
   11.200000000000001        76.800000000000011        3.5759057804797547     
   11.200000000000001        77.600000000000009        4.5115534076276829     
   11.200000000000001        78.400000000000006        4.7694785996261979     
   11.200000000000001        79.200000000000003        4.9657238229877949     
   11.200000000000001        80.000000000000000        5.1091748615290467     
   11.200000000000001        80.800000000000011        5.1073729728064041     
   11.200000000000001        81.600000000000009        4.9954202544983319     
   11.200000000000001        82.400000000000006        4.5698080594811437     
   11.200000000000001        83.200000000000003        3.7254516360388599     
   11.200000000000001        84.000000000000000        3.5129086214673149     
   11.200000000000001        84.800000000000011        3.5027065151042756     
   11.200000000000001        85.600000000000009        3.5126547316507857     
   11.200000000000001        86.400000000000006        3.5108438959237875     
   11.200000000000001        87.200000000000003        3.5241089810552197     
   11.200000000000001        88.000000000000000        3.5961411821574067     
   11.200000000000001        88.800000000000011        3.6425303531481381     
   11.200000000000001        89.600000000000009        3.6445811071199308     
   11.200000000000001        90.400000000000006        3.6238918412140353     
   11.200000000000001        91.200000000000003        3.6007881168202873     
   11.200000000000001        92.000000000000000        3.5886215156080947     
   11.200000000000001        92.800000000000011        3.5884651571438813     
   11.200000000000001        93.600000000000009        3.5997339117164837     
   11.200000000000001        94.400000000000006        3.6190310654315767     
   11.200000000000001        95.200000000000003        3.6401866690393549     
   11.200000000000001        96.000000000000000        3.6610018130610538     
   11.200000000000001        96.800000000000011        3.6738494240124426     
   11.200000000000001        97.600000000000009        3.6805704496033687     
   11.200000000000001        98.400000000000006        3.6801655881044342     
   11.200000000000001        99.200000000000003        3.6769766443867957     
   11.200000000000001        100.00000000000000        3.6735521699442599     
   11.200000000000001        100.80000000000001        3.6698620320546578     
   11.200000000000001        101.60000000000001        3.6685971790423473     
   11.200000000000001        102.40000000000001        3.6688237372258117     

   12.000000000000000       0.80000000000000004        3.6692463760565031     
   12.000000000000000        1.6000000000000001        3.6697543274481506     
   12.000000000000000        2.4000000000000004        3.6711021818278415     
   12.000000000000000        3.2000000000000002        3.6709939382497767     
   12.000000000000000        4.0000000000000000        3.6708416631608913     
   12.000000000000000        4.8000000000000007        3.6700414971310416     
   12.000000000000000        5.6000000000000005        3.6693654978364569     
   12.000000000000000        6.4000000000000004        3.6689159724594349     
   12.000000000000000        7.2000000000000002        3.6697052043912723     
   12.000000000000000        8.0000000000000000        3.6704365310812634     
   12.000000000000000        8.8000000000000007        3.6729461450968790     
   12.000000000000000        9.6000000000000014        3.6754738505952416     
   12.000000000000000        10.400000000000000        3.6753177449295942     
   12.000000000000000        11.200000000000001        3.6763194472233556     
   12.000000000000000        12.000000000000000        3.6740049091058942     
   12.000000000000000        12.800000000000001        3.6688779068222557     
   12.000000000000000        13.600000000000001        3.6611695022414117     
   12.000000000000000        14.400000000000000        3.6494120883838952     
   12.000000000000000        15.200000000000001        3.6347300107489287     
   12.000000000000000        16.000000000000000        3.6188275126139295     
   12.000000000000000        16.800000000000001        3.6029532464207032     
   12.000000000000000        17.600000000000001        3.5885545290152647     
   12.000000000000000        18.400000000000002        3.5760907650735660     
   12.000000000000000        19.200000000000003        3.5676103192762407     
   12.000000000000000        20.000000000000000        3.5619345387075758     
   12.000000000000000        20.800000000000001        3.5607917991640523     
   12.000000000000000        21.600000000000001        3.5617149868671145     
   12.000000000000000        22.400000000000002        3.5677787461244974     
   12.000000000000000        23.200000000000003        3.5761364590569884     
   12.000000000000000        24.000000000000000        3.5887457320485976     
   12.000000000000000        24.800000000000001        3.6033555954929248     
   12.000000000000000        25.600000000000001        3.6189954156771189     
   12.000000000000000        26.400000000000002        3.6350940361456727     
   12.000000000000000        27.200000000000003        3.6504108997970910     
   12.000000000000000        28.000000000000000        3.6618547269725785     
   12.000000000000000        28.800000000000001        3.6692090120271219     
   12.000000000000000        29.600000000000001        3.6720706681956350     
   12.000000000000000        30.400000000000002        3.6761609671258788     
   12.000000000000000        31.200000000000003        3.6752460683323398     
   12.000000000000000        32.000000000000000        3.6734409052121699     
   12.000000000000000        32.800000000000004        3.6717974731372314     
   12.000000000000000        33.600000000000001        3.6713412845916578     
   12.000000000000000        34.399999999999999        3.6701185008014336     
   12.000000000000000        35.200000000000003        3.6698462988295719     
   12.000000000000000        36.000000000000000        3.6699078501252269     
   12.000000000000000        36.800000000000004        3.6695306413961428     
   12.000000000000000        37.600000000000001        3.6684139285534534     
   12.000000000000000        38.400000000000006        3.6673296175665713     
   12.000000000000000        39.200000000000003        3.6689263777727334     
   12.000000000000000        40.000000000000000        3.6747636563102870     
   12.000000000000000        40.800000000000004        3.6832056725853790     
   12.000000000000000        41.600000000000001        3.6823929585987241     
   12.000000000000000        42.400000000000006        3.6560131860530896     
   12.000000000000000        43.200000000000003        3.5936012884314770     
   12.000000000000000        44.000000000000000        3.5151619562953642     
   12.000000000000000        44.800000000000004        3.5164231019534755     
   12.000000000000000        45.600000000000001        3.4916497634849035     
   12.000000000000000        46.400000000000006        3.5138018504508550     
   12.000000000000000        47.200000000000003        3.6339095858687420     
   12.000000000000000        48.000000000000000        4.5024361803466313     
   12.000000000000000        48.800000000000004        4.8563152107722205     
   12.000000000000000        49.600000000000001        5.0310832803736707     
   12.000000000000000        50.400000000000006        5.1107615847717156     
   12.000000000000000        51.200000000000003        5.1010878219440192     
   12.000000000000000        52.000000000000000        5.0124486396674506     
   12.000000000000000        52.800000000000004        4.8514786953341922     
   12.000000000000000        53.600000000000001        4.5382977666741668     
   12.000000000000000        54.400000000000006        3.9081017256754138     
   12.000000000000000        55.200000000000003        3.5032000944807451     
   12.000000000000000        56.000000000000000        3.5062520820893019     
   12.000000000000000        56.800000000000004        3.5023045288627261     
   12.000000000000000        57.600000000000001        3.5037570545864765     
   12.000000000000000        58.400000000000006        3.5267910461675718     
   12.000000000000000        59.200000000000003        3.6010667515402259     
   12.000000000000000        60.000000000000000        3.6589322852350881     
   12.000000000000000        60.800000000000004        3.6810882376042411     
   12.000000000000000        61.600000000000001        3.6810609072420664     
   12.000000000000000        62.400000000000006        3.6741439051344198     
   12.000000000000000        63.200000000000003        3.6691820443293031     
   12.000000000000000        64.000000000000000        3.6679986915266016     
   12.000000000000000        64.799999999999997        3.6690893628075867     
   12.000000000000000        65.600000000000009        3.6690350619740042     
   12.000000000000000        66.400000000000006        3.6695366531465727     
   12.000000000000000        67.200000000000003        3.6670761695751115     
   12.000000000000000        68.000000000000000        3.6654047152273281     
   12.000000000000000        68.799999999999997        3.6663988437375279     
   12.000000000000000        69.600000000000009        3.6743590078031843     
   12.000000000000000        70.400000000000006        3.6866772798848531     
   12.000000000000000        71.200000000000003        3.6889349864205800     
   12.000000000000000        72.000000000000000        3.6618160310360368     
   12.000000000000000        72.799999999999997        3.5882574355715051     
   12.000000000000000        73.600000000000009        3.5022549372315157     
   12.000000000000000        74.400000000000006        3.5100067386569522     
   12.000000000000000        75.200000000000003        3.5166102144423577     
   12.000000000000000        76.000000000000000        3.5110094572062618     
   12.000000000000000        76.800000000000011        3.5872345043489116     
   12.000000000000000        77.600000000000009        4.4999893889190838     
   12.000000000000000        78.400000000000006        4.7873216799975413     
   12.000000000000000        79.200000000000003        4.9662750609125244     
   12.000000000000000        80.000000000000000        5.0910023875145258     
   12.000000000000000        80.800000000000011        5.1178211736305403     
   12.000000000000000        81.600000000000009        4.9686982625413787     
   12.000000000000000        82.400000000000006        4.5332809433813948     
   12.000000000000000        83.200000000000003        3.6799363293427838     
   12.000000000000000        84.000000000000000        3.5096339577176408     
   12.000000000000000        84.800000000000011        3.5088541969007534     
   12.000000000000000        85.600000000000009        3.5116074645717656     
   12.000000000000000        86.400000000000006        3.5026762409157821     
   12.000000000000000        87.200000000000003        3.5091499860694380     
   12.000000000000000        88.000000000000000        3.5287518593615617     
   12.000000000000000        88.800000000000011        3.5602698322769220     
   12.000000000000000        89.600000000000009        3.5589431883505132     
   12.000000000000000        90.400000000000006        3.5393778899306567     
   12.000000000000000        91.200000000000003        3.5180756109081823     
   12.000000000000000        92.000000000000000        3.5094484372999690     
   12.000000000000000        92.800000000000011        3.5134448926843698     
   12.000000000000000        93.600000000000009        3.5263731751871568     
   12.000000000000000        94.400000000000006        3.5463401443606100     
   12.000000000000000        95.200000000000003        3.5759167346294456     
   12.000000000000000        96.000000000000000        3.6126320696896790     
   12.000000000000000        96.800000000000011        3.6464315595220760     
   12.000000000000000        97.600000000000009        3.6696988527518242     
   12.000000000000000        98.400000000000006        3.6802604414985591     
   12.000000000000000        99.200000000000003        3.6807540526810181     
   12.000000000000000        100.00000000000000        3.6765159318379599     
   12.000000000000000        100.80000000000001        3.6719529943890121     
   12.000000000000000        101.60000000000001        3.6685694901118762     
   12.000000000000000        102.40000000000001        3.6683381057169391     

   12.800000000000001       0.80000000000000004        3.6682506462463844     
   12.800000000000001        1.6000000000000001        3.6693258396863082     
   12.800000000000001        2.4000000000000004        3.6704665188761769     
   12.800000000000001        3.2000000000000002        3.6708342277325055     
   12.800000000000001        4.0000000000000000        3.6708643472796956     
   12.800000000000001        4.8000000000000007        3.6699950069184459     
   12.800000000000001        5.6000000000000005        3.6693072108585332     
   12.800000000000001        6.4000000000000004        3.6693128936202259     
   12.800000000000001        7.2000000000000002        3.6701106623444892     
   12.800000000000001        8.0000000000000000        3.6718400538057567     
   12.800000000000001        8.8000000000000007        3.6739104898409716     
   12.800000000000001        9.6000000000000014        3.6766519889680911     
   12.800000000000001        10.400000000000000        3.6757322369351519     
   12.800000000000001        11.200000000000001        3.6748529089911921     
   12.800000000000001        12.000000000000000        3.6715023736528889     
   12.800000000000001        12.800000000000001        3.6642001549869141     
   12.800000000000001        13.600000000000001        3.6523695558517675     
   12.800000000000001        14.400000000000000        3.6367069881836316     
   12.800000000000001        15.200000000000001        3.6191527785334716     
   12.800000000000001        16.000000000000000        3.6006228192856371     
   12.800000000000001        16.800000000000001        3.5815968549442716     
   12.800000000000001        17.600000000000001        3.5654887434547011     
   12.800000000000001        18.400000000000002        3.5527624457053908     
   12.800000000000001        19.200000000000003        3.5435943488306307     
   12.800000000000001        20.000000000000000        3.5379759507839679     
   12.800000000000001        20.800000000000001        3.5361280517055027     
   12.800000000000001        21.600000000000001        3.5378961668362474     
   12.800000000000001        22.400000000000002        3.5438613898635740     
   12.800000000000001        23.200000000000003        3.5533439358989729     
   12.800000000000001        24.000000000000000        3.5661402385569438     
   12.800000000000001        24.800000000000001        3.5823977073356237     
   12.800000000000001        25.600000000000001        3.5999343521011755     
   12.800000000000001        26.400000000000002        3.6200087835841539     
   12.800000000000001        27.200000000000003        3.6375545630669697     
   12.800000000000001        28.000000000000000        3.6528082657941776     
   12.800000000000001        28.800000000000001        3.6643714036679262     
   12.800000000000001        29.600000000000001        3.6718650049678514     
   12.800000000000001        30.400000000000002        3.6754350233684567     
   12.800000000000001        31.200000000000003        3.6757346614440323     
   12.800000000000001        32.000000000000000        3.6743030324101289     
   12.800000000000001        32.800000000000004        3.6728373754948125     
   12.800000000000001        33.600000000000001        3.6714146733579640     
   12.800000000000001        34.399999999999999        3.6701374592153146     
   12.800000000000001        35.200000000000003        3.6696585129801909     
   12.800000000000001        36.000000000000000        3.6699356982236879     
   12.800000000000001        36.800000000000004        3.6690193624011056     
   12.800000000000001        37.600000000000001        3.6687015600931678     
   12.800000000000001        38.400000000000006        3.6685189719941653     
   12.800000000000001        39.200000000000003        3.6697553015268256     
   12.800000000000001        40.000000000000000        3.6750192223894582     
   12.800000000000001        40.800000000000004        3.6828260692447530     
   12.800000000000001        41.600000000000001        3.6802065979658556     
   12.800000000000001        42.400000000000006        3.6561699291577008     
   12.800000000000001        43.200000000000003        3.5944924489883912     
   12.800000000000001        44.000000000000000        3.5177865571249951     
   12.800000000000001        44.800000000000004        3.5027019611952634     
   12.800000000000001        45.600000000000001        3.4962453225297607     
   12.800000000000001        46.400000000000006        3.5192408271568163     
   12.800000000000001        47.200000000000003        3.6437196747984908     
   12.800000000000001        48.000000000000000        4.5050605663660193     
   12.800000000000001        48.800000000000004        4.8613386068887241     
   12.800000000000001        49.600000000000001        5.0114846642370123     
   12.800000000000001        50.400000000000006        5.0526351143582415     
   12.800000000000001        51.200000000000003        4.9894039727973363     
   12.800000000000001        52.000000000000000        4.8544423711432927     
   12.800000000000001        52.800000000000004        4.6568004474830307     
   12.800000000000001        53.600000000000001        4.5069875161208213     
   12.800000000000001        54.400000000000006        3.5446426341942834     
   12.800000000000001        55.200000000000003        3.5167530435947318     
   12.800000000000001        56.000000000000000        3.5121410995139746     
   12.800000000000001        56.800000000000004        3.5104472903519981     
   12.800000000000001        57.600000000000001        3.5124195509834375     
   12.800000000000001        58.400000000000006        3.5448630350437069     
   12.800000000000001        59.200000000000003        3.6199820820734057     
   12.800000000000001        60.000000000000000        3.6678430507424613     
   12.800000000000001        60.800000000000004        3.6829749189496579     
   12.800000000000001        61.600000000000001        3.6794436014595218     
   12.800000000000001        62.400000000000006        3.6725335116135875     
   12.800000000000001        63.200000000000003        3.6685642564917957     
   12.800000000000001        64.000000000000000        3.6678089753222989     
   12.800000000000001        64.799999999999997        3.6689995673690068     
   12.800000000000001        65.600000000000009        3.6701562909215819     
   12.800000000000001        66.400000000000006        3.6691576958179226     
   12.800000000000001        67.200000000000003        3.6668160740796378     
   12.800000000000001        68.000000000000000        3.6643448148840441     
   12.800000000000001        68.799999999999997        3.6658443563254921     
   12.800000000000001        69.600000000000009        3.6743506832403763     
   12.800000000000001        70.400000000000006        3.6856972374434989     
   12.800000000000001        71.200000000000003        3.6894222497080049     
   12.800000000000001        72.000000000000000        3.6609638701004990     
   12.800000000000001        72.799999999999997        3.5875040650621255     
   12.800000000000001        73.600000000000009        3.5035786604331136     
   12.800000000000001        74.400000000000006        3.5078069214748404     
   12.800000000000001        75.200000000000003        3.4976871261356548     
   12.800000000000001        76.000000000000000        3.5038095696137690     
   12.800000000000001        76.800000000000011        3.6042973072904441     
   12.800000000000001        77.600000000000009        4.5132188982543138     
   12.800000000000001        78.400000000000006        4.7984552723939773     
   12.800000000000001        79.200000000000003        4.9568333489429497     
   12.800000000000001        80.000000000000000        5.0574183456915822     
   12.800000000000001        80.800000000000011        5.0749681632801851     
   12.800000000000001        81.600000000000009        4.9314316023938076     
   12.800000000000001        82.400000000000006        4.5039494145302363     
   12.800000000000001        83.200000000000003        3.6469257421720580     
   12.800000000000001        84.000000000000000        3.5019717547213385     
   12.800000000000001        84.800000000000011        3.5005955928255030     
   12.800000000000001        85.600000000000009        3.5130661964482472     
   12.800000000000001        86.400000000000006        3.5139701401039667     
   12.800000000000001        87.200000000000003        3.5150769650822156     
   12.800000000000001        88.000000000000000        3.5033818300326351     
   12.800000000000001        88.800000000000011        3.5103837623885825     
   12.800000000000001        89.600000000000009        3.5146903701583669     
   12.800000000000001        90.400000000000006        3.4993545330061395     
   12.800000000000001        91.200000000000003        3.5181087605168155     
   12.800000000000001        92.000000000000000        3.5132169205445520     
   12.800000000000001        92.800000000000011        3.4967604585195606     
   12.800000000000001        93.600000000000009        3.5051245067584431     
   12.800000000000001        94.400000000000006        3.5097137396320357     
   12.800000000000001        95.200000000000003        3.5071255977626152     
   12.800000000000001        96.000000000000000        3.5471943531154544     
   12.800000000000001        96.800000000000011        3.5967393862796238     
   12.800000000000001        97.600000000000009        3.6414008740051949     
   12.800000000000001        98.400000000000006        3.6706610758951208     
   12.800000000000001        99.200000000000003        3.6814033809210680     
   12.800000000000001        100.00000000000000        3.6798108173818740     
   12.800000000000001        100.80000000000001        3.6743817012846756     
   12.800000000000001        101.60000000000001        3.6700285262667101     
   12.800000000000001        102.40000000000001        3.6679393523595860     

   13.600000000000001       0.80000000000000004        3.6692504000115238     
   13.600000000000001        1.6000000000000001        3.6686668255316497     
   13.600000000000001        2.4000000000000004        3.6698927780807096     
   13.600000000000001        3.2000000000000002        3.6705042563925985     
   13.600000000000001        4.0000000000000000        3.6702649203375537     
   13.600000000000001        4.8000000000000007        3.6700106465514288     
   13.600000000000001        5.6000000000000005        3.6688868103673693     
   13.600000000000001        6.4000000000000004        3.6686564305292344     
   13.600000000000001        7.2000000000000002        3.6705385468390990     
   13.600000000000001        8.0000000000000000        3.6723088195323448     
   13.600000000000001        8.8000000000000007        3.6740325290606046     
   13.600000000000001        9.6000000000000014        3.6754637013365423     
   13.600000000000001        10.400000000000000        3.6756439286106071     
   13.600000000000001        11.200000000000001        3.6738891445913606     
   13.600000000000001        12.000000000000000        3.6683185983544337     
   13.600000000000001        12.800000000000001        3.6580615949798450     
   13.600000000000001        13.600000000000001        3.6427549008113185     
   13.600000000000001        14.400000000000000        3.6248514184036646     
   13.600000000000001        15.200000000000001        3.6038707658061018     
   13.600000000000001        16.000000000000000        3.5821669216687391     
   13.600000000000001        16.800000000000001        3.5624487267534795     
   13.600000000000001        17.600000000000001        3.5452052811902104     
   13.600000000000001        18.400000000000002        3.5310196865782113     
   13.600000000000001        19.200000000000003        3.5207171328183033     
   13.600000000000001        20.000000000000000        3.5143734546783754     
   13.600000000000001        20.800000000000001        3.5116552274793849     
   13.600000000000001        21.600000000000001        3.5137762567093223     
   13.600000000000001        22.400000000000002        3.5195431776831323     
   13.600000000000001        23.200000000000003        3.5308289365538537     
   13.600000000000001        24.000000000000000        3.5455840114763770     
   13.600000000000001        24.800000000000001        3.5617081697951494     
   13.600000000000001        25.600000000000001        3.5821934240259163     
   13.600000000000001        26.400000000000002        3.6034259710291003     
   13.600000000000001        27.200000000000003        3.6254278357897944     
   13.600000000000001        28.000000000000000        3.6440497242517136     
   13.600000000000001        28.800000000000001        3.6590333484671071     
   13.600000000000001        29.600000000000001        3.6687677411890376     
   13.600000000000001        30.400000000000002        3.6746499601137783     
   13.600000000000001        31.200000000000003        3.6752685249046921     
   13.600000000000001        32.000000000000000        3.6752075619962441     
   13.600000000000001        32.800000000000004        3.6736382518039576     
   13.600000000000001        33.600000000000001        3.6718651277224938     
   13.600000000000001        34.399999999999999        3.6706028450057193     
   13.600000000000001        35.200000000000003        3.6717784062249019     
   13.600000000000001        36.000000000000000        3.6692489814543836     
   13.600000000000001        36.800000000000004        3.6695062254714359     
   13.600000000000001        37.600000000000001        3.6687424236916466     
   13.600000000000001        38.400000000000006        3.6683172874292520     
   13.600000000000001        39.200000000000003        3.6694927960017902     
   13.600000000000001        40.000000000000000        3.6746552839945141     
   13.600000000000001        40.800000000000004        3.6799672759155806     
   13.600000000000001        41.600000000000001        3.6827251174004050     
   13.600000000000001        42.400000000000006        3.6599590980340353     
   13.600000000000001        43.200000000000003        3.6018284966388001     
   13.600000000000001        44.000000000000000        3.5302575814695407     
   13.600000000000001        44.800000000000004        3.5059621241710728     
   13.600000000000001        45.600000000000001        3.5080112279802167     
   13.600000000000001        46.400000000000006        3.5135543983127886     
   13.600000000000001        47.200000000000003        3.5839740944139522     
   13.600000000000001        48.000000000000000        4.4971051918483349     
   13.600000000000001        48.800000000000004        4.7319519922848192     
   13.600000000000001        49.600000000000001        4.8716264280563975     
   13.600000000000001        50.400000000000006        4.8739251160117893     
   13.600000000000001        51.200000000000003        4.7437051233150820     
   13.600000000000001        52.000000000000000        4.5229646259248781     
   13.600000000000001        52.800000000000004        4.5095562101356057     
   13.600000000000001        53.600000000000001        3.6396472619806453     
   13.600000000000001        54.400000000000006        3.5077972363730754     
   13.600000000000001        55.200000000000003        3.5033870146125232     
   13.600000000000001        56.000000000000000        3.5092268203888910     
   13.600000000000001        56.800000000000004        3.5036878257469377     
   13.600000000000001        57.600000000000001        3.5122133720409701     
   13.600000000000001        58.400000000000006        3.5734667182036826     
   13.600000000000001        59.200000000000003        3.6410553715248812     
   13.600000000000001        60.000000000000000        3.6772302481094270     
   13.600000000000001        60.800000000000004        3.6857682317371494     
   13.600000000000001        61.600000000000001        3.6779455090432354     
   13.600000000000001        62.400000000000006        3.6711640669004093     
   13.600000000000001        63.200000000000003        3.6680017752399432     
   13.600000000000001        64.000000000000000        3.6684230327288407     
   13.600000000000001        64.799999999999997        3.6697339373337079     
   13.600000000000001        65.600000000000009        3.6710521063131631     
   13.600000000000001        66.400000000000006        3.6697652601218107     
   13.600000000000001        67.200000000000003        3.6670307286571031     
   13.600000000000001        68.000000000000000        3.6657080794697210     
   13.600000000000001        68.799999999999997        3.6655452974533094     
   13.600000000000001        69.600000000000009        3.6738291475841667     
   13.600000000000001        70.400000000000006        3.6856996734356624     
   13.600000000000001        71.200000000000003        3.6893483211512370     
   13.600000000000001        72.000000000000000        3.6630846623095112     
   13.600000000000001        72.799999999999997        3.5931653696092227     
   13.600000000000001        73.600000000000009        3.5086425416337224     
   13.600000000000001        74.400000000000006        3.5167603293921119     
   13.600000000000001        75.200000000000003        3.5087488575616370     
   13.600000000000001        76.000000000000000        3.5084327836056697     
   13.600000000000001        76.800000000000011        3.6186836209040045     
   13.600000000000001        77.600000000000009        4.5041434939329887     
   13.600000000000001        78.400000000000006        4.7958597842248230     
   13.600000000000001        79.200000000000003        4.9358706045126102     
   13.600000000000001        80.000000000000000        5.0132372017902034     
   13.600000000000001        80.800000000000011        5.0148376709493512     
   13.600000000000001        81.600000000000009        4.8807686101721481     
   13.600000000000001        82.400000000000006        4.5115489143512688     
   13.600000000000001        83.200000000000003        3.6318590839653386     
   13.600000000000001        84.000000000000000        3.4982346817664771     
   13.600000000000001        84.800000000000011        3.5191958083948309     
   13.600000000000001        85.600000000000009        3.5017230616239496     
   13.600000000000001        86.400000000000006        3.5050549885549467     
   13.600000000000001        87.200000000000003        3.5076041388548904     
   13.600000000000001        88.000000000000000        3.5111559902815497     
   13.600000000000001        88.800000000000011        3.5020089387672098     
   13.600000000000001        89.600000000000009        3.5002707589019870     
   13.600000000000001        90.400000000000006        3.5023682425210296     
   13.600000000000001        91.200000000000003        3.5106963509082068     
   13.600000000000001        92.000000000000000        3.4934925910386618     
   13.600000000000001        92.800000000000011        3.5155701136490549     
   13.600000000000001        93.600000000000009        3.5031700408950339     
   13.600000000000001        94.400000000000006        3.5119608299786651     
   13.600000000000001        95.200000000000003        3.5088716323220517     
   13.600000000000001        96.000000000000000        3.5105829687439303     
   13.600000000000001        96.800000000000011        3.5379927362311809     
   13.600000000000001        97.600000000000009        3.5971636323770197     
   13.600000000000001        98.400000000000006        3.6487483140565300     
   13.600000000000001        99.200000000000003        3.6762475549005416     
   13.600000000000001        100.00000000000000        3.6819724259577065     
   13.600000000000001        100.80000000000001        3.6778852543894200     
   13.600000000000001        101.60000000000001        3.6720198477383352     
   13.600000000000001        102.40000000000001        3.6685126892805182     

   14.400000000000000       0.80000000000000004        3.6684768182686081     
   14.400000000000000        1.6000000000000001        3.6680764828367520     
   14.400000000000000        2.4000000000000004        3.6693980510028044     
   14.400000000000000        3.2000000000000002        3.6699937066371175     
   14.400000000000000        4.0000000000000000        3.6695662630464527     
   14.400000000000000        4.8000000000000007        3.6700330619889359     
   14.400000000000000        5.6000000000000005        3.6691393098726084     
   14.400000000000000        6.4000000000000004        3.6696473165958614     
   14.400000000000000        7.2000000000000002        3.6707277884344736     
   14.400000000000000        8.0000000000000000        3.6725883461945950     
   14.400000000000000        8.8000000000000007        3.6745126859563779     
   14.400000000000000        9.6000000000000014        3.6757426128327193     
   14.400000000000000        10.400000000000000        3.6767994984652668     
   14.400000000000000        11.200000000000001        3.6726146253907617     
   14.400000000000000        12.000000000000000        3.6650933751268253     
   14.400000000000000        12.800000000000001        3.6527353454461498     
   14.400000000000000        13.600000000000001        3.6345018395300159     
   14.400000000000000        14.400000000000000        3.6127650233343354     
   14.400000000000000        15.200000000000001        3.5884803232085827     
   14.400000000000000        16.000000000000000        3.5658112755208227     
   14.400000000000000        16.800000000000001        3.5447820885220809     
   14.400000000000000        17.600000000000001        3.5285567724107327     
   14.400000000000000        18.400000000000002        3.5149480783585467     
   14.400000000000000        19.200000000000003        3.5020216786087066     
   14.400000000000000        20.000000000000000        3.5134392883573708     
   14.400000000000000        20.800000000000001        3.5101158081807489     
   14.400000000000000        21.600000000000001        3.5136892262515036     
   14.400000000000000        22.400000000000002        3.5031346002666006     
   14.400000000000000        23.200000000000003        3.5155067121805716     
   14.400000000000000        24.000000000000000        3.5289619436666597     
   14.400000000000000        24.800000000000001        3.5449508502560270     
   14.400000000000000        25.600000000000001        3.5651611860649850     
   14.400000000000000        26.400000000000002        3.5882138090519957     
   14.400000000000000        27.200000000000003        3.6124836199380814     
   14.400000000000000        28.000000000000000        3.6344047022786130     
   14.400000000000000        28.800000000000001        3.6523236027473711     
   14.400000000000000        29.600000000000001        3.6653084157997524     
   14.400000000000000        30.400000000000002        3.6727682979055158     
   14.400000000000000        31.200000000000003        3.6752981536295763     
   14.400000000000000        32.000000000000000        3.6754373227757551     
   14.400000000000000        32.800000000000004        3.6743097228720423     
   14.400000000000000        33.600000000000001        3.6723465343656652     
   14.400000000000000        34.399999999999999        3.6706676099799260     
   14.400000000000000        35.200000000000003        3.6709131930275967     
   14.400000000000000        36.000000000000000        3.6698244869367658     
   14.400000000000000        36.800000000000004        3.6688558398611590     
   14.400000000000000        37.600000000000001        3.6689520333795076     
   14.400000000000000        38.400000000000006        3.6664329856780702     
   14.400000000000000        39.200000000000003        3.6690560461234343     
   14.400000000000000        40.000000000000000        3.6737534664184279     
   14.400000000000000        40.800000000000004        3.6797624556984618     
   14.400000000000000        41.600000000000001        3.6832932066566610     
   14.400000000000000        42.400000000000006        3.6669760935384534     
   14.400000000000000        43.200000000000003        3.6195224046073986     
   14.400000000000000        44.000000000000000        3.5484490262419004     
   14.400000000000000        44.800000000000004        3.5075062268442396     
   14.400000000000000        45.600000000000001        3.5111030890406227     
   14.400000000000000        46.400000000000006        3.5094158585279414     
   14.400000000000000        47.200000000000003        3.5211629504567656     
   14.400000000000000        48.000000000000000        3.7364806777264548     
   14.400000000000000        48.800000000000004        4.5077406151259449     
   14.400000000000000        49.600000000000001        4.5025962026722359     
   14.400000000000000        50.400000000000006        4.5014780499704843     
   14.400000000000000        51.200000000000003        4.4980703660953756     
   14.400000000000000        52.000000000000000        4.4926651016991634     
   14.400000000000000        52.800000000000004        3.5163967267037255     
   14.400000000000000        53.600000000000001        3.5006961828404379     
   14.400000000000000        54.400000000000006        3.4994949734812453     
   14.400000000000000        55.200000000000003        3.5151754405047546     
   14.400000000000000        56.000000000000000        3.5099744371697219     
   14.400000000000000        56.800000000000004        3.5127998325705283     
   14.400000000000000        57.600000000000001        3.5371877299554844     
   14.400000000000000        58.400000000000006        3.6101940964487351     
   14.400000000000000        59.200000000000003        3.6633199881384848     
   14.400000000000000        60.000000000000000        3.6848344678745550     
   14.400000000000000        60.800000000000004        3.6842816200293473     
   14.400000000000000        61.600000000000001        3.6763729322275456     
   14.400000000000000        62.400000000000006        3.6700985960217509     
   14.400000000000000        63.200000000000003        3.6682449221139009     
   14.400000000000000        64.000000000000000        3.6667958462189567     
   14.400000000000000        64.799999999999997        3.6705518177273082     
   14.400000000000000        65.600000000000009        3.6710189395970430     
   14.400000000000000        66.400000000000006        3.6695999851325558     
   14.400000000000000        67.200000000000003        3.6672543231354333     
   14.400000000000000        68.000000000000000        3.6647707352701722     
   14.400000000000000        68.799999999999997        3.6655798752565238     
   14.400000000000000        69.600000000000009        3.6731869899837015     
   14.400000000000000        70.400000000000006        3.6836955241565108     
   14.400000000000000        71.200000000000003        3.6883763966921559     
   14.400000000000000        72.000000000000000        3.6669109074364230     
   14.400000000000000        72.799999999999997        3.6052750114303533     
   14.400000000000000        73.600000000000009        3.5251720718986923     
   14.400000000000000        74.400000000000006        3.5022253200056910     
   14.400000000000000        75.200000000000003        3.5173215989348208     
   14.400000000000000        76.000000000000000        3.5013064727470411     
   14.400000000000000        76.800000000000011        3.5722673057190217     
   14.400000000000000        77.600000000000009        4.5036784997683244     
   14.400000000000000        78.400000000000006        4.7045694223262053     
   14.400000000000000        79.200000000000003        4.8822000246798725     
   14.400000000000000        80.000000000000000        4.9527214188190802     
   14.400000000000000        80.800000000000011        4.9259976349743626     
   14.400000000000000        81.600000000000009        4.7507508562099288     
   14.400000000000000        82.400000000000006        4.5082866943937274     
   14.400000000000000        83.200000000000003        3.5660041604491641     
   14.400000000000000        84.000000000000000        3.5059593734256036     
   14.400000000000000        84.800000000000011        3.4976383858398044     
   14.400000000000000        85.600000000000009        3.5030740746710221     
   14.400000000000000        86.400000000000006        3.5131403384455941     
   14.400000000000000        87.200000000000003        3.4979827597703586     
   14.400000000000000        88.000000000000000        3.5133904233879978     
   14.400000000000000        88.800000000000011        3.5129219270273211     
   14.400000000000000        89.600000000000009        3.5060069595251515     
   14.400000000000000        90.400000000000006        3.4997209030214051     
   14.400000000000000        91.200000000000003        3.5122599395327923     
   14.400000000000000        92.000000000000000        3.5054226959929657     
   14.400000000000000        92.800000000000011        3.5156308513735581     
   14.400000000000000        93.600000000000009        3.5082388055014779     
   14.400000000000000        94.400000000000006        3.5079177446241361     
   14.400000000000000        95.200000000000003        3.5042294196399610     
   14.400000000000000        96.000000000000000        3.5034638676526955     
   14.400000000000000        96.800000000000011        3.5108741952050404     
   14.400000000000000        97.600000000000009        3.5470996052247563     
   14.400000000000000        98.400000000000006        3.6156133640946848     
   14.400000000000000        99.200000000000003        3.6634370582902105     
   14.400000000000000        100.00000000000000        3.6821534209267957     
   14.400000000000000        100.80000000000001        3.6812678570960240     
   14.400000000000000        101.60000000000001        3.6743164479004116     
   14.400000000000000        102.40000000000001        3.6687540757647716     

   15.200000000000001       0.80000000000000004        3.6672898076802052     
   15.200000000000001        1.6000000000000001        3.6683814017221539     
   15.200000000000001        2.4000000000000004        3.6693193162991875     
   15.200000000000001        3.2000000000000002        3.6698822668099731     
   15.200000000000001        4.0000000000000000        3.6700658336761496     
   15.200000000000001        4.8000000000000007        3.6701625102233439     
   15.200000000000001        5.6000000000000005        3.6697181867085615     
   15.200000000000001        6.4000000000000004        3.6702296437286681     
   15.200000000000001        7.2000000000000002        3.6718355070247068     
   15.200000000000001        8.0000000000000000        3.6724527412065608     
   15.200000000000001        8.8000000000000007        3.6748297410308863     
   15.200000000000001        9.6000000000000014        3.6760966299176339     
   15.200000000000001        10.400000000000000        3.6752257420779313     
   15.200000000000001        11.200000000000001        3.6712111179567937     
   15.200000000000001        12.000000000000000        3.6626155638423734     
   15.200000000000001        12.800000000000001        3.6469277407382101     
   15.200000000000001        13.600000000000001        3.6262471318507830     
   15.200000000000001        14.400000000000000        3.6019017626285570     
   15.200000000000001        15.200000000000001        3.5747810721150888     
   15.200000000000001        16.000000000000000        3.5532510180920376     
   15.200000000000001        16.800000000000001        3.5318191000747343     
   15.200000000000001        17.600000000000001        3.5151125866895740     
   15.200000000000001        18.400000000000002        3.5050044600987627     
   15.200000000000001        19.200000000000003        3.5133452714258966     
   15.200000000000001        20.000000000000000        3.5043319330001714     
   15.200000000000001        20.800000000000001        3.5017391330738770     
   15.200000000000001        21.600000000000001        3.5044212358060669     
   15.200000000000001        22.400000000000002        3.5129294119511703     
   15.200000000000001        23.200000000000003        3.5056235994450162     
   15.200000000000001        24.000000000000000        3.5147426222400582     
   15.200000000000001        24.800000000000001        3.5315768381444959     
   15.200000000000001        25.600000000000001        3.5530812209516345     
   15.200000000000001        26.400000000000002        3.5766186840852119     
   15.200000000000001        27.200000000000003        3.6024440906505100     
   15.200000000000001        28.000000000000000        3.6264212843464918     
   15.200000000000001        28.800000000000001        3.6471091247398020     
   15.200000000000001        29.600000000000001        3.6614236803238560     
   15.200000000000001        30.400000000000002        3.6706063325984379     
   15.200000000000001        31.200000000000003        3.6753101641233639     
   15.200000000000001        32.000000000000000        3.6760622873156152     
   15.200000000000001        32.800000000000004        3.6749812574965737     
   15.200000000000001        33.600000000000001        3.6727852799631022     
   15.200000000000001        34.399999999999999        3.6711399058454450     
   15.200000000000001        35.200000000000003        3.6711623093896613     
   15.200000000000001        36.000000000000000        3.6704776446503753     
   15.200000000000001        36.800000000000004        3.6708463113603829     
   15.200000000000001        37.600000000000001        3.6688603306739536     
   15.200000000000001        38.400000000000006        3.6678887715596811     
   15.200000000000001        39.200000000000003        3.6688742583903262     
   15.200000000000001        40.000000000000000        3.6728734280446345     
   15.200000000000001        40.800000000000004        3.6777594248916858     
   15.200000000000001        41.600000000000001        3.6828806549860964     
   15.200000000000001        42.400000000000006        3.6754957589414525     
   15.200000000000001        43.200000000000003        3.6398720821338850     
   15.200000000000001        44.000000000000000        3.5760535623737839     
   15.200000000000001        44.800000000000004        3.5048683548652524     
   15.200000000000001        45.600000000000001        3.5180177555647090     
   15.200000000000001        46.400000000000006        3.5032609389291687     
   15.200000000000001        47.200000000000003        3.5012731493289091     
   15.200000000000001        48.000000000000000        3.5085553562605063     
   15.200000000000001        48.800000000000004        3.6118861877933224     
   15.200000000000001        49.600000000000001        3.6740064292636037     
   15.200000000000001        50.400000000000006        3.6449640944083130     
   15.200000000000001        51.200000000000003        3.5325735123413056     
   15.200000000000001        52.000000000000000        3.5218896636486994     
   15.200000000000001        52.800000000000004        3.5125140692486245     
   15.200000000000001        53.600000000000001        3.5040521310274695     
   15.200000000000001        54.400000000000006        3.5082896784464235     
   15.200000000000001        55.200000000000003        3.5020870110635314     
   15.200000000000001        56.000000000000000        3.5040074182580212     
   15.200000000000001        56.800000000000004        3.5155778654785799     
   15.200000000000001        57.600000000000001        3.5859718633972655     
   15.200000000000001        58.400000000000006        3.6468292323009259     
   15.200000000000001        59.200000000000003        3.6816090595699826     
   15.200000000000001        60.000000000000000        3.6890773735934261     
   15.200000000000001        60.800000000000004        3.6825025474579705     
   15.200000000000001        61.600000000000001        3.6752831311777783     
   15.200000000000001        62.400000000000006        3.6692908790337215     
   15.200000000000001        63.200000000000003        3.6680131912616241     
   15.200000000000001        64.000000000000000        3.6701368134683312     
   15.200000000000001        64.799999999999997        3.6709486009655623     
   15.200000000000001        65.600000000000009        3.6716864398608009     
   15.200000000000001        66.400000000000006        3.6702677219025683     
   15.200000000000001        67.200000000000003        3.6678127802906424     
   15.200000000000001        68.000000000000000        3.6652664925917766     
   15.200000000000001        68.799999999999997        3.6665883746353991     
   15.200000000000001        69.600000000000009        3.6709860297722030     
   15.200000000000001        70.400000000000006        3.6810382303735336     
   15.200000000000001        71.200000000000003        3.6872666924866548     
   15.200000000000001        72.000000000000000        3.6726356444813129     
   15.200000000000001        72.799999999999997        3.6218894478280479     
   15.200000000000001        73.600000000000009        3.5437073729092909     
   15.200000000000001        74.400000000000006        3.5047131679294989     
   15.200000000000001        75.200000000000003        3.5106191959269886     
   15.200000000000001        76.000000000000000        3.5050698774652616     
   15.200000000000001        76.800000000000011        3.5093145377593826     
   15.200000000000001        77.600000000000009        3.7304269760599307     
   15.200000000000001        78.400000000000006        4.5106092889019394     
   15.200000000000001        79.200000000000003        4.7310824389707964     
   15.200000000000001        80.000000000000000        4.8320106256860651     
   15.200000000000001        80.800000000000011        4.7480864702822991     
   15.200000000000001        81.600000000000009        4.5075559095920212     
   15.200000000000001        82.400000000000006        3.7288683790049291     
   15.200000000000001        83.200000000000003        3.5094055881369011     
   15.200000000000001        84.000000000000000        3.5012097161399662     
   15.200000000000001        84.800000000000011        3.4997059202226493     
   15.200000000000001        85.600000000000009        3.5025219493628170     
   15.200000000000001        86.400000000000006        3.5078030837374228     
   15.200000000000001        87.200000000000003        3.5166803393074173     
   15.200000000000001        88.000000000000000        3.5062864723091698     
   15.200000000000001        88.800000000000011        3.5018959749179630     
   15.200000000000001        89.600000000000009        3.5007059178379532     
   15.200000000000001        90.400000000000006        3.5133236179895788     
   15.200000000000001        91.200000000000003        3.5089968704361136     
   15.200000000000001        92.000000000000000        3.5779810057869912     
   15.200000000000001        92.800000000000011        3.5919345034845676     
   15.200000000000001        93.600000000000009        3.5498797403173228     
   15.200000000000001        94.400000000000006        3.5047531074211355     
   15.200000000000001        95.200000000000003        3.5109715262227317     
   15.200000000000001        96.000000000000000        3.5089914983539696     
   15.200000000000001        96.800000000000011        3.5183648473871267     
   15.200000000000001        97.600000000000009        3.5078305402328951     
   15.200000000000001        98.400000000000006        3.5792105044445344     
   15.200000000000001        99.200000000000003        3.6439373845373781     
   15.200000000000001        100.00000000000000        3.6779272241270400     
   15.200000000000001        100.80000000000001        3.6835369516377634     
   15.200000000000001        101.60000000000001        3.6771841966538661     
   15.200000000000001        102.40000000000001        3.6689109183280637     

   16.000000000000000       0.80000000000000004        3.6674554270600437     
   16.000000000000000        1.6000000000000001        3.6670212689465291     
   16.000000000000000        2.4000000000000004        3.6686040562927795     
   16.000000000000000        3.2000000000000002        3.6693718897554679     
   16.000000000000000        4.0000000000000000        3.6702938943913095     
   16.000000000000000        4.8000000000000007        3.6702463081399617     
   16.000000000000000        5.6000000000000005        3.6701441292396781     
   16.000000000000000        6.4000000000000004        3.6698798632274379     
   16.000000000000000        7.2000000000000002        3.6711706119268799     
   16.000000000000000        8.0000000000000000        3.6729101213395130     
   16.000000000000000        8.8000000000000007        3.6759268794908695     
   16.000000000000000        9.6000000000000014        3.6758692245046025     
   16.000000000000000        10.400000000000000        3.6736867242783768     
   16.000000000000000        11.200000000000001        3.6691496322898312     
   16.000000000000000        12.000000000000000        3.6592305823414057     
   16.000000000000000        12.800000000000001        3.6427678085808388     
   16.000000000000000        13.600000000000001        3.6193964972181480     
   16.000000000000000        14.400000000000000        3.5937836623256638     
   16.000000000000000        15.200000000000001        3.5675795158679415     
   16.000000000000000        16.000000000000000        3.5439992047403868     
   16.000000000000000        16.800000000000001        3.5214763684842425     
   16.000000000000000        17.600000000000001        3.5019203175909008     
   16.000000000000000        18.400000000000002        3.5139260653951343     
   16.000000000000000        19.200000000000003        3.5099593700724916     
   16.000000000000000        20.000000000000000        3.5038613099579230     
   16.000000000000000        20.800000000000001        3.5052950314279987     
   16.000000000000000        21.600000000000001        3.5029953261875169     
   16.000000000000000        22.400000000000002        3.5071302057843807     
   16.000000000000000        23.200000000000003        3.5082383327987987     
   16.000000000000000        24.000000000000000        3.5021145398154023     
   16.000000000000000        24.800000000000001        3.5211101918401484     
   16.000000000000000        25.600000000000001        3.5437501215205964     
   16.000000000000000        26.400000000000002        3.5681600598568304     
   16.000000000000000        27.200000000000003        3.5933391045670557     
   16.000000000000000        28.000000000000000        3.6207048692697468     
   16.000000000000000        28.800000000000001        3.6421325460803819     
   16.000000000000000        29.600000000000001        3.6586090276862047     
   16.000000000000000        30.400000000000002        3.6695132179036758     
   16.000000000000000        31.200000000000003        3.6741862063977702     
   16.000000000000000        32.000000000000000        3.6761480119543966     
   16.000000000000000        32.800000000000004        3.6748240237027394     
   16.000000000000000        33.600000000000001        3.6729009393226346     
   16.000000000000000        34.399999999999999        3.6715429805317847     
   16.000000000000000        35.200000000000003        3.6705838091606235     
   16.000000000000000        36.000000000000000        3.6698052953484717     
   16.000000000000000        36.800000000000004        3.6693248447770643     
   16.000000000000000        37.600000000000001        3.6690315458686884     
   16.000000000000000        38.400000000000006        3.6685003835539525     
   16.000000000000000        39.200000000000003        3.6695487339550903     
   16.000000000000000        40.000000000000000        3.6716005956393483     
   16.000000000000000        40.800000000000004        3.6764585957088913     
   16.000000000000000        41.600000000000001        3.6818257685574602     
   16.000000000000000        42.400000000000006        3.6803853112665501     
   16.000000000000000        43.200000000000003        3.6595110012675920     
   16.000000000000000        44.000000000000000        3.6103557058031788     
   16.000000000000000        44.800000000000004        3.5449459109131869     
   16.000000000000000        45.600000000000001        3.5083327359566034     
   16.000000000000000        46.400000000000006        3.5159073578285249     
   16.000000000000000        47.200000000000003        3.5174418562357985     
   16.000000000000000        48.000000000000000        3.4969918183197279     
   16.000000000000000        48.800000000000004        3.5008824297501309     
   16.000000000000000        49.600000000000001        3.5035591041852827     
   16.000000000000000        50.400000000000006        3.5004089232087630     
   16.000000000000000        51.200000000000003        3.5088065340192856     
   16.000000000000000        52.000000000000000        3.5023421802846153     
   16.000000000000000        52.800000000000004        3.5045570409019393     
   16.000000000000000        53.600000000000001        3.5182144364893650     
   16.000000000000000        54.400000000000006        3.5044310771367488     
   16.000000000000000        55.200000000000003        3.5066370808272795     
   16.000000000000000        56.000000000000000        3.5120257481418777     
   16.000000000000000        56.800000000000004        3.5758361330563844     
   16.000000000000000        57.600000000000001        3.6346893000636102     
   16.000000000000000        58.400000000000006        3.6761761499362380     
   16.000000000000000        59.200000000000003        3.6929145911063403     
   16.000000000000000        60.000000000000000        3.6887562835858554     
   16.000000000000000        60.800000000000004        3.6809222281255289     
   16.000000000000000        61.600000000000001        3.6747566524075417     
   16.000000000000000        62.400000000000006        3.6701474064433790     
   16.000000000000000        63.200000000000003        3.6742355970516343     
   16.000000000000000        64.000000000000000        3.6722709009047101     
   16.000000000000000        64.799999999999997        3.6724925709473797     
   16.000000000000000        65.600000000000009        3.6728624381455122     
   16.000000000000000        66.400000000000006        3.6714698553786662     
   16.000000000000000        67.200000000000003        3.6690455377209714     
   16.000000000000000        68.000000000000000        3.6654294212238412     
   16.000000000000000        68.799999999999997        3.6651875891516914     
   16.000000000000000        69.600000000000009        3.6692292783871778     
   16.000000000000000        70.400000000000006        3.6770172173040172     
   16.000000000000000        71.200000000000003        3.6855928046049486     
   16.000000000000000        72.000000000000000        3.6793489286985257     
   16.000000000000000        72.799999999999997        3.6405618661629435     
   16.000000000000000        73.600000000000009        3.5710243196311993     
   16.000000000000000        74.400000000000006        3.5157778951424592     
   16.000000000000000        75.200000000000003        3.5053452992979786     
   16.000000000000000        76.000000000000000        3.5094628037747424     
   16.000000000000000        76.800000000000011        3.5073923676226162     
   16.000000000000000        77.600000000000009        3.5039583535639172     
   16.000000000000000        78.400000000000006        3.7780540994943408     
   16.000000000000000        79.200000000000003        4.5067788361283965     
   16.000000000000000        80.000000000000000        4.5022802752537663     
   16.000000000000000        80.800000000000011        4.5031440885219656     
   16.000000000000000        81.600000000000009        3.7560957961957264     
   16.000000000000000        82.400000000000006        3.5039486798216943     
   16.000000000000000        83.200000000000003        3.5012205227877216     
   16.000000000000000        84.000000000000000        3.5085397301566013     
   16.000000000000000        84.800000000000011        3.4987252571737151     
   16.000000000000000        85.600000000000009        3.5176492961300871     
   16.000000000000000        86.400000000000006        3.5040044109887187     
   16.000000000000000        87.200000000000003        3.5067396293783268     
   16.000000000000000        88.000000000000000        3.5056989689055729     
   16.000000000000000        88.800000000000011        3.5068668229162916     
   16.000000000000000        89.600000000000009        3.5106243415442040     
   16.000000000000000        90.400000000000006        3.5993443044407729     
   16.000000000000000        91.200000000000003        4.5013888867472973     
   16.000000000000000        92.000000000000000        4.5050320692661945     
   16.000000000000000        92.800000000000011        4.5036278087460468     
   16.000000000000000        93.600000000000009        4.5119502023759512     
   16.000000000000000        94.400000000000006        3.6955679437918638     
   16.000000000000000        95.200000000000003        3.5064729687262557     
   16.000000000000000        96.000000000000000        3.5030381461712925     
   16.000000000000000        96.800000000000011        3.5026882483448776     
   16.000000000000000        97.600000000000009        3.5107449091232708     
   16.000000000000000        98.400000000000006        3.5488743222788135     
   16.000000000000000        99.200000000000003        3.6230864490701498     
   16.000000000000000        100.00000000000000        3.6708980441122527     
   16.000000000000000        100.80000000000001        3.6847145632585745     
   16.000000000000000        101.60000000000001        3.6795301160262479     
   16.000000000000000        102.40000000000001        3.6732796432516901     

   16.800000000000001       0.80000000000000004        3.6672829685369988     
   16.800000000000001        1.6000000000000001        3.6663496956052346     
   16.800000000000001        2.4000000000000004        3.6684949881036122     
   16.800000000000001        3.2000000000000002        3.6696521934208475     
   16.800000000000001        4.0000000000000000        3.6703499885023962     
   16.800000000000001        4.8000000000000007        3.6706979959005936     
   16.800000000000001        5.6000000000000005        3.6704246786706558     
   16.800000000000001        6.4000000000000004        3.6704253678587899     
   16.800000000000001        7.2000000000000002        3.6708287826011250     
   16.800000000000001        8.0000000000000000        3.6743814771942147     
   16.800000000000001        8.8000000000000007        3.6754519600908897     
   16.800000000000001        9.6000000000000014        3.6768928262283893     
   16.800000000000001        10.400000000000000        3.6746217002404280     
   16.800000000000001        11.200000000000001        3.6680145769620887     
   16.800000000000001        12.000000000000000        3.6565179393681970     
   16.800000000000001        12.800000000000001        3.6392914782984223     
   16.800000000000001        13.600000000000001        3.6158005982648929     
   16.800000000000001        14.400000000000000        3.5886983458885986     
   16.800000000000001        15.200000000000001        3.5621114909782077     
   16.800000000000001        16.000000000000000        3.5380059608780070     
   16.800000000000001        16.800000000000001        3.5139858462133406     
   16.800000000000001        17.600000000000001        3.5138248698585648     
   16.800000000000001        18.400000000000002        3.5042664714421941     
   16.800000000000001        19.200000000000003        3.5048493410234047     
   16.800000000000001        20.000000000000000        3.5082497009086731     
   16.800000000000001        20.800000000000001        3.5065357301059934     
   16.800000000000001        21.600000000000001        3.5041679904639493     
   16.800000000000001        22.400000000000002        3.5156256375212189     
   16.800000000000001        23.200000000000003        3.5148671032824508     
   16.800000000000001        24.000000000000000        3.5077213833656731     
   16.800000000000001        24.800000000000001        3.5151493979590400     
   16.800000000000001        25.600000000000001        3.5381515138626884     
   16.800000000000001        26.400000000000002        3.5618716900186325     
   16.800000000000001        27.200000000000003        3.5903027350190806     
   16.800000000000001        28.000000000000000        3.6158111162493145     
   16.800000000000001        28.800000000000001        3.6390239797283428     
   16.800000000000001        29.600000000000001        3.6572820837637172     
   16.800000000000001        30.400000000000002        3.6704464918273572     
   16.800000000000001        31.200000000000003        3.6753912471091255     
   16.800000000000001        32.000000000000000        3.6759233046842925     
   16.800000000000001        32.800000000000004        3.6752571203977569     
   16.800000000000001        33.600000000000001        3.6729489094807573     
   16.800000000000001        34.399999999999999        3.6704902434515594     
   16.800000000000001        35.200000000000003        3.6706656915941904     
   16.800000000000001        36.000000000000000        3.6698705157120082     
   16.800000000000001        36.800000000000004        3.6695583266699066     
   16.800000000000001        37.600000000000001        3.6704016536352753     
   16.800000000000001        38.400000000000006        3.6686489065895107     
   16.800000000000001        39.200000000000003        3.6674883410619401     
   16.800000000000001        40.000000000000000        3.6702192027837568     
   16.800000000000001        40.800000000000004        3.6735791488130145     
   16.800000000000001        41.600000000000001        3.6791951152606996     
   16.800000000000001        42.400000000000006        3.6827167096166886     
   16.800000000000001        43.200000000000003        3.6727082858112015     
   16.800000000000001        44.000000000000000        3.6441514142571236     
   16.800000000000001        44.800000000000004        3.5925783038118726     
   16.800000000000001        45.600000000000001        3.5361806276305359     
   16.800000000000001        46.400000000000006        3.5129075587756522     
   16.800000000000001        47.200000000000003        3.5008577641933085     
   16.800000000000001        48.000000000000000        3.5024564441654999     
   16.800000000000001        48.800000000000004        3.5084224101240737     
   16.800000000000001        49.600000000000001        3.5017232659338724     
   16.800000000000001        50.400000000000006        3.5040320885643585     
   16.800000000000001        51.200000000000003        3.5155344316242711     
   16.800000000000001        52.000000000000000        3.5113770144992222     
   16.800000000000001        52.800000000000004        3.5028392459841813     
   16.800000000000001        53.600000000000001        3.5024163646341693     
   16.800000000000001        54.400000000000006        3.5019364756561342     
   16.800000000000001        55.200000000000003        3.5199388594934136     
   16.800000000000001        56.000000000000000        3.5748693252594590     
   16.800000000000001        56.800000000000004        3.6302994510374176     
   16.800000000000001        57.600000000000001        3.6703646216687060     
   16.800000000000001        58.400000000000006        3.6909406585468192     
   16.800000000000001        59.200000000000003        3.6925695201898669     
   16.800000000000001        60.000000000000000        3.6851985092066784     
   16.800000000000001        60.800000000000004        3.6779466195593806     
   16.800000000000001        61.600000000000001        3.6731825892814425     
   16.800000000000001        62.400000000000006        3.6721627573028113     
   16.800000000000001        63.200000000000003        3.6728603222283187     
   16.800000000000001        64.000000000000000        3.6743451812739680     
   16.800000000000001        64.799999999999997        3.6749394159932893     
   16.800000000000001        65.600000000000009        3.6746020715651997     
   16.800000000000001        66.400000000000006        3.6730228600147203     
   16.800000000000001        67.200000000000003        3.6709759749609017     
   16.800000000000001        68.000000000000000        3.6676040517212609     
   16.800000000000001        68.799999999999997        3.6662539173279076     
   16.800000000000001        69.600000000000009        3.6679835219619821     
   16.800000000000001        70.400000000000006        3.6749541611825158     
   16.800000000000001        71.200000000000003        3.6842560785710443     
   16.800000000000001        72.000000000000000        3.6834989153683884     
   16.800000000000001        72.799999999999997        3.6602809541416113     
   16.800000000000001        73.600000000000009        3.6037416405356404     
   16.800000000000001        74.400000000000006        3.5335228083468517     
   16.800000000000001        75.200000000000003        3.5026421078825427     
   16.800000000000001        76.000000000000000        3.5150723658277085     
   16.800000000000001        76.800000000000011        3.5173633457045033     
   16.800000000000001        77.600000000000009        3.5023262857381279     
   16.800000000000001        78.400000000000006        3.5073030482020897     
   16.800000000000001        79.200000000000003        3.6167953698135333     
   16.800000000000001        80.000000000000000        3.6758044182879339     
   16.800000000000001        80.800000000000011        3.6084844865980958     
   16.800000000000001        81.600000000000009        3.5188142790601709     
   16.800000000000001        82.400000000000006        3.5094004632303468     
   16.800000000000001        83.200000000000003        3.5008540350736550     
   16.800000000000001        84.000000000000000        3.5074917117200664     
   16.800000000000001        84.800000000000011        3.5057079188540179     
   16.800000000000001        85.600000000000009        3.5128232919852942     
   16.800000000000001        86.400000000000006        3.5147413158248964     
   16.800000000000001        87.200000000000003        3.4997533850278360     
   16.800000000000001        88.000000000000000        3.5173885688652202     
   16.800000000000001        88.800000000000011        3.5111287239535920     
   16.800000000000001        89.600000000000009        3.5913596096618954     
   16.800000000000001        90.400000000000006        4.5106425221468385     
   16.800000000000001        91.200000000000003        4.5846226817193081     
   16.800000000000001        92.000000000000000        4.7246102661492948     
   16.800000000000001        92.800000000000011        4.7533184547674088     
   16.800000000000001        93.600000000000009        4.6536752661001337     
   16.800000000000001        94.400000000000006        4.5054983512035855     
   16.800000000000001        95.200000000000003        3.5591876981023662     
   16.800000000000001        96.000000000000000        3.4999062394371352     
   16.800000000000001        96.800000000000011        3.5078693833283419     
   16.800000000000001        97.600000000000009        3.5027603339873816     
   16.800000000000001        98.400000000000006        3.5250507632454182     
   16.800000000000001        99.200000000000003        3.6032155382856415     
   16.800000000000001        100.00000000000000        3.6636627534748789     
   16.800000000000001        100.80000000000001        3.6872499352065025     
   16.800000000000001        101.60000000000001        3.6831721171903413     
   16.800000000000001        102.40000000000001        3.6727035477283381     

   17.600000000000001       0.80000000000000004        3.6686463085120273     
   17.600000000000001        1.6000000000000001        3.6662325887481444     
   17.600000000000001        2.4000000000000004        3.6674887779204668     
   17.600000000000001        3.2000000000000002        3.6698390541344326     
   17.600000000000001        4.0000000000000000        3.6699572256088215     
   17.600000000000001        4.8000000000000007        3.6680736783007211     
   17.600000000000001        5.6000000000000005        3.6704686751501030     
   17.600000000000001        6.4000000000000004        3.6700750954552723     
   17.600000000000001        7.2000000000000002        3.6715965822362833     
   17.600000000000001        8.0000000000000000        3.6737076639285355     
   17.600000000000001        8.8000000000000007        3.6755881733083133     
   17.600000000000001        9.6000000000000014        3.6763460051981189     
   17.600000000000001        10.400000000000000        3.6748026686874251     
   17.600000000000001        11.200000000000001        3.6684040146446049     
   17.600000000000001        12.000000000000000        3.6563673427331955     
   17.600000000000001        12.800000000000001        3.6382412285827312     
   17.600000000000001        13.600000000000001        3.6144395174860220     
   17.600000000000001        14.400000000000000        3.5875605216140749     
   17.600000000000001        15.200000000000001        3.5602092549823405     
   17.600000000000001        16.000000000000000        3.5362608059757799     
   17.600000000000001        16.800000000000001        3.5116722966436806     
   17.600000000000001        17.600000000000001        3.5090956307158252     
   17.600000000000001        18.400000000000002        3.5005791651314313     
   17.600000000000001        19.200000000000003        3.5022951465192347     
   17.600000000000001        20.000000000000000        3.5061812909680374     
   17.600000000000001        20.800000000000001        3.5055810499357123     
   17.600000000000001        21.600000000000001        3.5014532119414516     
   17.600000000000001        22.400000000000002        3.5090398104541753     
   17.600000000000001        23.200000000000003        3.5066815885000864     
   17.600000000000001        24.000000000000000        3.5031840831214187     
   17.600000000000001        24.800000000000001        3.5114835957752919     
   17.600000000000001        25.600000000000001        3.5360596142212097     
   17.600000000000001        26.400000000000002        3.5598192911178894     
   17.600000000000001        27.200000000000003        3.5872242669053205     
   17.600000000000001        28.000000000000000        3.6142436885417846     
   17.600000000000001        28.800000000000001        3.6378544747598864     
   17.600000000000001        29.600000000000001        3.6548074153697252     
   17.600000000000001        30.400000000000002        3.6680296801427463     
   17.600000000000001        31.200000000000003        3.6741901146049707     
   17.600000000000001        32.000000000000000        3.6761421900850428     
   17.600000000000001        32.800000000000004        3.6764932767342424     
   17.600000000000001        33.600000000000001        3.6742129314304890     
   17.600000000000001        34.399999999999999        3.6715111750891167     
   17.600000000000001        35.200000000000003        3.6714789376414099     
   17.600000000000001        36.000000000000000        3.6700843373231709     
   17.600000000000001        36.800000000000004        3.6697676929466509     
   17.600000000000001        37.600000000000001        3.6696330198833809     
   17.600000000000001        38.400000000000006        3.6691255472295170     
   17.600000000000001        39.200000000000003        3.6682181981018802     
   17.600000000000001        40.000000000000000        3.6688154664941579     
   17.600000000000001        40.800000000000004        3.6711681694587881     
   17.600000000000001        41.600000000000001        3.6759505211898942     
   17.600000000000001        42.400000000000006        3.6812571796895783     
   17.600000000000001        43.200000000000003        3.6812372661854043     
   17.600000000000001        44.000000000000000        3.6680039341351325     
   17.600000000000001        44.800000000000004        3.6364503194148980     
   17.600000000000001        45.600000000000001        3.5918271736334084     
   17.600000000000001        46.400000000000006        3.5443639536563372     
   17.600000000000001        47.200000000000003        3.5079530066216966     
   17.600000000000001        48.000000000000000        3.5193480015941985     
   17.600000000000001        48.800000000000004        3.5121006411494546     
   17.600000000000001        49.600000000000001        3.5147827969047234     
   17.600000000000001        50.400000000000006        3.5045290839934564     
   17.600000000000001        51.200000000000003        3.5039822853226665     
   17.600000000000001        52.000000000000000        3.5021414580104713     
   17.600000000000001        52.800000000000004        3.5015498705552051     
   17.600000000000001        53.600000000000001        3.5045294136500571     
   17.600000000000001        54.400000000000006        3.5428435759953740     
   17.600000000000001        55.200000000000003        3.5897419709615712     
   17.600000000000001        56.000000000000000        3.6358190552842964     
   17.600000000000001        56.800000000000004        3.6708050374013301     
   17.600000000000001        57.600000000000001        3.6887667563558733     
   17.600000000000001        58.400000000000006        3.6915640851319438     
   17.600000000000001        59.200000000000003        3.6861796745662940     
   17.600000000000001        60.000000000000000        3.6782530723552371     
   17.600000000000001        60.800000000000004        3.6737704745148827     
   17.600000000000001        61.600000000000001        3.6725115924601894     
   17.600000000000001        62.400000000000006        3.6732815385538986     
   17.600000000000001        63.200000000000003        3.6745252171196712     
   17.600000000000001        64.000000000000000        3.6757031534730116     
   17.600000000000001        64.799999999999997        3.6767511117585960     
   17.600000000000001        65.600000000000009        3.6750719007335277     
   17.600000000000001        66.400000000000006        3.6747222828720152     
   17.600000000000001        67.200000000000003        3.6722185016244877     
   17.600000000000001        68.000000000000000        3.6690793292779142     
   17.600000000000001        68.799999999999997        3.6667802900611219     
   17.600000000000001        69.600000000000009        3.6654542831808494     
   17.600000000000001        70.400000000000006        3.6732611417232564     
   17.600000000000001        71.200000000000003        3.6790119639564902     
   17.600000000000001        72.000000000000000        3.6839258365286764     
   17.600000000000001        72.799999999999997        3.6733893782120677     
   17.600000000000001        73.600000000000009        3.6385151280933172     
   17.600000000000001        74.400000000000006        3.5805500220442048     
   17.600000000000001        75.200000000000003        3.5184978946325529     
   17.600000000000001        76.000000000000000        3.5072454396200547     
   17.600000000000001        76.800000000000011        3.5021200977597196     
   17.600000000000001        77.600000000000009        3.5090825694157131     
   17.600000000000001        78.400000000000006        3.5105105382401871     
   17.600000000000001        79.200000000000003        3.5034214006034867     
   17.600000000000001        80.000000000000000        3.5169013579434591     
   17.600000000000001        80.800000000000011        3.5104575737143864     
   17.600000000000001        81.600000000000009        3.5074465665857311     
   17.600000000000001        82.400000000000006        3.5067040767022579     
   17.600000000000001        83.200000000000003        3.5113639457725392     
   17.600000000000001        84.000000000000000        3.5128079990123777     
   17.600000000000001        84.800000000000011        3.5079985931179287     
   17.600000000000001        85.600000000000009        3.5056998549275842     
   17.600000000000001        86.400000000000006        3.4991499617129840     
   17.600000000000001        87.200000000000003        3.5147860282179373     
   17.600000000000001        88.000000000000000        3.5095595282988068     
   17.600000000000001        88.800000000000011        3.4980646077182294     
   17.600000000000001        89.600000000000009        4.5069782290295581     
   17.600000000000001        90.400000000000006        4.5991106311232386     
   17.600000000000001        91.200000000000003        4.7876117975153134     
   17.600000000000001        92.000000000000000        4.8908505450042981     
   17.600000000000001        92.800000000000011        4.8941333439322197     
   17.600000000000001        93.600000000000009        4.7864388259525885     
   17.600000000000001        94.400000000000006        4.5027796086144480     
   17.600000000000001        95.200000000000003        3.6088629122035303     
   17.600000000000001        96.000000000000000        3.5132834345996224     
   17.600000000000001        96.800000000000011        3.5075390557125901     
   17.600000000000001        97.600000000000009        3.5092669916745569     
   17.600000000000001        98.400000000000006        3.5075394819144190     
   17.600000000000001        99.200000000000003        3.5890358488931038     
   17.600000000000001        100.00000000000000        3.6574759653012876     
   17.600000000000001        100.80000000000001        3.6850935915552423     
   17.600000000000001        101.60000000000001        3.6839545818547315     
   17.600000000000001        102.40000000000001        3.6732929812469250     

   18.400000000000002       0.80000000000000004        3.6670743576899336     
   18.400000000000002        1.6000000000000001        3.6655820214703234     
   18.400000000000002        2.4000000000000004        3.6669740738579915     
   18.400000000000002        3.2000000000000002        3.6688387237711413     
   18.400000000000002        4.0000000000000000        3.6712231538155469     
   18.400000000000002        4.8000000000000007        3.6703071616223579     
   18.400000000000002        5.6000000000000005        3.6700039119836396     
   18.400000000000002        6.4000000000000004        3.6705091861431365     
   18.400000000000002        7.2000000000000002        3.6712422885774525     
   18.400000000000002        8.0000000000000000        3.6735386982892608     
   18.400000000000002        8.8000000000000007        3.6752112618343271     
   18.400000000000002        9.6000000000000014        3.6760136408379389     
   18.400000000000002        10.400000000000000        3.6747321690023060     
   18.400000000000002        11.200000000000001        3.6690191353519199     
   18.400000000000002        12.000000000000000        3.6571590812927028     
   18.400000000000002        12.800000000000001        3.6395539648475350     
   18.400000000000002        13.600000000000001        3.6168894419158111     
   18.400000000000002        14.400000000000000        3.5873878565668407     
   18.400000000000002        15.200000000000001        3.5619689350231152     
   18.400000000000002        16.000000000000000        3.5385777448630691     
   18.400000000000002        16.800000000000001        3.5142162702991873     
   18.400000000000002        17.600000000000001        3.5130363195294145     
   18.400000000000002        18.400000000000002        3.5031335127345247     
   18.400000000000002        19.200000000000003        3.5030321017784880     
   18.400000000000002        20.000000000000000        3.5073564120816427     
   18.400000000000002        20.800000000000001        3.5055637379675200     
   18.400000000000002        21.600000000000001        3.5020021737805829     
   18.400000000000002        22.400000000000002        3.5126406209454140     
   18.400000000000002        23.200000000000003        3.5126005063501560     
   18.400000000000002        24.000000000000000        3.5060250424013359     
   18.400000000000002        24.800000000000001        3.5126479527084480     
   18.400000000000002        25.600000000000001        3.5365736377345369     
   18.400000000000002        26.400000000000002        3.5622357294872660     
   18.400000000000002        27.200000000000003        3.5883659092284015     
   18.400000000000002        28.000000000000000        3.6149771977521201     
   18.400000000000002        28.800000000000001        3.6389114752484319     
   18.400000000000002        29.600000000000001        3.6566881004167380     
   18.400000000000002        30.400000000000002        3.6686690058455693     
   18.400000000000002        31.200000000000003        3.6742605051150248     
   18.400000000000002        32.000000000000000        3.6760249750316758     
   18.400000000000002        32.800000000000004        3.6755593465188201     
   18.400000000000002        33.600000000000001        3.6750902851245320     
   18.400000000000002        34.399999999999999        3.6700615376381296     
   18.400000000000002        35.200000000000003        3.6707413971036442     
   18.400000000000002        36.000000000000000        3.6680883617197453     
   18.400000000000002        36.800000000000004        3.6698407355215017     
   18.400000000000002        37.600000000000001        3.6695643670725158     
   18.400000000000002        38.400000000000006        3.6689063374457223     
   18.400000000000002        39.200000000000003        3.6682852782163335     
   18.400000000000002        40.000000000000000        3.6679312101706043     
   18.400000000000002        40.800000000000004        3.6686794180996878     
   18.400000000000002        41.600000000000001        3.6720496121090691     
   18.400000000000002        42.400000000000006        3.6773060583076882     
   18.400000000000002        43.200000000000003        3.6812205151898199     
   18.400000000000002        44.000000000000000        3.6791777264195855     
   18.400000000000002        44.800000000000004        3.6665463142391852     
   18.400000000000002        45.600000000000001        3.6423459606513826     
   18.400000000000002        46.400000000000006        3.6076262128708687     
   18.400000000000002        47.200000000000003        3.5716856612266965     
   18.400000000000002        48.000000000000000        3.5445544862093818     
   18.400000000000002        48.800000000000004        3.5256856207326805     
   18.400000000000002        49.600000000000001        3.5140772116073302     
   18.400000000000002        50.400000000000006        3.5118848492280281     
   18.400000000000002        51.200000000000003        3.5181405893405957     
   18.400000000000002        52.000000000000000        3.5317016086368440     
   18.400000000000002        52.800000000000004        3.5526997275582528     
   18.400000000000002        53.600000000000001        3.5818365397374659     
   18.400000000000002        54.400000000000006        3.6137481300710701     
   18.400000000000002        55.200000000000003        3.6483121943177488     
   18.400000000000002        56.000000000000000        3.6723828878901688     
   18.400000000000002        56.800000000000004        3.6857709403628167     
   18.400000000000002        57.600000000000001        3.6870225658806635     
   18.400000000000002        58.400000000000006        3.6807219083266052     
   18.400000000000002        59.200000000000003        3.6722998667627618     
   18.400000000000002        60.000000000000000        3.6681887182139525     
   18.400000000000002        60.800000000000004        3.6666964823181272     
   18.400000000000002        61.600000000000001        3.6688038174434463     
   18.400000000000002        62.400000000000006        3.6708270103531415     
   18.400000000000002        63.200000000000003        3.6739752898345364     
   18.400000000000002        64.000000000000000        3.6763536847362928     
   18.400000000000002        64.799999999999997        3.6772104561737171     
   18.400000000000002        65.600000000000009        3.6774589097058312     
   18.400000000000002        66.400000000000006        3.6762204037475028     
   18.400000000000002        67.200000000000003        3.6732592331261835     
   18.400000000000002        68.000000000000000        3.6708636316486483     
   18.400000000000002        68.799999999999997        3.6685895465500442     
   18.400000000000002        69.600000000000009        3.6672180020530085     
   18.400000000000002        70.400000000000006        3.6691825233554463     
   18.400000000000002        71.200000000000003        3.6743034104291965     
   18.400000000000002        72.000000000000000        3.6819437660464711     
   18.400000000000002        72.799999999999997        3.6807977725612711     
   18.400000000000002        73.600000000000009        3.6626813024134108     
   18.400000000000002        74.400000000000006        3.6262397153639410     
   18.400000000000002        75.200000000000003        3.5708414243322371     
   18.400000000000002        76.000000000000000        3.5220052323062654     
   18.400000000000002        76.800000000000011        3.5070331556064325     
   18.400000000000002        77.600000000000009        3.5036730629596469     
   18.400000000000002        78.400000000000006        3.5166335051284792     
   18.400000000000002        79.200000000000003        3.5093262011513251     
   18.400000000000002        80.000000000000000        3.5000397523970004     
   18.400000000000002        80.800000000000011        3.5016021271692219     
   18.400000000000002        81.600000000000009        3.5040504499680702     
   18.400000000000002        82.400000000000006        3.5067263826698536     
   18.400000000000002        83.200000000000003        3.5042289762498413     
   18.400000000000002        84.000000000000000        3.5040498883960876     
   18.400000000000002        84.800000000000011        3.5176446547355442     
   18.400000000000002        85.600000000000009        3.5094209696085406     
   18.400000000000002        86.400000000000006        3.4968322348973557     
   18.400000000000002        87.200000000000003        3.5032454274488187     
   18.400000000000002        88.000000000000000        3.5080560813056998     
   18.400000000000002        88.800000000000011        3.5654988747849510     
   18.400000000000002        89.600000000000009        4.5035330909859796     
   18.400000000000002        90.400000000000006        4.7958571872723423     
   18.400000000000002        91.200000000000003        4.9636072246685501     
   18.400000000000002        92.000000000000000        5.0294436347308427     
   18.400000000000002        92.800000000000011        4.9863280850632785     
   18.400000000000002        93.600000000000009        4.8336609359834757     
   18.400000000000002        94.400000000000006        4.5080574628520393     
   18.400000000000002        95.200000000000003        3.6044452461590373     
   18.400000000000002        96.000000000000000        3.5029707594892421     
   18.400000000000002        96.800000000000011        3.5091913766015033     
   18.400000000000002        97.600000000000009        3.5073776324276156     
   18.400000000000002        98.400000000000006        3.5058228683500920     
   18.400000000000002        99.200000000000003        3.5804942082880666     
   18.400000000000002        100.00000000000000        3.6545482069268989     
   18.400000000000002        100.80000000000001        3.6864092560458768     
   18.400000000000002        101.60000000000001        3.6857814953060952     
   18.400000000000002        102.40000000000001        3.6751549654179141     

   19.200000000000003       0.80000000000000004        3.6672646684104824     
   19.200000000000003        1.6000000000000001        3.6650775944969407     
   19.200000000000003        2.4000000000000004        3.6665918675949811     
   19.200000000000003        3.2000000000000002        3.6687798116427222     
   19.200000000000003        4.0000000000000000        3.6695956697867467     
   19.200000000000003        4.8000000000000007        3.6700191083812976     
   19.200000000000003        5.6000000000000005        3.6697723843686392     
   19.200000000000003        6.4000000000000004        3.6706324458742805     
   19.200000000000003        7.2000000000000002        3.6693744674981223     
   19.200000000000003        8.0000000000000000        3.6726776852151453     
   19.200000000000003        8.8000000000000007        3.6740300255767302     
   19.200000000000003        9.6000000000000014        3.6778840888009521     
   19.200000000000003        10.400000000000000        3.6741096755740434     
   19.200000000000003        11.200000000000001        3.6698307095833078     
   19.200000000000003        12.000000000000000        3.6586719863607775     
   19.200000000000003        12.800000000000001        3.6423448144956105     
   19.200000000000003        13.600000000000001        3.6189779203919024     
   19.200000000000003        14.400000000000000        3.5946170199190282     
   19.200000000000003        15.200000000000001        3.5683333125628627     
   19.200000000000003        16.000000000000000        3.5435391436208863     
   19.200000000000003        16.800000000000001        3.5207462584681761     
   19.200000000000003        17.600000000000001        3.5021685225503472     
   19.200000000000003        18.400000000000002        3.5113733405187388     
   19.200000000000003        19.200000000000003        3.5072418973424915     
   19.200000000000003        20.000000000000000        3.5088187100893524     
   19.200000000000003        20.800000000000001        3.5074381169534341     
   19.200000000000003        21.600000000000001        3.5053136362226320     
   19.200000000000003        22.400000000000002        3.5029807098239232     
   19.200000000000003        23.200000000000003        3.5051664024914277     
   19.200000000000003        24.000000000000000        3.5141530783415487     
   19.200000000000003        24.800000000000001        3.5183227047668271     
   19.200000000000003        25.600000000000001        3.5426700083671396     
   19.200000000000003        26.400000000000002        3.5675185939996705     
   19.200000000000003        27.200000000000003        3.5937442567295812     
   19.200000000000003        28.000000000000000        3.6188898211999532     
   19.200000000000003        28.800000000000001        3.6419721172369606     
   19.200000000000003        29.600000000000001        3.6594491496771000     
   19.200000000000003        30.400000000000002        3.6695610335223701     
   19.200000000000003        31.200000000000003        3.6744416745332860     
   19.200000000000003        32.000000000000000        3.6760644889748186     
   19.200000000000003        32.800000000000004        3.6754437562656470     
   19.200000000000003        33.600000000000001        3.6733956824089975     
   19.200000000000003        34.399999999999999        3.6720099892305575     
   19.200000000000003        35.200000000000003        3.6700524821713900     
   19.200000000000003        36.000000000000000        3.6700871791382363     
   19.200000000000003        36.800000000000004        3.6689614573515348     
   19.200000000000003        37.600000000000001        3.6693899969167876     
   19.200000000000003        38.400000000000006        3.6691129579353814     
   19.200000000000003        39.200000000000003        3.6670584443700873     
   19.200000000000003        40.000000000000000        3.6673091866813454     
   19.200000000000003        40.800000000000004        3.6680509306331559     
   19.200000000000003        41.600000000000001        3.6691405196926334     
   19.200000000000003        42.400000000000006        3.6730546172989738     
   19.200000000000003        43.200000000000003        3.6777220598347906     
   19.200000000000003        44.000000000000000        3.6802642158948768     
   19.200000000000003        44.800000000000004        3.6790830759709379     
   19.200000000000003        45.600000000000001        3.6709896771386532     
   19.200000000000003        46.400000000000006        3.6543251812830984     
   19.200000000000003        47.200000000000003        3.6348567553490221     
   19.200000000000003        48.000000000000000        3.6147301857913581     
   19.200000000000003        48.800000000000004        3.5994281756688888     
   19.200000000000003        49.600000000000001        3.5900341614003715     
   19.200000000000003        50.400000000000006        3.5895855480152039     
   19.200000000000003        51.200000000000003        3.5953366709769488     
   19.200000000000003        52.000000000000000        3.6076107513117863     
   19.200000000000003        52.800000000000004        3.6250732067415044     
   19.200000000000003        53.600000000000001        3.6449509182051569     
   19.200000000000003        54.400000000000006        3.6627692656629693     
   19.200000000000003        55.200000000000003        3.6757974531110520     
   19.200000000000003        56.000000000000000        3.6807419660586551     
   19.200000000000003        56.800000000000004        3.6768288027735982     
   19.200000000000003        57.600000000000001        3.6726976413956445     
   19.200000000000003        58.400000000000006        3.6617443083747814     
   19.200000000000003        59.200000000000003        3.6561708547911702     
   19.200000000000003        60.000000000000000        3.6542087828854375     
   19.200000000000003        60.800000000000004        3.6557924347588640     
   19.200000000000003        61.600000000000001        3.6588026846111843     
   19.200000000000003        62.400000000000006        3.6637299228200448     
   19.200000000000003        63.200000000000003        3.6699976787280106     
   19.200000000000003        64.000000000000000        3.6723924978096605     
   19.200000000000003        64.799999999999997        3.6750493455689139     
   19.200000000000003        65.600000000000009        3.6771521695928322     
   19.200000000000003        66.400000000000006        3.6768665675193146     
   19.200000000000003        67.200000000000003        3.6757623501786774     
   19.200000000000003        68.000000000000000        3.6735842122344415     
   19.200000000000003        68.799999999999997        3.6710778966476818     
   19.200000000000003        69.600000000000009        3.6689948008603719     
   19.200000000000003        70.400000000000006        3.6690794394889341     
   19.200000000000003        71.200000000000003        3.6724164035983429     
   19.200000000000003        72.000000000000000        3.6779074733607784     
   19.200000000000003        72.799999999999997        3.6815522365746429     
   19.200000000000003        73.600000000000009        3.6771446477034475     
   19.200000000000003        74.400000000000006        3.6578683116499366     
   19.200000000000003        75.200000000000003        3.6224004560238634     
   19.200000000000003        76.000000000000000        3.5782844584771429     
   19.200000000000003        76.800000000000011        3.5367626692939402     
   19.200000000000003        77.600000000000009        3.5061582538168876     
   19.200000000000003        78.400000000000006        3.5026604554453566     
   19.200000000000003        79.200000000000003        3.5063287941811150     
   19.200000000000003        80.000000000000000        3.5019789176823592     
   19.200000000000003        80.800000000000011        3.5159641683346714     
   19.200000000000003        81.600000000000009        3.5027129310937912     
   19.200000000000003        82.400000000000006        3.5042285810594720     
   19.200000000000003        83.200000000000003        3.5044254271561490     
   19.200000000000003        84.000000000000000        3.5112393425774724     
   19.200000000000003        84.800000000000011        3.5056004530467009     
   19.200000000000003        85.600000000000009        3.5141992347458215     
   19.200000000000003        86.400000000000006        3.5195190939331682     
   19.200000000000003        87.200000000000003        3.5075199968775075     
   19.200000000000003        88.000000000000000        3.5039570083851808     
   19.200000000000003        88.800000000000011        3.6137420900842026     
   19.200000000000003        89.600000000000009        4.5063916363474332     
   19.200000000000003        90.400000000000006        4.9225354574196967     
   19.200000000000003        91.200000000000003        5.0953721673120267     
   19.200000000000003        92.000000000000000        5.0630571191641920     
   19.200000000000003        92.800000000000011        5.0268642862234607     
   19.200000000000003        93.600000000000009        4.8406589184137729     
   19.200000000000003        94.400000000000006        4.4970786219005801     
   19.200000000000003        95.200000000000003        3.5952256863845538     
   19.200000000000003        96.000000000000000        3.5174733517057577     
   19.200000000000003        96.800000000000011        3.5001143647370174     
   19.200000000000003        97.600000000000009        3.5028055740744088     
   19.200000000000003        98.400000000000006        3.5039530846584799     
   19.200000000000003        99.200000000000003        3.5786934503022660     
   19.200000000000003        100.00000000000000        3.6541831719605282     
   19.200000000000003        100.80000000000001        3.6870949978147594     
   19.200000000000003        101.60000000000001        3.6862573117009996     
   19.200000000000003        102.40000000000001        3.6754363239560930     

   20.000000000000000       0.80000000000000004        3.6670801174337848     
   20.000000000000000        1.6000000000000001        3.6649857516541853     
   20.000000000000000        2.4000000000000004        3.6684211276674228     
   20.000000000000000        3.2000000000000002        3.6688430600416599     
   20.000000000000000        4.0000000000000000        3.6712927180915220     
   20.000000000000000        4.8000000000000007        3.6695832782093007     
   20.000000000000000        5.6000000000000005        3.6697976732789139     
   20.000000000000000        6.4000000000000004        3.6699541393187074     
   20.000000000000000        7.2000000000000002        3.6707076958090332     
   20.000000000000000        8.0000000000000000        3.6738704120216954     
   20.000000000000000        8.8000000000000007        3.6748558013983255     
   20.000000000000000        9.6000000000000014        3.6749460171929429     
   20.000000000000000        10.400000000000000        3.6750903822789747     
   20.000000000000000        11.200000000000001        3.6710996783753456     
   20.000000000000000        12.000000000000000        3.6606873369901671     
   20.000000000000000        12.800000000000001        3.6467745029065788     
   20.000000000000000        13.600000000000001        3.6265988881574844     
   20.000000000000000        14.400000000000000        3.6014353931201715     
   20.000000000000000        15.200000000000001        3.5760934208099844     
   20.000000000000000        16.000000000000000        3.5526100682107953     
   20.000000000000000        16.800000000000001        3.5319092996467267     
   20.000000000000000        17.600000000000001        3.5134728155226633     
   20.000000000000000        18.400000000000002        3.5031069577031522     
   20.000000000000000        19.200000000000003        3.5180637875195160     
   20.000000000000000        20.000000000000000        3.5085517729035720     
   20.000000000000000        20.800000000000001        3.5048582152007919     
   20.000000000000000        21.600000000000001        3.5084283604693360     
   20.000000000000000        22.400000000000002        3.5183367843525564     
   20.000000000000000        23.200000000000003        3.5014594494872626     
   20.000000000000000        24.000000000000000        3.5114138130631729     
   20.000000000000000        24.800000000000001        3.5292766033870007     
   20.000000000000000        25.600000000000001        3.5516279327780467     
   20.000000000000000        26.400000000000002        3.5760691704744061     
   20.000000000000000        27.200000000000003        3.6016607127898825     
   20.000000000000000        28.000000000000000        3.6259473096877910     
   20.000000000000000        28.800000000000001        3.6465820680811230     
   20.000000000000000        29.600000000000001        3.6614709100815022     
   20.000000000000000        30.400000000000002        3.6701608719669667     
   20.000000000000000        31.200000000000003        3.6752925581124556     
   20.000000000000000        32.000000000000000        3.6765754724091639     
   20.000000000000000        32.800000000000004        3.6747131873017547     
   20.000000000000000        33.600000000000001        3.6719813466154738     
   20.000000000000000        34.399999999999999        3.6706389546355536     
   20.000000000000000        35.200000000000003        3.6694649815126499     
   20.000000000000000        36.000000000000000        3.6691040646083373     
   20.000000000000000        36.800000000000004        3.6691612355043555     
   20.000000000000000        37.600000000000001        3.6694159964866357     
   20.000000000000000        38.400000000000006        3.6697146814356829     
   20.000000000000000        39.200000000000003        3.6693758783897374     
   20.000000000000000        40.000000000000000        3.6686637729800098     
   20.000000000000000        40.800000000000004        3.6682237328155303     
   20.000000000000000        41.600000000000001        3.6694157367224820     
   20.000000000000000        42.400000000000006        3.6703400882113337     
   20.000000000000000        43.200000000000003        3.6735880201008073     
   20.000000000000000        44.000000000000000        3.6769175931301685     
   20.000000000000000        44.800000000000004        3.6794209646207867     
   20.000000000000000        45.600000000000001        3.6796245075914844     
   20.000000000000000        46.400000000000006        3.6762611543987029     
   20.000000000000000        47.200000000000003        3.6699438709596293     
   20.000000000000000        48.000000000000000        3.6626991749383953     
   20.000000000000000        48.800000000000004        3.6566680074771796     
   20.000000000000000        49.600000000000001        3.6536150169713815     
   20.000000000000000        50.400000000000006        3.6557599824165652     
   20.000000000000000        51.200000000000003        3.6568436704411411     
   20.000000000000000        52.000000000000000        3.6633912401033242     
   20.000000000000000        52.800000000000004        3.6704769182272718     
   20.000000000000000        53.600000000000001        3.6760756012147966     
   20.000000000000000        54.400000000000006        3.6781246333662336     
   20.000000000000000        55.200000000000003        3.6731356090492397     
   20.000000000000000        56.000000000000000        3.6660755952575261     
   20.000000000000000        56.800000000000004        3.6558969801215162     
   20.000000000000000        57.600000000000001        3.6456672919687474     
   20.000000000000000        58.400000000000006        3.6381377493924556     
   20.000000000000000        59.200000000000003        3.6354346334792575     
   20.000000000000000        60.000000000000000        3.6359755737476296     
   20.000000000000000        60.800000000000004        3.6394950585960335     
   20.000000000000000        61.600000000000001        3.6454530909142573     
   20.000000000000000        62.400000000000006        3.6520143935208882     
   20.000000000000000        63.200000000000003        3.6578993497359669     
   20.000000000000000        64.000000000000000        3.6649571727222008     
   20.000000000000000        64.799999999999997        3.6700220856697818     
   20.000000000000000        65.600000000000009        3.6738299610765046     
   20.000000000000000        66.400000000000006        3.6769319979296715     
   20.000000000000000        67.200000000000003        3.6794927276132765     
   20.000000000000000        68.000000000000000        3.6753036450032002     
   20.000000000000000        68.799999999999997        3.6735309756525227     
   20.000000000000000        69.600000000000009        3.6714605634961264     
   20.000000000000000        70.400000000000006        3.6696507023978220     
   20.000000000000000        71.200000000000003        3.6701875839510611     
   20.000000000000000        72.000000000000000        3.6735336921842299     
   20.000000000000000        72.799999999999997        3.6789923561398816     
   20.000000000000000        73.600000000000009        3.6819228818321887     
   20.000000000000000        74.400000000000006        3.6763865406039828     
   20.000000000000000        75.200000000000003        3.6602046713861873     
   20.000000000000000        76.000000000000000        3.6330261703595976     
   20.000000000000000        76.800000000000011        3.5987998449632799     
   20.000000000000000        77.600000000000009        3.5670479959287191     
   20.000000000000000        78.400000000000006        3.5467184174606956     
   20.000000000000000        79.200000000000003        3.5331285357165738     
   20.000000000000000        80.000000000000000        3.5265001562578719     
   20.000000000000000        80.800000000000011        3.5350925011854430     
   20.000000000000000        81.600000000000009        3.5473829061005921     
   20.000000000000000        82.400000000000006        3.5621863911413576     
   20.000000000000000        83.200000000000003        3.5579837118353219     
   20.000000000000000        84.000000000000000        3.5229997355743845     
   20.000000000000000        84.800000000000011        3.5129897794310412     
   20.000000000000000        85.600000000000009        3.5046261442205795     
   20.000000000000000        86.400000000000006        3.4992995061971834     
   20.000000000000000        87.200000000000003        3.5057801362657428     
   20.000000000000000        88.000000000000000        3.5117169080594781     
   20.000000000000000        88.800000000000011        3.6736086466194373     
   20.000000000000000        89.600000000000009        4.5604124158405428     
   20.000000000000000        90.400000000000006        5.0072976325066341     
   20.000000000000000        91.200000000000003        5.0942406469371697     
   20.000000000000000        92.000000000000000        5.0073930307081849     
   20.000000000000000        92.800000000000011        5.0258136761724996     
   20.000000000000000        93.600000000000009        4.8088350831487707     
   20.000000000000000        94.400000000000006        4.5110443488985679     
   20.000000000000000        95.200000000000003        3.5749732408331565     
   20.000000000000000        96.000000000000000        3.5111847882219620     
   20.000000000000000        96.800000000000011        3.5076377653649802     
   20.000000000000000        97.600000000000009        3.5077843641567319     
   20.000000000000000        98.400000000000006        3.5113943343078016     
   20.000000000000000        99.200000000000003        3.5844061056720351     
   20.000000000000000        100.00000000000000        3.6581408332532281     
   20.000000000000000        100.80000000000001        3.6881282534354014     
   20.000000000000000        101.60000000000001        3.6866632266692521     
   20.000000000000000        102.40000000000001        3.6745732946745768     

   20.800000000000001       0.80000000000000004        3.6665734803860213     
   20.800000000000001        1.6000000000000001        3.6647122821186415     
   20.800000000000001        2.4000000000000004        3.6672701476684360     
   20.800000000000001        3.2000000000000002        3.6698628823200572     
   20.800000000000001        4.0000000000000000        3.6706216789389372     
   20.800000000000001        4.8000000000000007        3.6718137656830794     
   20.800000000000001        5.6000000000000005        3.6684312845843432     
   20.800000000000001        6.4000000000000004        3.6698232368195396     
   20.800000000000001        7.2000000000000002        3.6710533255439164     
   20.800000000000001        8.0000000000000000        3.6725378566058886     
   20.800000000000001        8.8000000000000007        3.6735774962259549     
   20.800000000000001        9.6000000000000014        3.6758475231944896     
   20.800000000000001        10.400000000000000        3.6755719532019429     
   20.800000000000001        11.200000000000001        3.6727514054196626     
   20.800000000000001        12.000000000000000        3.6653408916687273     
   20.800000000000001        12.800000000000001        3.6528159590322629     
   20.800000000000001        13.600000000000001        3.6345356448665060     
   20.800000000000001        14.400000000000000        3.6124809053425935     
   20.800000000000001        15.200000000000001        3.5882452225774117     
   20.800000000000001        16.000000000000000        3.5658614589200406     
   20.800000000000001        16.800000000000001        3.5451532619814365     
   20.800000000000001        17.600000000000001        3.5272879516118274     
   20.800000000000001        18.400000000000002        3.5141322540749274     
   20.800000000000001        19.200000000000003        3.5052713345670954     
   20.800000000000001        20.000000000000000        3.5167987820848974     
   20.800000000000001        20.800000000000001        3.5134620579027547     
   20.800000000000001        21.600000000000001        3.5173557027508795     
   20.800000000000001        22.400000000000002        3.5060478265654891     
   20.800000000000001        23.200000000000003        3.5128301160538262     
   20.800000000000001        24.000000000000000        3.5261455522970953     
   20.800000000000001        24.800000000000001        3.5436222873830587     
   20.800000000000001        25.600000000000001        3.5643304883035647     
   20.800000000000001        26.400000000000002        3.5872842530067404     
   20.800000000000001        27.200000000000003        3.6118318245833922     
   20.800000000000001        28.000000000000000        3.6341697701148394     
   20.800000000000001        28.800000000000001        3.6518441273409277     
   20.800000000000001        29.600000000000001        3.6647221763176390     
   20.800000000000001        30.400000000000002        3.6722212975349531     
   20.800000000000001        31.200000000000003        3.6744461411474716     
   20.800000000000001        32.000000000000000        3.6761790160254515     
   20.800000000000001        32.800000000000004        3.6740752187924093     
   20.800000000000001        33.600000000000001        3.6714893102394357     
   20.800000000000001        34.399999999999999        3.6698490239541517     
   20.800000000000001        35.200000000000003        3.6691361712101180     
   20.800000000000001        36.000000000000000        3.6682294740653449     
   20.800000000000001        36.800000000000004        3.6691168345900946     
   20.800000000000001        37.600000000000001        3.6714812713987626     
   20.800000000000001        38.400000000000006        3.6715526754829124     
   20.800000000000001        39.200000000000003        3.6725174718542895     
   20.800000000000001        40.000000000000000        3.6724083470628561     
   20.800000000000001        40.800000000000004        3.6739015791275977     
   20.800000000000001        41.600000000000001        3.6736371350207095     
   20.800000000000001        42.400000000000006        3.6728772966145105     
   20.800000000000001        43.200000000000003        3.6739887955917157     
   20.800000000000001        44.000000000000000        3.6752068596062335     
   20.800000000000001        44.800000000000004        3.6760998854924942     
   20.800000000000001        45.600000000000001        3.6783929813774177     
   20.800000000000001        46.400000000000006        3.6811827844569209     
   20.800000000000001        47.200000000000003        3.6808760651129351     
   20.800000000000001        48.000000000000000        3.6810942752285687     
   20.800000000000001        48.800000000000004        3.6805530718875743     
   20.800000000000001        49.600000000000001        3.6822939176404565     
   20.800000000000001        50.400000000000006        3.6839195784898227     
   20.800000000000001        51.200000000000003        3.6840818745445203     
   20.800000000000001        52.000000000000000        3.6827777182830315     
   20.800000000000001        52.800000000000004        3.6815146361295126     
   20.800000000000001        53.600000000000001        3.6757692305069862     
   20.800000000000001        54.400000000000006        3.6647478605375348     
   20.800000000000001        55.200000000000003        3.6540198704915645     
   20.800000000000001        56.000000000000000        3.6405353736127641     
   20.800000000000001        56.800000000000004        3.6282842744203450     
   20.800000000000001        57.600000000000001        3.6185648878903280     
   20.800000000000001        58.400000000000006        3.6120047514277029     
   20.800000000000001        59.200000000000003        3.6110871388252348     
   20.800000000000001        60.000000000000000        3.6135259910829949     
   20.800000000000001        60.800000000000004        3.6189381838938677     
   20.800000000000001        61.600000000000001        3.6257374422687350     
   20.800000000000001        62.400000000000006        3.6350362317714495     
   20.800000000000001        63.200000000000003        3.6441050603916527     
   20.800000000000001        64.000000000000000        3.6529805846716954     
   20.800000000000001        64.799999999999997        3.6619763369565579     
   20.800000000000001        65.600000000000009        3.6683118224138385     
   20.800000000000001        66.400000000000006        3.6731024268031249     
   20.800000000000001        67.200000000000003        3.6752188965559900     
   20.800000000000001        68.000000000000000        3.6748579079131782     
   20.800000000000001        68.799999999999997        3.6752132298999505     
   20.800000000000001        69.600000000000009        3.6730521710414301     
   20.800000000000001        70.400000000000006        3.6705024478552137     
   20.800000000000001        71.200000000000003        3.6702891382219041     
   20.800000000000001        72.000000000000000        3.6705318609786310     
   20.800000000000001        72.799999999999997        3.6764513197697362     
   20.800000000000001        73.600000000000009        3.6764618231839701     
   20.800000000000001        74.400000000000006        3.6810198757304105     
   20.800000000000001        75.200000000000003        3.6779465959137543     
   20.800000000000001        76.000000000000000        3.6677435623015584     
   20.800000000000001        76.800000000000011        3.6512852228717607     
   20.800000000000001        77.600000000000009        3.6316826960426014     
   20.800000000000001        78.400000000000006        3.6131638714962540     
   20.800000000000001        79.200000000000003        3.5990831993862629     
   20.800000000000001        80.000000000000000        3.5964109902248786     
   20.800000000000001        80.800000000000011        3.6051485552322609     
   20.800000000000001        81.600000000000009        3.6221434401748116     
   20.800000000000001        82.400000000000006        3.6394486307014495     
   20.800000000000001        83.200000000000003        3.6339866619488439     
   20.800000000000001        84.000000000000000        3.5881671636321930     
   20.800000000000001        84.800000000000011        3.5160510749789045     
   20.800000000000001        85.600000000000009        3.5062694383464166     
   20.800000000000001        86.400000000000006        3.5192209409728448     
   20.800000000000001        87.200000000000003        3.5146068076351873     
   20.800000000000001        88.000000000000000        3.5064661473860190     
   20.800000000000001        88.800000000000011        3.7357790805522635     
   20.800000000000001        89.600000000000009        4.6206021936080290     
   20.800000000000001        90.400000000000006        5.0582196943326245     
   20.800000000000001        91.200000000000003        5.1152092259951303     
   20.800000000000001        92.000000000000000        5.1681273304156168     
   20.800000000000001        92.800000000000011        4.9865893044180725     
   20.800000000000001        93.600000000000009        4.6935428375626822     
   20.800000000000001        94.400000000000006        4.4910928641646928     
   20.800000000000001        95.200000000000003        3.5192296418601225     
   20.800000000000001        96.000000000000000        3.5020970789935739     
   20.800000000000001        96.800000000000011        3.5013321240517392     
   20.800000000000001        97.600000000000009        3.5051601975644564     
   20.800000000000001        98.400000000000006        3.5130011361630271     
   20.800000000000001        99.200000000000003        3.5965391573074617     
   20.800000000000001        100.00000000000000        3.6649694466025222     
   20.800000000000001        100.80000000000001        3.6903987070630371     
   20.800000000000001        101.60000000000001        3.6872092013861297     
   20.800000000000001        102.40000000000001        3.6746280672314708     

   21.600000000000001       0.80000000000000004        3.6656914229543234     
   21.600000000000001        1.6000000000000001        3.6648294616192629     
   21.600000000000001        2.4000000000000004        3.6685976436688548     
   21.600000000000001        3.2000000000000002        3.6698510466732595     
   21.600000000000001        4.0000000000000000        3.6691703779896865     
   21.600000000000001        4.8000000000000007        3.6711130077049248     
   21.600000000000001        5.6000000000000005        3.6699411087679459     
   21.600000000000001        6.4000000000000004        3.6697096135488652     
   21.600000000000001        7.2000000000000002        3.6705274827722429     
   21.600000000000001        8.0000000000000000        3.6722343523093395     
   21.600000000000001        8.8000000000000007        3.6742802901096843     
   21.600000000000001        9.6000000000000014        3.6758003764806890     
   21.600000000000001        10.400000000000000        3.6758010486375499     
   21.600000000000001        11.200000000000001        3.6740416552242925     
   21.600000000000001        12.000000000000000        3.6690606167753570     
   21.600000000000001        12.800000000000001        3.6583417453377494     
   21.600000000000001        13.600000000000001        3.6450207904132332     
   21.600000000000001        14.400000000000000        3.6244743532024342     
   21.600000000000001        15.200000000000001        3.6035494863356590     
   21.600000000000001        16.000000000000000        3.5819011699519354     
   21.600000000000001        16.800000000000001        3.5620192601128848     
   21.600000000000001        17.600000000000001        3.5444107129432103     
   21.600000000000001        18.400000000000002        3.5303914237091711     
   21.600000000000001        19.200000000000003        3.5194251304409021     
   21.600000000000001        20.000000000000000        3.5118310024732615     
   21.600000000000001        20.800000000000001        3.5080849546048474     
   21.600000000000001        21.600000000000001        3.5113084425922398     
   21.600000000000001        22.400000000000002        3.5205645151493297     
   21.600000000000001        23.200000000000003        3.5287297322451581     
   21.600000000000001        24.000000000000000        3.5441615885151432     
   21.600000000000001        24.800000000000001        3.5613804689606252     
   21.600000000000001        25.600000000000001        3.5809775984732699     
   21.600000000000001        26.400000000000002        3.6042429181020892     
   21.600000000000001        27.200000000000003        3.6241946384084360     
   21.600000000000001        28.000000000000000        3.6433148356996288     
   21.600000000000001        28.800000000000001        3.6581531980300421     
   21.600000000000001        29.600000000000001        3.6684143148860797     
   21.600000000000001        30.400000000000002        3.6739829862302971     
   21.600000000000001        31.200000000000003        3.6759186449268921     
   21.600000000000001        32.000000000000000        3.6751085121397757     
   21.600000000000001        32.800000000000004        3.6727100909056998     
   21.600000000000001        33.600000000000001        3.6701996773991294     
   21.600000000000001        34.399999999999999        3.6688768845870738     
   21.600000000000001        35.200000000000003        3.6678410844060152     
   21.600000000000001        36.000000000000000        3.6700653203924420     
   21.600000000000001        36.800000000000004        3.6713328868345978     
   21.600000000000001        37.600000000000001        3.6730765994362180     
   21.600000000000001        38.400000000000006        3.6759040922849886     
   21.600000000000001        39.200000000000003        3.6774840372107316     
   21.600000000000001        40.000000000000000        3.6782545058583116     
   21.600000000000001        40.800000000000004        3.6796294151863318     
   21.600000000000001        41.600000000000001        3.6789628615962164     
   21.600000000000001        42.400000000000006        3.6788216133305522     
   21.600000000000001        43.200000000000003        3.6780848917708666     
   21.600000000000001        44.000000000000000        3.6775639250678616     
   21.600000000000001        44.800000000000004        3.6776788739188571     
   21.600000000000001        45.600000000000001        3.6782525815675058     
   21.600000000000001        46.400000000000006        3.6794924038094838     
   21.600000000000001        47.200000000000003        3.6806997338612324     
   21.600000000000001        48.000000000000000        3.6823416972293677     
   21.600000000000001        48.800000000000004        3.6844272772615234     
   21.600000000000001        49.600000000000001        3.6867119527677223     
   21.600000000000001        50.400000000000006        3.6868083887076493     
   21.600000000000001        51.200000000000003        3.6848359598602007     
   21.600000000000001        52.000000000000000        3.6796367853248322     
   21.600000000000001        52.800000000000004        3.6705839618184126     
   21.600000000000001        53.600000000000001        3.6586673909756211     
   21.600000000000001        54.400000000000006        3.6427837011475863     
   21.600000000000001        55.200000000000003        3.6279196510785461     
   21.600000000000001        56.000000000000000        3.6123585701887828     
   21.600000000000001        56.800000000000004        3.5988396435708450     
   21.600000000000001        57.600000000000001        3.5904127717057732     
   21.600000000000001        58.400000000000006        3.5859210244923618     
   21.600000000000001        59.200000000000003        3.5852126148415180     
   21.600000000000001        60.000000000000000        3.5880664611847379     
   21.600000000000001        60.800000000000004        3.5941123046197951     
   21.600000000000001        61.600000000000001        3.6024272407950395     
   21.600000000000001        62.400000000000006        3.6131258705191560     
   21.600000000000001        63.200000000000003        3.6258691700848398     
   21.600000000000001        64.000000000000000        3.6374694888460675     
   21.600000000000001        64.799999999999997        3.6492956652011652     
   21.600000000000001        65.600000000000009        3.6597977076011268     
   21.600000000000001        66.400000000000006        3.6678006479644543     
   21.600000000000001        67.200000000000003        3.6726086782248557     
   21.600000000000001        68.000000000000000        3.6757548905674020     
   21.600000000000001        68.799999999999997        3.6762868658921923     
   21.600000000000001        69.600000000000009        3.6741099585295611     
   21.600000000000001        70.400000000000006        3.6719726915829978     
   21.600000000000001        71.200000000000003        3.6699423777603570     
   21.600000000000001        72.000000000000000        3.6706054761072537     
   21.600000000000001        72.799999999999997        3.6705666312082119     
   21.600000000000001        73.600000000000009        3.6733302445165297     
   21.600000000000001        74.400000000000006        3.6770900272743257     
   21.600000000000001        75.200000000000003        3.6808610222658023     
   21.600000000000001        76.000000000000000        3.6815409128191399     
   21.600000000000001        76.800000000000011        3.6764524542331070     
   21.600000000000001        77.600000000000009        3.6701285392643599     
   21.600000000000001        78.400000000000006        3.6606695858354343     
   21.600000000000001        79.200000000000003        3.6539835982294568     
   21.600000000000001        80.000000000000000        3.6527534024243820     
   21.600000000000001        80.800000000000011        3.6601308391843719     
   21.600000000000001        81.600000000000009        3.6731925472350406     
   21.600000000000001        82.400000000000006        3.6856294870151700     
   21.600000000000001        83.200000000000003        3.6774617396206244     
   21.600000000000001        84.000000000000000        3.6301634564055960     
   21.600000000000001        84.800000000000011        3.5499245887014541     
   21.600000000000001        85.600000000000009        3.5128357176136258     
   21.600000000000001        86.400000000000006        3.5048529603477099     
   21.600000000000001        87.200000000000003        3.5013342874883810     
   21.600000000000001        88.000000000000000        3.5005537329991867     
   21.600000000000001        88.800000000000011        3.7626657072118403     
   21.600000000000001        89.600000000000009        4.6391889881871613     
   21.600000000000001        90.400000000000006        5.0659071989419937     
   21.600000000000001        91.200000000000003        5.0783667450157388     
   21.600000000000001        92.000000000000000        5.1384255427485481     
   21.600000000000001        92.800000000000011        4.9323474097530138     
   21.600000000000001        93.600000000000009        4.5308965794993155     
   21.600000000000001        94.400000000000006        4.0251160868323268     
   21.600000000000001        95.200000000000003        3.5048310405738388     
   21.600000000000001        96.000000000000000        3.5016106297040674     
   21.600000000000001        96.800000000000011        3.5109646196072424     
   21.600000000000001        97.600000000000009        3.5008630104059457     
   21.600000000000001        98.400000000000006        3.5336417072248594     
   21.600000000000001        99.200000000000003        3.6136264566676100     
   21.600000000000001        100.00000000000000        3.6732410340720145     
   21.600000000000001        100.80000000000001        3.6913479128747269     
   21.600000000000001        101.60000000000001        3.6849129331106116     
   21.600000000000001        102.40000000000001        3.6729523036762930     

   22.400000000000002       0.80000000000000004        3.6649766303086033     
   22.400000000000002        1.6000000000000001        3.6645248843279910     
   22.400000000000002        2.4000000000000004        3.6675263419997779     
   22.400000000000002        3.2000000000000002        3.6699526993473595     
   22.400000000000002        4.0000000000000000        3.6713486384438081     
   22.400000000000002        4.8000000000000007        3.6707292897400801     
   22.400000000000002        5.6000000000000005        3.6701404872935921     
   22.400000000000002        6.4000000000000004        3.6697011090553788     
   22.400000000000002        7.2000000000000002        3.6701140781213573     
   22.400000000000002        8.0000000000000000        3.6712253152688836     
   22.400000000000002        8.8000000000000007        3.6730729867237626     
   22.400000000000002        9.6000000000000014        3.6752484743941349     
   22.400000000000002        10.400000000000000        3.6775052386206388     
   22.400000000000002        11.200000000000001        3.6748891031826534     
   22.400000000000002        12.000000000000000        3.6713984259471459     
   22.400000000000002        12.800000000000001        3.6640706536416356     
   22.400000000000002        13.600000000000001        3.6526788805315231     
   22.400000000000002        14.400000000000000        3.6377139851610232     
   22.400000000000002        15.200000000000001        3.6193826185184523     
   22.400000000000002        16.000000000000000        3.6005305095049680     
   22.400000000000002        16.800000000000001        3.5809336937320175     
   22.400000000000002        17.600000000000001        3.5646917657347723     
   22.400000000000002        18.400000000000002        3.5518179055022703     
   22.400000000000002        19.200000000000003        3.5417267767445635     
   22.400000000000002        20.000000000000000        3.5368129635820043     
   22.400000000000002        20.800000000000001        3.5345748036640554     
   22.400000000000002        21.600000000000001        3.5360928800728062     
   22.400000000000002        22.400000000000002        3.5418482428533480     
   22.400000000000002        23.200000000000003        3.5521879097473685     
   22.400000000000002        24.000000000000000        3.5650830000652682     
   22.400000000000002        24.800000000000001        3.5818376739005893     
   22.400000000000002        25.600000000000001        3.6003054028622707     
   22.400000000000002        26.400000000000002        3.6195151346434606     
   22.400000000000002        27.200000000000003        3.6371353568855005     
   22.400000000000002        28.000000000000000        3.6528906869551268     
   22.400000000000002        28.800000000000001        3.6654781698462524     
   22.400000000000002        29.600000000000001        3.6724299305825405     
   22.400000000000002        30.400000000000002        3.6755976932496535     
   22.400000000000002        31.200000000000003        3.6758765915382892     
   22.400000000000002        32.000000000000000        3.6740594368358748     
   22.400000000000002        32.800000000000004        3.6707420672063238     
   22.400000000000002        33.600000000000001        3.6697054277373877     
   22.400000000000002        34.399999999999999        3.6700004727247388     
   22.400000000000002        35.200000000000003        3.6695737758462519     
   22.400000000000002        36.000000000000000        3.6722733998405213     
   22.400000000000002        36.800000000000004        3.6751902430908401     
   22.400000000000002        37.600000000000001        3.6791922640872112     
   22.400000000000002        38.400000000000006        3.6802674531999435     
   22.400000000000002        39.200000000000003        3.6812666811322123     
   22.400000000000002        40.000000000000000        3.6820526601087709     
   22.400000000000002        40.800000000000004        3.6818361510919364     
   22.400000000000002        41.600000000000001        3.6827218283221601     
   22.400000000000002        42.400000000000006        3.6806961797624282     
   22.400000000000002        43.200000000000003        3.6821210263122173     
   22.400000000000002        44.000000000000000        3.6815932448738597     
   22.400000000000002        44.800000000000004        3.6807144284409334     
   22.400000000000002        45.600000000000001        3.6796406532408543     
   22.400000000000002        46.400000000000006        3.6804686575900969     
   22.400000000000002        47.200000000000003        3.6800242659028992     
   22.400000000000002        48.000000000000000        3.6799945422906082     
   22.400000000000002        48.800000000000004        3.6804600598879418     
   22.400000000000002        49.600000000000001        3.6804604749238798     
   22.400000000000002        50.400000000000006        3.6788056892482421     
   22.400000000000002        51.200000000000003        3.6743328712846970     
   22.400000000000002        52.000000000000000        3.6663542563696918     
   22.400000000000002        52.800000000000004        3.6529374052557424     
   22.400000000000002        53.600000000000001        3.6364880076558572     
   22.400000000000002        54.400000000000006        3.6207811189539143     
   22.400000000000002        55.200000000000003        3.6023898252298645     
   22.400000000000002        56.000000000000000        3.5864966715096696     
   22.400000000000002        56.800000000000004        3.5739829445547984     
   22.400000000000002        57.600000000000001        3.5651817871597671     
   22.400000000000002        58.400000000000006        3.5593037791574389     
   22.400000000000002        59.200000000000003        3.5596583653500318     
   22.400000000000002        60.000000000000000        3.5620000587205820     
   22.400000000000002        60.800000000000004        3.5679495379638717     
   22.400000000000002        61.600000000000001        3.5773451536169696     
   22.400000000000002        62.400000000000006        3.5890119098074837     
   22.400000000000002        63.200000000000003        3.6035151651042816     
   22.400000000000002        64.000000000000000        3.6191306793980220     
   22.400000000000002        64.799999999999997        3.6339899392497870     
   22.400000000000002        65.600000000000009        3.6497183098148875     
   22.400000000000002        66.400000000000006        3.6603964702461997     
   22.400000000000002        67.200000000000003        3.6688616163033951     
   22.400000000000002        68.000000000000000        3.6737557833456571     
   22.400000000000002        68.799999999999997        3.6759315235125660     
   22.400000000000002        69.600000000000009        3.6754378329552924     
   22.400000000000002        70.400000000000006        3.6736169325710697     
   22.400000000000002        71.200000000000003        3.6709755587600879     
   22.400000000000002        72.000000000000000        3.6695808986828564     
   22.400000000000002        72.799999999999997        3.6685269907674023     
   22.400000000000002        73.600000000000009        3.6693495585826077     
   22.400000000000002        74.400000000000006        3.6726341039838633     
   22.400000000000002        75.200000000000003        3.6766839590167630     
   22.400000000000002        76.000000000000000        3.6796130714912527     
   22.400000000000002        76.800000000000011        3.6814471415136989     
   22.400000000000002        77.600000000000009        3.6817112769127900     
   22.400000000000002        78.400000000000006        3.6788423571861282     
   22.400000000000002        79.200000000000003        3.6769140735576769     
   22.400000000000002        80.000000000000000        3.6773457586089386     
   22.400000000000002        80.800000000000011        3.6817394645008568     
   22.400000000000002        81.600000000000009        3.6910254640244919     
   22.400000000000002        82.400000000000006        3.6970720248185001     
   22.400000000000002        83.200000000000003        3.6878077234707813     
   22.400000000000002        84.000000000000000        3.6437020243580323     
   22.400000000000002        84.800000000000011        3.5689437489524809     
   22.400000000000002        85.600000000000009        3.5094469820048451     
   22.400000000000002        86.400000000000006        3.5005800299474745     
   22.400000000000002        87.200000000000003        3.5157491553026055     
   22.400000000000002        88.000000000000000        3.5081247414440524     
   22.400000000000002        88.800000000000011        3.7534597200319819     
   22.400000000000002        89.600000000000009        4.5963373336315980     
   22.400000000000002        90.400000000000006        4.9627861225203498     
   22.400000000000002        91.200000000000003        5.0571324149847428     
   22.400000000000002        92.000000000000000        5.0017734301676855     
   22.400000000000002        92.800000000000011        4.8413525215127509     
   22.400000000000002        93.600000000000009        4.4989700252614302     
   22.400000000000002        94.400000000000006        3.6001405698794127     
   22.400000000000002        95.200000000000003        3.4981964885295693     
   22.400000000000002        96.000000000000000        3.5013041633817341     
   22.400000000000002        96.800000000000011        3.5183824208421526     
   22.400000000000002        97.600000000000009        3.5107949412163548     
   22.400000000000002        98.400000000000006        3.5533864993819799     
   22.400000000000002        99.200000000000003        3.6339289516377224     
   22.400000000000002        100.00000000000000        3.6825837971565782     
   22.400000000000002        100.80000000000001        3.6917248353735990     
   22.400000000000002        101.60000000000001        3.6822718198957669     
   22.400000000000002        102.40000000000001        3.6697650216140354     

   23.200000000000003       0.80000000000000004        3.6648179412440367     
   23.200000000000003        1.6000000000000001        3.6655355356703754     
   23.200000000000003        2.4000000000000004        3.6679322389279663     
   23.200000000000003        3.2000000000000002        3.6700434629907477     
   23.200000000000003        4.0000000000000000        3.6709816985473394     
   23.200000000000003        4.8000000000000007        3.6708989310285203     
   23.200000000000003        5.6000000000000005        3.6699451127947325     
   23.200000000000003        6.4000000000000004        3.6695340483923000     
   23.200000000000003        7.2000000000000002        3.6696604197592926     
   23.200000000000003        8.0000000000000000        3.6704960828139579     
   23.200000000000003        8.8000000000000007        3.6719063475487324     
   23.200000000000003        9.6000000000000014        3.6738378417865749     
   23.200000000000003        10.400000000000000        3.6746377072546395     
   23.200000000000003        11.200000000000001        3.6765514483940529     
   23.200000000000003        12.000000000000000        3.6741793654096311     
   23.200000000000003        12.800000000000001        3.6692113384750664     
   23.200000000000003        13.600000000000001        3.6610291199768032     
   23.200000000000003        14.400000000000000        3.6493147197785398     
   23.200000000000003        15.200000000000001        3.6346569383305778     
   23.200000000000003        16.000000000000000        3.6193408725542402     
   23.200000000000003        16.800000000000001        3.6037869671749361     
   23.200000000000003        17.600000000000001        3.5886915980962901     
   23.200000000000003        18.400000000000002        3.5749843594658088     
   23.200000000000003        19.200000000000003        3.5666359671771546     
   23.200000000000003        20.000000000000000        3.5614957021574893     
   23.200000000000003        20.800000000000001        3.5599875814331110     
   23.200000000000003        21.600000000000001        3.5621630825125332     
   23.200000000000003        22.400000000000002        3.5690219325936492     
   23.200000000000003        23.200000000000003        3.5768076736035743     
   23.200000000000003        24.000000000000000        3.5890252753764544     
   23.200000000000003        24.800000000000001        3.6036959661607328     
   23.200000000000003        25.600000000000001        3.6206999798785366     
   23.200000000000003        26.400000000000002        3.6365730399351603     
   23.200000000000003        27.200000000000003        3.6503908272624610     
   23.200000000000003        28.000000000000000        3.6637352191931063     
   23.200000000000003        28.800000000000001        3.6708077623266435     
   23.200000000000003        29.600000000000001        3.6761685239536619     
   23.200000000000003        30.400000000000002        3.6770971119511846     
   23.200000000000003        31.200000000000003        3.6758504849547586     
   23.200000000000003        32.000000000000000        3.6736170175233935     
   23.200000000000003        32.800000000000004        3.6715405196969142     
   23.200000000000003        33.600000000000001        3.6704257292351645     
   23.200000000000003        34.399999999999999        3.6709092594297918     
   23.200000000000003        35.200000000000003        3.6733777042049196     
   23.200000000000003        36.000000000000000        3.6786432394698392     
   23.200000000000003        36.800000000000004        3.6811959558026341     
   23.200000000000003        37.600000000000001        3.6801389084864318     
   23.200000000000003        38.400000000000006        3.6802758761112293     
   23.200000000000003        39.200000000000003        3.6759594061048091     
   23.200000000000003        40.000000000000000        3.6754756872540510     
   23.200000000000003        40.800000000000004        3.6693888363780873     
   23.200000000000003        41.600000000000001        3.6690729459935345     
   23.200000000000003        42.400000000000006        3.6697827662297522     
   23.200000000000003        43.200000000000003        3.6710129438050787     
   23.200000000000003        44.000000000000000        3.6761304061511240     
   23.200000000000003        44.800000000000004        3.6790641048363479     
   23.200000000000003        45.600000000000001        3.6815216520321932     
   23.200000000000003        46.400000000000006        3.6831234850953418     
   23.200000000000003        47.200000000000003        3.6829831802067794     
   23.200000000000003        48.000000000000000        3.6811853106571411     
   23.200000000000003        48.800000000000004        3.6791817517787875     
   23.200000000000003        49.600000000000001        3.6759906554330617     
   23.200000000000003        50.400000000000006        3.6711613268895951     
   23.200000000000003        51.200000000000003        3.6626616134575332     
   23.200000000000003        52.000000000000000        3.6513312147601518     
   23.200000000000003        52.800000000000004        3.6365651078392855     
   23.200000000000003        53.600000000000001        3.6173978945599874     
   23.200000000000003        54.400000000000006        3.5973953816340432     
   23.200000000000003        55.200000000000003        3.5783718457900471     
   23.200000000000003        56.000000000000000        3.5627321247971615     
   23.200000000000003        56.800000000000004        3.5509222134001392     
   23.200000000000003        57.600000000000001        3.5414516471040884     
   23.200000000000003        58.400000000000006        3.5371494995192747     
   23.200000000000003        59.200000000000003        3.5362873753163493     
   23.200000000000003        60.000000000000000        3.5381008563263885     
   23.200000000000003        60.800000000000004        3.5440282438378929     
   23.200000000000003        61.600000000000001        3.5523968741864702     
   23.200000000000003        62.400000000000006        3.5656713536038320     
   23.200000000000003        63.200000000000003        3.5818886499175773     
   23.200000000000003        64.000000000000000        3.6002299016851755     
   23.200000000000003        64.799999999999997        3.6189789522429892     
   23.200000000000003        65.600000000000009        3.6366959795973828     
   23.200000000000003        66.400000000000006        3.6533315519666680     
   23.200000000000003        67.200000000000003        3.6631270097759301     
   23.200000000000003        68.000000000000000        3.6722907237264901     
   23.200000000000003        68.799999999999997        3.6751065228947435     
   23.200000000000003        69.600000000000009        3.6760279809502792     
   23.200000000000003        70.400000000000006        3.6756396009455368     
   23.200000000000003        71.200000000000003        3.6693203332130286     
   23.200000000000003        72.000000000000000        3.6709562413784078     
   23.200000000000003        72.799999999999997        3.6680572696049891     
   23.200000000000003        73.600000000000009        3.6676882732781122     
   23.200000000000003        74.400000000000006        3.6685809344591069     
   23.200000000000003        75.200000000000003        3.6713247489871641     
   23.200000000000003        76.000000000000000        3.6745167844396911     
   23.200000000000003        76.800000000000011        3.6786768371520560     
   23.200000000000003        77.600000000000009        3.6767479612101344     
   23.200000000000003        78.400000000000006        3.6797145720561222     
   23.200000000000003        79.200000000000003        3.6791158181143500     
   23.200000000000003        80.000000000000000        3.6793064184086695     
   23.200000000000003        80.800000000000011        3.6828497420734427     
   23.200000000000003        81.600000000000009        3.6886686999773284     
   23.200000000000003        82.400000000000006        3.6929878021842346     
   23.200000000000003        83.200000000000003        3.6854515979851374     
   23.200000000000003        84.000000000000000        3.6519639843231722     
   23.200000000000003        84.800000000000011        3.5892726126891095     
   23.200000000000003        85.600000000000009        3.5216113271293028     
   23.200000000000003        86.400000000000006        3.5011118364800669     
   23.200000000000003        87.200000000000003        3.5190336223221697     
   23.200000000000003        88.000000000000000        3.5011883758831517     
   23.200000000000003        88.800000000000011        3.6665763872419994     
   23.200000000000003        89.600000000000009        4.4996071170876748     
   23.200000000000003        90.400000000000006        4.6072364323294783     
   23.200000000000003        91.200000000000003        4.6441105124611806     
   23.200000000000003        92.000000000000000        4.6054074336265689     
   23.200000000000003        92.800000000000011        4.5236130184116705     
   23.200000000000003        93.600000000000009        4.5038080410045982     
   23.200000000000003        94.400000000000006        3.5709143068269578     
   23.200000000000003        95.200000000000003        3.5142027983041246     
   23.200000000000003        96.000000000000000        3.5110819650513334     
   23.200000000000003        96.800000000000011        3.4985012962989179     
   23.200000000000003        97.600000000000009        3.5097474198844871     
   23.200000000000003        98.400000000000006        3.5874259453525390     
   23.200000000000003        99.200000000000003        3.6545852498764906     
   23.200000000000003        100.00000000000000        3.6875815765065867     
   23.200000000000003        100.80000000000001        3.6899600924226141     
   23.200000000000003        101.60000000000001        3.6779571686531649     
   23.200000000000003        102.40000000000001        3.6686225105415469     

   24.000000000000000       0.80000000000000004        3.6649896525777139     
   24.000000000000000        1.6000000000000001        3.6663266012769471     
   24.000000000000000        2.4000000000000004        3.6687636480614607     
   24.000000000000000        3.2000000000000002        3.6691496609175767     
   24.000000000000000        4.0000000000000000        3.6705201056554340     
   24.000000000000000        4.8000000000000007        3.6706275525167067     
   24.000000000000000        5.6000000000000005        3.6697775914266142     
   24.000000000000000        6.4000000000000004        3.6683107398046371     
   24.000000000000000        7.2000000000000002        3.6688834284853939     
   24.000000000000000        8.0000000000000000        3.6700977722291834     
   24.000000000000000        8.8000000000000007        3.6718138532695654     
   24.000000000000000        9.6000000000000014        3.6726288144778816     
   24.000000000000000        10.400000000000000        3.6743548820261922     
   24.000000000000000        11.200000000000001        3.6756077924402253     
   24.000000000000000        12.000000000000000        3.6757337774740266     
   24.000000000000000        12.800000000000001        3.6730297232717302     
   24.000000000000000        13.600000000000001        3.6678696133030955     
   24.000000000000000        14.400000000000000        3.6594170405297537     
   24.000000000000000        15.200000000000001        3.6486484750405679     
   24.000000000000000        16.000000000000000        3.6370606570937771     
   24.000000000000000        16.800000000000001        3.6246447620209534     
   24.000000000000000        17.600000000000001        3.6123281702727708     
   24.000000000000000        18.400000000000002        3.6018319817077602     
   24.000000000000000        19.200000000000003        3.5934317538925300     
   24.000000000000000        20.000000000000000        3.5886165765977718     
   24.000000000000000        20.800000000000001        3.5871908415164913     
   24.000000000000000        21.600000000000001        3.5921001381579551     
   24.000000000000000        22.400000000000002        3.5951470589591223     
   24.000000000000000        23.200000000000003        3.6034645820472426     
   24.000000000000000        24.000000000000000        3.6162526662025996     
   24.000000000000000        24.800000000000001        3.6271162296805697     
   24.000000000000000        25.600000000000001        3.6406284244349116     
   24.000000000000000        26.400000000000002        3.6529141338199560     
   24.000000000000000        27.200000000000003        3.6635801905764662     
   24.000000000000000        28.000000000000000        3.6717575044299755     
   24.000000000000000        28.800000000000001        3.6772377431148220     
   24.000000000000000        29.600000000000001        3.6791316124637063     
   24.000000000000000        30.400000000000002        3.6780738827192807     
   24.000000000000000        31.200000000000003        3.6761413932576206     
   24.000000000000000        32.000000000000000        3.6738371931737821     
   24.000000000000000        32.800000000000004        3.6727629504578250     
   24.000000000000000        33.600000000000001        3.6732841006388375     
   24.000000000000000        34.399999999999999        3.6746294217701396     
   24.000000000000000        35.200000000000003        3.6792783830363560     
   24.000000000000000        36.000000000000000        3.6795436712539549     
   24.000000000000000        36.800000000000004        3.6776331703685683     
   24.000000000000000        37.600000000000001        3.6715621610979832     
   24.000000000000000        38.400000000000006        3.6612537292438376     
   24.000000000000000        39.200000000000003        3.6479833198134197     
   24.000000000000000        40.000000000000000        3.6360406346463483     
   24.000000000000000        40.800000000000004        3.6274053238227952     
   24.000000000000000        41.600000000000001        3.6239075023032616     
   24.000000000000000        42.400000000000006        3.6266780726443750     
   24.000000000000000        43.200000000000003        3.6341592328100121     
   24.000000000000000        44.000000000000000        3.6455811915434770     
   24.000000000000000        44.800000000000004        3.6585539532015128     
   24.000000000000000        45.600000000000001        3.6704940537922419     
   24.000000000000000        46.400000000000006        3.6804082617457259     
   24.000000000000000        47.200000000000003        3.6871065180651414     
   24.000000000000000        48.000000000000000        3.6855893763202712     
   24.000000000000000        48.800000000000004        3.6825985379552288     
   24.000000000000000        49.600000000000001        3.6744704381168272     
   24.000000000000000        50.400000000000006        3.6668165518399083     
   24.000000000000000        51.200000000000003        3.6552141332092538     
   24.000000000000000        52.000000000000000        3.6397877776812844     
   24.000000000000000        52.800000000000004        3.6226557064790339     
   24.000000000000000        53.600000000000001        3.6011044778045798     
   24.000000000000000        54.400000000000006        3.5803166713861962     
   24.000000000000000        55.200000000000003        3.5605440930833634     
   24.000000000000000        56.000000000000000        3.5439813954842800     
   24.000000000000000        56.800000000000004        3.5312777725384916     
   24.000000000000000        57.600000000000001        3.5236308867434909     
   24.000000000000000        58.400000000000006        3.5194851619533112     
   24.000000000000000        59.200000000000003        3.5184043571244437     
   24.000000000000000        60.000000000000000        3.5190939320933921     
   24.000000000000000        60.800000000000004        3.5236853378193720     
   24.000000000000000        61.600000000000001        3.5325963673420735     
   24.000000000000000        62.400000000000006        3.5454352443345809     
   24.000000000000000        63.200000000000003        3.5619416399909616     
   24.000000000000000        64.000000000000000        3.5819036295536000     
   24.000000000000000        64.799999999999997        3.6033878383516766     
   24.000000000000000        65.600000000000009        3.6254096690958457     
   24.000000000000000        66.400000000000006        3.6436856685389509     
   24.000000000000000        67.200000000000003        3.6584342791150481     
   24.000000000000000        68.000000000000000        3.6682565259160418     
   24.000000000000000        68.799999999999997        3.6754306664777281     
   24.000000000000000        69.600000000000009        3.6736122841988705     
   24.000000000000000        70.400000000000006        3.6753117382394977     
   24.000000000000000        71.200000000000003        3.6731332454999879     
   24.000000000000000        72.000000000000000        3.6706587260380203     
   24.000000000000000        72.799999999999997        3.6682207619148177     
   24.000000000000000        73.600000000000009        3.6681790520738264     
   24.000000000000000        74.400000000000006        3.6677821848932259     
   24.000000000000000        75.200000000000003        3.6694171293897515     
   24.000000000000000        76.000000000000000        3.6709740972917997     
   24.000000000000000        76.800000000000011        3.6739212695955157     
   24.000000000000000        77.600000000000009        3.6748828218981395     
   24.000000000000000        78.400000000000006        3.6755509178346566     
   24.000000000000000        79.200000000000003        3.6751351890845849     
   24.000000000000000        80.000000000000000        3.6750110204636286     
   24.000000000000000        80.800000000000011        3.6771702392080337     
   24.000000000000000        81.600000000000009        3.6814269022363568     
   24.000000000000000        82.400000000000006        3.6862382182435049     
   24.000000000000000        83.200000000000003        3.6829770384738376     
   24.000000000000000        84.000000000000000        3.6599893396349468     
   24.000000000000000        84.800000000000011        3.6108429209786235     
   24.000000000000000        85.600000000000009        3.5471675305198511     
   24.000000000000000        86.400000000000006        3.5050358861713460     
   24.000000000000000        87.200000000000003        3.5121655466101789     
   24.000000000000000        88.000000000000000        3.4988210264793991     
   24.000000000000000        88.800000000000011        3.5179052851269637     
   24.000000000000000        89.600000000000009        3.6705705723379674     
   24.000000000000000        90.400000000000006        3.7687290613573472     
   24.000000000000000        91.200000000000003        3.7803099326638896     
   24.000000000000000        92.000000000000000        3.7522515119714317     
   24.000000000000000        92.800000000000011        3.7159347225769497     
   24.000000000000000        93.600000000000009        3.6182715881890948     
   24.000000000000000        94.400000000000006        3.5135430422235578     
   24.000000000000000        95.200000000000003        3.4975733242229037     
   24.000000000000000        96.000000000000000        3.5021597741266284     
   24.000000000000000        96.800000000000011        3.5008994050874449     
   24.000000000000000        97.600000000000009        3.5495763547495098     
   24.000000000000000        98.400000000000006        3.6204042486575880     
   24.000000000000000        99.200000000000003        3.6715391235134121     
   24.000000000000000        100.00000000000000        3.6896329502388698     
   24.000000000000000        100.80000000000001        3.6854986443534861     
   24.000000000000000        101.60000000000001        3.6742298260149773     
   24.000000000000000        102.40000000000001        3.6670264495611957     

   24.800000000000001       0.80000000000000004        3.6652656063569937     
   24.800000000000001        1.6000000000000001        3.6673319225269889     
   24.800000000000001        2.4000000000000004        3.6695513348976094     
   24.800000000000001        3.2000000000000002        3.6707985481371446     
   24.800000000000001        4.0000000000000000        3.6710063237196957     
   24.800000000000001        4.8000000000000007        3.6703405564817073     
   24.800000000000001        5.6000000000000005        3.6696931804254675     
   24.800000000000001        6.4000000000000004        3.6703138411389920     
   24.800000000000001        7.2000000000000002        3.6693650312371240     
   24.800000000000001        8.0000000000000000        3.6697622736600524     
   24.800000000000001        8.8000000000000007        3.6704353199869617     
   24.800000000000001        9.6000000000000014        3.6735550464275772     
   24.800000000000001        10.400000000000000        3.6736404104576263     
   24.800000000000001        11.200000000000001        3.6755371417383413     
   24.800000000000001        12.000000000000000        3.6765352631582551     
   24.800000000000001        12.800000000000001        3.6752280168506264     
   24.800000000000001        13.600000000000001        3.6739526265683260     
   24.800000000000001        14.400000000000000        3.6675418604685497     
   24.800000000000001        15.200000000000001        3.6603879735018841     
   24.800000000000001        16.000000000000000        3.6525579137849267     
   24.800000000000001        16.800000000000001        3.6435295433158923     
   24.800000000000001        17.600000000000001        3.6340203876844521     
   24.800000000000001        18.400000000000002        3.6259702452353402     
   24.800000000000001        19.200000000000003        3.6194078818206141     
   24.800000000000001        20.000000000000000        3.6159947465167686     
   24.800000000000001        20.800000000000001        3.6151688185751678     
   24.800000000000001        21.600000000000001        3.6171195422784339     
   24.800000000000001        22.400000000000002        3.6221068590258509     
   24.800000000000001        23.200000000000003        3.6293766719441938     
   24.800000000000001        24.000000000000000        3.6380304332565991     
   24.800000000000001        24.800000000000001        3.6480096746442667     
   24.800000000000001        25.600000000000001        3.6571252615842984     
   24.800000000000001        26.400000000000002        3.6664539031688315     
   24.800000000000001        27.200000000000003        3.6733013793767242     
   24.800000000000001        28.000000000000000        3.6791425717230508     
   24.800000000000001        28.800000000000001        3.6809037969059419     
   24.800000000000001        29.600000000000001        3.6805899708409422     
   24.800000000000001        30.400000000000002        3.6786055178599866     
   24.800000000000001        31.200000000000003        3.6767372720523572     
   24.800000000000001        32.000000000000000        3.6746606454644004     
   24.800000000000001        32.800000000000004        3.6749631181225926     
   24.800000000000001        33.600000000000001        3.6753967662274829     
   24.800000000000001        34.399999999999999        3.6795449419804007     
   24.800000000000001        35.200000000000003        3.6814189240327475     
   24.800000000000001        36.000000000000000        3.6762815542044329     
   24.800000000000001        36.800000000000004        3.6629997753942409     
   24.800000000000001        37.600000000000001        3.6420433850176543     
   24.800000000000001        38.400000000000006        3.6165318256639312     
   24.800000000000001        39.200000000000003        3.5916698202258415     
   24.800000000000001        40.000000000000000        3.5720779506899469     
   24.800000000000001        40.800000000000004        3.5596519730878535     
   24.800000000000001        41.600000000000001        3.5546378451392484     
   24.800000000000001        42.400000000000006        3.5574298704567902     
   24.800000000000001        43.200000000000003        3.5677608954498923     
   24.800000000000001        44.000000000000000        3.5852512781503085     
   24.800000000000001        44.800000000000004        3.6086704271922021     
   24.800000000000001        45.600000000000001        3.6365060071185766     
   24.800000000000001        46.400000000000006        3.6605184787946690     
   24.800000000000001        47.200000000000003        3.6782013902081356     
   24.800000000000001        48.000000000000000        3.6883186819352227     
   24.800000000000001        48.800000000000004        3.6887187835898825     
   24.800000000000001        49.600000000000001        3.6807404635444105     
   24.800000000000001        50.400000000000006        3.6675891313406828     
   24.800000000000001        51.200000000000003        3.6508237226320754     
   24.800000000000001        52.000000000000000        3.6312992612647079     
   24.800000000000001        52.800000000000004        3.6096407310104928     
   24.800000000000001        53.600000000000001        3.5856785011521430     
   24.800000000000001        54.400000000000006        3.5651537354888876     
   24.800000000000001        55.200000000000003        3.5450177236566782     
   24.800000000000001        56.000000000000000        3.5296047385522278     
   24.800000000000001        56.800000000000004        3.5187543987576029     
   24.800000000000001        57.600000000000001        3.5114588284313584     
   24.800000000000001        58.400000000000006        3.5078065066855304     
   24.800000000000001        59.200000000000003        3.5069842870473074     
   24.800000000000001        60.000000000000000        3.5084054926028720     
   24.800000000000001        60.800000000000004        3.5116887311800840     
   24.800000000000001        61.600000000000001        3.5183568892653749     
   24.800000000000001        62.400000000000006        3.5296203302968365     
   24.800000000000001        63.200000000000003        3.5456830760294218     
   24.800000000000001        64.000000000000000        3.5660695560381255     
   24.800000000000001        64.799999999999997        3.5891008684880572     
   24.800000000000001        65.600000000000009        3.6133591984194657     
   24.800000000000001        66.400000000000006        3.6326390290828035     
   24.800000000000001        67.200000000000003        3.6529412228826428     
   24.800000000000001        68.000000000000000        3.6648212855261226     
   24.800000000000001        68.799999999999997        3.6722515187691780     
   24.800000000000001        69.600000000000009        3.6740078070440592     
   24.800000000000001        70.400000000000006        3.6751712396987690     
   24.800000000000001        71.200000000000003        3.6731871205044859     
   24.800000000000001        72.000000000000000        3.6710357950935832     
   24.800000000000001        72.799999999999997        3.6692973160782314     
   24.800000000000001        73.600000000000009        3.6692567197323305     
   24.800000000000001        74.400000000000006        3.6690310985888219     
   24.800000000000001        75.200000000000003        3.6689919303054164     
   24.800000000000001        76.000000000000000        3.6708386398815862     
   24.800000000000001        76.800000000000011        3.6731005911975974     
   24.800000000000001        77.600000000000009        3.6732188880976722     
   24.800000000000001        78.400000000000006        3.6739376944464524     
   24.800000000000001        79.200000000000003        3.6737759264203182     
   24.800000000000001        80.000000000000000        3.6723039532906379     
   24.800000000000001        80.800000000000011        3.6736056288720467     
   24.800000000000001        81.600000000000009        3.6772017495111160     
   24.800000000000001        82.400000000000006        3.6823053874863376     
   24.800000000000001        83.200000000000003        3.6833311744796973     
   24.800000000000001        84.000000000000000        3.6733073164531169     
   24.800000000000001        84.800000000000011        3.6355486798676431     
   24.800000000000001        85.600000000000009        3.5807165817243822     
   24.800000000000001        86.400000000000006        3.5247575894387349     
   24.800000000000001        87.200000000000003        3.5003627050521740     
   24.800000000000001        88.000000000000000        3.5034016932678158     
   24.800000000000001        88.800000000000011        3.5202811673991756     
   24.800000000000001        89.600000000000009        3.5118910853883940     
   24.800000000000001        90.400000000000006        3.5108115359876151     
   24.800000000000001        91.200000000000003        3.5095655335675833     
   24.800000000000001        92.000000000000000        3.5163832562921802     
   24.800000000000001        92.800000000000011        3.5095582186423862     
   24.800000000000001        93.600000000000009        3.5003647718478237     
   24.800000000000001        94.400000000000006        3.5106138754060385     
   24.800000000000001        95.200000000000003        3.5135556714814058     
   24.800000000000001        96.000000000000000        3.5068128665194500     
   24.800000000000001        96.800000000000011        3.5288866473238216     
   24.800000000000001        97.600000000000009        3.5934540106467332     
   24.800000000000001        98.400000000000006        3.6512264869161819     
   24.800000000000001        99.200000000000003        3.6820534410858556     
   24.800000000000001        100.00000000000000        3.6877137392784580     
   24.800000000000001        100.80000000000001        3.6800391989811772     
   24.800000000000001        101.60000000000001        3.6703195937124322     
   24.800000000000001        102.40000000000001        3.6655536522606171     

   25.600000000000001       0.80000000000000004        3.6660233186646574     
   25.600000000000001        1.6000000000000001        3.6683247419012672     
   25.600000000000001        2.4000000000000004        3.6702706166964285     
   25.600000000000001        3.2000000000000002        3.6711177798424592     
   25.600000000000001        4.0000000000000000        3.6709779126588646     
   25.600000000000001        4.8000000000000007        3.6702062284066765     
   25.600000000000001        5.6000000000000005        3.6698438591329752     
   25.600000000000001        6.4000000000000004        3.6694010725955866     
   25.600000000000001        7.2000000000000002        3.6694210775283098     
   25.600000000000001        8.0000000000000000        3.6696630489232920     
   25.600000000000001        8.8000000000000007        3.6699376699112536     
   25.600000000000001        9.6000000000000014        3.6708607204430836     
   25.600000000000001        10.400000000000000        3.6731271197374777     
   25.600000000000001        11.200000000000001        3.6746079639646210     
   25.600000000000001        12.000000000000000        3.6755694379097550     
   25.600000000000001        12.800000000000001        3.6758147708854358     
   25.600000000000001        13.600000000000001        3.6751445821489050     
   25.600000000000001        14.400000000000000        3.6730255389104416     
   25.600000000000001        15.200000000000001        3.6690345353517708     
   25.600000000000001        16.000000000000000        3.6638989483700630     
   25.600000000000001        16.800000000000001        3.6576632714654154     
   25.600000000000001        17.600000000000001        3.6524496089029057     
   25.600000000000001        18.400000000000002        3.6466302124501118     
   25.600000000000001        19.200000000000003        3.6424692956835996     
   25.600000000000001        20.000000000000000        3.6401454496802113     
   25.600000000000001        20.800000000000001        3.6407098414997123     
   25.600000000000001        21.600000000000001        3.6436285400096371     
   25.600000000000001        22.400000000000002        3.6459467306724629     
   25.600000000000001        23.200000000000003        3.6516962017585053     
   25.600000000000001        24.000000000000000        3.6583265636031914     
   25.600000000000001        24.800000000000001        3.6645117888774830     
   25.600000000000001        25.600000000000001        3.6707082205949955     
   25.600000000000001        26.400000000000002        3.6753241038683599     
   25.600000000000001        27.200000000000003        3.6795784056093788     
   25.600000000000001        28.000000000000000        3.6814030848528900     
   25.600000000000001        28.800000000000001        3.6825431967798457     
   25.600000000000001        29.600000000000001        3.6813092253090276     
   25.600000000000001        30.400000000000002        3.6789051297380957     
   25.600000000000001        31.200000000000003        3.6767136541839007     
   25.600000000000001        32.000000000000000        3.6761975372402982     
   25.600000000000001        32.800000000000004        3.6777518232488879     
   25.600000000000001        33.600000000000001        3.6814804345059846     
   25.600000000000001        34.399999999999999        3.6832448316203981     
   25.600000000000001        35.200000000000003        3.6778208755103385     
   25.600000000000001        36.000000000000000        3.6586122064217315     
   25.600000000000001        36.800000000000004        3.6286049049067857     
   25.600000000000001        37.600000000000001        3.5907593940711138     
   25.600000000000001        38.400000000000006        3.5541321230581446     
   25.600000000000001        39.200000000000003        3.5254565244571605     
   25.600000000000001        40.000000000000000        3.5146134347678482     
   25.600000000000001        40.800000000000004        3.5029407467727931     
   25.600000000000001        41.600000000000001        3.5105329375857699     
   25.600000000000001        42.400000000000006        3.5142247807031270     
   25.600000000000001        43.200000000000003        3.5087582414151868     
   25.600000000000001        44.000000000000000        3.5173879373733525     
   25.600000000000001        44.800000000000004        3.5428136329146249     
   25.600000000000001        45.600000000000001        3.5766386866511373     
   25.600000000000001        46.400000000000006        3.6164395621645795     
   25.600000000000001        47.200000000000003        3.6531564518683188     
   25.600000000000001        48.000000000000000        3.6788364699578966     
   25.600000000000001        48.800000000000004        3.6881831725272565     
   25.600000000000001        49.600000000000001        3.6839820625661690     
   25.600000000000001        50.400000000000006        3.6696495455478728     
   25.600000000000001        51.200000000000003        3.6494169418202662     
   25.600000000000001        52.000000000000000        3.6233253332859334     
   25.600000000000001        52.800000000000004        3.6009858379961970     
   25.600000000000001        53.600000000000001        3.5760353854924065     
   25.600000000000001        54.400000000000006        3.5521559815460266     
   25.600000000000001        55.200000000000003        3.5332337357009500     
   25.600000000000001        56.000000000000000        3.5189858164034358     
   25.600000000000001        56.800000000000004        3.5102451130934202     
   25.600000000000001        57.600000000000001        3.5055582532060430     
   25.600000000000001        58.400000000000006        3.5037395248179677     
   25.600000000000001        59.200000000000003        3.5021454646010728     
   25.600000000000001        60.000000000000000        3.5023759628379145     
   25.600000000000001        60.800000000000004        3.5043857433681334     
   25.600000000000001        61.600000000000001        3.5089224532559506     
   25.600000000000001        62.400000000000006        3.5182662411329551     
   25.600000000000001        63.200000000000003        3.5334486172187156     
   25.600000000000001        64.000000000000000        3.5537600929169182     
   25.600000000000001        64.799999999999997        3.5778306162747291     
   25.600000000000001        65.600000000000009        3.6036759299860699     
   25.600000000000001        66.400000000000006        3.6282019022265386     
   25.600000000000001        67.200000000000003        3.6482140048089859     
   25.600000000000001        68.000000000000000        3.6618176942899692     
   25.600000000000001        68.799999999999997        3.6709849023196219     
   25.600000000000001        69.600000000000009        3.6751612547538199     
   25.600000000000001        70.400000000000006        3.6756082779008645     
   25.600000000000001        71.200000000000003        3.6742528365205813     
   25.600000000000001        72.000000000000000        3.6733853036354214     
   25.600000000000001        72.799999999999997        3.6715729941249364     
   25.600000000000001        73.600000000000009        3.6712385155113800     
   25.600000000000001        74.400000000000006        3.6722013341363819     
   25.600000000000001        75.200000000000003        3.6718947525911059     
   25.600000000000001        76.000000000000000        3.6729243624311967     
   25.600000000000001        76.800000000000011        3.6741789908043834     
   25.600000000000001        77.600000000000009        3.6738576368155420     
   25.600000000000001        78.400000000000006        3.6733062218691428     
   25.600000000000001        79.200000000000003        3.6749425321398776     
   25.600000000000001        80.000000000000000        3.6724879886548076     
   25.600000000000001        80.800000000000011        3.6732641831052519     
   25.600000000000001        81.600000000000009        3.6760364255567439     
   25.600000000000001        82.400000000000006        3.6809239076203268     
   25.600000000000001        83.200000000000003        3.6850232528195352     
   25.600000000000001        84.000000000000000        3.6811550226341985     
   25.600000000000001        84.800000000000011        3.6589541096152352     
   25.600000000000001        85.600000000000009        3.6184952196767597     
   25.600000000000001        86.400000000000006        3.5669444014245495     
   25.600000000000001        87.200000000000003        3.5170379523547912     
   25.600000000000001        88.000000000000000        3.5150314070483049     
   25.600000000000001        88.800000000000011        3.5094321218809168     
   25.600000000000001        89.600000000000009        3.5024046720122510     
   25.600000000000001        90.400000000000006        3.5050025881310112     
   25.600000000000001        91.200000000000003        3.5140610040449713     
   25.600000000000001        92.000000000000000        3.5024587646045653     
   25.600000000000001        92.800000000000011        3.5094050104012822     
   25.600000000000001        93.600000000000009        3.5029498809753092     
   25.600000000000001        94.400000000000006        3.5062799726147915     
   25.600000000000001        95.200000000000003        3.5075414780583078     
   25.600000000000001        96.000000000000000        3.5197004064855371     
   25.600000000000001        96.800000000000011        3.5767583130774274     
   25.600000000000001        97.600000000000009        3.6342639364206395     
   25.600000000000001        98.400000000000006        3.6729672745152619     
   25.600000000000001        99.200000000000003        3.6863979179903317     
   25.600000000000001        100.00000000000000        3.6839251506336121     
   25.600000000000001        100.80000000000001        3.6748794286239836     
   25.600000000000001        101.60000000000001        3.6684478327794476     
   25.600000000000001        102.40000000000001        3.6665594724618589     

   26.400000000000002       0.80000000000000004        3.6677797110365056     
   26.400000000000002        1.6000000000000001        3.6694354746235573     
   26.400000000000002        2.4000000000000004        3.6703814892875912     
   26.400000000000002        3.2000000000000002        3.6711044395842558     
   26.400000000000002        4.0000000000000000        3.6708532214259226     
   26.400000000000002        4.8000000000000007        3.6701713777498788     
   26.400000000000002        5.6000000000000005        3.6694552964690859     
   26.400000000000002        6.4000000000000004        3.6689894373905929     
   26.400000000000002        7.2000000000000002        3.6692717436222231     
   26.400000000000002        8.0000000000000000        3.6694672760547782     
   26.400000000000002        8.8000000000000007        3.6692048817628211     
   26.400000000000002        9.6000000000000014        3.6702734373086097     
   26.400000000000002        10.400000000000000        3.6721643836388114     
   26.400000000000002        11.200000000000001        3.6745237666961472     
   26.400000000000002        12.000000000000000        3.6739077364136343     
   26.400000000000002        12.800000000000001        3.6750083991130436     
   26.400000000000002        13.600000000000001        3.6756778995756947     
   26.400000000000002        14.400000000000000        3.6737763939039425     
   26.400000000000002        15.200000000000001        3.6738114085209954     
   26.400000000000002        16.000000000000000        3.6715657992213084     
   26.400000000000002        16.800000000000001        3.6680013207692324     
   26.400000000000002        17.600000000000001        3.6656033014989147     
   26.400000000000002        18.400000000000002        3.6617696721877726     
   26.400000000000002        19.200000000000003        3.6605005010676517     
   26.400000000000002        20.000000000000000        3.6596667642278122     
   26.400000000000002        20.800000000000001        3.6604392303535933     
   26.400000000000002        21.600000000000001        3.6614596775721595     
   26.400000000000002        22.400000000000002        3.6631246502354036     
   26.400000000000002        23.200000000000003        3.6677018323025696     
   26.400000000000002        24.000000000000000        3.6712536937083944     
   26.400000000000002        24.800000000000001        3.6745031589480730     
   26.400000000000002        25.600000000000001        3.6777549373786020     
   26.400000000000002        26.400000000000002        3.6794247260139521     
   26.400000000000002        27.200000000000003        3.6807010206089941     
   26.400000000000002        28.000000000000000        3.6810440577926760     
   26.400000000000002        28.800000000000001        3.6797357809718432     
   26.400000000000002        29.600000000000001        3.6781327551230012     
   26.400000000000002        30.400000000000002        3.6767572938833246     
   26.400000000000002        31.200000000000003        3.6755670234809292     
   26.400000000000002        32.000000000000000        3.6772893656454229     
   26.400000000000002        32.800000000000004        3.6817564091857329     
   26.400000000000002        33.600000000000001        3.6855965345363582     
   26.400000000000002        34.399999999999999        3.6840711775102308     
   26.400000000000002        35.200000000000003        3.6657873070590288     
   26.400000000000002        36.000000000000000        3.6285399179498472     
   26.400000000000002        36.800000000000004        3.5802043017699368     
   26.400000000000002        37.600000000000001        3.5359524674039875     
   26.400000000000002        38.400000000000006        3.5071120487307104     
   26.400000000000002        39.200000000000003        3.5127346317812682     
   26.400000000000002        40.000000000000000        3.5034922536738429     
   26.400000000000002        40.800000000000004        3.5161861069100895     
   26.400000000000002        41.600000000000001        3.5036585846640511     
   26.400000000000002        42.400000000000006        3.5091673929220835     
   26.400000000000002        43.200000000000003        3.5034773705738735     
   26.400000000000002        44.000000000000000        3.5081207855032090     
   26.400000000000002        44.800000000000004        3.5171223814180466     
   26.400000000000002        45.600000000000001        3.5137719165232388     
   26.400000000000002        46.400000000000006        3.5557973455867375     
   26.400000000000002        47.200000000000003        3.6064324548902453     
   26.400000000000002        48.000000000000000        3.6515960290521239     
   26.400000000000002        48.800000000000004        3.6792381984470603     
   26.400000000000002        49.600000000000001        3.6834343025304381     
   26.400000000000002        50.400000000000006        3.6717366578720783     
   26.400000000000002        51.200000000000003        3.6491623394761690     
   26.400000000000002        52.000000000000000        3.6215754767673478     
   26.400000000000002        52.800000000000004        3.5927044828142027     
   26.400000000000002        53.600000000000001        3.5658461511553501     
   26.400000000000002        54.400000000000006        3.5425257074102738     
   26.400000000000002        55.200000000000003        3.5241535200730563     
   26.400000000000002        56.000000000000000        3.5129856474137933     
   26.400000000000002        56.800000000000004        3.5066590158247175     
   26.400000000000002        57.600000000000001        3.5021344450034886     
   26.400000000000002        58.400000000000006        3.5022444586343293     
   26.400000000000002        59.200000000000003        3.5017031316890650     
   26.400000000000002        60.000000000000000        3.5017220531778332     
   26.400000000000002        60.800000000000004        3.5016044829914872     
   26.400000000000002        61.600000000000001        3.5058956410045967     
   26.400000000000002        62.400000000000006        3.5118872466249198     
   26.400000000000002        63.200000000000003        3.5264467437262788     
   26.400000000000002        64.000000000000000        3.5457488490182398     
   26.400000000000002        64.799999999999997        3.5706484461528603     
   26.400000000000002        65.600000000000009        3.5970177101044314     
   26.400000000000002        66.400000000000006        3.6227357876443951     
   26.400000000000002        67.200000000000003        3.6448998672809743     
   26.400000000000002        68.000000000000000        3.6615114548576795     
   26.400000000000002        68.799999999999997        3.6707127188138617     
   26.400000000000002        69.600000000000009        3.6759127134246885     
   26.400000000000002        70.400000000000006        3.6771947172469073     
   26.400000000000002        71.200000000000003        3.6759577661604563     
   26.400000000000002        72.000000000000000        3.6748710073801631     
   26.400000000000002        72.799999999999997        3.6741368671109722     
   26.400000000000002        73.600000000000009        3.6741584900889315     
   26.400000000000002        74.400000000000006        3.6729624437651927     
   26.400000000000002        75.200000000000003        3.6746230325862785     
   26.400000000000002        76.000000000000000        3.6746213239003840     
   26.400000000000002        76.800000000000011        3.6753378172430069     
   26.400000000000002        77.600000000000009        3.6761556104730979     
   26.400000000000002        78.400000000000006        3.6756244688303714     
   26.400000000000002        79.200000000000003        3.6741924252861922     
   26.400000000000002        80.000000000000000        3.6738882535005342     
   26.400000000000002        80.800000000000011        3.6741423834199272     
   26.400000000000002        81.600000000000009        3.6758011740826588     
   26.400000000000002        82.400000000000006        3.6796229079309772     
   26.400000000000002        83.200000000000003        3.6852946480839575     
   26.400000000000002        84.000000000000000        3.6861129801750194     
   26.400000000000002        84.800000000000011        3.6772513162138880     
   26.400000000000002        85.600000000000009        3.6530624040339919     
   26.400000000000002        86.400000000000006        3.6141530362685557     
   26.400000000000002        87.200000000000003        3.5681566846344688     
   26.400000000000002        88.000000000000000        3.5219669967920346     
   26.400000000000002        88.800000000000011        3.5203800951508026     
   26.400000000000002        89.600000000000009        3.5027569890233350     
   26.400000000000002        90.400000000000006        3.5049348466629358     
   26.400000000000002        91.200000000000003        3.5008499675550229     
   26.400000000000002        92.000000000000000        3.5008470417672881     
   26.400000000000002        92.800000000000011        3.5081599402047039     
   26.400000000000002        93.600000000000009        3.5056274855348266     
   26.400000000000002        94.400000000000006        3.5146827759742481     
   26.400000000000002        95.200000000000003        3.5314266304180149     
   26.400000000000002        96.000000000000000        3.5776065657872866     
   26.400000000000002        96.800000000000011        3.6268763328635414     
   26.400000000000002        97.600000000000009        3.6651233359213600     
   26.400000000000002        98.400000000000006        3.6835136426835788     
   26.400000000000002        99.200000000000003        3.6854900909807524     
   26.400000000000002        100.00000000000000        3.6787377691255010     
   26.400000000000002        100.80000000000001        3.6708822733537314     
   26.400000000000002        101.60000000000001        3.6661677722051889     
   26.400000000000002        102.40000000000001        3.6669484722636470     

   27.200000000000003       0.80000000000000004        3.6683949057913301     
   27.200000000000003        1.6000000000000001        3.6701231787883586     
   27.200000000000003        2.4000000000000004        3.6706047602109351     
   27.200000000000003        3.2000000000000002        3.6709339954440301     
   27.200000000000003        4.0000000000000000        3.6706377387869087     
   27.200000000000003        4.8000000000000007        3.6696027083268103     
   27.200000000000003        5.6000000000000005        3.6700143458827834     
   27.200000000000003        6.4000000000000004        3.6731059318870098     
   27.200000000000003        7.2000000000000002        3.6685229355957252     
   27.200000000000003        8.0000000000000000        3.6692564054362089     
   27.200000000000003        8.8000000000000007        3.6697119278425689     
   27.200000000000003        9.6000000000000014        3.6696665934700787     
   27.200000000000003        10.400000000000000        3.6695706871038571     
   27.200000000000003        11.200000000000001        3.6710932276807382     
   27.200000000000003        12.000000000000000        3.6719294699780072     
   27.200000000000003        12.800000000000001        3.6734030017562325     
   27.200000000000003        13.600000000000001        3.6755016593982983     
   27.200000000000003        14.400000000000000        3.6749447644514119     
   27.200000000000003        15.200000000000001        3.6753136432502207     
   27.200000000000003        16.000000000000000        3.6746774112788900     
   27.200000000000003        16.800000000000001        3.6743885973613102     
   27.200000000000003        17.600000000000001        3.6732395926496029     
   27.200000000000003        18.400000000000002        3.6732005727807717     
   27.200000000000003        19.200000000000003        3.6726612066304409     
   27.200000000000003        20.000000000000000        3.6727652803390978     
   27.200000000000003        20.800000000000001        3.6735870324826267     
   27.200000000000003        21.600000000000001        3.6744379886456966     
   27.200000000000003        22.400000000000002        3.6748072669394669     
   27.200000000000003        23.200000000000003        3.6762038980264680     
   27.200000000000003        24.000000000000000        3.6765855712780060     
   27.200000000000003        24.800000000000001        3.6763703401207888     
   27.200000000000003        25.600000000000001        3.6761533105711832     
   27.200000000000003        26.400000000000002        3.6764502523963900     
   27.200000000000003        27.200000000000003        3.6767245492944207     
   27.200000000000003        28.000000000000000        3.6740242021314038     
   27.200000000000003        28.800000000000001        3.6706080055108132     
   27.200000000000003        29.600000000000001        3.6705403766512195     
   27.200000000000003        30.400000000000002        3.6699616328211921     
   27.200000000000003        31.200000000000003        3.6717051737622510     
   27.200000000000003        32.000000000000000        3.6771739579341096     
   27.200000000000003        32.800000000000004        3.6844651110677122     
   27.200000000000003        33.600000000000001        3.6878327991911268     
   27.200000000000003        34.399999999999999        3.6782666909624484     
   27.200000000000003        35.200000000000003        3.6427419885207972     
   27.200000000000003        36.000000000000000        3.5870854281790252     
   27.200000000000003        36.800000000000004        3.5310109186333891     
   27.200000000000003        37.600000000000001        3.5044517278244953     
   27.200000000000003        38.400000000000006        3.5006080285249088     
   27.200000000000003        39.200000000000003        3.5058425684354626     
   27.200000000000003        40.000000000000000        3.5166101555369460     
   27.200000000000003        40.800000000000004        3.5106554558548950     
   27.200000000000003        41.600000000000001        3.5075576694637518     
   27.200000000000003        42.400000000000006        3.5092023791239262     
   27.200000000000003        43.200000000000003        3.5023546331342117     
   27.200000000000003        44.000000000000000        3.5036575352902193     
   27.200000000000003        44.800000000000004        3.5038506328739873     
   27.200000000000003        45.600000000000001        3.5039961750823707     
   27.200000000000003        46.400000000000006        3.5039164809511822     
   27.200000000000003        47.200000000000003        3.5473370275784704     
   27.200000000000003        48.000000000000000        3.6079668597618064     
   27.200000000000003        48.800000000000004        3.6542182258123082     
   27.200000000000003        49.600000000000001        3.6765783292756415     
   27.200000000000003        50.400000000000006        3.6716517137223788     
   27.200000000000003        51.200000000000003        3.6507477140423918     
   27.200000000000003        52.000000000000000        3.6219297610539236     
   27.200000000000003        52.800000000000004        3.5893478885310377     
   27.200000000000003        53.600000000000001        3.5601537375654266     
   27.200000000000003        54.400000000000006        3.5363722858882740     
   27.200000000000003        55.200000000000003        3.5185798172855787     
   27.200000000000003        56.000000000000000        3.5080831438240905     
   27.200000000000003        56.800000000000004        3.5034799546774811     
   27.200000000000003        57.600000000000001        3.5036217594663088     
   27.200000000000003        58.400000000000006        3.5029175069427998     
   27.200000000000003        59.200000000000003        3.5029228580005163     
   27.200000000000003        60.000000000000000        3.5032515786558598     
   27.200000000000003        60.800000000000004        3.5027348821795052     
   27.200000000000003        61.600000000000001        3.5040658124473381     
   27.200000000000003        62.400000000000006        3.5100483564279776     
   27.200000000000003        63.200000000000003        3.5226479191587767     
   27.200000000000003        64.000000000000000        3.5414261041164550     
   27.200000000000003        64.799999999999997        3.5659277125108595     
   27.200000000000003        65.600000000000009        3.5933763249085828     
   27.200000000000003        66.400000000000006        3.6205804880513659     
   27.200000000000003        67.200000000000003        3.6437466496650517     
   27.200000000000003        68.000000000000000        3.6615443115237603     
   27.200000000000003        68.799999999999997        3.6713943930959929     
   27.200000000000003        69.600000000000009        3.6771463692126161     
   27.200000000000003        70.400000000000006        3.6808595610033188     
   27.200000000000003        71.200000000000003        3.6792645802918225     
   27.200000000000003        72.000000000000000        3.6766807972066591     
   27.200000000000003        72.799999999999997        3.6760592075360821     
   27.200000000000003        73.600000000000009        3.6742920357085058     
   27.200000000000003        74.400000000000006        3.6741873534971323     
   27.200000000000003        75.200000000000003        3.6744786749322156     
   27.200000000000003        76.000000000000000        3.6760035967595597     
   27.200000000000003        76.800000000000011        3.6751203900319336     
   27.200000000000003        77.600000000000009        3.6752961875051988     
   27.200000000000003        78.400000000000006        3.6752368666798811     
   27.200000000000003        79.200000000000003        3.6741254182076353     
   27.200000000000003        80.000000000000000        3.6735101553017575     
   27.200000000000003        80.800000000000011        3.6732655255369826     
   27.200000000000003        81.600000000000009        3.6744633895912409     
   27.200000000000003        82.400000000000006        3.6774578972712009     
   27.200000000000003        83.200000000000003        3.6829229078621490     
   27.200000000000003        84.000000000000000        3.6868090115696761     
   27.200000000000003        84.800000000000011        3.6875345840077434     
   27.200000000000003        85.600000000000009        3.6762701423217310     
   27.200000000000003        86.400000000000006        3.6542925106746327     
   27.200000000000003        87.200000000000003        3.6219210141455891     
   27.200000000000003        88.000000000000000        3.5850041807117763     
   27.200000000000003        88.800000000000011        3.5522796311621061     
   27.200000000000003        89.600000000000009        3.5306350059738429     
   27.200000000000003        90.400000000000006        3.5172941217098330     
   27.200000000000003        91.200000000000003        3.5094807215395374     
   27.200000000000003        92.000000000000000        3.5097834053113197     
   27.200000000000003        92.800000000000011        3.5185388849311456     
   27.200000000000003        93.600000000000009        3.5348571524260595     
   27.200000000000003        94.400000000000006        3.5599034891834633     
   27.200000000000003        95.200000000000003        3.5943755552192731     
   27.200000000000003        96.000000000000000        3.6324747148227927     
   27.200000000000003        96.800000000000011        3.6629650881376068     
   27.200000000000003        97.600000000000009        3.6803481325414475     
   27.200000000000003        98.400000000000006        3.6844911798917406     
   27.200000000000003        99.200000000000003        3.6802185041263149     
   27.200000000000003        100.00000000000000        3.6735134422799400     
   27.200000000000003        100.80000000000001        3.6682910269869575     
   27.200000000000003        101.60000000000001        3.6660457508600333     
   27.200000000000003        102.40000000000001        3.6670755316680910     

   28.000000000000000       0.80000000000000004        3.6702312917327831     
   28.000000000000000        1.6000000000000001        3.6706580897980627     
   28.000000000000000        2.4000000000000004        3.6715036167668842     
   28.000000000000000        3.2000000000000002        3.6715093536449901     
   28.000000000000000        4.0000000000000000        3.6702921478174022     
   28.000000000000000        4.8000000000000007        3.6696581100636840     
   28.000000000000000        5.6000000000000005        3.6700402254872344     
   28.000000000000000        6.4000000000000004        3.6701855334564231     
   28.000000000000000        7.2000000000000002        3.6692014996489011     
   28.000000000000000        8.0000000000000000        3.6689831412565383     
   28.000000000000000        8.8000000000000007        3.6695088352279690     
   28.000000000000000        9.6000000000000014        3.6687049679247132     
   28.000000000000000        10.400000000000000        3.6699969559188079     
   28.000000000000000        11.200000000000001        3.6703889247911037     
   28.000000000000000        12.000000000000000        3.6706670262355954     
   28.000000000000000        12.800000000000001        3.6717265199287912     
   28.000000000000000        13.600000000000001        3.6729516217603240     
   28.000000000000000        14.400000000000000        3.6733042607526802     
   28.000000000000000        15.200000000000001        3.6746180733578235     
   28.000000000000000        16.000000000000000        3.6756671690783000     
   28.000000000000000        16.800000000000001        3.6763117630879365     
   28.000000000000000        17.600000000000001        3.6766916000067664     
   28.000000000000000        18.400000000000002        3.6776993196293066     
   28.000000000000000        19.200000000000003        3.6788913297909542     
   28.000000000000000        20.000000000000000        3.6800864988025048     
   28.000000000000000        20.800000000000001        3.6805876682475813     
   28.000000000000000        21.600000000000001        3.6801964588870892     
   28.000000000000000        22.400000000000002        3.6791138730995430     
   28.000000000000000        23.200000000000003        3.6770992319506561     
   28.000000000000000        24.000000000000000        3.6742871363530658     
   28.000000000000000        24.800000000000001        3.6715243959857653     
   28.000000000000000        25.600000000000001        3.6674338041209098     
   28.000000000000000        26.400000000000002        3.6648252983796992     
   28.000000000000000        27.200000000000003        3.6626516487453102     
   28.000000000000000        28.000000000000000        3.6602945736122976     
   28.000000000000000        28.800000000000001        3.6592048995506024     
   28.000000000000000        29.600000000000001        3.6581429430183241     
   28.000000000000000        30.400000000000002        3.6582801904556441     
   28.000000000000000        31.200000000000003        3.6642958756084552     
   28.000000000000000        32.000000000000000        3.6739531948422104     
   28.000000000000000        32.800000000000004        3.6839350833552467     
   28.000000000000000        33.600000000000001        3.6845006922906607     
   28.000000000000000        34.399999999999999        3.6619708879483439     
   28.000000000000000        35.200000000000003        3.6105601190798553     
   28.000000000000000        36.000000000000000        3.5440211688852852     
   28.000000000000000        36.800000000000004        3.5061803181115443     
   28.000000000000000        37.600000000000001        3.5076199561987278     
   28.000000000000000        38.400000000000006        3.5027753701908595     
   28.000000000000000        39.200000000000003        3.5009004679605269     
   28.000000000000000        40.000000000000000        3.5013635919537691     
   28.000000000000000        40.800000000000004        3.5004607970934587     
   28.000000000000000        41.600000000000001        3.5093609589664698     
   28.000000000000000        42.400000000000006        3.5053991894033873     
   28.000000000000000        43.200000000000003        3.5105891701980148     
   28.000000000000000        44.000000000000000        3.5145867477498247     
   28.000000000000000        44.800000000000004        3.5012385172231575     
   28.000000000000000        45.600000000000001        3.5182726975769567     
   28.000000000000000        46.400000000000006        3.5148620036826230     
   28.000000000000000        47.200000000000003        3.5034909901611582     
   28.000000000000000        48.000000000000000        3.5562882324836314     
   28.000000000000000        48.800000000000004        3.6181911664611763     
   28.000000000000000        49.600000000000001        3.6592616598301109     
   28.000000000000000        50.400000000000006        3.6688018557154978     
   28.000000000000000        51.200000000000003        3.6516676022382342     
   28.000000000000000        52.000000000000000        3.6215426686089942     
   28.000000000000000        52.800000000000004        3.5898952834689171     
   28.000000000000000        53.600000000000001        3.5588578962945512     
   28.000000000000000        54.400000000000006        3.5346310219255077     
   28.000000000000000        55.200000000000003        3.5165132576396303     
   28.000000000000000        56.000000000000000        3.5074847925079835     
   28.000000000000000        56.800000000000004        3.5031640468048639     
   28.000000000000000        57.600000000000001        3.5028454269919429     
   28.000000000000000        58.400000000000006        3.5051132598349368     
   28.000000000000000        59.200000000000003        3.5052576613574202     
   28.000000000000000        60.000000000000000        3.5051641733808983     
   28.000000000000000        60.800000000000004        3.5032503471864977     
   28.000000000000000        61.600000000000001        3.5047373487084372     
   28.000000000000000        62.400000000000006        3.5097808676859845     
   28.000000000000000        63.200000000000003        3.5217722990445188     
   28.000000000000000        64.000000000000000        3.5411586745725110     
   28.000000000000000        64.799999999999997        3.5644277647475620     
   28.000000000000000        65.600000000000009        3.5921767038058845     
   28.000000000000000        66.400000000000006        3.6196150263343663     
   28.000000000000000        67.200000000000003        3.6430407277158090     
   28.000000000000000        68.000000000000000        3.6610023751872114     
   28.000000000000000        68.799999999999997        3.6729252736674063     
   28.000000000000000        69.600000000000009        3.6799614705583568     
   28.000000000000000        70.400000000000006        3.6823587305665928     
   28.000000000000000        71.200000000000003        3.6830831450759907     
   28.000000000000000        72.000000000000000        3.6799075603767331     
   28.000000000000000        72.799999999999997        3.6772708348836258     
   28.000000000000000        73.600000000000009        3.6755669615233106     
   28.000000000000000        74.400000000000006        3.6749226460742195     
   28.000000000000000        75.200000000000003        3.6752087246052199     
   28.000000000000000        76.000000000000000        3.6725992279652058     
   28.000000000000000        76.800000000000011        3.6719949730341797     
   28.000000000000000        77.600000000000009        3.6719640283845996     
   28.000000000000000        78.400000000000006        3.6700236338069545     
   28.000000000000000        79.200000000000003        3.6688279378688713     
   28.000000000000000        80.000000000000000        3.6683122922605116     
   28.000000000000000        80.800000000000011        3.6682215750931828     
   28.000000000000000        81.600000000000009        3.6690890461627634     
   28.000000000000000        82.400000000000006        3.6718801742265401     
   28.000000000000000        83.200000000000003        3.6760215613249163     
   28.000000000000000        84.000000000000000        3.6823035215482229     
   28.000000000000000        84.800000000000011        3.6860612988772559     
   28.000000000000000        85.600000000000009        3.6858213494814067     
   28.000000000000000        86.400000000000006        3.6780727866158824     
   28.000000000000000        87.200000000000003        3.6631678421834541     
   28.000000000000000        88.000000000000000        3.6407669993032488     
   28.000000000000000        88.800000000000011        3.6174213796484618     
   28.000000000000000        89.600000000000009        3.5967488486832262     
   28.000000000000000        90.400000000000006        3.5813073830535496     
   28.000000000000000        91.200000000000003        3.5743021998858255     
   28.000000000000000        92.000000000000000        3.5746399085595404     
   28.000000000000000        92.800000000000011        3.5839510271301585     
   28.000000000000000        93.600000000000009        3.6011829627329650     
   28.000000000000000        94.400000000000006        3.6234882718263464     
   28.000000000000000        95.200000000000003        3.6474721642821786     
   28.000000000000000        96.000000000000000        3.6675927717782812     
   28.000000000000000        96.800000000000011        3.6796673468949885     
   28.000000000000000        97.600000000000009        3.6832203365462428     
   28.000000000000000        98.400000000000006        3.6798578271511051     
   28.000000000000000        99.200000000000003        3.6739419117361676     
   28.000000000000000        100.00000000000000        3.6691981410369596     
   28.000000000000000        100.80000000000001        3.6670420453370118     
   28.000000000000000        101.60000000000001        3.6669487293783187     
   28.000000000000000        102.40000000000001        3.6680707488674771     

   28.800000000000001       0.80000000000000004        3.6703985492438225     
   28.800000000000001        1.6000000000000001        3.6709363000140680     
   28.800000000000001        2.4000000000000004        3.6694949952664015     
   28.800000000000001        3.2000000000000002        3.6701602924464267     
   28.800000000000001        4.0000000000000000        3.6696920247112033     
   28.800000000000001        4.8000000000000007        3.6697087832172897     
   28.800000000000001        5.6000000000000005        3.6700807692177295     
   28.800000000000001        6.4000000000000004        3.6688588832604916     
   28.800000000000001        7.2000000000000002        3.6695163811406557     
   28.800000000000001        8.0000000000000000        3.6691396582090792     
   28.800000000000001        8.8000000000000007        3.6676215248378101     
   28.800000000000001        9.6000000000000014        3.6683902353719260     
   28.800000000000001        10.400000000000000        3.6691631230969337     
   28.800000000000001        11.200000000000001        3.6684065954205174     
   28.800000000000001        12.000000000000000        3.6700837689809469     
   28.800000000000001        12.800000000000001        3.6702777498170054     
   28.800000000000001        13.600000000000001        3.6702337967034993     
   28.800000000000001        14.400000000000000        3.6717177026995023     
   28.800000000000001        15.200000000000001        3.6720676500920173     
   28.800000000000001        16.000000000000000        3.6753692684713268     
   28.800000000000001        16.800000000000001        3.6762685849640122     
   28.800000000000001        17.600000000000001        3.6785431161353306     
   28.800000000000001        18.400000000000002        3.6790067880781563     
   28.800000000000001        19.200000000000003        3.6810212880234698     
   28.800000000000001        20.000000000000000        3.6816906549158563     
   28.800000000000001        20.800000000000001        3.6806576115464229     
   28.800000000000001        21.600000000000001        3.6791239739851984     
   28.800000000000001        22.400000000000002        3.6738633577712334     
   28.800000000000001        23.200000000000003        3.6704936442679146     
   28.800000000000001        24.000000000000000        3.6646543723394887     
   28.800000000000001        24.800000000000001        3.6575108111539496     
   28.800000000000001        25.600000000000001        3.6527147356444210     
   28.800000000000001        26.400000000000002        3.6467695836025298     
   28.800000000000001        27.200000000000003        3.6433910690314226     
   28.800000000000001        28.000000000000000        3.6409230101508783     
   28.800000000000001        28.800000000000001        3.6396475961020776     
   28.800000000000001        29.600000000000001        3.6407568611608223     
   28.800000000000001        30.400000000000002        3.6432481965751946     
   28.800000000000001        31.200000000000003        3.6529135294606774     
   28.800000000000001        32.000000000000000        3.6660485575242094     
   28.800000000000001        32.800000000000004        3.6783989228772480     
   28.800000000000001        33.600000000000001        3.6754825801847546     
   28.800000000000001        34.399999999999999        3.6406219257619816     
   28.800000000000001        35.200000000000003        3.5777348085265310     
   28.800000000000001        36.000000000000000        3.5091537160277722     
   28.800000000000001        36.800000000000004        3.5157400968844459     
   28.800000000000001        37.600000000000001        3.5179223104549138     
   28.800000000000001        38.400000000000006        3.5081760835656701     
   28.800000000000001        39.200000000000003        3.6396821313884375     
   28.800000000000001        40.000000000000000        3.7118134175371531     
   28.800000000000001        40.800000000000004        3.7137406658606018     
   28.800000000000001        41.600000000000001        3.7016265478964039     
   28.800000000000001        42.400000000000006        3.6812763886047857     
   28.800000000000001        43.200000000000003        3.5999925969587530     
   28.800000000000001        44.000000000000000        3.5020272795306564     
   28.800000000000001        44.800000000000004        3.4977215140068720     
   28.800000000000001        45.600000000000001        3.4988996789313296     
   28.800000000000001        46.400000000000006        3.5065230210871250     
   28.800000000000001        47.200000000000003        3.5092450167161697     
   28.800000000000001        48.000000000000000        3.5124117184503603     
   28.800000000000001        48.800000000000004        3.5775127842524328     
   28.800000000000001        49.600000000000001        3.6341215704655663     
   28.800000000000001        50.400000000000006        3.6622885737146511     
   28.800000000000001        51.200000000000003        3.6543313234951444     
   28.800000000000001        52.000000000000000        3.6271004132156244     
   28.800000000000001        52.800000000000004        3.5939917402146717     
   28.800000000000001        53.600000000000001        3.5617514314791356     
   28.800000000000001        54.400000000000006        3.5362492081857777     
   28.800000000000001        55.200000000000003        3.5187366648504357     
   28.800000000000001        56.000000000000000        3.5086657823432641     
   28.800000000000001        56.800000000000004        3.5042974032612606     
   28.800000000000001        57.600000000000001        3.5036467197174641     
   28.800000000000001        58.400000000000006        3.5049039363628194     
   28.800000000000001        59.200000000000003        3.5062002615681447     
   28.800000000000001        60.000000000000000        3.5061299879027463     
   28.800000000000001        60.800000000000004        3.5056145978754572     
   28.800000000000001        61.600000000000001        3.5061536221476675     
   28.800000000000001        62.400000000000006        3.5101782172712439     
   28.800000000000001        63.200000000000003        3.5231736134894138     
   28.800000000000001        64.000000000000000        3.5411697891459304     
   28.800000000000001        64.799999999999997        3.5654489316719089     
   28.800000000000001        65.600000000000009        3.5916358742767676     
   28.800000000000001        66.400000000000006        3.6210105032184741     
   28.800000000000001        67.200000000000003        3.6430282669691829     
   28.800000000000001        68.000000000000000        3.6620594778223818     
   28.800000000000001        68.799999999999997        3.6748262145290318     
   28.800000000000001        69.600000000000009        3.6823759045093136     
   28.800000000000001        70.400000000000006        3.6852074842381013     
   28.800000000000001        71.200000000000003        3.6847291041190302     
   28.800000000000001        72.000000000000000        3.6829949810431009     
   28.800000000000001        72.799999999999997        3.6801650044821952     
   28.800000000000001        73.600000000000009        3.6770985555694629     
   28.800000000000001        74.400000000000006        3.6737601608843007     
   28.800000000000001        75.200000000000003        3.6702145044367458     
   28.800000000000001        76.000000000000000        3.6677053109706415     
   28.800000000000001        76.800000000000011        3.6646324198699074     
   28.800000000000001        77.600000000000009        3.6616642700642354     
   28.800000000000001        78.400000000000006        3.6581396798124484     
   28.800000000000001        79.200000000000003        3.6568861974761280     
   28.800000000000001        80.000000000000000        3.6566956137261433     
   28.800000000000001        80.800000000000011        3.6567968083222802     
   28.800000000000001        81.600000000000009        3.6569765846794127     
   28.800000000000001        82.400000000000006        3.6603858831449467     
   28.800000000000001        83.200000000000003        3.6656060306277443     
   28.800000000000001        84.000000000000000        3.6723169028310960     
   28.800000000000001        84.800000000000011        3.6787124032421734     
   28.800000000000001        85.600000000000009        3.6843445060131552     
   28.800000000000001        86.400000000000006        3.6858469998248871     
   28.800000000000001        87.200000000000003        3.6830186305790713     
   28.800000000000001        88.000000000000000        3.6746010394270456     
   28.800000000000001        88.800000000000011        3.6623345647059407     
   28.800000000000001        89.600000000000009        3.6520119232766075     
   28.800000000000001        90.400000000000006        3.6428630993782662     
   28.800000000000001        91.200000000000003        3.6380913370575274     
   28.800000000000001        92.000000000000000        3.6385885155472635     
   28.800000000000001        92.800000000000011        3.6439896489146482     
   28.800000000000001        93.600000000000009        3.6533055287092595     
   28.800000000000001        94.400000000000006        3.6646162251104868     
   28.800000000000001        95.200000000000003        3.6748489172343675     
   28.800000000000001        96.000000000000000        3.6808034621249832     
   28.800000000000001        96.800000000000011        3.6818533947779972     
   28.800000000000001        97.600000000000009        3.6785015451112115     
   28.800000000000001        98.400000000000006        3.6739810395926522     
   28.800000000000001        99.200000000000003        3.6697255322475866     
   28.800000000000001        100.00000000000000        3.6672484947346211     
   28.800000000000001        100.80000000000001        3.6673715471706121     
   28.800000000000001        101.60000000000001        3.6681415298601339     
   28.800000000000001        102.40000000000001        3.6691980614262234     

   29.600000000000001       0.80000000000000004        3.6702954814960611     
   29.600000000000001        1.6000000000000001        3.6716809577782286     
   29.600000000000001        2.4000000000000004        3.6704934913302325     
   29.600000000000001        3.2000000000000002        3.6696356886256156     
   29.600000000000001        4.0000000000000000        3.6694199013253894     
   29.600000000000001        4.8000000000000007        3.6697095364726775     
   29.600000000000001        5.6000000000000005        3.6696763493188125     
   29.600000000000001        6.4000000000000004        3.6687073231988481     
   29.600000000000001        7.2000000000000002        3.6689231710416950     
   29.600000000000001        8.0000000000000000        3.6679094528305005     
   29.600000000000001        8.8000000000000007        3.6693448540822562     
   29.600000000000001        9.6000000000000014        3.6710504626590836     
   29.600000000000001        10.400000000000000        3.6692314478496431     
   29.600000000000001        11.200000000000001        3.6694158802629433     
   29.600000000000001        12.000000000000000        3.6698458369439590     
   29.600000000000001        12.800000000000001        3.6698893099788887     
   29.600000000000001        13.600000000000001        3.6720115099295270     
   29.600000000000001        14.400000000000000        3.6712661316686650     
   29.600000000000001        15.200000000000001        3.6724838532245356     
   29.600000000000001        16.000000000000000        3.6739415558096904     
   29.600000000000001        16.800000000000001        3.6755633194575865     
   29.600000000000001        17.600000000000001        3.6775525246653320     
   29.600000000000001        18.400000000000002        3.6796425043951602     
   29.600000000000001        19.200000000000003        3.6804862266607250     
   29.600000000000001        20.000000000000000        3.6797194453371347     
   29.600000000000001        20.800000000000001        3.6776457156523295     
   29.600000000000001        21.600000000000001        3.6728748666242654     
   29.600000000000001        22.400000000000002        3.6661255272432567     
   29.600000000000001        23.200000000000003        3.6574534087158770     
   29.600000000000001        24.000000000000000        3.6466504835284490     
   29.600000000000001        24.800000000000001        3.6377678986029918     
   29.600000000000001        25.600000000000001        3.6299059145052710     
   29.600000000000001        26.400000000000002        3.6230656782949868     
   29.600000000000001        27.200000000000003        3.6186794537716049     
   29.600000000000001        28.000000000000000        3.6160729642061522     
   29.600000000000001        28.800000000000001        3.6150545787608843     
   29.600000000000001        29.600000000000001        3.6168215131772219     
   29.600000000000001        30.400000000000002        3.6220304799260852     
   29.600000000000001        31.200000000000003        3.6355270012935956     
   29.600000000000001        32.000000000000000        3.6533662632224466     
   29.600000000000001        32.800000000000004        3.6676235966320925     
   29.600000000000001        33.600000000000001        3.6611404299474173     
   29.600000000000001        34.399999999999999        3.6180583009264389     
   29.600000000000001        35.200000000000003        3.5486835589585422     
   29.600000000000001        36.000000000000000        3.5034966141495980     
   29.600000000000001        36.800000000000004        3.5031094000849787     
   29.600000000000001        37.600000000000001        3.5125483288404560     
   29.600000000000001        38.400000000000006        3.6293165855424809     
   29.600000000000001        39.200000000000003        4.4995924969582282     
   29.600000000000001        40.000000000000000        4.5212493123557946     
   29.600000000000001        40.800000000000004        4.5534884057550036     
   29.600000000000001        41.600000000000001        4.5491757211017232     
   29.600000000000001        42.400000000000006        4.5150693105341615     
   29.600000000000001        43.200000000000003        4.5030649622716794     
   29.600000000000001        44.000000000000000        3.7070252304744487     
   29.600000000000001        44.800000000000004        3.5073167613130658     
   29.600000000000001        45.600000000000001        3.5170244067354171     
   29.600000000000001        46.400000000000006        3.5074597759729191     
   29.600000000000001        47.200000000000003        3.5012854088082674     
   29.600000000000001        48.000000000000000        3.5057406938488525     
   29.600000000000001        48.800000000000004        3.5395952377833315     
   29.600000000000001        49.600000000000001        3.6080614462955882     
   29.600000000000001        50.400000000000006        3.6511567717472637     
   29.600000000000001        51.200000000000003        3.6549776600239157     
   29.600000000000001        52.000000000000000        3.6335492884468770     
   29.600000000000001        52.800000000000004        3.6003797731550891     
   29.600000000000001        53.600000000000001        3.5684663969640327     
   29.600000000000001        54.400000000000006        3.5428472991131161     
   29.600000000000001        55.200000000000003        3.5222988542136555     
   29.600000000000001        56.000000000000000        3.5110833365532272     
   29.600000000000001        56.800000000000004        3.5065692182165153     
   29.600000000000001        57.600000000000001        3.5050699336921602     
   29.600000000000001        58.400000000000006        3.5056759656820056     
   29.600000000000001        59.200000000000003        3.5070297724306165     
   29.600000000000001        60.000000000000000        3.5060918617122407     
   29.600000000000001        60.800000000000004        3.5051743179201291     
   29.600000000000001        61.600000000000001        3.5069987794023119     
   29.600000000000001        62.400000000000006        3.5125780786180578     
   29.600000000000001        63.200000000000003        3.5236904514450993     
   29.600000000000001        64.000000000000000        3.5375283290473418     
   29.600000000000001        64.799999999999997        3.5644514251760859     
   29.600000000000001        65.600000000000009        3.5905754472935651     
   29.600000000000001        66.400000000000006        3.6173271855042231     
   29.600000000000001        67.200000000000003        3.6404465964132231     
   29.600000000000001        68.000000000000000        3.6593688685810308     
   29.600000000000001        68.799999999999997        3.6745919747461695     
   29.600000000000001        69.600000000000009        3.6829248736419866     
   29.600000000000001        70.400000000000006        3.6868145752690245     
   29.600000000000001        71.200000000000003        3.6871065470706181     
   29.600000000000001        72.000000000000000        3.6847397055716633     
   29.600000000000001        72.799999999999997        3.6799041894817748     
   29.600000000000001        73.600000000000009        3.6754270392609421     
   29.600000000000001        74.400000000000006        3.6703570665311913     
   29.600000000000001        75.200000000000003        3.6644942343270213     
   29.600000000000001        76.000000000000000        3.6566463829720024     
   29.600000000000001        76.800000000000011        3.6519364542316199     
   29.600000000000001        77.600000000000009        3.6470740251883158     
   29.600000000000001        78.400000000000006        3.6418045570393471     
   29.600000000000001        79.200000000000003        3.6395042005529405     
   29.600000000000001        80.000000000000000        3.6383926829606477     
   29.600000000000001        80.800000000000011        3.6389631963682780     
   29.600000000000001        81.600000000000009        3.6411751817496905     
   29.600000000000001        82.400000000000006        3.6449130529999350     
   29.600000000000001        83.200000000000003        3.6518509486622488     
   29.600000000000001        84.000000000000000        3.6576833380982703     
   29.600000000000001        84.800000000000011        3.6670149265284251     
   29.600000000000001        85.600000000000009        3.6757856285183483     
   29.600000000000001        86.400000000000006        3.6830134377238357     
   29.600000000000001        87.200000000000003        3.6865412188991780     
   29.600000000000001        88.000000000000000        3.6863696642351833     
   29.600000000000001        88.800000000000011        3.6823613125231045     
   29.600000000000001        89.600000000000009        3.6796772641839630     
   29.600000000000001        90.400000000000006        3.6764787273765354     
   29.600000000000001        91.200000000000003        3.6737985959146862     
   29.600000000000001        92.000000000000000        3.6734165494175359     
   29.600000000000001        92.800000000000011        3.6753636560420149     
   29.600000000000001        93.600000000000009        3.6777986066192230     
   29.600000000000001        94.400000000000006        3.6801676215343146     
   29.600000000000001        95.200000000000003        3.6811081612514971     
   29.600000000000001        96.000000000000000        3.6802343167912377     
   29.600000000000001        96.800000000000011        3.6769702262065129     
   29.600000000000001        97.600000000000009        3.6731413251520735     
   29.600000000000001        98.400000000000006        3.6700017612905360     
   29.600000000000001        99.200000000000003        3.6679642763344988     
   29.600000000000001        100.00000000000000        3.6675329790699847     
   29.600000000000001        100.80000000000001        3.6698192491358554     
   29.600000000000001        101.60000000000001        3.6692049337685098     
   29.600000000000001        102.40000000000001        3.6695892401188783     

   30.400000000000002       0.80000000000000004        3.6706227752987952     
   30.400000000000002        1.6000000000000001        3.6705934444287993     
   30.400000000000002        2.4000000000000004        3.6699956958686979     
   30.400000000000002        3.2000000000000002        3.6698909032855642     
   30.400000000000002        4.0000000000000000        3.6693446778379912     
   30.400000000000002        4.8000000000000007        3.6695445331013907     
   30.400000000000002        5.6000000000000005        3.6691312932275140     
   30.400000000000002        6.4000000000000004        3.6694784081941831     
   30.400000000000002        7.2000000000000002        3.6696017637192386     
   30.400000000000002        8.0000000000000000        3.6700706064903836     
   30.400000000000002        8.8000000000000007        3.6705750444949503     
   30.400000000000002        9.6000000000000014        3.6704748894432786     
   30.400000000000002        10.400000000000000        3.6700689513214964     
   30.400000000000002        11.200000000000001        3.6704405878617856     
   30.400000000000002        12.000000000000000        3.6704839330697041     
   30.400000000000002        12.800000000000001        3.6714469472147937     
   30.400000000000002        13.600000000000001        3.6701622101203983     
   30.400000000000002        14.400000000000000        3.6714604018536288     
   30.400000000000002        15.200000000000001        3.6725042526507372     
   30.400000000000002        16.000000000000000        3.6742819429077649     
   30.400000000000002        16.800000000000001        3.6754370509203205     
   30.400000000000002        17.600000000000001        3.6760477541952339     
   30.400000000000002        18.400000000000002        3.6787194689002027     
   30.400000000000002        19.200000000000003        3.6784733479136360     
   30.400000000000002        20.000000000000000        3.6750621991184196     
   30.400000000000002        20.800000000000001        3.6713314140740811     
   30.400000000000002        21.600000000000001        3.6630922630438518     
   30.400000000000002        22.400000000000002        3.6522077013586505     
   30.400000000000002        23.200000000000003        3.6402248552088552     
   30.400000000000002        24.000000000000000        3.6272689010264259     
   30.400000000000002        24.800000000000001        3.6133241438069312     
   30.400000000000002        25.600000000000001        3.6044736324362905     
   30.400000000000002        26.400000000000002        3.5955587515368133     
   30.400000000000002        27.200000000000003        3.5900787934644107     
   30.400000000000002        28.000000000000000        3.5872182049477139     
   30.400000000000002        28.800000000000001        3.5837669643420087     
   30.400000000000002        29.600000000000001        3.5893915507692551     
   30.400000000000002        30.400000000000002        3.5980775038992463     
   30.400000000000002        31.200000000000003        3.6143856078848335     
   30.400000000000002        32.000000000000000        3.6362940825967609     
   30.400000000000002        32.800000000000004        3.6522426233190926     
   30.400000000000002        33.600000000000001        3.6439464907133523     
   30.400000000000002        34.399999999999999        3.5948014876875920     
   30.400000000000002        35.200000000000003        3.5233746038275497     
   30.400000000000002        36.000000000000000        3.5194690168309131     
   30.400000000000002        36.800000000000004        3.5026053567342639     
   30.400000000000002        37.600000000000001        3.5092670761172244     
   30.400000000000002        38.400000000000006        3.6884100928240406     
   30.400000000000002        39.200000000000003        4.5034659874852876     
   30.400000000000002        40.000000000000000        4.8468357784341647     
   30.400000000000002        40.800000000000004        4.9496952157454679     
   30.400000000000002        41.600000000000001        4.9627121880032856     
   30.400000000000002        42.400000000000006        4.9069894789400577     
   30.400000000000002        43.200000000000003        4.7319227034324589     
   30.400000000000002        44.000000000000000        4.5133114291097458     
   30.400000000000002        44.800000000000004        3.6477271776349363     
   30.400000000000002        45.600000000000001        3.5147160315662620     
   30.400000000000002        46.400000000000006        3.5010528609108995     
   30.400000000000002        47.200000000000003        3.5061021333221727     
   30.400000000000002        48.000000000000000        3.5129087929364782     
   30.400000000000002        48.800000000000004        3.5099707074465636     
   30.400000000000002        49.600000000000001        3.5818039167346827     
   30.400000000000002        50.400000000000006        3.6384089276303073     
   30.400000000000002        51.200000000000003        3.6559801247885515     
   30.400000000000002        52.000000000000000        3.6406972335985071     
   30.400000000000002        52.800000000000004        3.6108484905604339     
   30.400000000000002        53.600000000000001        3.5792104738664148     
   30.400000000000002        54.400000000000006        3.5522880718356813     
   30.400000000000002        55.200000000000003        3.5330607662205016     
   30.400000000000002        56.000000000000000        3.5190158127688447     
   30.400000000000002        56.800000000000004        3.5118035507147223     
   30.400000000000002        57.600000000000001        3.5095358864094379     
   30.400000000000002        58.400000000000006        3.5075305099639795     
   30.400000000000002        59.200000000000003        3.5065316887335274     
   30.400000000000002        60.000000000000000        3.5059342887145335     
   30.400000000000002        60.800000000000004        3.5056622228677132     
   30.400000000000002        61.600000000000001        3.5069499403271762     
   30.400000000000002        62.400000000000006        3.5122319938939759     
   30.400000000000002        63.200000000000003        3.5227304962149826     
   30.400000000000002        64.000000000000000        3.5389756051606862     
   30.400000000000002        64.799999999999997        3.5624204260365908     
   30.400000000000002        65.600000000000009        3.5856974396453616     
   30.400000000000002        66.400000000000006        3.6130411622632175     
   30.400000000000002        67.200000000000003        3.6365842471997469     
   30.400000000000002        68.000000000000000        3.6565795994698007     
   30.400000000000002        68.799999999999997        3.6716865631128464     
   30.400000000000002        69.600000000000009        3.6796824628303173     
   30.400000000000002        70.400000000000006        3.6856067453476675     
   30.400000000000002        71.200000000000003        3.6862411409094689     
   30.400000000000002        72.000000000000000        3.6844486992990575     
   30.400000000000002        72.799999999999997        3.6801020857393745     
   30.400000000000002        73.600000000000009        3.6720315172119586     
   30.400000000000002        74.400000000000006        3.6631719543934600     
   30.400000000000002        75.200000000000003        3.6526116094995280     
   30.400000000000002        76.000000000000000        3.6430374250984894     
   30.400000000000002        76.800000000000011        3.6345216268672877     
   30.400000000000002        77.600000000000009        3.6261283920874776     
   30.400000000000002        78.400000000000006        3.6201958225670872     
   30.400000000000002        79.200000000000003        3.6162581221208732     
   30.400000000000002        80.000000000000000        3.6148791398358475     
   30.400000000000002        80.800000000000011        3.6165096620758921     
   30.400000000000002        81.600000000000009        3.6196816036964572     
   30.400000000000002        82.400000000000006        3.6256069136901519     
   30.400000000000002        83.200000000000003        3.6331466793796565     
   30.400000000000002        84.000000000000000        3.6432440231006131     
   30.400000000000002        84.800000000000011        3.6528460514114425     
   30.400000000000002        85.600000000000009        3.6634475053884121     
   30.400000000000002        86.400000000000006        3.6736275290284106     
   30.400000000000002        87.200000000000003        3.6802457583426551     
   30.400000000000002        88.000000000000000        3.6847556622836208     
   30.400000000000002        88.800000000000011        3.6865575910495774     
   30.400000000000002        89.600000000000009        3.6874741280671528     
   30.400000000000002        90.400000000000006        3.6852909981542119     
   30.400000000000002        91.200000000000003        3.6839364128097651     
   30.400000000000002        92.000000000000000        3.6826302253104508     
   30.400000000000002        92.800000000000011        3.6823591174127075     
   30.400000000000002        93.600000000000009        3.6808720578342640     
   30.400000000000002        94.400000000000006        3.6795585667049702     
   30.400000000000002        95.200000000000003        3.6781047104565872     
   30.400000000000002        96.000000000000000        3.6759303979615749     
   30.400000000000002        96.800000000000011        3.6716458151423228     
   30.400000000000002        97.600000000000009        3.6694668873872027     
   30.400000000000002        98.400000000000006        3.6683851402000291     
   30.400000000000002        99.200000000000003        3.6678238997862955     
   30.400000000000002        100.00000000000000        3.6689560407761168     
   30.400000000000002        100.80000000000001        3.6680132869974633     
   30.400000000000002        101.60000000000001        3.6695206866195713     
   30.400000000000002        102.40000000000001        3.6694929996924786     

   31.200000000000003       0.80000000000000004        3.6710257558344126     
   31.200000000000003        1.6000000000000001        3.6672425103249862     
   31.200000000000003        2.4000000000000004        3.6694851648873636     
   31.200000000000003        3.2000000000000002        3.6678009428602549     
   31.200000000000003        4.0000000000000000        3.6683167419444542     
   31.200000000000003        4.8000000000000007        3.6698056439430373     
   31.200000000000003        5.6000000000000005        3.6701244434570230     
   31.200000000000003        6.4000000000000004        3.6726574296206498     
   31.200000000000003        7.2000000000000002        3.6707185740790007     
   31.200000000000003        8.0000000000000000        3.6714673490680640     
   31.200000000000003        8.8000000000000007        3.6718321353426848     
   31.200000000000003        9.6000000000000014        3.6729283576480367     
   31.200000000000003        10.400000000000000        3.6721815099946529     
   31.200000000000003        11.200000000000001        3.6724399808391017     
   31.200000000000003        12.000000000000000        3.6725315422049074     
   31.200000000000003        12.800000000000001        3.6723120193355681     
   31.200000000000003        13.600000000000001        3.6724599852355713     
   31.200000000000003        14.400000000000000        3.6730612949470802     
   31.200000000000003        15.200000000000001        3.6737986502978504     
   31.200000000000003        16.000000000000000        3.6746820594138185     
   31.200000000000003        16.800000000000001        3.6765828510249277     
   31.200000000000003        17.600000000000001        3.6780120244695342     
   31.200000000000003        18.400000000000002        3.6779905076585524     
   31.200000000000003        19.200000000000003        3.6759840037863833     
   31.200000000000003        20.000000000000000        3.6707610797328050     
   31.200000000000003        20.800000000000001        3.6620995594935901     
   31.200000000000003        21.600000000000001        3.6509505807914402     
   31.200000000000003        22.400000000000002        3.6362770624072565     
   31.200000000000003        23.200000000000003        3.6198099889403901     
   31.200000000000003        24.000000000000000        3.6036830904054575     
   31.200000000000003        24.800000000000001        3.5891141668023199     
   31.200000000000003        25.600000000000001        3.5765198837020065     
   31.200000000000003        26.400000000000002        3.5683086729750562     
   31.200000000000003        27.200000000000003        3.5611050626196641     
   31.200000000000003        28.000000000000000        3.5577564760518250     
   31.200000000000003        28.800000000000001        3.5579433852471669     
   31.200000000000003        29.600000000000001        3.5614159516778163     
   31.200000000000003        30.400000000000002        3.5718147714140169     
   31.200000000000003        31.200000000000003        3.5919142401867581     
   31.200000000000003        32.000000000000000        3.6164884743278027     
   31.200000000000003        32.800000000000004        3.6350982136724799     
   31.200000000000003        33.600000000000001        3.6256104414198096     
   31.200000000000003        34.399999999999999        3.5742901233828137     
   31.200000000000003        35.200000000000003        3.5021382847875837     
   31.200000000000003        36.000000000000000        3.5147491024681523     
   31.200000000000003        36.800000000000004        3.5086699549377602     
   31.200000000000003        37.600000000000001        3.5064479161618651     
   31.200000000000003        38.400000000000006        3.6712737884253781     
   31.200000000000003        39.200000000000003        4.5074433601256363     
   31.200000000000003        40.000000000000000        4.9136366838070442     
   31.200000000000003        40.800000000000004        5.0723672037151104     
   31.200000000000003        41.600000000000001        5.1176883175998320     
   31.200000000000003        42.400000000000006        5.0696048314367532     
   31.200000000000003        43.200000000000003        4.9083006874018675     
   31.200000000000003        44.000000000000000        4.6560051323624840     
   31.200000000000003        44.800000000000004        4.4960950235459105     
   31.200000000000003        45.600000000000001        3.5192899741774175     
   31.200000000000003        46.400000000000006        3.5164770719713241     
   31.200000000000003        47.200000000000003        3.5031086511571612     
   31.200000000000003        48.000000000000000        3.5126288878833107     
   31.200000000000003        48.800000000000004        3.5130790317141920     
   31.200000000000003        49.600000000000001        3.5629109028158576     
   31.200000000000003        50.400000000000006        3.6266389786710067     
   31.200000000000003        51.200000000000003        3.6562393906938353     
   31.200000000000003        52.000000000000000        3.6490512583655361     
   31.200000000000003        52.800000000000004        3.6231789715175018     
   31.200000000000003        53.600000000000001        3.5931428061315418     
   31.200000000000003        54.400000000000006        3.5668941054909840     
   31.200000000000003        55.200000000000003        3.5463907918853672     
   31.200000000000003        56.000000000000000        3.5335987245154370     
   31.200000000000003        56.800000000000004        3.5217436160497111     
   31.200000000000003        57.600000000000001        3.5140282713373518     
   31.200000000000003        58.400000000000006        3.5094171702281831     
   31.200000000000003        59.200000000000003        3.5076123257190663     
   31.200000000000003        60.000000000000000        3.5060513450882880     
   31.200000000000003        60.800000000000004        3.5048261447451323     
   31.200000000000003        61.600000000000001        3.5063741874640213     
   31.200000000000003        62.400000000000006        3.5113507244702227     
   31.200000000000003        63.200000000000003        3.5207751291374061     
   31.200000000000003        64.000000000000000        3.5363296770556243     
   31.200000000000003        64.799999999999997        3.5558808505938519     
   31.200000000000003        65.600000000000009        3.5784751834342896     
   31.200000000000003        66.400000000000006        3.6041684520201307     
   31.200000000000003        67.200000000000003        3.6266409998399327     
   31.200000000000003        68.000000000000000        3.6484001170204126     
   31.200000000000003        68.799999999999997        3.6634914042785338     
   31.200000000000003        69.600000000000009        3.6744083467143671     
   31.200000000000003        70.400000000000006        3.6815646568534253     
   31.200000000000003        71.200000000000003        3.6830171910738079     
   31.200000000000003        72.000000000000000        3.6807096081298867     
   31.200000000000003        72.799999999999997        3.6754090846502017     
   31.200000000000003        73.600000000000009        3.6650892723203410     
   31.200000000000003        74.400000000000006        3.6530621880758987     
   31.200000000000003        75.200000000000003        3.6400829984153340     
   31.200000000000003        76.000000000000000        3.6252309718014715     
   31.200000000000003        76.800000000000011        3.6139729751492875     
   31.200000000000003        77.600000000000009        3.6012810775664632     
   31.200000000000003        78.400000000000006        3.5940222148634837     
   31.200000000000003        79.200000000000003        3.5890164477109994     
   31.200000000000003        80.000000000000000        3.5870543751184312     
   31.200000000000003        80.800000000000011        3.5891853460612277     
   31.200000000000003        81.600000000000009        3.5942548078024110     
   31.200000000000003        82.400000000000006        3.6020846460820573     
   31.200000000000003        83.200000000000003        3.6120455457249090     
   31.200000000000003        84.000000000000000        3.6233786594919741     
   31.200000000000003        84.800000000000011        3.6361603172217687     
   31.200000000000003        85.600000000000009        3.6494015909225737     
   31.200000000000003        86.400000000000006        3.6612827146403686     
   31.200000000000003        87.200000000000003        3.6707265329482399     
   31.200000000000003        88.000000000000000        3.6776866443807741     
   31.200000000000003        88.800000000000011        3.6815691385952269     
   31.200000000000003        89.600000000000009        3.6827694846544703     
   31.200000000000003        90.400000000000006        3.6828135467945202     
   31.200000000000003        91.200000000000003        3.6817033748589854     
   31.200000000000003        92.000000000000000        3.6795636181669558     
   31.200000000000003        92.800000000000011        3.6779448942805235     
   31.200000000000003        93.600000000000009        3.6771206875905809     
   31.200000000000003        94.400000000000006        3.6739884189895045     
   31.200000000000003        95.200000000000003        3.6718742506249180     
   31.200000000000003        96.000000000000000        3.6700970887277351     
   31.200000000000003        96.800000000000011        3.6685648936830511     
   31.200000000000003        97.600000000000009        3.6678789443569011     
   31.200000000000003        98.400000000000006        3.6683215287523976     
   31.200000000000003        99.200000000000003        3.6689513872601358     
   31.200000000000003        100.00000000000000        3.6687341558473365     
   31.200000000000003        100.80000000000001        3.6692019310499306     
   31.200000000000003        101.60000000000001        3.6695862092462179     
   31.200000000000003        102.40000000000001        3.6702416709432963     

   32.000000000000000       0.80000000000000004        3.6705247554840361     
   32.000000000000000        1.6000000000000001        3.6691756111784031     
   32.000000000000000        2.4000000000000004        3.6694802902688615     
   32.000000000000000        3.2000000000000002        3.6701917967815314     
   32.000000000000000        4.0000000000000000        3.6697959342905961     
   32.000000000000000        4.8000000000000007        3.6703214465547274     
   32.000000000000000        5.6000000000000005        3.6715356848644811     
   32.000000000000000        6.4000000000000004        3.6712490075172859     
   32.000000000000000        7.2000000000000002        3.6721208255289688     
   32.000000000000000        8.0000000000000000        3.6735918361880575     
   32.000000000000000        8.8000000000000007        3.6735900358951583     
   32.000000000000000        9.6000000000000014        3.6762894511097919     
   32.000000000000000        10.400000000000000        3.6747244733089404     
   32.000000000000000        11.200000000000001        3.6746154483736193     
   32.000000000000000        12.000000000000000        3.6751911709224219     
   32.000000000000000        12.800000000000001        3.6733796560330245     
   32.000000000000000        13.600000000000001        3.6749315640479328     
   32.000000000000000        14.400000000000000        3.6751399374383977     
   32.000000000000000        15.200000000000001        3.6759739377900305     
   32.000000000000000        16.000000000000000        3.6773506791524722     
   32.000000000000000        16.800000000000001        3.6784418109055705     
   32.000000000000000        17.600000000000001        3.6789802441798956     
   32.000000000000000        18.400000000000002        3.6779939755089801     
   32.000000000000000        19.200000000000003        3.6729190111373247     
   32.000000000000000        20.000000000000000        3.6650234622129916     
   32.000000000000000        20.800000000000001        3.6529012054046421     
   32.000000000000000        21.600000000000001        3.6380541022679012     
   32.000000000000000        22.400000000000002        3.6196821360264630     
   32.000000000000000        23.200000000000003        3.5994655548293482     
   32.000000000000000        24.000000000000000        3.5802659792138423     
   32.000000000000000        24.800000000000001        3.5643802457937088     
   32.000000000000000        25.600000000000001        3.5508418085795794     
   32.000000000000000        26.400000000000002        3.5417318685114281     
   32.000000000000000        27.200000000000003        3.5360510324544352     
   32.000000000000000        28.000000000000000        3.5323607272143613     
   32.000000000000000        28.800000000000001        3.5326684871520824     
   32.000000000000000        29.600000000000001        3.5351657601819708     
   32.000000000000000        30.400000000000002        3.5473404061205693     
   32.000000000000000        31.200000000000003        3.5677342775598424     
   32.000000000000000        32.000000000000000        3.5936488413872043     
   32.000000000000000        32.800000000000004        3.6177608944602495     
   32.000000000000000        33.600000000000001        3.6089229525379372     
   32.000000000000000        34.399999999999999        3.5590632719190984     
   32.000000000000000        35.200000000000003        3.5126449749212849     
   32.000000000000000        36.000000000000000        3.5062303836582238     
   32.000000000000000        36.800000000000004        3.5048960033609959     
   32.000000000000000        37.600000000000001        3.5065915365042537     
   32.000000000000000        38.400000000000006        3.6471671795178886     
   32.000000000000000        39.200000000000003        4.5001012954730673     
   32.000000000000000        40.000000000000000        4.8846061759199557     
   32.000000000000000        40.800000000000004        5.0511914092916435     
   32.000000000000000        41.600000000000001        5.0578744830811031     
   32.000000000000000        42.400000000000006        5.0108025299134304     
   32.000000000000000        43.200000000000003        4.9989410625815278     
   32.000000000000000        44.000000000000000        4.7971238304255950     
   32.000000000000000        44.800000000000004        4.5095668180450170     
   32.000000000000000        45.600000000000001        3.5846242116420135     
   32.000000000000000        46.400000000000006        3.5023020655915893     
   32.000000000000000        47.200000000000003        3.5115516638747004     
   32.000000000000000        48.000000000000000        3.5006207068246522     
   32.000000000000000        48.800000000000004        3.5037370011858489     
   32.000000000000000        49.600000000000001        3.5521607082814266     
   32.000000000000000        50.400000000000006        3.6187566138836411     
   32.000000000000000        51.200000000000003        3.6579283855480154     
   32.000000000000000        52.000000000000000        3.6578852874930137     
   32.000000000000000        52.800000000000004        3.6359105766757160     
   32.000000000000000        53.600000000000001        3.6084952522115841     
   32.000000000000000        54.400000000000006        3.5848504351179642     
   32.000000000000000        55.200000000000003        3.5641647233143146     
   32.000000000000000        56.000000000000000        3.5477756632842130
[truncated: 894,528 more chars]
