# Supplementary material for: A first-principles phase field method for quantitatively predicting multi-composition phase separation without thermodynamic empirical parameter
Source: Nat Commun. 2019 Aug 1;10:3451. doi: 10.1038/s41467-019-11248-z (PMC6671953; doi:10.1038/s41467-019-11248-z)
Supplement: Supplementary file 3 — Source Data [file 41467_2019_11248_MOESM3_ESM.zip › supplementary-files/data-files/Fig.6/Fig6-g-Ni78%/out_Ni_80000-78.0%]

  0.80000000000000004       0.80000000000000004        3.4992105430625480     
  0.80000000000000004        1.6000000000000001        3.5096682267805361     
  0.80000000000000004        2.4000000000000004        3.5039178251210314     
  0.80000000000000004        3.2000000000000002        3.5146295035363453     
  0.80000000000000004        4.0000000000000000        3.5055169653307816     
  0.80000000000000004        4.8000000000000007        3.5030124626675634     
  0.80000000000000004        5.6000000000000005        3.5109098949614341     
  0.80000000000000004        6.4000000000000004        3.5126888804766652     
  0.80000000000000004        7.2000000000000002        3.4969368466334267     
  0.80000000000000004        8.0000000000000000        3.5050384754386892     
  0.80000000000000004        8.8000000000000007        3.4975943330924752     
  0.80000000000000004        9.6000000000000014        3.5119845887241601     
  0.80000000000000004        10.400000000000000        3.5038938301701541     
  0.80000000000000004        11.200000000000001        3.4967082355019414     
  0.80000000000000004        12.000000000000000        3.5171108739056129     
  0.80000000000000004        12.800000000000001        3.5011055423744608     
  0.80000000000000004        13.600000000000001        3.5081376218515441     
  0.80000000000000004        14.400000000000000        3.4984342368022445     
  0.80000000000000004        15.200000000000001        3.5161688838259759     
  0.80000000000000004        16.000000000000000        3.5013102840573285     
  0.80000000000000004        16.800000000000001        3.5048830579617789     
  0.80000000000000004        17.600000000000001        3.5005898541391081     
  0.80000000000000004        18.400000000000002        3.5024575807506007     
  0.80000000000000004        19.200000000000003        3.5022807562787319     
  0.80000000000000004        20.000000000000000        3.5063127824174702     
  0.80000000000000004        20.800000000000001        3.5009034584099621     
  0.80000000000000004        21.600000000000001        3.4969106650277291     
  0.80000000000000004        22.400000000000002        3.4972087962155940     
  0.80000000000000004        23.200000000000003        3.5003216967496233     
  0.80000000000000004        24.000000000000000        3.5132210182191947     
  0.80000000000000004        24.800000000000001        3.5006400277572620     
  0.80000000000000004        25.600000000000001        3.4993389609322012     
  0.80000000000000004        26.400000000000002        3.4946899866499783     
  0.80000000000000004        27.200000000000003        3.4960792619778815     
  0.80000000000000004        28.000000000000000        3.5162004992392606     
  0.80000000000000004        28.800000000000001        3.5026033034639248     
  0.80000000000000004        29.600000000000001        3.5012098500086362     
  0.80000000000000004        30.400000000000002        3.5058294899025912     
  0.80000000000000004        31.200000000000003        3.5010240190554485     
  0.80000000000000004        32.000000000000000        3.4978910146106528     
  0.80000000000000004        32.800000000000004        3.4942368893315399     
  0.80000000000000004        33.600000000000001        3.5120450784565729     
  0.80000000000000004        34.399999999999999        3.5106287174436974     
  0.80000000000000004        35.200000000000003        3.4968582894580233     
  0.80000000000000004        36.000000000000000        3.5068201611412153     
  0.80000000000000004        36.800000000000004        3.5063581036959945     
  0.80000000000000004        37.600000000000001        3.5021940344240763     
  0.80000000000000004        38.400000000000006        3.5060152440047601     
  0.80000000000000004        39.200000000000003        3.4982983218261974     
  0.80000000000000004        40.000000000000000        3.5025679865976826     
  0.80000000000000004        40.800000000000004        3.5150746423441430     
  0.80000000000000004        41.600000000000001        3.5090150684964883     
  0.80000000000000004        42.400000000000006        3.5127808149448652     
  0.80000000000000004        43.200000000000003        3.5059445198063610     
  0.80000000000000004        44.000000000000000        3.5088158939480216     
  0.80000000000000004        44.800000000000004        3.5172793902672641     
  0.80000000000000004        45.600000000000001        3.5078957281377567     
  0.80000000000000004        46.400000000000006        3.5170993268084962     
  0.80000000000000004        47.200000000000003        3.4981121749548398     
  0.80000000000000004        48.000000000000000        3.5090341577367985     
  0.80000000000000004        48.800000000000004        3.5054345510814220     
  0.80000000000000004        49.600000000000001        3.5014523215172098     
  0.80000000000000004        50.400000000000006        3.5110055806561840     
  0.80000000000000004        51.200000000000003        3.5009483554833221     
  0.80000000000000004        52.000000000000000        3.5024854005693729     
  0.80000000000000004        52.800000000000004        3.5099293217091772     
  0.80000000000000004        53.600000000000001        3.4926453839776728     
  0.80000000000000004        54.400000000000006        3.5121288038915437     
  0.80000000000000004        55.200000000000003        3.4962451959689793     
  0.80000000000000004        56.000000000000000        3.5029907031391794     
  0.80000000000000004        56.800000000000004        3.5028198829984607     
  0.80000000000000004        57.600000000000001        3.5143179024923743     
  0.80000000000000004        58.400000000000006        3.5120702842417248     
  0.80000000000000004        59.200000000000003        3.5117135753394537     
  0.80000000000000004        60.000000000000000        3.5133016150479190     
  0.80000000000000004        60.800000000000004        3.4971842189893869     
  0.80000000000000004        61.600000000000001        3.5044085975502162     
  0.80000000000000004        62.400000000000006        3.5029520341335019     
  0.80000000000000004        63.200000000000003        3.5145518857448743     
  0.80000000000000004        64.000000000000000        3.5080062584113136     
  0.80000000000000004        64.799999999999997        3.5129276446743485     
  0.80000000000000004        65.600000000000009        3.5008758108448297     
  0.80000000000000004        66.400000000000006        3.4950586589268600     
  0.80000000000000004        67.200000000000003        3.5189660272958596     
  0.80000000000000004        68.000000000000000        3.5008374352689273     
  0.80000000000000004        68.799999999999997        3.5109336223922876     
  0.80000000000000004        69.600000000000009        3.5167537586715403     
  0.80000000000000004        70.400000000000006        3.5080032525712483     
  0.80000000000000004        71.200000000000003        3.4970255881388059     
  0.80000000000000004        72.000000000000000        3.5145036736444344     
  0.80000000000000004        72.799999999999997        3.4979085397366858     
  0.80000000000000004        73.600000000000009        3.5064252273301371     
  0.80000000000000004        74.400000000000006        3.5075434642661114     
  0.80000000000000004        75.200000000000003        3.5005545793621873     
  0.80000000000000004        76.000000000000000        3.5039126961787024     
  0.80000000000000004        76.800000000000011        3.5131559259794756     
  0.80000000000000004        77.600000000000009        3.5073832484863794     
  0.80000000000000004        78.400000000000006        3.5190073346253032     
  0.80000000000000004        79.200000000000003        3.4953002703931091     
  0.80000000000000004        80.000000000000000        3.5022027027839435     
  0.80000000000000004        80.800000000000011        3.4957129509238891     
  0.80000000000000004        81.600000000000009        3.5128131998048646     
  0.80000000000000004        82.400000000000006        3.5002878628748517     
  0.80000000000000004        83.200000000000003        3.5086714245293331     
  0.80000000000000004        84.000000000000000        3.5136149353165869     
  0.80000000000000004        84.800000000000011        3.4898494830230500     
  0.80000000000000004        85.600000000000009        3.5170005320476987     
  0.80000000000000004        86.400000000000006        3.5040579017526681     
  0.80000000000000004        87.200000000000003        3.5089357500214868     
  0.80000000000000004        88.000000000000000        3.5048958664246470     
  0.80000000000000004        88.800000000000011        3.4979523784697388     
  0.80000000000000004        89.600000000000009        3.5009012867507443     
  0.80000000000000004        90.400000000000006        3.5040089746442922     
  0.80000000000000004        91.200000000000003        3.5156786873157282     
  0.80000000000000004        92.000000000000000        3.4976504382061666     
  0.80000000000000004        92.800000000000011        3.5138744781377058     
  0.80000000000000004        93.600000000000009        3.5064058667794660     
  0.80000000000000004        94.400000000000006        3.5014952822926313     
  0.80000000000000004        95.200000000000003        3.5130606495993884     
  0.80000000000000004        96.000000000000000        3.4926160413269782     
  0.80000000000000004        96.800000000000011        3.4957916441328898     
  0.80000000000000004        97.600000000000009        3.5171284351987397     
  0.80000000000000004        98.400000000000006        3.4953411341726195     
  0.80000000000000004        99.200000000000003        3.5150202549758660     
  0.80000000000000004        100.00000000000000        3.4982586771123310     
  0.80000000000000004        100.80000000000001        3.5159048685550713     
  0.80000000000000004        101.60000000000001        3.5065089650396879     
  0.80000000000000004        102.40000000000001        3.5008883946183396     

   1.6000000000000001       0.80000000000000004        3.5095905591809404     
   1.6000000000000001        1.6000000000000001        3.4946926086238026     
   1.6000000000000001        2.4000000000000004        3.5161047726042125     
   1.6000000000000001        3.2000000000000002        3.4949442255044603     
   1.6000000000000001        4.0000000000000000        3.5034709724381270     
   1.6000000000000001        4.8000000000000007        3.5126471107528747     
   1.6000000000000001        5.6000000000000005        3.4991528135911341     
   1.6000000000000001        6.4000000000000004        3.5084672763732794     
   1.6000000000000001        7.2000000000000002        3.4985171910913988     
   1.6000000000000001        8.0000000000000000        3.5160540360377865     
   1.6000000000000001        8.8000000000000007        3.5067635665009078     
   1.6000000000000001        9.6000000000000014        3.4953407207581448     
   1.6000000000000001        10.400000000000000        3.5156543505411837     
   1.6000000000000001        11.200000000000001        3.5073127117384644     
   1.6000000000000001        12.000000000000000        3.4982596812285038     
   1.6000000000000001        12.800000000000001        3.5137719681787569     
   1.6000000000000001        13.600000000000001        3.5132247342055369     
   1.6000000000000001        14.400000000000000        3.4988359317004125     
   1.6000000000000001        15.200000000000001        3.5048597852580010     
   1.6000000000000001        16.000000000000000        3.5108695598069395     
   1.6000000000000001        16.800000000000001        3.5123160283579242     
   1.6000000000000001        17.600000000000001        3.5113949206621768     
   1.6000000000000001        18.400000000000002        3.5024165393835704     
   1.6000000000000001        19.200000000000003        3.4975614390128511     
   1.6000000000000001        20.000000000000000        3.5126468611809534     
   1.6000000000000001        20.800000000000001        3.5034529573514623     
   1.6000000000000001        21.600000000000001        3.5158774837240250     
   1.6000000000000001        22.400000000000002        3.4990931147787330     
   1.6000000000000001        23.200000000000003        3.5042333959008500     
   1.6000000000000001        24.000000000000000        3.5048969393158154     
   1.6000000000000001        24.800000000000001        3.5061046886863778     
   1.6000000000000001        25.600000000000001        3.5115003101859550     
   1.6000000000000001        26.400000000000002        3.5071915444509192     
   1.6000000000000001        27.200000000000003        3.5116309227341542     
   1.6000000000000001        28.000000000000000        3.5045834410896077     
   1.6000000000000001        28.800000000000001        3.5056430904490705     
   1.6000000000000001        29.600000000000001        3.4971551651184289     
   1.6000000000000001        30.400000000000002        3.5133499636704957     
   1.6000000000000001        31.200000000000003        3.4970368695765996     
   1.6000000000000001        32.000000000000000        3.5000585808470950     
   1.6000000000000001        32.800000000000004        3.5116594016075715     
   1.6000000000000001        33.600000000000001        3.4944101888311572     
   1.6000000000000001        34.399999999999999        3.5111613071623338     
   1.6000000000000001        35.200000000000003        3.5060398299698399     
   1.6000000000000001        36.000000000000000        3.4981527045283012     
   1.6000000000000001        36.800000000000004        3.5170203041218779     
   1.6000000000000001        37.600000000000001        3.5124510283273738     
   1.6000000000000001        38.400000000000006        3.4947125857026018     
   1.6000000000000001        39.200000000000003        3.5149330827935943     
   1.6000000000000001        40.000000000000000        3.4974949836630405     
   1.6000000000000001        40.800000000000004        3.4989828814466861     
   1.6000000000000001        41.600000000000001        3.5028735024972293     
   1.6000000000000001        42.400000000000006        3.4958951765954880     
   1.6000000000000001        43.200000000000003        3.5084976469718741     
   1.6000000000000001        44.000000000000000        3.4953428646035647     
   1.6000000000000001        44.800000000000004        3.4959362021008618     
   1.6000000000000001        45.600000000000001        3.5008206702599547     
   1.6000000000000001        46.400000000000006        3.4966469285515993     
   1.6000000000000001        47.200000000000003        3.5059244983219977     
   1.6000000000000001        48.000000000000000        3.5009979735390342     
   1.6000000000000001        48.800000000000004        3.4987715128811954     
   1.6000000000000001        49.600000000000001        3.4974132120951116     
   1.6000000000000001        50.400000000000006        3.4974341322835296     
   1.6000000000000001        51.200000000000003        3.5033195175830802     
   1.6000000000000001        52.000000000000000        3.4955023070161215     
   1.6000000000000001        52.800000000000004        3.5034097752244548     
   1.6000000000000001        53.600000000000001        3.5154572084237392     
   1.6000000000000001        54.400000000000006        3.5058778990592003     
   1.6000000000000001        55.200000000000003        3.5021160889438079     
   1.6000000000000001        56.000000000000000        3.5083998071382010     
   1.6000000000000001        56.800000000000004        3.4958608204729558     
   1.6000000000000001        57.600000000000001        3.4964981759457818     
   1.6000000000000001        58.400000000000006        3.5054535464289440     
   1.6000000000000001        59.200000000000003        3.4944662108566824     
   1.6000000000000001        60.000000000000000        3.5053248667249344     
   1.6000000000000001        60.800000000000004        3.5120620352544281     
   1.6000000000000001        61.600000000000001        3.5121257915838933     
   1.6000000000000001        62.400000000000006        3.4969102593084802     
   1.6000000000000001        63.200000000000003        3.4992373320611656     
   1.6000000000000001        64.000000000000000        3.4995348844080976     
   1.6000000000000001        64.799999999999997        3.4946035253358150     
   1.6000000000000001        65.600000000000009        3.5086591174083752     
   1.6000000000000001        66.400000000000006        3.4996555542794732     
   1.6000000000000001        67.200000000000003        3.5081931881991477     
   1.6000000000000001        68.000000000000000        3.5103008865686856     
   1.6000000000000001        68.799999999999997        3.5030516587841305     
   1.6000000000000001        69.600000000000009        3.5040533527265447     
   1.6000000000000001        70.400000000000006        3.4957558561795912     
   1.6000000000000001        71.200000000000003        3.5154905903589921     
   1.6000000000000001        72.000000000000000        3.5075070532487631     
   1.6000000000000001        72.799999999999997        3.4989984780837564     
   1.6000000000000001        73.600000000000009        3.5159833684480839     
   1.6000000000000001        74.400000000000006        3.5003104615689860     
   1.6000000000000001        75.200000000000003        3.4954989697995322     
   1.6000000000000001        76.000000000000000        3.5155077027076360     
   1.6000000000000001        76.800000000000011        3.4985560331710883     
   1.6000000000000001        77.600000000000009        3.4945863112085456     
   1.6000000000000001        78.400000000000006        3.5067276644140826     
   1.6000000000000001        79.200000000000003        3.5117268936941750     
   1.6000000000000001        80.000000000000000        3.5061055908045509     
   1.6000000000000001        80.800000000000011        3.4955715345259559     
   1.6000000000000001        81.600000000000009        3.5127996398973069     
   1.6000000000000001        82.400000000000006        3.5014733553267132     
   1.6000000000000001        83.200000000000003        3.4986757660934593     
   1.6000000000000001        84.000000000000000        3.5036890131548968     
   1.6000000000000001        84.800000000000011        3.5022930576688687     
   1.6000000000000001        85.600000000000009        3.5032389041788838     
   1.6000000000000001        86.400000000000006        3.5018209876973962     
   1.6000000000000001        87.200000000000003        3.4956040499788639     
   1.6000000000000001        88.000000000000000        3.5120480791077453     
   1.6000000000000001        88.800000000000011        3.5066744930229601     
   1.6000000000000001        89.600000000000009        3.5012392904467089     
   1.6000000000000001        90.400000000000006        3.5031076116364828     
   1.6000000000000001        91.200000000000003        3.5073943307896362     
   1.6000000000000001        92.000000000000000        3.5169210368551602     
   1.6000000000000001        92.800000000000011        3.4970013480177737     
   1.6000000000000001        93.600000000000009        3.5066378275403909     
   1.6000000000000001        94.400000000000006        3.4959378789052882     
   1.6000000000000001        95.200000000000003        3.4989338706534143     
   1.6000000000000001        96.000000000000000        3.5177352237929504     
   1.6000000000000001        96.800000000000011        3.5084712944988810     
   1.6000000000000001        97.600000000000009        3.5012508311836275     
   1.6000000000000001        98.400000000000006        3.5117863967779308     
   1.6000000000000001        99.200000000000003        3.4979358683908695     
   1.6000000000000001        100.00000000000000        3.5076917904011093     
   1.6000000000000001        100.80000000000001        3.4976871545536956     
   1.6000000000000001        101.60000000000001        3.4968918845326558     
   1.6000000000000001        102.40000000000001        3.5079006524160690     

   2.4000000000000004       0.80000000000000004        3.5096400190845154     
   2.4000000000000004        1.6000000000000001        3.4950446973425322     
   2.4000000000000004        2.4000000000000004        3.4991638613000422     
   2.4000000000000004        3.2000000000000002        3.5041317547502131     
   2.4000000000000004        4.0000000000000000        3.5127882371356898     
   2.4000000000000004        4.8000000000000007        3.4921085868738375     
   2.4000000000000004        5.6000000000000005        3.5026811907339725     
   2.4000000000000004        6.4000000000000004        3.5065355458101521     
   2.4000000000000004        7.2000000000000002        3.5141086746544627     
   2.4000000000000004        8.0000000000000000        3.4977084165003025     
   2.4000000000000004        8.8000000000000007        3.5126246438737589     
   2.4000000000000004        9.6000000000000014        3.5060912629954144     
   2.4000000000000004        10.400000000000000        3.4976461841290480     
   2.4000000000000004        11.200000000000001        3.5161620177657795     
   2.4000000000000004        12.000000000000000        3.4970468534463288     
   2.4000000000000004        12.800000000000001        3.5033297479122574     
   2.4000000000000004        13.600000000000001        3.5048570006140549     
   2.4000000000000004        14.400000000000000        3.4989226607831911     
   2.4000000000000004        15.200000000000001        3.5177230024321169     
   2.4000000000000004        16.000000000000000        3.4954968132887774     
   2.4000000000000004        16.800000000000001        3.4958892386667646     
   2.4000000000000004        17.600000000000001        3.5004637990884322     
   2.4000000000000004        18.400000000000002        3.5060425925738588     
   2.4000000000000004        19.200000000000003        3.5004569758666468     
   2.4000000000000004        20.000000000000000        3.5050721435296261     
   2.4000000000000004        20.800000000000001        3.5109187066369243     
   2.4000000000000004        21.600000000000001        3.4968133945487221     
   2.4000000000000004        22.400000000000002        3.5054526928565988     
   2.4000000000000004        23.200000000000003        3.5141549716677840     
   2.4000000000000004        24.000000000000000        3.5030879669173798     
   2.4000000000000004        24.800000000000001        3.4966607504002964     
   2.4000000000000004        25.600000000000001        3.5126823298666894     
   2.4000000000000004        26.400000000000002        3.4938408466176005     
   2.4000000000000004        27.200000000000003        3.4937496672385739     
   2.4000000000000004        28.000000000000000        3.5039274167491214     
   2.4000000000000004        28.800000000000001        3.4989746417238856     
   2.4000000000000004        29.600000000000001        3.5039904415433583     
   2.4000000000000004        30.400000000000002        3.5040706463212410     
   2.4000000000000004        31.200000000000003        3.5134451965251516     
   2.4000000000000004        32.000000000000000        3.4951870891369023     
   2.4000000000000004        32.800000000000004        3.5159241129492926     
   2.4000000000000004        33.600000000000001        3.5008748734119264     
   2.4000000000000004        34.399999999999999        3.4993144229762194     
   2.4000000000000004        35.200000000000003        3.5144557509579935     
   2.4000000000000004        36.000000000000000        3.5060586482916052     
   2.4000000000000004        36.800000000000004        3.4988217674284767     
   2.4000000000000004        37.600000000000001        3.5001928266112690     
   2.4000000000000004        38.400000000000006        3.5065546414007231     
   2.4000000000000004        39.200000000000003        3.4970359497338062     
   2.4000000000000004        40.000000000000000        3.5127007485563189     
   2.4000000000000004        40.800000000000004        3.5051292147633419     
   2.4000000000000004        41.600000000000001        3.5146269539516428     
   2.4000000000000004        42.400000000000006        3.5096888095017671     
   2.4000000000000004        43.200000000000003        3.4989025187417888     
   2.4000000000000004        44.000000000000000        3.5122971799949161     
   2.4000000000000004        44.800000000000004        3.5104588863675845     
   2.4000000000000004        45.600000000000001        3.5088999561745204     
   2.4000000000000004        46.400000000000006        3.5133176330638785     
   2.4000000000000004        47.200000000000003        3.4957877783601048     
   2.4000000000000004        48.000000000000000        3.5129006531344622     
   2.4000000000000004        48.800000000000004        3.5002330735910898     
   2.4000000000000004        49.600000000000001        3.5152113896138224     
   2.4000000000000004        50.400000000000006        3.4985733387684119     
   2.4000000000000004        51.200000000000003        3.5057321316877204     
   2.4000000000000004        52.000000000000000        3.5148537963049229     
   2.4000000000000004        52.800000000000004        3.5048412838770475     
   2.4000000000000004        53.600000000000001        3.5021021519783200     
   2.4000000000000004        54.400000000000006        3.4934601139120867     
   2.4000000000000004        55.200000000000003        3.5082156175361772     
   2.4000000000000004        56.000000000000000        3.5056681394481966     
   2.4000000000000004        56.800000000000004        3.5122652915737307     
   2.4000000000000004        57.600000000000001        3.5152632413068909     
   2.4000000000000004        58.400000000000006        3.5004068040497085     
   2.4000000000000004        59.200000000000003        3.5145875697995042     
   2.4000000000000004        60.000000000000000        3.5002881525247522     
   2.4000000000000004        60.800000000000004        3.5105260628948902     
   2.4000000000000004        61.600000000000001        3.4958197621858376     
   2.4000000000000004        62.400000000000006        3.5162876492032167     
   2.4000000000000004        63.200000000000003        3.5085089604983111     
   2.4000000000000004        64.000000000000000        3.5112991788069774     
   2.4000000000000004        64.799999999999997        3.5171995663961630     
   2.4000000000000004        65.600000000000009        3.5110888869556423     
   2.4000000000000004        66.400000000000006        3.5023509960548505     
   2.4000000000000004        67.200000000000003        3.5156563348464220     
   2.4000000000000004        68.000000000000000        3.5015140309610993     
   2.4000000000000004        68.799999999999997        3.4960336686572115     
   2.4000000000000004        69.600000000000009        3.5160174736246095     
   2.4000000000000004        70.400000000000006        3.5065153481429827     
   2.4000000000000004        71.200000000000003        3.4987492090125571     
   2.4000000000000004        72.000000000000000        3.5071695146270927     
   2.4000000000000004        72.799999999999997        3.5075283048493859     
   2.4000000000000004        73.600000000000009        3.5072225241312744     
   2.4000000000000004        74.400000000000006        3.5101455827458174     
   2.4000000000000004        75.200000000000003        3.5054564522724934     
   2.4000000000000004        76.000000000000000        3.5032939324430865     
   2.4000000000000004        76.800000000000011        3.5116068011377042     
   2.4000000000000004        77.600000000000009        3.5157613350530701     
   2.4000000000000004        78.400000000000006        3.5009325751978615     
   2.4000000000000004        79.200000000000003        3.5102553304050628     
   2.4000000000000004        80.000000000000000        3.5064320337809085     
   2.4000000000000004        80.800000000000011        3.5054113794061621     
   2.4000000000000004        81.600000000000009        3.5072000760092092     
   2.4000000000000004        82.400000000000006        3.5153758623830229     
   2.4000000000000004        83.200000000000003        3.5085390454095000     
   2.4000000000000004        84.000000000000000        3.4914475437435923     
   2.4000000000000004        84.800000000000011        3.5157993818263682     
   2.4000000000000004        85.600000000000009        3.5046857443998634     
   2.4000000000000004        86.400000000000006        3.5042469680637103     
   2.4000000000000004        87.200000000000003        3.5156691281482502     
   2.4000000000000004        88.000000000000000        3.5027384873115435     
   2.4000000000000004        88.800000000000011        3.4949280538919156     
   2.4000000000000004        89.600000000000009        3.5148642428122034     
   2.4000000000000004        90.400000000000006        3.4943370146234010     
   2.4000000000000004        91.200000000000003        3.5018680197807788     
   2.4000000000000004        92.000000000000000        3.4962466736845585     
   2.4000000000000004        92.800000000000011        3.5029395403857624     
   2.4000000000000004        93.600000000000009        3.4983046447655139     
   2.4000000000000004        94.400000000000006        3.5178788465340416     
   2.4000000000000004        95.200000000000003        3.5082869576121904     
   2.4000000000000004        96.000000000000000        3.4999422335418182     
   2.4000000000000004        96.800000000000011        3.4970165474642263     
   2.4000000000000004        97.600000000000009        3.5148044796150582     
   2.4000000000000004        98.400000000000006        3.4965209204972059     
   2.4000000000000004        99.200000000000003        3.5099635971223737     
   2.4000000000000004        100.00000000000000        3.5162301240029854     
   2.4000000000000004        100.80000000000001        3.5048157486654139     
   2.4000000000000004        101.60000000000001        3.5070933833458313     
   2.4000000000000004        102.40000000000001        3.5105200349283110     

   3.2000000000000002       0.80000000000000004        3.5055184093777418     
   3.2000000000000002        1.6000000000000001        3.5147220491842335     
   3.2000000000000002        2.4000000000000004        3.5074750554181393     
   3.2000000000000002        3.2000000000000002        3.5135764327036592     
   3.2000000000000002        4.0000000000000000        3.5079140862651323     
   3.2000000000000002        4.8000000000000007        3.5040248358767698     
   3.2000000000000002        5.6000000000000005        3.5141834652423620     
   3.2000000000000002        6.4000000000000004        3.4977342176560398     
   3.2000000000000002        7.2000000000000002        3.5123300397902373     
   3.2000000000000002        8.0000000000000000        3.5064418830271515     
   3.2000000000000002        8.8000000000000007        3.4952578352580002     
   3.2000000000000002        9.6000000000000014        3.5048839515087495     
   3.2000000000000002        10.400000000000000        3.5052848674918322     
   3.2000000000000002        11.200000000000001        3.4960249246551500     
   3.2000000000000002        12.000000000000000        3.5033838802207633     
   3.2000000000000002        12.800000000000001        3.5143783248266671     
   3.2000000000000002        13.600000000000001        3.4961194742791410     
   3.2000000000000002        14.400000000000000        3.5075205282718160     
   3.2000000000000002        15.200000000000001        3.4982543879000585     
   3.2000000000000002        16.000000000000000        3.5100786337524279     
   3.2000000000000002        16.800000000000001        3.5015255284646742     
   3.2000000000000002        17.600000000000001        3.5057226800510977     
   3.2000000000000002        18.400000000000002        3.5105524813681761     
   3.2000000000000002        19.200000000000003        3.4960324005174548     
   3.2000000000000002        20.000000000000000        3.5128858374514209     
   3.2000000000000002        20.800000000000001        3.5052559373226737     
   3.2000000000000002        21.600000000000001        3.4978716807944434     
   3.2000000000000002        22.400000000000002        3.5105229510008855     
   3.2000000000000002        23.200000000000003        3.5007119019727728     
   3.2000000000000002        24.000000000000000        3.4933736594954863     
   3.2000000000000002        24.800000000000001        3.5174302601411211     
   3.2000000000000002        25.600000000000001        3.5072214993131805     
   3.2000000000000002        26.400000000000002        3.5116423330216957     
   3.2000000000000002        27.200000000000003        3.5107168724004105     
   3.2000000000000002        28.000000000000000        3.5095399670627665     
   3.2000000000000002        28.800000000000001        3.5042339737557304     
   3.2000000000000002        29.600000000000001        3.5137134246956383     
   3.2000000000000002        30.400000000000002        3.5031836150985742     
   3.2000000000000002        31.200000000000003        3.4987158558917195     
   3.2000000000000002        32.000000000000000        3.5139887337915892     
   3.2000000000000002        32.800000000000004        3.5040657761692158     
   3.2000000000000002        33.600000000000001        3.5125125998292388     
   3.2000000000000002        34.399999999999999        3.4964628456315112     
   3.2000000000000002        35.200000000000003        3.4978933429933772     
   3.2000000000000002        36.000000000000000        3.5137006502562302     
   3.2000000000000002        36.800000000000004        3.5148041324969217     
   3.2000000000000002        37.600000000000001        3.4943092122624053     
   3.2000000000000002        38.400000000000006        3.4985183887911604     
   3.2000000000000002        39.200000000000003        3.5138848826719613     
   3.2000000000000002        40.000000000000000        3.5049294710298722     
   3.2000000000000002        40.800000000000004        3.5159016370879668     
   3.2000000000000002        41.600000000000001        3.4955490922710464     
   3.2000000000000002        42.400000000000006        3.5029583488764815     
   3.2000000000000002        43.200000000000003        3.5174837768217522     
   3.2000000000000002        44.000000000000000        3.5054013534219868     
   3.2000000000000002        44.800000000000004        3.5046783381931590     
   3.2000000000000002        45.600000000000001        3.4993576461037565     
   3.2000000000000002        46.400000000000006        3.5068953679252757     
   3.2000000000000002        47.200000000000003        3.4931344971911380     
   3.2000000000000002        48.000000000000000        3.5058811264142267     
   3.2000000000000002        48.800000000000004        3.5092366385104983     
   3.2000000000000002        49.600000000000001        3.5085554812151964     
   3.2000000000000002        50.400000000000006        3.4905715075408819     
   3.2000000000000002        51.200000000000003        3.5062762355062773     
   3.2000000000000002        52.000000000000000        3.5099829855319178     
   3.2000000000000002        52.800000000000004        3.5002495774074092     
   3.2000000000000002        53.600000000000001        3.5028309818599448     
   3.2000000000000002        54.400000000000006        3.5096980913296134     
   3.2000000000000002        55.200000000000003        3.5138875408090566     
   3.2000000000000002        56.000000000000000        3.4948851959260394     
   3.2000000000000002        56.800000000000004        3.4955576837243463     
   3.2000000000000002        57.600000000000001        3.5090209326635384     
   3.2000000000000002        58.400000000000006        3.5044049462045503     
   3.2000000000000002        59.200000000000003        3.4974406960062416     
   3.2000000000000002        60.000000000000000        3.5120938280240663     
   3.2000000000000002        60.800000000000004        3.5063047085575363     
   3.2000000000000002        61.600000000000001        3.4961140139523210     
   3.2000000000000002        62.400000000000006        3.5052737495290907     
   3.2000000000000002        63.200000000000003        3.5033580608727921     
   3.2000000000000002        64.000000000000000        3.4967451957342375     
   3.2000000000000002        64.799999999999997        3.5010849595726641     
   3.2000000000000002        65.600000000000009        3.4954085451194246     
   3.2000000000000002        66.400000000000006        3.5103256174927377     
   3.2000000000000002        67.200000000000003        3.5030746820582830     
   3.2000000000000002        68.000000000000000        3.5119403824227842     
   3.2000000000000002        68.799999999999997        3.5136852047732816     
   3.2000000000000002        69.600000000000009        3.4920087770677246     
   3.2000000000000002        70.400000000000006        3.5061023663416693     
   3.2000000000000002        71.200000000000003        3.4997178569727168     
   3.2000000000000002        72.000000000000000        3.5170464656657323     
   3.2000000000000002        72.799999999999997        3.5019052081222006     
   3.2000000000000002        73.600000000000009        3.4964595180482299     
   3.2000000000000002        74.400000000000006        3.5094232916190848     
   3.2000000000000002        75.200000000000003        3.5070038727344390     
   3.2000000000000002        76.000000000000000        3.5025345950705860     
   3.2000000000000002        76.800000000000011        3.5024150639084342     
   3.2000000000000002        77.600000000000009        3.5062253245264561     
   3.2000000000000002        78.400000000000006        3.5021959165710941     
   3.2000000000000002        79.200000000000003        3.5007442083146465     
   3.2000000000000002        80.000000000000000        3.5058007310287991     
   3.2000000000000002        80.800000000000011        3.5021551031488687     
   3.2000000000000002        81.600000000000009        3.5000162484361157     
   3.2000000000000002        82.400000000000006        3.4996139464356326     
   3.2000000000000002        83.200000000000003        3.5133109421246522     
   3.2000000000000002        84.000000000000000        3.5128493597735861     
   3.2000000000000002        84.800000000000011        3.4992088504823466     
   3.2000000000000002        85.600000000000009        3.5158838144530620     
   3.2000000000000002        86.400000000000006        3.4961849750482550     
   3.2000000000000002        87.200000000000003        3.5048060663581047     
   3.2000000000000002        88.000000000000000        3.5130389707688487     
   3.2000000000000002        88.800000000000011        3.5148749392283976     
   3.2000000000000002        89.600000000000009        3.5037795867910022     
   3.2000000000000002        90.400000000000006        3.5134865286677441     
   3.2000000000000002        91.200000000000003        3.5063781578362119     
   3.2000000000000002        92.000000000000000        3.5131242933296765     
   3.2000000000000002        92.800000000000011        3.5125125450053374     
   3.2000000000000002        93.600000000000009        3.5050449269049193     
   3.2000000000000002        94.400000000000006        3.5015689804836274     
   3.2000000000000002        95.200000000000003        3.5061536962702404     
   3.2000000000000002        96.000000000000000        3.5130074199494676     
   3.2000000000000002        96.800000000000011        3.5058542299723161     
   3.2000000000000002        97.600000000000009        3.5075713477646442     
   3.2000000000000002        98.400000000000006        3.5144142179348541     
   3.2000000000000002        99.200000000000003        3.5022153273974683     
   3.2000000000000002        100.00000000000000        3.4985927206435710     
   3.2000000000000002        100.80000000000001        3.5117587556517043     
   3.2000000000000002        101.60000000000001        3.4922128894515487     
   3.2000000000000002        102.40000000000001        3.4970445203885743     

   4.0000000000000000       0.80000000000000004        3.4965950086717665     
   4.0000000000000000        1.6000000000000001        3.4975832456285714     
   4.0000000000000000        2.4000000000000004        3.4991507895236591     
   4.0000000000000000        3.2000000000000002        3.5002829716018740     
   4.0000000000000000        4.0000000000000000        3.5123597367254566     
   4.0000000000000000        4.8000000000000007        3.4960011130348838     
   4.0000000000000000        5.6000000000000005        3.5026179993778142     
   4.0000000000000000        6.4000000000000004        3.5076111719524841     
   4.0000000000000000        7.2000000000000002        3.4980967680770658     
   4.0000000000000000        8.0000000000000000        3.5132551004589376     
   4.0000000000000000        8.8000000000000007        3.5026110346724502     
   4.0000000000000000        9.6000000000000014        3.5128116337181146     
   4.0000000000000000        10.400000000000000        3.5125899925945743     
   4.0000000000000000        11.200000000000001        3.5010037145971640     
   4.0000000000000000        12.000000000000000        3.5112696646604089     
   4.0000000000000000        12.800000000000001        3.4953754141671571     
   4.0000000000000000        13.600000000000001        3.5044136720376664     
   4.0000000000000000        14.400000000000000        3.5161793770116949     
   4.0000000000000000        15.200000000000001        3.5076778127027910     
   4.0000000000000000        16.000000000000000        3.5157579744320215     
   4.0000000000000000        16.800000000000001        3.5051031114138662     
   4.0000000000000000        17.600000000000001        3.5127268366221887     
   4.0000000000000000        18.400000000000002        3.5048864393784154     
   4.0000000000000000        19.200000000000003        3.5155526456899238     
   4.0000000000000000        20.000000000000000        3.5044368303391371     
   4.0000000000000000        20.800000000000001        3.4986776666144568     
   4.0000000000000000        21.600000000000001        3.5148048476528992     
   4.0000000000000000        22.400000000000002        3.4994774609202381     
   4.0000000000000000        23.200000000000003        3.5182082623413500     
   4.0000000000000000        24.000000000000000        3.4956154596632216     
   4.0000000000000000        24.800000000000001        3.4997447468487528     
   4.0000000000000000        25.600000000000001        3.4906950180423872     
   4.0000000000000000        26.400000000000002        3.5091078668929594     
   4.0000000000000000        27.200000000000003        3.4976675328675744     
   4.0000000000000000        28.000000000000000        3.4956664232688288     
   4.0000000000000000        28.800000000000001        3.5123628401973641     
   4.0000000000000000        29.600000000000001        3.5020926068788807     
   4.0000000000000000        30.400000000000002        3.5043253350916959     
   4.0000000000000000        31.200000000000003        3.5056963667969492     
   4.0000000000000000        32.000000000000000        3.4990104946704248     
   4.0000000000000000        32.800000000000004        3.5052018360294595     
   4.0000000000000000        33.600000000000001        3.5077272450888199     
   4.0000000000000000        34.399999999999999        3.5146561655546851     
   4.0000000000000000        35.200000000000003        3.5073213869032887     
   4.0000000000000000        36.000000000000000        3.5053823079476558     
   4.0000000000000000        36.800000000000004        3.4972851621761163     
   4.0000000000000000        37.600000000000001        3.5130450960366351     
   4.0000000000000000        38.400000000000006        3.5028343092129197     
   4.0000000000000000        39.200000000000003        3.5104563944405585     
   4.0000000000000000        40.000000000000000        3.4936485538115827     
   4.0000000000000000        40.800000000000004        3.5018460767528343     
   4.0000000000000000        41.600000000000001        3.5032375630156554     
   4.0000000000000000        42.400000000000006        3.5103839209057632     
   4.0000000000000000        43.200000000000003        3.4977498990204690     
   4.0000000000000000        44.000000000000000        3.4951450078168378     
   4.0000000000000000        44.800000000000004        3.5023352441524067     
   4.0000000000000000        45.600000000000001        3.5076529251407091     
   4.0000000000000000        46.400000000000006        3.5159883250767510     
   4.0000000000000000        47.200000000000003        3.4988042390460286     
   4.0000000000000000        48.000000000000000        3.5044854250791566     
   4.0000000000000000        48.800000000000004        3.5004538852736493     
   4.0000000000000000        49.600000000000001        3.5048206391195262     
   4.0000000000000000        50.400000000000006        3.8381656365374930     
   4.0000000000000000        51.200000000000003        4.5015646491147816     
   4.0000000000000000        52.000000000000000        4.4982693609612916     
   4.0000000000000000        52.800000000000004        4.5066413577850986     
   4.0000000000000000        53.600000000000001        4.5069233902968735     
   4.0000000000000000        54.400000000000006        3.8675793949703952     
   4.0000000000000000        55.200000000000003        3.5063258679164857     
   4.0000000000000000        56.000000000000000        3.5135667982252383     
   4.0000000000000000        56.800000000000004        3.5034205056695114     
   4.0000000000000000        57.600000000000001        3.5029941667028508     
   4.0000000000000000        58.400000000000006        3.4990489309471156     
   4.0000000000000000        59.200000000000003        3.4964891783843215     
   4.0000000000000000        60.000000000000000        3.5022008033211129     
   4.0000000000000000        60.800000000000004        3.5005710307804350     
   4.0000000000000000        61.600000000000001        3.4976735029719674     
   4.0000000000000000        62.400000000000006        3.5156767828091735     
   4.0000000000000000        63.200000000000003        3.4946185359956758     
   4.0000000000000000        64.000000000000000        3.5150818943863191     
   4.0000000000000000        64.799999999999997        3.5122998053851049     
   4.0000000000000000        65.600000000000009        3.5020939471683756     
   4.0000000000000000        66.400000000000006        3.5005848841662175     
   4.0000000000000000        67.200000000000003        3.5125874647104243     
   4.0000000000000000        68.000000000000000        3.5009869627081183     
   4.0000000000000000        68.799999999999997        3.5073706649594523     
   4.0000000000000000        69.600000000000009        3.5049954463261832     
   4.0000000000000000        70.400000000000006        3.5152147273225056     
   4.0000000000000000        71.200000000000003        3.4937615398335176     
   4.0000000000000000        72.000000000000000        3.5060900935712667     
   4.0000000000000000        72.799999999999997        3.4995821473473994     
   4.0000000000000000        73.600000000000009        3.5076519729638411     
   4.0000000000000000        74.400000000000006        3.5137795126634619     
   4.0000000000000000        75.200000000000003        3.5074627261613833     
   4.0000000000000000        76.000000000000000        4.5065402689256411     
   4.0000000000000000        76.800000000000011        4.5004721178485898     
   4.0000000000000000        77.600000000000009        4.5076909942193844     
   4.0000000000000000        78.400000000000006        4.5082086411392428     
   4.0000000000000000        79.200000000000003        4.4974887709506310     
   4.0000000000000000        80.000000000000000        4.5063597777348319     
   4.0000000000000000        80.800000000000011        4.5103855090276106     
   4.0000000000000000        81.600000000000009        4.5046210141193912     
   4.0000000000000000        82.400000000000006        4.5033863389135593     
   4.0000000000000000        83.200000000000003        3.5941143381116438     
   4.0000000000000000        84.000000000000000        3.4986278304714422     
   4.0000000000000000        84.800000000000011        3.5147585856759314     
   4.0000000000000000        85.600000000000009        3.5073699073503732     
   4.0000000000000000        86.400000000000006        3.4988371728850285     
   4.0000000000000000        87.200000000000003        3.4977168326647559     
   4.0000000000000000        88.000000000000000        3.5045965422364307     
   4.0000000000000000        88.800000000000011        3.5063201533976054     
   4.0000000000000000        89.600000000000009        3.5069653425876548     
   4.0000000000000000        90.400000000000006        3.5050565658618256     
   4.0000000000000000        91.200000000000003        3.4953246167732726     
   4.0000000000000000        92.000000000000000        3.5047549327680967     
   4.0000000000000000        92.800000000000011        3.4978471334299481     
   4.0000000000000000        93.600000000000009        3.5159343081077208     
   4.0000000000000000        94.400000000000006        3.4999485920285061     
   4.0000000000000000        95.200000000000003        3.4995055286199164     
   4.0000000000000000        96.000000000000000        3.4955309203372948     
   4.0000000000000000        96.800000000000011        3.5168514862917157     
   4.0000000000000000        97.600000000000009        3.4958188715648242     
   4.0000000000000000        98.400000000000006        3.5049607531606393     
   4.0000000000000000        99.200000000000003        3.4970933396132282     
   4.0000000000000000        100.00000000000000        3.5116632983481741     
   4.0000000000000000        100.80000000000001        3.4973061416249789     
   4.0000000000000000        101.60000000000001        3.5132513757147250     
   4.0000000000000000        102.40000000000001        3.5152809698061720     

   4.8000000000000007       0.80000000000000004        3.4958355850612559     
   4.8000000000000007        1.6000000000000001        3.5141998058947781     
   4.8000000000000007        2.4000000000000004        3.5064334362086993     
   4.8000000000000007        3.2000000000000002        3.5111293871807261     
   4.8000000000000007        4.0000000000000000        3.4961792611091278     
   4.8000000000000007        4.8000000000000007        3.5046792346595259     
   4.8000000000000007        5.6000000000000005        3.5111252009540448     
   4.8000000000000007        6.4000000000000004        3.4967534691595605     
   4.8000000000000007        7.2000000000000002        3.5146190585313755     
   4.8000000000000007        8.0000000000000000        3.4971671484459090     
   4.8000000000000007        8.8000000000000007        3.5088625987947428     
   4.8000000000000007        9.6000000000000014        3.5021228846434318     
   4.8000000000000007        10.400000000000000        3.4961623396481198     
   4.8000000000000007        11.200000000000001        3.5105541058280503     
   4.8000000000000007        12.000000000000000        3.5132110185634802     
   4.8000000000000007        12.800000000000001        3.4978853204866285     
   4.8000000000000007        13.600000000000001        3.5024722751117050     
   4.8000000000000007        14.400000000000000        3.5098174960459247     
   4.8000000000000007        15.200000000000001        3.4983003996704167     
   4.8000000000000007        16.000000000000000        3.4963144890848259     
   4.8000000000000007        16.800000000000001        3.5125460139391635     
   4.8000000000000007        17.600000000000001        3.4939310142404958     
   4.8000000000000007        18.400000000000002        3.4983959761585344     
   4.8000000000000007        19.200000000000003        3.4990028182881341     
   4.8000000000000007        20.000000000000000        3.4963494759295006     
   4.8000000000000007        20.800000000000001        3.5134604600313026     
   4.8000000000000007        21.600000000000001        3.5082944004810535     
   4.8000000000000007        22.400000000000002        3.4996867834713412     
   4.8000000000000007        23.200000000000003        3.5068271926092920     
   4.8000000000000007        24.000000000000000        3.5168367995093095     
   4.8000000000000007        24.800000000000001        3.4946497264455187     
   4.8000000000000007        25.600000000000001        3.5144332314124447     
   4.8000000000000007        26.400000000000002        3.5053677563963310     
   4.8000000000000007        27.200000000000003        3.5139842614283561     
   4.8000000000000007        28.000000000000000        3.5113337968438998     
   4.8000000000000007        28.800000000000001        3.4986527433945032     
   4.8000000000000007        29.600000000000001        3.5161010614782868     
   4.8000000000000007        30.400000000000002        3.4972287472400718     
   4.8000000000000007        31.200000000000003        3.5002976209886252     
   4.8000000000000007        32.000000000000000        3.5020387867602745     
   4.8000000000000007        32.800000000000004        3.4978997153175992     
   4.8000000000000007        33.600000000000001        3.5090858607385997     
   4.8000000000000007        34.399999999999999        3.5000674556952376     
   4.8000000000000007        35.200000000000003        3.4963865090565678     
   4.8000000000000007        36.000000000000000        3.5126666512227778     
   4.8000000000000007        36.800000000000004        3.5066157225180112     
   4.8000000000000007        37.600000000000001        3.4973559508019676     
   4.8000000000000007        38.400000000000006        3.5144658293693558     
   4.8000000000000007        39.200000000000003        3.4966955331237566     
   4.8000000000000007        40.000000000000000        3.5045305199828043     
   4.8000000000000007        40.800000000000004        3.4975598234807630     
   4.8000000000000007        41.600000000000001        3.5126379381664607     
   4.8000000000000007        42.400000000000006        3.5114535537583840     
   4.8000000000000007        43.200000000000003        3.4965822349370614     
   4.8000000000000007        44.000000000000000        3.5145805809056934     
   4.8000000000000007        44.800000000000004        3.5039253565965525     
   4.8000000000000007        45.600000000000001        3.5030558104678038     
   4.8000000000000007        46.400000000000006        4.5013327349272236     
   4.8000000000000007        47.200000000000003        4.4998151575595458     
   4.8000000000000007        48.000000000000000        4.5036730992139704     
   4.8000000000000007        48.800000000000004        4.5074247666300220     
   4.8000000000000007        49.600000000000001        4.5043703692691990     
   4.8000000000000007        50.400000000000006        4.4942846696926662     
   4.8000000000000007        51.200000000000003        4.5053004600354258     
   4.8000000000000007        52.000000000000000        4.5020589659417425     
   4.8000000000000007        52.800000000000004        4.5113066221734952     
   4.8000000000000007        53.600000000000001        4.5100619483524120     
   4.8000000000000007        54.400000000000006        4.4972108665372978     
   4.8000000000000007        55.200000000000003        4.5109055759405097     
   4.8000000000000007        56.000000000000000        4.5039951418968185     
   4.8000000000000007        56.800000000000004        4.5049238112359165     
   4.8000000000000007        57.600000000000001        3.5056347542191584     
   4.8000000000000007        58.400000000000006        3.5182043583099309     
   4.8000000000000007        59.200000000000003        3.5007337124686329     
   4.8000000000000007        60.000000000000000        3.5122879353849519     
   4.8000000000000007        60.800000000000004        3.5006732431835390     
   4.8000000000000007        61.600000000000001        3.5016905365460591     
   4.8000000000000007        62.400000000000006        3.4937787012838886     
   4.8000000000000007        63.200000000000003        3.5135985403505949     
   4.8000000000000007        64.000000000000000        3.5022043460379808     
   4.8000000000000007        64.799999999999997        3.5032724044663039     
   4.8000000000000007        65.600000000000009        3.5157695797060460     
   4.8000000000000007        66.400000000000006        3.4942405235204697     
   4.8000000000000007        67.200000000000003        3.5135638370067905     
   4.8000000000000007        68.000000000000000        3.5061369112533582     
   4.8000000000000007        68.799999999999997        3.5026009610432971     
   4.8000000000000007        69.600000000000009        3.4977946937669069     
   4.8000000000000007        70.400000000000006        3.5063947407342355     
   4.8000000000000007        71.200000000000003        3.5142949435786948     
   4.8000000000000007        72.000000000000000        3.5126064599202924     
   4.8000000000000007        72.799999999999997        3.4912251981190989     
   4.8000000000000007        73.600000000000009        3.5046372183790284     
   4.8000000000000007        74.400000000000006        3.5057498271552929     
   4.8000000000000007        75.200000000000003        4.4978419661458027     
   4.8000000000000007        76.000000000000000        4.5101635249312952     
   4.8000000000000007        76.800000000000011        4.5042934366787284     
   4.8000000000000007        77.600000000000009        4.5056898025746452     
   4.8000000000000007        78.400000000000006        4.5072712728515265     
   4.8000000000000007        79.200000000000003        4.5124947897323713     
   4.8000000000000007        80.000000000000000        4.5150957315513676     
   4.8000000000000007        80.800000000000011        4.5153009211619599     
   4.8000000000000007        81.600000000000009        4.5166239386432245     
   4.8000000000000007        82.400000000000006        4.5127134564406175     
   4.8000000000000007        83.200000000000003        4.4951668788737491     
   4.8000000000000007        84.000000000000000        3.5070987490071177     
   4.8000000000000007        84.800000000000011        3.4989840822440796     
   4.8000000000000007        85.600000000000009        3.5017961918762928     
   4.8000000000000007        86.400000000000006        3.4987979033723460     
   4.8000000000000007        87.200000000000003        3.5191999429025222     
   4.8000000000000007        88.000000000000000        3.4944132675870283     
   4.8000000000000007        88.800000000000011        3.5189817647039185     
   4.8000000000000007        89.600000000000009        3.4977838354291393     
   4.8000000000000007        90.400000000000006        3.4967724399539657     
   4.8000000000000007        91.200000000000003        3.5127520686030427     
   4.8000000000000007        92.000000000000000        3.5091685572212583     
   4.8000000000000007        92.800000000000011        3.5057448997897152     
   4.8000000000000007        93.600000000000009        3.4976232308990456     
   4.8000000000000007        94.400000000000006        3.5078489178795769     
   4.8000000000000007        95.200000000000003        3.5035839823501491     
   4.8000000000000007        96.000000000000000        3.5096940487703825     
   4.8000000000000007        96.800000000000011        3.4987470002977443     
   4.8000000000000007        97.600000000000009        3.5048970128467363     
   4.8000000000000007        98.400000000000006        3.5118250559259856     
   4.8000000000000007        99.200000000000003        3.5010238887591600     
   4.8000000000000007        100.00000000000000        3.5012688278907724     
   4.8000000000000007        100.80000000000001        3.5157167285436768     
   4.8000000000000007        101.60000000000001        3.4941343997493410     
   4.8000000000000007        102.40000000000001        3.5064614418810192     

   5.6000000000000005       0.80000000000000004        3.5155373426813079     
   5.6000000000000005        1.6000000000000001        3.4941438932970184     
   5.6000000000000005        2.4000000000000004        3.5124513966872826     
   5.6000000000000005        3.2000000000000002        3.5059313214310923     
   5.6000000000000005        4.0000000000000000        3.4985690618563399     
   5.6000000000000005        4.8000000000000007        3.5148034474110834     
   5.6000000000000005        5.6000000000000005        3.4971389583909440     
   5.6000000000000005        6.4000000000000004        3.5155005977935438     
   5.6000000000000005        7.2000000000000002        3.5058312040244859     
   5.6000000000000005        8.0000000000000000        3.5003791387063692     
   5.6000000000000005        8.8000000000000007        3.5187444055695214     
   5.6000000000000005        9.6000000000000014        3.4942301199355312     
   5.6000000000000005        10.400000000000000        3.5164321755234584     
   5.6000000000000005        11.200000000000001        3.5059059160753376     
   5.6000000000000005        12.000000000000000        3.4983229871426182     
   5.6000000000000005        12.800000000000001        3.5082964410915025     
   5.6000000000000005        13.600000000000001        3.5135298492732243     
   5.6000000000000005        14.400000000000000        3.5011112412198360     
   5.6000000000000005        15.200000000000001        3.5151242267166229     
   5.6000000000000005        16.000000000000000        3.5104415109801108     
   5.6000000000000005        16.800000000000001        3.5027071311359057     
   5.6000000000000005        17.600000000000001        3.5145065184059363     
   5.6000000000000005        18.400000000000002        3.5065210561401461     
   5.6000000000000005        19.200000000000003        3.5168718950401745     
   5.6000000000000005        20.000000000000000        3.5077933403613715     
   5.6000000000000005        20.800000000000001        3.4974130635813347     
   5.6000000000000005        21.600000000000001        3.5078920755386260     
   5.6000000000000005        22.400000000000002        3.5017815611129417     
   5.6000000000000005        23.200000000000003        3.5058325559758283     
   5.6000000000000005        24.000000000000000        3.5041088769230031     
   5.6000000000000005        24.800000000000001        3.5051676626897059     
   5.6000000000000005        25.600000000000001        3.4989506291840247     
   5.6000000000000005        26.400000000000002        3.5118077091587740     
   5.6000000000000005        27.200000000000003        3.4975957119033576     
   5.6000000000000005        28.000000000000000        3.5008260753477862     
   5.6000000000000005        28.800000000000001        3.4995990588426409     
   5.6000000000000005        29.600000000000001        3.4990737091224373     
   5.6000000000000005        30.400000000000002        3.5074473417808365     
   5.6000000000000005        31.200000000000003        3.5082605861132152     
   5.6000000000000005        32.000000000000000        3.5076529650433792     
   5.6000000000000005        32.800000000000004        3.4969399368025891     
   5.6000000000000005        33.600000000000001        3.5155608752700944     
   5.6000000000000005        34.399999999999999        3.4984251752094226     
   5.6000000000000005        35.200000000000003        3.5111300782681356     
   5.6000000000000005        36.000000000000000        3.4965416187773388     
   5.6000000000000005        36.800000000000004        3.4982462191015706     
   5.6000000000000005        37.600000000000001        3.5143892169647333     
   5.6000000000000005        38.400000000000006        3.5036820767270851     
   5.6000000000000005        39.200000000000003        3.5082995145381233     
   5.6000000000000005        40.000000000000000        3.5189204227956585     
   5.6000000000000005        40.800000000000004        3.5081274009192009     
   5.6000000000000005        41.600000000000001        3.5002987797002638     
   5.6000000000000005        42.400000000000006        3.5058581101811623     
   5.6000000000000005        43.200000000000003        3.5162949767802063     
   5.6000000000000005        44.000000000000000        3.5084683148491038     
   5.6000000000000005        44.800000000000004        3.5036220904995203     
   5.6000000000000005        45.600000000000001        4.5000216726264011     
   5.6000000000000005        46.400000000000006        4.5005156992331541     
   5.6000000000000005        47.200000000000003        4.5058795982020055     
   5.6000000000000005        48.000000000000000        4.5142178932189250     
   5.6000000000000005        48.800000000000004        4.5056109657018144     
   5.6000000000000005        49.600000000000001        4.5091843718804174     
   5.6000000000000005        50.400000000000006        4.5041224010055778     
   5.6000000000000005        51.200000000000003        4.5104430299564440     
   5.6000000000000005        52.000000000000000        4.5041202749202425     
   5.6000000000000005        52.800000000000004        4.5094712215316868     
   5.6000000000000005        53.600000000000001        4.5074536752001046     
   5.6000000000000005        54.400000000000006        4.5050658747359549     
   5.6000000000000005        55.200000000000003        4.5051595682660537     
   5.6000000000000005        56.000000000000000        4.5071950619258052     
   5.6000000000000005        56.800000000000004        4.5009131178686710     
   5.6000000000000005        57.600000000000001        4.4934661510610781     
   5.6000000000000005        58.400000000000006        3.5119568294137924     
   5.6000000000000005        59.200000000000003        3.5133975484180389     
   5.6000000000000005        60.000000000000000        3.5029053514170267     
   5.6000000000000005        60.800000000000004        3.5146976912384940     
   5.6000000000000005        61.600000000000001        3.5017156715392552     
   5.6000000000000005        62.400000000000006        3.4993255446894413     
   5.6000000000000005        63.200000000000003        3.5055607514932206     
   5.6000000000000005        64.000000000000000        3.4939415400011353     
   5.6000000000000005        64.799999999999997        3.5136206206924419     
   5.6000000000000005        65.600000000000009        3.4981466610211549     
   5.6000000000000005        66.400000000000006        3.5021290262013802     
   5.6000000000000005        67.200000000000003        3.5006984985904293     
   5.6000000000000005        68.000000000000000        3.4975776619167651     
   5.6000000000000005        68.799999999999997        3.5171117227107094     
   5.6000000000000005        69.600000000000009        3.5099093459518280     
   5.6000000000000005        70.400000000000006        3.5059456079033455     
   5.6000000000000005        71.200000000000003        3.5019352325667339     
   5.6000000000000005        72.000000000000000        3.5089625389732864     
   5.6000000000000005        72.799999999999997        3.5088473193837739     
   5.6000000000000005        73.600000000000009        3.5176781111074185     
   5.6000000000000005        74.400000000000006        4.4971815823582455     
   5.6000000000000005        75.200000000000003        4.5128055410967471     
   5.6000000000000005        76.000000000000000        4.5041835928616454     
   5.6000000000000005        76.800000000000011        4.5054306334396399     
   5.6000000000000005        77.600000000000009        4.5050582965238819     
   5.6000000000000005        78.400000000000006        4.5099440361750496     
   5.6000000000000005        79.200000000000003        4.5143198859024132     
   5.6000000000000005        80.000000000000000        4.5167480874346726     
   5.6000000000000005        80.800000000000011        4.5185423297371416     
   5.6000000000000005        81.600000000000009        4.5201290898065265     
   5.6000000000000005        82.400000000000006        4.5206817046291858     
   5.6000000000000005        83.200000000000003        4.5081271635093811     
   5.6000000000000005        84.000000000000000        3.5104392745334043     
   5.6000000000000005        84.800000000000011        3.4997897638479332     
   5.6000000000000005        85.600000000000009        3.5048853766791042     
   5.6000000000000005        86.400000000000006        3.5007251134267965     
   5.6000000000000005        87.200000000000003        3.5019163336368990     
   5.6000000000000005        88.000000000000000        3.5043485507255858     
   5.6000000000000005        88.800000000000011        3.4970262767586613     
   5.6000000000000005        89.600000000000009        3.5131659837851679     
   5.6000000000000005        90.400000000000006        3.5002285669711775     
   5.6000000000000005        91.200000000000003        3.5089404211135817     
   5.6000000000000005        92.000000000000000        3.4943908964100019     
   5.6000000000000005        92.800000000000011        3.5166696715000221     
   5.6000000000000005        93.600000000000009        3.5049970729825852     
   5.6000000000000005        94.400000000000006        3.5149692851319965     
   5.6000000000000005        95.200000000000003        3.5078407587281144     
   5.6000000000000005        96.000000000000000        3.5138896715173744     
   5.6000000000000005        96.800000000000011        3.5152061359154074     
   5.6000000000000005        97.600000000000009        3.5050869938167928     
   5.6000000000000005        98.400000000000006        3.5115629471155572     
   5.6000000000000005        99.200000000000003        3.5020439669372641     
   5.6000000000000005        100.00000000000000        3.5024181215680756     
   5.6000000000000005        100.80000000000001        3.5062734640070818     
   5.6000000000000005        101.60000000000001        3.5159062492518394     
   5.6000000000000005        102.40000000000001        3.5024139150817253     

   6.4000000000000004       0.80000000000000004        3.4966906681911447     
   6.4000000000000004        1.6000000000000001        3.5037922084735458     
   6.4000000000000004        2.4000000000000004        3.5006729302646549     
   6.4000000000000004        3.2000000000000002        3.5161958722261422     
   6.4000000000000004        4.0000000000000000        3.4993245300784470     
   6.4000000000000004        4.8000000000000007        3.5126759898980802     
   6.4000000000000004        5.6000000000000005        3.5069287603978978     
   6.4000000000000004        6.4000000000000004        3.4985312020196462     
   6.4000000000000004        7.2000000000000002        3.5178469474955030     
   6.4000000000000004        8.0000000000000000        3.4952964128165691     
   6.4000000000000004        8.8000000000000007        3.5109456672956627     
   6.4000000000000004        9.6000000000000014        3.5035000555911191     
   6.4000000000000004        10.400000000000000        3.4942252382865586     
   6.4000000000000004        11.200000000000001        3.5015300619331398     
   6.4000000000000004        12.000000000000000        3.5137301063446258     
   6.4000000000000004        12.800000000000001        3.4973552726683277     
   6.4000000000000004        13.600000000000001        3.5045077200766568     
   6.4000000000000004        14.400000000000000        3.4948209588025461     
   6.4000000000000004        15.200000000000001        3.4983934755890060     
   6.4000000000000004        16.000000000000000        3.5020643642409084     
   6.4000000000000004        16.800000000000001        3.5130266979536016     
   6.4000000000000004        17.600000000000001        3.4991554158184086     
   6.4000000000000004        18.400000000000002        3.5118259438735984     
   6.4000000000000004        19.200000000000003        3.5025798122889236     
   6.4000000000000004        20.000000000000000        3.5029246231011042     
   6.4000000000000004        20.800000000000001        3.5123125836998046     
   6.4000000000000004        21.600000000000001        3.4994105125945274     
   6.4000000000000004        22.400000000000002        3.4967845395770523     
   6.4000000000000004        23.200000000000003        3.5017117624463991     
   6.4000000000000004        24.000000000000000        3.5173621659773069     
   6.4000000000000004        24.800000000000001        3.5089043509498925     
   6.4000000000000004        25.600000000000001        3.5059038107943294     
   6.4000000000000004        26.400000000000002        3.4976089479715076     
   6.4000000000000004        27.200000000000003        3.5121933123304574     
   6.4000000000000004        28.000000000000000        3.5078579120828222     
   6.4000000000000004        28.800000000000001        3.5175616489221539     
   6.4000000000000004        29.600000000000001        3.5068258509764632     
   6.4000000000000004        30.400000000000002        3.5161224298896312     
   6.4000000000000004        31.200000000000003        3.4906668389604478     
   6.4000000000000004        32.000000000000000        3.5126648538485088     
   6.4000000000000004        32.800000000000004        3.5033794924531492     
   6.4000000000000004        33.600000000000001        3.5095812337384107     
   6.4000000000000004        34.399999999999999        3.5014991723138249     
   6.4000000000000004        35.200000000000003        3.5161803698042151     
   6.4000000000000004        36.000000000000000        3.5018675434520197     
   6.4000000000000004        36.800000000000004        3.5056604743257771     
   6.4000000000000004        37.600000000000001        3.4979256204397133     
   6.4000000000000004        38.400000000000006        3.5097720693576453     
   6.4000000000000004        39.200000000000003        3.5013049253415804     
   6.4000000000000004        40.000000000000000        3.4987848725543143     
   6.4000000000000004        40.800000000000004        3.4961329214895862     
   6.4000000000000004        41.600000000000001        3.5153137237769072     
   6.4000000000000004        42.400000000000006        3.4968208741775966     
   6.4000000000000004        43.200000000000003        3.5061400349361027     
   6.4000000000000004        44.000000000000000        3.4972153165066375     
   6.4000000000000004        44.800000000000004        4.5047209790273843     
   6.4000000000000004        45.600000000000001        4.5093590168871485     
   6.4000000000000004        46.400000000000006        4.5083698804722641     
   6.4000000000000004        47.200000000000003        4.5041350409824243     
   6.4000000000000004        48.000000000000000        4.5050660183828874     
   6.4000000000000004        48.800000000000004        4.5023706530107690     
   6.4000000000000004        49.600000000000001        4.5005301391701815     
   6.4000000000000004        50.400000000000006        4.5009779003187154     
   6.4000000000000004        51.200000000000003        4.5018937782764876     
   6.4000000000000004        52.000000000000000        4.5027648411858969     
   6.4000000000000004        52.800000000000004        4.5032296976304584     
   6.4000000000000004        53.600000000000001        4.5036033763488144     
   6.4000000000000004        54.400000000000006        4.5043951603339751     
   6.4000000000000004        55.200000000000003        4.4994726247190906     
   6.4000000000000004        56.000000000000000        4.5122022330345102     
   6.4000000000000004        56.800000000000004        4.5060949174291292     
   6.4000000000000004        57.600000000000001        4.5044625542751016     
   6.4000000000000004        58.400000000000006        3.5006381391692103     
   6.4000000000000004        59.200000000000003        3.5049600245434127     
   6.4000000000000004        60.000000000000000        3.4964683495358582     
   6.4000000000000004        60.800000000000004        3.5046540189938389     
   6.4000000000000004        61.600000000000001        3.5113076724551000     
   6.4000000000000004        62.400000000000006        3.5129022933930805     
   6.4000000000000004        63.200000000000003        3.5135861379571325     
   6.4000000000000004        64.000000000000000        3.5131276186031850     
   6.4000000000000004        64.799999999999997        3.5041415208309137     
   6.4000000000000004        65.600000000000009        3.5117916441144228     
   6.4000000000000004        66.400000000000006        3.4946118415286525     
   6.4000000000000004        67.200000000000003        3.5107111181752559     
   6.4000000000000004        68.000000000000000        3.5054445885387127     
   6.4000000000000004        68.799999999999997        3.4983211349380130     
   6.4000000000000004        69.600000000000009        3.5029662494048224     
   6.4000000000000004        70.400000000000006        3.5009116150248545     
   6.4000000000000004        71.200000000000003        3.4973777248962050     
   6.4000000000000004        72.000000000000000        3.4970437596975401     
   6.4000000000000004        72.799999999999997        3.5053151876817505     
   6.4000000000000004        73.600000000000009        3.5061234480796690     
   6.4000000000000004        74.400000000000006        4.5016811770519247     
   6.4000000000000004        75.200000000000003        4.5038009937108239     
   6.4000000000000004        76.000000000000000        4.5063561660022371     
   6.4000000000000004        76.800000000000011        4.5078214779334926     
   6.4000000000000004        77.600000000000009        4.5161776897258150     
   6.4000000000000004        78.400000000000006        4.5258829801445843     
   6.4000000000000004        79.200000000000003        4.5331794047880738     
   6.4000000000000004        80.000000000000000        4.5347998712878681     
   6.4000000000000004        80.800000000000011        4.5320034944946723     
   6.4000000000000004        81.600000000000009        4.5306823939976688     
   6.4000000000000004        82.400000000000006        4.5250430826471755     
   6.4000000000000004        83.200000000000003        4.5123812998214916     
   6.4000000000000004        84.000000000000000        3.5052343267705552     
   6.4000000000000004        84.800000000000011        3.5044348378876151     
   6.4000000000000004        85.600000000000009        3.5057685374132697     
   6.4000000000000004        86.400000000000006        3.5072379021710973     
   6.4000000000000004        87.200000000000003        3.5169179127958046     
   6.4000000000000004        88.000000000000000        3.4975012935871983     
   6.4000000000000004        88.800000000000011        3.5080652264758112     
   6.4000000000000004        89.600000000000009        3.5087085987886999     
   6.4000000000000004        90.400000000000006        3.5095671014641847     
   6.4000000000000004        91.200000000000003        3.5100887693497467     
   6.4000000000000004        92.000000000000000        3.5030687698068101     
   6.4000000000000004        92.800000000000011        3.5070873832021170     
   6.4000000000000004        93.600000000000009        3.4956706612059789     
   6.4000000000000004        94.400000000000006        3.5086262650520053     
   6.4000000000000004        95.200000000000003        3.4947015141835696     
   6.4000000000000004        96.000000000000000        3.4989739979921715     
   6.4000000000000004        96.800000000000011        3.4978448320430915     
   6.4000000000000004        97.600000000000009        3.4990875848580774     
   6.4000000000000004        98.400000000000006        3.5099996794619774     
   6.4000000000000004        99.200000000000003        3.5097562761424839     
   6.4000000000000004        100.00000000000000        3.5142587055613466     
   6.4000000000000004        100.80000000000001        3.4961898121827826     
   6.4000000000000004        101.60000000000001        3.5025779999035227     
   6.4000000000000004        102.40000000000001        3.5101248424466953     

   7.2000000000000002       0.80000000000000004        3.5076510057262973     
   7.2000000000000002        1.6000000000000001        3.5114776600494282     
   7.2000000000000002        2.4000000000000004        3.5097664285277119     
   7.2000000000000002        3.2000000000000002        3.4944357587087573     
   7.2000000000000002        4.0000000000000000        3.5063783726449893     
   7.2000000000000002        4.8000000000000007        3.4937276196415508     
   7.2000000000000002        5.6000000000000005        3.5120209803276539     
   7.2000000000000002        6.4000000000000004        3.5035739740712111     
   7.2000000000000002        7.2000000000000002        3.4951109089798775     
   7.2000000000000002        8.0000000000000000        3.5025319281537315     
   7.2000000000000002        8.8000000000000007        3.5088556702874598     
   7.2000000000000002        9.6000000000000014        3.5170342984170349     
   7.2000000000000002        10.400000000000000        3.5113421114476044     
   7.2000000000000002        11.200000000000001        3.5122178491769676     
   7.2000000000000002        12.000000000000000        3.5043138125039670     
   7.2000000000000002        12.800000000000001        3.4985760200053204     
   7.2000000000000002        13.600000000000001        3.5156988326697176     
   7.2000000000000002        14.400000000000000        3.5132104096504357     
   7.2000000000000002        15.200000000000001        3.4981401997997126     
   7.2000000000000002        16.000000000000000        3.5135287576801133     
   7.2000000000000002        16.800000000000001        3.5054958289871183     
   7.2000000000000002        17.600000000000001        3.4943065793494816     
   7.2000000000000002        18.400000000000002        3.4959444050878039     
   7.2000000000000002        19.200000000000003        3.5154940443197717     
   7.2000000000000002        20.000000000000000        3.4995203700181028     
   7.2000000000000002        20.800000000000001        3.5074263684846070     
   7.2000000000000002        21.600000000000001        3.5181624278606987     
   7.2000000000000002        22.400000000000002        3.5116736634400376     
   7.2000000000000002        23.200000000000003        3.5119575353587131     
   7.2000000000000002        24.000000000000000        3.5051669467934943     
   7.2000000000000002        24.800000000000001        3.5000373713980042     
   7.2000000000000002        25.600000000000001        3.4966279505425826     
   7.2000000000000002        26.400000000000002        3.5146932649129270     
   7.2000000000000002        27.200000000000003        3.5056555849626352     
   7.2000000000000002        28.000000000000000        3.4981586932098914     
   7.2000000000000002        28.800000000000001        3.5107327954695822     
   7.2000000000000002        29.600000000000001        3.4956261267118318     
   7.2000000000000002        30.400000000000002        3.5042537678821395     
   7.2000000000000002        31.200000000000003        3.4995922013592740     
   7.2000000000000002        32.000000000000000        3.4936679781290194     
   7.2000000000000002        32.800000000000004        3.5144293027901208     
   7.2000000000000002        33.600000000000001        3.4985179096053227     
   7.2000000000000002        34.399999999999999        3.5151194543803137     
   7.2000000000000002        35.200000000000003        3.5048040828212907     
   7.2000000000000002        36.000000000000000        3.5134533209675589     
   7.2000000000000002        36.800000000000004        3.5125136619530655     
   7.2000000000000002        37.600000000000001        3.4959536479671436     
   7.2000000000000002        38.400000000000006        3.5015473794269361     
   7.2000000000000002        39.200000000000003        3.5136907743903483     
   7.2000000000000002        40.000000000000000        3.4946559470710477     
   7.2000000000000002        40.800000000000004        3.5130801824421809     
   7.2000000000000002        41.600000000000001        3.5077338817285155     
   7.2000000000000002        42.400000000000006        3.4989732499809487     
   7.2000000000000002        43.200000000000003        3.5181371573057691     
   7.2000000000000002        44.000000000000000        3.5005922204106681     
   7.2000000000000002        44.800000000000004        4.4988847707048292     
   7.2000000000000002        45.600000000000001        4.5075565825447796     
   7.2000000000000002        46.400000000000006        4.5063582383793523     
   7.2000000000000002        47.200000000000003        4.5123820790036797     
   7.2000000000000002        48.000000000000000        4.5020804055012951     
   7.2000000000000002        48.800000000000004        4.5064172056296687     
   7.2000000000000002        49.600000000000001        4.5129033220333925     
   7.2000000000000002        50.400000000000006        4.5170525416282539     
   7.2000000000000002        51.200000000000003        4.5199172791287046     
   7.2000000000000002        52.000000000000000        4.5184779670514645     
   7.2000000000000002        52.800000000000004        4.5130549010077834     
   7.2000000000000002        53.600000000000001        4.5070971048829289     
   7.2000000000000002        54.400000000000006        4.5020848309524775     
   7.2000000000000002        55.200000000000003        4.5063648821270919     
   7.2000000000000002        56.000000000000000        4.5151435664058504     
   7.2000000000000002        56.800000000000004        4.5026976658645710     
   7.2000000000000002        57.600000000000001        4.5085911026136722     
   7.2000000000000002        58.400000000000006        3.5098315003730605     
   7.2000000000000002        59.200000000000003        3.5081865955205176     
   7.2000000000000002        60.000000000000000        3.5101123705134971     
   7.2000000000000002        60.800000000000004        3.5116453323224106     
   7.2000000000000002        61.600000000000001        3.4971129404577619     
   7.2000000000000002        62.400000000000006        3.5057749913941740     
   7.2000000000000002        63.200000000000003        3.4973267693633661     
   7.2000000000000002        64.000000000000000        3.4961477806043675     
   7.2000000000000002        64.799999999999997        3.5112984064832871     
   7.2000000000000002        65.600000000000009        3.5125252442238462     
   7.2000000000000002        66.400000000000006        3.5054975940010529     
   7.2000000000000002        67.200000000000003        3.5133183910549386     
   7.2000000000000002        68.000000000000000        3.5096031196832360     
   7.2000000000000002        68.799999999999997        3.5064418681713683     
   7.2000000000000002        69.600000000000009        3.5077119708880007     
   7.2000000000000002        70.400000000000006        3.5005372532664820     
   7.2000000000000002        71.200000000000003        3.5175471377047587     
   7.2000000000000002        72.000000000000000        3.5114424403088229     
   7.2000000000000002        72.799999999999997        3.5036405843361060     
   7.2000000000000002        73.600000000000009        3.5150256631266665     
   7.2000000000000002        74.400000000000006        4.5024557315827360     
   7.2000000000000002        75.200000000000003        4.5111042980363774     
   7.2000000000000002        76.000000000000000        4.5139160796593965     
   7.2000000000000002        76.800000000000011        4.5293400842339588     
   7.2000000000000002        77.600000000000009        4.5488391370114156     
   7.2000000000000002        78.400000000000006        4.5669106405535738     
   7.2000000000000002        79.200000000000003        4.5762017437003673     
   7.2000000000000002        80.000000000000000        4.5757369475191680     
   7.2000000000000002        80.800000000000011        4.5658498617778402     
   7.2000000000000002        81.600000000000009        4.5537584516499647     
   7.2000000000000002        82.400000000000006        4.5380930982044410     
   7.2000000000000002        83.200000000000003        4.5043489835877990     
   7.2000000000000002        84.000000000000000        3.5139952711183269     
   7.2000000000000002        84.800000000000011        3.5141102068236134     
   7.2000000000000002        85.600000000000009        3.4981166985047474     
   7.2000000000000002        86.400000000000006        3.4978873610559349     
   7.2000000000000002        87.200000000000003        3.5043924063291914     
   7.2000000000000002        88.000000000000000        3.5121596679149891     
   7.2000000000000002        88.800000000000011        3.5010912621667707     
   7.2000000000000002        89.600000000000009        3.5054150262572406     
   7.2000000000000002        90.400000000000006        3.4949442812008353     
   7.2000000000000002        91.200000000000003        3.4943474596411721     
   7.2000000000000002        92.000000000000000        3.5066774711540174     
   7.2000000000000002        92.800000000000011        3.5143014482170929     
   7.2000000000000002        93.600000000000009        3.5024769566887488     
   7.2000000000000002        94.400000000000006        3.5071947249832651     
   7.2000000000000002        95.200000000000003        3.5156260821850283     
   7.2000000000000002        96.000000000000000        3.5048183461812430     
   7.2000000000000002        96.800000000000011        3.5124267903618511     
   7.2000000000000002        97.600000000000009        3.5059701525899007     
   7.2000000000000002        98.400000000000006        3.4937119521628608     
   7.2000000000000002        99.200000000000003        3.5000630219640523     
   7.2000000000000002        100.00000000000000        3.4952804277069518     
   7.2000000000000002        100.80000000000001        3.5046559934294841     
   7.2000000000000002        101.60000000000001        3.5123262375604107     
   7.2000000000000002        102.40000000000001        3.4938347373218033     

   8.0000000000000000       0.80000000000000004        3.4995532335479269     
   8.0000000000000000        1.6000000000000001        3.5038981695391054     
   8.0000000000000000        2.4000000000000004        3.5101819832517873     
   8.0000000000000000        3.2000000000000002        3.4963522079742635     
   8.0000000000000000        4.0000000000000000        3.5065044778484151     
   8.0000000000000000        4.8000000000000007        3.5088120366755451     
   8.0000000000000000        5.6000000000000005        3.4966466228338082     
   8.0000000000000000        6.4000000000000004        3.4981644132641403     
   8.0000000000000000        7.2000000000000002        3.5154653234894444     
   8.0000000000000000        8.0000000000000000        3.5092985882457457     
   8.0000000000000000        8.8000000000000007        3.4990161344157129     
   8.0000000000000000        9.6000000000000014        3.5052625527996746     
   8.0000000000000000        10.400000000000000        3.4979213659113282     
   8.0000000000000000        11.200000000000001        3.4963888426095835     
   8.0000000000000000        12.000000000000000        3.5122162565314632     
   8.0000000000000000        12.800000000000001        3.5021718333054377     
   8.0000000000000000        13.600000000000001        3.4965452769727787     
   8.0000000000000000        14.400000000000000        3.5048463341588070     
   8.0000000000000000        15.200000000000001        3.5101407287303990     
   8.0000000000000000        16.000000000000000        3.5132094800431855     
   8.0000000000000000        16.800000000000001        3.4992996219227965     
   8.0000000000000000        17.600000000000001        3.5167673772133501     
   8.0000000000000000        18.400000000000002        3.5114379228044399     
   8.0000000000000000        19.200000000000003        3.5064136908320069     
   8.0000000000000000        20.000000000000000        3.5021330938981787     
   8.0000000000000000        20.800000000000001        3.4962556375244347     
   8.0000000000000000        21.600000000000001        3.5053740836792535     
   8.0000000000000000        22.400000000000002        3.5032135346301665     
   8.0000000000000000        23.200000000000003        3.4968222872648611     
   8.0000000000000000        24.000000000000000        3.5046125157569583     
   8.0000000000000000        24.800000000000001        3.5158063181730128     
   8.0000000000000000        25.600000000000001        3.4938752316837345     
   8.0000000000000000        26.400000000000002        3.5056669780929899     
   8.0000000000000000        27.200000000000003        3.4973240387228128     
   8.0000000000000000        28.000000000000000        3.5159340893400537     
   8.0000000000000000        28.800000000000001        3.5008947338690466     
   8.0000000000000000        29.600000000000001        3.5025268264579013     
   8.0000000000000000        30.400000000000002        3.5159385605264983     
   8.0000000000000000        31.200000000000003        3.5036920973654504     
   8.0000000000000000        32.000000000000000        3.5052394465009167     
   8.0000000000000000        32.800000000000004        3.4952659952614908     
   8.0000000000000000        33.600000000000001        3.5032125364902291     
   8.0000000000000000        34.399999999999999        3.4957678215152330     
   8.0000000000000000        35.200000000000003        3.5005882150953207     
   8.0000000000000000        36.000000000000000        3.4982362032386685     
   8.0000000000000000        36.800000000000004        3.4955072871176127     
   8.0000000000000000        37.600000000000001        3.5156745035576416     
   8.0000000000000000        38.400000000000006        3.5082596825541423     
   8.0000000000000000        39.200000000000003        3.4953327960864895     
   8.0000000000000000        40.000000000000000        3.5152853914433542     
   8.0000000000000000        40.800000000000004        3.5049977252805435     
   8.0000000000000000        41.600000000000001        3.4978574527430455     
   8.0000000000000000        42.400000000000006        3.5077872388897937     
   8.0000000000000000        43.200000000000003        3.5003530565651024     
   8.0000000000000000        44.000000000000000        3.4993300813438104     
   8.0000000000000000        44.800000000000004        4.5029163988975327     
   8.0000000000000000        45.600000000000001        4.5091695398145069     
   8.0000000000000000        46.400000000000006        4.5109320021141208     
   8.0000000000000000        47.200000000000003        4.5067716310849057     
   8.0000000000000000        48.000000000000000        4.5260442359814528     
   8.0000000000000000        48.800000000000004        4.5462856927883122     
   8.0000000000000000        49.600000000000001        4.5651328977573664     
   8.0000000000000000        50.400000000000006        4.5788984544957154     
   8.0000000000000000        51.200000000000003        4.5845193663622581     
   8.0000000000000000        52.000000000000000        4.5823389218852419     
   8.0000000000000000        52.800000000000004        4.5707991769196372     
   8.0000000000000000        53.600000000000001        4.5533614872681554     
   8.0000000000000000        54.400000000000006        4.5336534193688927     
   8.0000000000000000        55.200000000000003        4.5106507332955337     
   8.0000000000000000        56.000000000000000        4.5123739583811426     
   8.0000000000000000        56.800000000000004        4.5084517145327814     
   8.0000000000000000        57.600000000000001        4.4977788008947686     
   8.0000000000000000        58.400000000000006        3.5155952768062391     
   8.0000000000000000        59.200000000000003        3.4974517124332332     
   8.0000000000000000        60.000000000000000        3.5064357294303043     
   8.0000000000000000        60.800000000000004        3.4937358088217296     
   8.0000000000000000        61.600000000000001        3.4955232380402563     
   8.0000000000000000        62.400000000000006        3.5165174820629477     
   8.0000000000000000        63.200000000000003        3.5130661464526587     
   8.0000000000000000        64.000000000000000        3.5063491736394172     
   8.0000000000000000        64.799999999999997        3.4974350348933614     
   8.0000000000000000        65.600000000000009        3.5064297614840543     
   8.0000000000000000        66.400000000000006        3.4988954667701186     
   8.0000000000000000        67.200000000000003        3.4987267691389135     
   8.0000000000000000        68.000000000000000        3.4959152989217803     
   8.0000000000000000        68.799999999999997        3.5147592673317978     
   8.0000000000000000        69.600000000000009        3.5139331439503758     
   8.0000000000000000        70.400000000000006        3.4982346730544842     
   8.0000000000000000        71.200000000000003        3.4976258019165098     
   8.0000000000000000        72.000000000000000        3.5079824490770917     
   8.0000000000000000        72.799999999999997        3.4976858404219113     
   8.0000000000000000        73.600000000000009        3.4999572566606139     
   8.0000000000000000        74.400000000000006        4.5052097264560382     
   8.0000000000000000        75.200000000000003        4.5162873568748809     
   8.0000000000000000        76.000000000000000        4.5403910870477953     
   8.0000000000000000        76.800000000000011        4.5729121533623793     
   8.0000000000000000        77.600000000000009        4.6062030027746044     
   8.0000000000000000        78.400000000000006        4.6322147944126044     
   8.0000000000000000        79.200000000000003        4.6449109915901978     
   8.0000000000000000        80.000000000000000        4.6402155611693949     
   8.0000000000000000        80.800000000000011        4.6201505676631216     
   8.0000000000000000        81.600000000000009        4.5912228850836430     
   8.0000000000000000        82.400000000000006        4.5576542620238429     
   8.0000000000000000        83.200000000000003        4.5072906397874872     
   8.0000000000000000        84.000000000000000        3.5039438004652523     
   8.0000000000000000        84.800000000000011        3.4964773934435422     
   8.0000000000000000        85.600000000000009        3.5110865710623469     
   8.0000000000000000        86.400000000000006        3.5125303632713996     
   8.0000000000000000        87.200000000000003        3.5126760009813123     
   8.0000000000000000        88.000000000000000        3.4978304098132726     
   8.0000000000000000        88.800000000000011        3.5090019857702934     
   8.0000000000000000        89.600000000000009        3.5163893969853151     
   8.0000000000000000        90.400000000000006        3.4968926561664793     
   8.0000000000000000        91.200000000000003        3.5127469048833615     
   8.0000000000000000        92.000000000000000        3.5140743340537037     
   8.0000000000000000        92.800000000000011        3.4980001362667750     
   8.0000000000000000        93.600000000000009        3.5180738151648532     
   8.0000000000000000        94.400000000000006        3.4987495011991854     
   8.0000000000000000        95.200000000000003        3.4968487509579211     
   8.0000000000000000        96.000000000000000        3.5135990893768878     
   8.0000000000000000        96.800000000000011        3.4931890044790364     
   8.0000000000000000        97.600000000000009        3.5182695078875303     
   8.0000000000000000        98.400000000000006        3.5046449014078349     
   8.0000000000000000        99.200000000000003        3.5064776513282374     
   8.0000000000000000        100.00000000000000        3.5124684825426371     
   8.0000000000000000        100.80000000000001        3.5102114632849726     
   8.0000000000000000        101.60000000000001        3.4941024891230912     
   8.0000000000000000        102.40000000000001        3.5099562784839899     

   8.8000000000000007       0.80000000000000004        3.4975355111164226     
   8.8000000000000007        1.6000000000000001        3.5127220690288246     
   8.8000000000000007        2.4000000000000004        3.4927363312915514     
   8.8000000000000007        3.2000000000000002        3.5152353534234502     
   8.8000000000000007        4.0000000000000000        3.5058669931455038     
   8.8000000000000007        4.8000000000000007        3.4992679045768460     
   8.8000000000000007        5.6000000000000005        3.5158990797003606     
   8.8000000000000007        6.4000000000000004        3.5021889024271884     
   8.8000000000000007        7.2000000000000002        3.5116311125432049     
   8.8000000000000007        8.0000000000000000        3.4960685253357573     
   8.8000000000000007        8.8000000000000007        3.5029289595106374     
   8.8000000000000007        9.6000000000000014        3.5173012929027787     
   8.8000000000000007        10.400000000000000        3.5072425271008352     
   8.8000000000000007        11.200000000000001        3.4966610088783256     
   8.8000000000000007        12.000000000000000        3.5137517622503918     
   8.8000000000000007        12.800000000000001        3.5074444566244267     
   8.8000000000000007        13.600000000000001        3.5118232692420617     
   8.8000000000000007        14.400000000000000        3.5044035952981916     
   8.8000000000000007        15.200000000000001        3.4954270598966413     
   8.8000000000000007        16.000000000000000        3.5064016045662041     
   8.8000000000000007        16.800000000000001        3.4995753920181816     
   8.8000000000000007        17.600000000000001        3.5093281077194036     
   8.8000000000000007        18.400000000000002        3.4969966875857996     
   8.8000000000000007        19.200000000000003        3.5173419696385921     
   8.8000000000000007        20.000000000000000        3.4920008250214103     
   8.8000000000000007        20.800000000000001        3.5132823927640779     
   8.8000000000000007        21.600000000000001        3.4953770234192771     
   8.8000000000000007        22.400000000000002        3.5156165908616432     
   8.8000000000000007        23.200000000000003        3.5097057012812893     
   8.8000000000000007        24.000000000000000        3.4983642609034895     
   8.8000000000000007        24.800000000000001        3.5039202948698152     
   8.8000000000000007        25.600000000000001        3.5140529274269610     
   8.8000000000000007        26.400000000000002        3.4992489974555521     
   8.8000000000000007        27.200000000000003        3.5095968196173937     
   8.8000000000000007        28.000000000000000        3.5035431176407323     
   8.8000000000000007        28.800000000000001        3.5167041841580615     
   8.8000000000000007        29.600000000000001        3.4955857272257949     
   8.8000000000000007        30.400000000000002        3.5009693731430218     
   8.8000000000000007        31.200000000000003        3.5096673411447745     
   8.8000000000000007        32.000000000000000        3.5031381223218836     
   8.8000000000000007        32.800000000000004        3.5128394343345795     
   8.8000000000000007        33.600000000000001        3.5043705261039664     
   8.8000000000000007        34.399999999999999        3.5137656204467738     
   8.8000000000000007        35.200000000000003        3.5039533568243386     
   8.8000000000000007        36.000000000000000        3.5063652270494496     
   8.8000000000000007        36.800000000000004        3.5012185588964946     
   8.8000000000000007        37.600000000000001        3.4933441168961026     
   8.8000000000000007        38.400000000000006        3.5121746770260240     
   8.8000000000000007        39.200000000000003        3.5041905408838252     
   8.8000000000000007        40.000000000000000        3.4960634979385485     
   8.8000000000000007        40.800000000000004        3.4976267372303091     
   8.8000000000000007        41.600000000000001        3.5113437336761106     
   8.8000000000000007        42.400000000000006        3.5039188026202144     
   8.8000000000000007        43.200000000000003        3.4965608633045333     
   8.8000000000000007        44.000000000000000        3.5172209278235855     
   8.8000000000000007        44.800000000000004        4.4951132127795193     
   8.8000000000000007        45.600000000000001        4.5132851721013862     
   8.8000000000000007        46.400000000000006        4.5071528872411086     
   8.8000000000000007        47.200000000000003        4.5335138154080727     
   8.8000000000000007        48.000000000000000        4.5680512122330663     
   8.8000000000000007        48.800000000000004        4.6051360641970023     
   8.8000000000000007        49.600000000000001        4.6385539356718253     
   8.8000000000000007        50.400000000000006        4.6627714244389162     
   8.8000000000000007        51.200000000000003        4.6740749440749161     
   8.8000000000000007        52.000000000000000        4.6724506994706800     
   8.8000000000000007        52.800000000000004        4.6539982448335877     
   8.8000000000000007        53.600000000000001        4.6248117770637212     
   8.8000000000000007        54.400000000000006        4.5871948878793436     
   8.8000000000000007        55.200000000000003        4.5525166436544744     
   8.8000000000000007        56.000000000000000        4.5195364089584258     
   8.8000000000000007        56.800000000000004        4.5023903022731222     
   8.8000000000000007        57.600000000000001        4.5008683900026458     
   8.8000000000000007        58.400000000000006        3.5050855988550231     
   8.8000000000000007        59.200000000000003        3.5138950164121674     
   8.8000000000000007        60.000000000000000        3.4970888320416389     
   8.8000000000000007        60.800000000000004        3.5158558591869076     
   8.8000000000000007        61.600000000000001        3.5058584273095352     
   8.8000000000000007        62.400000000000006        3.4938172296135184     
   8.8000000000000007        63.200000000000003        3.5056356536544664     
   8.8000000000000007        64.000000000000000        3.4976933012443099     
   8.8000000000000007        64.799999999999997        3.5104453671850417     
   8.8000000000000007        65.600000000000009        3.4956077858424912     
   8.8000000000000007        66.400000000000006        3.5163215847615650     
   8.8000000000000007        67.200000000000003        3.5081371872850773     
   8.8000000000000007        68.000000000000000        3.5061486052464153     
   8.8000000000000007        68.799999999999997        3.4978148749302664     
   8.8000000000000007        69.600000000000009        3.5015989780835723     
   8.8000000000000007        70.400000000000006        3.5041502593402085     
   8.8000000000000007        71.200000000000003        3.5047465637829136     
   8.8000000000000007        72.000000000000000        3.4931882609251086     
   8.8000000000000007        72.799999999999997        3.5139145563390670     
   8.8000000000000007        73.600000000000009        3.5086764041943477     
   8.8000000000000007        74.400000000000006        4.5038082030693838     
   8.8000000000000007        75.200000000000003        4.5392185547347532     
   8.8000000000000007        76.000000000000000        4.5847194416270458     
   8.8000000000000007        76.800000000000011        4.6340560808817282     
   8.8000000000000007        77.600000000000009        4.6806896166934040     
   8.8000000000000007        78.400000000000006        4.7141786531856926     
   8.8000000000000007        79.200000000000003        4.7277138662335041     
   8.8000000000000007        80.000000000000000        4.7184432430243355     
   8.8000000000000007        80.800000000000011        4.6855543083454867     
   8.8000000000000007        81.600000000000009        4.6388138084725430     
   8.8000000000000007        82.400000000000006        4.5825530138061268     
   8.8000000000000007        83.200000000000003        4.4974136892437260     
   8.8000000000000007        84.000000000000000        3.5014756447282918     
   8.8000000000000007        84.800000000000011        3.5060911670782886     
   8.8000000000000007        85.600000000000009        3.4990547917988390     
   8.8000000000000007        86.400000000000006        3.5026275634276156     
   8.8000000000000007        87.200000000000003        3.5050883787642766     
   8.8000000000000007        88.000000000000000        3.5151877806036529     
   8.8000000000000007        88.800000000000011        3.4988851381392618     
   8.8000000000000007        89.600000000000009        3.5069600970043266     
   8.8000000000000007        90.400000000000006        3.5141514087903811     
   8.8000000000000007        91.200000000000003        3.5040826828927902     
   8.8000000000000007        92.000000000000000        3.4970727736131155     
   8.8000000000000007        92.800000000000011        3.5028109383366646     
   8.8000000000000007        93.600000000000009        3.5071980413568289     
   8.8000000000000007        94.400000000000006        3.5049388796488845     
   8.8000000000000007        95.200000000000003        3.5107740847860116     
   8.8000000000000007        96.000000000000000        3.4970390267314548     
   8.8000000000000007        96.800000000000011        3.5029441008676425     
   8.8000000000000007        97.600000000000009        3.4957740688580379     
   8.8000000000000007        98.400000000000006        3.5051921749956794     
   8.8000000000000007        99.200000000000003        3.5161898173897055     
   8.8000000000000007        100.00000000000000        3.4979305410882016     
   8.8000000000000007        100.80000000000001        3.5094697859556709     
   8.8000000000000007        101.60000000000001        3.5016708926651079     
   8.8000000000000007        102.40000000000001        3.5166656215500312     

   9.6000000000000014       0.80000000000000004        3.4992858093357171     
   9.6000000000000014        1.6000000000000001        3.5045104160097882     
   9.6000000000000014        2.4000000000000004        3.5012558041197739     
   9.6000000000000014        3.2000000000000002        3.5024171329514244     
   9.6000000000000014        4.0000000000000000        3.5119501309421612     
   9.6000000000000014        4.8000000000000007        3.4953958938244352     
   9.6000000000000014        5.6000000000000005        3.5038856641106135     
   9.6000000000000014        6.4000000000000004        3.5102862429884847     
   9.6000000000000014        7.2000000000000002        3.4949162469882351     
   9.6000000000000014        8.0000000000000000        3.5054365065740356     
   9.6000000000000014        8.8000000000000007        3.5122805863670390     
   9.6000000000000014        9.6000000000000014        3.4972235747821201     
   9.6000000000000014        10.400000000000000        3.5162825389258487     
   9.6000000000000014        11.200000000000001        3.5076196611777375     
   9.6000000000000014        12.000000000000000        3.4968621806792206     
   9.6000000000000014        12.800000000000001        3.5020668467198171     
   9.6000000000000014        13.600000000000001        3.5098635041663675     
   9.6000000000000014        14.400000000000000        3.4946281963300905     
   9.6000000000000014        15.200000000000001        3.5152483481456329     
   9.6000000000000014        16.000000000000000        3.5125134526651847     
   9.6000000000000014        16.800000000000001        3.5044004411400209     
   9.6000000000000014        17.600000000000001        3.4996158614271304     
   9.6000000000000014        18.400000000000002        3.5091937926732766     
   9.6000000000000014        19.200000000000003        3.5021010102567232     
   9.6000000000000014        20.000000000000000        3.5127404619835940     
   9.6000000000000014        20.800000000000001        3.5100793609047618     
   9.6000000000000014        21.600000000000001        3.5007529890263922     
   9.6000000000000014        22.400000000000002        3.5120198036275916     
   9.6000000000000014        23.200000000000003        3.4990994709620540     
   9.6000000000000014        24.000000000000000        3.5160224962778686     
   9.6000000000000014        24.800000000000001        3.4934407947484849     
   9.6000000000000014        25.600000000000001        3.4942628378040950     
   9.6000000000000014        26.400000000000002        3.5107014596760098     
   9.6000000000000014        27.200000000000003        3.5136785991699604     
   9.6000000000000014        28.000000000000000        3.4981166574728406     
   9.6000000000000014        28.800000000000001        3.4986201308481473     
   9.6000000000000014        29.600000000000001        3.5067119238496973     
   9.6000000000000014        30.400000000000002        3.5107191111286120     
   9.6000000000000014        31.200000000000003        3.5063476256565642     
   9.6000000000000014        32.000000000000000        3.4940770762475446     
   9.6000000000000014        32.800000000000004        3.5167684664349030     
   9.6000000000000014        33.600000000000001        3.4968693486362739     
   9.6000000000000014        34.399999999999999        3.5128322485614780     
   9.6000000000000014        35.200000000000003        3.5133991668369426     
   9.6000000000000014        36.000000000000000        3.4988200098909576     
   9.6000000000000014        36.800000000000004        3.5003405243788794     
   9.6000000000000014        37.600000000000001        3.5090627893480839     
   9.6000000000000014        38.400000000000006        3.5063093750523207     
   9.6000000000000014        39.200000000000003        3.4959687793654473     
   9.6000000000000014        40.000000000000000        3.5149248366593939     
   9.6000000000000014        40.800000000000004        3.5056734593283183     
   9.6000000000000014        41.600000000000001        3.5051737989358607     
   9.6000000000000014        42.400000000000006        3.5018538278181301     
   9.6000000000000014        43.200000000000003        3.5060297486084933     
   9.6000000000000014        44.000000000000000        3.5078755533618331     
   9.6000000000000014        44.800000000000004        4.4944353150335177     
   9.6000000000000014        45.600000000000001        4.5141959081691319     
   9.6000000000000014        46.400000000000006        4.5273418569918702     
   9.6000000000000014        47.200000000000003        4.5688653181293368     
   9.6000000000000014        48.000000000000000        4.6163573913386209     
   9.6000000000000014        48.800000000000004        4.6665081002974889     
   9.6000000000000014        49.600000000000001        4.7133272963916415     
   9.6000000000000014        50.400000000000006        4.7476403799546407     
   9.6000000000000014        51.200000000000003        4.7656630376904223     
   9.6000000000000014        52.000000000000000        4.7648311348454406     
   9.6000000000000014        52.800000000000004        4.7432910879698644     
   9.6000000000000014        53.600000000000001        4.7055420880731473     
   9.6000000000000014        54.400000000000006        4.6587542422649282     
   9.6000000000000014        55.200000000000003        4.6076519275143282     
   9.6000000000000014        56.000000000000000        4.5575435774878628     
   9.6000000000000014        56.800000000000004        4.5106034250549092     
   9.6000000000000014        57.600000000000001        4.4981751672637760     
   9.6000000000000014        58.400000000000006        3.5429139256574902     
   9.6000000000000014        59.200000000000003        3.5111958646605617     
   9.6000000000000014        60.000000000000000        3.4918298157817462     
   9.6000000000000014        60.800000000000004        3.5013046096443219     
   9.6000000000000014        61.600000000000001        3.5136893769211581     
   9.6000000000000014        62.400000000000006        3.5116057814592021     
   9.6000000000000014        63.200000000000003        3.5142933192659989     
   9.6000000000000014        64.000000000000000        3.4995724235548669     
   9.6000000000000014        64.799999999999997        3.4978761199461363     
   9.6000000000000014        65.600000000000009        3.5132642157023510     
   9.6000000000000014        66.400000000000006        3.5083899255552708     
   9.6000000000000014        67.200000000000003        3.4954893757838330     
   9.6000000000000014        68.000000000000000        3.5134942796111153     
   9.6000000000000014        68.799999999999997        3.5150746995623039     
   9.6000000000000014        69.600000000000009        3.5112062852627184     
   9.6000000000000014        70.400000000000006        3.5131664212573064     
   9.6000000000000014        71.200000000000003        3.5089996625845563     
   9.6000000000000014        72.000000000000000        3.5138859908778803     
   9.6000000000000014        72.799999999999997        3.5093592190059346     
   9.6000000000000014        73.600000000000009        3.4996305571397159     
   9.6000000000000014        74.400000000000006        4.5101144422851132     
   9.6000000000000014        75.200000000000003        4.5685827575044611     
   9.6000000000000014        76.000000000000000        4.6353535825927654     
   9.6000000000000014        76.800000000000011        4.7027323971641533     
   9.6000000000000014        77.600000000000009        4.7598217913196770     
   9.6000000000000014        78.400000000000006        4.7978005735773177     
   9.6000000000000014        79.200000000000003        4.8105346794735118     
   9.6000000000000014        80.000000000000000        4.7944776145638173     
   9.6000000000000014        80.800000000000011        4.7499890465517707     
   9.6000000000000014        81.600000000000009        4.6840643081982982     
   9.6000000000000014        82.400000000000006        4.6060811954858956     
   9.6000000000000014        83.200000000000003        4.4966542508105203     
   9.6000000000000014        84.000000000000000        3.5182163136308522     
   9.6000000000000014        84.800000000000011        3.5098668018106838     
   9.6000000000000014        85.600000000000009        3.5026826402784730     
   9.6000000000000014        86.400000000000006        3.5011254173265258     
   9.6000000000000014        87.200000000000003        3.5112330270840189     
   9.6000000000000014        88.000000000000000        3.4978456104870723     
   9.6000000000000014        88.800000000000011        3.5082739764486521     
   9.6000000000000014        89.600000000000009        3.4996736520030356     
   9.6000000000000014        90.400000000000006        3.5016681458216117     
   9.6000000000000014        91.200000000000003        3.5024320008018077     
   9.6000000000000014        92.000000000000000        3.5095933935553938     
   9.6000000000000014        92.800000000000011        3.5133664580581638     
   9.6000000000000014        93.600000000000009        3.4975058397739245     
   9.6000000000000014        94.400000000000006        3.4975192540341768     
   9.6000000000000014        95.200000000000003        3.5157783510155940     
   9.6000000000000014        96.000000000000000        3.5057206756135573     
   9.6000000000000014        96.800000000000011        3.5098804491180968     
   9.6000000000000014        97.600000000000009        3.5155722506116374     
   9.6000000000000014        98.400000000000006        3.4984989167980691     
   9.6000000000000014        99.200000000000003        3.5017833283040085     
   9.6000000000000014        100.00000000000000        3.4953971939376536     
   9.6000000000000014        100.80000000000001        3.5107779524662890     
   9.6000000000000014        101.60000000000001        3.5113431299435032     
   9.6000000000000014        102.40000000000001        3.4982755672425694     

   10.400000000000000       0.80000000000000004        3.5055643192939852     
   10.400000000000000        1.6000000000000001        3.5070073429059399     
   10.400000000000000        2.4000000000000004        3.5120547779484914     
   10.400000000000000        3.2000000000000002        3.4981468454637601     
   10.400000000000000        4.0000000000000000        3.5132335508636912     
   10.400000000000000        4.8000000000000007        3.5081279807873238     
   10.400000000000000        5.6000000000000005        3.5140533156239555     
   10.400000000000000        6.4000000000000004        3.5053330394581188     
   10.400000000000000        7.2000000000000002        3.5025363122822286     
   10.400000000000000        8.0000000000000000        3.5147073091033536     
   10.400000000000000        8.8000000000000007        3.4959652065736795     
   10.400000000000000        9.6000000000000014        3.5076172574207449     
   10.400000000000000        10.400000000000000        3.4994936024388634     
   10.400000000000000        11.200000000000001        3.4976771371208741     
   10.400000000000000        12.000000000000000        3.5141136274386611     
   10.400000000000000        12.800000000000001        3.5132165584879238     
   10.400000000000000        13.600000000000001        3.5025418083810327     
   10.400000000000000        14.400000000000000        3.5023022524870475     
   10.400000000000000        15.200000000000001        3.5054735543583240     
   10.400000000000000        16.000000000000000        3.4945426147962131     
   10.400000000000000        16.800000000000001        3.5086533910303168     
   10.400000000000000        17.600000000000001        3.4985434006683689     
   10.400000000000000        18.400000000000002        3.5160705605004239     
   10.400000000000000        19.200000000000003        3.5016749319855345     
   10.400000000000000        20.000000000000000        3.4977905561732716     
   10.400000000000000        20.800000000000001        3.4949105502691920     
   10.400000000000000        21.600000000000001        3.5123949068593983     
   10.400000000000000        22.400000000000002        3.5040409110507849     
   10.400000000000000        23.200000000000003        3.5160784390024440     
   10.400000000000000        24.000000000000000        3.4991580712240489     
   10.400000000000000        24.800000000000001        3.5109525435586160     
   10.400000000000000        25.600000000000001        3.5101590744140401     
   10.400000000000000        26.400000000000002        3.5022819157689358     
   10.400000000000000        27.200000000000003        3.4931052207599071     
   10.400000000000000        28.000000000000000        3.5084640050331943     
   10.400000000000000        28.800000000000001        3.5061690876545168     
   10.400000000000000        29.600000000000001        3.5160433905303723     
   10.400000000000000        30.400000000000002        3.4943260228145943     
   10.400000000000000        31.200000000000003        3.5140769559955443     
   10.400000000000000        32.000000000000000        3.5055841215880483     
   10.400000000000000        32.800000000000004        3.4979924331358028     
   10.400000000000000        33.600000000000001        3.5054499026636590     
   10.400000000000000        34.399999999999999        3.5024113570346884     
   10.400000000000000        35.200000000000003        3.4966308137923101     
   10.400000000000000        36.000000000000000        3.4996883969279473     
   10.400000000000000        36.800000000000004        3.5160630835640041     
   10.400000000000000        37.600000000000001        3.5119870505670896     
   10.400000000000000        38.400000000000006        3.4955934082731148     
   10.400000000000000        39.200000000000003        3.5176858114850491     
   10.400000000000000        40.000000000000000        3.5050853806530644     
   10.400000000000000        40.800000000000004        3.4956173687479453     
   10.400000000000000        41.600000000000001        3.4976232494782695     
   10.400000000000000        42.400000000000006        3.5004769778052895     
   10.400000000000000        43.200000000000003        3.5094553399299562     
   10.400000000000000        44.000000000000000        3.5527050144856145     
   10.400000000000000        44.800000000000004        4.4980412968015822     
   10.400000000000000        45.600000000000001        4.5027688876923557     
   10.400000000000000        46.400000000000006        4.5514136355964903     
   10.400000000000000        47.200000000000003        4.6021402110918741     
   10.400000000000000        48.000000000000000        4.6596920352634177     
   10.400000000000000        48.800000000000004        4.7200132269042596     
   10.400000000000000        49.600000000000001        4.7743827460626083     
   10.400000000000000        50.400000000000006        4.8158814778502137     
   10.400000000000000        51.200000000000003        4.8385481135737889     
   10.400000000000000        52.000000000000000        4.8389198510296918     
   10.400000000000000        52.800000000000004        4.8181157515912796     
   10.400000000000000        53.600000000000001        4.7770339295283248     
   10.400000000000000        54.400000000000006        4.7221755714328841     
   10.400000000000000        55.200000000000003        4.6603204127347535     
   10.400000000000000        56.000000000000000        4.5951140676230251     
   10.400000000000000        56.800000000000004        4.5269900063272956     
   10.400000000000000        57.600000000000001        4.5002932553594821     
   10.400000000000000        58.400000000000006        3.5374922607247434     
   10.400000000000000        59.200000000000003        3.5149840141873052     
   10.400000000000000        60.000000000000000        3.4933408913206323     
   10.400000000000000        60.800000000000004        3.5088917923025233     
   10.400000000000000        61.600000000000001        3.4943134596881387     
   10.400000000000000        62.400000000000006        3.4916145526906441     
   10.400000000000000        63.200000000000003        3.4985679494820672     
   10.400000000000000        64.000000000000000        3.5057156214742671     
   10.400000000000000        64.799999999999997        3.5134438064434987     
   10.400000000000000        65.600000000000009        3.5074707162593834     
   10.400000000000000        66.400000000000006        3.5037824561373387     
   10.400000000000000        67.200000000000003        3.5021895038071587     
   10.400000000000000        68.000000000000000        3.5039761395849571     
   10.400000000000000        68.799999999999997        3.4977645832179900     
   10.400000000000000        69.600000000000009        3.4994229884053718     
   10.400000000000000        70.400000000000006        3.4986787929748235     
   10.400000000000000        71.200000000000003        3.4999945987978998     
   10.400000000000000        72.000000000000000        3.4974226884608379     
   10.400000000000000        72.799999999999997        3.5094224869210779     
   10.400000000000000        73.600000000000009        3.5068011657651192     
   10.400000000000000        74.400000000000006        4.4956767575618084     
   10.400000000000000        75.200000000000003        4.5970950935165824     
   10.400000000000000        76.000000000000000        4.6835797492015363     
   10.400000000000000        76.800000000000011        4.7652332103694439     
   10.400000000000000        77.600000000000009        4.8302264322802726     
   10.400000000000000        78.400000000000006        4.8697814097534735     
   10.400000000000000        79.200000000000003        4.8800679900461228     
   10.400000000000000        80.000000000000000        4.8579006320173947     
   10.400000000000000        80.800000000000011        4.8037313910819899     
   10.400000000000000        81.600000000000009        4.7230789786328931     
   10.400000000000000        82.400000000000006        4.6238052574889696     
   10.400000000000000        83.200000000000003        4.5009860919454550     
   10.400000000000000        84.000000000000000        3.5077109838273537     
   10.400000000000000        84.800000000000011        3.5045262755104045     
   10.400000000000000        85.600000000000009        3.5066156222428302     
   10.400000000000000        86.400000000000006        3.5162628257092181     
   10.400000000000000        87.200000000000003        3.4961613304894388     
   10.400000000000000        88.000000000000000        3.5050042670211972     
   10.400000000000000        88.800000000000011        3.5075839827226685     
   10.400000000000000        89.600000000000009        3.5145814590113069     
   10.400000000000000        90.400000000000006        3.4983632984642754     
   10.400000000000000        91.200000000000003        3.5063196109128549     
   10.400000000000000        92.000000000000000        3.5108668713097204     
   10.400000000000000        92.800000000000011        3.4957515225402567     
   10.400000000000000        93.600000000000009        3.5012353550007922     
   10.400000000000000        94.400000000000006        3.5018648874678968     
   10.400000000000000        95.200000000000003        3.4995160902571247     
   10.400000000000000        96.000000000000000        3.4993356169122976     
   10.400000000000000        96.800000000000011        3.5135202131296022     
   10.400000000000000        97.600000000000009        3.5039846902922402     
   10.400000000000000        98.400000000000006        3.5082911812009474     
   10.400000000000000        99.200000000000003        3.5000892860614048     
   10.400000000000000        100.00000000000000        3.5080029923843581     
   10.400000000000000        100.80000000000001        3.5016971630882354     
   10.400000000000000        101.60000000000001        3.4944626646359578     
   10.400000000000000        102.40000000000001        3.5019526740759694     

   11.200000000000001       0.80000000000000004        3.5022863115038354     
   11.200000000000001        1.6000000000000001        3.5109638091961668     
   11.200000000000001        2.4000000000000004        3.4964223825996990     
   11.200000000000001        3.2000000000000002        3.5057187899632796     
   11.200000000000001        4.0000000000000000        3.4954644565643034     
   11.200000000000001        4.8000000000000007        3.5022921345235187     
   11.200000000000001        5.6000000000000005        3.4968579861988682     
   11.200000000000001        6.4000000000000004        3.4993778121896808     
   11.200000000000001        7.2000000000000002        3.5164432269697281     
   11.200000000000001        8.0000000000000000        3.4983150201486839     
   11.200000000000001        8.8000000000000007        3.4951386720544253     
   11.200000000000001        9.6000000000000014        3.5184658264978919     
   11.200000000000001        10.400000000000000        3.5075738852478162     
   11.200000000000001        11.200000000000001        3.5061460980206509     
   11.200000000000001        12.000000000000000        3.4978065324536192     
   11.200000000000001        12.800000000000001        3.5060281064242580     
   11.200000000000001        13.600000000000001        3.4967790621247694     
   11.200000000000001        14.400000000000000        3.5122831602809041     
   11.200000000000001        15.200000000000001        3.5026362774617130     
   11.200000000000001        16.000000000000000        3.4968762018197479     
   11.200000000000001        16.800000000000001        3.5160259384463872     
   11.200000000000001        17.600000000000001        3.4996400635892599     
   11.200000000000001        18.400000000000002        3.5107172838741363     
   11.200000000000001        19.200000000000003        3.5072141275927460     
   11.200000000000001        20.000000000000000        3.5009991537612670     
   11.200000000000001        20.800000000000001        3.5141458821236307     
   11.200000000000001        21.600000000000001        3.5063595375277052     
   11.200000000000001        22.400000000000002        3.5017707705359009     
   11.200000000000001        23.200000000000003        3.4982049823223811     
   11.200000000000001        24.000000000000000        3.5078911818703027     
   11.200000000000001        24.800000000000001        3.4996314623852554     
   11.200000000000001        25.600000000000001        3.5060036560737093     
   11.200000000000001        26.400000000000002        3.4965942324751782     
   11.200000000000001        27.200000000000003        3.5115398379890843     
   11.200000000000001        28.000000000000000        3.5148032432246472     
   11.200000000000001        28.800000000000001        3.4989580420995363     
   11.200000000000001        29.600000000000001        3.4978733222213965     
   11.200000000000001        30.400000000000002        3.4952947111577433     
   11.200000000000001        31.200000000000003        3.5061436930474703     
   11.200000000000001        32.000000000000000        3.4986195096010930     
   11.200000000000001        32.800000000000004        3.5151499398115833     
   11.200000000000001        33.600000000000001        3.5109064358276880     
   11.200000000000001        34.399999999999999        3.5098256412263398     
   11.200000000000001        35.200000000000003        3.5109613516984122     
   11.200000000000001        36.000000000000000        3.5078430285867679     
   11.200000000000001        36.800000000000004        3.5018016594214205     
   11.200000000000001        37.600000000000001        3.4940364626841092     
   11.200000000000001        38.400000000000006        3.5086040264202234     
   11.200000000000001        39.200000000000003        3.5002257022960030     
   11.200000000000001        40.000000000000000        3.4979500445777210     
   11.200000000000001        40.800000000000004        3.5124647263577273     
   11.200000000000001        41.600000000000001        3.5128291067714739     
   11.200000000000001        42.400000000000006        3.4884966227774741     
   11.200000000000001        43.200000000000003        3.4917999288796846     
   11.200000000000001        44.000000000000000        3.5565667666405969     
   11.200000000000001        44.800000000000004        4.5077593900519863     
   11.200000000000001        45.600000000000001        4.5120888181159895     
   11.200000000000001        46.400000000000006        4.5694939474462757     
   11.200000000000001        47.200000000000003        4.6260634475112639     
   11.200000000000001        48.000000000000000        4.6900035520344208     
   11.200000000000001        48.800000000000004        4.7552862375597167     
   11.200000000000001        49.600000000000001        4.8135819740524477     
   11.200000000000001        50.400000000000006        4.8609491648165220     
   11.200000000000001        51.200000000000003        4.8836983130378355     
   11.200000000000001        52.000000000000000        4.8864063784277443     
   11.200000000000001        52.800000000000004        4.8639483731954538     
   11.200000000000001        53.600000000000001        4.8246699527751078     
   11.200000000000001        54.400000000000006        4.7662057186636053     
   11.200000000000001        55.200000000000003        4.6985028151864947     
   11.200000000000001        56.000000000000000        4.6252164229824055     
   11.200000000000001        56.800000000000004        4.5407864670402622     
   11.200000000000001        57.600000000000001        4.5104270373626925     
   11.200000000000001        58.400000000000006        3.5642905633257937     
   11.200000000000001        59.200000000000003        3.4995903734016420     
   11.200000000000001        60.000000000000000        3.4983197015136112     
   11.200000000000001        60.800000000000004        3.5168874904782244     
   11.200000000000001        61.600000000000001        3.5148967318928062     
   11.200000000000001        62.400000000000006        3.4995719134533521     
   11.200000000000001        63.200000000000003        3.5125891380868355     
   11.200000000000001        64.000000000000000        3.5038101442900507     
   11.200000000000001        64.799999999999997        3.5108285266784263     
   11.200000000000001        65.600000000000009        3.5026660866045369     
   11.200000000000001        66.400000000000006        3.4960160385510508     
   11.200000000000001        67.200000000000003        3.5140342868964169     
   11.200000000000001        68.000000000000000        3.5113490197636166     
   11.200000000000001        68.799999999999997        3.5064817810150344     
   11.200000000000001        69.600000000000009        3.5012698562339395     
   11.200000000000001        70.400000000000006        3.4973767461082903     
   11.200000000000001        71.200000000000003        3.5163814203175514     
   11.200000000000001        72.000000000000000        3.5063543726002337     
   11.200000000000001        72.799999999999997        3.5046397626642478     
   11.200000000000001        73.600000000000009        3.5065003155609555     
   11.200000000000001        74.400000000000006        4.5122273198922453     
   11.200000000000001        75.200000000000003        4.6186919944464861     
   11.200000000000001        76.000000000000000        4.7193743089340616     
   11.200000000000001        76.800000000000011        4.8104231242028703     
   11.200000000000001        77.600000000000009        4.8815618921860491     
   11.200000000000001        78.400000000000006        4.9210721278414642     
   11.200000000000001        79.200000000000003        4.9287437247063917     
   11.200000000000001        80.000000000000000        4.9006803856663446     
   11.200000000000001        80.800000000000011        4.8401837305821482     
   11.200000000000001        81.600000000000009        4.7495273639696993     
   11.200000000000001        82.400000000000006        4.6392424852926357     
   11.200000000000001        83.200000000000003        4.4980671299173505     
   11.200000000000001        84.000000000000000        3.5125141825490940     
   11.200000000000001        84.800000000000011        3.5146733666582750     
   11.200000000000001        85.600000000000009        3.4957745807769087     
   11.200000000000001        86.400000000000006        3.5106248825785555     
   11.200000000000001        87.200000000000003        3.4980012047864513     
   11.200000000000001        88.000000000000000        3.5166443256795024     
   11.200000000000001        88.800000000000011        3.5136967658220937     
   11.200000000000001        89.600000000000009        3.4948353700221713     
   11.200000000000001        90.400000000000006        3.4983435629050992     
   11.200000000000001        91.200000000000003        3.4961467830932391     
   11.200000000000001        92.000000000000000        3.5033169504330486     
   11.200000000000001        92.800000000000011        3.5120793484075996     
   11.200000000000001        93.600000000000009        3.5165428599356461     
   11.200000000000001        94.400000000000006        3.5149065439108340     
   11.200000000000001        95.200000000000003        3.5078575544887527     
   11.200000000000001        96.000000000000000        3.4953620003943700     
   11.200000000000001        96.800000000000011        3.4997097281345244     
   11.200000000000001        97.600000000000009        3.5003681090055498     
   11.200000000000001        98.400000000000006        3.5024086796966181     
   11.200000000000001        99.200000000000003        3.5133568597276219     
   11.200000000000001        100.00000000000000        3.5148085951222892     
   11.200000000000001        100.80000000000001        3.4980101501765697     
   11.200000000000001        101.60000000000001        3.5062824030951778     
   11.200000000000001        102.40000000000001        3.5143613125873592     

   12.000000000000000       0.80000000000000004        3.5155763911949753     
   12.000000000000000        1.6000000000000001        3.5048728827595688     
   12.000000000000000        2.4000000000000004        3.5022722797687726     
   12.000000000000000        3.2000000000000002        3.5123568663710798     
   12.000000000000000        4.0000000000000000        3.5024854499727760     
   12.000000000000000        4.8000000000000007        3.5098490623268925     
   12.000000000000000        5.6000000000000005        3.5151910964949447     
   12.000000000000000        6.4000000000000004        3.5025603612440168     
   12.000000000000000        7.2000000000000002        3.4958410179992994     
   12.000000000000000        8.0000000000000000        3.5076110839161427     
   12.000000000000000        8.8000000000000007        3.5011145043763943     
   12.000000000000000        9.6000000000000014        3.4989032819893993     
   12.000000000000000        10.400000000000000        3.4954566297721050     
   12.000000000000000        11.200000000000001        3.5108279593589669     
   12.000000000000000        12.000000000000000        3.4948065564866728     
   12.000000000000000        12.800000000000001        3.5128754126818600     
   12.000000000000000        13.600000000000001        3.4958094560701944     
   12.000000000000000        14.400000000000000        3.5127274881354236     
   12.000000000000000        15.200000000000001        3.5038849478997576     
   12.000000000000000        16.000000000000000        3.5111718541792212     
   12.000000000000000        16.800000000000001        3.4980485755334634     
   12.000000000000000        17.600000000000001        3.5117438106881038     
   12.000000000000000        18.400000000000002        3.5010164960495138     
   12.000000000000000        19.200000000000003        3.4959684760001712     
   12.000000000000000        20.000000000000000        3.5131058116581237     
   12.000000000000000        20.800000000000001        3.5026691676286479     
   12.000000000000000        21.600000000000001        3.5020191127854421     
   12.000000000000000        22.400000000000002        3.4974221414030491     
   12.000000000000000        23.200000000000003        3.5129233339631831     
   12.000000000000000        24.000000000000000        3.5135693312346867     
   12.000000000000000        24.800000000000001        3.4963334508638906     
   12.000000000000000        25.600000000000001        3.4956540012021873     
   12.000000000000000        26.400000000000002        3.5144470011568867     
   12.000000000000000        27.200000000000003        3.5025619024171819     
   12.000000000000000        28.000000000000000        3.5045032895561632     
   12.000000000000000        28.800000000000001        3.4991662219723616     
   12.000000000000000        29.600000000000001        3.5087334159881700     
   12.000000000000000        30.400000000000002        3.5078033781657734     
   12.000000000000000        31.200000000000003        3.5155234617807292     
   12.000000000000000        32.000000000000000        3.5097873101916983     
   12.000000000000000        32.800000000000004        3.5040592683688772     
   12.000000000000000        33.600000000000001        3.4995783237289686     
   12.000000000000000        34.399999999999999        3.4945525497968917     
   12.000000000000000        35.200000000000003        3.4997838649141673     
   12.000000000000000        36.000000000000000        3.5073512193914249     
   12.000000000000000        36.800000000000004        3.5166992417089418     
   12.000000000000000        37.600000000000001        3.4983140931167012     
   12.000000000000000        38.400000000000006        3.5168202038377903     
   12.000000000000000        39.200000000000003        3.5082548392723250     
   12.000000000000000        40.000000000000000        3.5093924593755603     
   12.000000000000000        40.800000000000004        3.4966245405558802     
   12.000000000000000        41.600000000000001        3.5044185718111849     
   12.000000000000000        42.400000000000006        3.5018643869790416     
   12.000000000000000        43.200000000000003        3.5137248867126019     
   12.000000000000000        44.000000000000000        3.5616485835974618     
   12.000000000000000        44.800000000000004        4.4959550346794623     
   12.000000000000000        45.600000000000001        4.5176067724810212     
   12.000000000000000        46.400000000000006        4.5803123383417788     
   12.000000000000000        47.200000000000003        4.6383193358763011     
   12.000000000000000        48.000000000000000        4.7034511215376629     
   12.000000000000000        48.800000000000004        4.7682387231396257     
   12.000000000000000        49.600000000000001        4.8271503704297611     
   12.000000000000000        50.400000000000006        4.8707415270167429     
   12.000000000000000        51.200000000000003        4.8964361837267374     
   12.000000000000000        52.000000000000000        4.9006046042215488     
   12.000000000000000        52.800000000000004        4.8815909538365592     
   12.000000000000000        53.600000000000001        4.8419417427028986     
   12.000000000000000        54.400000000000006        4.7844541157267662     
   12.000000000000000        55.200000000000003        4.7153696121237187     
   12.000000000000000        56.000000000000000        4.6398345305982920     
   12.000000000000000        56.800000000000004        4.5506956623153112     
   12.000000000000000        57.600000000000001        4.5029157774875594     
   12.000000000000000        58.400000000000006        3.5672041996864112     
   12.000000000000000        59.200000000000003        3.5036619370642441     
   12.000000000000000        60.000000000000000        3.5032265512814593     
   12.000000000000000        60.800000000000004        3.5044455039175260     
   12.000000000000000        61.600000000000001        3.5006133308797476     
   12.000000000000000        62.400000000000006        3.5085590516961900     
   12.000000000000000        63.200000000000003        3.4984228615536441     
   12.000000000000000        64.000000000000000        3.5041619282557854     
   12.000000000000000        64.799999999999997        3.5019500527839362     
   12.000000000000000        65.600000000000009        3.4979491571833425     
   12.000000000000000        66.400000000000006        3.5132943397233949     
   12.000000000000000        67.200000000000003        3.5003436920100826     
   12.000000000000000        68.000000000000000        3.5010580484328124     
   12.000000000000000        68.799999999999997        3.5097914228613543     
   12.000000000000000        69.600000000000009        3.5111300485743886     
   12.000000000000000        70.400000000000006        3.4980785456447503     
   12.000000000000000        71.200000000000003        3.5059670088568420     
   12.000000000000000        72.000000000000000        3.5147123688529032     
   12.000000000000000        72.799999999999997        3.4958706219725011     
   12.000000000000000        73.600000000000009        3.5076473060489222     
   12.000000000000000        74.400000000000006        4.4994692009442065     
   12.000000000000000        75.200000000000003        4.6305747910525135     
   12.000000000000000        76.000000000000000        4.7357019052130740     
   12.000000000000000        76.800000000000011        4.8312577329260913     
   12.000000000000000        77.600000000000009        4.9022785871626748     
   12.000000000000000        78.400000000000006        4.9424709082195939     
   12.000000000000000        79.200000000000003        4.9486667200924792     
   12.000000000000000        80.000000000000000        4.9193144356233418     
   12.000000000000000        80.800000000000011        4.8550968711659515     
   12.000000000000000        81.600000000000009        4.7604400141378855     
   12.000000000000000        82.400000000000006        4.6410986318080543     
   12.000000000000000        83.200000000000003        4.5052079958997231     
   12.000000000000000        84.000000000000000        3.5126055108670351     
   12.000000000000000        84.800000000000011        3.5091171970228885     
   12.000000000000000        85.600000000000009        3.5027245932925166     
   12.000000000000000        86.400000000000006        3.4983023567038107     
   12.000000000000000        87.200000000000003        3.5043527844778160     
   12.000000000000000        88.000000000000000        3.4979209162565490     
   12.000000000000000        88.800000000000011        3.5006704124647809     
   12.000000000000000        89.600000000000009        3.5011554612736924     
   12.000000000000000        90.400000000000006        3.5040508591027963     
   12.000000000000000        91.200000000000003        3.5189534123841195     
   12.000000000000000        92.000000000000000        3.5058349231955970     
   12.000000000000000        92.800000000000011        3.5003252273494199     
   12.000000000000000        93.600000000000009        3.4917327709973356     
   12.000000000000000        94.400000000000006        3.5045227460149606     
   12.000000000000000        95.200000000000003        3.5048649820964557     
   12.000000000000000        96.000000000000000        3.5187582751971660     
   12.000000000000000        96.800000000000011        3.4987240775961435     
   12.000000000000000        97.600000000000009        3.5077304893924137     
   12.000000000000000        98.400000000000006        3.5091784469779697     
   12.000000000000000        99.200000000000003        3.5043741032916080     
   12.000000000000000        100.00000000000000        3.4959229443946214     
   12.000000000000000        100.80000000000001        3.5013234126070367     
   12.000000000000000        101.60000000000001        3.5098373855260321     
   12.000000000000000        102.40000000000001        3.4954276847708541     

   12.800000000000001       0.80000000000000004        3.4988839916811934     
   12.800000000000001        1.6000000000000001        3.4989910556746984     
   12.800000000000001        2.4000000000000004        3.5146371290511595     
   12.800000000000001        3.2000000000000002        3.5074247029961056     
   12.800000000000001        4.0000000000000000        3.4972457185961985     
   12.800000000000001        4.8000000000000007        3.4983820069262692     
   12.800000000000001        5.6000000000000005        3.5032477299266924     
   12.800000000000001        6.4000000000000004        3.5074872157040091     
   12.800000000000001        7.2000000000000002        3.5147013287186475     
   12.800000000000001        8.0000000000000000        3.4943735576044550     
   12.800000000000001        8.8000000000000007        3.5055297972444426     
   12.800000000000001        9.6000000000000014        3.5036362597510990     
   12.800000000000001        10.400000000000000        3.5093730041553854     
   12.800000000000001        11.200000000000001        3.5148778607336264     
   12.800000000000001        12.000000000000000        3.4940632615567733     
   12.800000000000001        12.800000000000001        3.5101274134251317     
   12.800000000000001        13.600000000000001        3.5002466234667078     
   12.800000000000001        14.400000000000000        3.5138237192186015     
   12.800000000000001        15.200000000000001        3.4984890402485198     
   12.800000000000001        16.000000000000000        3.5127648051694647     
   12.800000000000001        16.800000000000001        3.5088586185150468     
   12.800000000000001        17.600000000000001        3.4958700036799200     
   12.800000000000001        18.400000000000002        3.5133609667312400     
   12.800000000000001        19.200000000000003        3.5069071088046755     
   12.800000000000001        20.000000000000000        3.5103906719189339     
   12.800000000000001        20.800000000000001        3.5040992562117266     
   12.800000000000001        21.600000000000001        3.5069406154524159     
   12.800000000000001        22.400000000000002        3.5033396512532344     
   12.800000000000001        23.200000000000003        3.5042962791445369     
   12.800000000000001        24.000000000000000        3.5072918824573800     
   12.800000000000001        24.800000000000001        3.5063435624816410     
   12.800000000000001        25.600000000000001        3.5121682245388182     
   12.800000000000001        26.400000000000002        3.5040541981684092     
   12.800000000000001        27.200000000000003        3.4933051491132163     
   12.800000000000001        28.000000000000000        3.5159661193725533     
   12.800000000000001        28.800000000000001        3.5063893648984505     
   12.800000000000001        29.600000000000001        3.5143074743754785     
   12.800000000000001        30.400000000000002        3.4987867025574797     
   12.800000000000001        31.200000000000003        3.4987690167435801     
   12.800000000000001        32.000000000000000        3.5054131149993983     
   12.800000000000001        32.800000000000004        3.5155710069809589     
   12.800000000000001        33.600000000000001        3.5014032300084912     
   12.800000000000001        34.399999999999999        3.5120468347761604     
   12.800000000000001        35.200000000000003        3.5152281453992575     
   12.800000000000001        36.000000000000000        3.4958516894888589     
   12.800000000000001        36.800000000000004        3.5068061983275358     
   12.800000000000001        37.600000000000001        3.5158292533773383     
   12.800000000000001        38.400000000000006        3.4940233668649245     
   12.800000000000001        39.200000000000003        3.5006948142825922     
   12.800000000000001        40.000000000000000        3.5045324090430046     
   12.800000000000001        40.800000000000004        3.5131478203685584     
   12.800000000000001        41.600000000000001        3.4911798969705750     
   12.800000000000001        42.400000000000006        3.5073972053759226     
   12.800000000000001        43.200000000000003        3.4985308111294575     
   12.800000000000001        44.000000000000000        3.5410209230835705     
   12.800000000000001        44.800000000000004        4.5091287027620641     
   12.800000000000001        45.600000000000001        4.5240893236131718     
   12.800000000000001        46.400000000000006        4.5792155694539920     
   12.800000000000001        47.200000000000003        4.6343130762527016     
   12.800000000000001        48.000000000000000        4.6983971058724254     
   12.800000000000001        48.800000000000004        4.7586185492809756     
   12.800000000000001        49.600000000000001        4.8135030309102369     
   12.800000000000001        50.400000000000006        4.8549907055752852     
   12.800000000000001        51.200000000000003        4.8787298498352554     
   12.800000000000001        52.000000000000000        4.8825826124043150     
   12.800000000000001        52.800000000000004        4.8657244471716909     
   12.800000000000001        53.600000000000001        4.8289707459532316     
   12.800000000000001        54.400000000000006        4.7750696564317776     
   12.800000000000001        55.200000000000003        4.7099338875323253     
   12.800000000000001        56.000000000000000        4.6366334979472050     
   12.800000000000001        56.800000000000004        4.5524104289968106     
   12.800000000000001        57.600000000000001        4.5104965224066484     
   12.800000000000001        58.400000000000006        3.5254689640213384     
   12.800000000000001        59.200000000000003        3.5145206958157380     
   12.800000000000001        60.000000000000000        3.5011879429392048     
   12.800000000000001        60.800000000000004        3.5010108780450722     
   12.800000000000001        61.600000000000001        3.5161644269837020     
   12.800000000000001        62.400000000000006        3.4966579893537548     
   12.800000000000001        63.200000000000003        3.5159112769084344     
   12.800000000000001        64.000000000000000        3.5077635283537161     
   12.800000000000001        64.799999999999997        3.4973502441060416     
   12.800000000000001        65.600000000000009        3.5065246197232716     
   12.800000000000001        66.400000000000006        3.5150852484512609     
   12.800000000000001        67.200000000000003        3.5059594367218816     
   12.800000000000001        68.000000000000000        3.5119461325324819     
   12.800000000000001        68.799999999999997        3.5010690563002331     
   12.800000000000001        69.600000000000009        3.4968935230114417     
   12.800000000000001        70.400000000000006        3.5104554392454994     
   12.800000000000001        71.200000000000003        3.5175894132767724     
   12.800000000000001        72.000000000000000        3.5013222758548221     
   12.800000000000001        72.799999999999997        3.5166100905737938     
   12.800000000000001        73.600000000000009        3.5145027658411863     
   12.800000000000001        74.400000000000006        4.5046802655320741     
   12.800000000000001        75.200000000000003        4.6286952347484878     
   12.800000000000001        76.000000000000000        4.7320248231375404     
   12.800000000000001        76.800000000000011        4.8228359919076427     
   12.800000000000001        77.600000000000009        4.8904375846327142     
   12.800000000000001        78.400000000000006        4.9296065213516087     
   12.800000000000001        79.200000000000003        4.9351992666326394     
   12.800000000000001        80.000000000000000        4.9070758184371739     
   12.800000000000001        80.800000000000011        4.8453292406371409     
   12.800000000000001        81.600000000000009        4.7532507484101316     
   12.800000000000001        82.400000000000006        4.6380756808787122     
   12.800000000000001        83.200000000000003        4.5087067789321278     
   12.800000000000001        84.000000000000000        3.5049601491997153     
   12.800000000000001        84.800000000000011        3.4998536835551737     
   12.800000000000001        85.600000000000009        3.5011923708224355     
   12.800000000000001        86.400000000000006        3.5140958779507301     
   12.800000000000001        87.200000000000003        3.5100091014871371     
   12.800000000000001        88.000000000000000        3.5120734634505766     
   12.800000000000001        88.800000000000011        3.5106455667036056     
   12.800000000000001        89.600000000000009        3.5138771857717481     
   12.800000000000001        90.400000000000006        3.4991832440749806     
   12.800000000000001        91.200000000000003        3.5028454794580162     
   12.800000000000001        92.000000000000000        3.5109485135684433     
   12.800000000000001        92.800000000000011        3.4976152831581224     
   12.800000000000001        93.600000000000009        3.5167687986262983     
   12.800000000000001        94.400000000000006        3.4981185580655798     
   12.800000000000001        95.200000000000003        3.4985790899474210     
   12.800000000000001        96.000000000000000        3.4951029901575814     
   12.800000000000001        96.800000000000011        3.4979433105423214     
   12.800000000000001        97.600000000000009        3.5137190238965936     
   12.800000000000001        98.400000000000006        3.4955866231281023     
   12.800000000000001        99.200000000000003        3.5181508742925498     
   12.800000000000001        100.00000000000000        3.4962055313494065     
   12.800000000000001        100.80000000000001        3.5152622594769487     
   12.800000000000001        101.60000000000001        3.4980001219642212     
   12.800000000000001        102.40000000000001        3.5102634719203487     

   13.600000000000001       0.80000000000000004        3.5127457967946474     
   13.600000000000001        1.6000000000000001        3.5023498895226273     
   13.600000000000001        2.4000000000000004        3.5006630990594254     
   13.600000000000001        3.2000000000000002        3.4960825551677988     
   13.600000000000001        4.0000000000000000        3.5148430346605002     
   13.600000000000001        4.8000000000000007        3.5044233406288314     
   13.600000000000001        5.6000000000000005        3.5159582122582385     
   13.600000000000001        6.4000000000000004        3.4946307907762493     
   13.600000000000001        7.2000000000000002        3.5056395905832360     
   13.600000000000001        8.0000000000000000        3.5081300499471997     
   13.600000000000001        8.8000000000000007        3.5065508169132440     
   13.600000000000001        9.6000000000000014        3.4981734511283009     
   13.600000000000001        10.400000000000000        3.5131207378289981     
   13.600000000000001        11.200000000000001        3.5039814543089762     
   13.600000000000001        12.000000000000000        3.4961048966841450     
   13.600000000000001        12.800000000000001        3.5088004335702463     
   13.600000000000001        13.600000000000001        3.5035699162937233     
   13.600000000000001        14.400000000000000        3.5011335188512880     
   13.600000000000001        15.200000000000001        3.4994807652972715     
   13.600000000000001        16.000000000000000        3.5091283726161655     
   13.600000000000001        16.800000000000001        3.5027113727642689     
   13.600000000000001        17.600000000000001        3.4985598578021859     
   13.600000000000001        18.400000000000002        3.5142056089667908     
   13.600000000000001        19.200000000000003        3.4986102593707491     
   13.600000000000001        20.000000000000000        3.4986396698674800     
   13.600000000000001        20.800000000000001        3.5040850582421461     
   13.600000000000001        21.600000000000001        3.4975804351057920     
   13.600000000000001        22.400000000000002        3.5133044040480401     
   13.600000000000001        23.200000000000003        3.4974334834289951     
   13.600000000000001        24.000000000000000        3.5026254920280691     
   13.600000000000001        24.800000000000001        3.5068558328430490     
   13.600000000000001        25.600000000000001        3.4955504157714805     
   13.600000000000001        26.400000000000002        3.5146584100387823     
   13.600000000000001        27.200000000000003        3.5138155254168124     
   13.600000000000001        28.000000000000000        3.5055222966218738     
   13.600000000000001        28.800000000000001        3.4953145482081345     
   13.600000000000001        29.600000000000001        3.5133229129896026     
   13.600000000000001        30.400000000000002        3.4996885315991557     
   13.600000000000001        31.200000000000003        3.5120928803582867     
   13.600000000000001        32.000000000000000        3.4966098952530160     
   13.600000000000001        32.800000000000004        3.5029723823996455     
   13.600000000000001        33.600000000000001        3.5145244945915390     
   13.600000000000001        34.399999999999999        3.5011350456874064     
   13.600000000000001        35.200000000000003        3.5061801601760352     
   13.600000000000001        36.000000000000000        3.5140763845148686     
   13.600000000000001        36.800000000000004        3.4977525079984186     
   13.600000000000001        37.600000000000001        3.4972639484150330     
   13.600000000000001        38.400000000000006        3.4936536003657208     
   13.600000000000001        39.200000000000003        3.5185245939947225     
   13.600000000000001        40.000000000000000        3.4969228672432364     
   13.600000000000001        40.800000000000004        3.5053502945836401     
   13.600000000000001        41.600000000000001        3.5091933334474881     
   13.600000000000001        42.400000000000006        3.5056547775914808     
   13.600000000000001        43.200000000000003        3.4998635637910436     
   13.600000000000001        44.000000000000000        3.5034178629638308     
   13.600000000000001        44.800000000000004        4.4964834966276070     
   13.600000000000001        45.600000000000001        4.5196503766628311     
   13.600000000000001        46.400000000000006        4.5699936496922176     
   13.600000000000001        47.200000000000003        4.6199282840524472     
   13.600000000000001        48.000000000000000        4.6737146473742710     
   13.600000000000001        48.800000000000004        4.7279394510331372     
   13.600000000000001        49.600000000000001        4.7747957485630357     
   13.600000000000001        50.400000000000006        4.8108144799563073     
   13.600000000000001        51.200000000000003        4.8309531971394968     
   13.600000000000001        52.000000000000000        4.8344750219988182     
   13.600000000000001        52.800000000000004        4.8201284763461869     
   13.600000000000001        53.600000000000001        4.7883956905725675     
   13.600000000000001        54.400000000000006        4.7406122581754282     
   13.600000000000001        55.200000000000003        4.6813225724630003     
   13.600000000000001        56.000000000000000        4.6118826599812079     
   13.600000000000001        56.800000000000004        4.5369693965114131     
   13.600000000000001        57.600000000000001        4.4957515418193568     
   13.600000000000001        58.400000000000006        3.5192622109227849     
   13.600000000000001        59.200000000000003        3.4939941257828981     
   13.600000000000001        60.000000000000000        3.5015143555427675     
   13.600000000000001        60.800000000000004        3.5035683975304033     
   13.600000000000001        61.600000000000001        3.4954542593885218     
   13.600000000000001        62.400000000000006        3.5045174934863712     
   13.600000000000001        63.200000000000003        3.5077312317795855     
   13.600000000000001        64.000000000000000        3.4997570801632389     
   13.600000000000001        64.799999999999997        3.5118659267894885     
   13.600000000000001        65.600000000000009        3.5044579804371732     
   13.600000000000001        66.400000000000006        3.4986449539785180     
   13.600000000000001        67.200000000000003        3.5021247676427603     
   13.600000000000001        68.000000000000000        3.4966768255299425     
   13.600000000000001        68.799999999999997        3.5100635517695440     
   13.600000000000001        69.600000000000009        3.5074812692174975     
   13.600000000000001        70.400000000000006        3.5012909724596457     
   13.600000000000001        71.200000000000003        3.4983528430654607     
   13.600000000000001        72.000000000000000        3.4970874884636332     
   13.600000000000001        72.799999999999997        3.5069018154223510     
   13.600000000000001        73.600000000000009        3.5046932328558644     
   13.600000000000001        74.400000000000006        4.5001139517702127     
   13.600000000000001        75.200000000000003        4.6129924183617961     
   13.600000000000001        76.000000000000000        4.7042160963341280     
   13.600000000000001        76.800000000000011        4.7872630548836739     
   13.600000000000001        77.600000000000009        4.8478718469090989     
   13.600000000000001        78.400000000000006        4.8835960900758630     
   13.600000000000001        79.200000000000003        4.8889292456744524     
   13.600000000000001        80.000000000000000        4.8656441888477575     
   13.600000000000001        80.800000000000011        4.8082929072721194     
   13.600000000000001        81.600000000000009        4.7251114919479056     
   13.600000000000001        82.400000000000006        4.6206714462373117     
   13.600000000000001        83.200000000000003        4.4984843507515819     
   13.600000000000001        84.000000000000000        3.5045542875567866     
   13.600000000000001        84.800000000000011        3.5136519418424497     
   13.600000000000001        85.600000000000009        3.5160401201928999     
   13.600000000000001        86.400000000000006        3.5041909900929813     
   13.600000000000001        87.200000000000003        3.4949215166988985     
   13.600000000000001        88.000000000000000        3.4933166106435114     
   13.600000000000001        88.800000000000011        3.4961162042163063     
   13.600000000000001        89.600000000000009        3.5112091681400348     
   13.600000000000001        90.400000000000006        3.5083849879193152     
   13.600000000000001        91.200000000000003        3.5119800003235890     
   13.600000000000001        92.000000000000000        3.5103228532712376     
   13.600000000000001        92.800000000000011        3.5051649507081497     
   13.600000000000001        93.600000000000009        3.5035179655385393     
   13.600000000000001        94.400000000000006        3.5159172158640186     
   13.600000000000001        95.200000000000003        3.5197464796583993     
   13.600000000000001        96.000000000000000        3.4998017852457783     
   13.600000000000001        96.800000000000011        3.5051714331599517     
   13.600000000000001        97.600000000000009        3.5054926492647653     
   13.600000000000001        98.400000000000006        3.5106714310670744     
   13.600000000000001        99.200000000000003        3.4996636908422221     
   13.600000000000001        100.00000000000000        3.4961731780853378     
   13.600000000000001        100.80000000000001        3.5016971020371463     
   13.600000000000001        101.60000000000001        3.5175536257724103     
   13.600000000000001        102.40000000000001        3.4972627723691003     

   14.400000000000000       0.80000000000000004        3.5044241948365853     
   14.400000000000000        1.6000000000000001        3.5160338614803885     
   14.400000000000000        2.4000000000000004        3.5077863055783798     
   14.400000000000000        3.2000000000000002        3.5015912886902769     
   14.400000000000000        4.0000000000000000        3.4954658317794078     
   14.400000000000000        4.8000000000000007        3.5082580987997618     
   14.400000000000000        5.6000000000000005        3.4966543840164332     
   14.400000000000000        6.4000000000000004        3.5147037659312175     
   14.400000000000000        7.2000000000000002        3.4969527733498715     
   14.400000000000000        8.0000000000000000        3.5160080804308822     
   14.400000000000000        8.8000000000000007        3.4975841527288152     
   14.400000000000000        9.6000000000000014        3.5165098570341877     
   14.400000000000000        10.400000000000000        3.4982094537949426     
   14.400000000000000        11.200000000000001        3.4984478736097944     
   14.400000000000000        12.000000000000000        3.5140993845229809     
   14.400000000000000        12.800000000000001        3.5034847708690737     
   14.400000000000000        13.600000000000001        3.5073720873010794     
   14.400000000000000        14.400000000000000        3.5034813564682281     
   14.400000000000000        15.200000000000001        3.5004821637692682     
   14.400000000000000        16.000000000000000        3.4933527739120276     
   14.400000000000000        16.800000000000001        3.5130469793520427     
   14.400000000000000        17.600000000000001        3.5073784714438134     
   14.400000000000000        18.400000000000002        3.4955222277369775     
   14.400000000000000        19.200000000000003        3.5056567553295150     
   14.400000000000000        20.000000000000000        3.5059054420090239     
   14.400000000000000        20.800000000000001        3.4991503818615839     
   14.400000000000000        21.600000000000001        3.4954149936692023     
   14.400000000000000        22.400000000000002        3.5095622138069515     
   14.400000000000000        23.200000000000003        3.5134642501439610     
   14.400000000000000        24.000000000000000        3.4981740953286313     
   14.400000000000000        24.800000000000001        3.5148074075998945     
   14.400000000000000        25.600000000000001        3.5033908618136982     
   14.400000000000000        26.400000000000002        3.4928890769810059     
   14.400000000000000        27.200000000000003        3.5040269125383205     
   14.400000000000000        28.000000000000000        3.4971763318802349     
   14.400000000000000        28.800000000000001        3.5155659638386556     
   14.400000000000000        29.600000000000001        3.5078133689445226     
   14.400000000000000        30.400000000000002        3.5164015969418649     
   14.400000000000000        31.200000000000003        3.4981807317574014     
   14.400000000000000        32.000000000000000        3.5143578404327309     
   14.400000000000000        32.800000000000004        3.4989731539296178     
   14.400000000000000        33.600000000000001        3.5096331883816645     
   14.400000000000000        34.399999999999999        3.4954396150722844     
   14.400000000000000        35.200000000000003        3.5055591020343111     
   14.400000000000000        36.000000000000000        3.5079082163210895     
   14.400000000000000        36.800000000000004        3.5013880902007357     
   14.400000000000000        37.600000000000001        3.5114751043181842     
   14.400000000000000        38.400000000000006        3.5045594472899229     
   14.400000000000000        39.200000000000003        3.4961458843041053     
   14.400000000000000        40.000000000000000        3.5043942403238471     
   14.400000000000000        40.800000000000004        3.5154701483776485     
   14.400000000000000        41.600000000000001        3.4954266885464347     
   14.400000000000000        42.400000000000006        3.4970041971072225     
   14.400000000000000        43.200000000000003        3.5116442569726862     
   14.400000000000000        44.000000000000000        3.5017252092323985     
   14.400000000000000        44.800000000000004        4.5007369367081953     
   14.400000000000000        45.600000000000001        4.5105879998486298     
   14.400000000000000        46.400000000000006        4.5454153499165724     
   14.400000000000000        47.200000000000003        4.5894505112395132     
   14.400000000000000        48.000000000000000        4.6346270064198523     
   14.400000000000000        48.800000000000004        4.6767077827290793     
   14.400000000000000        49.600000000000001        4.7124864610889805     
   14.400000000000000        50.400000000000006        4.7396535246194347     
   14.400000000000000        51.200000000000003        4.7555442480822530     
   14.400000000000000        52.000000000000000        4.7580825683819272     
   14.400000000000000        52.800000000000004        4.7467548392876884     
   14.400000000000000        53.600000000000001        4.7231044668805930     
   14.400000000000000        54.400000000000006        4.6837745441341880     
   14.400000000000000        55.200000000000003        4.6297076817126079     
   14.400000000000000        56.000000000000000        4.5623575751563763     
   14.400000000000000        56.800000000000004        4.5034793631111860     
   14.400000000000000        57.600000000000001        4.4901198321662017     
   14.400000000000000        58.400000000000006        3.5032601457352266     
   14.400000000000000        59.200000000000003        3.5095255509483270     
   14.400000000000000        60.000000000000000        3.5004427169004400     
   14.400000000000000        60.800000000000004        3.4954332404810691     
   14.400000000000000        61.600000000000001        3.5102408174598239     
   14.400000000000000        62.400000000000006        3.5119877470477796     
   14.400000000000000        63.200000000000003        3.5018377564551506     
   14.400000000000000        64.000000000000000        3.4990653478246916     
   14.400000000000000        64.799999999999997        3.5131490371420391     
   14.400000000000000        65.600000000000009        3.5027654041086791     
   14.400000000000000        66.400000000000006        3.5163530668522958     
   14.400000000000000        67.200000000000003        3.5128277787629392     
   14.400000000000000        68.000000000000000        3.5016434005230987     
   14.400000000000000        68.799999999999997        3.5142813415147698     
   14.400000000000000        69.600000000000009        3.5079652705294144     
   14.400000000000000        70.400000000000006        3.5092736505361262     
   14.400000000000000        71.200000000000003        3.5027918690453115     
   14.400000000000000        72.000000000000000        3.5168225507432602     
   14.400000000000000        72.799999999999997        3.4917088323776535     
   14.400000000000000        73.600000000000009        3.5017993615928340     
   14.400000000000000        74.400000000000006        4.5083854827018168     
   14.400000000000000        75.200000000000003        4.5872611934205150     
   14.400000000000000        76.000000000000000        4.6595254656956842     
   14.400000000000000        76.800000000000011        4.7268719191840720     
   14.400000000000000        77.600000000000009        4.7771444256286664     
   14.400000000000000        78.400000000000006        4.8053835878814342     
   14.400000000000000        79.200000000000003        4.8108716058807399     
   14.400000000000000        80.000000000000000        4.7898787145786237     
   14.400000000000000        80.800000000000011        4.7427603784160484     
   14.400000000000000        81.600000000000009        4.6742940984949035     
   14.400000000000000        82.400000000000006        4.5931580945050206     
   14.400000000000000        83.200000000000003        4.5066299541857804     
   14.400000000000000        84.000000000000000        3.5084333237166527     
   14.400000000000000        84.800000000000011        3.4978703088100973     
   14.400000000000000        85.600000000000009        3.4989708507598829     
   14.400000000000000        86.400000000000006        3.5120194671280429     
   14.400000000000000        87.200000000000003        3.4990169754274127     
   14.400000000000000        88.000000000000000        3.5153675222202203     
   14.400000000000000        88.800000000000011        3.5148546044344084     
   14.400000000000000        89.600000000000009        4.5059645868050566     
   14.400000000000000        90.400000000000006        4.5052927103742304     
   14.400000000000000        91.200000000000003        4.5026150274974972     
   14.400000000000000        92.000000000000000        4.4962138216044583     
   14.400000000000000        92.800000000000011        4.5119013277139413     
   14.400000000000000        93.600000000000009        4.4983929659143937     
   14.400000000000000        94.400000000000006        4.5051927095004505     
   14.400000000000000        95.200000000000003        4.4980015057854548     
   14.400000000000000        96.000000000000000        4.5014705795107481     
   14.400000000000000        96.800000000000011        4.5064295304840609     
   14.400000000000000        97.600000000000009        4.5079808622144411     
   14.400000000000000        98.400000000000006        4.4985813157479031     
   14.400000000000000        99.200000000000003        3.5191620247082391     
   14.400000000000000        100.00000000000000        3.5152910622403426     
   14.400000000000000        100.80000000000001        3.4953951021612082     
   14.400000000000000        101.60000000000001        3.5038220109368940     
   14.400000000000000        102.40000000000001        3.5096479332416077     

   15.200000000000001       0.80000000000000004        3.4968740951055461     
   15.200000000000001        1.6000000000000001        3.5002014015322076     
   15.200000000000001        2.4000000000000004        3.5135051693552550     
   15.200000000000001        3.2000000000000002        3.5048211038525072     
   15.200000000000001        4.0000000000000000        3.5008701849865251     
   15.200000000000001        4.8000000000000007        3.5182570114325347     
   15.200000000000001        5.6000000000000005        3.5060384890324698     
   15.200000000000001        6.4000000000000004        3.5127297948258023     
   15.200000000000001        7.2000000000000002        3.5070409156173969     
   15.200000000000001        8.0000000000000000        3.4978844644916878     
   15.200000000000001        8.8000000000000007        3.5060863575772068     
   15.200000000000001        9.6000000000000014        3.4965277950813274     
   15.200000000000001        10.400000000000000        3.5049407485495250     
   15.200000000000001        11.200000000000001        3.5063253929701910     
   15.200000000000001        12.000000000000000        3.4979137403155969     
   15.200000000000001        12.800000000000001        3.5075205295024738     
   15.200000000000001        13.600000000000001        3.4935155544885008     
   15.200000000000001        14.400000000000000        3.5131589145387303     
   15.200000000000001        15.200000000000001        3.5052830990948167     
   15.200000000000001        16.000000000000000        3.5181279308399871     
   15.200000000000001        16.800000000000001        3.5028845040356913     
   15.200000000000001        17.600000000000001        3.4964450950609343     
   15.200000000000001        18.400000000000002        3.5137393162425590     
   15.200000000000001        19.200000000000003        3.5114608779459746     
   15.200000000000001        20.000000000000000        3.5087045862316080     
   15.200000000000001        20.800000000000001        3.5063127154163256     
   15.200000000000001        21.600000000000001        3.5165194621427669     
   15.200000000000001        22.400000000000002        3.5025879971434466     
   15.200000000000001        23.200000000000003        3.5045066585236575     
   15.200000000000001        24.000000000000000        3.4986090966660828     
   15.200000000000001        24.800000000000001        3.5058815135977941     
   15.200000000000001        25.600000000000001        3.5092640172682921     
   15.200000000000001        26.400000000000002        3.5134765668401315     
   15.200000000000001        27.200000000000003        3.5118554152356150     
   15.200000000000001        28.000000000000000        3.5042940048210318     
   15.200000000000001        28.800000000000001        3.5035004809836101     
   15.200000000000001        29.600000000000001        3.4985086856747243     
   15.200000000000001        30.400000000000002        3.4910660781589313     
   15.200000000000001        31.200000000000003        3.5075371012615135     
   15.200000000000001        32.000000000000000        3.5023106422534727     
   15.200000000000001        32.800000000000004        3.5002749530713251     
   15.200000000000001        33.600000000000001        3.4949342854548795     
   15.200000000000001        34.399999999999999        3.5129767608688369     
   15.200000000000001        35.200000000000003        3.5002329653233755     
   15.200000000000001        36.000000000000000        3.5014551102140468     
   15.200000000000001        36.800000000000004        3.5102286943103449     
   15.200000000000001        37.600000000000001        3.4992363274427882     
   15.200000000000001        38.400000000000006        3.5051070833664424     
   15.200000000000001        39.200000000000003        3.5038891473569920     
   15.200000000000001        40.000000000000000        3.5141654147720600     
   15.200000000000001        40.800000000000004        3.4995456739499011     
   15.200000000000001        41.600000000000001        3.5085417672148957     
   15.200000000000001        42.400000000000006        3.5114735288258712     
   15.200000000000001        43.200000000000003        3.5112118083818729     
   15.200000000000001        44.000000000000000        3.5136015046590954     
   15.200000000000001        44.800000000000004        3.5497616986962361     
   15.200000000000001        45.600000000000001        4.4993000818054698     
   15.200000000000001        46.400000000000006        4.5063041355162801     
   15.200000000000001        47.200000000000003        4.5503722814083121     
   15.200000000000001        48.000000000000000        4.5771269767870910     
   15.200000000000001        48.800000000000004        4.5969151969639253     
   15.200000000000001        49.600000000000001        4.6195427397194422     
   15.200000000000001        50.400000000000006        4.6349597886660527     
   15.200000000000001        51.200000000000003        4.6430743910611625     
   15.200000000000001        52.000000000000000        4.6403069988598711     
   15.200000000000001        52.800000000000004        4.6317531603734157     
   15.200000000000001        53.600000000000001        4.6203831848431491     
   15.200000000000001        54.400000000000006        4.5979035604596747     
   15.200000000000001        55.200000000000003        4.5586658259897517     
   15.200000000000001        56.000000000000000        4.5088445679932381     
   15.200000000000001        56.800000000000004        4.4932775526811808     
   15.200000000000001        57.600000000000001        3.6691980756062645     
   15.200000000000001        58.400000000000006        3.5094095260089007     
   15.200000000000001        59.200000000000003        3.4946893504113232     
   15.200000000000001        60.000000000000000        3.5165283349001077     
   15.200000000000001        60.800000000000004        3.5056565419994876     
   15.200000000000001        61.600000000000001        3.5130718568916839     
   15.200000000000001        62.400000000000006        3.5078131949548821     
   15.200000000000001        63.200000000000003        3.4949724520274388     
   15.200000000000001        64.000000000000000        3.5071935390301605     
   15.200000000000001        64.799999999999997        3.4982403164246487     
   15.200000000000001        65.600000000000009        3.5037503848789826     
   15.200000000000001        66.400000000000006        3.5103935878749710     
   15.200000000000001        67.200000000000003        3.5013704227691327     
   15.200000000000001        68.000000000000000        3.5017534767611638     
   15.200000000000001        68.799999999999997        3.4902537155489184     
   15.200000000000001        69.600000000000009        3.5122062109421393     
   15.200000000000001        70.400000000000006        3.4938069603187003     
   15.200000000000001        71.200000000000003        3.5061580143046167     
   15.200000000000001        72.000000000000000        3.5138912139224359     
   15.200000000000001        72.799999999999997        3.5023496379262977     
   15.200000000000001        73.600000000000009        3.5217952226470666     
   15.200000000000001        74.400000000000006        4.4927126610686807     
   15.200000000000001        75.200000000000003        4.5552859944502080     
   15.200000000000001        76.000000000000000        4.6044374318576411     
   15.200000000000001        76.800000000000011        4.6516331619220077     
   15.200000000000001        77.600000000000009        4.6870155681491044     
   15.200000000000001        78.400000000000006        4.7055302862596626     
   15.200000000000001        79.200000000000003        4.7081820375514436     
   15.200000000000001        80.000000000000000        4.6899262203357912     
   15.200000000000001        80.800000000000011        4.6543995090678107     
   15.200000000000001        81.600000000000009        4.6067116737402607     
   15.200000000000001        82.400000000000006        4.5512641277490298     
   15.200000000000001        83.200000000000003        4.4988096834909035     
   15.200000000000001        84.000000000000000        3.5000075780052211     
   15.200000000000001        84.800000000000011        3.5084846141816382     
   15.200000000000001        85.600000000000009        3.4987643570201272     
   15.200000000000001        86.400000000000006        3.5041677627171071     
   15.200000000000001        87.200000000000003        3.5032225186783021     
   15.200000000000001        88.000000000000000        3.5144174270303115     
   15.200000000000001        88.800000000000011        4.5071703591453307     
   15.200000000000001        89.600000000000009        4.4990124735988761     
   15.200000000000001        90.400000000000006        4.5405857866227466     
   15.200000000000001        91.200000000000003        4.5654860300529716     
   15.200000000000001        92.000000000000000        4.5810139376072865     
   15.200000000000001        92.800000000000011        4.5828309686688975     
   15.200000000000001        93.600000000000009        4.5736828536941019     
   15.200000000000001        94.400000000000006        4.5497311373599771     
   15.200000000000001        95.200000000000003        4.5193403422600662     
   15.200000000000001        96.000000000000000        4.5109562265093741     
   15.200000000000001        96.800000000000011        4.5033946541628991     
   15.200000000000001        97.600000000000009        4.5044413276477568     
   15.200000000000001        98.400000000000006        4.5032853235669608     
   15.200000000000001        99.200000000000003        4.4991731045856413     
   15.200000000000001        100.00000000000000        3.4998069756648236     
   15.200000000000001        100.80000000000001        3.5173017698856661     
   15.200000000000001        101.60000000000001        3.4979240593720178     
   15.200000000000001        102.40000000000001        3.5048199345549764     

   16.000000000000000       0.80000000000000004        3.5178121549270287     
   16.000000000000000        1.6000000000000001        3.5024535375930999     
   16.000000000000000        2.4000000000000004        3.5034929456404376     
   16.000000000000000        3.2000000000000002        3.5063803055446425     
   16.000000000000000        4.0000000000000000        3.5034420553788794     
   16.000000000000000        4.8000000000000007        3.4996396495258351     
   16.000000000000000        5.6000000000000005        3.5038645403990185     
   16.000000000000000        6.4000000000000004        3.4973681563116230     
   16.000000000000000        7.2000000000000002        3.4959091239109341     
   16.000000000000000        8.0000000000000000        3.5067092541555303     
   16.000000000000000        8.8000000000000007        3.5130210186873119     
   16.000000000000000        9.6000000000000014        3.5060657107836386     
   16.000000000000000        10.400000000000000        3.4986965664015846     
   16.000000000000000        11.200000000000001        3.5083014795431420     
   16.000000000000000        12.000000000000000        3.5110306502768238     
   16.000000000000000        12.800000000000001        3.4967616773057411     
   16.000000000000000        13.600000000000001        3.5076529395182057     
   16.000000000000000        14.400000000000000        3.5013009414721679     
   16.000000000000000        15.200000000000001        3.4959917833865060     
   16.000000000000000        16.000000000000000        3.4953814391407900     
   16.000000000000000        16.800000000000001        3.5061281273005758     
   16.000000000000000        17.600000000000001        3.5178932993485001     
   16.000000000000000        18.400000000000002        3.5026352922614485     
   16.000000000000000        19.200000000000003        3.5025478411598221     
   16.000000000000000        20.000000000000000        3.4990496418083494     
   16.000000000000000        20.800000000000001        3.4964034288218833     
   16.000000000000000        21.600000000000001        3.5026109899928688     
   16.000000000000000        22.400000000000002        3.4959207912880110     
   16.000000000000000        23.200000000000003        3.5140998350719608     
   16.000000000000000        24.000000000000000        3.5147341309735105     
   16.000000000000000        24.800000000000001        3.4950979163057649     
   16.000000000000000        25.600000000000001        3.5003905237298940     
   16.000000000000000        26.400000000000002        3.5039558892565661     
   16.000000000000000        27.200000000000003        3.4960511382816080     
   16.000000000000000        28.000000000000000        3.5148249083944250     
   16.000000000000000        28.800000000000001        3.4971954077594019     
   16.000000000000000        29.600000000000001        3.5178562476769319     
   16.000000000000000        30.400000000000002        3.5031100166095168     
   16.000000000000000        31.200000000000003        3.5061848764217745     
   16.000000000000000        32.000000000000000        3.5000097358197371     
   16.000000000000000        32.800000000000004        3.5116448530840709     
   16.000000000000000        33.600000000000001        3.5058462364010019     
   16.000000000000000        34.399999999999999        3.5030766649120655     
   16.000000000000000        35.200000000000003        3.5135635039187267     
   16.000000000000000        36.000000000000000        3.4932335762257845     
   16.000000000000000        36.800000000000004        3.5127294462688625     
   16.000000000000000        37.600000000000001        3.5115834051560135     
   16.000000000000000        38.400000000000006        3.4947834367210739     
   16.000000000000000        39.200000000000003        3.5159450060767647     
   16.000000000000000        40.000000000000000        3.4947813591991510     
   16.000000000000000        40.800000000000004        3.5095206369352456     
   16.000000000000000        41.600000000000001        3.4994011119364838     
   16.000000000000000        42.400000000000006        3.4988514112885634     
   16.000000000000000        43.200000000000003        3.4933403849775950     
   16.000000000000000        44.000000000000000        3.4993153713261727     
   16.000000000000000        44.800000000000004        3.5035475765393311     
   16.000000000000000        45.600000000000001        3.5340645050730100     
   16.000000000000000        46.400000000000006        4.5102002756481827     
   16.000000000000000        47.200000000000003        4.4966139481963507     
   16.000000000000000        48.000000000000000        4.4997909506938853     
   16.000000000000000        48.800000000000004        4.5070620698285921     
   16.000000000000000        49.600000000000001        4.5065209867810232     
   16.000000000000000        50.400000000000006        4.4994124005701490     
   16.000000000000000        51.200000000000003        4.5032788848058489     
   16.000000000000000        52.000000000000000        4.5068742746213726     
   16.000000000000000        52.800000000000004        4.5091740978726165     
   16.000000000000000        53.600000000000001        4.4967525513104638     
   16.000000000000000        54.400000000000006        4.5047711654157157     
   16.000000000000000        55.200000000000003        4.5019997982270139     
   16.000000000000000        56.000000000000000        4.4966920247219857     
   16.000000000000000        56.800000000000004        3.6698927098525873     
   16.000000000000000        57.600000000000001        3.4912105790804175     
   16.000000000000000        58.400000000000006        3.4896143377227626     
   16.000000000000000        59.200000000000003        3.5102515986331668     
   16.000000000000000        60.000000000000000        3.5052860134163484     
   16.000000000000000        60.800000000000004        3.4982258868642520     
   16.000000000000000        61.600000000000001        3.5044825497309997     
   16.000000000000000        62.400000000000006        3.4998945725691173     
   16.000000000000000        63.200000000000003        3.5110782193791930     
   16.000000000000000        64.000000000000000        3.4929727156254295     
   16.000000000000000        64.799999999999997        3.5165438616194442     
   16.000000000000000        65.600000000000009        3.4956540383901089     
   16.000000000000000        66.400000000000006        3.5119257548172338     
   16.000000000000000        67.200000000000003        3.4954456965538592     
   16.000000000000000        68.000000000000000        3.5135722547378401     
   16.000000000000000        68.799999999999997        3.5132842836752691     
   16.000000000000000        69.600000000000009        3.5077836263116438     
   16.000000000000000        70.400000000000006        3.5023457253618324     
   16.000000000000000        71.200000000000003        3.5180614742429404     
   16.000000000000000        72.000000000000000        3.5036223091012135     
   16.000000000000000        72.799999999999997        3.4938899548558684     
   16.000000000000000        73.600000000000009        3.5148218407834975     
   16.000000000000000        74.400000000000006        4.5089056064048023     
   16.000000000000000        75.200000000000003        4.5243275980349713     
   16.000000000000000        76.000000000000000        4.5474064280730682     
   16.000000000000000        76.800000000000011        4.5755103017468457     
   16.000000000000000        77.600000000000009        4.5934947546420872     
   16.000000000000000        78.400000000000006        4.6003803731513022     
   16.000000000000000        79.200000000000003        4.5973900179139680     
   16.000000000000000        80.000000000000000        4.5855893074753586     
   16.000000000000000        80.800000000000011        4.5667093243009189     
   16.000000000000000        81.600000000000009        4.5379119583243384     
   16.000000000000000        82.400000000000006        4.5100310300709907     
   16.000000000000000        83.200000000000003        4.5027152584658889     
   16.000000000000000        84.000000000000000        3.5182296551987697     
   16.000000000000000        84.800000000000011        3.5071636775178550     
   16.000000000000000        85.600000000000009        3.4972952250387279     
   16.000000000000000        86.400000000000006        3.5151246221015970     
   16.000000000000000        87.200000000000003        3.5104819811663810     
   16.000000000000000        88.000000000000000        4.5012732860511306     
   16.000000000000000        88.800000000000011        4.5124755925590154     
   16.000000000000000        89.600000000000009        4.5548285422960744     
   16.000000000000000        90.400000000000006        4.6024445276778625     
   16.000000000000000        91.200000000000003        4.6432042682296943     
   16.000000000000000        92.000000000000000        4.6718955880100204     
   16.000000000000000        92.800000000000011        4.6806548332822233     
   16.000000000000000        93.600000000000009        4.6638194793205141     
   16.000000000000000        94.400000000000006        4.6207743233275407     
   16.000000000000000        95.200000000000003        4.5630160869889114     
   16.000000000000000        96.000000000000000        4.5157504432183941     
   16.000000000000000        96.800000000000011        4.5068306704996708     
   16.000000000000000        97.600000000000009        4.5036889501504405     
   16.000000000000000        98.400000000000006        4.5059915538265578     
   16.000000000000000        99.200000000000003        4.5017999048806159     
   16.000000000000000        100.00000000000000        3.5003250959578507     
   16.000000000000000        100.80000000000001        3.5094045671820515     
   16.000000000000000        101.60000000000001        3.4961101627573381     
   16.000000000000000        102.40000000000001        3.5024374871883897     

   16.800000000000001       0.80000000000000004        3.5070251295428330     
   16.800000000000001        1.6000000000000001        3.4950506695399528     
   16.800000000000001        2.4000000000000004        3.5049678460155618     
   16.800000000000001        3.2000000000000002        3.5127393621957821     
   16.800000000000001        4.0000000000000000        3.5131798542428916     
   16.800000000000001        4.8000000000000007        3.4955149863826147     
   16.800000000000001        5.6000000000000005        3.5101386868023861     
   16.800000000000001        6.4000000000000004        3.5045243434972813     
   16.800000000000001        7.2000000000000002        3.5149767523155844     
   16.800000000000001        8.0000000000000000        3.4996923289334827     
   16.800000000000001        8.8000000000000007        3.4978923987546349     
   16.800000000000001        9.6000000000000014        3.5048161508089137     
   16.800000000000001        10.400000000000000        3.5153538246960427     
   16.800000000000001        11.200000000000001        3.5005235674766686     
   16.800000000000001        12.000000000000000        3.5028777193742471     
   16.800000000000001        12.800000000000001        3.5170008122899263     
   16.800000000000001        13.600000000000001        3.5105766149527349     
   16.800000000000001        14.400000000000000        3.5134413559951421     
   16.800000000000001        15.200000000000001        3.5093920140378025     
   16.800000000000001        16.000000000000000        3.5138920666524234     
   16.800000000000001        16.800000000000001        3.5037474641213997     
   16.800000000000001        17.600000000000001        3.4997754302868316     
   16.800000000000001        18.400000000000002        3.4960078527746363     
   16.800000000000001        19.200000000000003        3.5150793064644583     
   16.800000000000001        20.000000000000000        3.5126718777944772     
   16.800000000000001        20.800000000000001        3.5061292985060328     
   16.800000000000001        21.600000000000001        3.5157502277621528     
   16.800000000000001        22.400000000000002        3.5105757264186681     
   16.800000000000001        23.200000000000003        3.4975339133193364     
   16.800000000000001        24.000000000000000        3.4973307118005916     
   16.800000000000001        24.800000000000001        3.5070210208350292     
   16.800000000000001        25.600000000000001        3.5126864138873879     
   16.800000000000001        26.400000000000002        3.5052783188309609     
   16.800000000000001        27.200000000000003        3.4970942707456985     
   16.800000000000001        28.000000000000000        3.5147932552637191     
   16.800000000000001        28.800000000000001        3.5040998524727165     
   16.800000000000001        29.600000000000001        3.4950602223685712     
   16.800000000000001        30.400000000000002        3.5099931744753854     
   16.800000000000001        31.200000000000003        3.5069743245072966     
   16.800000000000001        32.000000000000000        3.5100024181341487     
   16.800000000000001        32.800000000000004        3.5071268154908175     
   16.800000000000001        33.600000000000001        3.5029811954468668     
   16.800000000000001        34.399999999999999        3.5136611749962308     
   16.800000000000001        35.200000000000003        3.4977095268425580     
   16.800000000000001        36.000000000000000        3.5079635171931862     
   16.800000000000001        36.800000000000004        3.5042878539205415     
   16.800000000000001        37.600000000000001        3.5028244939468864     
   16.800000000000001        38.400000000000006        3.5018041339825197     
   16.800000000000001        39.200000000000003        3.4976829379402701     
   16.800000000000001        40.000000000000000        3.5043252120213375     
   16.800000000000001        40.800000000000004        3.5117587128101677     
   16.800000000000001        41.600000000000001        3.4978644632781619     
   16.800000000000001        42.400000000000006        3.5104200706198556     
   16.800000000000001        43.200000000000003        3.4950274923549078     
   16.800000000000001        44.000000000000000        3.5152345047569153     
   16.800000000000001        44.800000000000004        3.5026808345626019     
   16.800000000000001        45.600000000000001        3.5073351981367513     
   16.800000000000001        46.400000000000006        3.5061475016963426     
   16.800000000000001        47.200000000000003        3.5133970799847987     
   16.800000000000001        48.000000000000000        3.5077491166542081     
   16.800000000000001        48.800000000000004        3.5102305659416775     
   16.800000000000001        49.600000000000001        3.5207990547472754     
   16.800000000000001        50.400000000000006        3.5368262938893236     
   16.800000000000001        51.200000000000003        3.5076115476723730     
   16.800000000000001        52.000000000000000        3.5324227824362175     
   16.800000000000001        52.800000000000004        3.5416838631650127     
   16.800000000000001        53.600000000000001        3.5422876529449741     
   16.800000000000001        54.400000000000006        3.5141592667924821     
   16.800000000000001        55.200000000000003        3.5081368897680196     
   16.800000000000001        56.000000000000000        3.5076901297546832     
   16.800000000000001        56.800000000000004        3.5041464618853788     
   16.800000000000001        57.600000000000001        3.5127295616795147     
   16.800000000000001        58.400000000000006        3.4935265185295190     
   16.800000000000001        59.200000000000003        3.5023685718871880     
   16.800000000000001        60.000000000000000        3.4956777332109761     
   16.800000000000001        60.800000000000004        3.5152536153652743     
   16.800000000000001        61.600000000000001        3.4987517036392779     
   16.800000000000001        62.400000000000006        3.5067622791133468     
   16.800000000000001        63.200000000000003        3.5144237110571366     
   16.800000000000001        64.000000000000000        3.5049046079444044     
   16.800000000000001        64.799999999999997        3.5007756272304773     
   16.800000000000001        65.600000000000009        3.5018194574124517     
   16.800000000000001        66.400000000000006        3.5077361765064348     
   16.800000000000001        67.200000000000003        3.5185215049058525     
   16.800000000000001        68.000000000000000        3.4974164738130855     
   16.800000000000001        68.799999999999997        3.5043453052513120     
   16.800000000000001        69.600000000000009        3.4982929630161124     
   16.800000000000001        70.400000000000006        3.5078286747584380     
   16.800000000000001        71.200000000000003        3.4957146981531357     
   16.800000000000001        72.000000000000000        3.5096542587754027     
   16.800000000000001        72.799999999999997        3.4975450172729272     
   16.800000000000001        73.600000000000009        3.5162741530042325     
   16.800000000000001        74.400000000000006        4.4926607110861845     
   16.800000000000001        75.200000000000003        4.5116737605899244     
   16.800000000000001        76.000000000000000        4.5116030086991517     
   16.800000000000001        76.800000000000011        4.5197198648248751     
   16.800000000000001        77.600000000000009        4.5228680783754900     
   16.800000000000001        78.400000000000006        4.5225308397405755     
   16.800000000000001        79.200000000000003        4.5192877925718848     
   16.800000000000001        80.000000000000000        4.5139732478284538     
   16.800000000000001        80.800000000000011        4.5092692426688199     
   16.800000000000001        81.600000000000009        4.5010513226387037     
   16.800000000000001        82.400000000000006        4.5077938195748493     
   16.800000000000001        83.200000000000003        3.5120653109486821     
   16.800000000000001        84.000000000000000        3.5027638134516850     
   16.800000000000001        84.800000000000011        3.5131610721880611     
   16.800000000000001        85.600000000000009        3.5025247880575323     
   16.800000000000001        86.400000000000006        3.4964892634775806     
   16.800000000000001        87.200000000000003        3.5085656383378763     
   16.800000000000001        88.000000000000000        4.4964797326960184     
   16.800000000000001        88.800000000000011        4.5501739117233058     
   16.800000000000001        89.600000000000009        4.6117759455230036     
   16.800000000000001        90.400000000000006        4.6759165048722906     
   16.800000000000001        91.200000000000003        4.7314653027383553     
   16.800000000000001        92.000000000000000        4.7699355718434591     
   16.800000000000001        92.800000000000011        4.7815823141365987     
   16.800000000000001        93.600000000000009        4.7605790902884983     
   16.800000000000001        94.400000000000006        4.7042367247367691     
   16.800000000000001        95.200000000000003        4.6239831225490784     
   16.800000000000001        96.000000000000000        4.5462969694588464     
   16.800000000000001        96.800000000000011        4.5058133188947176     
   16.800000000000001        97.600000000000009        4.5048414142308602     
   16.800000000000001        98.400000000000006        4.5054028988313428     
   16.800000000000001        99.200000000000003        4.5095675174594971     
   16.800000000000001        100.00000000000000        3.5066318659525204     
   16.800000000000001        100.80000000000001        3.5025201068608669     
   16.800000000000001        101.60000000000001        3.5133107677193860     
   16.800000000000001        102.40000000000001        3.4929207622555487     

   17.600000000000001       0.80000000000000004        3.4949145436638047     
   17.600000000000001        1.6000000000000001        3.5197980599052419     
   17.600000000000001        2.4000000000000004        3.4982825949369789     
   17.600000000000001        3.2000000000000002        3.5043394655095144     
   17.600000000000001        4.0000000000000000        3.4957428660614815     
   17.600000000000001        4.8000000000000007        3.5027909540638569     
   17.600000000000001        5.6000000000000005        3.5126345261637142     
   17.600000000000001        6.4000000000000004        3.4979892168835800     
   17.600000000000001        7.2000000000000002        3.4969278427381938     
   17.600000000000001        8.0000000000000000        3.5097039756248640     
   17.600000000000001        8.8000000000000007        3.5156014915454863     
   17.600000000000001        9.6000000000000014        3.5143695531084780     
   17.600000000000001        10.400000000000000        3.5002851121110474     
   17.600000000000001        11.200000000000001        3.5133852492520075     
   17.600000000000001        12.000000000000000        3.4959869758347719     
   17.600000000000001        12.800000000000001        3.5038321042989100     
   17.600000000000001        13.600000000000001        3.4952868766928957     
   17.600000000000001        14.400000000000000        3.5099707493613370     
   17.600000000000001        15.200000000000001        3.4935068922271793     
   17.600000000000001        16.000000000000000        3.5040152423955551     
   17.600000000000001        16.800000000000001        3.5022841961784947     
   17.600000000000001        17.600000000000001        3.4953910133625405     
   17.600000000000001        18.400000000000002        3.5119522618431676     
   17.600000000000001        19.200000000000003        3.5021654782009981     
   17.600000000000001        20.000000000000000        3.4955658717191298     
   17.600000000000001        20.800000000000001        3.5139329730798359     
   17.600000000000001        21.600000000000001        3.5038173359820517     
   17.600000000000001        22.400000000000002        3.4992162028185230     
   17.600000000000001        23.200000000000003        3.5042146489202941     
   17.600000000000001        24.000000000000000        3.5083306476358556     
   17.600000000000001        24.800000000000001        3.5031714829107523     
   17.600000000000001        25.600000000000001        3.4955378570317883     
   17.600000000000001        26.400000000000002        3.5140538233772780     
   17.600000000000001        27.200000000000003        3.5033826430167965     
   17.600000000000001        28.000000000000000        3.4988728757360468     
   17.600000000000001        28.800000000000001        3.5076415613278571     
   17.600000000000001        29.600000000000001        3.4982574492113909     
   17.600000000000001        30.400000000000002        3.5064359859263723     
   17.600000000000001        31.200000000000003        3.4946373330422058     
   17.600000000000001        32.000000000000000        3.5111181671286387     
   17.600000000000001        32.800000000000004        3.5025147366021496     
   17.600000000000001        33.600000000000001        3.4990248451404611     
   17.600000000000001        34.399999999999999        3.4953849461481772     
   17.600000000000001        35.200000000000003        3.5145182518505074     
   17.600000000000001        36.000000000000000        3.5151814701313144     
   17.600000000000001        36.800000000000004        3.5003673559705950     
   17.600000000000001        37.600000000000001        3.5145634710755891     
   17.600000000000001        38.400000000000006        3.5072935712478270     
   17.600000000000001        39.200000000000003        3.5018437787724150     
   17.600000000000001        40.000000000000000        3.5085462413377786     
   17.600000000000001        40.800000000000004        3.5008927244694319     
   17.600000000000001        41.600000000000001        3.5150876453540074     
   17.600000000000001        42.400000000000006        3.5052896939632796     
   17.600000000000001        43.200000000000003        3.5090863794645744     
   17.600000000000001        44.000000000000000        3.5057313687736826     
   17.600000000000001        44.800000000000004        3.5036997409605002     
   17.600000000000001        45.600000000000001        3.5010648451093491     
   17.600000000000001        46.400000000000006        3.5064154349269345     
   17.600000000000001        47.200000000000003        3.4992611721353857     
   17.600000000000001        48.000000000000000        3.5182351562352303     
   17.600000000000001        48.800000000000004        3.4957242452179331     
   17.600000000000001        49.600000000000001        3.4994460167455519     
   17.600000000000001        50.400000000000006        3.4940510973904679     
   17.600000000000001        51.200000000000003        3.5126087926551550     
   17.600000000000001        52.000000000000000        3.5054553687869996     
   17.600000000000001        52.800000000000004        3.5111978039800560     
   17.600000000000001        53.600000000000001        3.4987931830971579     
   17.600000000000001        54.400000000000006        3.5169800319609266     
   17.600000000000001        55.200000000000003        3.4966440323178256     
   17.600000000000001        56.000000000000000        3.4945957982834490     
   17.600000000000001        56.800000000000004        3.5093270238209135     
   17.600000000000001        57.600000000000001        3.5021484518348194     
   17.600000000000001        58.400000000000006        3.4954402240935480     
   17.600000000000001        59.200000000000003        3.5113951305004267     
   17.600000000000001        60.000000000000000        3.5130380825574834     
   17.600000000000001        60.800000000000004        3.4967879657962366     
   17.600000000000001        61.600000000000001        3.5060075559046022     
   17.600000000000001        62.400000000000006        3.5148587557777362     
   17.600000000000001        63.200000000000003        3.4952106871142106     
   17.600000000000001        64.000000000000000        3.5043146453483911     
   17.600000000000001        64.799999999999997        3.5117522554472447     
   17.600000000000001        65.600000000000009        3.5081959551527100     
   17.600000000000001        66.400000000000006        3.4956755017618000     
   17.600000000000001        67.200000000000003        3.5102853317030851     
   17.600000000000001        68.000000000000000        3.4961662496774872     
   17.600000000000001        68.799999999999997        3.5164703920001492     
   17.600000000000001        69.600000000000009        3.5050362316006560     
   17.600000000000001        70.400000000000006        3.5142419295628424     
   17.600000000000001        71.200000000000003        3.5069804762391099     
   17.600000000000001        72.000000000000000        3.4991608865290851     
   17.600000000000001        72.799999999999997        3.5138696752599436     
   17.600000000000001        73.600000000000009        3.4957129636602327     
   17.600000000000001        74.400000000000006        3.5195215670642153     
   17.600000000000001        75.200000000000003        4.5022192144679760     
   17.600000000000001        76.000000000000000        4.5023972655157909     
   17.600000000000001        76.800000000000011        4.5111635355784596     
   17.600000000000001        77.600000000000009        4.5072479260744807     
   17.600000000000001        78.400000000000006        4.5110483094169460     
   17.600000000000001        79.200000000000003        4.5048323139178379     
   17.600000000000001        80.000000000000000        4.5024972878736040     
   17.600000000000001        80.800000000000011        4.5065271970029226     
   17.600000000000001        81.600000000000009        4.5023487271314071     
   17.600000000000001        82.400000000000006        3.5044385066428942     
   17.600000000000001        83.200000000000003        3.5078366665651481     
   17.600000000000001        84.000000000000000        3.4987660031198895     
   17.600000000000001        84.800000000000011        3.4947043681427501     
   17.600000000000001        85.600000000000009        3.5081999254830198     
   17.600000000000001        86.400000000000006        3.5014968421901305     
   17.600000000000001        87.200000000000003        3.5135039890321620     
   17.600000000000001        88.000000000000000        4.4985807781646887     
   17.600000000000001        88.800000000000011        4.5871253461624892     
   17.600000000000001        89.600000000000009        4.6713492548618296     
   17.600000000000001        90.400000000000006        4.7525167695370154     
   17.600000000000001        91.200000000000003        4.8197048286331396     
   17.600000000000001        92.000000000000000        4.8637901638315428     
   17.600000000000001        92.800000000000011        4.8760066932046140     
   17.600000000000001        93.600000000000009        4.8497628635259753     
   17.600000000000001        94.400000000000006        4.7830755906801086     
   17.600000000000001        95.200000000000003        4.6856054863185097     
   17.600000000000001        96.000000000000000        4.5833447139318393     
   17.600000000000001        96.800000000000011        4.5155055555873309     
   17.600000000000001        97.600000000000009        4.5061594782507459     
   17.600000000000001        98.400000000000006        4.5032491325576292     
   17.600000000000001        99.200000000000003        4.5014144011380397     
   17.600000000000001        100.00000000000000        3.5092048713015283     
   17.600000000000001        100.80000000000001        3.5056833356330368     
   17.600000000000001        101.60000000000001        3.5055360500085833     
   17.600000000000001        102.40000000000001        3.5141044654294404     

   18.400000000000002       0.80000000000000004        3.5046962042156045     
   18.400000000000002        1.6000000000000001        3.4993473301416085     
   18.400000000000002        2.4000000000000004        3.5140700019933373     
   18.400000000000002        3.2000000000000002        3.5034454258451677     
   18.400000000000002        4.0000000000000000        3.5121595325952297     
   18.400000000000002        4.8000000000000007        3.5139349501664023     
   18.400000000000002        5.6000000000000005        3.5028132896378827     
   18.400000000000002        6.4000000000000004        3.5048541664606430     
   18.400000000000002        7.2000000000000002        3.5019366525391926     
   18.400000000000002        8.0000000000000000        3.5000104177398192     
   18.400000000000002        8.8000000000000007        3.4975576166932645     
   18.400000000000002        9.6000000000000014        3.5061606968562464     
   18.400000000000002        10.400000000000000        3.5014569599776455     
   18.400000000000002        11.200000000000001        3.4969714976897563     
   18.400000000000002        12.000000000000000        3.5154133463950341     
   18.400000000000002        12.800000000000001        3.4970026683524127     
   18.400000000000002        13.600000000000001        3.5055975144870977     
   18.400000000000002        14.400000000000000        3.5082767723173909     
   18.400000000000002        15.200000000000001        3.4959036535980119     
   18.400000000000002        16.000000000000000        3.5112428302972387     
   18.400000000000002        16.800000000000001        3.5142782384038362     
   18.400000000000002        17.600000000000001        3.4938156463042342     
   18.400000000000002        18.400000000000002        3.5121079816616634     
   18.400000000000002        19.200000000000003        3.5021771245615918     
   18.400000000000002        20.000000000000000        3.5043655345819933     
   18.400000000000002        20.800000000000001        3.4952226846785313     
   18.400000000000002        21.600000000000001        3.5150981115374229     
   18.400000000000002        22.400000000000002        3.5071520851155702     
   18.400000000000002        23.200000000000003        3.5071649818524122     
   18.400000000000002        24.000000000000000        3.5128926495585358     
   18.400000000000002        24.800000000000001        3.5106035644211047     
   18.400000000000002        25.600000000000001        3.4967191138361295     
   18.400000000000002        26.400000000000002        3.5006706717505129     
   18.400000000000002        27.200000000000003        3.5119336200777882     
   18.400000000000002        28.000000000000000        3.5082758352082948     
   18.400000000000002        28.800000000000001        3.5089511972365446     
   18.400000000000002        29.600000000000001        3.5029750509892095     
   18.400000000000002        30.400000000000002        3.5056080327661263     
   18.400000000000002        31.200000000000003        3.5133078338479384     
   18.400000000000002        32.000000000000000        3.4929459263581624     
   18.400000000000002        32.800000000000004        3.5062889119665051     
   18.400000000000002        33.600000000000001        3.5032987711158166     
   18.400000000000002        34.399999999999999        3.5105022060909139     
   18.400000000000002        35.200000000000003        3.4966600456297843     
   18.400000000000002        36.000000000000000        3.4931352257366206     
   18.400000000000002        36.800000000000004        3.5102494359216800     
   18.400000000000002        37.600000000000001        3.4957508330699452     
   18.400000000000002        38.400000000000006        3.5113614311745898     
   18.400000000000002        39.200000000000003        3.5033058953410001     
   18.400000000000002        40.000000000000000        3.5100466991157409     
   18.400000000000002        40.800000000000004        3.4951894164231030     
   18.400000000000002        41.600000000000001        3.5147486144093842     
   18.400000000000002        42.400000000000006        3.4954334788344905     
   18.400000000000002        43.200000000000003        3.5126004315337829     
   18.400000000000002        44.000000000000000        3.4952098443868755     
   18.400000000000002        44.800000000000004        3.5129046395348529     
   18.400000000000002        45.600000000000001        3.4972362926580125     
   18.400000000000002        46.400000000000006        3.5159770764283658     
   18.400000000000002        47.200000000000003        3.4958058580692795     
   18.400000000000002        48.000000000000000        3.5052186397041005     
   18.400000000000002        48.800000000000004        3.4970646629674826     
   18.400000000000002        49.600000000000001        3.5192474482465448     
   18.400000000000002        50.400000000000006        3.5037618875752869     
   18.400000000000002        51.200000000000003        3.4955436209024731     
   18.400000000000002        52.000000000000000        3.5080617629152684     
   18.400000000000002        52.800000000000004        3.5077448141072263     
   18.400000000000002        53.600000000000001        3.5135387891046896     
   18.400000000000002        54.400000000000006        3.4957563157111249     
   18.400000000000002        55.200000000000003        3.5080036128877388     
   18.400000000000002        56.000000000000000        3.5023379263511605     
   18.400000000000002        56.800000000000004        3.4953827859319904     
   18.400000000000002        57.600000000000001        3.5129105979840300     
   18.400000000000002        58.400000000000006        3.4951305670137067     
   18.400000000000002        59.200000000000003        3.5079251703398149     
   18.400000000000002        60.000000000000000        3.4975576214420325     
   18.400000000000002        60.800000000000004        3.5081636455721998     
   18.400000000000002        61.600000000000001        3.5171684724942978     
   18.400000000000002        62.400000000000006        3.4986724694466744     
   18.400000000000002        63.200000000000003        3.5073393549596354     
   18.400000000000002        64.000000000000000        3.5121548534289420     
   18.400000000000002        64.799999999999997        3.5108045781789623     
   18.400000000000002        65.600000000000009        3.4977549994097994     
   18.400000000000002        66.400000000000006        3.5145471104917716     
   18.400000000000002        67.200000000000003        3.5012234610733524     
   18.400000000000002        68.000000000000000        3.5093249565638862     
   18.400000000000002        68.799999999999997        3.5064803129827213     
   18.400000000000002        69.600000000000009        3.4973100260138872     
   18.400000000000002        70.400000000000006        3.4964163679237736     
   18.400000000000002        71.200000000000003        3.4992559221952910     
   18.400000000000002        72.000000000000000        3.5144794674942608     
   18.400000000000002        72.799999999999997        3.5037465176739153     
   18.400000000000002        73.600000000000009        3.5015164937917787     
   18.400000000000002        74.400000000000006        3.5177567990108467     
   18.400000000000002        75.200000000000003        3.5016093744747434     
   18.400000000000002        76.000000000000000        4.4982431821771627     
   18.400000000000002        76.800000000000011        4.5013592197078109     
   18.400000000000002        77.600000000000009        4.5029582659373144     
   18.400000000000002        78.400000000000006        4.5088027230096497     
   18.400000000000002        79.200000000000003        4.5009750837503235     
   18.400000000000002        80.000000000000000        4.5083657746359522     
   18.400000000000002        80.800000000000011        3.5443074229921954     
   18.400000000000002        81.600000000000009        3.5091373088429996     
   18.400000000000002        82.400000000000006        3.5009569684990560     
   18.400000000000002        83.200000000000003        3.5085674523057921     
   18.400000000000002        84.000000000000000        3.5086845829147317     
   18.400000000000002        84.800000000000011        3.4985610689074158     
   18.400000000000002        85.600000000000009        3.5155283444093000     
   18.400000000000002        86.400000000000006        3.5088591606610526     
   18.400000000000002        87.200000000000003        3.5176642927922792     
   18.400000000000002        88.000000000000000        4.5045355372294873     
   18.400000000000002        88.800000000000011        4.6162313026625084     
   18.400000000000002        89.600000000000009        4.7260222307381703     
   18.400000000000002        90.400000000000006        4.8224237593488519     
   18.400000000000002        91.200000000000003        4.8990310957832337     
   18.400000000000002        92.000000000000000        4.9422917513356657     
   18.400000000000002        92.800000000000011        4.9531331376045689     
   18.400000000000002        93.600000000000009        4.9226201074549767     
   18.400000000000002        94.400000000000006        4.8489286175253676     
   18.400000000000002        95.200000000000003        4.7402445693742692     
   18.400000000000002        96.000000000000000        4.6200679582077351     
   18.400000000000002        96.800000000000011        4.5333874161837464     
   18.400000000000002        97.600000000000009        4.5098015900526773     
   18.400000000000002        98.400000000000006        4.5074441737435249     
   18.400000000000002        99.200000000000003        4.5017952418400133     
   18.400000000000002        100.00000000000000        3.5177915674873081     
   18.400000000000002        100.80000000000001        3.5024993492103267     
   18.400000000000002        101.60000000000001        3.4929571101905239     
   18.400000000000002        102.40000000000001        3.5064224223397686     

   19.200000000000003       0.80000000000000004        3.5072112226061463     
   19.200000000000003        1.6000000000000001        3.4972921794134391     
   19.200000000000003        2.4000000000000004        3.5111351811909239     
   19.200000000000003        3.2000000000000002        3.5017149755789219     
   19.200000000000003        4.0000000000000000        3.4974277527186164     
   19.200000000000003        4.8000000000000007        3.5046452848660645     
   19.200000000000003        5.6000000000000005        3.4972132200068584     
   19.200000000000003        6.4000000000000004        3.5091712477057042     
   19.200000000000003        7.2000000000000002        3.5058896177963894     
   19.200000000000003        8.0000000000000000        3.5129617850637294     
   19.200000000000003        8.8000000000000007        3.5088173465417856     
   19.200000000000003        9.6000000000000014        3.5165892875892282     
   19.200000000000003        10.400000000000000        3.5092496163607767     
   19.200000000000003        11.200000000000001        3.5025591629748694     
   19.200000000000003        12.000000000000000        3.5043570781777378     
   19.200000000000003        12.800000000000001        3.5137367186450130     
   19.200000000000003        13.600000000000001        3.4987893790052502     
   19.200000000000003        14.400000000000000        3.5145069120930708     
   19.200000000000003        15.200000000000001        3.4975060983648061     
   19.200000000000003        16.000000000000000        3.5182579435676882     
   19.200000000000003        16.800000000000001        3.4957536933704159     
   19.200000000000003        17.600000000000001        3.4994479777928822     
   19.200000000000003        18.400000000000002        3.4951370707636329     
   19.200000000000003        19.200000000000003        3.5122644764463864     
   19.200000000000003        20.000000000000000        3.5126488627503507     
   19.200000000000003        20.800000000000001        3.5131838058023162     
   19.200000000000003        21.600000000000001        3.4967470719217721     
   19.200000000000003        22.400000000000002        3.4981494778466464     
   19.200000000000003        23.200000000000003        3.5149526080031452     
   19.200000000000003        24.000000000000000        3.4955979418482430     
   19.200000000000003        24.800000000000001        3.4987702273633574     
   19.200000000000003        25.600000000000001        3.5150909010979166     
   19.200000000000003        26.400000000000002        3.5088404974644476     
   19.200000000000003        27.200000000000003        3.4953701358840674     
   19.200000000000003        28.000000000000000        3.5004215010023549     
   19.200000000000003        28.800000000000001        3.5044717816385127     
   19.200000000000003        29.600000000000001        3.5152215585845652     
   19.200000000000003        30.400000000000002        3.4904595379833228     
   19.200000000000003        31.200000000000003        3.5140978243255931     
   19.200000000000003        32.000000000000000        3.4987150102388256     
   19.200000000000003        32.800000000000004        3.5055120094988026     
   19.200000000000003        33.600000000000001        3.5099289660229496     
   19.200000000000003        34.399999999999999        3.4966863111626321     
   19.200000000000003        35.200000000000003        3.5076246099645090     
   19.200000000000003        36.000000000000000        3.5185235924506224     
   19.200000000000003        36.800000000000004        3.5049342174754430     
   19.200000000000003        37.600000000000001        3.4969138505792245     
   19.200000000000003        38.400000000000006        3.5007451676877754     
   19.200000000000003        39.200000000000003        3.5042438067432666     
   19.200000000000003        40.000000000000000        3.5160390313199938     
   19.200000000000003        40.800000000000004        3.5027685057226994     
   19.200000000000003        41.600000000000001        3.5049427833546369     
   19.200000000000003        42.400000000000006        3.5149768748317038     
   19.200000000000003        43.200000000000003        3.4926450154491055     
   19.200000000000003        44.000000000000000        3.5044489641233922     
   19.200000000000003        44.800000000000004        3.5141284939021391     
   19.200000000000003        45.600000000000001        3.5045868993219731     
   19.200000000000003        46.400000000000006        3.5116123063376645     
   19.200000000000003        47.200000000000003        3.5008495108736235     
   19.200000000000003        48.000000000000000        3.5132761588925070     
   19.200000000000003        48.800000000000004        3.4924443636340059     
   19.200000000000003        49.600000000000001        3.4932568241374553     
   19.200000000000003        50.400000000000006        3.5037250873544350     
   19.200000000000003        51.200000000000003        3.5033344993472748     
   19.200000000000003        52.000000000000000        3.5109647063548821     
   19.200000000000003        52.800000000000004        3.4908275832128162     
   19.200000000000003        53.600000000000001        3.5011608372776881     
   19.200000000000003        54.400000000000006        3.5029857593128186     
   19.200000000000003        55.200000000000003        3.5028049744229368     
   19.200000000000003        56.000000000000000        3.5124620458507589     
   19.200000000000003        56.800000000000004        3.5088154232465221     
   19.200000000000003        57.600000000000001        3.4989059832310883     
   19.200000000000003        58.400000000000006        3.5085071576442282     
   19.200000000000003        59.200000000000003        3.5107878533156693     
   19.200000000000003        60.000000000000000        3.5166217781838629     
   19.200000000000003        60.800000000000004        3.4996565828719977     
   19.200000000000003        61.600000000000001        3.5081833706239500     
   19.200000000000003        62.400000000000006        3.5008829457045363     
   19.200000000000003        63.200000000000003        3.5100128786400537     
   19.200000000000003        64.000000000000000        3.4968160802352228     
   19.200000000000003        64.799999999999997        3.5064323937263189     
   19.200000000000003        65.600000000000009        3.5010391783661774     
   19.200000000000003        66.400000000000006        3.5123497770546934     
   19.200000000000003        67.200000000000003        3.4942341522648519     
   19.200000000000003        68.000000000000000        3.5163758032381365     
   19.200000000000003        68.799999999999997        3.4970610256417616     
   19.200000000000003        69.600000000000009        3.5117466996981372     
   19.200000000000003        70.400000000000006        3.5096941262527865     
   19.200000000000003        71.200000000000003        3.5018428517378926     
   19.200000000000003        72.000000000000000        3.5039013622725990     
   19.200000000000003        72.799999999999997        3.5124431178681625     
   19.200000000000003        73.600000000000009        3.4955507644372168     
   19.200000000000003        74.400000000000006        3.5063472653528902     
   19.200000000000003        75.200000000000003        3.5011631299816033     
   19.200000000000003        76.000000000000000        3.5219718517705516     
   19.200000000000003        76.800000000000011        3.5009030728843014     
   19.200000000000003        77.600000000000009        3.5179473808608237     
   19.200000000000003        78.400000000000006        3.5082642029400608     
   19.200000000000003        79.200000000000003        3.5051020932688886     
   19.200000000000003        80.000000000000000        3.5089341911915808     
   19.200000000000003        80.800000000000011        3.5017794139770420     
   19.200000000000003        81.600000000000009        3.5011770263257280     
   19.200000000000003        82.400000000000006        3.5101163800646389     
   19.200000000000003        83.200000000000003        3.5098674383581407     
   19.200000000000003        84.000000000000000        3.5035000405012702     
   19.200000000000003        84.800000000000011        3.5052250144375789     
   19.200000000000003        85.600000000000009        3.4982633762109372     
   19.200000000000003        86.400000000000006        3.4983615710823730     
   19.200000000000003        87.200000000000003        3.5029344662994424     
   19.200000000000003        88.000000000000000        4.5093723314667491     
   19.200000000000003        88.800000000000011        4.6420051889732141     
   19.200000000000003        89.600000000000009        4.7712315415986835     
   19.200000000000003        90.400000000000006        4.8764848198967510     
   19.200000000000003        91.200000000000003        4.9516039059461106     
   19.200000000000003        92.000000000000000        4.9964997217761447     
   19.200000000000003        92.800000000000011        5.0032381945649247     
   19.200000000000003        93.600000000000009        4.9708335310011558     
   19.200000000000003        94.400000000000006        4.8962768518729192     
   19.200000000000003        95.200000000000003        4.7834234084719789     
   19.200000000000003        96.000000000000000        4.6547182150021529     
   19.200000000000003        96.800000000000011        4.5524408774575429     
   19.200000000000003        97.600000000000009        4.5062689393157820     
   19.200000000000003        98.400000000000006        4.5030727365621708     
   19.200000000000003        99.200000000000003        4.5083541908370552     
   19.200000000000003        100.00000000000000        3.5103725687158129     
   19.200000000000003        100.80000000000001        3.5155227999750061     
   19.200000000000003        101.60000000000001        3.5055485825373540     
   19.200000000000003        102.40000000000001        3.5058646790832189     

   20.000000000000000       0.80000000000000004        3.5027569187070347     
   20.000000000000000        1.6000000000000001        3.5017087198127048     
   20.000000000000000        2.4000000000000004        3.5106797681608342     
   20.000000000000000        3.2000000000000002        3.5042982567778345     
   20.000000000000000        4.0000000000000000        3.5143479623966725     
   20.000000000000000        4.8000000000000007        3.4955116372783088     
   20.000000000000000        5.6000000000000005        3.5080866503765358     
   20.000000000000000        6.4000000000000004        3.5130625694283260     
   20.000000000000000        7.2000000000000002        3.4923056535406594     
   20.000000000000000        8.0000000000000000        3.5125244000053248     
   20.000000000000000        8.8000000000000007        3.5010836045937497     
   20.000000000000000        9.6000000000000014        3.4939628069501367     
   20.000000000000000        10.400000000000000        3.5036417477049473     
   20.000000000000000        11.200000000000001        3.5116976776642375     
   20.000000000000000        12.000000000000000        3.5021952719703648     
   20.000000000000000        12.800000000000001        3.4962883206907858     
   20.000000000000000        13.600000000000001        3.5084973774018122     
   20.000000000000000        14.400000000000000        3.4990893248267594     
   20.000000000000000        15.200000000000001        3.5071785335861865     
   20.000000000000000        16.000000000000000        3.5001766773802143     
   20.000000000000000        16.800000000000001        3.5046430729509339     
   20.000000000000000        17.600000000000001        3.5054186728124446     
   20.000000000000000        18.400000000000002        3.5031168236222552     
   20.000000000000000        19.200000000000003        3.4967352306538051     
   20.000000000000000        20.000000000000000        3.4958894953200828     
   20.000000000000000        20.800000000000001        3.5026866479626251     
   20.000000000000000        21.600000000000001        3.5116223868666712     
   20.000000000000000        22.400000000000002        3.5073155526158111     
   20.000000000000000        23.200000000000003        3.4983241721329295     
   20.000000000000000        24.000000000000000        3.5050282783715976     
   20.000000000000000        24.800000000000001        3.5057104141552360     
   20.000000000000000        25.600000000000001        3.5149818731011311     
   20.000000000000000        26.400000000000002        3.4974440178857424     
   20.000000000000000        27.200000000000003        3.5031980839829329     
   20.000000000000000        28.000000000000000        3.5147865425883782     
   20.000000000000000        28.800000000000001        3.5049073038359353     
   20.000000000000000        29.600000000000001        3.4962003597444840     
   20.000000000000000        30.400000000000002        3.5125391420752243     
   20.000000000000000        31.200000000000003        3.5035467986585016     
   20.000000000000000        32.000000000000000        3.4975303035406990     
   20.000000000000000        32.800000000000004        3.5006530859037919     
   20.000000000000000        33.600000000000001        3.5020251067710708     
   20.000000000000000        34.399999999999999        3.5135815341067533     
   20.000000000000000        35.200000000000003        3.5019428201847189     
   20.000000000000000        36.000000000000000        3.4935415383468476     
   20.000000000000000        36.800000000000004        3.5026859678065789     
   20.000000000000000        37.600000000000001        3.5194755266343254     
   20.000000000000000        38.400000000000006        3.4998349205450348     
   20.000000000000000        39.200000000000003        3.5065833942444566     
   20.000000000000000        40.000000000000000        3.4976072603642416     
   20.000000000000000        40.800000000000004        3.5059146239750572     
   20.000000000000000        41.600000000000001        3.4976079675038809     
   20.000000000000000        42.400000000000006        3.5081532877744084     
   20.000000000000000        43.200000000000003        3.5009764510938486     
   20.000000000000000        44.000000000000000        3.5169815302275951     
   20.000000000000000        44.800000000000004        3.5030498024988388     
   20.000000000000000        45.600000000000001        3.4944896030697845     
   20.000000000000000        46.400000000000006        3.5166223249867112     
   20.000000000000000        47.200000000000003        3.4968790942370176     
   20.000000000000000        48.000000000000000        3.5033767042700754     
   20.000000000000000        48.800000000000004        3.5138210757252892     
   20.000000000000000        49.600000000000001        3.5033342949919675     
   20.000000000000000        50.400000000000006        3.5162668010793614     
   20.000000000000000        51.200000000000003        3.5021976426997328     
   20.000000000000000        52.000000000000000        3.5079230751576276     
   20.000000000000000        52.800000000000004        3.4894925104504559     
   20.000000000000000        53.600000000000001        3.5074140400234630     
   20.000000000000000        54.400000000000006        3.5060041658913108     
   20.000000000000000        55.200000000000003        3.5009044116208741     
   20.000000000000000        56.000000000000000        3.5008584290523017     
   20.000000000000000        56.800000000000004        3.4953755192840816     
   20.000000000000000        57.600000000000001        3.5102756232997545     
   20.000000000000000        58.400000000000006        3.4995431518498723     
   20.000000000000000        59.200000000000003        3.5048791357021654     
   20.000000000000000        60.000000000000000        3.5064079491839530     
   20.000000000000000        60.800000000000004        3.4971044641881486     
   20.000000000000000        61.600000000000001        3.5152111270983810     
   20.000000000000000        62.400000000000006        3.4967415123134984     
   20.000000000000000        63.200000000000003        3.5038339979135373     
   20.000000000000000        64.000000000000000        3.5127058442228445     
   20.000000000000000        64.799999999999997        3.4958725211800283     
   20.000000000000000        65.600000000000009        3.5141521515805030     
   20.000000000000000        66.400000000000006        3.4947664212668861     
   20.000000000000000        67.200000000000003        3.5130379894961004     
   20.000000000000000        68.000000000000000        3.5040611172695133     
   20.000000000000000        68.799999999999997        3.5028598799147526     
   20.000000000000000        69.600000000000009        3.5111222367585917     
   20.000000000000000        70.400000000000006        3.4927203612625322     
   20.000000000000000        71.200000000000003        3.5172818697491519     
   20.000000000000000        72.000000000000000        3.5045516659324778     
   20.000000000000000        72.799999999999997        3.5011233599870408     
   20.000000000000000        73.600000000000009        3.4984015781455233     
   20.000000000000000        74.400000000000006        3.5024133939275131     
   20.000000000000000        75.200000000000003        3.5119945180669254     
   20.000000000000000        76.000000000000000        3.4930429540970271     
   20.000000000000000        76.800000000000011        3.4984769143750305     
   20.000000000000000        77.600000000000009        3.5105627282752976     
   20.000000000000000        78.400000000000006        3.4969716780275886     
   20.000000000000000        79.200000000000003        3.5022547876172978     
   20.000000000000000        80.000000000000000        3.5099960967971211     
   20.000000000000000        80.800000000000011        3.4944716243088814     
   20.000000000000000        81.600000000000009        3.5156013656140188     
   20.000000000000000        82.400000000000006        3.4969500167428791     
   20.000000000000000        83.200000000000003        3.4995280843361836     
   20.000000000000000        84.000000000000000        3.4942450512912346     
   20.000000000000000        84.800000000000011        3.5146090472240390     
   20.000000000000000        85.600000000000009        3.4993558583404036     
   20.000000000000000        86.400000000000006        3.5004690710946038     
   20.000000000000000        87.200000000000003        3.5094772187547996     
   20.000000000000000        88.000000000000000        4.5023365214574698     
   20.000000000000000        88.800000000000011        4.6639777503342490     
   20.000000000000000        89.600000000000009        4.8042160845958515     
   20.000000000000000        90.400000000000006        4.9111880160065811     
   20.000000000000000        91.200000000000003        4.9842457581443185     
   20.000000000000000        92.000000000000000        5.0246135604378788     
   20.000000000000000        92.800000000000011        5.0282295323242625     
   20.000000000000000        93.600000000000009        4.9901687682910438     
   20.000000000000000        94.400000000000006        4.9195208353515802     
   20.000000000000000        95.200000000000003        4.8085164789380670     
   20.000000000000000        96.000000000000000        4.6784557692115261     
   20.000000000000000        96.800000000000011        4.5682768340011020     
   20.000000000000000        97.600000000000009        4.5137994924347167     
   20.000000000000000        98.400000000000006        4.5044190996848368     
   20.000000000000000        99.200000000000003        4.4934162035648653     
   20.000000000000000        100.00000000000000        3.5002563764049022     
   20.000000000000000        100.80000000000001        3.5066742289805704     
   20.000000000000000        101.60000000000001        3.4972452175124693     
   20.000000000000000        102.40000000000001        3.5107731137915232     

   20.800000000000001       0.80000000000000004        3.5050489833493974     
   20.800000000000001        1.6000000000000001        3.5054065216576227     
   20.800000000000001        2.4000000000000004        3.5051947713840965     
   20.800000000000001        3.2000000000000002        3.4990152960840861     
   20.800000000000001        4.0000000000000000        3.4977223831147408     
   20.800000000000001        4.8000000000000007        3.5071932202587464     
   20.800000000000001        5.6000000000000005        3.5165456318609789     
   20.800000000000001        6.4000000000000004        3.4979419704944181     
   20.800000000000001        7.2000000000000002        3.4985340704336534     
   20.800000000000001        8.0000000000000000        3.5044111523824091     
   20.800000000000001        8.8000000000000007        3.4955612211313825     
   20.800000000000001        9.6000000000000014        3.5151788399205066     
   20.800000000000001        10.400000000000000        3.5007175546881553     
   20.800000000000001        11.200000000000001        3.5010535761762887     
   20.800000000000001        12.000000000000000        3.5147570589652402     
   20.800000000000001        12.800000000000001        3.5119719753935130     
   20.800000000000001        13.600000000000001        3.5057448959351749     
   20.800000000000001        14.400000000000000        3.4973782005393796     
   20.800000000000001        15.200000000000001        3.5144228386620666     
   20.800000000000001        16.000000000000000        3.5114498892580954     
   20.800000000000001        16.800000000000001        3.5112143784491954     
   20.800000000000001        17.600000000000001        3.5117699483251386     
   20.800000000000001        18.400000000000002        3.5027555364270944     
   20.800000000000001        19.200000000000003        3.5123406386954579     
   20.800000000000001        20.000000000000000        3.5044654954587839     
   20.800000000000001        20.800000000000001        3.5104170460322708     
   20.800000000000001        21.600000000000001        3.4914936265003433     
   20.800000000000001        22.400000000000002        3.4993577496652764     
   20.800000000000001        23.200000000000003        3.5032799279581170     
   20.800000000000001        24.000000000000000        3.5100703451228239     
   20.800000000000001        24.800000000000001        3.5032608142640060     
   20.800000000000001        25.600000000000001        3.4958646307494710     
   20.800000000000001        26.400000000000002        3.5142651167442445     
   20.800000000000001        27.200000000000003        3.5046851582127294     
   20.800000000000001        28.000000000000000        3.4959198856586369     
   20.800000000000001        28.800000000000001        3.5109188535366012     
   20.800000000000001        29.600000000000001        3.4976982224941024     
   20.800000000000001        30.400000000000002        3.5016999160656526     
   20.800000000000001        31.200000000000003        3.5084218861976124     
   20.800000000000001        32.000000000000000        3.4995434437738657     
   20.800000000000001        32.800000000000004        3.5138002767425869     
   20.800000000000001        33.600000000000001        3.5085454853012306     
   20.800000000000001        34.399999999999999        3.5017520270524551     
   20.800000000000001        35.200000000000003        3.4996581153953001     
   20.800000000000001        36.000000000000000        3.5165543359817311     
   20.800000000000001        36.800000000000004        3.5000416724546350     
   20.800000000000001        37.600000000000001        3.5096490596303376     
   20.800000000000001        38.400000000000006        3.4994619725672500     
   20.800000000000001        39.200000000000003        3.5157351931607939     
   20.800000000000001        40.000000000000000        3.5121046375553613     
   20.800000000000001        40.800000000000004        3.5144564943462959     
   20.800000000000001        41.600000000000001        3.5058019221983265     
   20.800000000000001        42.400000000000006        3.4981114459971967     
   20.800000000000001        43.200000000000003        3.5123310763687936     
   20.800000000000001        44.000000000000000        3.4989382809250267     
   20.800000000000001        44.800000000000004        3.5167671317791314     
   20.800000000000001        45.600000000000001        3.4989666544732057     
   20.800000000000001        46.400000000000006        3.5037581484057192     
   20.800000000000001        47.200000000000003        3.5077102367888893     
   20.800000000000001        48.000000000000000        3.5098917841924759     
   20.800000000000001        48.800000000000004        3.5062489609988607     
   20.800000000000001        49.600000000000001        3.4988158140670467     
   20.800000000000001        50.400000000000006        3.5133043641529103     
   20.800000000000001        51.200000000000003        3.4949530605251269     
   20.800000000000001        52.000000000000000        3.5028085838911736     
   20.800000000000001        52.800000000000004        3.5061984196173341     
   20.800000000000001        53.600000000000001        3.5097032584410055     
   20.800000000000001        54.400000000000006        3.5061395589623192     
   20.800000000000001        55.200000000000003        3.4989447364496136     
   20.800000000000001        56.000000000000000        3.5136079624683991     
   20.800000000000001        56.800000000000004        3.5039618963004671     
   20.800000000000001        57.600000000000001        3.5179332027895156     
   20.800000000000001        58.400000000000006        3.4990978752182196     
   20.800000000000001        59.200000000000003        3.5026034680728584     
   20.800000000000001        60.000000000000000        3.5068374920773926     
   20.800000000000001        60.800000000000004        3.4972565622077925     
   20.800000000000001        61.600000000000001        3.5086673249770377     
   20.800000000000001        62.400000000000006        3.5149442592670308     
   20.800000000000001        63.200000000000003        3.4938156082919387     
   20.800000000000001        64.000000000000000        3.5127452387044737     
   20.800000000000001        64.799999999999997        3.5012569566667922     
   20.800000000000001        65.600000000000009        3.4968216742322746     
   20.800000000000001        66.400000000000006        3.5144269060983335     
   20.800000000000001        67.200000000000003        3.5056506010793527     
   20.800000000000001        68.000000000000000        3.4961694996364998     
   20.800000000000001        68.799999999999997        3.5074166800032929     
   20.800000000000001        69.600000000000009        3.4997747436349211     
   20.800000000000001        70.400000000000006        3.5008471955147842     
   20.800000000000001        71.200000000000003        3.4996466596230213     
   20.800000000000001        72.000000000000000        3.5114275340986350     
   20.800000000000001        72.799999999999997        3.5084742866595446     
   20.800000000000001        73.600000000000009        3.5183428827874645     
   20.800000000000001        74.400000000000006        3.5097098390121197     
   20.800000000000001        75.200000000000003        3.4972015300116173     
   20.800000000000001        76.000000000000000        3.5134675998562699     
   20.800000000000001        76.800000000000011        3.5035045878123103     
   20.800000000000001        77.600000000000009        3.5093297168606905     
   20.800000000000001        78.400000000000006        3.5057544084222414     
   20.800000000000001        79.200000000000003        3.5152460420798364     
   20.800000000000001        80.000000000000000        3.5138476656325257     
   20.800000000000001        80.800000000000011        3.4980322629618850     
   20.800000000000001        81.600000000000009        3.5116178360080292     
   20.800000000000001        82.400000000000006        3.5063123508173164     
   20.800000000000001        83.200000000000003        3.5135192346223687     
   20.800000000000001        84.000000000000000        3.4997868173443956     
   20.800000000000001        84.800000000000011        3.5098513086134742     
   20.800000000000001        85.600000000000009        3.5039404110590522     
   20.800000000000001        86.400000000000006        3.5139697685931122     
   20.800000000000001        87.200000000000003        3.5098936123520561     
   20.800000000000001        88.000000000000000        4.5040096314335933     
   20.800000000000001        88.800000000000011        4.6749728629095655     
   20.800000000000001        89.600000000000009        4.8220145007773842     
   20.800000000000001        90.400000000000006        4.9315714411144613     
   20.800000000000001        91.200000000000003        5.0037309206634735     
   20.800000000000001        92.000000000000000        5.0355799860930475     
   20.800000000000001        92.800000000000011        5.0310637555073523     
   20.800000000000001        93.600000000000009        4.9937932303430870     
   20.800000000000001        94.400000000000006        4.9236982120351591     
   20.800000000000001        95.200000000000003        4.8178434078062908     
   20.800000000000001        96.000000000000000        4.6898728243152181     
   20.800000000000001        96.800000000000011        4.5773316593161999     
   20.800000000000001        97.600000000000009        4.5183126516674301     
   20.800000000000001        98.400000000000006        4.4985326818075073     
   20.800000000000001        99.200000000000003        3.6355002807685395     
   20.800000000000001        100.00000000000000        3.5032350494490889     
   20.800000000000001        100.80000000000001        3.5138374262976249     
   20.800000000000001        101.60000000000001        3.5106702355450707     
   20.800000000000001        102.40000000000001        3.4951484111662792     

   21.600000000000001       0.80000000000000004        3.4976305084350536     
   21.600000000000001        1.6000000000000001        3.5014088115907906     
   21.600000000000001        2.4000000000000004        3.4987499537190883     
   21.600000000000001        3.2000000000000002        3.5071954676257100     
   21.600000000000001        4.0000000000000000        3.5145104733607093     
   21.600000000000001        4.8000000000000007        3.4957327451011846     
   21.600000000000001        5.6000000000000005        3.4990950903913243     
   21.600000000000001        6.4000000000000004        3.5063261168927533     
   21.600000000000001        7.2000000000000002        3.5015190900547024     
   21.600000000000001        8.0000000000000000        3.5149302539338065     
   21.600000000000001        8.8000000000000007        3.5032353610775750     
   21.600000000000001        9.6000000000000014        3.5048072771061816     
   21.600000000000001        10.400000000000000        3.5118336861908666     
   21.600000000000001        11.200000000000001        3.4933343663848033     
   21.600000000000001        12.000000000000000        3.5011178206115714     
   21.600000000000001        12.800000000000001        3.5082895765966668     
   21.600000000000001        13.600000000000001        3.4975385355561155     
   21.600000000000001        14.400000000000000        3.5173417800988465     
   21.600000000000001        15.200000000000001        3.4971915868628920     
   21.600000000000001        16.000000000000000        3.4956753782815935     
   21.600000000000001        16.800000000000001        3.4944606939732079     
   21.600000000000001        17.600000000000001        3.5041769541092318     
   21.600000000000001        18.400000000000002        3.5104800658545900     
   21.600000000000001        19.200000000000003        3.4935330078564473     
   21.600000000000001        20.000000000000000        3.5152985516083231     
   21.600000000000001        20.800000000000001        3.4952473827311312     
   21.600000000000001        21.600000000000001        3.5183853707847641     
   21.600000000000001        22.400000000000002        3.4995027735709456     
   21.600000000000001        23.200000000000003        3.5164205692216997     
   21.600000000000001        24.000000000000000        3.4951345744861468     
   21.600000000000001        24.800000000000001        3.5110892606613713     
   21.600000000000001        25.600000000000001        3.5114448562918739     
   21.600000000000001        26.400000000000002        3.4942177001414634     
   21.600000000000001        27.200000000000003        3.5152603456863543     
   21.600000000000001        28.000000000000000        3.4976100118996336     
   21.600000000000001        28.800000000000001        3.5116991609967050     
   21.600000000000001        29.600000000000001        3.4993910565567510     
   21.600000000000001        30.400000000000002        3.5069144993498633     
   21.600000000000001        31.200000000000003        3.5028879518442371     
   21.600000000000001        32.000000000000000        3.5178825248187859     
   21.600000000000001        32.800000000000004        3.5070233645148785     
   21.600000000000001        33.600000000000001        3.4955484551108822     
   21.600000000000001        34.399999999999999        3.5110063096510502     
   21.600000000000001        35.200000000000003        3.4973443670123072     
   21.600000000000001        36.000000000000000        3.5057891273169353     
   21.600000000000001        36.800000000000004        3.5021851598551867     
   21.600000000000001        37.600000000000001        3.5122243214567006     
   21.600000000000001        38.400000000000006        3.5029762179764661     
   21.600000000000001        39.200000000000003        3.5025459725472285     
   21.600000000000001        40.000000000000000        3.4971021597185561     
   21.600000000000001        40.800000000000004        3.4972137793949774     
   21.600000000000001        41.600000000000001        3.5035144508071570     
   21.600000000000001        42.400000000000006        3.5118408648783648     
   21.600000000000001        43.200000000000003        3.4984410365677641     
   21.600000000000001        44.000000000000000        3.5169067359563297     
   21.600000000000001        44.800000000000004        3.5092632487372160     
   21.600000000000001        45.600000000000001        3.4970848691199756     
   21.600000000000001        46.400000000000006        3.5025179829413045     
   21.600000000000001        47.200000000000003        3.5068687616346277     
   21.600000000000001        48.000000000000000        3.5133701061473150     
   21.600000000000001        48.800000000000004        3.4905229112012397     
   21.600000000000001        49.600000000000001        3.5114765412180642     
   21.600000000000001        50.400000000000006        3.5038485257500978     
   21.600000000000001        51.200000000000003        3.5149452991256824     
   21.600000000000001        52.000000000000000        3.5009964070398811     
   21.600000000000001        52.800000000000004        3.5112944772652850     
   21.600000000000001        53.600000000000001        3.4956989314547857     
   21.600000000000001        54.400000000000006        3.4967412347028373     
   21.600000000000001        55.200000000000003        3.5114361386038038     
   21.600000000000001        56.000000000000000        3.5091267874393828     
   21.600000000000001        56.800000000000004        3.4994692692672547     
   21.600000000000001        57.600000000000001        3.5086716270643632     
   21.600000000000001        58.400000000000006        3.5165677831939619     
   21.600000000000001        59.200000000000003        3.4955377228903628     
   21.600000000000001        60.000000000000000        3.5139516937949997     
   21.600000000000001        60.800000000000004        3.4953115740157830     
   21.600000000000001        61.600000000000001        3.5036170510574802     
   21.600000000000001        62.400000000000006        3.5073338402255039     
   21.600000000000001        63.200000000000003        3.5120406882352566     
   21.600000000000001        64.000000000000000        3.5039657311204819     
   21.600000000000001        64.799999999999997        3.5141081334239641     
   21.600000000000001        65.600000000000009        3.4970073258800181     
   21.600000000000001        66.400000000000006        3.5034168978196041     
   21.600000000000001        67.200000000000003        3.5101357225473615     
   21.600000000000001        68.000000000000000        3.4972868066605316     
   21.600000000000001        68.799999999999997        3.5136408752766841     
   21.600000000000001        69.600000000000009        3.5135014268786149     
   21.600000000000001        70.400000000000006        3.5111765719831887     
   21.600000000000001        71.200000000000003        3.5056619487858853     
   21.600000000000001        72.000000000000000        3.4978199475442286     
   21.600000000000001        72.799999999999997        3.4957965999430769     
   21.600000000000001        73.600000000000009        3.5090144002793191     
   21.600000000000001        74.400000000000006        3.4996161554677738     
   21.600000000000001        75.200000000000003        3.5080128005436340     
   21.600000000000001        76.000000000000000        3.5145092124139228     
   21.600000000000001        76.800000000000011        3.5007941043820390     
   21.600000000000001        77.600000000000009        3.5083476037918437     
   21.600000000000001        78.400000000000006        3.4920665830107303     
   21.600000000000001        79.200000000000003        3.5013102840155246     
   21.600000000000001        80.000000000000000        3.5097252771605945     
   21.600000000000001        80.800000000000011        3.5010313914564657     
   21.600000000000001        81.600000000000009        3.5150774490023133     
   21.600000000000001        82.400000000000006        3.4976456442970654     
   21.600000000000001        83.200000000000003        3.5066960284112945     
   21.600000000000001        84.000000000000000        3.5099358290829152     
   21.600000000000001        84.800000000000011        3.4998811655684610     
   21.600000000000001        85.600000000000009        3.5122408091072663     
   21.600000000000001        86.400000000000006        3.5009128357193040     
   21.600000000000001        87.200000000000003        3.5117964177848844     
   21.600000000000001        88.000000000000000        4.5006074304517334     
   21.600000000000001        88.800000000000011        4.6764411924227547     
   21.600000000000001        89.600000000000009        4.8228284519917555     
   21.600000000000001        90.400000000000006        4.9332748445617192     
   21.600000000000001        91.200000000000003        5.0031058445906291     
   21.600000000000001        92.000000000000000        5.0298807871774391     
   21.600000000000001        92.800000000000011        5.0190604576234001     
   21.600000000000001        93.600000000000009        4.9844177930555906     
   21.600000000000001        94.400000000000006        4.9126815868428633     
   21.600000000000001        95.200000000000003        4.8105883180398168     
   21.600000000000001        96.000000000000000        4.6858526273737775     
   21.600000000000001        96.800000000000011        4.5768525969923584     
   21.600000000000001        97.600000000000009        4.5152954528335076     
   21.600000000000001        98.400000000000006        4.5097633837964644     
   21.600000000000001        99.200000000000003        3.4967864594053717     
   21.600000000000001        100.00000000000000        3.5134084262476630     
   21.600000000000001        100.80000000000001        3.4996319126505875     
   21.600000000000001        101.60000000000001        3.4994266318201235     
   21.600000000000001        102.40000000000001        3.5187219333258470     

   22.400000000000002       0.80000000000000004        3.5120769860001575     
   22.400000000000002        1.6000000000000001        3.4986775758160102     
   22.400000000000002        2.4000000000000004        3.5175272889918410     
   22.400000000000002        3.2000000000000002        3.5048560928427888     
   22.400000000000002        4.0000000000000000        3.5038127423669465     
   22.400000000000002        4.8000000000000007        3.5070271609719730     
   22.400000000000002        5.6000000000000005        3.5137682272715667     
   22.400000000000002        6.4000000000000004        3.5114460847165834     
   22.400000000000002        7.2000000000000002        3.5148275431677698     
   22.400000000000002        8.0000000000000000        3.5046154177551760     
   22.400000000000002        8.8000000000000007        3.5133572568034683     
   22.400000000000002        9.6000000000000014        3.4979497930413501     
   22.400000000000002        10.400000000000000        3.5032288464249959     
   22.400000000000002        11.200000000000001        3.5120151249589613     
   22.400000000000002        12.000000000000000        3.5079683753002020     
   22.400000000000002        12.800000000000001        3.5029754010489760     
   22.400000000000002        13.600000000000001        3.4952956378096838     
   22.400000000000002        14.400000000000000        3.5083287100873659     
   22.400000000000002        15.200000000000001        3.5060976272526037     
   22.400000000000002        16.000000000000000        3.4994348844920906     
   22.400000000000002        16.800000000000001        3.5006026037574114     
   22.400000000000002        17.600000000000001        3.5111559330562594     
   22.400000000000002        18.400000000000002        3.5064678199783375     
   22.400000000000002        19.200000000000003        3.5017461943586112     
   22.400000000000002        20.000000000000000        3.5010903421506754     
   22.400000000000002        20.800000000000001        3.5079083387208607     
   22.400000000000002        21.600000000000001        3.4974235071416002     
   22.400000000000002        22.400000000000002        3.5036127752480981     
   22.400000000000002        23.200000000000003        3.4993421351876002     
   22.400000000000002        24.000000000000000        3.5086214652074799     
   22.400000000000002        24.800000000000001        3.4968345351074248     
   22.400000000000002        25.600000000000001        3.5112493579672832     
   22.400000000000002        26.400000000000002        3.4970297375278325     
   22.400000000000002        27.200000000000003        3.5025416849721949     
   22.400000000000002        28.000000000000000        3.5056647985337364     
   22.400000000000002        28.800000000000001        3.5084878659098737     
   22.400000000000002        29.600000000000001        3.5077739338169702     
   22.400000000000002        30.400000000000002        3.4993722840835293     
   22.400000000000002        31.200000000000003        3.5004503653480201     
   22.400000000000002        32.000000000000000        3.5061545143661350     
   22.400000000000002        32.800000000000004        3.4971028443087184     
   22.400000000000002        33.600000000000001        3.4937165715533194     
   22.400000000000002        34.399999999999999        3.5144735262555304     
   22.400000000000002        35.200000000000003        3.5014648117631588     
   22.400000000000002        36.000000000000000        3.5053931658732695     
   22.400000000000002        36.800000000000004        3.5140599500864322     
   22.400000000000002        37.600000000000001        3.4938148482150027     
   22.400000000000002        38.400000000000006        3.5098115394740095     
   22.400000000000002        39.200000000000003        3.5156114998652011     
   22.400000000000002        40.000000000000000        3.5075426672412817     
   22.400000000000002        40.800000000000004        3.5061590489421288     
   22.400000000000002        41.600000000000001        3.5029733697316652     
   22.400000000000002        42.400000000000006        3.5087401029567844     
   22.400000000000002        43.200000000000003        3.4970906533629691     
   22.400000000000002        44.000000000000000        3.5083293993127307     
   22.400000000000002        44.800000000000004        3.4987289478019883     
   22.400000000000002        45.600000000000001        3.5145314903206115     
   22.400000000000002        46.400000000000006        3.4992401165631546     
   22.400000000000002        47.200000000000003        3.5167921374181845     
   22.400000000000002        48.000000000000000        3.4973547879076792     
   22.400000000000002        48.800000000000004        3.4969004630231515     
   22.400000000000002        49.600000000000001        3.5165074888211767     
   22.400000000000002        50.400000000000006        3.4978356783566067     
   22.400000000000002        51.200000000000003        3.5112052366567146     
   22.400000000000002        52.000000000000000        3.5003878105989497     
   22.400000000000002        52.800000000000004        3.5111034756294615     
   22.400000000000002        53.600000000000001        3.4970772402499031     
   22.400000000000002        54.400000000000006        3.4985160242897835     
   22.400000000000002        55.200000000000003        3.5148420572931194     
   22.400000000000002        56.000000000000000        3.5061581455529636     
   22.400000000000002        56.800000000000004        3.5130155725118279     
   22.400000000000002        57.600000000000001        3.4976016953347790     
   22.400000000000002        58.400000000000006        3.5038258716484543     
   22.400000000000002        59.200000000000003        3.4950308564457315     
   22.400000000000002        60.000000000000000        3.5095243780667653     
   22.400000000000002        60.800000000000004        3.5112054741312662     
   22.400000000000002        61.600000000000001        3.4975999583880633     
   22.400000000000002        62.400000000000006        3.5014857081305557     
   22.400000000000002        63.200000000000003        3.5043976246027508     
   22.400000000000002        64.000000000000000        3.4966809042228379     
   22.400000000000002        64.799999999999997        3.5104017382949011     
   22.400000000000002        65.600000000000009        3.5032216413662458     
   22.400000000000002        66.400000000000006        3.4965774354571773     
   22.400000000000002        67.200000000000003        3.5152551863020012     
   22.400000000000002        68.000000000000000        3.4947227046841389     
   22.400000000000002        68.799999999999997        3.4964131521574635     
   22.400000000000002        69.600000000000009        3.5080979803331798     
   22.400000000000002        70.400000000000006        3.4960603051533310     
   22.400000000000002        71.200000000000003        3.5064829299450446     
   22.400000000000002        72.000000000000000        3.5148985979819845     
   22.400000000000002        72.799999999999997        3.5031706956209629     
   22.400000000000002        73.600000000000009        3.4986799325644840     
   22.400000000000002        74.400000000000006        3.5159048770621100     
   22.400000000000002        75.200000000000003        3.4976499820850715     
   22.400000000000002        76.000000000000000        3.5059348970747397     
   22.400000000000002        76.800000000000011        3.4966546065900439     
   22.400000000000002        77.600000000000009        3.5019995901699597     
   22.400000000000002        78.400000000000006        3.5093891689474317     
   22.400000000000002        79.200000000000003        3.5149723866634779     
   22.400000000000002        80.000000000000000        3.4980294659724036     
   22.400000000000002        80.800000000000011        3.5153500482801650     
   22.400000000000002        81.600000000000009        3.5017779675974383     
   22.400000000000002        82.400000000000006        3.5089191795035406     
   22.400000000000002        83.200000000000003        3.5173257524831159     
   22.400000000000002        84.000000000000000        3.5023164321265092     
   22.400000000000002        84.800000000000011        3.5158176496832305     
   22.400000000000002        85.600000000000009        3.4959062700830446     
   22.400000000000002        86.400000000000006        3.5109867674039577     
   22.400000000000002        87.200000000000003        3.5125969831689607     
   22.400000000000002        88.000000000000000        4.5065161519088663     
   22.400000000000002        88.800000000000011        4.6683978158459043     
   22.400000000000002        89.600000000000009        4.8072897489013720     
   22.400000000000002        90.400000000000006        4.9119899468925938     
   22.400000000000002        91.200000000000003        4.9778303050309898     
   22.400000000000002        92.000000000000000        5.0036700016752516     
   22.400000000000002        92.800000000000011        4.9942509954269871     
   22.400000000000002        93.600000000000009        4.9545612674378621     
   22.400000000000002        94.400000000000006        4.8849457137296746     
   22.400000000000002        95.200000000000003        4.7825694914059032     
   22.400000000000002        96.000000000000000        4.6645135549170806     
   22.400000000000002        96.800000000000011        4.5642462545819988     
   22.400000000000002        97.600000000000009        4.5122923971462683     
   22.400000000000002        98.400000000000006        4.5031070551669563     
   22.400000000000002        99.200000000000003        3.5059018545886320     
   22.400000000000002        100.00000000000000        3.5057332459036550     
   22.400000000000002        100.80000000000001        3.5060888505850740     
   22.400000000000002        101.60000000000001        3.4971728376000799     
   22.400000000000002        102.40000000000001        3.5046201368852046     

   23.200000000000003       0.80000000000000004        3.4974500135233098     
   23.200000000000003        1.6000000000000001        3.5012758949794418     
   23.200000000000003        2.4000000000000004        3.5068122024368793     
   23.200000000000003        3.2000000000000002        3.4966132310660125     
   23.200000000000003        4.0000000000000000        3.5138957153274859     
   23.200000000000003        4.8000000000000007        3.4972211947525462     
   23.200000000000003        5.6000000000000005        3.5021426090802859     
   23.200000000000003        6.4000000000000004        3.5072963982477336     
   23.200000000000003        7.2000000000000002        3.4979013864768675     
   23.200000000000003        8.0000000000000000        3.4995324060707302     
   23.200000000000003        8.8000000000000007        3.5118416843153386     
   23.200000000000003        9.6000000000000014        3.4943466710097439     
   23.200000000000003        10.400000000000000        3.5008645039297162     
   23.200000000000003        11.200000000000001        3.5104106907010189     
   23.200000000000003        12.000000000000000        3.5026533492060099     
   23.200000000000003        12.800000000000001        3.4963199586253837     
   23.200000000000003        13.600000000000001        3.5157782957619084     
   23.200000000000003        14.400000000000000        3.4980121038666021     
   23.200000000000003        15.200000000000001        3.5152432898672172     
   23.200000000000003        16.000000000000000        3.4981764247634994     
   23.200000000000003        16.800000000000001        3.5119529863648218     
   23.200000000000003        17.600000000000001        3.5081910574594795     
   23.200000000000003        18.400000000000002        3.4955696659142017     
   23.200000000000003        19.200000000000003        3.5139545945193329     
   23.200000000000003        20.000000000000000        3.5032802654710022     
   23.200000000000003        20.800000000000001        3.5117438802933663     
   23.200000000000003        21.600000000000001        3.5127048353916619     
   23.200000000000003        22.400000000000002        3.5090655315072512     
   23.200000000000003        23.200000000000003        3.5083422005453251     
   23.200000000000003        24.000000000000000        3.5115941396099379     
   23.200000000000003        24.800000000000001        3.5011350574140478     
   23.200000000000003        25.600000000000001        3.5074604650740144     
   23.200000000000003        26.400000000000002        3.4987087306886160     
   23.200000000000003        27.200000000000003        3.5047302113060583     
   23.200000000000003        28.000000000000000        3.5131966408535025     
   23.200000000000003        28.800000000000001        3.4883711227419774     
   23.200000000000003        29.600000000000001        3.5100593821231252     
   23.200000000000003        30.400000000000002        3.5092209231468328     
   23.200000000000003        31.200000000000003        3.5128236598249716     
   23.200000000000003        32.000000000000000        3.4945774216565275     
   23.200000000000003        32.800000000000004        3.5198238214241941     
   23.200000000000003        33.600000000000001        3.4935354369004812     
   23.200000000000003        34.399999999999999        3.5119639767937501     
   23.200000000000003        35.200000000000003        3.5031419128019246     
   23.200000000000003        36.000000000000000        3.5165660561773935     
   23.200000000000003        36.800000000000004        3.4941436758556894     
   23.200000000000003        37.600000000000001        3.5021540437912493     
   23.200000000000003        38.400000000000006        3.4971167330990234     
   23.200000000000003        39.200000000000003        3.5082858096647813     
   23.200000000000003        40.000000000000000        3.4951629196450211     
   23.200000000000003        40.800000000000004        3.5159521628933152     
   23.200000000000003        41.600000000000001        3.4988524957559330     
   23.200000000000003        42.400000000000006        3.5013051826182595     
   23.200000000000003        43.200000000000003        3.5098628003352519     
   23.200000000000003        44.000000000000000        3.5019830907505609     
   23.200000000000003        44.800000000000004        3.5063970091005907     
   23.200000000000003        45.600000000000001        3.5033382152644870     
   23.200000000000003        46.400000000000006        3.4979561443954297     
   23.200000000000003        47.200000000000003        3.5085186675685462     
   23.200000000000003        48.000000000000000        3.5036428647743754     
   23.200000000000003        48.800000000000004        3.4988343513844069     
   23.200000000000003        49.600000000000001        3.5078988106449680     
   23.200000000000003        50.400000000000006        3.5026286256290100     
   23.200000000000003        51.200000000000003        3.5012576455635815     
   23.200000000000003        52.000000000000000        3.4953356751233375     
   23.200000000000003        52.800000000000004        3.5084817388378506     
   23.200000000000003        53.600000000000001        3.4971640751804620     
   23.200000000000003        54.400000000000006        3.5009593274716178     
   23.200000000000003        55.200000000000003        3.4996933989681920     
   23.200000000000003        56.000000000000000        3.4949426239565735     
   23.200000000000003        56.800000000000004        3.5143481294493033     
   23.200000000000003        57.600000000000001        3.5070755068105708     
   23.200000000000003        58.400000000000006        3.4958449162785743     
   23.200000000000003        59.200000000000003        3.5165449614811983     
   23.200000000000003        60.000000000000000        3.5040444605636054     
   23.200000000000003        60.800000000000004        3.5052399462312804     
   23.200000000000003        61.600000000000001        3.5123096461902104     
   23.200000000000003        62.400000000000006        3.4967516850554676     
   23.200000000000003        63.200000000000003        3.5127486068907094     
   23.200000000000003        64.000000000000000        3.5057807530726359     
   23.200000000000003        64.799999999999997        3.4983257328904225     
   23.200000000000003        65.600000000000009        3.5146809110696409     
   23.200000000000003        66.400000000000006        3.5080885517351126     
   23.200000000000003        67.200000000000003        3.5036291680783438     
   23.200000000000003        68.000000000000000        3.5082959118962620     
   23.200000000000003        68.799999999999997        3.5132072753316290     
   23.200000000000003        69.600000000000009        3.4971609225107874     
   23.200000000000003        70.400000000000006        3.5013105685327979     
   23.200000000000003        71.200000000000003        3.5117076199379569     
   23.200000000000003        72.000000000000000        3.4933781236543662     
   23.200000000000003        72.799999999999997        3.5116544394092681     
   23.200000000000003        73.600000000000009        3.5170896984946989     
   23.200000000000003        74.400000000000006        3.5045448084075810     
   23.200000000000003        75.200000000000003        3.4995597426361846     
   23.200000000000003        76.000000000000000        3.5096384788144368     
   23.200000000000003        76.800000000000011        3.5186578127473358     
   23.200000000000003        77.600000000000009        3.4982658387094774     
   23.200000000000003        78.400000000000006        3.5051350579752247     
   23.200000000000003        79.200000000000003        3.4941992738707572     
   23.200000000000003        80.000000000000000        3.5022138970505137     
   23.200000000000003        80.800000000000011        3.5098926599115696     
   23.200000000000003        81.600000000000009        3.4950398146806347     
   23.200000000000003        82.400000000000006        3.4997848337831057     
   23.200000000000003        83.200000000000003        3.4996165171661096     
   23.200000000000003        84.000000000000000        3.4926968865688286     
   23.200000000000003        84.800000000000011        3.5051331473228982     
   23.200000000000003        85.600000000000009        3.5017525815782200     
   23.200000000000003        86.400000000000006        3.4917084530298221     
   23.200000000000003        87.200000000000003        3.5126538048102036     
   23.200000000000003        88.000000000000000        4.5056876678303235     
   23.200000000000003        88.800000000000011        4.6525568732372404     
   23.200000000000003        89.600000000000009        4.7770838835238321     
   23.200000000000003        90.400000000000006        4.8711715250092977     
   23.200000000000003        91.200000000000003        4.9281496540412961     
   23.200000000000003        92.000000000000000        4.9530710261354738     
   23.200000000000003        92.800000000000011        4.9445787921534539     
   23.200000000000003        93.600000000000009        4.9056308596224030     
   23.200000000000003        94.400000000000006        4.8344192817102023     
   23.200000000000003        95.200000000000003        4.7350423041802125     
   23.200000000000003        96.000000000000000        4.6299798289953813     
   23.200000000000003        96.800000000000011        4.5435812612926716     
   23.200000000000003        97.600000000000009        4.5070183225915637     
   23.200000000000003        98.400000000000006        4.4981423966198220     
   23.200000000000003        99.200000000000003        3.5057894428313539     
   23.200000000000003        100.00000000000000        3.5157734786488488     
   23.200000000000003        100.80000000000001        3.5013558041946276     
   23.200000000000003        101.60000000000001        3.5059080099965780     
   23.200000000000003        102.40000000000001        3.5178218082211274     

   24.000000000000000       0.80000000000000004        3.4986465239316344     
   24.000000000000000        1.6000000000000001        3.5120890392611095     
   24.000000000000000        2.4000000000000004        3.4988103962524750     
   24.000000000000000        3.2000000000000002        3.5127405681108135     
   24.000000000000000        4.0000000000000000        3.5115936159843302     
   24.000000000000000        4.8000000000000007        3.5070332662392407     
   24.000000000000000        5.6000000000000005        3.4975292767986170     
   24.000000000000000        6.4000000000000004        3.4940827334623625     
   24.000000000000000        7.2000000000000002        3.5086391696494186     
   24.000000000000000        8.0000000000000000        3.4983963985024937     
   24.000000000000000        8.8000000000000007        3.5037276098491374     
   24.000000000000000        9.6000000000000014        3.5118282052509371     
   24.000000000000000        10.400000000000000        3.4922758736533215     
   24.000000000000000        11.200000000000001        3.5029741385137880     
   24.000000000000000        12.000000000000000        3.4980858416629173     
   24.000000000000000        12.800000000000001        3.5149140154061187     
   24.000000000000000        13.600000000000001        3.5056043516744726     
   24.000000000000000        14.400000000000000        3.4996194126941345     
   24.000000000000000        15.200000000000001        3.4948265360539659     
   24.000000000000000        16.000000000000000        3.5122808697757901     
   24.000000000000000        16.800000000000001        3.5081306200162103     
   24.000000000000000        17.600000000000001        3.4993571808638135     
   24.000000000000000        18.400000000000002        3.5107680304401350     
   24.000000000000000        19.200000000000003        3.4962725834082966     
   24.000000000000000        20.000000000000000        3.5135972085530920     
   24.000000000000000        20.800000000000001        3.5012720437131222     
   24.000000000000000        21.600000000000001        3.4934415662625482     
   24.000000000000000        22.400000000000002        3.4968716654242291     
   24.000000000000000        23.200000000000003        3.5150393753083611     
   24.000000000000000        24.000000000000000        3.4958458163268560     
   24.000000000000000        24.800000000000001        3.5074707795297608     
   24.000000000000000        25.600000000000001        3.5122351952811632     
   24.000000000000000        26.400000000000002        3.5070978743741628     
   24.000000000000000        27.200000000000003        3.5022681426311726     
   24.000000000000000        28.000000000000000        3.5123023557388637     
   24.000000000000000        28.800000000000001        3.5039441601717445     
   24.000000000000000        29.600000000000001        3.4989053350662163     
   24.000000000000000        30.400000000000002        3.5043332331257075     
   24.000000000000000        31.200000000000003        3.5101426390044317     
   24.000000000000000        32.000000000000000        3.4995790756226883     
   24.000000000000000        32.800000000000004        3.5034833802719909     
   24.000000000000000        33.600000000000001        3.5086504768919751     
   24.000000000000000        34.399999999999999        3.4941361221280025     
   24.000000000000000        35.200000000000003        3.5098519083309658     
   24.000000000000000        36.000000000000000        3.4959746992409353     
   24.000000000000000        36.800000000000004        3.5073494960953870     
   24.000000000000000        37.600000000000001        3.4998357365621731     
   24.000000000000000        38.400000000000006        3.5101895659163156     
   24.000000000000000        39.200000000000003        3.4981928680888084     
   24.000000000000000        40.000000000000000        3.5096011894857408     
   24.000000000000000        40.800000000000004        3.5094596438722485     
   24.000000000000000        41.600000000000001        3.5064799215659130     
   24.000000000000000        42.400000000000006        3.5195350506882579     
   24.000000000000000        43.200000000000003        3.5028998580802591     
   24.000000000000000        44.000000000000000        3.5161359293499199     
   24.000000000000000        44.800000000000004        3.5134372688847870     
   24.000000000000000        45.600000000000001        3.5036789102778609     
   24.000000000000000        46.400000000000006        3.5134889550005481     
   24.000000000000000        47.200000000000003        3.4974072602525541     
   24.000000000000000        48.000000000000000        3.5110306898364376     
   24.000000000000000        48.800000000000004        3.4994372580215467     
   24.000000000000000        49.600000000000001        3.5103317970161751     
   24.000000000000000        50.400000000000006        3.5177099269436667     
   24.000000000000000        51.200000000000003        3.4973922592870736     
   24.000000000000000        52.000000000000000        3.5119756253749537     
   24.000000000000000        52.800000000000004        3.5132299650203103     
   24.000000000000000        53.600000000000001        3.4998635487369207     
   24.000000000000000        54.400000000000006        3.5060862027235844     
   24.000000000000000        55.200000000000003        3.5064112521359396     
   24.000000000000000        56.000000000000000        3.5104004743502966     
   24.000000000000000        56.800000000000004        3.5005028563595237     
   24.000000000000000        57.600000000000001        3.4933465638650016     
   24.000000000000000        58.400000000000006        3.5150559992126209     
   24.000000000000000        59.200000000000003        3.4975852231326177     
   24.000000000000000        60.000000000000000        3.4982908962904080     
   24.000000000000000        60.800000000000004        3.4962743358884927     
   24.000000000000000        61.600000000000001        3.5013348568101810     
   24.000000000000000        62.400000000000006        3.5114651710139198     
   24.000000000000000        63.200000000000003        3.5055303125948827     
   24.000000000000000        64.000000000000000        3.4964594670245619     
   24.000000000000000        64.799999999999997        3.5047480394810719     
   24.000000000000000        65.600000000000009        3.5066655713911863     
   24.000000000000000        66.400000000000006        3.4998830483619612     
   24.000000000000000        67.200000000000003        3.4987185962904177     
   24.000000000000000        68.000000000000000        3.5115219139574223     
   24.000000000000000        68.799999999999997        3.5061162212750268     
   24.000000000000000        69.600000000000009        3.5159372339852659     
   24.000000000000000        70.400000000000006        3.5014748578620449     
   24.000000000000000        71.200000000000003        3.4991522060109435     
   24.000000000000000        72.000000000000000        3.5166933380283099     
   24.000000000000000        72.799999999999997        3.5003167916126237     
   24.000000000000000        73.600000000000009        3.4985302978562696     
   24.000000000000000        74.400000000000006        3.5049307901109565     
   24.000000000000000        75.200000000000003        3.5154928601272082     
   24.000000000000000        76.000000000000000        3.4962061284235069     
   24.000000000000000        76.800000000000011        3.4992177397014932     
   24.000000000000000        77.600000000000009        3.5050791015023797     
   24.000000000000000        78.400000000000006        3.5115647414535380     
   24.000000000000000        79.200000000000003        3.5159898256950424     
   24.000000000000000        80.000000000000000        3.5036883232545994     
   24.000000000000000        80.800000000000011        3.5071746100212673     
   24.000000000000000        81.600000000000009        3.5077903688963503     
   24.000000000000000        82.400000000000006        3.5091420003465954     
   24.000000000000000        83.200000000000003        3.4989355405895197     
   24.000000000000000        84.000000000000000        3.5158303716530193     
   24.000000000000000        84.800000000000011        3.5142160375748670     
   24.000000000000000        85.600000000000009        3.5012978243454924     
   24.000000000000000        86.400000000000006        3.5130626898328372     
   24.000000000000000        87.200000000000003        3.5030911208068289     
   24.000000000000000        88.000000000000000        4.4965383172302165     
   24.000000000000000        88.800000000000011        4.6247276789286946     
   24.000000000000000        89.600000000000009        4.7277458160455303     
   24.000000000000000        90.400000000000006        4.8049083847641567     
   24.000000000000000        91.200000000000003        4.8526649018194981     
   24.000000000000000        92.000000000000000        4.8742366899876375     
   24.000000000000000        92.800000000000011        4.8658428778339848     
   24.000000000000000        93.600000000000009        4.8266612228292693     
   24.000000000000000        94.400000000000006        4.7584954488444371     
   24.000000000000000        95.200000000000003        4.6689053045559650     
   24.000000000000000        96.000000000000000        4.5806987812648750     
   24.000000000000000        96.800000000000011        4.5198211524809384     
   24.000000000000000        97.600000000000009        4.5143393364153512     
   24.000000000000000        98.400000000000006        4.4985225221851417     
   24.000000000000000        99.200000000000003        3.5103978000826483     
   24.000000000000000        100.00000000000000        3.5047319090804887     
   24.000000000000000        100.80000000000001        3.4961422900125596     
   24.000000000000000        101.60000000000001        3.4992448181818183     
   24.000000000000000        102.40000000000001        3.5048886435388971     

   24.800000000000001       0.80000000000000004        3.5145103970523515     
   24.800000000000001        1.6000000000000001        3.4964068384870512     
   24.800000000000001        2.4000000000000004        3.5151672460931804     
   24.800000000000001        3.2000000000000002        3.5037360930879471     
   24.800000000000001        4.0000000000000000        3.4961945956125748     
   24.800000000000001        4.8000000000000007        3.5019508437775144     
   24.800000000000001        5.6000000000000005        3.5141286389066844     
   24.800000000000001        6.4000000000000004        3.5098235704706733     
   24.800000000000001        7.2000000000000002        3.5155224625628789     
   24.800000000000001        8.0000000000000000        3.4979345584231392     
   24.800000000000001        8.8000000000000007        3.5152001019391137     
   24.800000000000001        9.6000000000000014        3.5056302499808436     
   24.800000000000001        10.400000000000000        3.5098279786421727     
   24.800000000000001        11.200000000000001        3.5042637945211683     
   24.800000000000001        12.000000000000000        3.5045850353289749     
   24.800000000000001        12.800000000000001        3.4961409778697070     
   24.800000000000001        13.600000000000001        3.5144653205702263     
   24.800000000000001        14.400000000000000        3.5053770098513719     
   24.800000000000001        15.200000000000001        3.5102243115474963     
   24.800000000000001        16.000000000000000        3.5167312746172148     
   24.800000000000001        16.800000000000001        3.5012899209687784     
   24.800000000000001        17.600000000000001        3.4974662887144907     
   24.800000000000001        18.400000000000002        3.5163702541092254     
   24.800000000000001        19.200000000000003        3.5043591556000027     
   24.800000000000001        20.000000000000000        3.5116418653870904     
   24.800000000000001        20.800000000000001        3.5008254691802305     
   24.800000000000001        21.600000000000001        3.5159288659584949     
   24.800000000000001        22.400000000000002        3.5072285724555141     
   24.800000000000001        23.200000000000003        3.4988793717987523     
   24.800000000000001        24.000000000000000        3.5024630791141553     
   24.800000000000001        24.800000000000001        3.5184637885423800     
   24.800000000000001        25.600000000000001        3.4947955356245854     
   24.800000000000001        26.400000000000002        3.5108945491756116     
   24.800000000000001        27.200000000000003        3.5129232039778580     
   24.800000000000001        28.000000000000000        3.4957495957846416     
   24.800000000000001        28.800000000000001        3.5069264800155691     
   24.800000000000001        29.600000000000001        3.5128704824817341     
   24.800000000000001        30.400000000000002        3.4975380901813020     
   24.800000000000001        31.200000000000003        3.5135654254785136     
   24.800000000000001        32.000000000000000        3.4956688042139659     
   24.800000000000001        32.800000000000004        3.5112146682549463     
   24.800000000000001        33.600000000000001        3.4974958480746308     
   24.800000000000001        34.399999999999999        3.5169255222860452     
   24.800000000000001        35.200000000000003        3.5066413766212294     
   24.800000000000001        36.000000000000000        3.4984628238649051     
   24.800000000000001        36.800000000000004        3.5159423289472551     
   24.800000000000001        37.600000000000001        3.4939362915008343     
   24.800000000000001        38.400000000000006        3.5157646131133236     
   24.800000000000001        39.200000000000003        3.4957682480733361     
   24.800000000000001        40.000000000000000        3.5128447754373084     
   24.800000000000001        40.800000000000004        3.4912676665422802     
   24.800000000000001        41.600000000000001        3.4996654684934385     
   24.800000000000001        42.400000000000006        3.5036641679151090     
   24.800000000000001        43.200000000000003        3.4992512591127269     
   24.800000000000001        44.000000000000000        3.4991547502632447     
   24.800000000000001        44.800000000000004        3.4956214378610881     
   24.800000000000001        45.600000000000001        3.4928667661045130     
   24.800000000000001        46.400000000000006        3.5099660526449195     
   24.800000000000001        47.200000000000003        3.5011989803974295     
   24.800000000000001        48.000000000000000        3.5134785821801326     
   24.800000000000001        48.800000000000004        3.5020634692004711     
   24.800000000000001        49.600000000000001        3.4968472096175556     
   24.800000000000001        50.400000000000006        3.4982588458351129     
   24.800000000000001        51.200000000000003        3.5101936279585142     
   24.800000000000001        52.000000000000000        3.5026262521875489     
   24.800000000000001        52.800000000000004        3.5101327123214241     
   24.800000000000001        53.600000000000001        3.4959648268659360     
   24.800000000000001        54.400000000000006        3.5020923143686060     
   24.800000000000001        55.200000000000003        3.5162990009023987     
   24.800000000000001        56.000000000000000        3.4939227302416076     
   24.800000000000001        56.800000000000004        3.5131630879826266     
   24.800000000000001        57.600000000000001        3.5127017965002731     
   24.800000000000001        58.400000000000006        3.4984151939005392     
   24.800000000000001        59.200000000000003        3.5119691593005098     
   24.800000000000001        60.000000000000000        3.5131946492040389     
   24.800000000000001        60.800000000000004        3.5110136549396413     
   24.800000000000001        61.600000000000001        3.5048159202487716     
   24.800000000000001        62.400000000000006        3.5016131243116533     
   24.800000000000001        63.200000000000003        3.5105906571633083     
   24.800000000000001        64.000000000000000        3.5115507848253484     
   24.800000000000001        64.799999999999997        3.5102924408818201     
   24.800000000000001        65.600000000000009        3.5129303188808416     
   24.800000000000001        66.400000000000006        3.5098984742434074     
   24.800000000000001        67.200000000000003        3.5050002224503598     
   24.800000000000001        68.000000000000000        3.4956167619958487     
   24.800000000000001        68.799999999999997        3.5022713067188245     
   24.800000000000001        69.600000000000009        3.4958635916123768     
   24.800000000000001        70.400000000000006        3.5043196463747859     
   24.800000000000001        71.200000000000003        3.5016766108525856     
   24.800000000000001        72.000000000000000        3.5024921508676519     
   24.800000000000001        72.799999999999997        3.5025152962163060     
   24.800000000000001        73.600000000000009        3.5111820133371108     
   24.800000000000001        74.400000000000006        3.4922792167012977     
   24.800000000000001        75.200000000000003        3.5070691506789116     
   24.800000000000001        76.000000000000000        3.5037399061743018     
   24.800000000000001        76.800000000000011        3.5043099553278374     
   24.800000000000001        77.600000000000009        3.5127023652139484     
   24.800000000000001        78.400000000000006        3.4942977695574746     
   24.800000000000001        79.200000000000003        3.5015138456369668     
   24.800000000000001        80.000000000000000        3.4954258551439263     
   24.800000000000001        80.800000000000011        3.5145247586644177     
   24.800000000000001        81.600000000000009        3.5000788535721541     
   24.800000000000001        82.400000000000006        3.4993047986205026     
   24.800000000000001        83.200000000000003        3.5050294621160574     
   24.800000000000001        84.000000000000000        3.4952536798469556     
   24.800000000000001        84.800000000000011        3.5004042798210317     
   24.800000000000001        85.600000000000009        3.5083116075754290     
   24.800000000000001        86.400000000000006        3.5014160005784101     
   24.800000000000001        87.200000000000003        3.5082873716301610     
   24.800000000000001        88.000000000000000        4.5085264616015364     
   24.800000000000001        88.800000000000011        4.5784625852475163     
   24.800000000000001        89.600000000000009        4.6573131732734430     
   24.800000000000001        90.400000000000006        4.7186155313254652     
   24.800000000000001        91.200000000000003        4.7542897690775812     
   24.800000000000001        92.000000000000000        4.7687203513894714     
   24.800000000000001        92.800000000000011        4.7575949364849972     
   24.800000000000001        93.600000000000009        4.7232906097354537     
   24.800000000000001        94.400000000000006        4.6663538596139658     
   24.800000000000001        95.200000000000003        4.5976679225291752     
   24.800000000000001        96.000000000000000        4.5364451547331663     
   24.800000000000001        96.800000000000011        4.5003143066720748     
   24.800000000000001        97.600000000000009        4.5056888485006761     
   24.800000000000001        98.400000000000006        4.5017674098426657     
   24.800000000000001        99.200000000000003        3.5104249834425327     
   24.800000000000001        100.00000000000000        3.5038607084241220     
   24.800000000000001        100.80000000000001        3.5128389732276268     
   24.800000000000001        101.60000000000001        3.5039743568979391     
   24.800000000000001        102.40000000000001        3.5051158740664645     

   25.600000000000001       0.80000000000000004        3.5050187815108229     
   25.600000000000001        1.6000000000000001        3.5131574334600812     
   25.600000000000001        2.4000000000000004        3.5011095356473074     
   25.600000000000001        3.2000000000000002        3.5102848531197557     
   25.600000000000001        4.0000000000000000        3.5135094844052697     
   25.600000000000001        4.8000000000000007        3.4993293604895821     
   25.600000000000001        5.6000000000000005        3.5089773414643566     
   25.600000000000001        6.4000000000000004        3.5056603582211205     
   25.600000000000001        7.2000000000000002        3.4953736891931033     
   25.600000000000001        8.0000000000000000        3.4999666817412640     
   25.600000000000001        8.8000000000000007        3.5072772179221787     
   25.600000000000001        9.6000000000000014        3.5005138576759278     
   25.600000000000001        10.400000000000000        3.4951809076976326     
   25.600000000000001        11.200000000000001        3.5117145103992100     
   25.600000000000001        12.000000000000000        3.5095975255956477     
   25.600000000000001        12.800000000000001        3.5043255991889621     
   25.600000000000001        13.600000000000001        3.4960674640401188     
   25.600000000000001        14.400000000000000        3.5136441430262200     
   25.600000000000001        15.200000000000001        3.5025927027020134     
   25.600000000000001        16.000000000000000        3.5002081906246505     
   25.600000000000001        16.800000000000001        3.5098728157218173     
   25.600000000000001        17.600000000000001        3.5008005831054945     
   25.600000000000001        18.400000000000002        3.5045736673231818     
   25.600000000000001        19.200000000000003        3.4943434817712307     
   25.600000000000001        20.000000000000000        3.5154785395371846     
   25.600000000000001        20.800000000000001        3.5073351023935113     
   25.600000000000001        21.600000000000001        3.4943292584833427     
   25.600000000000001        22.400000000000002        3.5162249270114088     
   25.600000000000001        23.200000000000003        3.5070976101104678     
   25.600000000000001        24.000000000000000        3.5056033948942122     
   25.600000000000001        24.800000000000001        3.5037442472848577     
   25.600000000000001        25.600000000000001        3.4958925682161395     
   25.600000000000001        26.400000000000002        3.4942562858354744     
   25.600000000000001        27.200000000000003        3.4989786337960558     
   25.600000000000001        28.000000000000000        3.5039196470116871     
   25.600000000000001        28.800000000000001        3.5055305092582492     
   25.600000000000001        29.600000000000001        3.4975519471459555     
   25.600000000000001        30.400000000000002        3.5032330814178443     
   25.600000000000001        31.200000000000003        3.4939399704421814     
   25.600000000000001        32.000000000000000        3.5157885616283169     
   25.600000000000001        32.800000000000004        3.4932485771564572     
   25.600000000000001        33.600000000000001        3.5088065802685620     
   25.600000000000001        34.399999999999999        3.4966415739880721     
   25.600000000000001        35.200000000000003        3.5169364786077351     
   25.600000000000001        36.000000000000000        3.5049180900558632     
   25.600000000000001        36.800000000000004        3.5061271564683874     
   25.600000000000001        37.600000000000001        3.5126657769848482     
   25.600000000000001        38.400000000000006        3.4968564896793137     
   25.600000000000001        39.200000000000003        3.5008793228761985     
   25.600000000000001        40.000000000000000        3.5146422706501577     
   25.600000000000001        40.800000000000004        3.4982905655512666     
   25.600000000000001        41.600000000000001        3.5137948976983715     
   25.600000000000001        42.400000000000006        3.5150311431673371     
   25.600000000000001        43.200000000000003        3.5011284113473784     
   25.600000000000001        44.000000000000000        3.5178845301210746     
   25.600000000000001        44.800000000000004        3.5036887594130715     
   25.600000000000001        45.600000000000001        3.5155279341893308     
   25.600000000000001        46.400000000000006        3.4964022706009477     
   25.600000000000001        47.200000000000003        3.5145959968280485     
   25.600000000000001        48.000000000000000        3.4956702534836173     
   25.600000000000001        48.800000000000004        3.5102178658712995     
   25.600000000000001        49.600000000000001        3.5123996723522528     
   25.600000000000001        50.400000000000006        3.5057311241608851     
   25.600000000000001        51.200000000000003        3.5155136356605809     
   25.600000000000001        52.000000000000000        3.4983041157992130     
   25.600000000000001        52.800000000000004        3.5043476552166308     
   25.600000000000001        53.600000000000001        3.5000073707364310     
   25.600000000000001        54.400000000000006        3.5058054289621277     
   25.600000000000001        55.200000000000003        3.5075764994044669     
   25.600000000000001        56.000000000000000        3.5020678860519263     
   25.600000000000001        56.800000000000004        3.5071150758561096     
   25.600000000000001        57.600000000000001        3.5004485239777856     
   25.600000000000001        58.400000000000006        3.5091991900700030     
   25.600000000000001        59.200000000000003        3.5046551620853115     
   25.600000000000001        60.000000000000000        3.5062349905933012     
   25.600000000000001        60.800000000000004        3.4993000526835787     
   25.600000000000001        61.600000000000001        3.5156508554025452     
   25.600000000000001        62.400000000000006        3.4940785363392464     
   25.600000000000001        63.200000000000003        3.5046811131692968     
   25.600000000000001        64.000000000000000        3.5004144442869332     
   25.600000000000001        64.799999999999997        3.4945706026003522     
   25.600000000000001        65.600000000000009        3.5082260206163909     
   25.600000000000001        66.400000000000006        3.4980237037318784     
   25.600000000000001        67.200000000000003        3.5103538972389448     
   25.600000000000001        68.000000000000000        3.5172120050262605     
   25.600000000000001        68.799999999999997        3.5131720428976880     
   25.600000000000001        69.600000000000009        3.4960487709000088     
   25.600000000000001        70.400000000000006        3.5040667346006842     
   25.600000000000001        71.200000000000003        3.5035899996778719     
   25.600000000000001        72.000000000000000        3.5051697231135925     
   25.600000000000001        72.799999999999997        3.5093602653043283     
   25.600000000000001        73.600000000000009        3.5064276522284290     
   25.600000000000001        74.400000000000006        3.5161409863104307     
   25.600000000000001        75.200000000000003        3.4980485271652406     
   25.600000000000001        76.000000000000000        3.5127016259755117     
   25.600000000000001        76.800000000000011        3.5110680882522698     
   25.600000000000001        77.600000000000009        3.4943851613050079     
   25.600000000000001        78.400000000000006        3.5023340131316085     
   25.600000000000001        79.200000000000003        3.5078428664060279     
   25.600000000000001        80.000000000000000        3.5041461044615967     
   25.600000000000001        80.800000000000011        3.4976878935355225     
   25.600000000000001        81.600000000000009        3.5109739187619748     
   25.600000000000001        82.400000000000006        3.5166294930163828     
   25.600000000000001        83.200000000000003        3.5130144842403137     
   25.600000000000001        84.000000000000000        3.4996925095928000     
   25.600000000000001        84.800000000000011        3.5148016349458242     
   25.600000000000001        85.600000000000009        3.5084548069192807     
   25.600000000000001        86.400000000000006        3.5110423138855897     
   25.600000000000001        87.200000000000003        3.5125388478861930     
   25.600000000000001        88.000000000000000        4.5055623567618701     
   25.600000000000001        88.800000000000011        4.4978293538661775     
   25.600000000000001        89.600000000000009        4.5687619085491153     
   25.600000000000001        90.400000000000006        4.6045621157296566     
   25.600000000000001        91.200000000000003        4.6195689670449900     
   25.600000000000001        92.000000000000000        4.6242509132927436     
   25.600000000000001        92.800000000000011        4.6185559260064126     
   25.600000000000001        93.600000000000009        4.5985695269787419     
   25.600000000000001        94.400000000000006        4.5689661031360078     
   25.600000000000001        95.200000000000003        4.5338808305805260     
   25.600000000000001        96.000000000000000        4.5068159972893067     
   25.600000000000001        96.800000000000011        4.5130920659422227     
   25.600000000000001        97.600000000000009        4.5115344077540644     
   25.600000000000001        98.400000000000006        4.5064371241513843     
   25.600000000000001        99.200000000000003        3.5041286047325300     
   25.600000000000001        100.00000000000000        3.4960292891078248     
   25.600000000000001        100.80000000000001        3.5004372722080688     
   25.600000000000001        101.60000000000001        3.5132186979284938     
   25.600000000000001        102.40000000000001        3.4980129452483144     

   26.400000000000002       0.80000000000000004        3.5161506726658547     
   26.400000000000002        1.6000000000000001        3.5036913810048262     
   26.400000000000002        2.4000000000000004        3.5113240479553998     
   26.400000000000002        3.2000000000000002        3.4995361269916501     
   26.400000000000002        4.0000000000000000        3.5083149451825970     
   26.400000000000002        4.8000000000000007        3.4946716918546259     
   26.400000000000002        5.6000000000000005        3.4970468124434997     
   26.400000000000002        6.4000000000000004        3.5015022842467425     
   26.400000000000002        7.2000000000000002        3.5031824478844058     
   26.400000000000002        8.0000000000000000        3.5019241711113587     
   26.400000000000002        8.8000000000000007        3.4956499477346932     
   26.400000000000002        9.6000000000000014        3.5164498818304812     
   26.400000000000002        10.400000000000000        3.5072001541132902     
   26.400000000000002        11.200000000000001        3.5137033768865100     
   26.400000000000002        12.000000000000000        3.5005878907731920     
   26.400000000000002        12.800000000000001        3.5088640031457086     
   26.400000000000002        13.600000000000001        3.5110435318011217     
   26.400000000000002        14.400000000000000        3.5061692481893689     
   26.400000000000002        15.200000000000001        3.4964307057409387     
   26.400000000000002        16.000000000000000        3.5171565490516827     
   26.400000000000002        16.800000000000001        3.5083268446091989     
   26.400000000000002        17.600000000000001        3.5052598854637007     
   26.400000000000002        18.400000000000002        3.5168817985702741     
   26.400000000000002        19.200000000000003        3.5015835636295343     
   26.400000000000002        20.000000000000000        3.4943535561470052     
   26.400000000000002        20.800000000000001        3.5030316733157747     
   26.400000000000002        21.600000000000001        3.5027334736933846     
   26.400000000000002        22.400000000000002        3.4984770414646102     
   26.400000000000002        23.200000000000003        3.4972393849909253     
   26.400000000000002        24.000000000000000        3.5009928062178330     
   26.400000000000002        24.800000000000001        3.5098306433236921     
   26.400000000000002        25.600000000000001        3.5077503871378113     
   26.400000000000002        26.400000000000002        3.5091227760564641     
   26.400000000000002        27.200000000000003        3.5172959730437925     
   26.400000000000002        28.000000000000000        3.4984409143710145     
   26.400000000000002        28.800000000000001        3.4964868484835199     
   26.400000000000002        29.600000000000001        3.5098446135325148     
   26.400000000000002        30.400000000000002        3.5102639926875088     
   26.400000000000002        31.200000000000003        3.5057301849615574     
   26.400000000000002        32.000000000000000        3.4930444624005070     
   26.400000000000002        32.800000000000004        3.5113972589868347     
   26.400000000000002        33.600000000000001        3.4950595027175382     
   26.400000000000002        34.399999999999999        3.5038823418990424     
   26.400000000000002        35.200000000000003        3.5058340988395886     
   26.400000000000002        36.000000000000000        3.4999972011444371     
   26.400000000000002        36.800000000000004        3.4996133863406911     
   26.400000000000002        37.600000000000001        3.5057447763827962     
   26.400000000000002        38.400000000000006        3.5051917204082783     
   26.400000000000002        39.200000000000003        3.5158383663891324     
   26.400000000000002        40.000000000000000        3.4993110505720924     
   26.400000000000002        40.800000000000004        3.5050230652438508     
   26.400000000000002        41.600000000000001        3.5039408401602694     
   26.400000000000002        42.400000000000006        3.5041011716448258     
   26.400000000000002        43.200000000000003        3.5088058649981226     
   26.400000000000002        44.000000000000000        3.4975057810655192     
   26.400000000000002        44.800000000000004        3.5131673358302740     
   26.400000000000002        45.600000000000001        3.5033515901325680     
   26.400000000000002        46.400000000000006        3.5002363910471561     
   26.400000000000002        47.200000000000003        3.4991625790147491     
   26.400000000000002        48.000000000000000        3.5139126059971710     
   26.400000000000002        48.800000000000004        3.5003070898740369     
   26.400000000000002        49.600000000000001        3.5028258652294815     
   26.400000000000002        50.400000000000006        3.5150917690911454     
   26.400000000000002        51.200000000000003        3.4999644307285198     
   26.400000000000002        52.000000000000000        3.4939086095774545     
   26.400000000000002        52.800000000000004        3.5158520056740801     
   26.400000000000002        53.600000000000001        3.5121779104740893     
   26.400000000000002        54.400000000000006        3.5016940216201058     
   26.400000000000002        55.200000000000003        3.5160599142120494     
   26.400000000000002        56.000000000000000        3.4948268746981181     
   26.400000000000002        56.800000000000004        3.5179331957320117     
   26.400000000000002        57.600000000000001        3.4957103833987468     
   26.400000000000002        58.400000000000006        3.5015684456591876     
   26.400000000000002        59.200000000000003        3.5147384875449093     
   26.400000000000002        60.000000000000000        3.4973495384588498     
   26.400000000000002        60.800000000000004        3.5118267726045009     
   26.400000000000002        61.600000000000001        3.5088990117035039     
   26.400000000000002        62.400000000000006        3.5130816733364196     
   26.400000000000002        63.200000000000003        3.4977858494042744     
   26.400000000000002        64.000000000000000        3.5084417720814547     
   26.400000000000002        64.799999999999997        3.5136862294042253     
   26.400000000000002        65.600000000000009        3.4949192561415456     
   26.400000000000002        66.400000000000006        3.5158554726181319     
   26.400000000000002        67.200000000000003        3.4984639462097853     
   26.400000000000002        68.000000000000000        3.4992713711714689     
   26.400000000000002        68.799999999999997        3.5053624366375087     
   26.400000000000002        69.600000000000009        3.5164812701174997     
   26.400000000000002        70.400000000000006        3.4972489134561560     
   26.400000000000002        71.200000000000003        3.5116068235816891     
   26.400000000000002        72.000000000000000        3.5077568945328541     
   26.400000000000002        72.799999999999997        3.5024468640308193     
   26.400000000000002        73.600000000000009        3.4966317329689729     
   26.400000000000002        74.400000000000006        3.5027090087359731     
   26.400000000000002        75.200000000000003        3.5126925995029774     
   26.400000000000002        76.000000000000000        3.4946008988922301     
   26.400000000000002        76.800000000000011        3.5012762103834687     
   26.400000000000002        77.600000000000009        3.5085124691597964     
   26.400000000000002        78.400000000000006        3.5149685331485170     
   26.400000000000002        79.200000000000003        3.5096597325403640     
   26.400000000000002        80.000000000000000        3.4981729404519255     
   26.400000000000002        80.800000000000011        3.5043245714473077     
   26.400000000000002        81.600000000000009        3.5020678528661344     
   26.400000000000002        82.400000000000006        3.4959260436008228     
   26.400000000000002        83.200000000000003        3.4990721282300208     
   26.400000000000002        84.000000000000000        3.5010664214492828     
   26.400000000000002        84.800000000000011        3.5023510829306868     
   26.400000000000002        85.600000000000009        3.5021739865064618     
   26.400000000000002        86.400000000000006        3.5016366383392099     
   26.400000000000002        87.200000000000003        3.5011858129158981     
   26.400000000000002        88.000000000000000        3.6061452547067314     
   26.400000000000002        88.800000000000011        4.5077021262230588     
   26.400000000000002        89.600000000000009        4.5056354537597647     
   26.400000000000002        90.400000000000006        4.5108059816322434     
   26.400000000000002        91.200000000000003        4.5053498343593255     
   26.400000000000002        92.000000000000000        4.5041734543845120     
   26.400000000000002        92.800000000000011        4.5021691494551126     
   26.400000000000002        93.600000000000009        4.4974823092098246     
   26.400000000000002        94.400000000000006        4.5106542740651330     
   26.400000000000002        95.200000000000003        4.4996516154095785     
   26.400000000000002        96.000000000000000        4.5045631502472121     
   26.400000000000002        96.800000000000011        4.4944590333098473     
   26.400000000000002        97.600000000000009        4.5042095625018312     
   26.400000000000002        98.400000000000006        3.5072932284224314     
   26.400000000000002        99.200000000000003        3.5042314076149124     
   26.400000000000002        100.00000000000000        3.5102036730913979     
   26.400000000000002        100.80000000000001        3.5115326173195975     
   26.400000000000002        101.60000000000001        3.5091181956571620     
   26.400000000000002        102.40000000000001        3.4961859533591331     

   27.200000000000003       0.80000000000000004        3.4990731625856153     
   27.200000000000003        1.6000000000000001        3.4976903122917906     
   27.200000000000003        2.4000000000000004        3.5101883455360237     
   27.200000000000003        3.2000000000000002        3.4952772698624153     
   27.200000000000003        4.0000000000000000        3.5098044332760665     
   27.200000000000003        4.8000000000000007        3.5122524491646092     
   27.200000000000003        5.6000000000000005        3.5045073008156886     
   27.200000000000003        6.4000000000000004        3.5141575537916783     
   27.200000000000003        7.2000000000000002        3.5118185990667876     
   27.200000000000003        8.0000000000000000        3.5132830859549964     
   27.200000000000003        8.8000000000000007        3.5065215191155801     
   27.200000000000003        9.6000000000000014        3.4988527016772792     
   27.200000000000003        10.400000000000000        3.5009662122673566     
   27.200000000000003        11.200000000000001        3.4928787861493782     
   27.200000000000003        12.000000000000000        3.4962242235886087     
   27.200000000000003        12.800000000000001        3.5175893274558789     
   27.200000000000003        13.600000000000001        3.5030386109512532     
   27.200000000000003        14.400000000000000        3.4985068498290333     
   27.200000000000003        15.200000000000001        3.5143209894148493     
   27.200000000000003        16.000000000000000        3.5030389533609627     
   27.200000000000003        16.800000000000001        3.5011655757585269     
   27.200000000000003        17.600000000000001        3.4971223445656920     
   27.200000000000003        18.400000000000002        3.5047612422786787     
   27.200000000000003        19.200000000000003        3.5166557597371999     
   27.200000000000003        20.000000000000000        3.5089991442710096     
   27.200000000000003        20.800000000000001        3.5163653495281104     
   27.200000000000003        21.600000000000001        3.5056017038925167     
   27.200000000000003        22.400000000000002        3.5005110022076571     
   27.200000000000003        23.200000000000003        3.5111038182219607     
   27.200000000000003        24.000000000000000        3.5149802118937585     
   27.200000000000003        24.800000000000001        3.5045606828643163     
   27.200000000000003        25.600000000000001        3.5135633037350646     
   27.200000000000003        26.400000000000002        3.4944936676321934     
   27.200000000000003        27.200000000000003        3.5068072973740123     
   27.200000000000003        28.000000000000000        3.4990606081187621     
   27.200000000000003        28.800000000000001        3.5049027381894167     
   27.200000000000003        29.600000000000001        3.5099529289981142     
   27.200000000000003        30.400000000000002        3.4991765919463553     
   27.200000000000003        31.200000000000003        3.5049993003575843     
   27.200000000000003        32.000000000000000        3.5080972277515867     
   27.200000000000003        32.800000000000004        3.5077403541910024     
   27.200000000000003        33.600000000000001        3.5108233933142308     
   27.200000000000003        34.399999999999999        3.5160748795272245     
   27.200000000000003        35.200000000000003        3.5021697889300549     
   27.200000000000003        36.000000000000000        3.5127384936463404     
   27.200000000000003        36.800000000000004        4.5029160172565863     
   27.200000000000003        37.600000000000001        4.5105105486122836     
   27.200000000000003        38.400000000000006        4.5012365280492768     
   27.200000000000003        39.200000000000003        4.5033558304422545     
   27.200000000000003        40.000000000000000        4.5038191137482713     
   27.200000000000003        40.800000000000004        4.5015496645559328     
   27.200000000000003        41.600000000000001        4.5071324672189457     
   27.200000000000003        42.400000000000006        4.5009011560850603     
   27.200000000000003        43.200000000000003        4.5100924974188965     
   27.200000000000003        44.000000000000000        4.5065417145344071     
   27.200000000000003        44.800000000000004        4.5057786558379798     
   27.200000000000003        45.600000000000001        4.4998104044993923     
   27.200000000000003        46.400000000000006        3.6676693244773326     
   27.200000000000003        47.200000000000003        3.5140611696785560     
   27.200000000000003        48.000000000000000        3.5048586813422791     
   27.200000000000003        48.800000000000004        3.5111660536764959     
   27.200000000000003        49.600000000000001        3.5015215162969420     
   27.200000000000003        50.400000000000006        3.4963226482621872     
   27.200000000000003        51.200000000000003        3.5125955128719712     
   27.200000000000003        52.000000000000000        3.5077995970865956     
   27.200000000000003        52.800000000000004        3.5043238082806720     
   27.200000000000003        53.600000000000001        3.5074751867249874     
   27.200000000000003        54.400000000000006        3.4974846507453616     
   27.200000000000003        55.200000000000003        3.4985099286538466     
   27.200000000000003        56.000000000000000        3.5043209184389346     
   27.200000000000003        56.800000000000004        3.4986418729211293     
   27.200000000000003        57.600000000000001        3.5008530849967134     
   27.200000000000003        58.400000000000006        3.5150744923954047     
   27.200000000000003        59.200000000000003        3.4967446870907311     
   27.200000000000003        60.000000000000000        3.5082268442596911     
   27.200000000000003        60.800000000000004        3.4984596774884342     
   27.200000000000003        61.600000000000001        3.5023598677073831     
   27.200000000000003        62.400000000000006        3.4959540330908210     
   27.200000000000003        63.200000000000003        3.5165701722217761     
   27.200000000000003        64.000000000000000        3.4990399011633291     
   27.200000000000003        64.799999999999997        3.5055312353888861     
   27.200000000000003        65.600000000000009        3.5095840128358153     
   27.200000000000003        66.400000000000006        3.5105093529290974     
   27.200000000000003        67.200000000000003        3.5067567137941271     
   27.200000000000003        68.000000000000000        3.5168657466303368     
   27.200000000000003        68.799999999999997        3.4976743632523588     
   27.200000000000003        69.600000000000009        3.4957079774420823     
   27.200000000000003        70.400000000000006        3.5064073167901446     
   27.200000000000003        71.200000000000003        3.5058118358123389     
   27.200000000000003        72.000000000000000        3.4983927331727713     
   27.200000000000003        72.799999999999997        3.4963916765786918     
   27.200000000000003        73.600000000000009        3.5148667436769552     
   27.200000000000003        74.400000000000006        3.5151583681259537     
   27.200000000000003        75.200000000000003        3.4996420934961994     
   27.200000000000003        76.000000000000000        3.5076355635537011     
   27.200000000000003        76.800000000000011        3.5135858767604158     
   27.200000000000003        77.600000000000009        3.5069084328118998     
   27.200000000000003        78.400000000000006        3.4906389811545107     
   27.200000000000003        79.200000000000003        3.5113952734913187     
   27.200000000000003        80.000000000000000        3.5022692213447888     
   27.200000000000003        80.800000000000011        3.5102392126409621     
   27.200000000000003        81.600000000000009        3.5061509113168885     
   27.200000000000003        82.400000000000006        3.5019468116864876     
   27.200000000000003        83.200000000000003        3.5029787336834808     
   27.200000000000003        84.000000000000000        3.5168292838883803     
   27.200000000000003        84.800000000000011        3.4992661837339929     
   27.200000000000003        85.600000000000009        3.4983288727848540     
   27.200000000000003        86.400000000000006        3.5161631385411409     
   27.200000000000003        87.200000000000003        3.5023509745525812     
   27.200000000000003        88.000000000000000        3.5023251382018126     
   27.200000000000003        88.800000000000011        3.4984670181535886     
   27.200000000000003        89.600000000000009        3.5089938916466674     
   27.200000000000003        90.400000000000006        3.5681562832447002     
   27.200000000000003        91.200000000000003        3.6227148950504295     
   27.200000000000003        92.000000000000000        3.5620321021631391     
   27.200000000000003        92.800000000000011        3.5495442039472427     
   27.200000000000003        93.600000000000009        3.5453691717587210     
   27.200000000000003        94.400000000000006        3.5097362187194121     
   27.200000000000003        95.200000000000003        3.5092227205429922     
   27.200000000000003        96.000000000000000        3.5023344047693312     
   27.200000000000003        96.800000000000011        3.5067737911211521     
   27.200000000000003        97.600000000000009        3.5030290919513085     
   27.200000000000003        98.400000000000006        3.5031795742216749     
   27.200000000000003        99.200000000000003        3.5003457459122136     
   27.200000000000003        100.00000000000000        3.5086072949852523     
   27.200000000000003        100.80000000000001        3.4960749183348288     
   27.200000000000003        101.60000000000001        3.4993082450324100     
   27.200000000000003        102.40000000000001        3.4985150368021025     

   28.000000000000000       0.80000000000000004        3.5033144606177937     
   28.000000000000000        1.6000000000000001        3.5032022956833142     
   28.000000000000000        2.4000000000000004        3.4997531275807345     
   28.000000000000000        3.2000000000000002        3.5075929005541360     
   28.000000000000000        4.0000000000000000        3.5027406690365894     
   28.000000000000000        4.8000000000000007        3.5035391943592291     
   28.000000000000000        5.6000000000000005        3.4980965784571620     
   28.000000000000000        6.4000000000000004        3.5082680312411467     
   28.000000000000000        7.2000000000000002        3.4975305306998079     
   28.000000000000000        8.0000000000000000        3.4977629846843623     
   28.000000000000000        8.8000000000000007        3.5140821785475875     
   28.000000000000000        9.6000000000000014        3.5041760421430115     
   28.000000000000000        10.400000000000000        3.5148241033759420     
   28.000000000000000        11.200000000000001        3.5098699175755739     
   28.000000000000000        12.000000000000000        3.5103393987044016     
   28.000000000000000        12.800000000000001        3.5088920093843905     
   28.000000000000000        13.600000000000001        3.5039547160000075     
   28.000000000000000        14.400000000000000        3.4962122543457470     
   28.000000000000000        15.200000000000001        3.5131812823159634     
   28.000000000000000        16.000000000000000        3.4974523559305535     
   28.000000000000000        16.800000000000001        3.5112306970966065     
   28.000000000000000        17.600000000000001        3.5161969868052916     
   28.000000000000000        18.400000000000002        3.4984793070752427     
   28.000000000000000        19.200000000000003        3.5067006944768826     
   28.000000000000000        20.000000000000000        3.4993061090410555     
   28.000000000000000        20.800000000000001        3.4981545565101624     
   28.000000000000000        21.600000000000001        3.5158396740635527     
   28.000000000000000        22.400000000000002        3.5025571340794741     
   28.000000000000000        23.200000000000003        3.5158086210437687     
   28.000000000000000        24.000000000000000        3.4959351383129862     
   28.000000000000000        24.800000000000001        3.4974700755098338     
   28.000000000000000        25.600000000000001        3.5055747728718614     
   28.000000000000000        26.400000000000002        3.5109919980927216     
   28.000000000000000        27.200000000000003        3.5031656338559896     
   28.000000000000000        28.000000000000000        3.4964449864459555     
   28.000000000000000        28.800000000000001        3.5036698459279134     
   28.000000000000000        29.600000000000001        3.5025829611157242     
   28.000000000000000        30.400000000000002        3.4933464686274696     
   28.000000000000000        31.200000000000003        3.5091923298768961     
   28.000000000000000        32.000000000000000        3.5007225157924498     
   28.000000000000000        32.800000000000004        3.4955248665607459     
   28.000000000000000        33.600000000000001        3.5012507673906583     
   28.000000000000000        34.399999999999999        3.5052672559069253     
   28.000000000000000        35.200000000000003        3.5031207088812053     
   28.000000000000000        36.000000000000000        4.4970520310863211     
   28.000000000000000        36.800000000000004        4.5034384433153214     
   28.000000000000000        37.600000000000001        4.5102780603079289     
   28.000000000000000        38.400000000000006        4.5093060431733818     
   28.000000000000000        39.200000000000003        4.5624217736682153     
   28.000000000000000        40.000000000000000        4.6107624093183093     
   28.000000000000000        40.800000000000004        4.6448595268895305     
   28.000000000000000        41.600000000000001        4.6652082992050801     
   28.000000000000000        42.400000000000006        4.6759667123824578     
   28.000000000000000        43.200000000000003        4.6726752994092395     
   28.000000000000000        44.000000000000000        4.6557536309748686     
   28.000000000000000        44.800000000000004        4.6143614740667651     
   28.000000000000000        45.600000000000001        4.5068680894317747     
   28.000000000000000        46.400000000000006        4.5005566621686590     
   28.000000000000000        47.200000000000003        3.6141166227059678     
   28.000000000000000        48.000000000000000        3.4993869625658816     
   28.000000000000000        48.800000000000004        3.5032166726293523     
   28.000000000000000        49.600000000000001        3.5092228844770674     
   28.000000000000000        50.400000000000006        3.4961457588043401     
   28.000000000000000        51.200000000000003        3.5067251991230393     
   28.000000000000000        52.000000000000000        3.5100332210026663     
   28.000000000000000        52.800000000000004        3.4974931153744855     
   28.000000000000000        53.600000000000001        3.5008171819518972     
   28.000000000000000        54.400000000000006        3.5027981644613706     
   28.000000000000000        55.200000000000003        3.5132014108544141     
   28.000000000000000        56.000000000000000        3.5016297108488987     
   28.000000000000000        56.800000000000004        3.5025867550432936     
   28.000000000000000        57.600000000000001        3.5033244669125359     
   28.000000000000000        58.400000000000006        3.5032254441951265     
   28.000000000000000        59.200000000000003        3.4987912827625416     
   28.000000000000000        60.000000000000000        3.5054442973236184     
   28.000000000000000        60.800000000000004        3.5144356596652555     
   28.000000000000000        61.600000000000001        3.5078892040769936     
   28.000000000000000        62.400000000000006        3.5140024087233583     
   28.000000000000000        63.200000000000003        3.5074175835908425     
   28.000000000000000        64.000000000000000        3.4972450989375843     
   28.000000000000000        64.799999999999997        3.5017165796813208     
   28.000000000000000        65.600000000000009        3.5122109757419548     
   28.000000000000000        66.400000000000006        3.5050190776159060     
   28.000000000000000        67.200000000000003        3.5005397204329411     
   28.000000000000000        68.000000000000000        3.5085420510082659     
   28.000000000000000        68.799999999999997        3.5159332544133322     
   28.000000000000000        69.600000000000009        3.5052936132704695     
   28.000000000000000        70.400000000000006        3.5129057504075241     
   28.000000000000000        71.200000000000003        3.4972699498487221     
   28.000000000000000        72.000000000000000        3.5152026418177829     
   28.000000000000000        72.799999999999997        3.5012966221057247     
   28.000000000000000        73.600000000000009        3.5060311896067189     
   28.000000000000000        74.400000000000006        3.4991737414942232     
   28.000000000000000        75.200000000000003        3.5065957530505951     
   28.000000000000000        76.000000000000000        3.5154243546446668     
   28.000000000000000        76.800000000000011        3.4989068660296536     
   28.000000000000000        77.600000000000009        3.4992572361909473     
   28.000000000000000        78.400000000000006        3.5065965891254054     
   28.000000000000000        79.200000000000003        3.5067352783710151     
   28.000000000000000        80.000000000000000        3.5007145113474079     
   28.000000000000000        80.800000000000011        3.5046571352424332     
   28.000000000000000        81.600000000000009        3.4979726220841294     
   28.000000000000000        82.400000000000006        3.4980031399083806     
   28.000000000000000        83.200000000000003        3.5020276995200366     
   28.000000000000000        84.000000000000000        3.5108756369069143     
   28.000000000000000        84.800000000000011        3.5013199898538878     
   28.000000000000000        85.600000000000009        3.5049482056705452     
   28.000000000000000        86.400000000000006        3.4946689048200397     
   28.000000000000000        87.200000000000003        3.5171794723173067     
   28.000000000000000        88.000000000000000        3.5046592951488837     
   28.000000000000000        88.800000000000011        3.5044135247214645     
   28.000000000000000        89.600000000000009        3.5079315249099166     
   28.000000000000000        90.400000000000006        3.4940852041654522     
   28.000000000000000        91.200000000000003        3.5034900382213605     
   28.000000000000000        92.000000000000000        3.4997342721107096     
   28.000000000000000        92.800000000000011        3.4961592525844152     
   28.000000000000000        93.600000000000009        3.4954685458887935     
   28.000000000000000        94.400000000000006        3.5094476807407946     
   28.000000000000000        95.200000000000003        3.5050808414842853     
   28.000000000000000        96.000000000000000        3.5017935005580596     
   28.000000000000000        96.800000000000011        3.5164507381547350     
   28.000000000000000        97.600000000000009        3.4954821343513909     
   28.000000000000000        98.400000000000006        3.5125568849724087     
   28.000000000000000        99.200000000000003        3.5080339838684664     
   28.000000000000000        100.00000000000000        3.4984023370274313     
   28.000000000000000        100.80000000000001        3.5020693903277897     
   28.000000000000000        101.60000000000001        3.5150301766325414     
   28.000000000000000        102.40000000000001        3.5145648661636839     

   28.800000000000001       0.80000000000000004        3.4980864940868952     
   28.800000000000001        1.6000000000000001        3.5159201748783571     
   28.800000000000001        2.4000000000000004        3.5083675802909968     
   28.800000000000001        3.2000000000000002        3.5140478756582372     
   28.800000000000001        4.0000000000000000        3.4979042152109714     
   28.800000000000001        4.8000000000000007        3.4979340720146341     
   28.800000000000001        5.6000000000000005        3.5172625982674486     
   28.800000000000001        6.4000000000000004        3.4990178388924065     
   28.800000000000001        7.2000000000000002        3.5170960662890742     
   28.800000000000001        8.0000000000000000        3.5064250013644145     
   28.800000000000001        8.8000000000000007        3.5037394307709775     
   28.800000000000001        9.6000000000000014        3.5145646576737599     
   28.800000000000001        10.400000000000000        3.4961085169485360     
   28.800000000000001        11.200000000000001        3.5007845965233821     
   28.800000000000001        12.000000000000000        3.5083870160407482     
   28.800000000000001        12.800000000000001        3.4953624009363757     
   28.800000000000001        13.600000000000001        3.4970277990274719     
   28.800000000000001        14.400000000000000        3.5147906409830880     
   28.800000000000001        15.200000000000001        3.5055360241380411     
   28.800000000000001        16.000000000000000        3.4958901859131846     
   28.800000000000001        16.800000000000001        3.5117886381826349     
   28.800000000000001        17.600000000000001        3.5008487093943450     
   28.800000000000001        18.400000000000002        3.5095151991226570     
   28.800000000000001        19.200000000000003        3.5149311017112055     
   28.800000000000001        20.000000000000000        3.5077835191872859     
   28.800000000000001        20.800000000000001        3.5070848747617971     
   28.800000000000001        21.600000000000001        3.4965989880935662     
   28.800000000000001        22.400000000000002        3.5143176808314265     
   28.800000000000001        23.200000000000003        3.4979254193099703     
   28.800000000000001        24.000000000000000        3.5048144260893692     
   28.800000000000001        24.800000000000001        3.5151581906065683     
   28.800000000000001        25.600000000000001        3.4987208652026220     
   28.800000000000001        26.400000000000002        3.5021602209404064     
   28.800000000000001        27.200000000000003        3.5094371168530247     
   28.800000000000001        28.000000000000000        3.5128511765636219     
   28.800000000000001        28.800000000000001        3.5036219007990299     
   28.800000000000001        29.600000000000001        3.5040383689583470     
   28.800000000000001        30.400000000000002        3.5108421176540867     
   28.800000000000001        31.200000000000003        3.4936567513287304     
   28.800000000000001        32.000000000000000        3.5038258182752884     
   28.800000000000001        32.800000000000004        3.5118675714911092     
   28.800000000000001        33.600000000000001        3.5136823651334468     
   28.800000000000001        34.399999999999999        3.4971315419843902     
   28.800000000000001        35.200000000000003        4.5074678934384762     
   28.800000000000001        36.000000000000000        4.5040526015330196     
   28.800000000000001        36.800000000000004        4.5051911498467403     
   28.800000000000001        37.600000000000001        4.5065580755187415     
   28.800000000000001        38.400000000000006        4.5489572409997887     
   28.800000000000001        39.200000000000003        4.6323729660168853     
   28.800000000000001        40.000000000000000        4.7096775998885594     
   28.800000000000001        40.800000000000004        4.7633549122192402     
   28.800000000000001        41.600000000000001        4.7985618801768117     
   28.800000000000001        42.400000000000006        4.8141371757151274     
   28.800000000000001        43.200000000000003        4.8121525583125626     
   28.800000000000001        44.000000000000000        4.7845693178698081     
   28.800000000000001        44.800000000000004        4.7311230344140416     
   28.800000000000001        45.600000000000001        4.6462102820047928     
   28.800000000000001        46.400000000000006        4.5057429717632704     
   28.800000000000001        47.200000000000003        4.4981827403290930     
   28.800000000000001        48.000000000000000        3.5076304541422441     
   28.800000000000001        48.800000000000004        3.4972678117252292     
   28.800000000000001        49.600000000000001        3.5172217165911834     
   28.800000000000001        50.400000000000006        3.5131618894405445     
   28.800000000000001        51.200000000000003        3.4980212960447887     
   28.800000000000001        52.000000000000000        3.5158639227231832     
   28.800000000000001        52.800000000000004        3.5000883208262428     
   28.800000000000001        53.600000000000001        3.5053884774051545     
   28.800000000000001        54.400000000000006        3.5160942749406368     
   28.800000000000001        55.200000000000003        3.4961179209317983     
   28.800000000000001        56.000000000000000        3.5176272355586846     
   28.800000000000001        56.800000000000004        3.5080529376894773     
   28.800000000000001        57.600000000000001        3.5116629534308692     
   28.800000000000001        58.400000000000006        3.5065353138961246     
   28.800000000000001        59.200000000000003        3.5068540909098460     
   28.800000000000001        60.000000000000000        3.5156950817865842     
   28.800000000000001        60.800000000000004        3.5015180934686181     
   28.800000000000001        61.600000000000001        3.4945712378637515     
   28.800000000000001        62.400000000000006        3.5049557593361769     
   28.800000000000001        63.200000000000003        3.4953791638984852     
   28.800000000000001        64.000000000000000        3.5127052564520205     
   28.800000000000001        64.799999999999997        3.4981002667115160     
   28.800000000000001        65.600000000000009        3.5081183233188296     
   28.800000000000001        66.400000000000006        3.5027009296333511     
   28.800000000000001        67.200000000000003        3.5060748882424626     
   28.800000000000001        68.000000000000000        3.4961572323035583     
   28.800000000000001        68.799999999999997        3.5059668544699094     
   28.800000000000001        69.600000000000009        3.4953638494602490     
   28.800000000000001        70.400000000000006        3.5057585926588688     
   28.800000000000001        71.200000000000003        3.5145322716168210     
   28.800000000000001        72.000000000000000        3.5040794175525565     
   28.800000000000001        72.799999999999997        3.5085259557336905     
   28.800000000000001        73.600000000000009        3.5136277787906924     
   28.800000000000001        74.400000000000006        3.4959211494489746     
   28.800000000000001        75.200000000000003        3.5043691129923431     
   28.800000000000001        76.000000000000000        3.5137280571560185     
   28.800000000000001        76.800000000000011        3.5070974219058044     
   28.800000000000001        77.600000000000009        3.5197864277129973     
   28.800000000000001        78.400000000000006        3.5028586243586215     
   28.800000000000001        79.200000000000003        3.5144574545557474     
   28.800000000000001        80.000000000000000        3.5048541000015629     
   28.800000000000001        80.800000000000011        3.4975891205621399     
   28.800000000000001        81.600000000000009        3.5135649818495023     
   28.800000000000001        82.400000000000006        3.5128581980236344     
   28.800000000000001        83.200000000000003        3.5115226358036522     
   28.800000000000001        84.000000000000000        3.4949739575430487     
   28.800000000000001        84.800000000000011        3.5141499986673281     
   28.800000000000001        85.600000000000009        3.5111580684005843     
   28.800000000000001        86.400000000000006        3.4957345961942230     
   28.800000000000001        87.200000000000003        3.5063302348577530     
   28.800000000000001        88.000000000000000        3.4967148909101562     
   28.800000000000001        88.800000000000011        3.5046844433598014     
   28.800000000000001        89.600000000000009        3.5023755187330416     
   28.800000000000001        90.400000000000006        3.5110829904063121     
   28.800000000000001        91.200000000000003        3.5106455532398906     
   28.800000000000001        92.000000000000000        3.5137519187929325     
   28.800000000000001        92.800000000000011        3.4942042914114828     
   28.800000000000001        93.600000000000009        3.5070168215079054     
   28.800000000000001        94.400000000000006        3.5016155225137608     
   28.800000000000001        95.200000000000003        3.5072976121087733     
   28.800000000000001        96.000000000000000        3.5100086259771865     
   28.800000000000001        96.800000000000011        3.4974452878942803     
   28.800000000000001        97.600000000000009        3.5024710240315189     
   28.800000000000001        98.400000000000006        3.5136323093298447     
   28.800000000000001        99.200000000000003        3.4976330707122396     
   28.800000000000001        100.00000000000000        3.5139918851913454     
   28.800000000000001        100.80000000000001        3.5020877742173169     
   28.800000000000001        101.60000000000001        3.5064295601375259     
   28.800000000000001        102.40000000000001        3.5093936288847041     

   29.600000000000001       0.80000000000000004        3.5027235743457252     
   29.600000000000001        1.6000000000000001        3.4975021836881486     
   29.600000000000001        2.4000000000000004        3.5055725624310159     
   29.600000000000001        3.2000000000000002        3.4927689007857636     
   29.600000000000001        4.0000000000000000        3.5151857335233405     
   29.600000000000001        4.8000000000000007        3.4939670229632283     
   29.600000000000001        5.6000000000000005        3.5089520860610026     
   29.600000000000001        6.4000000000000004        3.5166221807213307     
   29.600000000000001        7.2000000000000002        3.4964391933565766     
   29.600000000000001        8.0000000000000000        3.5047681276560301     
   29.600000000000001        8.8000000000000007        3.5009095622285860     
   29.600000000000001        9.6000000000000014        3.5090315176013545     
   29.600000000000001        10.400000000000000        3.5004746021543114     
   29.600000000000001        11.200000000000001        3.5153365386183597     
   29.600000000000001        12.000000000000000        3.4962117420691423     
   29.600000000000001        12.800000000000001        3.5034991929145729     
   29.600000000000001        13.600000000000001        3.5154958039047202     
   29.600000000000001        14.400000000000000        3.5030911745159328     
   29.600000000000001        15.200000000000001        3.4992874859435750     
   29.600000000000001        16.000000000000000        3.5156599775725161     
   29.600000000000001        16.800000000000001        3.5057931771397635     
   29.600000000000001        17.600000000000001        3.4953956552538314     
   29.600000000000001        18.400000000000002        3.5120112506059264     
   29.600000000000001        19.200000000000003        3.5029258553783893     
   29.600000000000001        20.000000000000000        3.4944769454685760     
   29.600000000000001        20.800000000000001        3.5135868286849901     
   29.600000000000001        21.600000000000001        3.5036617561452403     
   29.600000000000001        22.400000000000002        3.4986852966236714     
   29.600000000000001        23.200000000000003        3.5073342503214957     
   29.600000000000001        24.000000000000000        3.5113983363744095     
   29.600000000000001        24.800000000000001        3.5072185232867348     
   29.600000000000001        25.600000000000001        3.4956037968885956     
   29.600000000000001        26.400000000000002        3.5133725364256994     
   29.600000000000001        27.200000000000003        3.4917877098718804     
   29.600000000000001        28.000000000000000        3.5023408538696801     
   29.600000000000001        28.800000000000001        3.4954173521984422     
   29.600000000000001        29.600000000000001        3.4968659597330909     
   29.600000000000001        30.400000000000002        3.5030754028154401     
   29.600000000000001        31.200000000000003        3.5129981972268620     
   29.600000000000001        32.000000000000000        3.4943215338975535     
   29.600000000000001        32.800000000000004        3.5036163174175550     
   29.600000000000001        33.600000000000001        3.4928154865886776     
   29.600000000000001        34.399999999999999        3.5089072092655784     
   29.600000000000001        35.200000000000003        4.4965106383637501     
   29.600000000000001        36.000000000000000        4.5022719762237831     
   29.600000000000001        36.800000000000004        4.5008571708564062     
   29.600000000000001        37.600000000000001        4.5104732811491823     
   29.600000000000001        38.400000000000006        4.5862066087759583     
   29.600000000000001        39.200000000000003        4.6936435849581555     
   29.600000000000001        40.000000000000000        4.7855233329108007     
   29.600000000000001        40.800000000000004        4.8531085294026441     
   29.600000000000001        41.600000000000001        4.8970800740054861     
   29.600000000000001        42.400000000000006        4.9175772823271053     
   29.600000000000001        43.200000000000003        4.9126440945220260     
   29.600000000000001        44.000000000000000        4.8826134786406872     
   29.600000000000001        44.800000000000004        4.8252213938021056     
   29.600000000000001        45.600000000000001        4.7382154118398248     
   29.600000000000001        46.400000000000006        4.6263542769827870     
   29.600000000000001        47.200000000000003        4.5051333099089321     
   29.600000000000001        48.000000000000000        3.5170905474116605     
   29.600000000000001        48.800000000000004        3.5031087208729237     
   29.600000000000001        49.600000000000001        3.5040687732832168     
   29.600000000000001        50.400000000000006        3.5003278323670810     
   29.600000000000001        51.200000000000003        3.4976677409833705     
   29.600000000000001        52.000000000000000        3.5030716177488310     
   29.600000000000001        52.800000000000004        3.5076954767416573     
   29.600000000000001        53.600000000000001        3.5136540350975043     
   29.600000000000001        54.400000000000006        3.4976047556565004     
   29.600000000000001        55.200000000000003        3.4968798732370652     
   29.600000000000001        56.000000000000000        3.5058790470117107     
   29.600000000000001        56.800000000000004        3.4966178137316382     
   29.600000000000001        57.600000000000001        3.5009511340038646     
   29.600000000000001        58.400000000000006        3.5096012676125943     
   29.600000000000001        59.200000000000003        3.5062212674074891     
   29.600000000000001        60.000000000000000        3.5047023359099363     
   29.600000000000001        60.800000000000004        3.5056186817564532     
   29.600000000000001        61.600000000000001        3.5126621657240999     
   29.600000000000001        62.400000000000006        3.4964502056275770     
   29.600000000000001        63.200000000000003        3.5078992826856461     
   29.600000000000001        64.000000000000000        3.5037711207786808     
   29.600000000000001        64.799999999999997        3.5125112424107758     
   29.600000000000001        65.600000000000009        3.5004836781066979     
   29.600000000000001        66.400000000000006        3.4965083096901473     
   29.600000000000001        67.200000000000003        3.4980553948201378     
   29.600000000000001        68.000000000000000        3.5138820091329865     
   29.600000000000001        68.799999999999997        3.4997966228703303     
   29.600000000000001        69.600000000000009        3.5166200437445765     
   29.600000000000001        70.400000000000006        3.5072539365968174     
   29.600000000000001        71.200000000000003        3.4985613235422846     
   29.600000000000001        72.000000000000000        3.5044922706103163     
   29.600000000000001        72.799999999999997        3.5003911020528258     
   29.600000000000001        73.600000000000009        3.5142784228634603     
   29.600000000000001        74.400000000000006        3.5055464098950733     
   29.600000000000001        75.200000000000003        3.5138319422658215     
   29.600000000000001        76.000000000000000        3.4997349518984562     
   29.600000000000001        76.800000000000011        3.4949156467114211     
   29.600000000000001        77.600000000000009        3.5059618172389730     
   29.600000000000001        78.400000000000006        3.4957172712407640     
   29.600000000000001        79.200000000000003        3.5077742858514358     
   29.600000000000001        80.000000000000000        3.4963399980723464     
   29.600000000000001        80.800000000000011        3.5111952213572502     
   29.600000000000001        81.600000000000009        3.4998744963054302     
   29.600000000000001        82.400000000000006        3.5060331007475125     
   29.600000000000001        83.200000000000003        3.4983805879789553     
   29.600000000000001        84.000000000000000        3.5088977589547139     
   29.600000000000001        84.800000000000011        3.4953141085296946     
   29.600000000000001        85.600000000000009        3.5062633043421569     
   29.600000000000001        86.400000000000006        3.5063909703247651     
   29.600000000000001        87.200000000000003        3.5144666195627314     
   29.600000000000001        88.000000000000000        3.5102919754196495     
   29.600000000000001        88.800000000000011        3.5073184390560521     
   29.600000000000001        89.600000000000009        3.5004906166608452     
   29.600000000000001        90.400000000000006        3.4965993600404914     
   29.600000000000001        91.200000000000003        3.4916703577118708     
   29.600000000000001        92.000000000000000        3.5030150535360383     
   29.600000000000001        92.800000000000011        3.4926913476777903     
   29.600000000000001        93.600000000000009        3.5120308984377582     
   29.600000000000001        94.400000000000006        3.4975700279194575     
   29.600000000000001        95.200000000000003        3.4968329255522974     
   29.600000000000001        96.000000000000000        3.5015055703279310     
   29.600000000000001        96.800000000000011        3.5027135251756429     
   29.600000000000001        97.600000000000009        3.5065071436408313     
   29.600000000000001        98.400000000000006        3.5085431030042749     
   29.600000000000001        99.200000000000003        3.5006686674112424     
   29.600000000000001        100.00000000000000        3.5125147844209232     
   29.600000000000001        100.80000000000001        3.4971428029736202     
   29.600000000000001        101.60000000000001        3.5031279637854653     
   29.600000000000001        102.40000000000001        3.4970884559102218     

   30.400000000000002       0.80000000000000004        3.5104023356526723     
   30.400000000000002        1.6000000000000001        3.5068118427426720     
   30.400000000000002        2.4000000000000004        3.5125922449312248     
   30.400000000000002        3.2000000000000002        3.4984302322786704     
   30.400000000000002        4.0000000000000000        3.5063398977099993     
   30.400000000000002        4.8000000000000007        3.5144494327971763     
   30.400000000000002        5.6000000000000005        3.4993819469289953     
   30.400000000000002        6.4000000000000004        3.5054074139131748     
   30.400000000000002        7.2000000000000002        3.4957602109829438     
   30.400000000000002        8.0000000000000000        3.5126833498551244     
   30.400000000000002        8.8000000000000007        3.4986006696423111     
   30.400000000000002        9.6000000000000014        3.4991886501464435     
   30.400000000000002        10.400000000000000        3.4960269379332991     
   30.400000000000002        11.200000000000001        3.5060404618783823     
   30.400000000000002        12.000000000000000        3.5163424458079739     
   30.400000000000002        12.800000000000001        3.4955903700122009     
   30.400000000000002        13.600000000000001        3.5115630898650134     
   30.400000000000002        14.400000000000000        3.4953701676319811     
   30.400000000000002        15.200000000000001        3.5134649354459695     
   30.400000000000002        16.000000000000000        3.4942568081990872     
   30.400000000000002        16.800000000000001        3.5011765591884765     
   30.400000000000002        17.600000000000001        3.5118816047873760     
   30.400000000000002        18.400000000000002        3.4923657044266552     
   30.400000000000002        19.200000000000003        3.5022993869108432     
   30.400000000000002        20.000000000000000        3.5059363418160627     
   30.400000000000002        20.800000000000001        3.5120540791203334     
   30.400000000000002        21.600000000000001        3.5029211940083078     
   30.400000000000002        22.400000000000002        3.5154780093052063     
   30.400000000000002        23.200000000000003        3.4935249087116689     
   30.400000000000002        24.000000000000000        3.4953778566819262     
   30.400000000000002        24.800000000000001        3.4989175665208165     
   30.400000000000002        25.600000000000001        3.5131929635732413     
   30.400000000000002        26.400000000000002        3.5031342744755989     
   30.400000000000002        27.200000000000003        3.5122794594114661     
   30.400000000000002        28.000000000000000        3.5034504918611362     
   30.400000000000002        28.800000000000001        3.5107535364190712     
   30.400000000000002        29.600000000000001        3.5128943797441501     
   30.400000000000002        30.400000000000002        3.4970549755557534     
   30.400000000000002        31.200000000000003        3.4959014808679552     
   30.400000000000002        32.000000000000000        3.5128502426001309     
   30.400000000000002        32.800000000000004        3.5021644253074959     
   30.400000000000002        33.600000000000001        3.5131885779896104     
   30.400000000000002        34.399999999999999        3.5115360669133828     
   30.400000000000002        35.200000000000003        4.5080916654391219     
   30.400000000000002        36.000000000000000        4.5110859560497030     
   30.400000000000002        36.800000000000004        4.5054854127949131     
   30.400000000000002        37.600000000000001        4.5179237429961816     
   30.400000000000002        38.400000000000006        4.6122652178377548     
   30.400000000000002        39.200000000000003        4.7338203660209741     
   30.400000000000002        40.000000000000000        4.8368138172336570     
   30.400000000000002        40.800000000000004        4.9135257408740047     
   30.400000000000002        41.600000000000001        4.9644144245455966     
   30.400000000000002        42.400000000000006        4.9879870450306392     
   30.400000000000002        43.200000000000003        4.9821363210510707     
   30.400000000000002        44.000000000000000        4.9513101726615663     
   30.400000000000002        44.800000000000004        4.8906497510307316     
   30.400000000000002        45.600000000000001        4.7986592394366365     
   30.400000000000002        46.400000000000006        4.6725735717672672     
   30.400000000000002        47.200000000000003        4.5025278510228599     
   30.400000000000002        48.000000000000000        3.5061207378438546     
   30.400000000000002        48.800000000000004        3.5053549893137173     
   30.400000000000002        49.600000000000001        3.5101950036497236     
   30.400000000000002        50.400000000000006        3.5050569611591493     
   30.400000000000002        51.200000000000003        3.5021354713908806     
   30.400000000000002        52.000000000000000        3.5110948207641948     
   30.400000000000002        52.800000000000004        3.4959356706026079     
   30.400000000000002        53.600000000000001        3.4952921319844155     
   30.400000000000002        54.400000000000006        3.5045158788649662     
   30.400000000000002        55.200000000000003        3.5007524996602890     
   30.400000000000002        56.000000000000000        3.5158101963113100     
   30.400000000000002        56.800000000000004        3.5006338442820764     
   30.400000000000002        57.600000000000001        3.5062596557779009     
   30.400000000000002        58.400000000000006        3.4983193544187898     
   30.400000000000002        59.200000000000003        3.4988282123696952     
   30.400000000000002        60.000000000000000        3.4984833695300659     
   30.400000000000002        60.800000000000004        3.5167967289116229     
   30.400000000000002        61.600000000000001        3.5058373082889283     
   30.400000000000002        62.400000000000006        3.5160841476665037     
   30.400000000000002        63.200000000000003        3.5007396721627786     
   30.400000000000002        64.000000000000000        3.4958130514707753     
   30.400000000000002        64.799999999999997        3.5147427181986153     
   30.400000000000002        65.600000000000009        3.5090154359389589     
   30.400000000000002        66.400000000000006        3.5133566042128295     
   30.400000000000002        67.200000000000003        3.5119564301866220     
   30.400000000000002        68.000000000000000        3.5027152404224764     
   30.400000000000002        68.799999999999997        3.5056660882538782     
   30.400000000000002        69.600000000000009        3.4986178209625813     
   30.400000000000002        70.400000000000006        3.4946934212522609     
   30.400000000000002        71.200000000000003        3.5144629335763971     
   30.400000000000002        72.000000000000000        3.4994868673751984     
   30.400000000000002        72.799999999999997        3.4978295392615881     
   30.400000000000002        73.600000000000009        3.5042168879281013     
   30.400000000000002        74.400000000000006        3.4987207749151636     
   30.400000000000002        75.200000000000003        3.5100682023986312     
   30.400000000000002        76.000000000000000        3.4974949197738305     
   30.400000000000002        76.800000000000011        3.5141020775395417     
   30.400000000000002        77.600000000000009        3.5133838197588916     
   30.400000000000002        78.400000000000006        3.4982542238867658     
   30.400000000000002        79.200000000000003        3.5081855477240631     
   30.400000000000002        80.000000000000000        3.5148546017395157     
   30.400000000000002        80.800000000000011        3.4943633762031019     
   30.400000000000002        81.600000000000009        3.5158235546582786     
   30.400000000000002        82.400000000000006        3.4993498658169266     
   30.400000000000002        83.200000000000003        3.5184084477156108     
   30.400000000000002        84.000000000000000        3.5096477205411545     
   30.400000000000002        84.800000000000011        3.4995009411415396     
   30.400000000000002        85.600000000000009        3.5161664231755392     
   30.400000000000002        86.400000000000006        3.4949872205421730     
   30.400000000000002        87.200000000000003        3.5025105383455868     
   30.400000000000002        88.000000000000000        3.4967474646990335     
   30.400000000000002        88.800000000000011        3.4968100207122390     
   30.400000000000002        89.600000000000009        3.5077290025615198     
   30.400000000000002        90.400000000000006        3.5080334980398087     
   30.400000000000002        91.200000000000003        3.4999231867216940     
   30.400000000000002        92.000000000000000        3.5153803702163633     
   30.400000000000002        92.800000000000011        3.5036212105283258     
   30.400000000000002        93.600000000000009        3.4953396546387263     
   30.400000000000002        94.400000000000006        3.5070879342477519     
   30.400000000000002        95.200000000000003        3.5118203177304186     
   30.400000000000002        96.000000000000000        3.5116860101679412     
   30.400000000000002        96.800000000000011        3.4973949281281675     
   30.400000000000002        97.600000000000009        3.5026884845522197     
   30.400000000000002        98.400000000000006        3.5097626200506751     
   30.400000000000002        99.200000000000003        3.5025613665060527     
   30.400000000000002        100.00000000000000        3.5107649389624318     
   30.400000000000002        100.80000000000001        3.4935779614491396     
   30.400000000000002        101.60000000000001        3.5139384258121451     
   30.400000000000002        102.40000000000001        3.5125361981703409     

   31.200000000000003       0.80000000000000004        3.4952183135812369     
   31.200000000000003        1.6000000000000001        3.5133626179120321     
   31.200000000000003        2.4000000000000004        3.4981223781706978     
   31.200000000000003        3.2000000000000002        3.5131908281514894     
   31.200000000000003        4.0000000000000000        3.5061735151024345     
   31.200000000000003        4.8000000000000007        3.4997093663790499     
   31.200000000000003        5.6000000000000005        3.5147536890689013     
   31.200000000000003        6.4000000000000004        3.4957285571171974     
   31.200000000000003        7.2000000000000002        3.5158213356675185     
   31.200000000000003        8.0000000000000000        3.5075012953986207     
   31.200000000000003        8.8000000000000007        3.5031709405838312     
   31.200000000000003        9.6000000000000014        3.5158445423843951     
   31.200000000000003        10.400000000000000        3.5037016050574259     
   31.200000000000003        11.200000000000001        3.5142327403817135     
   31.200000000000003        12.000000000000000        3.5014784665281073     
   31.200000000000003        12.800000000000001        3.5101426318075202     
   31.200000000000003        13.600000000000001        3.5005868251000885     
   31.200000000000003        14.400000000000000        3.5137606176105178     
   31.200000000000003        15.200000000000001        3.5055439252034897     
   31.200000000000003        16.000000000000000        3.5094443959447275     
   31.200000000000003        16.800000000000001        3.5144118291170767     
   31.200000000000003        17.600000000000001        3.5023168619414347     
   31.200000000000003        18.400000000000002        3.5136811093415106     
   31.200000000000003        19.200000000000003        3.4976141583023748     
   31.200000000000003        20.000000000000000        3.5086018358201074     
   31.200000000000003        20.800000000000001        3.4980122618684883     
   31.200000000000003        21.600000000000001        3.4987089648897580     
   31.200000000000003        22.400000000000002        3.5078325504992440     
   31.200000000000003        23.200000000000003        3.5140895488695842     
   31.200000000000003        24.000000000000000        3.5013670747288943     
   31.200000000000003        24.800000000000001        3.4989536186837555     
   31.200000000000003        25.600000000000001        3.5042754092626844     
   31.200000000000003        26.400000000000002        3.5139674712503095     
   31.200000000000003        27.200000000000003        3.4951083207606879     
   31.200000000000003        28.000000000000000        3.4930685795536309     
   31.200000000000003        28.800000000000001        3.5107890892403946     
   31.200000000000003        29.600000000000001        3.5024785547261588     
   31.200000000000003        30.400000000000002        3.4972544641725114     
   31.200000000000003        31.200000000000003        3.5051959677689757     
   31.200000000000003        32.000000000000000        3.5020183595506689     
   31.200000000000003        32.800000000000004        3.5085474524187656     
   31.200000000000003        33.600000000000001        3.4995804969445001     
   31.200000000000003        34.399999999999999        3.5194533153888248     
   31.200000000000003        35.200000000000003        4.4992974713813458     
   31.200000000000003        36.000000000000000        4.5061641861836925     
   31.200000000000003        36.800000000000004        4.5006538425323175     
   31.200000000000003        37.600000000000001        4.5169553537098279     
   31.200000000000003        38.400000000000006        4.6261287234068744     
   31.200000000000003        39.200000000000003        4.7568257521670105     
   31.200000000000003        40.000000000000000        4.8671819354995014     
   31.200000000000003        40.800000000000004        4.9487922409189133     
   31.200000000000003        41.600000000000001        5.0059596777539825     
   31.200000000000003        42.400000000000006        5.0285596346962897     
   31.200000000000003        43.200000000000003        5.0240968115879943     
   31.200000000000003        44.000000000000000        4.9914027334031337     
   31.200000000000003        44.800000000000004        4.9291411810701655     
   31.200000000000003        45.600000000000001        4.8289641451244165     
   31.200000000000003        46.400000000000006        4.6933184607255809     
   31.200000000000003        47.200000000000003        4.5001739952963229     
   31.200000000000003        48.000000000000000        3.5057706388209424     
   31.200000000000003        48.800000000000004        3.4995908726099798     
   31.200000000000003        49.600000000000001        3.5094036451316621     
   31.200000000000003        50.400000000000006        3.5131632701547346     
   31.200000000000003        51.200000000000003        3.4987054844423415     
   31.200000000000003        52.000000000000000        3.5167899774723619     
   31.200000000000003        52.800000000000004        3.5114286412608751     
   31.200000000000003        53.600000000000001        3.5015857647936093     
   31.200000000000003        54.400000000000006        3.5010317212249387     
   31.200000000000003        55.200000000000003        3.5025288711127796     
   31.200000000000003        56.000000000000000        3.5018520136087576     
   31.200000000000003        56.800000000000004        3.5079023087764085     
   31.200000000000003        57.600000000000001        3.5110686826012154     
   31.200000000000003        58.400000000000006        3.5006186831436907     
   31.200000000000003        59.200000000000003        3.5123617491958625     
   31.200000000000003        60.000000000000000        3.5083103560898765     
   31.200000000000003        60.800000000000004        3.4994284099937949     
   31.200000000000003        61.600000000000001        3.4981716527001154     
   31.200000000000003        62.400000000000006        3.5081524605692151     
   31.200000000000003        63.200000000000003        3.5138504491616289     
   31.200000000000003        64.000000000000000        3.5096552469583635     
   31.200000000000003        64.799999999999997        3.4982477181487042     
   31.200000000000003        65.600000000000009        3.4966264417941804     
   31.200000000000003        66.400000000000006        3.5005678008677537     
   31.200000000000003        67.200000000000003        3.5020718599468363     
   31.200000000000003        68.000000000000000        3.4943336682168060     
   31.200000000000003        68.799999999999997        3.5148609670987052     
   31.200000000000003        69.600000000000009        3.5077750109453540     
   31.200000000000003        70.400000000000006        3.5073823362642988     
   31.200000000000003        71.200000000000003        3.5131622848479811     
   31.200000000000003        72.000000000000000        3.5111617594007520     
   31.200000000000003        72.799999999999997        3.4940573511314614     
   31.200000000000003        73.600000000000009        3.4978914403823937     
   31.200000000000003        74.400000000000006        3.5167191085225920     
   31.200000000000003        75.200000000000003        3.5078907077508581     
   31.200000000000003        76.000000000000000        3.5010909412604048     
   31.200000000000003        76.800000000000011        3.5046149139547698     
   31.200000000000003        77.600000000000009        3.5084212178070464     
   31.200000000000003        78.400000000000006        3.4994667839141922     
   31.200000000000003        79.200000000000003        3.5043016900864594     
   31.200000000000003        80.000000000000000        3.5116618725532009     
   31.200000000000003        80.800000000000011        3.5058087503341864     
   31.200000000000003        81.600000000000009        3.5058106263071398     
   31.200000000000003        82.400000000000006        3.5057558133015991     
   31.200000000000003        83.200000000000003        3.4962232953689276     
   31.200000000000003        84.000000000000000        3.4962939489529150     
   31.200000000000003        84.800000000000011        3.5043211768146283     
   31.200000000000003        85.600000000000009        3.5112801201726582     
   31.200000000000003        86.400000000000006        3.5061870965233379     
   31.200000000000003        87.200000000000003        3.5131462810385297     
   31.200000000000003        88.000000000000000        3.5147466985234987     
   31.200000000000003        88.800000000000011        3.5053287831478612     
   31.200000000000003        89.600000000000009        3.5097424637051593     
   31.200000000000003        90.400000000000006        3.4963740716335567     
   31.200000000000003        91.200000000000003        3.5148399631824243     
   31.200000000000003        92.000000000000000        3.5056632992046506     
   31.200000000000003        92.800000000000011        3.5150288610759741     
   31.200000000000003        93.600000000000009        3.5041505528333818     
   31.200000000000003        94.400000000000006        3.5146431147942780     
   31.200000000000003        95.200000000000003        3.5027186169223237     
   31.200000000000003        96.000000000000000        3.4991052552802855     
   31.200000000000003        96.800000000000011        3.5132414619436707     
   31.200000000000003        97.600000000000009        3.5081269933327066     
   31.200000000000003        98.400000000000006        3.4955879935128253     
   31.200000000000003        99.200000000000003        3.4997788774397387     
   31.200000000000003        100.00000000000000        3.5083245401590433     
   31.200000000000003        100.80000000000001        3.5106832441847309     
   31.200000000000003        101.60000000000001        3.5050143665165105     
   31.200000000000003        102.40000000000001        3.4970269725906649     

   32.000000000000000       0.80000000000000004        3.5148089721505391     
   32.000000000000000        1.6000000000000001        3.5023000354129525     
   32.000000000000000        2.4000000000000004        3.4917994103165628     
   32.000000000000000        3.2000000000000002        3.5143058196090537     
   32.000000000000000        4.0000000000000000        3.4973425717589697     
   32.000000000000000        4.8000000000000007        3.5044643961478297     
   32.000000000000000        5.6000000000000005        3.4957393677806481     
   32.000000000000000        6.4000000000000004        3.5075927911487361     
   32.000000000000000        7.2000000000000002        3.4974847314939201     
   32.000000000000000        8.0000000000000000        3.5031725805462930     
   32.000000000000000        8.8000000000000007        3.4965131718190392     
   32.000000000000000        9.6000000000000014        3.5129059786512027     
   32.000000000000000        10.400000000000000        3.5058883537963479     
   32.000000000000000        11.200000000000001        3.4964606691617575     
   32.000000000000000        12.000000000000000        3.5119437142703855     
   32.000000000000000        12.800000000000001        3.5022470580498024     
   32.000000000000000        13.600000000000001        3.4965074021015270     
   32.000000000000000        14.400000000000000        3.5107611092852724     
   32.000000000000000        15.200000000000001        3.5024468638878745     
   32.000000000000000        16.000000000000000        3.4966185580741200     
   32.000000000000000        16.800000000000001        3.5039657436666003     
   32.000000000000000        17.600000000000001        3.5158825652355508     
   32.000000000000000        18.400000000000002        3.4981249337354998     
   32.000000000000000        19.200000000000003        3.5083342966363045     
   32.000000000000000        20.000000000000000        3.4995957252191654     
   32.000000000000000        20.800000000000001        3.5154722180210571     
   32.000000000000000        21.600000000000001        3.5066136545186950     
   32.000000000000000        22.400000000000002        3.4974618240897648     
   32.000000000000000        23.200000000000003        3.4952457034476159     
   32.000000000000000        24.000000000000000        3.5117868320034362     
   32.000000000000000        24.800000000000001        3.5128020392701313     
   32.000000000000000        25.600000000000001        3.4959487634499284     
   32.000000000000000        26.400000000000002        3.5059630023037482     
   32.000000000000000        27.200000000000003        3.5109056151218074     
   32.000000000000000        28.000000000000000        3.5105331586790030     
   32.000000000000000        28.800000000000001        3.5024847643888135     
   32.000000000000000        29.600000000000001        3.4962656727032195     
   32.000000000000000        30.400000000000002        3.5130656561875795     
   32.000000000000000        31.200000000000003        3.4959562688936110     
   32.000000000000000        32.000000000000000        3.4964635220543241     
   32.000000000000000        32.800000000000004        3.5116319684409030     
   32.000000000000000        33.600000000000001        3.5110091344606911     
   32.000000000000000        34.399999999999999        3.4993312668230510     
   32.000000000000000        35.200000000000003        4.4976193166035721     
   32.000000000000000        36.000000000000000        4.5143096573743069     
   32.000000000000000        36.800000000000004        4.5073256559183932     
   32.000000000000000        37.600000000000001        4.5193121696533591     
   32.000000000000000        38.400000000000006        4.6306230812013123     
   32.000000000000000        39.200000000000003        4.7637172682825142     
   32.000000000000000        40.000000000000000        4.8750884478453491     
   32.000000000000000        40.800000000000004        4.9598219275667184     
   32.000000000000000        41.600000000000001        5.0155633863919080     
   32.000000000000000        42.400000000000006        5.0411023493528679     
   32.000000000000000        43.200000000000003        5.0371158640878884     
   32.000000000000000        44.000000000000000        5.0054282046722554     
   32.000000000000000        44.800000000000004        4.9429526112847775     
   32.000000000000000        45.600000000000001        4.8424353843376480     
   32.000000000000000        46.400000000000006        4.6969565774020472     
   32.000000000000000        47.200000000000003        4.5046964024485359     
   32.000000000000000        48.000000000000000        3.5464515599065400     
   32.000000000000000        48.800000000000004        3.5034053650029731     
   32.000000000000000        49.600000000000001        3.5060878829444091     
   32.000000000000000        50.400000000000006        3.4956663775405294     
   32.000000000000000        51.200000000000003        3.5021568494442383     
   32.000000000000000        52.000000000000000        3.5044922080086649     
   32.000000000000000        52.800000000000004        3.5009194417616558     
   32.000000000000000        53.600000000000001        3.5161292278973666     
   32.000000000000000        54.400000000000006        3.4974131133049515     
   32.000000000000000        55.200000000000003        3.5098060118376728     
   32.000000000000000        56.000000000000000        3.4982267462815093
[truncated: 894,528 more chars]
