# Supplementary material for: A first-principles phase field method for quantitatively predicting multi-composition phase separation without thermodynamic empirical parameter
Source: Nat Commun. 2019 Aug 1;10:3451. doi: 10.1038/s41467-019-11248-z (PMC6671953; doi:10.1038/s41467-019-11248-z)
Supplement: Supplementary file 3 — Source Data [file 41467_2019_11248_MOESM3_ESM.zip › supplementary-files/data-files/Fig.6/Fig6-h-Ni82%/out_Ni_10000-82.0%]

  0.80000000000000004       0.80000000000000004        4.0994940733184464     
  0.80000000000000004        1.6000000000000001        4.1002131834352982     
  0.80000000000000004        2.4000000000000004        4.0991678880192666     
  0.80000000000000004        3.2000000000000002        4.0994792457563580     
  0.80000000000000004        4.0000000000000000        4.0987621558811282     
  0.80000000000000004        4.8000000000000007        4.0991632916441754     
  0.80000000000000004        5.6000000000000005        4.1008858191573037     
  0.80000000000000004        6.4000000000000004        4.1003530740435741     
  0.80000000000000004        7.2000000000000002        4.0995645805439169     
  0.80000000000000004        8.0000000000000000        4.0999304308708817     
  0.80000000000000004        8.8000000000000007        4.0997975080760298     
  0.80000000000000004        9.6000000000000014        4.1009927597599054     
  0.80000000000000004        10.400000000000000        4.1018272543036112     
  0.80000000000000004        11.200000000000001        4.1024653244419316     
  0.80000000000000004        12.000000000000000        4.1027529356026013     
  0.80000000000000004        12.800000000000001        4.1029242361789926     
  0.80000000000000004        13.600000000000001        4.1032126977833308     
  0.80000000000000004        14.400000000000000        4.1025350768341342     
  0.80000000000000004        15.200000000000001        4.1014091828677399     
  0.80000000000000004        16.000000000000000        4.1001012645321833     
  0.80000000000000004        16.800000000000001        4.0984403466776369     
  0.80000000000000004        17.600000000000001        4.0967571614053249     
  0.80000000000000004        18.400000000000002        4.0952166186495935     
  0.80000000000000004        19.200000000000003        4.0933710239033907     
  0.80000000000000004        20.000000000000000        4.0926073669793759     
  0.80000000000000004        20.800000000000001        4.0922248278589723     
  0.80000000000000004        21.600000000000001        4.0916962121169362     
  0.80000000000000004        22.400000000000002        4.0915138184425430     
  0.80000000000000004        23.200000000000003        4.0915714665137468     
  0.80000000000000004        24.000000000000000        4.0927967517113100     
  0.80000000000000004        24.800000000000001        4.0925957503567671     
  0.80000000000000004        25.600000000000001        4.0930719723968965     
  0.80000000000000004        26.400000000000002        4.0938232600535613     
  0.80000000000000004        27.200000000000003        4.0939903031112488     
  0.80000000000000004        28.000000000000000        4.0935455445713549     
  0.80000000000000004        28.800000000000001        4.0963303229045787     
  0.80000000000000004        29.600000000000001        4.0962819947905329     
  0.80000000000000004        30.400000000000002        4.0972631132767185     
  0.80000000000000004        31.200000000000003        4.0985434104178049     
  0.80000000000000004        32.000000000000000        4.0991635651511524     
  0.80000000000000004        32.800000000000004        4.0995128406025891     
  0.80000000000000004        33.600000000000001        4.0998719716323970     
  0.80000000000000004        34.399999999999999        4.1001588426525375     
  0.80000000000000004        35.200000000000003        4.1010838171329143     
  0.80000000000000004        36.000000000000000        4.0992809083003818     
  0.80000000000000004        36.800000000000004        4.1004839781364195     
  0.80000000000000004        37.600000000000001        4.1007802084571736     
  0.80000000000000004        38.400000000000006        4.1007930185436168     
  0.80000000000000004        39.200000000000003        4.1002173598693910     
  0.80000000000000004        40.000000000000000        4.1007054545831521     
  0.80000000000000004        40.800000000000004        4.1004327529381142     
  0.80000000000000004        41.600000000000001        4.1006124918639983     
  0.80000000000000004        42.400000000000006        4.0989250626745237     
  0.80000000000000004        43.200000000000003        4.0998750818124634     
  0.80000000000000004        44.000000000000000        4.0968735693371272     
  0.80000000000000004        44.800000000000004        4.0958268952893171     
  0.80000000000000004        45.600000000000001        4.0940388370499772     
  0.80000000000000004        46.400000000000006        4.0936355319951172     
  0.80000000000000004        47.200000000000003        4.0922743122984730     
  0.80000000000000004        48.000000000000000        4.0918873392815422     
  0.80000000000000004        48.800000000000004        4.0905083612549564     
  0.80000000000000004        49.600000000000001        4.0902660474523227     
  0.80000000000000004        50.400000000000006        4.0905802926018389     
  0.80000000000000004        51.200000000000003        4.0903807344195373     
  0.80000000000000004        52.000000000000000        4.0910706163897066     
  0.80000000000000004        52.800000000000004        4.0910046454100115     
  0.80000000000000004        53.600000000000001        4.0917829292271666     
  0.80000000000000004        54.400000000000006        4.0919599538505143     
  0.80000000000000004        55.200000000000003        4.0930879788487635     
  0.80000000000000004        56.000000000000000        4.0945541127383658     
  0.80000000000000004        56.800000000000004        4.0957057931927237     
  0.80000000000000004        57.600000000000001        4.0975337881382581     
  0.80000000000000004        58.400000000000006        4.0989880280345892     
  0.80000000000000004        59.200000000000003        4.1013672687599225     
  0.80000000000000004        60.000000000000000        4.1028170075459309     
  0.80000000000000004        60.800000000000004        4.1051866915021602     
  0.80000000000000004        61.600000000000001        4.1059021824243764     
  0.80000000000000004        62.400000000000006        4.1061330152127384     
  0.80000000000000004        63.200000000000003        4.1051568824549109     
  0.80000000000000004        64.000000000000000        4.1033577133399559     
  0.80000000000000004        64.799999999999997        4.1003731845042424     
  0.80000000000000004        65.600000000000009        4.0965965778087234     
  0.80000000000000004        66.400000000000006        4.0903005271316042     
  0.80000000000000004        67.200000000000003        4.0869840233005013     
  0.80000000000000004        68.000000000000000        4.0814762865859819     
  0.80000000000000004        68.799999999999997        4.0770154621684664     
  0.80000000000000004        69.600000000000009        4.0734378066087382     
  0.80000000000000004        70.400000000000006        4.0707833260083577     
  0.80000000000000004        71.200000000000003        4.0692082805432257     
  0.80000000000000004        72.000000000000000        4.0683931501372497     
  0.80000000000000004        72.799999999999997        4.0686838913539534     
  0.80000000000000004        73.600000000000009        4.0681655090909343     
  0.80000000000000004        74.400000000000006        4.0674752096666626     
  0.80000000000000004        75.200000000000003        4.0663152250770853     
  0.80000000000000004        76.000000000000000        4.0650893632712357     
  0.80000000000000004        76.800000000000011        4.0636205543972928     
  0.80000000000000004        77.600000000000009        4.0618799276871025     
  0.80000000000000004        78.400000000000006        4.0610930170973756     
  0.80000000000000004        79.200000000000003        4.0609629888117107     
  0.80000000000000004        80.000000000000000        4.0615879824593364     
  0.80000000000000004        80.800000000000011        4.0637451966512161     
  0.80000000000000004        81.600000000000009        4.0675111370447770     
  0.80000000000000004        82.400000000000006        4.0727256147946473     
  0.80000000000000004        83.200000000000003        4.0783967503563563     
  0.80000000000000004        84.000000000000000        4.0841256051376984     
  0.80000000000000004        84.800000000000011        4.0893320423238828     
  0.80000000000000004        85.600000000000009        4.0941519626005043     
  0.80000000000000004        86.400000000000006        4.0991053694621806     
  0.80000000000000004        87.200000000000003        4.1001734459188404     
  0.80000000000000004        88.000000000000000        4.1016253543155514     
  0.80000000000000004        88.800000000000011        4.1023334941489829     
  0.80000000000000004        89.600000000000009        4.1027812119991278     
  0.80000000000000004        90.400000000000006        4.1019592445816242     
  0.80000000000000004        91.200000000000003        4.1014620847388317     
  0.80000000000000004        92.000000000000000        4.1008140896197069     
  0.80000000000000004        92.800000000000011        4.1004387492821355     
  0.80000000000000004        93.600000000000009        4.1008532749294213     
  0.80000000000000004        94.400000000000006        4.0997989201829927     
  0.80000000000000004        95.200000000000003        4.0996093512657446     
  0.80000000000000004        96.000000000000000        4.0997570159095940     
  0.80000000000000004        96.800000000000011        4.1001911297505869     
  0.80000000000000004        97.600000000000009        4.1003199084907003     
  0.80000000000000004        98.400000000000006        4.0997153535380884     
  0.80000000000000004        99.200000000000003        4.0999809752502046     
  0.80000000000000004        100.00000000000000        4.0997436690013203     
  0.80000000000000004        100.80000000000001        4.0996870809603241     
  0.80000000000000004        101.60000000000001        4.1002503526651557     
  0.80000000000000004        102.40000000000001        4.0999368324208350     

   1.6000000000000001       0.80000000000000004        4.0986035794383868     
   1.6000000000000001        1.6000000000000001        4.0998968770714406     
   1.6000000000000001        2.4000000000000004        4.1011421263454828     
   1.6000000000000001        3.2000000000000002        4.1001467945574701     
   1.6000000000000001        4.0000000000000000        4.0997852682092670     
   1.6000000000000001        4.8000000000000007        4.1005614654319267     
   1.6000000000000001        5.6000000000000005        4.0997110441264164     
   1.6000000000000001        6.4000000000000004        4.1001210415820557     
   1.6000000000000001        7.2000000000000002        4.1001238469563450     
   1.6000000000000001        8.0000000000000000        4.1002422322422030     
   1.6000000000000001        8.8000000000000007        4.1009918296196997     
   1.6000000000000001        9.6000000000000014        4.1018766150683748     
   1.6000000000000001        10.400000000000000        4.1029396634595336     
   1.6000000000000001        11.200000000000001        4.1044011947468473     
   1.6000000000000001        12.000000000000000        4.1036483105353092     
   1.6000000000000001        12.800000000000001        4.1034203759877519     
   1.6000000000000001        13.600000000000001        4.1025805742237367     
   1.6000000000000001        14.400000000000000        4.1024174905601205     
   1.6000000000000001        15.200000000000001        4.1010489071868799     
   1.6000000000000001        16.000000000000000        4.0995529688744963     
   1.6000000000000001        16.800000000000001        4.0971682967096923     
   1.6000000000000001        17.600000000000001        4.0953619718986003     
   1.6000000000000001        18.400000000000002        4.0931359321826655     
   1.6000000000000001        19.200000000000003        4.0929606598859971     
   1.6000000000000001        20.000000000000000        4.0891179421711081     
   1.6000000000000001        20.800000000000001        4.0893970278694107     
   1.6000000000000001        21.600000000000001        4.0905574628213932     
   1.6000000000000001        22.400000000000002        4.0892172053046574     
   1.6000000000000001        23.200000000000003        4.0867035042735109     
   1.6000000000000001        24.000000000000000        4.0901059724337436     
   1.6000000000000001        24.800000000000001        4.0913222355157242     
   1.6000000000000001        25.600000000000001        4.0924934162740936     
   1.6000000000000001        26.400000000000002        4.0938394878174993     
   1.6000000000000001        27.200000000000003        4.0959246654132073     
   1.6000000000000001        28.000000000000000        4.0973308504661334     
   1.6000000000000001        28.800000000000001        4.0972351789151800     
   1.6000000000000001        29.600000000000001        4.0993551670488468     
   1.6000000000000001        30.400000000000002        4.0993941892797165     
   1.6000000000000001        31.200000000000003        4.1006463615060467     
   1.6000000000000001        32.000000000000000        4.1008600740143137     
   1.6000000000000001        32.800000000000004        4.1000354089765727     
   1.6000000000000001        33.600000000000001        4.1008799775085532     
   1.6000000000000001        34.399999999999999        4.1013939054851658     
   1.6000000000000001        35.200000000000003        4.1001593773456113     
   1.6000000000000001        36.000000000000000        4.1009397740919873     
   1.6000000000000001        36.800000000000004        4.1009619692350148     
   1.6000000000000001        37.600000000000001        4.1007932999617962     
   1.6000000000000001        38.400000000000006        4.1009037526466114     
   1.6000000000000001        39.200000000000003        4.1007165577899629     
   1.6000000000000001        40.000000000000000        4.0992586429238056     
   1.6000000000000001        40.800000000000004        4.0998641562468610     
   1.6000000000000001        41.600000000000001        4.0989204261175809     
   1.6000000000000001        42.400000000000006        4.0972893754234523     
   1.6000000000000001        43.200000000000003        4.0957902649771540     
   1.6000000000000001        44.000000000000000        4.0944368495364873     
   1.6000000000000001        44.800000000000004        4.0933184868085286     
   1.6000000000000001        45.600000000000001        4.0924201286940294     
   1.6000000000000001        46.400000000000006        4.0925996177463917     
   1.6000000000000001        47.200000000000003        4.0911891941006315     
   1.6000000000000001        48.000000000000000        4.0904711106510074     
   1.6000000000000001        48.800000000000004        4.0904564085884791     
   1.6000000000000001        49.600000000000001        4.0907313313407796     
   1.6000000000000001        50.400000000000006        4.0913379403940029     
   1.6000000000000001        51.200000000000003        4.0915317074289410     
   1.6000000000000001        52.000000000000000        4.0913927639985790     
   1.6000000000000001        52.800000000000004        4.0914433506034555     
   1.6000000000000001        53.600000000000001        4.0913439188191791     
   1.6000000000000001        54.400000000000006        4.0911552668254370     
   1.6000000000000001        55.200000000000003        4.0913005642905880     
   1.6000000000000001        56.000000000000000        4.0918886861065298     
   1.6000000000000001        56.800000000000004        4.0927613529107205     
   1.6000000000000001        57.600000000000001        4.0938180201775110     
   1.6000000000000001        58.400000000000006        4.0957321076369553     
   1.6000000000000001        59.200000000000003        4.0968948276738919     
   1.6000000000000001        60.000000000000000        4.1004392707805843     
   1.6000000000000001        60.800000000000004        4.1019618981536023     
   1.6000000000000001        61.600000000000001        4.1037511510130216     
   1.6000000000000001        62.400000000000006        4.1044869467607583     
   1.6000000000000001        63.200000000000003        4.1063173995887610     
   1.6000000000000001        64.000000000000000        4.1062830704090318     
   1.6000000000000001        64.799999999999997        4.1027127895338618     
   1.6000000000000001        65.600000000000009        4.1009795819999830     
   1.6000000000000001        66.400000000000006        4.0973858013736653     
   1.6000000000000001        67.200000000000003        4.0934566570169562     
   1.6000000000000001        68.000000000000000        4.0892822579986365     
   1.6000000000000001        68.799999999999997        4.0839513700979593     
   1.6000000000000001        69.600000000000009        4.0806985383965291     
   1.6000000000000001        70.400000000000006        4.0759648248912841     
   1.6000000000000001        71.200000000000003        4.0737140152355096     
   1.6000000000000001        72.000000000000000        4.0695299798804347     
   1.6000000000000001        72.799999999999997        4.0667666214337670     
   1.6000000000000001        73.600000000000009        4.0645438279187607     
   1.6000000000000001        74.400000000000006        4.0626764955350110     
   1.6000000000000001        75.200000000000003        4.0614319868313942     
   1.6000000000000001        76.000000000000000        4.0623436464136358     
   1.6000000000000001        76.800000000000011        4.0600681746018301     
   1.6000000000000001        77.600000000000009        4.0612204489851012     
   1.6000000000000001        78.400000000000006        4.0618623041076143     
   1.6000000000000001        79.200000000000003        4.0649841956844348     
   1.6000000000000001        80.000000000000000        4.0671132094763154     
   1.6000000000000001        80.800000000000011        4.0705446961657392     
   1.6000000000000001        81.600000000000009        4.0748105201904767     
   1.6000000000000001        82.400000000000006        4.0789208696307817     
   1.6000000000000001        83.200000000000003        4.0826242835501745     
   1.6000000000000001        84.000000000000000        4.0877169337846970     
   1.6000000000000001        84.800000000000011        4.0917446582228925     
   1.6000000000000001        85.600000000000009        4.0937445016394802     
   1.6000000000000001        86.400000000000006        4.0974853862358831     
   1.6000000000000001        87.200000000000003        4.0993626842151212     
   1.6000000000000001        88.000000000000000        4.0999566593692398     
   1.6000000000000001        88.800000000000011        4.1013290083005369     
   1.6000000000000001        89.600000000000009        4.1015094503793579     
   1.6000000000000001        90.400000000000006        4.1014281560572368     
   1.6000000000000001        91.200000000000003        4.1012534664622722     
   1.6000000000000001        92.000000000000000        4.1010915552541185     
   1.6000000000000001        92.800000000000011        4.1008356118149036     
   1.6000000000000001        93.600000000000009        4.0993230949443156     
   1.6000000000000001        94.400000000000006        4.0997823615791731     
   1.6000000000000001        95.200000000000003        4.1017063847003570     
   1.6000000000000001        96.000000000000000        4.1004007858538287     
   1.6000000000000001        96.800000000000011        4.1002940162189958     
   1.6000000000000001        97.600000000000009        4.1000670143776201     
   1.6000000000000001        98.400000000000006        4.1001723967273689     
   1.6000000000000001        99.200000000000003        4.1001057236738534     
   1.6000000000000001        100.00000000000000        4.1003433325448189     
   1.6000000000000001        100.80000000000001        4.1001848505079632     
   1.6000000000000001        101.60000000000001        4.0998142201439443     
   1.6000000000000001        102.40000000000001        4.0999066034066862     

   2.4000000000000004       0.80000000000000004        4.0998263013539678     
   2.4000000000000004        1.6000000000000001        4.0998150866109846     
   2.4000000000000004        2.4000000000000004        4.0999162451440379     
   2.4000000000000004        3.2000000000000002        4.0993708747319149     
   2.4000000000000004        4.0000000000000000        4.0987747884072308     
   2.4000000000000004        4.8000000000000007        4.0990944387951629     
   2.4000000000000004        5.6000000000000005        4.1001708743213117     
   2.4000000000000004        6.4000000000000004        4.1003180062200943     
   2.4000000000000004        7.2000000000000002        4.1007755827401811     
   2.4000000000000004        8.0000000000000000        4.1005413310017929     
   2.4000000000000004        8.8000000000000007        4.1003681622359434     
   2.4000000000000004        9.6000000000000014        4.1025585529436288     
   2.4000000000000004        10.400000000000000        4.1034986833185165     
   2.4000000000000004        11.200000000000001        4.1034989161934154     
   2.4000000000000004        12.000000000000000        4.1031164610429673     
   2.4000000000000004        12.800000000000001        4.0998251080755130     
   2.4000000000000004        13.600000000000001        4.1011165165707384     
   2.4000000000000004        14.400000000000000        4.0992975435975509     
   2.4000000000000004        15.200000000000001        4.0969381346028966     
   2.4000000000000004        16.000000000000000        4.0950217212564839     
   2.4000000000000004        16.800000000000001        4.0924375332258425     
   2.4000000000000004        17.600000000000001        4.0900795082878396     
   2.4000000000000004        18.400000000000002        4.0885675476876360     
   2.4000000000000004        19.200000000000003        4.0860354931170466     
   2.4000000000000004        20.000000000000000        4.0845011650984597     
   2.4000000000000004        20.800000000000001        4.0833418459543083     
   2.4000000000000004        21.600000000000001        4.0836306671532521     
   2.4000000000000004        22.400000000000002        4.0835719596888724     
   2.4000000000000004        23.200000000000003        4.0844926899416123     
   2.4000000000000004        24.000000000000000        4.0858358145600064     
   2.4000000000000004        24.800000000000001        4.0876557380042025     
   2.4000000000000004        25.600000000000001        4.0896509755380377     
   2.4000000000000004        26.400000000000002        4.0910982778662603     
   2.4000000000000004        27.200000000000003        4.0955594897171208     
   2.4000000000000004        28.000000000000000        4.0968586996052601     
   2.4000000000000004        28.800000000000001        4.1002057214203456     
   2.4000000000000004        29.600000000000001        4.1005538085743334     
   2.4000000000000004        30.400000000000002        4.1015517260566163     
   2.4000000000000004        31.200000000000003        4.1029709493234918     
   2.4000000000000004        32.000000000000000        4.1017248985705894     
   2.4000000000000004        32.800000000000004        4.1022026221860379     
   2.4000000000000004        33.600000000000001        4.1019502168986346     
   2.4000000000000004        34.399999999999999        4.1012124084618629     
   2.4000000000000004        35.200000000000003        4.1002678115680586     
   2.4000000000000004        36.000000000000000        4.1005510125616409     
   2.4000000000000004        36.800000000000004        4.0992941237852314     
   2.4000000000000004        37.600000000000001        4.1005354809271441     
   2.4000000000000004        38.400000000000006        4.1007469075070277     
   2.4000000000000004        39.200000000000003        4.1005789693660928     
   2.4000000000000004        40.000000000000000        4.1000124843449113     
   2.4000000000000004        40.800000000000004        4.0987263292979943     
   2.4000000000000004        41.600000000000001        4.0976949917884555     
   2.4000000000000004        42.400000000000006        4.0960261472158814     
   2.4000000000000004        43.200000000000003        4.0953303120837665     
   2.4000000000000004        44.000000000000000        4.0926019655011920     
   2.4000000000000004        44.800000000000004        4.0916201648746995     
   2.4000000000000004        45.600000000000001        4.0913054510757965     
   2.4000000000000004        46.400000000000006        4.0916018761210218     
   2.4000000000000004        47.200000000000003        4.0927276006062350     
   2.4000000000000004        48.000000000000000        4.0933338094171736     
   2.4000000000000004        48.800000000000004        4.0944430161278333     
   2.4000000000000004        49.600000000000001        4.0957829510189496     
   2.4000000000000004        50.400000000000006        4.0967969596306517     
   2.4000000000000004        51.200000000000003        4.0978640409052431     
   2.4000000000000004        52.000000000000000        4.0963807688224732     
   2.4000000000000004        52.800000000000004        4.0946446956463785     
   2.4000000000000004        53.600000000000001        4.0949422350186619     
   2.4000000000000004        54.400000000000006        4.0935113968264680     
   2.4000000000000004        55.200000000000003        4.0916333318515976     
   2.4000000000000004        56.000000000000000        4.0911539154388121     
   2.4000000000000004        56.800000000000004        4.0908115238634419     
   2.4000000000000004        57.600000000000001        4.0916686147691754     
   2.4000000000000004        58.400000000000006        4.0935206122756380     
   2.4000000000000004        59.200000000000003        4.0954574360777798     
   2.4000000000000004        60.000000000000000        4.0970279222358288     
   2.4000000000000004        60.800000000000004        4.0989931040323153     
   2.4000000000000004        61.600000000000001        4.1012937272963388     
   2.4000000000000004        62.400000000000006        4.1028696576774530     
   2.4000000000000004        63.200000000000003        4.1039024884342430     
   2.4000000000000004        64.000000000000000        4.1038638518854729     
   2.4000000000000004        64.799999999999997        4.1027816189388533     
   2.4000000000000004        65.600000000000009        4.1026996595814920     
   2.4000000000000004        66.400000000000006        4.1011845469537578     
   2.4000000000000004        67.200000000000003        4.0993015763771652     
   2.4000000000000004        68.000000000000000        4.0962466035873160     
   2.4000000000000004        68.799999999999997        4.0929220342270378     
   2.4000000000000004        69.600000000000009        4.0891316123067023     
   2.4000000000000004        70.400000000000006        4.0847481334073086     
   2.4000000000000004        71.200000000000003        4.0809324673861331     
   2.4000000000000004        72.000000000000000        4.0766075273356481     
   2.4000000000000004        72.799999999999997        4.0734650852052807     
   2.4000000000000004        73.600000000000009        4.0710609885663205     
   2.4000000000000004        74.400000000000006        4.0696866439803934     
   2.4000000000000004        75.200000000000003        4.0678616722459635     
   2.4000000000000004        76.000000000000000        4.0676038524643490     
   2.4000000000000004        76.800000000000011        4.0686309838356225     
   2.4000000000000004        77.600000000000009        4.0707998201820974     
   2.4000000000000004        78.400000000000006        4.0718562217476171     
   2.4000000000000004        79.200000000000003        4.0757683960362945     
   2.4000000000000004        80.000000000000000        4.0783494487960059     
   2.4000000000000004        80.800000000000011        4.0814335843977521     
   2.4000000000000004        81.600000000000009        4.0843008620814869     
   2.4000000000000004        82.400000000000006        4.0869624471529402     
   2.4000000000000004        83.200000000000003        4.0875334980780664     
   2.4000000000000004        84.000000000000000        4.0909162212254468     
   2.4000000000000004        84.800000000000011        4.0918129375439545     
   2.4000000000000004        85.600000000000009        4.0940116679770719     
   2.4000000000000004        86.400000000000006        4.0956211122054480     
   2.4000000000000004        87.200000000000003        4.0967409075306724     
   2.4000000000000004        88.000000000000000        4.0984751316062331     
   2.4000000000000004        88.800000000000011        4.0991879852027244     
   2.4000000000000004        89.600000000000009        4.1001964502074673     
   2.4000000000000004        90.400000000000006        4.0990205875713341     
   2.4000000000000004        91.200000000000003        4.1006525878586242     
   2.4000000000000004        92.000000000000000        4.1011390685334579     
   2.4000000000000004        92.800000000000011        4.1009856570005665     
   2.4000000000000004        93.600000000000009        4.1002268367787451     
   2.4000000000000004        94.400000000000006        4.1011221138061638     
   2.4000000000000004        95.200000000000003        4.0979971826075108     
   2.4000000000000004        96.000000000000000        4.1006374880208600     
   2.4000000000000004        96.800000000000011        4.1002674232269056     
   2.4000000000000004        97.600000000000009        4.0983678101412844     
   2.4000000000000004        98.400000000000006        4.1012523335587794     
   2.4000000000000004        99.200000000000003        4.1003771000709373     
   2.4000000000000004        100.00000000000000        4.1002003897147032     
   2.4000000000000004        100.80000000000001        4.1006817079617228     
   2.4000000000000004        101.60000000000001        4.1002764409445005     
   2.4000000000000004        102.40000000000001        4.1003240662846876     

   3.2000000000000002       0.80000000000000004        4.1001783924961392     
   3.2000000000000002        1.6000000000000001        4.0994465932415149     
   3.2000000000000002        2.4000000000000004        4.0994038666175090     
   3.2000000000000002        3.2000000000000002        4.0993547432555717     
   3.2000000000000002        4.0000000000000000        4.0996416892283509     
   3.2000000000000002        4.8000000000000007        4.1000369382446085     
   3.2000000000000002        5.6000000000000005        4.0988956616323859     
   3.2000000000000002        6.4000000000000004        4.1010665979417587     
   3.2000000000000002        7.2000000000000002        4.1009848837431901     
   3.2000000000000002        8.0000000000000000        4.1009553161568872     
   3.2000000000000002        8.8000000000000007        4.1027540218929985     
   3.2000000000000002        9.6000000000000014        4.1029398425557462     
   3.2000000000000002        10.400000000000000        4.1030516977132487     
   3.2000000000000002        11.200000000000001        4.1000064739176203     
   3.2000000000000002        12.000000000000000        4.1005341267334456     
   3.2000000000000002        12.800000000000001        4.0981017781454607     
   3.2000000000000002        13.600000000000001        4.0949095324770690     
   3.2000000000000002        14.400000000000000        4.0929859538300590     
   3.2000000000000002        15.200000000000001        4.0904048183392332     
   3.2000000000000002        16.000000000000000        4.0870497471901652     
   3.2000000000000002        16.800000000000001        4.0843673169138279     
   3.2000000000000002        17.600000000000001        4.0821121850445152     
   3.2000000000000002        18.400000000000002        4.0797394355422805     
   3.2000000000000002        19.200000000000003        4.0779901340869236     
   3.2000000000000002        20.000000000000000        4.0764809663976669     
   3.2000000000000002        20.800000000000001        4.0774407723947093     
   3.2000000000000002        21.600000000000001        4.0746076795888140     
   3.2000000000000002        22.400000000000002        4.0752891554783863     
   3.2000000000000002        23.200000000000003        4.0766022029633051     
   3.2000000000000002        24.000000000000000        4.0785664509470587     
   3.2000000000000002        24.800000000000001        4.0805126167852777     
   3.2000000000000002        25.600000000000001        4.0834094884575984     
   3.2000000000000002        26.400000000000002        4.0854916555913254     
   3.2000000000000002        27.200000000000003        4.0922405272052726     
   3.2000000000000002        28.000000000000000        4.0938349014390401     
   3.2000000000000002        28.800000000000001        4.0974472210831285     
   3.2000000000000002        29.600000000000001        4.0997721968647323     
   3.2000000000000002        30.400000000000002        4.1014339798983004     
   3.2000000000000002        31.200000000000003        4.1024135886925039     
   3.2000000000000002        32.000000000000000        4.1025933467445999     
   3.2000000000000002        32.800000000000004        4.1026850461363171     
   3.2000000000000002        33.600000000000001        4.1023486327697691     
   3.2000000000000002        34.399999999999999        4.1017712570638842     
   3.2000000000000002        35.200000000000003        4.1012269204163943     
   3.2000000000000002        36.000000000000000        4.1008080506619500     
   3.2000000000000002        36.800000000000004        4.1012524723975297     
   3.2000000000000002        37.600000000000001        4.1008344051177437     
   3.2000000000000002        38.400000000000006        4.1011037754173163     
   3.2000000000000002        39.200000000000003        4.1002203461243054     
   3.2000000000000002        40.000000000000000        4.0994212392177589     
   3.2000000000000002        40.800000000000004        4.0980636734370304     
   3.2000000000000002        41.600000000000001        4.0973241021979216     
   3.2000000000000002        42.400000000000006        4.0926698195017881     
   3.2000000000000002        43.200000000000003        4.0929570767868988     
   3.2000000000000002        44.000000000000000        4.0922419871345337     
   3.2000000000000002        44.800000000000004        4.0911914862639414     
   3.2000000000000002        45.600000000000001        4.0920015152190112     
   3.2000000000000002        46.400000000000006        4.0943795403661376     
   3.2000000000000002        47.200000000000003        4.0974353937299597     
   3.2000000000000002        48.000000000000000        4.1011345810919098     
   3.2000000000000002        48.800000000000004        4.1036419532403672     
   3.2000000000000002        49.600000000000001        4.1066744727783870     
   3.2000000000000002        50.400000000000006        4.1088380142310337     
   3.2000000000000002        51.200000000000003        4.1093980615752619     
   3.2000000000000002        52.000000000000000        4.1093421563995456     
   3.2000000000000002        52.800000000000004        4.1061537384935649     
   3.2000000000000002        53.600000000000001        4.1034458214319054     
   3.2000000000000002        54.400000000000006        4.1001408416223697     
   3.2000000000000002        55.200000000000003        4.0969458045607130     
   3.2000000000000002        56.000000000000000        4.0935952985919597     
   3.2000000000000002        56.800000000000004        4.0914868264986533     
   3.2000000000000002        57.600000000000001        4.0909225143762029     
   3.2000000000000002        58.400000000000006        4.0911909641395612     
   3.2000000000000002        59.200000000000003        4.0924982698990480     
   3.2000000000000002        60.000000000000000        4.0947259555599507     
   3.2000000000000002        60.800000000000004        4.0970087784092977     
   3.2000000000000002        61.600000000000001        4.0990400171764705     
   3.2000000000000002        62.400000000000006        4.1005467956323987     
   3.2000000000000002        63.200000000000003        4.1024907796741283     
   3.2000000000000002        64.000000000000000        4.1045070181589871     
   3.2000000000000002        64.799999999999997        4.1035769510952074     
   3.2000000000000002        65.600000000000009        4.1036264476181810     
   3.2000000000000002        66.400000000000006        4.1027492602467088     
   3.2000000000000002        67.200000000000003        4.1024133705117745     
   3.2000000000000002        68.000000000000000        4.1012852383840066     
   3.2000000000000002        68.799999999999997        4.0963414696480465     
   3.2000000000000002        69.600000000000009        4.0949612004957201     
   3.2000000000000002        70.400000000000006        4.0916856360529446     
   3.2000000000000002        71.200000000000003        4.0908030807128295     
   3.2000000000000002        72.000000000000000        4.0843397881592782     
   3.2000000000000002        72.799999999999997        4.0811328535355473     
   3.2000000000000002        73.600000000000009        4.0797658309865152     
   3.2000000000000002        74.400000000000006        4.0790123807366241     
   3.2000000000000002        75.200000000000003        4.0779931414301460     
   3.2000000000000002        76.000000000000000        4.0799621432115112     
   3.2000000000000002        76.800000000000011        4.0817318928571069     
   3.2000000000000002        77.600000000000009        4.0844143903889814     
   3.2000000000000002        78.400000000000006        4.0874593771084280     
   3.2000000000000002        79.200000000000003        4.0896814654977760     
   3.2000000000000002        80.000000000000000        4.0922534793939134     
   3.2000000000000002        80.800000000000011        4.0938024694441966     
   3.2000000000000002        81.600000000000009        4.0943587989918218     
   3.2000000000000002        82.400000000000006        4.0952874751368116     
   3.2000000000000002        83.200000000000003        4.0945386862479571     
   3.2000000000000002        84.000000000000000        4.0956762890814939     
   3.2000000000000002        84.800000000000011        4.0934596958822436     
   3.2000000000000002        85.600000000000009        4.0940726729651988     
   3.2000000000000002        86.400000000000006        4.0941885105812013     
   3.2000000000000002        87.200000000000003        4.0950865230756746     
   3.2000000000000002        88.000000000000000        4.0959626896953898     
   3.2000000000000002        88.800000000000011        4.0963317170086571     
   3.2000000000000002        89.600000000000009        4.0983232020594249     
   3.2000000000000002        90.400000000000006        4.0996925417736083     
   3.2000000000000002        91.200000000000003        4.1005504899059169     
   3.2000000000000002        92.000000000000000        4.1003493930954056     
   3.2000000000000002        92.800000000000011        4.1010363286623503     
   3.2000000000000002        93.600000000000009        4.1008400095618116     
   3.2000000000000002        94.400000000000006        4.1008262155035204     
   3.2000000000000002        95.200000000000003        4.1002622084166944     
   3.2000000000000002        96.000000000000000        4.1004000773818827     
   3.2000000000000002        96.800000000000011        4.1000162217430836     
   3.2000000000000002        97.600000000000009        4.0989749145762193     
   3.2000000000000002        98.400000000000006        4.1007184785709496     
   3.2000000000000002        99.200000000000003        4.0991282328062679     
   3.2000000000000002        100.00000000000000        4.1011782421549956     
   3.2000000000000002        100.80000000000001        4.1007036757441719     
   3.2000000000000002        101.60000000000001        4.1012629081653671     
   3.2000000000000002        102.40000000000001        4.0978460046055671     

   4.0000000000000000       0.80000000000000004        4.1000120069069306     
   4.0000000000000000        1.6000000000000001        4.0999321311319772     
   4.0000000000000000        2.4000000000000004        4.0990042870872685     
   4.0000000000000000        3.2000000000000002        4.0992272409505670     
   4.0000000000000000        4.0000000000000000        4.0995087721624763     
   4.0000000000000000        4.8000000000000007        4.0998793038910168     
   4.0000000000000000        5.6000000000000005        4.1009123115132846     
   4.0000000000000000        6.4000000000000004        4.1015131229846062     
   4.0000000000000000        7.2000000000000002        4.1021651391307561     
   4.0000000000000000        8.0000000000000000        4.1022866639923583     
   4.0000000000000000        8.8000000000000007        4.1035956009245877     
   4.0000000000000000        9.6000000000000014        4.1023587006162421     
   4.0000000000000000        10.400000000000000        4.0987684429178781     
   4.0000000000000000        11.200000000000001        4.0990076184792015     
   4.0000000000000000        12.000000000000000        4.0952685864152922     
   4.0000000000000000        12.800000000000001        4.0920511428486019     
   4.0000000000000000        13.600000000000001        4.0892936233133819     
   4.0000000000000000        14.400000000000000        4.0842752274555680     
   4.0000000000000000        15.200000000000001        4.0806392235977826     
   4.0000000000000000        16.000000000000000        4.0763687628662488     
   4.0000000000000000        16.800000000000001        4.0749713047504112     
   4.0000000000000000        17.600000000000001        4.0715438027479536     
   4.0000000000000000        18.400000000000002        4.0711475808862216     
   4.0000000000000000        19.200000000000003        4.0703661147945054     
   4.0000000000000000        20.000000000000000        4.0692887298201059     
   4.0000000000000000        20.800000000000001        4.0682602515084021     
   4.0000000000000000        21.600000000000001        4.0689151111138937     
   4.0000000000000000        22.400000000000002        4.0697280675552383     
   4.0000000000000000        23.200000000000003        4.0700816764122356     
   4.0000000000000000        24.000000000000000        4.0705288540881588     
   4.0000000000000000        24.800000000000001        4.0737017986730573     
   4.0000000000000000        25.600000000000001        4.0754380509558255     
   4.0000000000000000        26.400000000000002        4.0789075416238783     
   4.0000000000000000        27.200000000000003        4.0832252199387371     
   4.0000000000000000        28.000000000000000        4.0889820850650889     
   4.0000000000000000        28.800000000000001        4.0921738948480915     
   4.0000000000000000        29.600000000000001        4.0955778983375195     
   4.0000000000000000        30.400000000000002        4.0994028800850639     
   4.0000000000000000        31.200000000000003        4.1010774391388409     
   4.0000000000000000        32.000000000000000        4.1023722024380165     
   4.0000000000000000        32.800000000000004        4.1031341880564849     
   4.0000000000000000        33.600000000000001        4.1029230408473598     
   4.0000000000000000        34.399999999999999        4.1024098999368155     
   4.0000000000000000        35.200000000000003        4.1015046164108551     
   4.0000000000000000        36.000000000000000        4.1009013488304866     
   4.0000000000000000        36.800000000000004        4.1012073031932514     
   4.0000000000000000        37.600000000000001        4.1007132189568507     
   4.0000000000000000        38.400000000000006        4.0999099097827418     
   4.0000000000000000        39.200000000000003        4.0996146256415420     
   4.0000000000000000        40.000000000000000        4.0986878966542672     
   4.0000000000000000        40.800000000000004        4.0983210730066402     
   4.0000000000000000        41.600000000000001        4.0938107178692853     
   4.0000000000000000        42.400000000000006        4.0930081041269970     
   4.0000000000000000        43.200000000000003        4.0914617277356040     
   4.0000000000000000        44.000000000000000        4.0928248891992496     
   4.0000000000000000        44.800000000000004        4.0922012993905348     
   4.0000000000000000        45.600000000000001        4.0955001823214152     
   4.0000000000000000        46.400000000000006        4.1002840137251981     
   4.0000000000000000        47.200000000000003        4.1060596359289017     
   4.0000000000000000        48.000000000000000        4.1124089906478440     
   4.0000000000000000        48.800000000000004        4.1191750827714246     
   4.0000000000000000        49.600000000000001        4.1244618180839829     
   4.0000000000000000        50.400000000000006        4.1277359887328249     
   4.0000000000000000        51.200000000000003        4.1291743356572024     
   4.0000000000000000        52.000000000000000        4.1271883497431121     
   4.0000000000000000        52.800000000000004        4.1232865698476120     
   4.0000000000000000        53.600000000000001        4.1182607316159681     
   4.0000000000000000        54.400000000000006        4.1123656036476728     
   4.0000000000000000        55.200000000000003        4.1058227712850073     
   4.0000000000000000        56.000000000000000        4.1003732984525696     
   4.0000000000000000        56.800000000000004        4.0942153443854128     
   4.0000000000000000        57.600000000000001        4.0917265444093927     
   4.0000000000000000        58.400000000000006        4.0903954594337222     
   4.0000000000000000        59.200000000000003        4.0910549679980708     
   4.0000000000000000        60.000000000000000        4.0928787517718757     
   4.0000000000000000        60.800000000000004        4.0948220970505220     
   4.0000000000000000        61.600000000000001        4.0967863503462532     
   4.0000000000000000        62.400000000000006        4.0990491466483876     
   4.0000000000000000        63.200000000000003        4.1008031764110466     
   4.0000000000000000        64.000000000000000        4.1018835051914282     
   4.0000000000000000        64.799999999999997        4.1028804391876523     
   4.0000000000000000        65.600000000000009        4.1033639280543959     
   4.0000000000000000        66.400000000000006        4.1040504918259746     
   4.0000000000000000        67.200000000000003        4.1035114917761684     
   4.0000000000000000        68.000000000000000        4.1029082877075815     
   4.0000000000000000        68.799999999999997        4.1018940325152498     
   4.0000000000000000        69.600000000000009        4.0985233703232176     
   4.0000000000000000        70.400000000000006        4.0956365744610803     
   4.0000000000000000        71.200000000000003        4.0944844391578146     
   4.0000000000000000        72.000000000000000        4.0903212605357968     
   4.0000000000000000        72.799999999999997        4.0882788992111969     
   4.0000000000000000        73.600000000000009        4.0876498480902317     
   4.0000000000000000        74.400000000000006        4.0870215931602605     
   4.0000000000000000        75.200000000000003        4.0899955931396850     
   4.0000000000000000        76.000000000000000        4.0931728385465904     
   4.0000000000000000        76.800000000000011        4.0963721501960926     
   4.0000000000000000        77.600000000000009        4.1005343421157177     
   4.0000000000000000        78.400000000000006        4.1036089097803066     
   4.0000000000000000        79.200000000000003        4.1084315482244413     
   4.0000000000000000        80.000000000000000        4.1095004040291148     
   4.0000000000000000        80.800000000000011        4.1096135880683864     
   4.0000000000000000        81.600000000000009        4.1079296234867408     
   4.0000000000000000        82.400000000000006        4.1068409672437234     
   4.0000000000000000        83.200000000000003        4.1026904392041450     
   4.0000000000000000        84.000000000000000        4.0990494761370284     
   4.0000000000000000        84.800000000000011        4.0964709626645801     
   4.0000000000000000        85.600000000000009        4.0945931878842599     
   4.0000000000000000        86.400000000000006        4.0932983414436617     
   4.0000000000000000        87.200000000000003        4.0931320663531716     
   4.0000000000000000        88.000000000000000        4.0937051989713407     
   4.0000000000000000        88.800000000000011        4.0950730222580720     
   4.0000000000000000        89.600000000000009        4.0969240967088956     
   4.0000000000000000        90.400000000000006        4.0994712932279525     
   4.0000000000000000        91.200000000000003        4.1003888788868741     
   4.0000000000000000        92.000000000000000        4.1019355832704703     
   4.0000000000000000        92.800000000000011        4.1012395437944402     
   4.0000000000000000        93.600000000000009        4.1013701749792002     
   4.0000000000000000        94.400000000000006        4.1015304819829392     
   4.0000000000000000        95.200000000000003        4.1009931720900745     
   4.0000000000000000        96.000000000000000        4.1006148465624168     
   4.0000000000000000        96.800000000000011        4.1001576734406253     
   4.0000000000000000        97.600000000000009        4.1001274300686559     
   4.0000000000000000        98.400000000000006        4.1007333958599617     
   4.0000000000000000        99.200000000000003        4.1002748712103241     
   4.0000000000000000        100.00000000000000        4.1003875541801014     
   4.0000000000000000        100.80000000000001        4.0991704120519206     
   4.0000000000000000        101.60000000000001        4.0995453497868617     
   4.0000000000000000        102.40000000000001        4.1008323455690059     

   4.8000000000000007       0.80000000000000004        4.0997514627351297     
   4.8000000000000007        1.6000000000000001        4.0989898233869191     
   4.8000000000000007        2.4000000000000004        4.0991848777830722     
   4.8000000000000007        3.2000000000000002        4.0993181375502026     
   4.8000000000000007        4.0000000000000000        4.0998825360985185     
   4.8000000000000007        4.8000000000000007        4.0990127143774497     
   4.8000000000000007        5.6000000000000005        4.1015271209122632     
   4.8000000000000007        6.4000000000000004        4.1022056023790654     
   4.8000000000000007        7.2000000000000002        4.1027718569407945     
   4.8000000000000007        8.0000000000000000        4.1028752026095461     
   4.8000000000000007        8.8000000000000007        4.1015972339793851     
   4.8000000000000007        9.6000000000000014        4.0997397854037994     
   4.8000000000000007        10.400000000000000        4.0977447553785664     
   4.8000000000000007        11.200000000000001        4.0938407753877071     
   4.8000000000000007        12.000000000000000        4.0885724972534501     
   4.8000000000000007        12.800000000000001        4.0842664148466099     
   4.8000000000000007        13.600000000000001        4.0799134373829631     
   4.8000000000000007        14.400000000000000        4.0755229548650780     
   4.8000000000000007        15.200000000000001        4.0725748013033929     
   4.8000000000000007        16.000000000000000        4.0698053195294328     
   4.8000000000000007        16.800000000000001        4.0692592964768188     
   4.8000000000000007        17.600000000000001        4.0698177154107995     
   4.8000000000000007        18.400000000000002        4.0705306445929015     
   4.8000000000000007        19.200000000000003        4.0708504605014451     
   4.8000000000000007        20.000000000000000        4.0715630119876396     
   4.8000000000000007        20.800000000000001        4.0708106079840896     
   4.8000000000000007        21.600000000000001        4.0709876951470019     
   4.8000000000000007        22.400000000000002        4.0699961773687212     
   4.8000000000000007        23.200000000000003        4.0712116009776489     
   4.8000000000000007        24.000000000000000        4.0689019628011973     
   4.8000000000000007        24.800000000000001        4.0687598185103075     
   4.8000000000000007        25.600000000000001        4.0699915349043598     
   4.8000000000000007        26.400000000000002        4.0715816341912365     
   4.8000000000000007        27.200000000000003        4.0743949617200306     
   4.8000000000000007        28.000000000000000        4.0791517325209021     
   4.8000000000000007        28.800000000000001        4.0844224618701057     
   4.8000000000000007        29.600000000000001        4.0896399198217326     
   4.8000000000000007        30.400000000000002        4.0939647522264826     
   4.8000000000000007        31.200000000000003        4.0974836296614789     
   4.8000000000000007        32.000000000000000        4.1006916737463426     
   4.8000000000000007        32.800000000000004        4.1029361527273407     
   4.8000000000000007        33.600000000000001        4.1031411579419039     
   4.8000000000000007        34.399999999999999        4.1029738789409889     
   4.8000000000000007        35.200000000000003        4.1030924022311464     
   4.8000000000000007        36.000000000000000        4.1020068633112361     
   4.8000000000000007        36.800000000000004        4.1014127951057677     
   4.8000000000000007        37.600000000000001        4.0994795136604987     
   4.8000000000000007        38.400000000000006        4.0999239805549985     
   4.8000000000000007        39.200000000000003        4.0986953743037740     
   4.8000000000000007        40.000000000000000        4.0977063458997929     
   4.8000000000000007        40.800000000000004        4.0957615375076983     
   4.8000000000000007        41.600000000000001        4.0934899229815080     
   4.8000000000000007        42.400000000000006        4.0924056208711077     
   4.8000000000000007        43.200000000000003        4.0910851982071472     
   4.8000000000000007        44.000000000000000        4.0923300138699954     
   4.8000000000000007        44.800000000000004        4.0963308905326832     
   4.8000000000000007        45.600000000000001        4.1023164879902190     
   4.8000000000000007        46.400000000000006        4.1103599578497780     
   4.8000000000000007        47.200000000000003        4.1196847612849190     
   4.8000000000000007        48.000000000000000        4.1308244041178241     
   4.8000000000000007        48.800000000000004        4.1413804424052740     
   4.8000000000000007        49.600000000000001        4.1498677111610993     
   4.8000000000000007        50.400000000000006        4.1523806366036204     
   4.8000000000000007        51.200000000000003        4.1561294461219456     
   4.8000000000000007        52.000000000000000        4.1550524229856673     
   4.8000000000000007        52.800000000000004        4.1482639005523883     
   4.8000000000000007        53.600000000000001        4.1415623787830782     
   4.8000000000000007        54.400000000000006        4.1307259293279541     
   4.8000000000000007        55.200000000000003        4.1198161030229903     
   4.8000000000000007        56.000000000000000        4.1099048291874976     
   4.8000000000000007        56.800000000000004        4.1015209093393148     
   4.8000000000000007        57.600000000000001        4.0953476539961118     
   4.8000000000000007        58.400000000000006        4.0919853615730624     
   4.8000000000000007        59.200000000000003        4.0907805251152816     
   4.8000000000000007        60.000000000000000        4.0920072631157396     
   4.8000000000000007        60.800000000000004        4.0932117838873658     
   4.8000000000000007        61.600000000000001        4.0957574061443953     
   4.8000000000000007        62.400000000000006        4.0968650100141675     
   4.8000000000000007        63.200000000000003        4.0995071337293645     
   4.8000000000000007        64.000000000000000        4.1010865341247049     
   4.8000000000000007        64.799999999999997        4.1024568061984787     
   4.8000000000000007        65.600000000000009        4.1026795359564048     
   4.8000000000000007        66.400000000000006        4.1036136417122124     
   4.8000000000000007        67.200000000000003        4.1031752109728270     
   4.8000000000000007        68.000000000000000        4.1015530523024113     
   4.8000000000000007        68.799999999999997        4.1006538589089878     
   4.8000000000000007        69.600000000000009        4.0990120656509452     
   4.8000000000000007        70.400000000000006        4.0981256461036235     
   4.8000000000000007        71.200000000000003        4.0947145937961009     
   4.8000000000000007        72.000000000000000        4.0936442643978133     
   4.8000000000000007        72.799999999999997        4.0925278194120320     
   4.8000000000000007        73.600000000000009        4.0937778548329042     
   4.8000000000000007        74.400000000000006        4.0963924060087438     
   4.8000000000000007        75.200000000000003        4.1004437679395007     
   4.8000000000000007        76.000000000000000        4.1077031961023716     
   4.8000000000000007        76.800000000000011        4.1134605188794815     
   4.8000000000000007        77.600000000000009        4.1186055555345780     
   4.8000000000000007        78.400000000000006        4.1256294916787359     
   4.8000000000000007        79.200000000000003        4.1299072771308465     
   4.8000000000000007        80.000000000000000        4.1313879892253267     
   4.8000000000000007        80.800000000000011        4.1300151574865076     
   4.8000000000000007        81.600000000000009        4.1264675815016396     
   4.8000000000000007        82.400000000000006        4.1229270298638312     
   4.8000000000000007        83.200000000000003        4.1146743432604085     
   4.8000000000000007        84.000000000000000        4.1079801503412039     
   4.8000000000000007        84.800000000000011        4.1020651678399096     
   4.8000000000000007        85.600000000000009        4.0976509431173751     
   4.8000000000000007        86.400000000000006        4.0942227526094763     
   4.8000000000000007        87.200000000000003        4.0921964753335143     
   4.8000000000000007        88.000000000000000        4.0922309369434089     
   4.8000000000000007        88.800000000000011        4.0932109116734585     
   4.8000000000000007        89.600000000000009        4.0954691998954633     
   4.8000000000000007        90.400000000000006        4.0976791800343992     
   4.8000000000000007        91.200000000000003        4.0993618161031522     
   4.8000000000000007        92.000000000000000        4.1002022790078092     
   4.8000000000000007        92.800000000000011        4.1010852907850470     
   4.8000000000000007        93.600000000000009        4.1011624962215132     
   4.8000000000000007        94.400000000000006        4.1013012907751172     
   4.8000000000000007        95.200000000000003        4.1012521327623173     
   4.8000000000000007        96.000000000000000        4.1021213129610130     
   4.8000000000000007        96.800000000000011        4.1007358820386894     
   4.8000000000000007        97.600000000000009        4.0997473503603210     
   4.8000000000000007        98.400000000000006        4.1008357091697958     
   4.8000000000000007        99.200000000000003        4.1004040050080794     
   4.8000000000000007        100.00000000000000        4.1003043660346217     
   4.8000000000000007        100.80000000000001        4.0994568116817920     
   4.8000000000000007        101.60000000000001        4.1000476875798322     
   4.8000000000000007        102.40000000000001        4.1003185641763018     

   5.6000000000000005       0.80000000000000004        4.0998937932184170     
   5.6000000000000005        1.6000000000000001        4.0993609894985026     
   5.6000000000000005        2.4000000000000004        4.0992781068173558     
   5.6000000000000005        3.2000000000000002        4.0996756017689666     
   5.6000000000000005        4.0000000000000000        4.1005058523861164     
   5.6000000000000005        4.8000000000000007        4.1012177642237386     
   5.6000000000000005        5.6000000000000005        4.1018745538291510     
   5.6000000000000005        6.4000000000000004        4.1026528650710645     
   5.6000000000000005        7.2000000000000002        4.1028205915759308     
   5.6000000000000005        8.0000000000000000        4.1021984264103235     
   5.6000000000000005        8.8000000000000007        4.0999031927833682     
   5.6000000000000005        9.6000000000000014        4.0976630768471294     
   5.6000000000000005        10.400000000000000        4.0926890223345538     
   5.6000000000000005        11.200000000000001        4.0872769588496025     
   5.6000000000000005        12.000000000000000        4.0813181283901860     
   5.6000000000000005        12.800000000000001        4.0762159753957308     
   5.6000000000000005        13.600000000000001        4.0733069381328457     
   5.6000000000000005        14.400000000000000        4.0696218550439838     
   5.6000000000000005        15.200000000000001        4.0709881619763104     
   5.6000000000000005        16.000000000000000        4.0748546233643577     
   5.6000000000000005        16.800000000000001        4.0772998499142208     
   5.6000000000000005        17.600000000000001        4.0839077398327950     
   5.6000000000000005        18.400000000000002        4.0877690457715881     
   5.6000000000000005        19.200000000000003        4.0916650175959406     
   5.6000000000000005        20.000000000000000        4.0955651050105670     
   5.6000000000000005        20.800000000000001        4.0968625702341308     
   5.6000000000000005        21.600000000000001        4.0959299845364665     
   5.6000000000000005        22.400000000000002        4.0943017724187731     
   5.6000000000000005        23.200000000000003        4.0889099433699210     
   5.6000000000000005        24.000000000000000        4.0840560705865014     
   5.6000000000000005        24.800000000000001        4.0787586487235385     
   5.6000000000000005        25.600000000000001        4.0745362690955282     
   5.6000000000000005        26.400000000000002        4.0720938626075887     
   5.6000000000000005        27.200000000000003        4.0710168878589537     
   5.6000000000000005        28.000000000000000        4.0725529597833745     
   5.6000000000000005        28.800000000000001        4.0762133491299757     
   5.6000000000000005        29.600000000000001        4.0820122704748192     
   5.6000000000000005        30.400000000000002        4.0871740536431558     
   5.6000000000000005        31.200000000000003        4.0925021312873895     
   5.6000000000000005        32.000000000000000        4.0967353494873722     
   5.6000000000000005        32.800000000000004        4.1004319704301926     
   5.6000000000000005        33.600000000000001        4.1025471250462928     
   5.6000000000000005        34.399999999999999        4.1031700138639824     
   5.6000000000000005        35.200000000000003        4.1030820897739266     
   5.6000000000000005        36.000000000000000        4.1026301723071708     
   5.6000000000000005        36.800000000000004        4.1018329109976532     
   5.6000000000000005        37.600000000000001        4.1006829654160795     
   5.6000000000000005        38.400000000000006        4.1001248614602170     
   5.6000000000000005        39.200000000000003        4.0974106809443853     
   5.6000000000000005        40.000000000000000        4.0964963400813996     
   5.6000000000000005        40.800000000000004        4.0926510620815089     
   5.6000000000000005        41.600000000000001        4.0928762298728794     
   5.6000000000000005        42.400000000000006        4.0906027668157590     
   5.6000000000000005        43.200000000000003        4.0931250469502203     
   5.6000000000000005        44.000000000000000        4.0954170625134347     
   5.6000000000000005        44.800000000000004        4.1013130892817005     
   5.6000000000000005        45.600000000000001        4.1120928514874810     
   5.6000000000000005        46.400000000000006        4.1247875289022700     
   5.6000000000000005        47.200000000000003        4.1401836218151598     
   5.6000000000000005        48.000000000000000        4.1543671867986500     
   5.6000000000000005        48.800000000000004        4.1695570910623152     
   5.6000000000000005        49.600000000000001        4.1812660056441322     
   5.6000000000000005        50.400000000000006        4.1900899107440646     
   5.6000000000000005        51.200000000000003        4.1926001454904434     
   5.6000000000000005        52.000000000000000        4.1897108262884046     
   5.6000000000000005        52.800000000000004        4.1828658020118619     
   5.6000000000000005        53.600000000000001        4.1705967297201454     
   5.6000000000000005        54.400000000000006        4.1542374661926846     
   5.6000000000000005        55.200000000000003        4.1394765376785241     
   5.6000000000000005        56.000000000000000        4.1245272101356223     
   5.6000000000000005        56.800000000000004        4.1116505716302285     
   5.6000000000000005        57.600000000000001        4.1021167613610841     
   5.6000000000000005        58.400000000000006        4.0951596884795523     
   5.6000000000000005        59.200000000000003        4.0912279716209570     
   5.6000000000000005        60.000000000000000        4.0906596811720641     
   5.6000000000000005        60.800000000000004        4.0913123850591031     
   5.6000000000000005        61.600000000000001        4.0930454885473200     
   5.6000000000000005        62.400000000000006        4.0960199821431402     
   5.6000000000000005        63.200000000000003        4.0994035538358089     
   5.6000000000000005        64.000000000000000        4.0997673999033735     
   5.6000000000000005        64.799999999999997        4.1017480688926300     
   5.6000000000000005        65.600000000000009        4.1024764405746588     
   5.6000000000000005        66.400000000000006        4.1020897912936158     
   5.6000000000000005        67.200000000000003        4.1020263518944660     
   5.6000000000000005        68.000000000000000        4.1017579595852407     
   5.6000000000000005        68.799999999999997        4.1016869061759396     
   5.6000000000000005        69.600000000000009        4.0975141597852343     
   5.6000000000000005        70.400000000000006        4.0942249715250476     
   5.6000000000000005        71.200000000000003        4.0936293988444294     
   5.6000000000000005        72.000000000000000        4.0935282026734932     
   5.6000000000000005        72.799999999999997        4.0949205374954794     
   5.6000000000000005        73.600000000000009        4.0987372201840433     
   5.6000000000000005        74.400000000000006        4.1045066535281771     
   5.6000000000000005        75.200000000000003        4.1139212275060215     
   5.6000000000000005        76.000000000000000        4.1221145502756098     
   5.6000000000000005        76.800000000000011        4.1336375578004541     
   5.6000000000000005        77.600000000000009        4.1431920944484739     
   5.6000000000000005        78.400000000000006        4.1524358357009419     
   5.6000000000000005        79.200000000000003        4.1574797524881939     
   5.6000000000000005        80.000000000000000        4.1595775880427199     
   5.6000000000000005        80.800000000000011        4.1576585588927726     
   5.6000000000000005        81.600000000000009        4.1514508624330313     
   5.6000000000000005        82.400000000000006        4.1436276642764884     
   5.6000000000000005        83.200000000000003        4.1328607324571394     
   5.6000000000000005        84.000000000000000        4.1212107810094727     
   5.6000000000000005        84.800000000000011        4.1118446714040804     
   5.6000000000000005        85.600000000000009        4.1035072694384498     
   5.6000000000000005        86.400000000000006        4.0967440919508329     
   5.6000000000000005        87.200000000000003        4.0932567055566409     
   5.6000000000000005        88.000000000000000        4.0919336128114026     
   5.6000000000000005        88.800000000000011        4.0914097539204528     
   5.6000000000000005        89.600000000000009        4.0952235644154547     
   5.6000000000000005        90.400000000000006        4.0956755965578608     
   5.6000000000000005        91.200000000000003        4.0975752686072529     
   5.6000000000000005        92.000000000000000        4.0992237348891631     
   5.6000000000000005        92.800000000000011        4.0996659898569474     
   5.6000000000000005        93.600000000000009        4.1008709024046484     
   5.6000000000000005        94.400000000000006        4.1004970520551254     
   5.6000000000000005        95.200000000000003        4.1013641147389261     
   5.6000000000000005        96.000000000000000        4.1007185318925297     
   5.6000000000000005        96.800000000000011        4.1009880490005459     
   5.6000000000000005        97.600000000000009        4.1009834094051092     
   5.6000000000000005        98.400000000000006        4.1010648095269566     
   5.6000000000000005        99.200000000000003        4.1007012208428222     
   5.6000000000000005        100.00000000000000        4.0985447843002136     
   5.6000000000000005        100.80000000000001        4.1001959837532311     
   5.6000000000000005        101.60000000000001        4.0997462683912564     
   5.6000000000000005        102.40000000000001        4.1004027312006617     

   6.4000000000000004       0.80000000000000004        4.1003537565650596     
   6.4000000000000004        1.6000000000000001        4.1013528451653070     
   6.4000000000000004        2.4000000000000004        4.0997718098746647     
   6.4000000000000004        3.2000000000000002        4.1000355438165359     
   6.4000000000000004        4.0000000000000000        4.1006568760385225     
   6.4000000000000004        4.8000000000000007        4.1007443379005037     
   6.4000000000000004        5.6000000000000005        4.1015735409089995     
   6.4000000000000004        6.4000000000000004        4.1030725480981589     
   6.4000000000000004        7.2000000000000002        4.1024281974339614     
   6.4000000000000004        8.0000000000000000        4.1003629954001886     
   6.4000000000000004        8.8000000000000007        4.0970832998437139     
   6.4000000000000004        9.6000000000000014        4.0920247437885369     
   6.4000000000000004        10.400000000000000        4.0857294499036083     
   6.4000000000000004        11.200000000000001        4.0802137852566256     
   6.4000000000000004        12.000000000000000        4.0757754930481891     
   6.4000000000000004        12.800000000000001        4.0716324303189113     
   6.4000000000000004        13.600000000000001        4.0715922802229096     
   6.4000000000000004        14.400000000000000        4.0760808634757408     
   6.4000000000000004        15.200000000000001        4.0842700909243277     
   6.4000000000000004        16.000000000000000        4.0959039352821200     
   6.4000000000000004        16.800000000000001        4.1094447086338146     
   6.4000000000000004        17.600000000000001        4.1237780851351067     
   6.4000000000000004        18.400000000000002        4.1365379930637536     
   6.4000000000000004        19.200000000000003        4.1470747820744336     
   6.4000000000000004        20.000000000000000        4.1532321798638501     
   6.4000000000000004        20.800000000000001        4.1557094661733025     
   6.4000000000000004        21.600000000000001        4.1546802497126132     
   6.4000000000000004        22.400000000000002        4.1482328777466870     
   6.4000000000000004        23.200000000000003        4.1392654757052263     
   6.4000000000000004        24.000000000000000        4.1271566021967052     
   6.4000000000000004        24.800000000000001        4.1132103112166476     
   6.4000000000000004        25.600000000000001        4.0993336407012118     
   6.4000000000000004        26.400000000000002        4.0870810543381229     
   6.4000000000000004        27.200000000000003        4.0787399791236227     
   6.4000000000000004        28.000000000000000        4.0732216721140615     
   6.4000000000000004        28.800000000000001        4.0723555206170410     
   6.4000000000000004        29.600000000000001        4.0748904010848932     
   6.4000000000000004        30.400000000000002        4.0798230536707356     
   6.4000000000000004        31.200000000000003        4.0857657433593708     
   6.4000000000000004        32.000000000000000        4.0916879564443347     
   6.4000000000000004        32.800000000000004        4.0950072067361578     
   6.4000000000000004        33.600000000000001        4.1000604807326040     
   6.4000000000000004        34.399999999999999        4.1027502752431850     
   6.4000000000000004        35.200000000000003        4.1034414280821592     
   6.4000000000000004        36.000000000000000        4.1034620870370411     
   6.4000000000000004        36.800000000000004        4.1025883002799945     
   6.4000000000000004        37.600000000000001        4.1014372334525122     
   6.4000000000000004        38.400000000000006        4.0995729747745591     
   6.4000000000000004        39.200000000000003        4.0986926976166709     
   6.4000000000000004        40.000000000000000        4.0959559093161584     
   6.4000000000000004        40.800000000000004        4.0931967660946791     
   6.4000000000000004        41.600000000000001        4.0916545086185074     
   6.4000000000000004        42.400000000000006        4.0906383049981487     
   6.4000000000000004        43.200000000000003        4.0943310205055576     
   6.4000000000000004        44.000000000000000        4.0998511411617962     
   6.4000000000000004        44.800000000000004        4.1105299307995100     
   6.4000000000000004        45.600000000000001        4.1241940165966948     
   6.4000000000000004        46.400000000000006        4.1427102688276056     
   6.4000000000000004        47.200000000000003        4.1639610533658091     
   6.4000000000000004        48.000000000000000        4.1850640601824312     
   6.4000000000000004        48.800000000000004        4.2044913720660064     
   6.4000000000000004        49.600000000000001        4.2203322276353550     
   6.4000000000000004        50.400000000000006        4.2309156406211956     
   6.4000000000000004        51.200000000000003        4.2346675724306646     
   6.4000000000000004        52.000000000000000        4.2310494949099846     
   6.4000000000000004        52.800000000000004        4.2206369121603782     
   6.4000000000000004        53.600000000000001        4.2039572373497265     
   6.4000000000000004        54.400000000000006        4.1851664555964243     
   6.4000000000000004        55.200000000000003        4.1633129067631867     
   6.4000000000000004        56.000000000000000        4.1433750691151490     
   6.4000000000000004        56.800000000000004        4.1248964615115282     
   6.4000000000000004        57.600000000000001        4.1101469809170892     
   6.4000000000000004        58.400000000000006        4.0996112853207407     
   6.4000000000000004        59.200000000000003        4.0923215264917534     
   6.4000000000000004        60.000000000000000        4.0904734045665014     
   6.4000000000000004        60.800000000000004        4.0903844332275572     
   6.4000000000000004        61.600000000000001        4.0922614065421383     
   6.4000000000000004        62.400000000000006        4.0942348385401832     
   6.4000000000000004        63.200000000000003        4.0966822626938360     
   6.4000000000000004        64.000000000000000        4.0992549285673228     
   6.4000000000000004        64.799999999999997        4.1008982288733407     
   6.4000000000000004        65.600000000000009        4.1017085332310081     
   6.4000000000000004        66.400000000000006        4.1016831491207819     
   6.4000000000000004        67.200000000000003        4.1013885277108750     
   6.4000000000000004        68.000000000000000        4.0995803511823476     
   6.4000000000000004        68.799999999999997        4.0977273429597174     
   6.4000000000000004        69.600000000000009        4.0951226677364083     
   6.4000000000000004        70.400000000000006        4.0938725970491969     
   6.4000000000000004        71.200000000000003        4.0925105109464743     
   6.4000000000000004        72.000000000000000        4.0936998590434026     
   6.4000000000000004        72.799999999999997        4.0971709929747107     
   6.4000000000000004        73.600000000000009        4.1044960674047966     
   6.4000000000000004        74.400000000000006        4.1145059282448910     
   6.4000000000000004        75.200000000000003        4.1265650994038809     
   6.4000000000000004        76.000000000000000        4.1428029252771399     
   6.4000000000000004        76.800000000000011        4.1585888063937144     
   6.4000000000000004        77.600000000000009        4.1713229056700101     
   6.4000000000000004        78.400000000000006        4.1838098120240632     
   6.4000000000000004        79.200000000000003        4.1931466444810228     
   6.4000000000000004        80.000000000000000        4.1948534627576723     
   6.4000000000000004        80.800000000000011        4.1916353220312210     
   6.4000000000000004        81.600000000000009        4.1845395632539786     
   6.4000000000000004        82.400000000000006        4.1718067191571926     
   6.4000000000000004        83.200000000000003        4.1562102606348317     
   6.4000000000000004        84.000000000000000        4.1409981789576786     
   6.4000000000000004        84.800000000000011        4.1261787518982027     
   6.4000000000000004        85.600000000000009        4.1136033350250898     
   6.4000000000000004        86.400000000000006        4.1026706097935257     
   6.4000000000000004        87.200000000000003        4.0963912232808584     
   6.4000000000000004        88.000000000000000        4.0918175815744657     
   6.4000000000000004        88.800000000000011        4.0917736934801852     
   6.4000000000000004        89.600000000000009        4.0912657845899192     
   6.4000000000000004        90.400000000000006        4.0948171822122408     
   6.4000000000000004        91.200000000000003        4.0954820034258539     
   6.4000000000000004        92.000000000000000        4.0974357880266394     
   6.4000000000000004        92.800000000000011        4.0989496898428968     
   6.4000000000000004        93.600000000000009        4.0989943949809264     
   6.4000000000000004        94.400000000000006        4.1004737404979572     
   6.4000000000000004        95.200000000000003        4.1006984182767408     
   6.4000000000000004        96.000000000000000        4.1005560133617172     
   6.4000000000000004        96.800000000000011        4.1005911457966793     
   6.4000000000000004        97.600000000000009        4.1009285456738818     
   6.4000000000000004        98.400000000000006        4.1010645614551988     
   6.4000000000000004        99.200000000000003        4.1015244164637306     
   6.4000000000000004        100.00000000000000        4.1009133905435107     
   6.4000000000000004        100.80000000000001        4.1006094673182831     
   6.4000000000000004        101.60000000000001        4.1008991547030673     
   6.4000000000000004        102.40000000000001        4.1007218266941834     

   7.2000000000000002       0.80000000000000004        4.1007040003826472     
   7.2000000000000002        1.6000000000000001        4.1003589965016163     
   7.2000000000000002        2.4000000000000004        4.1007216810113052     
   7.2000000000000002        3.2000000000000002        4.1006693243879742     
   7.2000000000000002        4.0000000000000000        4.1005846072804699     
   7.2000000000000002        4.8000000000000007        4.1018587905591444     
   7.2000000000000002        5.6000000000000005        4.1026812211223822     
   7.2000000000000002        6.4000000000000004        4.1021277705906858     
   7.2000000000000002        7.2000000000000002        4.1015175751956550     
   7.2000000000000002        8.0000000000000000        4.0983061708726725     
   7.2000000000000002        8.8000000000000007        4.0923560509108388     
   7.2000000000000002        9.6000000000000014        4.0858952138112805     
   7.2000000000000002        10.400000000000000        4.0788652136239634     
   7.2000000000000002        11.200000000000001        4.0723763778592899     
   7.2000000000000002        12.000000000000000        4.0718594465159770     
   7.2000000000000002        12.800000000000001        4.0746515593118122     
   7.2000000000000002        13.600000000000001        4.0832512941352821     
   7.2000000000000002        14.400000000000000        4.0998953222569927     
   7.2000000000000002        15.200000000000001        4.1201777919779650     
   7.2000000000000002        16.000000000000000        4.1472768803213587     
   7.2000000000000002        16.800000000000001        4.1737529847336310     
   7.2000000000000002        17.600000000000001        4.2006076677473478     
   7.2000000000000002        18.400000000000002        4.2221341847134610     
   7.2000000000000002        19.200000000000003        4.2381747983242706     
   7.2000000000000002        20.000000000000000        4.2485756322074808     
   7.2000000000000002        20.800000000000001        4.2520087251973013     
   7.2000000000000002        21.600000000000001        4.2489738679867655     
   7.2000000000000002        22.400000000000002        4.2395417039657497     
   7.2000000000000002        23.200000000000003        4.2248624229547822     
   7.2000000000000002        24.000000000000000        4.2048084100025598     
   7.2000000000000002        24.800000000000001        4.1798949169875765     
   7.2000000000000002        25.600000000000001        4.1526239319155769     
   7.2000000000000002        26.400000000000002        4.1254402360777069     
   7.2000000000000002        27.200000000000003        4.1034995027345689     
   7.2000000000000002        28.000000000000000        4.0877039802335000     
   7.2000000000000002        28.800000000000001        4.0768415741044564     
   7.2000000000000002        29.600000000000001        4.0726128544199547     
   7.2000000000000002        30.400000000000002        4.0748897839809199     
   7.2000000000000002        31.200000000000003        4.0795448582965639     
   7.2000000000000002        32.000000000000000        4.0853964802552420     
   7.2000000000000002        32.800000000000004        4.0917153498043257     
   7.2000000000000002        33.600000000000001        4.0967356982348138     
   7.2000000000000002        34.399999999999999        4.1012497375720347     
   7.2000000000000002        35.200000000000003        4.1032647990678921     
   7.2000000000000002        36.000000000000000        4.1036496805819702     
   7.2000000000000002        36.800000000000004        4.1040218483877950     
   7.2000000000000002        37.600000000000001        4.1010182585066381     
   7.2000000000000002        38.400000000000006        4.0994723141810834     
   7.2000000000000002        39.200000000000003        4.0970861291229257     
   7.2000000000000002        40.000000000000000        4.0945017076259287     
   7.2000000000000002        40.800000000000004        4.0922207348964825     
   7.2000000000000002        41.600000000000001        4.0906656396991252     
   7.2000000000000002        42.400000000000006        4.0914001594438529     
   7.2000000000000002        43.200000000000003        4.0961959655816704     
   7.2000000000000002        44.000000000000000        4.1056581587541610     
   7.2000000000000002        44.800000000000004        4.1201622787248473     
   7.2000000000000002        45.600000000000001        4.1399653587426108     
   7.2000000000000002        46.400000000000006        4.1637070706390054     
   7.2000000000000002        47.200000000000003        4.1901277904228689     
   7.2000000000000002        48.000000000000000        4.2169725230759854     
   7.2000000000000002        48.800000000000004        4.2417229107260965     
   7.2000000000000002        49.600000000000001        4.2617419948366884     
   7.2000000000000002        50.400000000000006        4.2751007749186378     
   7.2000000000000002        51.200000000000003        4.2798083029711105     
   7.2000000000000002        52.000000000000000        4.2751423375595703     
   7.2000000000000002        52.800000000000004        4.2618744518539167     
   7.2000000000000002        53.600000000000001        4.2431343026420407     
   7.2000000000000002        54.400000000000006        4.2178636011594222     
   7.2000000000000002        55.200000000000003        4.1905839174577757     
   7.2000000000000002        56.000000000000000        4.1640235834505148     
   7.2000000000000002        56.800000000000004        4.1395636047039268     
   7.2000000000000002        57.600000000000001        4.1200493144503945     
   7.2000000000000002        58.400000000000006        4.1053630600064626     
   7.2000000000000002        59.200000000000003        4.0961412900249767     
   7.2000000000000002        60.000000000000000        4.0915010751828742     
   7.2000000000000002        60.800000000000004        4.0910564579798896     
   7.2000000000000002        61.600000000000001        4.0912804661820852     
   7.2000000000000002        62.400000000000006        4.0947631039425900     
   7.2000000000000002        63.200000000000003        4.0960822225701472     
   7.2000000000000002        64.000000000000000        4.0986253869016842     
   7.2000000000000002        64.799999999999997        4.1001350141960549     
   7.2000000000000002        65.600000000000009        4.1009847039830083     
   7.2000000000000002        66.400000000000006        4.1010141811512097     
   7.2000000000000002        67.200000000000003        4.0990175629204240     
   7.2000000000000002        68.000000000000000        4.0984560305359397     
   7.2000000000000002        68.799999999999997        4.0957066989387618     
   7.2000000000000002        69.600000000000009        4.0935362687112686     
   7.2000000000000002        70.400000000000006        4.0918785094099155     
   7.2000000000000002        71.200000000000003        4.0930465910162201     
   7.2000000000000002        72.000000000000000        4.0949397326526951     
   7.2000000000000002        72.799999999999997        4.1011686289501119     
   7.2000000000000002        73.600000000000009        4.1119645408372199     
   7.2000000000000002        74.400000000000006        4.1264805637971875     
   7.2000000000000002        75.200000000000003        4.1443852322174903     
   7.2000000000000002        76.000000000000000        4.1652276085327831     
   7.2000000000000002        76.800000000000011        4.1865731726998963     
   7.2000000000000002        77.600000000000009        4.2060773220887535     
   7.2000000000000002        78.400000000000006        4.2221552332794916     
   7.2000000000000002        79.200000000000003        4.2324835772443219     
   7.2000000000000002        80.000000000000000        4.2358583341198885     
   7.2000000000000002        80.800000000000011        4.2319348624865665     
   7.2000000000000002        81.600000000000009        4.2216408584065697     
   7.2000000000000002        82.400000000000006        4.2055871068943098     
   7.2000000000000002        83.200000000000003        4.1857339552661443     
   7.2000000000000002        84.000000000000000        4.1642066636966559     
   7.2000000000000002        84.800000000000011        4.1435287999833124     
   7.2000000000000002        85.600000000000009        4.1250848849406658     
   7.2000000000000002        86.400000000000006        4.1103291714567707     
   7.2000000000000002        87.200000000000003        4.0986606240631005     
   7.2000000000000002        88.000000000000000        4.0923735791192062     
   7.2000000000000002        88.800000000000011        4.0892875759637377     
   7.2000000000000002        89.600000000000009        4.0887158539029835     
   7.2000000000000002        90.400000000000006        4.0904189647835985     
   7.2000000000000002        91.200000000000003        4.0920777880239880     
   7.2000000000000002        92.000000000000000        4.0949163488555458     
   7.2000000000000002        92.800000000000011        4.0971045787896836     
   7.2000000000000002        93.600000000000009        4.0980143239175355     
   7.2000000000000002        94.400000000000006        4.0985090428258779     
   7.2000000000000002        95.200000000000003        4.0991434418857802     
   7.2000000000000002        96.000000000000000        4.0991128823245759     
   7.2000000000000002        96.800000000000011        4.0996526913094371     
   7.2000000000000002        97.600000000000009        4.1000417502593445     
   7.2000000000000002        98.400000000000006        4.1012610095109876     
   7.2000000000000002        99.200000000000003        4.1007918854805023     
   7.2000000000000002        100.00000000000000        4.1003007021811904     
   7.2000000000000002        100.80000000000001        4.1008864694244256     
   7.2000000000000002        101.60000000000001        4.1006990223000059     
   7.2000000000000002        102.40000000000001        4.0997968737135952     

   8.0000000000000000       0.80000000000000004        4.1009573643140120     
   8.0000000000000000        1.6000000000000001        4.1004788192306227     
   8.0000000000000000        2.4000000000000004        4.1008663950060553     
   8.0000000000000000        3.2000000000000002        4.1006828216183688     
   8.0000000000000000        4.0000000000000000        4.1028263447544733     
   8.0000000000000000        4.8000000000000007        4.1023619782098590     
   8.0000000000000000        5.6000000000000005        4.1025733779113720     
   8.0000000000000000        6.4000000000000004        4.1017248152464649     
   8.0000000000000000        7.2000000000000002        4.0988265840756153     
   8.0000000000000000        8.0000000000000000        4.0931464196964349     
   8.0000000000000000        8.8000000000000007        4.0863398502613366     
   8.0000000000000000        9.6000000000000014        4.0796244651054403     
   8.0000000000000000        10.400000000000000        4.0735409627855033     
   8.0000000000000000        11.200000000000001        4.0732389447242801     
   8.0000000000000000        12.000000000000000        4.0766729562945052     
   8.0000000000000000        12.800000000000001        4.0909661739972014     
   8.0000000000000000        13.600000000000001        4.1125811768291198     
   8.0000000000000000        14.400000000000000        4.1449045152739785     
   8.0000000000000000        15.200000000000001        4.1836368301685036     
   8.0000000000000000        16.000000000000000        4.2285918283834905     
   8.0000000000000000        16.800000000000001        4.2716636621937800     
   8.0000000000000000        17.600000000000001        4.3074852712294565     
   8.0000000000000000        18.400000000000002        4.3356382485831348     
   8.0000000000000000        19.200000000000003        4.3567488212941425     
   8.0000000000000000        20.000000000000000        4.3657348899393051     
   8.0000000000000000        20.800000000000001        4.3698145567768707     
   8.0000000000000000        21.600000000000001        4.3666345116100898     
   8.0000000000000000        22.400000000000002        4.3581522787044378     
   8.0000000000000000        23.200000000000003        4.3376537078329127     
   8.0000000000000000        24.000000000000000        4.3107463062684435     
   8.0000000000000000        24.800000000000001        4.2753667852553310     
   8.0000000000000000        25.600000000000001        4.2340839528344043     
   8.0000000000000000        26.400000000000002        4.1908943183645482     
   8.0000000000000000        27.200000000000003        4.1513850651078226     
   8.0000000000000000        28.000000000000000        4.1183910492184737     
   8.0000000000000000        28.800000000000001        4.0943477424874875     
   8.0000000000000000        29.600000000000001        4.0796825398216008     
   8.0000000000000000        30.400000000000002        4.0737781536028894     
   8.0000000000000000        31.200000000000003        4.0754651906379724     
   8.0000000000000000        32.000000000000000        4.0796465172689187     
   8.0000000000000000        32.800000000000004        4.0867508470713076     
   8.0000000000000000        33.600000000000001        4.0941752984284516     
   8.0000000000000000        34.399999999999999        4.0990855551256571     
   8.0000000000000000        35.200000000000003        4.1022313418041652     
   8.0000000000000000        36.000000000000000        4.1034098703393322     
   8.0000000000000000        36.800000000000004        4.1026312293165565     
   8.0000000000000000        37.600000000000001        4.1013705492989931     
   8.0000000000000000        38.400000000000006        4.0985632748344347     
   8.0000000000000000        39.200000000000003        4.0952031987768951     
   8.0000000000000000        40.000000000000000        4.0938069115297049     
   8.0000000000000000        40.800000000000004        4.0913194469960183     
   8.0000000000000000        41.600000000000001        4.0914117325578028     
   8.0000000000000000        42.400000000000006        4.0927786360284335     
   8.0000000000000000        43.200000000000003        4.1008300401270388     
   8.0000000000000000        44.000000000000000        4.1122936485738117     
   8.0000000000000000        44.800000000000004        4.1308727535117278     
   8.0000000000000000        45.600000000000001        4.1561352711221824     
   8.0000000000000000        46.400000000000006        4.1851636750708527     
   8.0000000000000000        47.200000000000003        4.2171858304718777     
   8.0000000000000000        48.000000000000000        4.2496872310170470     
   8.0000000000000000        48.800000000000004        4.2796756426665779     
   8.0000000000000000        49.600000000000001        4.3046108516143020     
   8.0000000000000000        50.400000000000006        4.3202131562849448     
   8.0000000000000000        51.200000000000003        4.3247729310270868     
   8.0000000000000000        52.000000000000000        4.3182155830096258     
   8.0000000000000000        52.800000000000004        4.3037385602244740     
   8.0000000000000000        53.600000000000001        4.2812991349243310     
   8.0000000000000000        54.400000000000006        4.2505848278252936     
   8.0000000000000000        55.200000000000003        4.2179837844642627     
   8.0000000000000000        56.000000000000000        4.1854649383119966     
   8.0000000000000000        56.800000000000004        4.1562730078075933     
   8.0000000000000000        57.600000000000001        4.1319984047779643     
   8.0000000000000000        58.400000000000006        4.1122154136673874     
   8.0000000000000000        59.200000000000003        4.1005846672557240     
   8.0000000000000000        60.000000000000000        4.0938903291658679     
   8.0000000000000000        60.800000000000004        4.0913011410979729     
   8.0000000000000000        61.600000000000001        4.0929741186388435     
   8.0000000000000000        62.400000000000006        4.0940224703265082     
   8.0000000000000000        63.200000000000003        4.0964674274936899     
   8.0000000000000000        64.000000000000000        4.0990312273311194     
   8.0000000000000000        64.799999999999997        4.1004951484420591     
   8.0000000000000000        65.600000000000009        4.0998946906506042     
   8.0000000000000000        66.400000000000006        4.1012133711324914     
   8.0000000000000000        67.200000000000003        4.0993892879603537     
   8.0000000000000000        68.000000000000000        4.0980333422370583     
   8.0000000000000000        68.799999999999997        4.0956655860394360     
   8.0000000000000000        69.600000000000009        4.0908523816241802     
   8.0000000000000000        70.400000000000006        4.0905494959708868     
   8.0000000000000000        71.200000000000003        4.0924782202435246     
   8.0000000000000000        72.000000000000000        4.0971083714024514     
   8.0000000000000000        72.799999999999997        4.1065223344022783     
   8.0000000000000000        73.600000000000009        4.1211545968677843     
   8.0000000000000000        74.400000000000006        4.1407339461187807     
   8.0000000000000000        75.200000000000003        4.1646939817124480     
   8.0000000000000000        76.000000000000000        4.1909741684206940     
   8.0000000000000000        76.800000000000011        4.2180872503088906     
   8.0000000000000000        77.600000000000009        4.2453182191535097     
   8.0000000000000000        78.400000000000006        4.2631359464069263     
   8.0000000000000000        79.200000000000003        4.2759370422079739     
   8.0000000000000000        80.000000000000000        4.2802994527403353     
   8.0000000000000000        80.800000000000011        4.2767975297583618     
   8.0000000000000000        81.600000000000009        4.2630489032240293     
   8.0000000000000000        82.400000000000006        4.2429972028062055     
   8.0000000000000000        83.200000000000003        4.2178221732265708     
   8.0000000000000000        84.000000000000000        4.1902858514556769     
   8.0000000000000000        84.800000000000011        4.1632812326370559     
   8.0000000000000000        85.600000000000009        4.1387196261787276     
   8.0000000000000000        86.400000000000006        4.1186978091665072     
   8.0000000000000000        87.200000000000003        4.1035842005373109     
   8.0000000000000000        88.000000000000000        4.0934954246713824     
   8.0000000000000000        88.800000000000011        4.0881753934866119     
   8.0000000000000000        89.600000000000009        4.0864610083477437     
   8.0000000000000000        90.400000000000006        4.0875540084098461     
   8.0000000000000000        91.200000000000003        4.0894462489762162     
   8.0000000000000000        92.000000000000000        4.0919475864361079     
   8.0000000000000000        92.800000000000011        4.0941234167255685     
   8.0000000000000000        93.600000000000009        4.0952690730922896     
   8.0000000000000000        94.400000000000006        4.0975841590824560     
   8.0000000000000000        95.200000000000003        4.0971146768197633     
   8.0000000000000000        96.000000000000000        4.0973715309389682     
   8.0000000000000000        96.800000000000011        4.0981496560490074     
   8.0000000000000000        97.600000000000009        4.0960701756153153     
   8.0000000000000000        98.400000000000006        4.0993540985508901     
   8.0000000000000000        99.200000000000003        4.0997326659468563     
   8.0000000000000000        100.00000000000000        4.1003136497738701     
   8.0000000000000000        100.80000000000001        4.1007260969360484     
   8.0000000000000000        101.60000000000001        4.1005671964615038     
   8.0000000000000000        102.40000000000001        4.1007415523989748     

   8.8000000000000007       0.80000000000000004        4.1008177592228057     
   8.8000000000000007        1.6000000000000001        4.1011014025747041     
   8.8000000000000007        2.4000000000000004        4.1011903631947826     
   8.8000000000000007        3.2000000000000002        4.1018472975462359     
   8.8000000000000007        4.0000000000000000        4.1012630027993282     
   8.8000000000000007        4.8000000000000007        4.1026918425609535     
   8.8000000000000007        5.6000000000000005        4.1027595220996842     
   8.8000000000000007        6.4000000000000004        4.0998821552253322     
   8.8000000000000007        7.2000000000000002        4.0963043373153614     
   8.8000000000000007        8.0000000000000000        4.0889884462721913     
   8.8000000000000007        8.8000000000000007        4.0810512947715072     
   8.8000000000000007        9.6000000000000014        4.0744352015836522     
   8.8000000000000007        10.400000000000000        4.0717170937865239     
   8.8000000000000007        11.200000000000001        4.0768578446658115     
   8.8000000000000007        12.000000000000000        4.0926195762924147     
   8.8000000000000007        12.800000000000001        4.1202833732992072     
   8.8000000000000007        13.600000000000001        4.1611487771955264     
   8.8000000000000007        14.400000000000000        4.2143880452949993     
   8.8000000000000007        15.200000000000001        4.2737253466221370     
   8.8000000000000007        16.000000000000000        4.3322994122799132     
   8.8000000000000007        16.800000000000001        4.3822268441016927     
   8.8000000000000007        17.600000000000001        4.4199516675485784     
   8.8000000000000007        18.400000000000002        4.4451817160770419     
   8.8000000000000007        19.200000000000003        4.4603145517309075     
   8.8000000000000007        20.000000000000000        4.4677845214733223     
   8.8000000000000007        20.800000000000001        4.4704747361029860     
   8.8000000000000007        21.600000000000001        4.4682179178598096     
   8.8000000000000007        22.400000000000002        4.4602717832660179     
   8.8000000000000007        23.200000000000003        4.4439468089863521     
   8.8000000000000007        24.000000000000000        4.4175300825458148     
   8.8000000000000007        24.800000000000001        4.3794822039295678     
   8.8000000000000007        25.600000000000001        4.3305277365053367     
   8.8000000000000007        26.400000000000002        4.2749001862172982     
   8.8000000000000007        27.200000000000003        4.2185040936094147     
   8.8000000000000007        28.000000000000000        4.1670065219416852     
   8.8000000000000007        28.800000000000001        4.1259289390380811     
   8.8000000000000007        29.600000000000001        4.0971707615759252     
   8.8000000000000007        30.400000000000002        4.0797667062047402     
   8.8000000000000007        31.200000000000003        4.0732493023882199     
   8.8000000000000007        32.000000000000000        4.0750446169663492     
   8.8000000000000007        32.800000000000004        4.0806520277514453     
   8.8000000000000007        33.600000000000001        4.0882427101319401     
   8.8000000000000007        34.399999999999999        4.0957644980231489     
   8.8000000000000007        35.200000000000003        4.1003974335430868     
   8.8000000000000007        36.000000000000000        4.1028555274770948     
   8.8000000000000007        36.800000000000004        4.1034608440575813     
   8.8000000000000007        37.600000000000001        4.1017583910927344     
   8.8000000000000007        38.400000000000006        4.0991877780023422     
   8.8000000000000007        39.200000000000003        4.0962447718594506     
   8.8000000000000007        40.000000000000000        4.0936398923568174     
   8.8000000000000007        40.800000000000004        4.0902943488907209     
   8.8000000000000007        41.600000000000001        4.0905253104284318     
   8.8000000000000007        42.400000000000006        4.0942533262311116     
   8.8000000000000007        43.200000000000003        4.1033088116165688     
   8.8000000000000007        44.000000000000000        4.1183132933019193     
   8.8000000000000007        44.800000000000004        4.1409746513159469     
   8.8000000000000007        45.600000000000001        4.1688861517064515     
   8.8000000000000007        46.400000000000006        4.2046571527742804     
   8.8000000000000007        47.200000000000003        4.2409119788958396     
   8.8000000000000007        48.000000000000000        4.2818320333460855     
   8.8000000000000007        48.800000000000004        4.3141406284442745     
   8.8000000000000007        49.600000000000001        4.3408061180070323     
   8.8000000000000007        50.400000000000006        4.3598656867756818     
   8.8000000000000007        51.200000000000003        4.3661145544386288     
   8.8000000000000007        52.000000000000000        4.3591277572533782     
   8.8000000000000007        52.800000000000004        4.3424530740901952     
   8.8000000000000007        53.600000000000001        4.3157986587053028     
   8.8000000000000007        54.400000000000006        4.2828193979305000     
   8.8000000000000007        55.200000000000003        4.2438040231118856     
   8.8000000000000007        56.000000000000000        4.2060188152222153     
   8.8000000000000007        56.800000000000004        4.1720715955697818     
   8.8000000000000007        57.600000000000001        4.1436828122663476     
   8.8000000000000007        58.400000000000006        4.1206215410479405     
   8.8000000000000007        59.200000000000003        4.1047203179215419     
   8.8000000000000007        60.000000000000000        4.0964928046546794     
   8.8000000000000007        60.800000000000004        4.0928335473805530     
   8.8000000000000007        61.600000000000001        4.0929944211474929     
   8.8000000000000007        62.400000000000006        4.0945581144562055     
   8.8000000000000007        63.200000000000003        4.0973677796634043     
   8.8000000000000007        64.000000000000000        4.0993650818415466     
   8.8000000000000007        64.799999999999997        4.1004287093141585     
   8.8000000000000007        65.600000000000009        4.1013641692345875     
   8.8000000000000007        66.400000000000006        4.1006301352183003     
   8.8000000000000007        67.200000000000003        4.0984675195963680     
   8.8000000000000007        68.000000000000000        4.0966209875658368     
   8.8000000000000007        68.799999999999997        4.0925846161816537     
   8.8000000000000007        69.600000000000009        4.0916435995660869     
   8.8000000000000007        70.400000000000006        4.0906844862250731     
   8.8000000000000007        71.200000000000003        4.0931683649541126     
   8.8000000000000007        72.000000000000000        4.0999194647066739     
   8.8000000000000007        72.799999999999997        4.1127402293573647     
   8.8000000000000007        73.600000000000009        4.1308556888832531     
   8.8000000000000007        74.400000000000006        4.1541824991444170     
   8.8000000000000007        75.200000000000003        4.1854725061304396     
   8.8000000000000007        76.000000000000000        4.2176864239230740     
   8.8000000000000007        76.800000000000011        4.2502380548769532     
   8.8000000000000007        77.600000000000009        4.2803637527333711     
   8.8000000000000007        78.400000000000006        4.3047943708815914     
   8.8000000000000007        79.200000000000003        4.3196048578730659     
   8.8000000000000007        80.000000000000000        4.3245510671326715     
   8.8000000000000007        80.800000000000011        4.3196019102509329     
   8.8000000000000007        81.600000000000009        4.3045124461040958     
   8.8000000000000007        82.400000000000006        4.2805013785971138     
   8.8000000000000007        83.200000000000003        4.2497385432170649     
   8.8000000000000007        84.000000000000000        4.2166076663011589     
   8.8000000000000007        84.800000000000011        4.1833285364130903     
   8.8000000000000007        85.600000000000009        4.1534053407612550     
   8.8000000000000007        86.400000000000006        4.1265070074236538     
   8.8000000000000007        87.200000000000003        4.1097172045045101     
   8.8000000000000007        88.000000000000000        4.0946212611521373     
   8.8000000000000007        88.800000000000011        4.0871449609042276     
   8.8000000000000007        89.600000000000009        4.0837664101899032     
   8.8000000000000007        90.400000000000006        4.0843598742919722     
   8.8000000000000007        91.200000000000003        4.0862223552336010     
   8.8000000000000007        92.000000000000000        4.0884211406610671     
   8.8000000000000007        92.800000000000011        4.0905669885679528     
   8.8000000000000007        93.600000000000009        4.0912963561244338     
   8.8000000000000007        94.400000000000006        4.0937456931702609     
   8.8000000000000007        95.200000000000003        4.0947382397809422     
   8.8000000000000007        96.000000000000000        4.0954102114832649     
   8.8000000000000007        96.800000000000011        4.0955261409176673     
   8.8000000000000007        97.600000000000009        4.0966929159310670     
   8.8000000000000007        98.400000000000006        4.0978438059070053     
   8.8000000000000007        99.200000000000003        4.0984726657470905     
   8.8000000000000007        100.00000000000000        4.0993577907213474     
   8.8000000000000007        100.80000000000001        4.0999488490034235     
   8.8000000000000007        101.60000000000001        4.0993533647568752     
   8.8000000000000007        102.40000000000001        4.0995079128950680     

   9.6000000000000014       0.80000000000000004        4.1002686596367788     
   9.6000000000000014        1.6000000000000001        4.0999185024054032     
   9.6000000000000014        2.4000000000000004        4.1012670402202689     
   9.6000000000000014        3.2000000000000002        4.1035044477642995     
   9.6000000000000014        4.0000000000000000        4.1030013329144275     
   9.6000000000000014        4.8000000000000007        4.1023591073865813     
   9.6000000000000014        5.6000000000000005        4.1012793755270582     
   9.6000000000000014        6.4000000000000004        4.0966368519210805     
   9.6000000000000014        7.2000000000000002        4.0920658697350234     
   9.6000000000000014        8.0000000000000000        4.0843483304207151     
   9.6000000000000014        8.8000000000000007        4.0763237815102560     
   9.6000000000000014        9.6000000000000014        4.0721069665288230     
   9.6000000000000014        10.400000000000000        4.0748135726620012     
   9.6000000000000014        11.200000000000001        4.0905092280241888     
   9.6000000000000014        12.000000000000000        4.1210732510730477     
   9.6000000000000014        12.800000000000001        4.1678976233900089     
   9.6000000000000014        13.600000000000001        4.2296861654035744     
   9.6000000000000014        14.400000000000000        4.3005313535858525     
   9.6000000000000014        15.200000000000001        4.3705948524696590     
   9.6000000000000014        16.000000000000000        4.4285250997604431     
   9.6000000000000014        16.800000000000001        4.4681653043735690     
   9.6000000000000014        17.600000000000001        4.4899125452028095     
   9.6000000000000014        18.400000000000002        4.4978175651466339     
   9.6000000000000014        19.200000000000003        4.4944699620418005     
   9.6000000000000014        20.000000000000000        4.4990525260460590     
   9.6000000000000014        20.800000000000001        4.4989797760622858     
   9.6000000000000014        21.600000000000001        4.4979999512692119     
   9.6000000000000014        22.400000000000002        4.4957071731469158     
   9.6000000000000014        23.200000000000003        4.4894248596979907     
   9.6000000000000014        24.000000000000000        4.4759250441236933     
   9.6000000000000014        24.800000000000001        4.4530421794884782     
   9.6000000000000014        25.600000000000001        4.4136705252534805     
   9.6000000000000014        26.400000000000002        4.3583419899298823     
   9.6000000000000014        27.200000000000003        4.2941369931811417     
   9.6000000000000014        28.000000000000000        4.2277668110164850     
   9.6000000000000014        28.800000000000001        4.1681144358354807     
   9.6000000000000014        29.600000000000001        4.1242215945560270     
   9.6000000000000014        30.400000000000002        4.0939070736372898     
   9.6000000000000014        31.200000000000003        4.0790285499915448     
   9.6000000000000014        32.000000000000000        4.0737469470556178     
   9.6000000000000014        32.800000000000004        4.0780297084187813     
   9.6000000000000014        33.600000000000001        4.0843058245950550     
   9.6000000000000014        34.399999999999999        4.0913663649758956     
   9.6000000000000014        35.200000000000003        4.0977543607386844     
   9.6000000000000014        36.000000000000000        4.1016984082669330     
   9.6000000000000014        36.800000000000004        4.1024344404270199     
   9.6000000000000014        37.600000000000001        4.1025785117571480     
   9.6000000000000014        38.400000000000006        4.0997706239280127     
   9.6000000000000014        39.200000000000003        4.0960632562657624     
   9.6000000000000014        40.000000000000000        4.0922918901919356     
   9.6000000000000014        40.800000000000004        4.0908840433600373     
   9.6000000000000014        41.600000000000001        4.0909715009859378     
   9.6000000000000014        42.400000000000006        4.0955317414506442     
   9.6000000000000014        43.200000000000003        4.1064617099486309     
   9.6000000000000014        44.000000000000000        4.1241236853463050     
   9.6000000000000014        44.800000000000004        4.1490397713187237     
   9.6000000000000014        45.600000000000001        4.1817462159161005     
   9.6000000000000014        46.400000000000006        4.2206052676503942     
   9.6000000000000014        47.200000000000003        4.2621104845299396     
   9.6000000000000014        48.000000000000000        4.3041998435677540     
   9.6000000000000014        48.800000000000004        4.3414327711578151     
   9.6000000000000014        49.600000000000001        4.3717095135987769     
   9.6000000000000014        50.400000000000006        4.3925834372336272     
   9.6000000000000014        51.200000000000003        4.3985750017687169     
   9.6000000000000014        52.000000000000000        4.3924510029118196     
   9.6000000000000014        52.800000000000004        4.3734272074699803     
   9.6000000000000014        53.600000000000001        4.3437709987336834     
   9.6000000000000014        54.400000000000006        4.3061515990132238     
   9.6000000000000014        55.200000000000003        4.2639991373446682     
   9.6000000000000014        56.000000000000000        4.2235465128379968     
   9.6000000000000014        56.800000000000004        4.1844955235273424     
   9.6000000000000014        57.600000000000001        4.1515168398549989     
   9.6000000000000014        58.400000000000006        4.1263284239545657     
   9.6000000000000014        59.200000000000003        4.1096062410088656     
   9.6000000000000014        60.000000000000000        4.0990233709113877     
   9.6000000000000014        60.800000000000004        4.0945939734948418     
   9.6000000000000014        61.600000000000001        4.0923528727416034     
   9.6000000000000014        62.400000000000006        4.0952200148006304     
   9.6000000000000014        63.200000000000003        4.0978744454997065     
   9.6000000000000014        64.000000000000000        4.1005359310513025     
   9.6000000000000014        64.799999999999997        4.1020367982075525     
   9.6000000000000014        65.600000000000009        4.1023769240458421     
   9.6000000000000014        66.400000000000006        4.1013920829292578     
   9.6000000000000014        67.200000000000003        4.1003534954645673     
   9.6000000000000014        68.000000000000000        4.0961214268674722     
   9.6000000000000014        68.799999999999997        4.0932448429579926     
   9.6000000000000014        69.600000000000009        4.0905979865954025     
   9.6000000000000014        70.400000000000006        4.0906461141080088     
   9.6000000000000014        71.200000000000003        4.0942063759627532     
   9.6000000000000014        72.000000000000000        4.1028766443008093     
   9.6000000000000014        72.799999999999997        4.1184523067723280     
   9.6000000000000014        73.600000000000009        4.1397727812589293     
   9.6000000000000014        74.400000000000006        4.1697964691557390     
   9.6000000000000014        75.200000000000003        4.2045149532508210     
   9.6000000000000014        76.000000000000000        4.2425016019834141     
   9.6000000000000014        76.800000000000011        4.2801355920677473     
   9.6000000000000014        77.600000000000009        4.3144952073979157     
   9.6000000000000014        78.400000000000006        4.3426119828761189     
   9.6000000000000014        79.200000000000003        4.3599492578550638     
   9.6000000000000014        80.000000000000000        4.3666039191455557     
   9.6000000000000014        80.800000000000011        4.3591540614133963     
   9.6000000000000014        81.600000000000009        4.3419038750796304     
   9.6000000000000014        82.400000000000006        4.3133321878934634     
   9.6000000000000014        83.200000000000003        4.2792696791366112     
   9.6000000000000014        84.000000000000000        4.2404650282135243     
   9.6000000000000014        84.800000000000011        4.2014600086606162     
   9.6000000000000014        85.600000000000009        4.1658274477851940     
   9.6000000000000014        86.400000000000006        4.1353576126783134     
   9.6000000000000014        87.200000000000003        4.1120070494292378     
   9.6000000000000014        88.000000000000000        4.0953169548384665     
   9.6000000000000014        88.800000000000011        4.0865575625318487     
   9.6000000000000014        89.600000000000009        4.0826910066911895     
   9.6000000000000014        90.400000000000006        4.0821651707922610     
   9.6000000000000014        91.200000000000003        4.0849413559151788     
   9.6000000000000014        92.000000000000000        4.0864499382911523     
   9.6000000000000014        92.800000000000011        4.0885762924125579     
   9.6000000000000014        93.600000000000009        4.0904104177074361     
   9.6000000000000014        94.400000000000006        4.0917018437211290     
   9.6000000000000014        95.200000000000003        4.0926166673255855     
   9.6000000000000014        96.000000000000000        4.0923858526346990     
   9.6000000000000014        96.800000000000011        4.0935725132142178     
   9.6000000000000014        97.600000000000009        4.0951300378905939     
   9.6000000000000014        98.400000000000006        4.0959498049519469     
   9.6000000000000014        99.200000000000003        4.0969166801532051     
   9.6000000000000014        100.00000000000000        4.0981231084682719     
   9.6000000000000014        100.80000000000001        4.0990332880943416     
   9.6000000000000014        101.60000000000001        4.0994473723971492     
   9.6000000000000014        102.40000000000001        4.0999576331024956     

   10.400000000000000       0.80000000000000004        4.0989656913909069     
   10.400000000000000        1.6000000000000001        4.1012933353026728     
   10.400000000000000        2.4000000000000004        4.1015902401681741     
   10.400000000000000        3.2000000000000002        4.1019155889578620     
   10.400000000000000        4.0000000000000000        4.1016580232385387     
   10.400000000000000        4.8000000000000007        4.1025934438822631     
   10.400000000000000        5.6000000000000005        4.0994118418662344     
   10.400000000000000        6.4000000000000004        4.0947477762182372     
   10.400000000000000        7.2000000000000002        4.0878551139750048     
   10.400000000000000        8.0000000000000000        4.0783248045450264     
   10.400000000000000        8.8000000000000007        4.0723629449023244     
   10.400000000000000        9.6000000000000014        4.0720563904194007     
   10.400000000000000        10.400000000000000        4.0844839219383493     
   10.400000000000000        11.200000000000001        4.1141511558768675     
   10.400000000000000        12.000000000000000        4.1636072673553182     
   10.400000000000000        12.800000000000001        4.2310751206317843     
   10.400000000000000        13.600000000000001        4.3095532921135415     
   10.400000000000000        14.400000000000000        4.3869426600121653     
   10.400000000000000        15.200000000000001        4.4474702062759359     
   10.400000000000000        16.000000000000000        4.4758781888996193     
   10.400000000000000        16.800000000000001        4.4677693755502679     
   10.400000000000000        17.600000000000001        4.4398816984976968     
   10.400000000000000        18.400000000000002        4.4164451578720669     
   10.400000000000000        19.200000000000003        4.4037676007561677     
   10.400000000000000        20.000000000000000        4.4026522636391698     
   10.400000000000000        20.800000000000001        4.3999696978581007     
   10.400000000000000        21.600000000000001        4.3973011841528615     
   10.400000000000000        22.400000000000002        4.3953471369664916     
   10.400000000000000        23.200000000000003        4.3996848622666649     
   10.400000000000000        24.000000000000000        4.4164533184494079     
   10.400000000000000        24.800000000000001        4.4401878753475250     
   10.400000000000000        25.600000000000001        4.4478140950194858     
   10.400000000000000        26.400000000000002        4.4219124542320394     
   10.400000000000000        27.200000000000003        4.3659151861942274     
   10.400000000000000        28.000000000000000        4.2939038864697689     
   10.400000000000000        28.800000000000001        4.2210918981503234     
   10.400000000000000        29.600000000000001        4.1619693224123697     
   10.400000000000000        30.400000000000002        4.1149932679405143     
   10.400000000000000        31.200000000000003        4.0888355234293563     
   10.400000000000000        32.000000000000000        4.0740818705042621     
   10.400000000000000        32.800000000000004        4.0733733250515858     
   10.400000000000000        33.600000000000001        4.0795626196666559     
   10.400000000000000        34.399999999999999        4.0878200768329886     
   10.400000000000000        35.200000000000003        4.0951137254916370     
   10.400000000000000        36.000000000000000        4.0995840534690622     
   10.400000000000000        36.800000000000004        4.1042307262905888     
   10.400000000000000        37.600000000000001        4.1031017822427280     
   10.400000000000000        38.400000000000006        4.1001664775536009     
   10.400000000000000        39.200000000000003        4.0961710672085605     
   10.400000000000000        40.000000000000000        4.0925130210587470     
   10.400000000000000        40.800000000000004        4.0904383355584066     
   10.400000000000000        41.600000000000001        4.0931646979274507     
   10.400000000000000        42.400000000000006        4.0944462536560362     
   10.400000000000000        43.200000000000003        4.1082804428380086     
   10.400000000000000        44.000000000000000        4.1279207528303354     
   10.400000000000000        44.800000000000004        4.1550541891173776     
   10.400000000000000        45.600000000000001        4.1898299348334476     
   10.400000000000000        46.400000000000006        4.2301676716035113     
   10.400000000000000        47.200000000000003        4.2750226874821537     
   10.400000000000000        48.000000000000000        4.3199471224160826     
   10.400000000000000        48.800000000000004        4.3606399735879160     
   10.400000000000000        49.600000000000001        4.3933654684407077     
   10.400000000000000        50.400000000000006        4.4116408836474719     
   10.400000000000000        51.200000000000003        4.4209564757118702     
   10.400000000000000        52.000000000000000        4.4134843534197197     
   10.400000000000000        52.800000000000004        4.3937396447080603     
   10.400000000000000        53.600000000000001        4.3619512711388220     
   10.400000000000000        54.400000000000006        4.3221103804638874     
   10.400000000000000        55.200000000000003        4.2779148189609018     
   10.400000000000000        56.000000000000000        4.2333317892329356     
   10.400000000000000        56.800000000000004        4.1920399468192846     
   10.400000000000000        57.600000000000001        4.1569980549729211     
   10.400000000000000        58.400000000000006        4.1300908118764346     
   10.400000000000000        59.200000000000003        4.1114612803087560     
   10.400000000000000        60.000000000000000        4.0989448986673942     
   10.400000000000000        60.800000000000004        4.0952175594618456     
   10.400000000000000        61.600000000000001        4.0932841331639613     
   10.400000000000000        62.400000000000006        4.0956421897375064     
   10.400000000000000        63.200000000000003        4.0981695250066705     
   10.400000000000000        64.000000000000000        4.1009623220996430     
   10.400000000000000        64.799999999999997        4.1030757441284473     
   10.400000000000000        65.600000000000009        4.1028228307522783     
   10.400000000000000        66.400000000000006        4.1024336954004248     
   10.400000000000000        67.200000000000003        4.1003161319892918     
   10.400000000000000        68.000000000000000        4.0973623946469750     
   10.400000000000000        68.799999999999997        4.0934944046183732     
   10.400000000000000        69.600000000000009        4.0911833144368526     
   10.400000000000000        70.400000000000006        4.0911462125688436     
   10.400000000000000        71.200000000000003        4.0952385632386434     
   10.400000000000000        72.000000000000000        4.1058754691622532     
   10.400000000000000        72.799999999999997        4.1234506632967145     
   10.400000000000000        73.600000000000009        4.1474524395048498     
   10.400000000000000        74.400000000000006        4.1815145966648544     
   10.400000000000000        75.200000000000003        4.2210236986946521     
   10.400000000000000        76.000000000000000        4.2633569281365995     
   10.400000000000000        76.800000000000011        4.3041362475252027     
   10.400000000000000        77.600000000000009        4.3420027221024675     
   10.400000000000000        78.400000000000006        4.3724866175114565     
   10.400000000000000        79.200000000000003        4.3919259136330604     
   10.400000000000000        80.000000000000000        4.3981855408314026     
   10.400000000000000        80.800000000000011        4.3915184555543565     
   10.400000000000000        81.600000000000009        4.3704484356963267     
   10.400000000000000        82.400000000000006        4.3412449370388169     
   10.400000000000000        83.200000000000003        4.3018649868174998     
   10.400000000000000        84.000000000000000        4.2588610142112575     
   10.400000000000000        84.800000000000011        4.2145668444334987     
   10.400000000000000        85.600000000000009        4.1748135084220461     
   10.400000000000000        86.400000000000006        4.1406483229482820     
   10.400000000000000        87.200000000000003        4.1159812480307361     
   10.400000000000000        88.000000000000000        4.0979788799832741     
   10.400000000000000        88.800000000000011        4.0873275291789435     
   10.400000000000000        89.600000000000009        4.0805293503767812     
   10.400000000000000        90.400000000000006        4.0824598416607198     
   10.400000000000000        91.200000000000003        4.0833150808357148     
   10.400000000000000        92.000000000000000        4.0849372209178165     
   10.400000000000000        92.800000000000011        4.0896645369565006     
   10.400000000000000        93.600000000000009        4.0906906028146270     
   10.400000000000000        94.400000000000006        4.0914179704894131     
   10.400000000000000        95.200000000000003        4.0920050426914214     
   10.400000000000000        96.000000000000000        4.0917653048725811     
   10.400000000000000        96.800000000000011        4.0921604703183112     
   10.400000000000000        97.600000000000009        4.0937738024878856     
   10.400000000000000        98.400000000000006        4.0928439528117639     
   10.400000000000000        99.200000000000003        4.0950875086180600     
   10.400000000000000        100.00000000000000        4.0964625607358514     
   10.400000000000000        100.80000000000001        4.0965614396577665     
   10.400000000000000        101.60000000000001        4.0986789068764988     
   10.400000000000000        102.40000000000001        4.0999379679015764     

   11.200000000000001       0.80000000000000004        4.1007340418340101     
   11.200000000000001        1.6000000000000001        4.1016472697194040     
   11.200000000000001        2.4000000000000004        4.1020311693542979     
   11.200000000000001        3.2000000000000002        4.1029805896435638     
   11.200000000000001        4.0000000000000000        4.1034668427106391     
   11.200000000000001        4.8000000000000007        4.1020392548075924     
   11.200000000000001        5.6000000000000005        4.0981548024101508     
   11.200000000000001        6.4000000000000004        4.0919194061621438     
   11.200000000000001        7.2000000000000002        4.0830761972645790     
   11.200000000000001        8.0000000000000000        4.0746579690383742     
   11.200000000000001        8.8000000000000007        4.0702025478888615     
   11.200000000000001        9.6000000000000014        4.0779924770748055     
   11.200000000000001        10.400000000000000        4.0998698292077949     
   11.200000000000001        11.200000000000001        4.1483580519919512     
   11.200000000000001        12.000000000000000        4.2173356368715416     
   11.200000000000001        12.800000000000001        4.3013696039455676     
   11.200000000000001        13.600000000000001        4.3868048253298957     
   11.200000000000001        14.400000000000000        4.4533412701197808     
   11.200000000000001        15.200000000000001        4.4825273458750772     
   11.200000000000001        16.000000000000000        4.4494133876413740     
   11.200000000000001        16.800000000000001        4.3313831089233767     
   11.200000000000001        17.600000000000001        4.1855699233857928     
   11.200000000000001        18.400000000000002        4.1087266983322088     
   11.200000000000001        19.200000000000003        4.0934520667975258     
   11.200000000000001        20.000000000000000        4.0884756853664630     
   11.200000000000001        20.800000000000001        4.0848574416528614     
   11.200000000000001        21.600000000000001        4.0819841607738887     
   11.200000000000001        22.400000000000002        4.0815544884778374     
   11.200000000000001        23.200000000000003        4.0882334581742921     
   11.200000000000001        24.000000000000000        4.1541392540766129     
   11.200000000000001        24.800000000000001        4.2887652872132032     
   11.200000000000001        25.600000000000001        4.4047992538531178     
   11.200000000000001        26.400000000000002        4.4465679623084222     
   11.200000000000001        27.200000000000003        4.4246565909479108     
   11.200000000000001        28.000000000000000        4.3611303142561475     
   11.200000000000001        28.800000000000001        4.2793914103525417     
   11.200000000000001        29.600000000000001        4.2018903385682558     
   11.200000000000001        30.400000000000002        4.1420802926620386     
   11.200000000000001        31.200000000000003        4.1016377571954132     
   11.200000000000001        32.000000000000000        4.0799692965563361     
   11.200000000000001        32.800000000000004        4.0729418472919292     
   11.200000000000001        33.600000000000001        4.0776059766061108     
   11.200000000000001        34.399999999999999        4.0839179843500508     
   11.200000000000001        35.200000000000003        4.0923069969178947     
   11.200000000000001        36.000000000000000        4.0999291161229401     
   11.200000000000001        36.800000000000004        4.1018159747600063     
   11.200000000000001        37.600000000000001        4.1021921789760141     
   11.200000000000001        38.400000000000006        4.0998355203899983     
   11.200000000000001        39.200000000000003        4.0963353544844301     
   11.200000000000001        40.000000000000000        4.0928536635385022     
   11.200000000000001        40.800000000000004        4.0908782472662786     
   11.200000000000001        41.600000000000001        4.0913584845996533     
   11.200000000000001        42.400000000000006        4.0970942277710201     
   11.200000000000001        43.200000000000003        4.1095202373284030     
   11.200000000000001        44.000000000000000        4.1287750723018064     
   11.200000000000001        44.800000000000004        4.1566377461751518     
   11.200000000000001        45.600000000000001        4.1921053533040151     
   11.200000000000001        46.400000000000006        4.2341799783212277     
   11.200000000000001        47.200000000000003        4.2801958220616090     
   11.200000000000001        48.000000000000000        4.3258468938788646     
   11.200000000000001        48.800000000000004        4.3672079537477302     
   11.200000000000001        49.600000000000001        4.4001052904067270     
   11.200000000000001        50.400000000000006        4.4211163346792155     
   11.200000000000001        51.200000000000003        4.4291685017700475     
   11.200000000000001        52.000000000000000        4.4222791491527609     
   11.200000000000001        52.800000000000004        4.4012468608954460     
   11.200000000000001        53.600000000000001        4.3683853826567347     
   11.200000000000001        54.400000000000006        4.3262977468367492     
   11.200000000000001        55.200000000000003        4.2816544329594874     
   11.200000000000001        56.000000000000000        4.2352660371064950     
   11.200000000000001        56.800000000000004        4.1933727021573892     
   11.200000000000001        57.600000000000001        4.1573587367638174     
   11.200000000000001        58.400000000000006        4.1294649164176089     
   11.200000000000001        59.200000000000003        4.1093696353178393     
   11.200000000000001        60.000000000000000        4.0979369600736817     
   11.200000000000001        60.800000000000004        4.0926182892253262     
   11.200000000000001        61.600000000000001        4.0919068480784455     
   11.200000000000001        62.400000000000006        4.0940181003637477     
   11.200000000000001        63.200000000000003        4.0971104217018457     
   11.200000000000001        64.000000000000000        4.1003675439333733     
   11.200000000000001        64.799999999999997        4.1027541818956470     
   11.200000000000001        65.600000000000009        4.1036497687130291     
   11.200000000000001        66.400000000000006        4.1032445670867661     
   11.200000000000001        67.200000000000003        4.1007665425701658     
   11.200000000000001        68.000000000000000        4.0965341263518562     
   11.200000000000001        68.799999999999997        4.0944854398950721     
   11.200000000000001        69.600000000000009        4.0927499000848071     
   11.200000000000001        70.400000000000006        4.0921506224036177     
   11.200000000000001        71.200000000000003        4.0964688389017683     
   11.200000000000001        72.000000000000000        4.1082422064949906     
   11.200000000000001        72.799999999999997        4.1271571921829979     
   11.200000000000001        73.600000000000009        4.1551561326932189     
   11.200000000000001        74.400000000000006        4.1891803673116028     
   11.200000000000001        75.200000000000003        4.2303158777499759     
   11.200000000000001        76.000000000000000        4.2751434227932625     
   11.200000000000001        76.800000000000011        4.3200533316279239     
   11.200000000000001        77.600000000000009        4.3600621271796358     
   11.200000000000001        78.400000000000006        4.3919984697593488     
   11.200000000000001        79.200000000000003        4.4118378001953298     
   11.200000000000001        80.000000000000000        4.4191322324603890     
   11.200000000000001        80.800000000000011        4.4120339055485873     
   11.200000000000001        81.600000000000009        4.3904510561115302     
   11.200000000000001        82.400000000000006        4.3572154373530143     
   11.200000000000001        83.200000000000003        4.3158241537088431     
   11.200000000000001        84.000000000000000        4.2701294543746231     
   11.200000000000001        84.800000000000011        4.2244668058332211     
   11.200000000000001        85.600000000000009        4.1822946947122350     
   11.200000000000001        86.400000000000006        4.1466540115371382     
   11.200000000000001        87.200000000000003        4.1194275297924801     
   11.200000000000001        88.000000000000000        4.1009261115745961     
   11.200000000000001        88.800000000000011        4.0897973510936536     
   11.200000000000001        89.600000000000009        4.0875333237376248     
   11.200000000000001        90.400000000000006        4.0873406483812564     
   11.200000000000001        91.200000000000003        4.0903691368087376     
   11.200000000000001        92.000000000000000        4.0929599625834561     
   11.200000000000001        92.800000000000011        4.0945509914469289     
   11.200000000000001        93.600000000000009        4.0965855978175529     
   11.200000000000001        94.400000000000006        4.0949445016643855     
   11.200000000000001        95.200000000000003        4.0932421554558731     
   11.200000000000001        96.000000000000000        4.0936983396969371     
   11.200000000000001        96.800000000000011        4.0919905563161540     
   11.200000000000001        97.600000000000009        4.0925621141668431     
   11.200000000000001        98.400000000000006        4.0921575126097922     
   11.200000000000001        99.200000000000003        4.0934148816970684     
   11.200000000000001        100.00000000000000        4.0945019940560368     
   11.200000000000001        100.80000000000001        4.0960105540014293     
   11.200000000000001        101.60000000000001        4.0976834779188618     
   11.200000000000001        102.40000000000001        4.0990299115017761     

   12.000000000000000       0.80000000000000004        4.1002937478963561     
   12.000000000000000        1.6000000000000001        4.1021831050639328     
   12.000000000000000        2.4000000000000004        4.1022690157417223     
   12.000000000000000        3.2000000000000002        4.1039217790963765     
   12.000000000000000        4.0000000000000000        4.1028922835863559     
   12.000000000000000        4.8000000000000007        4.0992446479542499     
   12.000000000000000        5.6000000000000005        4.0966734329961856     
   12.000000000000000        6.4000000000000004        4.0888841595585657     
   12.000000000000000        7.2000000000000002        4.0793468331361664     
   12.000000000000000        8.0000000000000000        4.0715038103301406     
   12.000000000000000        8.8000000000000007        4.0706819868985278     
   12.000000000000000        9.6000000000000014        4.0857566027636043     
   12.000000000000000        10.400000000000000        4.1234828985155128     
   12.000000000000000        11.200000000000001        4.1891698488830773     
   12.000000000000000        12.000000000000000        4.2758090137048326     
   12.000000000000000        12.800000000000001        4.3692153289196209     
   12.000000000000000        13.600000000000001        4.4441962233782935     
   12.000000000000000        14.400000000000000        4.4785181293650691     
   12.000000000000000        15.200000000000001        4.4635344124552834     
   12.000000000000000        16.000000000000000        4.3450544094097978     
   12.000000000000000        16.800000000000001        4.0932030059867479     
   12.000000000000000        17.600000000000001        3.4883023418427554     
   12.000000000000000        18.400000000000002        3.5081650786639904     
   12.000000000000000        19.200000000000003        3.4817469338673619     
   12.000000000000000        20.000000000000000        3.4959430475980140     
   12.000000000000000        20.800000000000001        3.4883728082653418     
   12.000000000000000        21.600000000000001        3.4972371039257388     
   12.000000000000000        22.400000000000002        3.4873290150431324     
   12.000000000000000        23.200000000000003        3.4891660161305276     
   12.000000000000000        24.000000000000000        3.4927728441438779     
   12.000000000000000        24.800000000000001        4.0136308067237545     
   12.000000000000000        25.600000000000001        4.2647750135769291     
   12.000000000000000        26.400000000000002        4.4188334821681083     
   12.000000000000000        27.200000000000003        4.4651400881698331     
   12.000000000000000        28.000000000000000        4.4278224579328969     
   12.000000000000000        28.800000000000001        4.3404942224051197     
   12.000000000000000        29.600000000000001        4.2504874840241094     
   12.000000000000000        30.400000000000002        4.1731371294783379     
   12.000000000000000        31.200000000000003        4.1180654497226108     
   12.000000000000000        32.000000000000000        4.0872187437717606     
   12.000000000000000        32.800000000000004        4.0732987080766110     
   12.000000000000000        33.600000000000001        4.0743187897188582     
   12.000000000000000        34.399999999999999        4.0811480125683532     
   12.000000000000000        35.200000000000003        4.0894718599527184     
   12.000000000000000        36.000000000000000        4.0969909623159815     
   12.000000000000000        36.800000000000004        4.1011243858525068     
   12.000000000000000        37.600000000000001        4.1017724614542708     
   12.000000000000000        38.400000000000006        4.0996357147306108     
   12.000000000000000        39.200000000000003        4.0966074481567336     
   12.000000000000000        40.000000000000000        4.0948950479579969     
   12.000000000000000        40.800000000000004        4.0907306415517368     
   12.000000000000000        41.600000000000001        4.0909479799049020     
   12.000000000000000        42.400000000000006        4.0967941621961490     
   12.000000000000000        43.200000000000003        4.1081416178745211     
   12.000000000000000        44.000000000000000        4.1271468282431538     
   12.000000000000000        44.800000000000004        4.1547176618181361     
   12.000000000000000        45.600000000000001        4.1896613663225493     
   12.000000000000000        46.400000000000006        4.2311458930205541     
   12.000000000000000        47.200000000000003        4.2762430283395521     
   12.000000000000000        48.000000000000000        4.3213146465158268     
   12.000000000000000        48.800000000000004        4.3618103596659479     
   12.000000000000000        49.600000000000001        4.3936001216997171     
   12.000000000000000        50.400000000000006        4.4143427654991285     
   12.000000000000000        51.200000000000003        4.4211051390382643     
   12.000000000000000        52.000000000000000        4.4143135346815665     
   12.000000000000000        52.800000000000004        4.3932442934997127     
   12.000000000000000        53.600000000000001        4.3605366960564780     
   12.000000000000000        54.400000000000006        4.3196564389373941     
   12.000000000000000        55.200000000000003        4.2756774730886002     
   12.000000000000000        56.000000000000000        4.2281850976173718     
   12.000000000000000        56.800000000000004        4.1869263790444506     
   12.000000000000000        57.600000000000001        4.1513085420199394     
   12.000000000000000        58.400000000000006        4.1238728272846030     
   12.000000000000000        59.200000000000003        4.1044076656767334     
   12.000000000000000        60.000000000000000        4.0931987691588967     
   12.000000000000000        60.800000000000004        4.0878615673401617     
   12.000000000000000        61.600000000000001        4.0882538730108138     
   12.000000000000000        62.400000000000006        4.0907322331198666     
   12.000000000000000        63.200000000000003        4.0942298971708579     
   12.000000000000000        64.000000000000000        4.0980582958278555     
   12.000000000000000        64.799999999999997        4.1006291226962830     
   12.000000000000000        65.600000000000009        4.1033041972938786     
   12.000000000000000        66.400000000000006        4.1025611712839991     
   12.000000000000000        67.200000000000003        4.1005504701810622     
   12.000000000000000        68.000000000000000        4.0978336375509947     
   12.000000000000000        68.799999999999997        4.0950431571262937     
   12.000000000000000        69.600000000000009        4.0929291313964491     
   12.000000000000000        70.400000000000006        4.0931168970821146     
   12.000000000000000        71.200000000000003        4.0997319857359651     
   12.000000000000000        72.000000000000000        4.1097118817496154     
   12.000000000000000        72.799999999999997        4.1288120456228619     
   12.000000000000000        73.600000000000009        4.1560136066717543     
   12.000000000000000        74.400000000000006        4.1911853390078022     
   12.000000000000000        75.200000000000003        4.2337786391522592     
   12.000000000000000        76.000000000000000        4.2792011371221443     
   12.000000000000000        76.800000000000011        4.3252713240086926     
   12.000000000000000        77.600000000000009        4.3662443522925072     
   12.000000000000000        78.400000000000006        4.3990646723625320     
   12.000000000000000        79.200000000000003        4.4202625147317347     
   12.000000000000000        80.000000000000000        4.4264621399941300     
   12.000000000000000        80.800000000000011        4.4183338392116669     
   12.000000000000000        81.600000000000009        4.3960027009196905     
   12.000000000000000        82.400000000000006        4.3615716070308501     
   12.000000000000000        83.200000000000003        4.3195461495816359     
   12.000000000000000        84.000000000000000        4.2734578866940316     
   12.000000000000000        84.800000000000011        4.2269865219795735     
   12.000000000000000        85.600000000000009        4.1842815394171140     
   12.000000000000000        86.400000000000006        4.1491671755218764     
   12.000000000000000        87.200000000000003        4.1239344688193800     
   12.000000000000000        88.000000000000000        4.1060102138876067     
   12.000000000000000        88.800000000000011        4.0972597275644489     
   12.000000000000000        89.600000000000009        4.0954269733482231     
   12.000000000000000        90.400000000000006        4.0977291618475036     
   12.000000000000000        91.200000000000003        4.1016351475191506     
   12.000000000000000        92.000000000000000        4.1034627979018881     
   12.000000000000000        92.800000000000011        4.1053743469674702     
   12.000000000000000        93.600000000000009        4.1053797899381808     
   12.000000000000000        94.400000000000006        4.1031183130155906     
   12.000000000000000        95.200000000000003        4.1014017450503895     
   12.000000000000000        96.000000000000000        4.0979814331283455     
   12.000000000000000        96.800000000000011        4.0944401105491517     
   12.000000000000000        97.600000000000009        4.0922009369184309     
   12.000000000000000        98.400000000000006        4.0915303051950760     
   12.000000000000000        99.200000000000003        4.0915757904087871     
   12.000000000000000        100.00000000000000        4.0917123193816156     
   12.000000000000000        100.80000000000001        4.0942526520783211     
   12.000000000000000        101.60000000000001        4.0960553092612431     
   12.000000000000000        102.40000000000001        4.0980941031953728     

   12.800000000000001       0.80000000000000004        4.0984094677146023     
   12.800000000000001        1.6000000000000001        4.1008289184898095     
   12.800000000000001        2.4000000000000004        4.1022089445339658     
   12.800000000000001        3.2000000000000002        4.1031185584982159     
   12.800000000000001        4.0000000000000000        4.1028016520434152     
   12.800000000000001        4.8000000000000007        4.1008895543812258     
   12.800000000000001        5.6000000000000005        4.0951082090351401     
   12.800000000000001        6.4000000000000004        4.0860214439033689     
   12.800000000000001        7.2000000000000002        4.0758039447497563     
   12.800000000000001        8.0000000000000000        4.0694212678520341     
   12.800000000000001        8.8000000000000007        4.0732455358555155     
   12.800000000000001        9.6000000000000014        4.0968224853637185     
   12.800000000000001        10.400000000000000        4.1493841790953363     
   12.800000000000001        11.200000000000001        4.2328815774658421     
   12.800000000000001        12.000000000000000        4.3330014345202708     
   12.800000000000001        12.800000000000001        4.4235225958269799     
   12.800000000000001        13.600000000000001        4.4666498932305077     
   12.800000000000001        14.400000000000000        4.4393375889576028     
   12.800000000000001        15.200000000000001        4.3383428280837677     
   12.800000000000001        16.000000000000000        3.5056430296174810     
   12.800000000000001        16.800000000000001        3.4868455360628539     
   12.800000000000001        17.600000000000001        3.4875233655325477     
   12.800000000000001        18.400000000000002        3.4919239817583017     
   12.800000000000001        19.200000000000003        3.5018969629951844     
   12.800000000000001        20.000000000000000        3.4983782241258132     
   12.800000000000001        20.800000000000001        3.4963021977809072     
   12.800000000000001        21.600000000000001        3.4829750252518408     
   12.800000000000001        22.400000000000002        3.5037114591600322     
   12.800000000000001        23.200000000000003        3.4989867863286586     
   12.800000000000001        24.000000000000000        3.5066553592373477     
   12.800000000000001        24.800000000000001        3.4861706810990376     
   12.800000000000001        25.600000000000001        4.0248451221677986     
   12.800000000000001        26.400000000000002        4.3084928140237428     
   12.800000000000001        27.200000000000003        4.4652432707477328     
   12.800000000000001        28.000000000000000        4.4799563075933921     
   12.800000000000001        28.800000000000001        4.4065478754683918     
   12.800000000000001        29.600000000000001        4.3030330633471960     
   12.800000000000001        30.400000000000002        4.2071848538895624     
   12.800000000000001        31.200000000000003        4.1375258375816033     
   12.800000000000001        32.000000000000000        4.0962637339538439     
   12.800000000000001        32.800000000000004        4.0776726162589547     
   12.800000000000001        33.600000000000001        4.0733145589746904     
   12.800000000000001        34.399999999999999        4.0788067913648325     
   12.800000000000001        35.200000000000003        4.0879366901728265     
   12.800000000000001        36.000000000000000        4.0951209032437923     
   12.800000000000001        36.800000000000004        4.0998546378932073     
   12.800000000000001        37.600000000000001        4.1004162797559518     
   12.800000000000001        38.400000000000006        4.0991849376046234     
   12.800000000000001        39.200000000000003        4.0970147456256694     
   12.800000000000001        40.000000000000000        4.0926907213819081     
   12.800000000000001        40.800000000000004        4.0927824831561663     
   12.800000000000001        41.600000000000001        4.0910149620195728     
   12.800000000000001        42.400000000000006        4.0956715635296446     
   12.800000000000001        43.200000000000003        4.1061887553130996     
   12.800000000000001        44.000000000000000        4.1237591281508452     
   12.800000000000001        44.800000000000004        4.1508994016491068     
   12.800000000000001        45.600000000000001        4.1823314689369200     
   12.800000000000001        46.400000000000006        4.2217182205706862     
   12.800000000000001        47.200000000000003        4.2641720781771131     
   12.800000000000001        48.000000000000000        4.3066887622923362     
   12.800000000000001        48.800000000000004        4.3445110675092815     
   12.800000000000001        49.600000000000001        4.3741319629492255     
   12.800000000000001        50.400000000000006        4.3936826782405154     
   12.800000000000001        51.200000000000003        4.3992393102321428     
   12.800000000000001        52.000000000000000        4.3914143126583909     
   12.800000000000001        52.800000000000004        4.3705840036139865     
   12.800000000000001        53.600000000000001        4.3383095737842075     
   12.800000000000001        54.400000000000006        4.2984821071558672     
   12.800000000000001        55.200000000000003        4.2544688626234350     
   12.800000000000001        56.000000000000000        4.2108090413196955     
   12.800000000000001        56.800000000000004        4.1721036610298583     
   12.800000000000001        57.600000000000001        4.1376541837383192     
   12.800000000000001        58.400000000000006        4.1119574815886395     
   12.800000000000001        59.200000000000003        4.0943593706239039     
   12.800000000000001        60.000000000000000        4.0843089388230398     
   12.800000000000001        60.800000000000004        4.0803740454363027     
   12.800000000000001        61.600000000000001        4.0817185260821516     
   12.800000000000001        62.400000000000006        4.0837614507146469     
   12.800000000000001        63.200000000000003        4.0881525507346268     
   12.800000000000001        64.000000000000000        4.0930756733208664     
   12.800000000000001        64.799999999999997        4.0967743701637636     
   12.800000000000001        65.600000000000009        4.0992133917421585     
   12.800000000000001        66.400000000000006        4.1001642026308893     
   12.800000000000001        67.200000000000003        4.0994452570308644     
   12.800000000000001        68.000000000000000        4.0975167370293057     
   12.800000000000001        68.799999999999997        4.0955996835046040     
   12.800000000000001        69.600000000000009        4.0934083236435441     
   12.800000000000001        70.400000000000006        4.0941967284726193     
   12.800000000000001        71.200000000000003        4.0988023029016887     
   12.800000000000001        72.000000000000000        4.1096982219947824     
   12.800000000000001        72.799999999999997        4.1280086593596703     
   12.800000000000001        73.600000000000009        4.1542309150419516     
   12.800000000000001        74.400000000000006        4.1886998848051809     
   12.800000000000001        75.200000000000003        4.2301659572016197     
   12.800000000000001        76.000000000000000        4.2765750170604004     
   12.800000000000001        76.800000000000011        4.3202100035150250     
   12.800000000000001        77.600000000000009        4.3599498069771405     
   12.800000000000001        78.400000000000006        4.3925264984089694     
   12.800000000000001        79.200000000000003        4.4129606009096438     
   12.800000000000001        80.000000000000000        4.4186846162527864     
   12.800000000000001        80.800000000000011        4.4095815988353557     
   12.800000000000001        81.600000000000009        4.3879839345315643     
   12.800000000000001        82.400000000000006        4.3536870249300312     
   12.800000000000001        83.200000000000003        4.3114004021973686     
   12.800000000000001        84.000000000000000        4.2672296068360147     
   12.800000000000001        84.800000000000011        4.2215703861301836     
   12.800000000000001        85.600000000000009        4.1827097349111027     
   12.800000000000001        86.400000000000006        4.1500013495363151     
   12.800000000000001        87.200000000000003        4.1283641223774437     
   12.800000000000001        88.000000000000000        4.1152468459913614     
   12.800000000000001        88.800000000000011        4.1111851398249541     
   12.800000000000001        89.600000000000009        4.1091457074581372     
   12.800000000000001        90.400000000000006        4.1142211307572332     
   12.800000000000001        91.200000000000003        4.1198903582058986     
   12.800000000000001        92.000000000000000        4.1237109639402858     
   12.800000000000001        92.800000000000011        4.1245775849417265     
   12.800000000000001        93.600000000000009        4.1228923003504114     
   12.800000000000001        94.400000000000006        4.1199372262950300     
   12.800000000000001        95.200000000000003        4.1129591438163704     
   12.800000000000001        96.000000000000000        4.1062830895172366     
   12.800000000000001        96.800000000000011        4.1006494253885393     
   12.800000000000001        97.600000000000009        4.0958103766653231     
   12.800000000000001        98.400000000000006        4.0938372937226299     
   12.800000000000001        99.200000000000003        4.0911409489076069     
   12.800000000000001        100.00000000000000        4.0914596862778092     
   12.800000000000001        100.80000000000001        4.0932358676264275     
   12.800000000000001        101.60000000000001        4.0943554244391365     
   12.800000000000001        102.40000000000001        4.0966082321549564     

   13.600000000000001       0.80000000000000004        4.0981593063456465     
   13.600000000000001        1.6000000000000001        4.0995854003911045     
   13.600000000000001        2.4000000000000004        4.1030349748577635     
   13.600000000000001        3.2000000000000002        4.1034564657584980     
   13.600000000000001        4.0000000000000000        4.1041078547913479     
   13.600000000000001        4.8000000000000007        4.1001730103641485     
   13.600000000000001        5.6000000000000005        4.0933060043504792     
   13.600000000000001        6.4000000000000004        4.0834685048070822     
   13.600000000000001        7.2000000000000002        4.0732981200912866     
   13.600000000000001        8.0000000000000000        4.0685567558458473     
   13.600000000000001        8.8000000000000007        4.0751072892658247     
   13.600000000000001        9.6000000000000014        4.1116648810711274     
   13.600000000000001        10.400000000000000        4.1779980433136190     
   13.600000000000001        11.200000000000001        4.2752666671763357     
   13.600000000000001        12.000000000000000        4.3818000239670543     
   13.600000000000001        12.800000000000001        4.4617447544871478     
   13.600000000000001        13.600000000000001        4.4534081512843660     
   13.600000000000001        14.400000000000000        4.3159402138714675     
   13.600000000000001        15.200000000000001        4.0791049481194985     
   13.600000000000001        16.000000000000000        3.4938277744101751     
   13.600000000000001        16.800000000000001        3.4991573599143275     
   13.600000000000001        17.600000000000001        3.4996620225915676     
   13.600000000000001        18.400000000000002        3.4856141028012435     
   13.600000000000001        19.200000000000003        3.4944196621435495     
   13.600000000000001        20.000000000000000        3.4889634208321194     
   13.600000000000001        20.800000000000001        3.4832559598788166     
   13.600000000000001        21.600000000000001        3.4977008327658186     
   13.600000000000001        22.400000000000002        3.4835652378696138     
   13.600000000000001        23.200000000000003        3.4852034606522682     
   13.600000000000001        24.000000000000000        3.4829113387112587     
   13.600000000000001        24.800000000000001        3.5038056018692534     
   13.600000000000001        25.600000000000001        3.4946309796552568     
   13.600000000000001        26.400000000000002        4.0821570703907488     
   13.600000000000001        27.200000000000003        4.3839948194856477     
   13.600000000000001        28.000000000000000        4.4893824292256932     
   13.600000000000001        28.800000000000001        4.4618369874713331     
   13.600000000000001        29.600000000000001        4.3557589794452918     
   13.600000000000001        30.400000000000002        4.2443474448607716     
   13.600000000000001        31.200000000000003        4.1600716890045106     
   13.600000000000001        32.000000000000000        4.1060268803486153     
   13.600000000000001        32.800000000000004        4.0799855221409826     
   13.600000000000001        33.600000000000001        4.0725710009275025     
   13.600000000000001        34.399999999999999        4.0775288105433631     
   13.600000000000001        35.200000000000003        4.0850098122590017     
   13.600000000000001        36.000000000000000        4.0929643178241371     
   13.600000000000001        36.800000000000004        4.1012457432412912     
   13.600000000000001        37.600000000000001        4.1015954225083950     
   13.600000000000001        38.400000000000006        4.1002394748287676     
   13.600000000000001        39.200000000000003        4.0975422117997660     
   13.600000000000001        40.000000000000000        4.0950125135932876     
   13.600000000000001        40.800000000000004        4.0915232529628884     
   13.600000000000001        41.600000000000001        4.0908709159941115     
   13.600000000000001        42.400000000000006        4.0941070684828755     
   13.600000000000001        43.200000000000003        4.1028416864684489     
   13.600000000000001        44.000000000000000        4.1186422666816407     
   13.600000000000001        44.800000000000004        4.1421729213044740     
   13.600000000000001        45.600000000000001        4.1713380666471283     
   13.600000000000001        46.400000000000006        4.2067226537148814     
   13.600000000000001        47.200000000000003        4.2442527884911376     
   13.600000000000001        48.000000000000000        4.2830517160428929     
   13.600000000000001        48.800000000000004        4.3168886562920230     
   13.600000000000001        49.600000000000001        4.3427719045451774     
   13.600000000000001        50.400000000000006        4.3588633675556050     
   13.600000000000001        51.200000000000003        4.3640100701916253     
   13.600000000000001        52.000000000000000        4.3550806368140460     
   13.600000000000001        52.800000000000004        4.3339818397492422     
   13.600000000000001        53.600000000000001        4.3031468280581588     
   13.600000000000001        54.400000000000006        4.2659057568904810     
   13.600000000000001        55.200000000000003        4.2266948348743671     
   13.600000000000001        56.000000000000000        4.1861444046752343     
   13.600000000000001        56.800000000000004        4.1504211523949621     
   13.600000000000001        57.600000000000001        4.1195529816029328     
   13.600000000000001        58.400000000000006        4.0964064212235396     
   13.600000000000001        59.200000000000003        4.0801820912621976     
   13.600000000000001        60.000000000000000        4.0729799939334095     
   13.600000000000001        60.800000000000004        4.0697460111454928     
   13.600000000000001        61.600000000000001        4.0709846425774412     
   13.600000000000001        62.400000000000006        4.0750736957538720     
   13.600000000000001        63.200000000000003        4.0800484739175680     
   13.600000000000001        64.000000000000000        4.0848150454830625     
   13.600000000000001        64.799999999999997        4.0910374000280401     
   13.600000000000001        65.600000000000009        4.0932568973373771     
   13.600000000000001        66.400000000000006        4.0954006270078116     
   13.600000000000001        67.200000000000003        4.0961076984069287     
   13.600000000000001        68.000000000000000        4.0953688037017368     
   13.600000000000001        68.799999999999997        4.0940819643643858     
   13.600000000000001        69.600000000000009        4.0930866521534934     
   13.600000000000001        70.400000000000006        4.0939343195934450     
   13.600000000000001        71.200000000000003        4.0997955180107910     
   13.600000000000001        72.000000000000000        4.1077563906103611     
   13.600000000000001        72.799999999999997        4.1248395714432693     
   13.600000000000001        73.600000000000009        4.1496681759342513     
   13.600000000000001        74.400000000000006        4.1821213231244183     
   13.600000000000001        75.200000000000003        4.2204326180568188     
   13.600000000000001        76.000000000000000        4.2625397905994449     
   13.600000000000001        76.800000000000011        4.3050115608622859     
   13.600000000000001        77.600000000000009        4.3425926086499507     
   13.600000000000001        78.400000000000006        4.3726857025654864     
   13.600000000000001        79.200000000000003        4.3909337765182963     
   13.600000000000001        80.000000000000000        4.3969947292079272     
   13.600000000000001        80.800000000000011        4.3886100484419650     
   13.600000000000001        81.600000000000009        4.3670073588311107     
   13.600000000000001        82.400000000000006        4.3346046122483681     
   13.600000000000001        83.200000000000003        4.2953272688396229     
   13.600000000000001        84.000000000000000        4.2536860589355747     
   13.600000000000001        84.800000000000011        4.2138168939513889     
   13.600000000000001        85.600000000000009        4.1790980681938361     
   13.600000000000001        86.400000000000006        4.1505552674229484     
   13.600000000000001        87.200000000000003        4.1347532180555380     
   13.600000000000001        88.000000000000000        4.1269315515755922     
   13.600000000000001        88.800000000000011        4.1267051638780803     
   13.600000000000001        89.600000000000009        4.1323841715624701     
   13.600000000000001        90.400000000000006        4.1413409172706279     
   13.600000000000001        91.200000000000003        4.1475612835458024     
   13.600000000000001        92.000000000000000        4.1519164068904884     
   13.600000000000001        92.800000000000011        4.1521465952811001     
   13.600000000000001        93.600000000000009        4.1484245110455209     
   13.600000000000001        94.400000000000006        4.1412476139537775     
   13.600000000000001        95.200000000000003        4.1309647139627179     
   13.600000000000001        96.000000000000000        4.1211740023082122     
   13.600000000000001        96.800000000000011        4.1111109577880853     
   13.600000000000001        97.600000000000009        4.1026738647736654     
   13.600000000000001        98.400000000000006        4.0960578248778257     
   13.600000000000001        99.200000000000003        4.0924207578255301     
   13.600000000000001        100.00000000000000        4.0907295532475718     
   13.600000000000001        100.80000000000001        4.0920041858279674     
   13.600000000000001        101.60000000000001        4.0933928598818090     
   13.600000000000001        102.40000000000001        4.0959027838368414     

   14.400000000000000       0.80000000000000004        4.0973548179808477     
   14.400000000000000        1.6000000000000001        4.0995459408795938     
   14.400000000000000        2.4000000000000004        4.1019294569148528     
   14.400000000000000        3.2000000000000002        4.1016618189098413     
   14.400000000000000        4.0000000000000000        4.1027077362634294     
   14.400000000000000        4.8000000000000007        4.0988688777036204     
   14.400000000000000        5.6000000000000005        4.0916646358993214     
   14.400000000000000        6.4000000000000004        4.0810708913685110     
   14.400000000000000        7.2000000000000002        4.0715465579128995     
   14.400000000000000        8.0000000000000000        4.0694227422184666     
   14.400000000000000        8.8000000000000007        4.0834887190226326     
   14.400000000000000        9.6000000000000014        4.1259856664733041     
   14.400000000000000        10.400000000000000        4.2044085679826111     
   14.400000000000000        11.200000000000001        4.3107411335965438     
   14.400000000000000        12.000000000000000        4.4212756246660669     
   14.400000000000000        12.800000000000001        4.4813821429249234     
   14.400000000000000        13.600000000000001        4.4249850635406975     
   14.400000000000000        14.400000000000000        4.1697181920782675     
   14.400000000000000        15.200000000000001        3.5021960435095041     
   14.400000000000000        16.000000000000000        3.4966325799004645     
   14.400000000000000        16.800000000000001        3.4932550908628079     
   14.400000000000000        17.600000000000001        3.4848258256498084     
   14.400000000000000        18.400000000000002        3.4869523688202402     
   14.400000000000000        19.200000000000003        3.4995666352865631     
   14.400000000000000        20.000000000000000        3.4954757385815385     
   14.400000000000000        20.800000000000001        3.4900716399224594     
   14.400000000000000        21.600000000000001        3.5021312717704771     
   14.400000000000000        22.400000000000002        3.4961292416202783     
   14.400000000000000        23.200000000000003        3.4930034298799741     
   14.400000000000000        24.000000000000000        3.4896272130073758     
   14.400000000000000        24.800000000000001        3.4883284938756640     
   14.400000000000000        25.600000000000001        3.4948105464914323     
   14.400000000000000        26.400000000000002        3.4919550808624433     
   14.400000000000000        27.200000000000003        4.2547919875159508     
   14.400000000000000        28.000000000000000        4.4938560972308172     
   14.400000000000000        28.800000000000001        4.4979076928004194     
   14.400000000000000        29.600000000000001        4.3983134469433152     
   14.400000000000000        30.400000000000002        4.2791653197696080     
   14.400000000000000        31.200000000000003        4.1788974507765362     
   14.400000000000000        32.000000000000000        4.1156294142903418     
   14.400000000000000        32.800000000000004        4.0835253255496307     
   14.400000000000000        33.600000000000001        4.0724744394621180     
   14.400000000000000        34.399999999999999        4.0748833912882674     
   14.400000000000000        35.200000000000003        4.0828600492267260     
   14.400000000000000        36.000000000000000        4.0940649635627144     
   14.400000000000000        36.800000000000004        4.0979253141431746     
   14.400000000000000        37.600000000000001        4.1013026721833636     
   14.400000000000000        38.400000000000006        4.1012483428635029     
   14.400000000000000        39.200000000000003        4.0981037592878859     
   14.400000000000000        40.000000000000000        4.0954620881504740     
   14.400000000000000        40.800000000000004        4.0920325401493711     
   14.400000000000000        41.600000000000001        4.0907344329578823     
   14.400000000000000        42.400000000000006        4.0925322116875460     
   14.400000000000000        43.200000000000003        4.0993858929949036     
   14.400000000000000        44.000000000000000        4.1135518811832767     
   14.400000000000000        44.800000000000004        4.1325592015562993     
   14.400000000000000        45.600000000000001        4.1566804619625026     
   14.400000000000000        46.400000000000006        4.1876877189483013     
   14.400000000000000        47.200000000000003        4.2203007349623016     
   14.400000000000000        48.000000000000000        4.2524903839613266     
   14.400000000000000        48.800000000000004        4.2804665738819949     
   14.400000000000000        49.600000000000001        4.3022187050973262     
   14.400000000000000        50.400000000000006        4.3158985522657112     
   14.400000000000000        51.200000000000003        4.3158791725099537     
   14.400000000000000        52.000000000000000        4.3059202845545466     
   14.400000000000000        52.800000000000004        4.2873841792279972     
   14.400000000000000        53.600000000000001        4.2594780953630984     
   14.400000000000000        54.400000000000006        4.2258756406039186     
   14.400000000000000        55.200000000000003        4.1910954407817824     
   14.400000000000000        56.000000000000000        4.1567207021600359     
   14.400000000000000        56.800000000000004        4.1258972845862392     
   14.400000000000000        57.600000000000001        4.1002395134160050     
   14.400000000000000        58.400000000000006        4.0810488742145195     
   14.400000000000000        59.200000000000003        4.0691316019035684     
   14.400000000000000        60.000000000000000        4.0626564204264755     
   14.400000000000000        60.800000000000004        4.0600672759214680     
   14.400000000000000        61.600000000000001        4.0625072027264064     
   14.400000000000000        62.400000000000006        4.0659856456098264     
   14.400000000000000        63.200000000000003        4.0718241813691352     
   14.400000000000000        64.000000000000000        4.0763167804570193     
   14.400000000000000        64.799999999999997        4.0811411426202353     
   14.400000000000000        65.600000000000009        4.0828649603230520     
   14.400000000000000        66.400000000000006        4.0890914286957765     
   14.400000000000000        67.200000000000003        4.0903499629496602     
   14.400000000000000        68.000000000000000        4.0912507525049717     
   14.400000000000000        68.799999999999997        4.0914915188685201     
   14.400000000000000        69.600000000000009        4.0919694418169597     
   14.400000000000000        70.400000000000006        4.0927852840293477     
   14.400000000000000        71.200000000000003        4.0972833645710045     
   14.400000000000000        72.000000000000000        4.1055163586036851     
   14.400000000000000        72.799999999999997        4.1205631431975229     
   14.400000000000000        73.600000000000009        4.1429724918887345     
   14.400000000000000        74.400000000000006        4.1716210941982572     
   14.400000000000000        75.200000000000003        4.2044351955210333     
   14.400000000000000        76.000000000000000        4.2417429405401776     
   14.400000000000000        76.800000000000011        4.2809287893066452     
   14.400000000000000        77.600000000000009        4.3148335807840352     
   14.400000000000000        78.400000000000006        4.3419117849036155     
   14.400000000000000        79.200000000000003        4.3591600986385588     
   14.400000000000000        80.000000000000000        4.3638347527118064     
   14.400000000000000        80.800000000000011        4.3559152499528322     
   14.400000000000000        81.600000000000009        4.3355990015925228     
   14.400000000000000        82.400000000000006        4.3061244630979001     
   14.400000000000000        83.200000000000003        4.2706463920925977     
   14.400000000000000        84.000000000000000        4.2343221883010598     
   14.400000000000000        84.800000000000011        4.2003071959718321     
   14.400000000000000        85.600000000000009        4.1721113377193868     
   14.400000000000000        86.400000000000006        4.1525525375476100     
   14.400000000000000        87.200000000000003        4.1435969735328975     
   14.400000000000000        88.000000000000000        4.1431512889151607     
   14.400000000000000        88.800000000000011        4.1498920807308020     
   14.400000000000000        89.600000000000009        4.1610459270474092     
   14.400000000000000        90.400000000000006        4.1743328335933603     
   14.400000000000000        91.200000000000003        4.1824615976796560     
   14.400000000000000        92.000000000000000        4.1885113000967502     
   14.400000000000000        92.800000000000011        4.1876451429004291     
   14.400000000000000        93.600000000000009        4.1814843181417221     
   14.400000000000000        94.400000000000006        4.1705186338480811     
   14.400000000000000        95.200000000000003        4.1560476611932309     
   14.400000000000000        96.000000000000000        4.1405540639362037     
   14.400000000000000        96.800000000000011        4.1257371684481070     
   14.400000000000000        97.600000000000009        4.1120459180824485     
   14.400000000000000        98.400000000000006        4.1019586961733587     
   14.400000000000000        99.200000000000003        4.0952602880480553     
   14.400000000000000        100.00000000000000        4.0907131379184962     
   14.400000000000000        100.80000000000001        4.0921841656216991     
   14.400000000000000        101.60000000000001        4.0922132143975016     
   14.400000000000000        102.40000000000001        4.0942436340367623     

   15.200000000000001       0.80000000000000004        4.0962681443739006     
   15.200000000000001        1.6000000000000001        4.0993729793811964     
   15.200000000000001        2.4000000000000004        4.1015778789536101     
   15.200000000000001        3.2000000000000002        4.1029793973922413     
   15.200000000000001        4.0000000000000000        4.1017332767591297     
   15.200000000000001        4.8000000000000007        4.0980408084437991     
   15.200000000000001        5.6000000000000005        4.0898714085879995     
   15.200000000000001        6.4000000000000004        4.0796315925737767     
   15.200000000000001        7.2000000000000002        4.0701080811602104     
   15.200000000000001        8.0000000000000000        4.0701070752035893     
   15.200000000000001        8.8000000000000007        4.0879680555855646     
   15.200000000000001        9.6000000000000014        4.1377398686404891     
   15.200000000000001        10.400000000000000        4.2259287350704655     
   15.200000000000001        11.200000000000001        4.3388177973296420     
   15.200000000000001        12.000000000000000        4.4458793514955826     
   15.200000000000001        12.800000000000001        4.4924498743100800     
   15.200000000000001        13.600000000000001        4.4039299196072559     
   15.200000000000001        14.400000000000000        4.0946418591778855     
   15.200000000000001        15.200000000000001        3.4983873285026541     
   15.200000000000001        16.000000000000000        3.4824496902673374     
   15.200000000000001        16.800000000000001        3.4853686611513734     
   15.200000000000001        17.600000000000001        3.4883123486018102     
   15.200000000000001        18.400000000000002        3.5027088028532796     
   15.200000000000001        19.200000000000003        3.4924916040757910     
   15.200000000000001        20.000000000000000        3.4923830125890203     
   15.200000000000001        20.800000000000001        3.4876358819178646     
   15.200000000000001        21.600000000000001        3.5027984018684770     
   15.200000000000001        22.400000000000002        3.4976311587748854     
   15.200000000000001        23.200000000000003        3.4939203009733601     
   15.200000000000001        24.000000000000000        3.4840744131324310     
   15.200000000000001        24.800000000000001        3.4897240392383626     
   15.200000000000001        25.600000000000001        3.4894019843518684     
   15.200000000000001        26.400000000000002        3.4986941863386454     
   15.200000000000001        27.200000000000003        4.1863178893898390     
   15.200000000000001        28.000000000000000        4.4856602025451151     
   15.200000000000001        28.800000000000001        4.4965626618646368     
   15.200000000000001        29.600000000000001        4.4267746800627341     
   15.200000000000001        30.400000000000002        4.3078317583256833     
   15.200000000000001        31.200000000000003        4.1997981904547510     
   15.200000000000001        32.000000000000000        4.1241186695226792     
   15.200000000000001        32.800000000000004        4.0868466179407514     
   15.200000000000001        33.600000000000001        4.0729158449563423     
   15.200000000000001        34.399999999999999        4.0738933235903314     
   15.200000000000001        35.200000000000003        4.0815328134967004     
   15.200000000000001        36.000000000000000        4.0904808825763048     
   15.200000000000001        36.800000000000004        4.0957864409278626     
   15.200000000000001        37.600000000000001        4.1005506793265409     
   15.200000000000001        38.400000000000006        4.1022897030835281     
   15.200000000000001        39.200000000000003        4.0977520958546565     
   15.200000000000001        40.000000000000000        4.0961394330632368     
   15.200000000000001        40.800000000000004        4.0903511473436129     
   15.200000000000001        41.600000000000001        4.0903254339289639     
   15.200000000000001        42.400000000000006        4.0927697771499059     
   15.200000000000001        43.200000000000003        4.0966951761372501     
   15.200000000000001        44.000000000000000        4.1066330659405113     
   15.200000000000001        44.800000000000004        4.1214050856819728     
   15.200000000000001        45.600000000000001        4.1419262798986614     
   15.200000000000001        46.400000000000006        4.1665146692904020     
   15.200000000000001        47.200000000000003        4.1923587782302825     
   15.200000000000001        48.000000000000000        4.2179276190499451     
   15.200000000000001        48.800000000000004        4.2382005905479136     
   15.200000000000001        49.600000000000001        4.2559286345331753     
   15.200000000000001        50.400000000000006        4.2643505462757494     
   15.200000000000001        51.200000000000003        4.2637362721623555     
   15.200000000000001        52.000000000000000        4.2557640069088212     
   15.200000000000001        52.800000000000004        4.2372489582248933     
   15.200000000000001        53.600000000000001        4.2138861064479594     
   15.200000000000001        54.400000000000006        4.1875267828857305     
   15.200000000000001        55.200000000000003        4.1588226514602793     
   15.200000000000001        56.000000000000000        4.1332519763339413     
   15.200000000000001        56.800000000000004        4.1088491059844818     
   15.200000000000001        57.600000000000001        4.0902630650308271     
   15.200000000000001        58.400000000000006        4.0761942022674607     
   15.200000000000001        59.200000000000003        4.0667385855192926     
   15.200000000000001        60.000000000000000        4.0629773221791599     
   15.200000000000001        60.800000000000004        4.0608779434247113     
   15.200000000000001        61.600000000000001        4.0611522041748573     
   15.200000000000001        62.400000000000006        4.0631014977795719     
   15.200000000000001        63.200000000000003        4.0659909340273179     
   15.200000000000001        64.000000000000000        4.0707103018970008     
   15.200000000000001        64.799999999999997        4.0729737665979311     
   15.200000000000001        65.600000000000009        4.0769107465584744     
   15.200000000000001        66.400000000000006        4.0807697210268525     
   15.200000000000001        67.200000000000003        4.0837392920594482     
   15.200000000000001        68.000000000000000        4.0850102246348721     
   15.200000000000001        68.799999999999997        4.0892399264244617     
   15.200000000000001        69.600000000000009        4.0897772768152754     
   15.200000000000001        70.400000000000006        4.0909642661558321     
   15.200000000000001        71.200000000000003        4.0970599902306279     
   15.200000000000001        72.000000000000000        4.1028888816369049     
   15.200000000000001        72.799999999999997        4.1144886100153419     
   15.200000000000001        73.600000000000009        4.1327423713327684     
   15.200000000000001        74.400000000000006        4.1566289413770319     
   15.200000000000001        75.200000000000003        4.1854637839536348     
   15.200000000000001        76.000000000000000        4.2179523998205060     
   15.200000000000001        76.800000000000011        4.2506793139965433     
   15.200000000000001        77.600000000000009        4.2805789532668550     
   15.200000000000001        78.400000000000006        4.3042572959369618     
   15.200000000000001        79.200000000000003        4.3199560250532532     
   15.200000000000001        80.000000000000000        4.3222134712939564     
   15.200000000000001        80.800000000000011        4.3146414363193077     
   15.200000000000001        81.600000000000009        4.2972074311265231     
   15.200000000000001        82.400000000000006        4.2711886258494589     
   15.200000000000001        83.200000000000003        4.2409450116397771     
   15.200000000000001        84.000000000000000        4.2109793949961851     
   15.200000000000001        84.800000000000011        4.1850156298952115     
   15.200000000000001        85.600000000000009        4.1656325672456447     
   15.200000000000001        86.400000000000006        4.1551808487805610     
   15.200000000000001        87.200000000000003        4.1552304551566293     
   15.200000000000001        88.000000000000000        4.1634276466443314     
   15.200000000000001        88.800000000000011        4.1781010110895789     
   15.200000000000001        89.600000000000009        4.1955352316346390     
   15.200000000000001        90.400000000000006        4.2121517138390283     
   15.200000000000001        91.200000000000003        4.2249315620993997     
   15.200000000000001        92.000000000000000        4.2309807241115189     
   15.200000000000001        92.800000000000011        4.2293481561480952     
   15.200000000000001        93.600000000000009        4.2216921810533581     
   15.200000000000001        94.400000000000006        4.2054469307089501     
   15.200000000000001        95.200000000000003        4.1854213926080250     
   15.200000000000001        96.000000000000000        4.1643603800861007     
   15.200000000000001        96.800000000000011        4.1435760256806740     
   15.200000000000001        97.600000000000009        4.1251085571838404     
   15.200000000000001        98.400000000000006        4.1101302673234636     
   15.200000000000001        99.200000000000003        4.1021511755436197     
   15.200000000000001        100.00000000000000        4.0932541962930005     
   15.200000000000001        100.80000000000001        4.0914231513706429     
   15.200000000000001        101.60000000000001        4.0910462093013829     
   15.200000000000001        102.40000000000001        4.0933609016730337     

   16.000000000000000       0.80000000000000004        4.0972243023196926     
   16.000000000000000        1.6000000000000001        4.0965656244562672     
   16.000000000000000        2.4000000000000004        4.1013814548870124     
   16.000000000000000        3.2000000000000002        4.1035688434554141     
   16.000000000000000        4.0000000000000000        4.1012307331486566     
   16.000000000000000        4.8000000000000007        4.0971117349456092     
   16.000000000000000        5.6000000000000005        4.0890688197391007     
   16.000000000000000        6.4000000000000004        4.0761465082710187     
   16.000000000000000        7.2000000000000002        4.0693043124945500     
   16.000000000000000        8.0000000000000000        4.0703543760476082     
   16.000000000000000        8.8000000000000007        4.0927545473446605     
   16.000000000000000        9.6000000000000014        4.1482609756885296     
   16.000000000000000        10.400000000000000        4.2413108104121857     
   16.000000000000000        11.200000000000001        4.3564045152048276     
   16.000000000000000        12.000000000000000        4.4616194796023869     
   16.000000000000000        12.800000000000001        4.4952754140308286     
   16.000000000000000        13.600000000000001        4.3966304192035768     
   16.000000000000000        14.400000000000000        4.0817760891737676     
   16.000000000000000        15.200000000000001        3.4961741415400533     
   16.000000000000000        16.000000000000000        3.4956523720516302     
   16.000000000000000        16.800000000000001        3.4912641869554046     
   16.000000000000000        17.600000000000001        3.4965262703108579     
   16.000000000000000        18.400000000000002        3.4919145469418447     
   16.000000000000000        19.200000000000003        3.4883725680054134     
   16.000000000000000        20.000000000000000        3.4885605335653662     
   16.000000000000000        20.800000000000001        3.4847080583824805     
   16.000000000000000        21.600000000000001        3.5028967992389064     
   16.000000000000000        22.400000000000002        3.4921466015926304     
   16.000000000000000        23.200000000000003        3.4864277026884443     
   16.000000000000000        24.000000000000000        3.4926973317827721     
   16.000000000000000        24.800000000000001        3.4953504530690993     
   16.000000000000000        25.600000000000001        3.4958899666097989     
   16.000000000000000        26.400000000000002        3.4929566760932018     
   16.000000000000000        27.200000000000003        4.1711904814830918     
   16.000000000000000        28.000000000000000        4.4778037047576627     
   16.000000000000000        28.800000000000001        4.4999761137952028     
   16.000000000000000        29.600000000000001        4.4453684667702476     
   16.000000000000000        30.400000000000002        4.3288001412011274     
   16.000000000000000        31.200000000000003        4.2143298787690773     
   16.000000000000000        32.000000000000000        4.1335657588110113     
   16.000000000000000        32.800000000000004        4.0900219421124326     
   16.000000000000000        33.600000000000001        4.0723837179903963     
   16.000000000000000        34.399999999999999        4.0740797662845623     
   16.000000000000000        35.200000000000003        4.0808042266172135     
   16.000000000000000        36.000000000000000        4.0895504347994480     
   16.000000000000000        36.800000000000004        4.0949455733029305     
   16.000000000000000        37.600000000000001        4.1007767507704660     
   16.000000000000000        38.400000000000006        4.1015293701933420     
   16.000000000000000        39.200000000000003        4.0996663117162004     
   16.000000000000000        40.000000000000000        4.0970411715248689     
   16.000000000000000        40.800000000000004        4.0958166269999570     
   16.000000000000000        41.600000000000001        4.0920923084618881     
   16.000000000000000        42.400000000000006        4.0936035481838360     
   16.000000000000000        43.200000000000003        4.0955252717235924     
   16.000000000000000        44.000000000000000        4.1031349394466021     
   16.000000000000000        44.800000000000004        4.1127658672351419     
   16.000000000000000        45.600000000000001        4.1277491659892567     
   16.000000000000000        46.400000000000006        4.1452739850017934     
   16.000000000000000        47.200000000000003        4.1639721748744769     
   16.000000000000000        48.000000000000000        4.1818836449902337     
   16.000000000000000        48.800000000000004        4.1972059798109722     
   16.000000000000000        49.600000000000001        4.2077215229232374     
   16.000000000000000        50.400000000000006        4.2123627451004335     
   16.000000000000000        51.200000000000003        4.2115523244784319     
   16.000000000000000        52.000000000000000        4.2034737164342131     
   16.000000000000000        52.800000000000004        4.1910053425993388     
   16.000000000000000        53.600000000000001        4.1757372840765337     
   16.000000000000000        54.400000000000006        4.1579851539422252     
   16.000000000000000        55.200000000000003        4.1401938540518373     
   16.000000000000000        56.000000000000000        4.1246655625617921     
   16.000000000000000        56.800000000000004        4.1129810032227514     
   16.000000000000000        57.600000000000001        4.1013447973968331     
   16.000000000000000        58.400000000000006        4.0938394026935416     
   16.000000000000000        59.200000000000003        4.0885921549269835     
   16.000000000000000        60.000000000000000        4.0850832340888825     
   16.000000000000000        60.800000000000004        4.0824010802083830     
   16.000000000000000        61.600000000000001        4.0785587288985026     
   16.000000000000000        62.400000000000006        4.0760464595137247     
   16.000000000000000        63.200000000000003        4.0742657609747761     
   16.000000000000000        64.000000000000000        4.0719023963949414     
   16.000000000000000        64.799999999999997        4.0724062503740130     
   16.000000000000000        65.600000000000009        4.0732523928990760     
   16.000000000000000        66.400000000000006        4.0727603839839990     
   16.000000000000000        67.200000000000003        4.0761305490756863     
   16.000000000000000        68.000000000000000        4.0783436294161346     
   16.000000000000000        68.799999999999997        4.0815252393637058     
   16.000000000000000        69.600000000000009        4.0845826476909739     
   16.000000000000000        70.400000000000006        4.0870773288723692     
   16.000000000000000        71.200000000000003        4.0913740734572102     
   16.000000000000000        72.000000000000000        4.0981951221131450     
   16.000000000000000        72.799999999999997        4.1082943540092858     
   16.000000000000000        73.600000000000009        4.1223502148305196     
   16.000000000000000        74.400000000000006        4.1417107523434851     
   16.000000000000000        75.200000000000003        4.1645638463060157     
   16.000000000000000        76.000000000000000        4.1910352337010375     
   16.000000000000000        76.800000000000011        4.2182583396060984     
   16.000000000000000        77.600000000000009        4.2430943887586219     
   16.000000000000000        78.400000000000006        4.2624486241263115     
   16.000000000000000        79.200000000000003        4.2743745091187231     
   16.000000000000000        80.000000000000000        4.2764979485643542     
   16.000000000000000        80.800000000000011        4.2694023470369959     
   16.000000000000000        81.600000000000009        4.2541007659817449     
   16.000000000000000        82.400000000000006        4.2322486645551978     
   16.000000000000000        83.200000000000003        4.2090289034550574     
   16.000000000000000        84.000000000000000        4.1869059374285653     
   16.000000000000000        84.800000000000011        4.1700082794729632     
   16.000000000000000        85.600000000000009        4.1601081480049382     
   16.000000000000000        86.400000000000006        4.1597705602625954     
   16.000000000000000        87.200000000000003        4.1695075684172300     
   16.000000000000000        88.000000000000000        4.1869408771723178     
   16.000000000000000        88.800000000000011        4.2085617420602892     
   16.000000000000000        89.600000000000009        4.2334663614700139     
   16.000000000000000        90.400000000000006        4.2547211624674341     
   16.000000000000000        91.200000000000003        4.2698059647002271     
   16.000000000000000        92.000000000000000        4.2769631520316063     
   16.000000000000000        92.800000000000011        4.2743964345968246     
   16.000000000000000        93.600000000000009        4.2637316889759163     
   16.000000000000000        94.400000000000006        4.2429637522071664     
   16.000000000000000        95.200000000000003        4.2173895813282725     
   16.000000000000000        96.000000000000000        4.1906312395628467     
   16.000000000000000        96.800000000000011        4.1636183845055772     
   16.000000000000000        97.600000000000009        4.1400663390894339     
   16.000000000000000        98.400000000000006        4.1201836178951234     
   16.000000000000000        99.200000000000003        4.1048234122787628     
   16.000000000000000        100.00000000000000        4.0960695789027426     
   16.000000000000000        100.80000000000001        4.0939858600768737     
   16.000000000000000        101.60000000000001        4.0893507754807894     
   16.000000000000000        102.40000000000001        4.0919045653078259     

   16.800000000000001       0.80000000000000004        4.0938028186088014     
   16.800000000000001        1.6000000000000001        4.0976394179304192     
   16.800000000000001        2.4000000000000004        4.1012456003012643     
   16.800000000000001        3.2000000000000002        4.1029957289046353     
   16.800000000000001        4.0000000000000000        4.1010013178416997     
   16.800000000000001        4.8000000000000007        4.0982330867977970     
   16.800000000000001        5.6000000000000005        4.0881130136378356     
   16.800000000000001        6.4000000000000004        4.0774765564952684     
   16.800000000000001        7.2000000000000002        4.0689493579438221     
   16.800000000000001        8.0000000000000000        4.0702382889911020     
   16.800000000000001        8.8000000000000007        4.0961682933595016     
   16.800000000000001        9.6000000000000014        4.1547823723825292     
   16.800000000000001        10.400000000000000        4.2497325664362648     
   16.800000000000001        11.200000000000001        4.3686085707522606     
   16.800000000000001        12.000000000000000        4.4687436366868427     
   16.800000000000001        12.800000000000001        4.4975097929859134     
   16.800000000000001        13.600000000000001        4.3966656009140532     
   16.800000000000001        14.400000000000000        4.0795078086345589     
   16.800000000000001        15.200000000000001        3.4984000710645993     
   16.800000000000001        16.000000000000000        3.4906537325060873     
   16.800000000000001        16.800000000000001        3.4835051487145337     
   16.800000000000001        17.600000000000001        3.4936278050050351     
   16.800000000000001        18.400000000000002        3.4914901263625890     
   16.800000000000001        19.200000000000003        3.4982714584548642     
   16.800000000000001        20.000000000000000        3.4952437386694983     
   16.800000000000001        20.800000000000001        3.4991185935413078     
   16.800000000000001        21.600000000000001        3.4978457245399643     
   16.800000000000001        22.400000000000002        3.4832896379072680     
   16.800000000000001        23.200000000000003        3.4953392237758232     
   16.800000000000001        24.000000000000000        3.4954736625552960     
   16.800000000000001        24.800000000000001        3.4920378192087913     
   16.800000000000001        25.600000000000001        3.4987340995840071     
   16.800000000000001        26.400000000000002        3.4857799791100863     
   16.800000000000001        27.200000000000003        4.1659744535311045     
   16.800000000000001        28.000000000000000        4.4738957645870192     
   16.800000000000001        28.800000000000001        4.4924405375332057     
   16.800000000000001        29.600000000000001        4.4554425133031534     
   16.800000000000001        30.400000000000002        4.3406989407399852     
   16.800000000000001        31.200000000000003        4.2235893023395130     
   16.800000000000001        32.000000000000000        4.1392778170514601     
   16.800000000000001        32.800000000000004        4.0926788374893670     
   16.800000000000001        33.600000000000001        4.0737967767152643     
   16.800000000000001        34.399999999999999        4.0737201639077920     
   16.800000000000001        35.200000000000003        4.0805988186513806     
   16.800000000000001        36.000000000000000        4.0894522965781732     
   16.800000000000001        36.800000000000004        4.0968168713231599     
   16.800000000000001        37.600000000000001        4.1009685491853265     
   16.800000000000001        38.400000000000006        4.1022245488919991     
   16.800000000000001        39.200000000000003        4.1011195631958195     
   16.800000000000001        40.000000000000000        4.0980952677063334     
   16.800000000000001        40.800000000000004        4.0949702686546532     
   16.800000000000001        41.600000000000001        4.0932945796377194     
   16.800000000000001        42.400000000000006        4.0931145681492280     
   16.800000000000001        43.200000000000003        4.0919379109978573     
   16.800000000000001        44.000000000000000        4.0981999312086552     
   16.800000000000001        44.800000000000004        4.1053134216462466     
   16.800000000000001        45.600000000000001        4.1150689112281844     
   16.800000000000001        46.400000000000006        4.1255236003931817     
   16.800000000000001        47.200000000000003        4.1368663448024368     
   16.800000000000001        48.000000000000000        4.1477887934816691     
   16.800000000000001        48.800000000000004        4.1568181441140668     
   16.800000000000001        49.600000000000001        4.1612824998436331     
   16.800000000000001        50.400000000000006        4.1646639554331761     
   16.800000000000001        51.200000000000003        4.1653584359196794     
   16.800000000000001        52.000000000000000        4.1626166409238472     
   16.800000000000001        52.800000000000004        4.1600872256612718     
   16.800000000000001        53.600000000000001        4.1553283009737676     
   16.800000000000001        54.400000000000006        4.1515959925927408     
   16.800000000000001        55.200000000000003        4.1493644957761298     
   16.800000000000001        56.000000000000000        4.1470222236677650     
   16.800000000000001        56.800000000000004        4.1486021330240401     
   16.800000000000001        57.600000000000001        4.1476809391945855     
   16.800000000000001        58.400000000000006        4.1471153421622597     
   16.800000000000001        59.200000000000003        4.1454731127085163     
   16.800000000000001        60.000000000000000        4.1420728036803212     
   16.800000000000001        60.800000000000004        4.1361028872664356     
   16.800000000000001        61.600000000000001        4.1289758306525419     
   16.800000000000001        62.400000000000006        4.1186384622427710     
   16.800000000000001        63.200000000000003        4.1058527348442801     
   16.800000000000001        64.000000000000000        4.0951230010258257     
   16.800000000000001        64.799999999999997        4.0849156426951874     
   16.800000000000001        65.600000000000009        4.0772479222274045     
   16.800000000000001        66.400000000000006        4.0728337719593917     
   16.800000000000001        67.200000000000003        4.0712140979755320     
   16.800000000000001        68.000000000000000        4.0719872443412362     
   16.800000000000001        68.799999999999997        4.0752224686605558     
   16.800000000000001        69.600000000000009        4.0788306543892610     
   16.800000000000001        70.400000000000006        4.0823548959631877     
   16.800000000000001        71.200000000000003        4.0875341915993495     
   16.800000000000001        72.000000000000000        4.0939738658563263     
   16.800000000000001        72.799999999999997        4.1018450173701950     
   16.800000000000001        73.600000000000009        4.1128126309728454     
   16.800000000000001        74.400000000000006        4.1262291519413283     
   16.800000000000001        75.200000000000003        4.1448885449977171     
   16.800000000000001        76.000000000000000        4.1651606353358099     
   16.800000000000001        76.800000000000011        4.1857709353293604     
   16.800000000000001        77.600000000000009        4.2053566931718089     
   16.800000000000001        78.400000000000006        4.2203468016073185     
   16.800000000000001        79.200000000000003        4.2291568834802389     
   16.800000000000001        80.000000000000000        4.2311772814550324     
   16.800000000000001        80.800000000000011        4.2246445374990440     
   16.800000000000001        81.600000000000009        4.2124723331941976     
   16.800000000000001        82.400000000000006        4.1952487087736650     
   16.800000000000001        83.200000000000003        4.1785921053448059     
   16.800000000000001        84.000000000000000        4.1651817269844988     
   16.800000000000001        84.800000000000011        4.1555662568646303     
   16.800000000000001        85.600000000000009        4.1557189804525541     
   16.800000000000001        86.400000000000006        4.1651400362800777     
   16.800000000000001        87.200000000000003        4.1845665291626881     
   16.800000000000001        88.000000000000000        4.2110500507289226     
   16.800000000000001        88.800000000000011        4.2419512415070546     
   16.800000000000001        89.600000000000009        4.2719464184887501     
   16.800000000000001        90.400000000000006        4.2972618743953568     
   16.800000000000001        91.200000000000003        4.3149359742669926     
   16.800000000000001        92.000000000000000        4.3225462872018401     
   16.800000000000001        92.800000000000011        4.3180587892330271     
   16.800000000000001        93.600000000000009        4.3042730479250206     
   16.800000000000001        94.400000000000006        4.2805779017543655     
   16.800000000000001        95.200000000000003        4.2503124143339788     
   16.800000000000001        96.000000000000000        4.2178663303334964     
   16.800000000000001        96.800000000000011        4.1852969822358705     
   16.800000000000001        97.600000000000009        4.1560945269034297     
   16.800000000000001        98.400000000000006        4.1314538189693613     
   16.800000000000001        99.200000000000003        4.1122078885499436     
   16.800000000000001        100.00000000000000        4.0994916091208404     
   16.800000000000001        100.80000000000001        4.0924527297582101     
   16.800000000000001        101.60000000000001        4.0906717937156918     
   16.800000000000001        102.40000000000001        4.0910564956036275     

   17.600000000000001       0.80000000000000004        4.0943905068225019     
   17.600000000000001        1.6000000000000001        4.0966720188117334     
   17.600000000000001        2.4000000000000004        4.1006369635318354     
   17.600000000000001        3.2000000000000002        4.1024743100154524     
   17.600000000000001        4.0000000000000000        4.1008076502042297     
   17.600000000000001        4.8000000000000007        4.0960661956389588     
   17.600000000000001        5.6000000000000005        4.0880315769894251     
   17.600000000000001        6.4000000000000004        4.0780525302048272     
   17.600000000000001        7.2000000000000002        4.0690263542339302     
   17.600000000000001        8.0000000000000000        4.0718242687722030     
   17.600000000000001        8.8000000000000007        4.0970997780041261     
   17.600000000000001        9.6000000000000014        4.1568399578823660     
   17.600000000000001        10.400000000000000        4.2531194386935924     
   17.600000000000001        11.200000000000001        4.3714330031984847     
   17.600000000000001        12.000000000000000        4.4723553442597446     
   17.600000000000001        12.800000000000001        4.4993248039813132     
   17.600000000000001        13.600000000000001        4.3985644852727130     
   17.600000000000001        14.400000000000000        4.0819098129287745     
   17.600000000000001        15.200000000000001        3.4971624122489215     
   17.600000000000001        16.000000000000000        3.4918201146285424     
   17.600000000000001        16.800000000000001        3.4881445622741105     
   17.600000000000001        17.600000000000001        3.4935469632224465     
   17.600000000000001        18.400000000000002        3.4901239476486694     
   17.600000000000001        19.200000000000003        3.4979050592422718     
   17.600000000000001        20.000000000000000        3.4963854150207316     
   17.600000000000001        20.800000000000001        3.4878468846660540     
   17.600000000000001        21.600000000000001        3.4963537837701963     
   17.600000000000001        22.400000000000002        3.4902887959091937     
   17.600000000000001        23.200000000000003        3.5021508247882167     
   17.600000000000001        24.000000000000000        3.4875460976823236     
   17.600000000000001        24.800000000000001        3.4831160702772332     
   17.600000000000001        25.600000000000001        3.5005079268655401     
   17.600000000000001        26.400000000000002        3.4858718508305562     
   17.600000000000001        27.200000000000003        4.1647174316393105     
   17.600000000000001        28.000000000000000        4.4732685012474542     
   17.600000000000001        28.800000000000001        4.4938876421411509     
   17.600000000000001        29.600000000000001        4.4595856974531562     
   17.600000000000001        30.400000000000002        4.3448722038533205     
   17.600000000000001        31.200000000000003        4.2271588678835075     
   17.600000000000001        32.000000000000000        4.1415617947705465     
   17.600000000000001        32.800000000000004        4.0936016628008360     
   17.600000000000001        33.600000000000001        4.0756405656208665     
   17.600000000000001        34.399999999999999        4.0740956686948113     
   17.600000000000001        35.200000000000003        4.0810575841729966     
   17.600000000000001        36.000000000000000        4.0898922055814291     
   17.600000000000001        36.800000000000004        4.0970728380592867     
   17.600000000000001        37.600000000000001        4.1009201339524175     
   17.600000000000001        38.400000000000006        4.1025602310950440     
   17.600000000000001        39.200000000000003        4.1021449706790962     
   17.600000000000001        40.000000000000000        4.0989568529793496     
   17.600000000000001        40.800000000000004        4.0965741547300585     
   17.600000000000001        41.600000000000001        4.0947181381824764     
   17.600000000000001        42.400000000000006        4.0938799610421723     
   17.600000000000001        43.200000000000003        4.0950205993421358     
   17.600000000000001        44.000000000000000        4.0960549639611150     
   17.600000000000001        44.800000000000004        4.0995574347263766     
   17.600000000000001        45.600000000000001        4.1035944745839199     
   17.600000000000001        46.400000000000006        4.1081523594838734     
   17.600000000000001        47.200000000000003        4.1144052722668256     
   17.600000000000001        48.000000000000000        4.1186295565491404     
   17.600000000000001        48.800000000000004        4.1206257871739238     
   17.600000000000001        49.600000000000001        4.1242116715991672     
   17.600000000000001        50.400000000000006        4.1279651774445805     
   17.600000000000001        51.200000000000003        4.1321450856350861     
   17.600000000000001        52.000000000000000        4.1403701147702341     
   17.600000000000001        52.800000000000004        4.1519116027616318     
   17.600000000000001        53.600000000000001        4.1627378075570185     
   17.600000000000001        54.400000000000006        4.1802391849248224     
   17.600000000000001        55.200000000000003        4.1949381616831412     
   17.600000000000001        56.000000000000000        4.2106959071062366     
   17.600000000000001        56.800000000000004        4.2242198626316565     
   17.600000000000001        57.600000000000001        4.2334168751932593     
   17.600000000000001        58.400000000000006        4.2373262703120860     
   17.600000000000001        59.200000000000003        4.2406549986950770     
   17.600000000000001        60.000000000000000        4.2374852974986501     
   17.600000000000001        60.800000000000004        4.2290310928078849     
   17.600000000000001        61.600000000000001        4.2154089016791181     
   17.600000000000001        62.400000000000006        4.1930294876467622     
   17.600000000000001        63.200000000000003        4.1723911169899104     
   17.600000000000001        64.000000000000000        4.1460449085786504     
   17.600000000000001        64.799999999999997        4.1211728740930953     
   17.600000000000001        65.600000000000009        4.1000647854062944     
   17.600000000000001        66.400000000000006        4.0846743825235396     
   17.600000000000001        67.200000000000003        4.0755467808562216     
   17.600000000000001        68.000000000000000        4.0713792249178740     
   17.600000000000001        68.799999999999997        4.0709651531011213     
   17.600000000000001        69.600000000000009        4.0728354603877284     
   17.600000000000001        70.400000000000006        4.0777647011653348     
   17.600000000000001        71.200000000000003        4.0832021809192023     
   17.600000000000001        72.000000000000000        4.0891895462635821     
   17.600000000000001        72.799999999999997        4.0961451937125899     
   17.600000000000001        73.600000000000009        4.1044832774938875     
   17.600000000000001        74.400000000000006        4.1148618880101129     
   17.600000000000001        75.200000000000003        4.1274914115040628     
   17.600000000000001        76.000000000000000        4.1421000743118217     
   17.600000000000001        76.800000000000011        4.1574223302849331     
   17.600000000000001        77.600000000000009        4.1714876273113406     
   17.600000000000001        78.400000000000006        4.1818532684396947     
   17.600000000000001        79.200000000000003        4.1877379338280285     
   17.600000000000001        80.000000000000000        4.1885695023539640     
   17.600000000000001        80.800000000000011        4.1839138336397976     
   17.600000000000001        81.600000000000009        4.1738655110575982     
   17.600000000000001        82.400000000000006        4.1616321850635369     
   17.600000000000001        83.200000000000003        4.1507788702347943     
   17.600000000000001        84.000000000000000        4.1434601737407242     
   17.600000000000001        84.800000000000011        4.1438537557417989     
   17.600000000000001        85.600000000000009        4.1526174588847846     
   17.600000000000001        86.400000000000006        4.1717993275834093     
   17.600000000000001        87.200000000000003        4.2009211061480416     
   17.600000000000001        88.000000000000000        4.2334026765525783     
   17.600000000000001        88.800000000000011        4.2712080395986263     
   17.600000000000001        89.600000000000009        4.3062695995547626     
   17.600000000000001        90.400000000000006        4.3360512362833337     
   17.600000000000001        91.200000000000003        4.3556358667878570     
   17.600000000000001        92.000000000000000        4.3652145782121003     
   17.600000000000001        92.800000000000011        4.3587683496030003     
   17.600000000000001        93.600000000000009        4.3419793142859398     
   17.600000000000001        94.400000000000006        4.3149824540664641     
   17.600000000000001        95.200000000000003        4.2808841592754643     
   17.600000000000001        96.000000000000000        4.2420291160899799     
   17.600000000000001        96.800000000000011        4.2048206017461380     
   17.600000000000001        97.600000000000009        4.1704570525478655     
   17.600000000000001        98.400000000000006        4.1419053524545628     
   17.600000000000001        99.200000000000003        4.1188338426739159     
   17.600000000000001        100.00000000000000        4.1028329154073688     
   17.600000000000001        100.80000000000001        4.0943202757587969     
   17.600000000000001        101.60000000000001        4.0910838011014619     
   17.600000000000001        102.40000000000001        4.0907661901773595     

   18.400000000000002       0.80000000000000004        4.0945783654790420     
   18.400000000000002        1.6000000000000001        4.0969720813750454     
   18.400000000000002        2.4000000000000004        4.1009670173622572     
   18.400000000000002        3.2000000000000002        4.1020776605455920     
   18.400000000000002        4.0000000000000000        4.1010251546797685     
   18.400000000000002        4.8000000000000007        4.0964741693764628     
   18.400000000000002        5.6000000000000005        4.0884426063618644     
   18.400000000000002        6.4000000000000004        4.0774390309096784     
   18.400000000000002        7.2000000000000002        4.0692238802442038     
   18.400000000000002        8.0000000000000000        4.0710082607235565     
   18.400000000000002        8.8000000000000007        4.0955277533505621     
   18.400000000000002        9.6000000000000014        4.1541227881566423     
   18.400000000000002        10.400000000000000        4.2502893808566284     
   18.400000000000002        11.200000000000001        4.3674803099752948     
   18.400000000000002        12.000000000000000        4.4684858890482779     
   18.400000000000002        12.800000000000001        4.4992417054699239     
   18.400000000000002        13.600000000000001        4.4006535250661081     
   18.400000000000002        14.400000000000000        4.0836855528016471     
   18.400000000000002        15.200000000000001        3.5018163846835826     
   18.400000000000002        16.000000000000000        3.4936003012488017     
   18.400000000000002        16.800000000000001        3.4884339844559502     
   18.400000000000002        17.600000000000001        3.4942738680197580     
   18.400000000000002        18.400000000000002        3.4924365721694115     
   18.400000000000002        19.200000000000003        3.4970689653572893     
   18.400000000000002        20.000000000000000        3.4973518886956754     
   18.400000000000002        20.800000000000001        3.4883037602263420     
   18.400000000000002        21.600000000000001        3.4972794613712024     
   18.400000000000002        22.400000000000002        3.4899599747740719     
   18.400000000000002        23.200000000000003        3.4799077008238575     
   18.400000000000002        24.000000000000000        3.4917202930368281     
   18.400000000000002        24.800000000000001        3.4928332166874303     
   18.400000000000002        25.600000000000001        3.4924921201685395     
   18.400000000000002        26.400000000000002        3.5004777424627531     
   18.400000000000002        27.200000000000003        4.1740241439336820     
   18.400000000000002        28.000000000000000        4.4787848824163827     
   18.400000000000002        28.800000000000001        4.4929751294792828     
   18.400000000000002        29.600000000000001        4.4563033938126893     
   18.400000000000002        30.400000000000002        4.3409645209952847     
   18.400000000000002        31.200000000000003        4.2245592023592620     
   18.400000000000002        32.000000000000000        4.1410176933183180     
   18.400000000000002        32.800000000000004        4.0948957323154946     
   18.400000000000002        33.600000000000001        4.0764870630700463     
   18.400000000000002        34.399999999999999        4.0755621012037517     
   18.400000000000002        35.200000000000003        4.0822718734699635     
   18.400000000000002        36.000000000000000        4.0902209692867029     
   18.400000000000002        36.800000000000004        4.0970886076663158     
   18.400000000000002        37.600000000000001        4.1014380475544936     
   18.400000000000002        38.400000000000006        4.1028259742288515     
   18.400000000000002        39.200000000000003        4.1023908961577371     
   18.400000000000002        40.000000000000000        4.1006306915500152     
   18.400000000000002        40.800000000000004        4.0976205085592898     
   18.400000000000002        41.600000000000001        4.0954290768178021     
   18.400000000000002        42.400000000000006        4.0945732362265064     
   18.400000000000002        43.200000000000003        4.0944658940626972     
   18.400000000000002        44.000000000000000        4.0947549343576810     
   18.400000000000002        44.800000000000004        4.0938010505278495     
   18.400000000000002        45.600000000000001        4.0943196984753678     
   18.400000000000002        46.400000000000006        4.0929562015278345     
   18.400000000000002        47.200000000000003        4.0945400237818790     
   18.400000000000002        48.000000000000000        4.0940463217159255     
   18.400000000000002        48.800000000000004        4.0939518806826634     
   18.400000000000002        49.600000000000001        4.0976458866555552     
   18.400000000000002        50.400000000000006        4.1067188537929287     
   18.400000000000002        51.200000000000003        4.1213448988158952     
   18.400000000000002        52.000000000000000        4.1422783299481605     
   18.400000000000002        52.800000000000004        4.1703992165065147     
   18.400000000000002        53.600000000000001        4.2061639671387958     
   18.400000000000002        54.400000000000006        4.2432940913863373     
   18.400000000000002        55.200000000000003        4.2782884439843052     
   18.400000000000002        56.000000000000000        4.3089764977708516     
   18.400000000000002        56.800000000000004        4.3319968911666429     
   18.400000000000002        57.600000000000001        4.3464588480934854     
   18.400000000000002        58.400000000000006        4.3567174318074597     
   18.400000000000002        59.200000000000003        4.3602733020518354     
   18.400000000000002        60.000000000000000        4.3574656340712323     
   18.400000000000002        60.800000000000004        4.3476077750153372     
   18.400000000000002        61.600000000000001        4.3301992998520467     
   18.400000000000002        62.400000000000006        4.3045783976272034     
   18.400000000000002        63.200000000000003        4.2690369388859573     
   18.400000000000002        64.000000000000000        4.2281241944717092     
   18.400000000000002        64.799999999999997        4.1852441465550214     
   18.400000000000002        65.600000000000009        4.1462987479173377     
   18.400000000000002        66.400000000000006        4.1133699457716215     
   18.400000000000002        67.200000000000003        4.0908895316082825     
   18.400000000000002        68.000000000000000        4.0761668962111735     
   18.400000000000002        68.799999999999997        4.0702424294708095     
   18.400000000000002        69.600000000000009        4.0698131370841635     
   18.400000000000002        70.400000000000006        4.0734001844931926     
   18.400000000000002        71.200000000000003        4.0785223648877942     
   18.400000000000002        72.000000000000000        4.0850598109076079     
   18.400000000000002        72.799999999999997        4.0913981141900431     
   18.400000000000002        73.600000000000009        4.0986800874387521     
   18.400000000000002        74.400000000000006        4.1054000821517747     
   18.400000000000002        75.200000000000003        4.1137311782177663     
   18.400000000000002        76.000000000000000        4.1243159829684988     
   18.400000000000002        76.800000000000011        4.1340747575629342     
   18.400000000000002        77.600000000000009        4.1430267717235596     
   18.400000000000002        78.400000000000006        4.1514569914920996     
   18.400000000000002        79.200000000000003        4.1536185265510630     
   18.400000000000002        80.000000000000000        4.1531761471024264     
   18.400000000000002        80.800000000000011        4.1490691232062646     
   18.400000000000002        81.600000000000009        4.1420410364881803     
   18.400000000000002        82.400000000000006        4.1340181837920351     
   18.400000000000002        83.200000000000003        4.1284975879248025     
   18.400000000000002        84.000000000000000        4.1282977452711060     
   18.400000000000002        84.800000000000011        4.1365448019377835     
   18.400000000000002        85.600000000000009        4.1518437447215844     
   18.400000000000002        86.400000000000006        4.1786497569270153     
   18.400000000000002        87.200000000000003        4.2130922612498383     
   18.400000000000002        88.000000000000000        4.2534325883531512     
   18.400000000000002        88.800000000000011        4.2958478121397095     
   18.400000000000002        89.600000000000009        4.3352817362787377     
   18.400000000000002        90.400000000000006        4.3676428602103901     
   18.400000000000002        91.200000000000003        4.3889479959032967     
   18.400000000000002        92.000000000000000        4.3983509153389715     
   18.400000000000002        92.800000000000011        4.3912570459329485     
   18.400000000000002        93.600000000000009        4.3720815673873634     
   18.400000000000002        94.400000000000006        4.3424083218834486     
   18.400000000000002        95.200000000000003        4.3048419663044699     
   18.400000000000002        96.000000000000000        4.2632483168272968     
   18.400000000000002        96.800000000000011        4.2206864500630505     
   18.400000000000002        97.600000000000009        4.1831684948858054     
   18.400000000000002        98.400000000000006        4.1492525001381004     
   18.400000000000002        99.200000000000003        4.1248235270128388     
   18.400000000000002        100.00000000000000        4.1046978542756420     
   18.400000000000002        100.80000000000001        4.0953296400750245     
   18.400000000000002        101.60000000000001        4.0910745657277934     
   18.400000000000002        102.40000000000001        4.0903835271284681     

   19.200000000000003       0.80000000000000004        4.0918949811691157     
   19.200000000000003        1.6000000000000001        4.0965440041374208     
   19.200000000000003        2.4000000000000004        4.1003099275844601     
   19.200000000000003        3.2000000000000002        4.1014083075258734     
   19.200000000000003        4.0000000000000000        4.1011096658252866     
   19.200000000000003        4.8000000000000007        4.0969603700081736     
   19.200000000000003        5.6000000000000005        4.0884775840776006     
   19.200000000000003        6.4000000000000004        4.0786216344746187     
   19.200000000000003        7.2000000000000002        4.0698760114503498     
   19.200000000000003        8.0000000000000000        4.0699702302462430     
   19.200000000000003        8.8000000000000007        4.0924641998218281     
   19.200000000000003        9.6000000000000014        4.1475250114949906     
   19.200000000000003        10.400000000000000        4.2397601191981629     
   19.200000000000003        11.200000000000001        4.3563857054289929     
   19.200000000000003        12.000000000000000        4.4602370505759721     
   19.200000000000003        12.800000000000001        4.4950519752468345     
   19.200000000000003        13.600000000000001        4.4029881338051995     
   19.200000000000003        14.400000000000000        4.0891511226785200     
   19.200000000000003        15.200000000000001        3.4932392867932256     
   19.200000000000003        16.000000000000000        3.4813556844410845     
   19.200000000000003        16.800000000000001        3.4985542430193393     
   19.200000000000003        17.600000000000001        3.4966536176746499     
   19.200000000000003        18.400000000000002        3.4945841534731454     
   19.200000000000003        19.200000000000003        3.4875203889254727     
   19.200000000000003        20.000000000000000        3.4989871279577254     
   19.200000000000003        20.800000000000001        3.4889323064943651     
   19.200000000000003        21.600000000000001        3.4982288012633203     
   19.200000000000003        22.400000000000002        3.4881239933148120     
   19.200000000000003        23.200000000000003        3.5032627177584454     
   19.200000000000003        24.000000000000000        3.4979964910522452     
   19.200000000000003        24.800000000000001        3.4975260208257160     
   19.200000000000003        25.600000000000001        3.5004081256486304     
   19.200000000000003        26.400000000000002        3.4884389896869230     
   19.200000000000003        27.200000000000003        4.2089423806199120     
   19.200000000000003        28.000000000000000        4.4962868660313475     
   19.200000000000003        28.800000000000001        4.4906369576524066     
   19.200000000000003        29.600000000000001        4.4454817491229690     
   19.200000000000003        30.400000000000002        4.3282682253247975     
   19.200000000000003        31.200000000000003        4.2156012206129976     
   19.200000000000003        32.000000000000000        4.1365836829960960     
   19.200000000000003        32.800000000000004        4.0932676662445608     
   19.200000000000003        33.600000000000001        4.0771240812257155     
   19.200000000000003        34.399999999999999        4.0771082510920200     
   19.200000000000003        35.200000000000003        4.0846472852115507     
   19.200000000000003        36.000000000000000        4.0908600159155633     
   19.200000000000003        36.800000000000004        4.0982223251439178     
   19.200000000000003        37.600000000000001        4.1021712462345130     
   19.200000000000003        38.400000000000006        4.1031012978458685     
   19.200000000000003        39.200000000000003        4.1024794788252938     
   19.200000000000003        40.000000000000000        4.1001792559270624     
   19.200000000000003        40.800000000000004        4.0978747501485504     
   19.200000000000003        41.600000000000001        4.0994613968636227     
   19.200000000000003        42.400000000000006        4.0951821829136765     
   19.200000000000003        43.200000000000003        4.0946838882708034     
   19.200000000000003        44.000000000000000        4.0939926044330566     
   19.200000000000003        44.800000000000004        4.0912118834045108     
   19.200000000000003        45.600000000000001        4.0881824472387445     
   19.200000000000003        46.400000000000006        4.0831646243496973     
   19.200000000000003        47.200000000000003        4.0785874805592659     
   19.200000000000003        48.000000000000000        4.0760467956302344     
   19.200000000000003        48.800000000000004        4.0770575476148077     
   19.200000000000003        49.600000000000001        4.0850564905439022     
   19.200000000000003        50.400000000000006        4.1027654405271621     
   19.200000000000003        51.200000000000003        4.1318524101842122     
   19.200000000000003        52.000000000000000        4.1727219601906320     
   19.200000000000003        52.800000000000004        4.2228250577993451     
   19.200000000000003        53.600000000000001        4.2767766387105306     
   19.200000000000003        54.400000000000006        4.3298005578926979     
   19.200000000000003        55.200000000000003        4.3763888599439911     
   19.200000000000003        56.000000000000000        4.4134713544346580     
   19.200000000000003        56.800000000000004        4.4370323357195529     
   19.200000000000003        57.600000000000001        4.4537571366804798     
   19.200000000000003        58.400000000000006        4.4616553165887805     
   19.200000000000003        59.200000000000003        4.4646001541335538     
   19.200000000000003        60.000000000000000        4.4631182498651301     
   19.200000000000003        60.800000000000004        4.4555725117003409     
   19.200000000000003        61.600000000000001        4.4416348561390162     
   19.200000000000003        62.400000000000006        4.4186025625218832     
   19.200000000000003        63.200000000000003        4.3815168879036381     
   19.200000000000003        64.000000000000000        4.3295893340374940     
   19.200000000000003        64.799999999999997        4.2730265495730926     
   19.200000000000003        65.600000000000009        4.2146527672103247     
   19.200000000000003        66.400000000000006        4.1622110854050707     
   19.200000000000003        67.200000000000003        4.1199889454353595     
   19.200000000000003        68.000000000000000        4.0917363855459135     
   19.200000000000003        68.799999999999997        4.0772028372478362     
   19.200000000000003        69.600000000000009        4.0714805139776766     
   19.200000000000003        70.400000000000006        4.0711181719179859     
   19.200000000000003        71.200000000000003        4.0759558859658283     
   19.200000000000003        72.000000000000000        4.0812853199340129     
   19.200000000000003        72.799999999999997        4.0880130985465248     
   19.200000000000003        73.600000000000009        4.0939050948951348     
   19.200000000000003        74.400000000000006        4.0986925297155388     
   19.200000000000003        75.200000000000003        4.1045943529765188     
   19.200000000000003        76.000000000000000        4.1089790290194834     
   19.200000000000003        76.800000000000011        4.1162855662316566     
   19.200000000000003        77.600000000000009        4.1219946224164925     
   19.200000000000003        78.400000000000006        4.1255944314849300     
   19.200000000000003        79.200000000000003        4.1269341366726575     
   19.200000000000003        80.000000000000000        4.1260575917270694     
   19.200000000000003        80.800000000000011        4.1222910214667960     
   19.200000000000003        81.600000000000009        4.1183925979235303     
   19.200000000000003        82.400000000000006        4.1129266770483124     
   19.200000000000003        83.200000000000003        4.1119149218965001     
   19.200000000000003        84.000000000000000        4.1165904068042023     
   19.200000000000003        84.800000000000011        4.1306982509975336     
   19.200000000000003        85.600000000000009        4.1531105777290369     
   19.200000000000003        86.400000000000006        4.1834711244732414     
   19.200000000000003        87.200000000000003        4.2231905351410752     
   19.200000000000003        88.000000000000000        4.2675306243982831     
   19.200000000000003        88.800000000000011        4.3130176761614036     
   19.200000000000003        89.600000000000009        4.3553499580059407     
   19.200000000000003        90.400000000000006        4.3889344519162075     
   19.200000000000003        91.200000000000003        4.4106195869271794     
   19.200000000000003        92.000000000000000        4.4184945249049106     
   19.200000000000003        92.800000000000011        4.4125571993129915     
   19.200000000000003        93.600000000000009        4.3919191081161220     
   19.200000000000003        94.400000000000006        4.3593529492491827     
   19.200000000000003        95.200000000000003        4.3201300523799748     
   19.200000000000003        96.000000000000000        4.2757193468781596     
   19.200000000000003        96.800000000000011        4.2311284748638673     
   19.200000000000003        97.600000000000009        4.1901236546379153     
   19.200000000000003        98.400000000000006        4.1551218498296585     
   19.200000000000003        99.200000000000003        4.1276196806033632     
   19.200000000000003        100.00000000000000        4.1078290800571420     
   19.200000000000003        100.80000000000001        4.0958952262427450     
   19.200000000000003        101.60000000000001        4.0915035359020822     
   19.200000000000003        102.40000000000001        4.0903447074915738     

   20.000000000000000       0.80000000000000004        4.0929874660819987     
   20.000000000000000        1.6000000000000001        4.0967966428264599     
   20.000000000000000        2.4000000000000004        4.1000625427737933     
   20.000000000000000        3.2000000000000002        4.1027483908345417     
   20.000000000000000        4.0000000000000000        4.1013199025274956     
   20.000000000000000        4.8000000000000007        4.0976318264359364     
   20.000000000000000        5.6000000000000005        4.0900760530448483     
   20.000000000000000        6.4000000000000004        4.0798807655711302     
   20.000000000000000        7.2000000000000002        4.0705200416890488     
   20.000000000000000        8.0000000000000000        4.0698863898655233     
   20.000000000000000        8.8000000000000007        4.0873174291267960     
   20.000000000000000        9.6000000000000014        4.1367080234816083     
   20.000000000000000        10.400000000000000        4.2241262273921958     
   20.000000000000000        11.200000000000001        4.3365953084598852     
   20.000000000000000        12.000000000000000        4.4460940793985602     
   20.000000000000000        12.800000000000001        4.4956685577401601     
   20.000000000000000        13.600000000000001        4.4120990494423458     
   20.000000000000000        14.400000000000000        4.1055728040790269     
   20.000000000000000        15.200000000000001        3.4945654191879703     
   20.000000000000000        16.000000000000000        3.4882586383735119     
   20.000000000000000        16.800000000000001        3.4824083034671540     
   20.000000000000000        17.600000000000001        3.4979529681945909     
   20.000000000000000        18.400000000000002        3.4893973464770398     
   20.000000000000000        19.200000000000003        3.4862634021487504     
   20.000000000000000        20.000000000000000        3.4928944152249111     
   20.000000000000000        20.800000000000001        3.4829989082220094     
   20.000000000000000        21.600000000000001        3.4900017093992943     
   20.000000000000000        22.400000000000002        3.4812162230989867     
   20.000000000000000        23.200000000000003        3.4951387657588131     
   20.000000000000000        24.000000000000000        3.4997633968655539     
   20.000000000000000        24.800000000000001        3.4850427162300091     
   20.000000000000000        25.600000000000001        3.4911530427741209     
   20.000000000000000        26.400000000000002        3.4869114706977413     
   20.000000000000000        27.200000000000003        4.2840499965188812     
   20.000000000000000        28.000000000000000        4.4934894666728331     
   20.000000000000000        28.800000000000001        4.4995193882366911     
   20.000000000000000        29.600000000000001        4.4241578558868486     
   20.000000000000000        30.400000000000002        4.3056623818321738     
   20.000000000000000        31.200000000000003        4.1996957672585857     
   20.000000000000000        32.000000000000000        4.1280069667779076     
   20.000000000000000        32.800000000000004        4.0898362350637338     
   20.000000000000000        33.600000000000001        4.0767049135432281     
   20.000000000000000        34.399999999999999        4.0773475569219704     
   20.000000000000000        35.200000000000003        4.0835361554473284     
   20.000000000000000        36.000000000000000        4.0923116931597905     
   20.000000000000000        36.800000000000004        4.0981341903991462     
   20.000000000000000        37.600000000000001        4.1017883040591654     
   20.000000000000000        38.400000000000006        4.1028847354775673     
   20.000000000000000        39.200000000000003        4.1011901110906752     
   20.000000000000000        40.000000000000000        4.0991316355251897     
   20.000000000000000        40.800000000000004        4.0981123820736842     
   20.000000000000000        41.600000000000001        4.0958232653984874     
   20.000000000000000        42.400000000000006        4.0959977912777399     
   20.000000000000000        43.200000000000003        4.0931814502345993     
   20.000000000000000        44.000000000000000        4.0941909904729741     
   20.000000000000000        44.800000000000004        4.0876931473153721     
   20.000000000000000        45.600000000000001        4.0820302671193920     
   20.000000000000000        46.400000000000006        4.0745978333580739     
   20.000000000000000        47.200000000000003        4.0685153300788439     
   20.000000000000000        48.000000000000000        4.0660098662720996     
   20.000000000000000        48.800000000000004        4.0713340159520026     
   20.000000000000000        49.600000000000001        4.0881910277565332     
   20.000000000000000        50.400000000000006        4.1194708413702186     
   20.000000000000000        51.200000000000003        4.1668390577713552     
   20.000000000000000        52.000000000000000        4.2275960068614848     
   20.000000000000000        52.800000000000004        4.2951579375576463     
   20.000000000000000        53.600000000000001        4.3612345731162359     
   20.000000000000000        54.400000000000006        4.4148067987440438     
   20.000000000000000        55.200000000000003        4.4516038704607359     
   20.000000000000000        56.000000000000000        4.4742252108308378     
   20.000000000000000        56.800000000000004        4.4870198671376622     
   20.000000000000000        57.600000000000001        4.4954604644299723     
   20.000000000000000        58.400000000000006        4.4968390223761823     
   20.000000000000000        59.200000000000003        4.4989377532507042     
   20.000000000000000        60.000000000000000        4.4989808432023910     
   20.000000000000000        60.800000000000004        4.4973039197941018     
   20.000000000000000        61.600000000000001        4.4956130517800927     
   20.000000000000000        62.400000000000006        4.4884805536984356     
   20.000000000000000        63.200000000000003        4.4672156030099908     
   20.000000000000000        64.000000000000000        4.4269453267234198     
   20.000000000000000        64.799999999999997        4.3658623214734620     
   20.000000000000000        65.600000000000009        4.2993629719036086     
   20.000000000000000        66.400000000000006        4.2285025040686506     
   20.000000000000000        67.200000000000003        4.1680282931646833     
   20.000000000000000        68.000000000000000        4.1217109335093003     
   20.000000000000000        68.799999999999997        4.0919403423642056     
   20.000000000000000        69.600000000000009        4.0759408984151122     
   20.000000000000000        70.400000000000006        4.0710505181531431     
   20.000000000000000        71.200000000000003        4.0733885247334545     
   20.000000000000000        72.000000000000000        4.0789208648752862     
   20.000000000000000        72.799999999999997        4.0856616762719247     
   20.000000000000000        73.600000000000009        4.0921622386804488     
   20.000000000000000        74.400000000000006        4.0959681974595403     
   20.000000000000000        75.200000000000003        4.0993753899211383     
   20.000000000000000        76.000000000000000        4.1017784756048759     
   20.000000000000000        76.800000000000011        4.1053485544001456     
   20.000000000000000        77.600000000000009        4.1076522372782920     
   20.000000000000000        78.400000000000006        4.1083054426322185     
   20.000000000000000        79.200000000000003        4.1083598049252981     
   20.000000000000000        80.000000000000000        4.1065160365653082     
   20.000000000000000        80.800000000000011        4.1030787486905069     
   20.000000000000000        81.600000000000009        4.0993252619718401     
   20.000000000000000        82.400000000000006        4.0982715208693010     
   20.000000000000000        83.200000000000003        4.1002510661757299     
   20.000000000000000        84.000000000000000        4.1083873133941191     
   20.000000000000000        84.800000000000011        4.1245136795979160     
   20.000000000000000        85.600000000000009        4.1512772284134192     
   20.000000000000000        86.400000000000006        4.1861951291034236     
   20.000000000000000        87.200000000000003        4.2289937163981106     
   20.000000000000000        88.000000000000000        4.2742638691237538     
   20.000000000000000        88.800000000000011        4.3206465500081981     
   20.000000000000000        89.600000000000009        4.3633386395864386     
   20.000000000000000        90.400000000000006        4.3962669516250745     
   20.000000000000000        91.200000000000003        4.4185886309113060     
   20.000000000000000        92.000000000000000        4.4258446996368193     
   20.000000000000000        92.800000000000011        4.4191774282254013     
   20.000000000000000        93.600000000000009        4.3967371071266808     
   20.000000000000000        94.400000000000006        4.3659148836367807     
   20.000000000000000        95.200000000000003        4.3254222174206323     
   20.000000000000000        96.000000000000000        4.2802549485434334     
   20.000000000000000        96.800000000000011        4.2339948619919969     
   20.000000000000000        97.600000000000009        4.1927551724378498     
   20.000000000000000        98.400000000000006        4.1569724480515715     
   20.000000000000000        99.200000000000003        4.1282578574768030     
   20.000000000000000        100.00000000000000        4.1088265861268898     
   20.000000000000000        100.80000000000001        4.0965385892478734     
   20.000000000000000        101.60000000000001        4.0887304029713389     
   20.000000000000000        102.40000000000001        4.0918679828221709     

   20.800000000000001       0.80000000000000004        4.0932527237648308     
   20.800000000000001        1.6000000000000001        4.0969985428651006     
   20.800000000000001        2.4000000000000004        4.1001915542061349     
   20.800000000000001        3.2000000000000002        4.1011526185118043     
   20.800000000000001        4.0000000000000000        4.1018791327014199     
   20.800000000000001        4.8000000000000007        4.0985645776380100     
   20.800000000000001        5.6000000000000005        4.0915613269357269     
   20.800000000000001        6.4000000000000004        4.0810228634654129     
   20.800000000000001        7.2000000000000002        4.0718177524117598     
   20.800000000000001        8.0000000000000000        4.0686172481478202     
   20.800000000000001        8.8000000000000007        4.0818884119705592     
   20.800000000000001        9.6000000000000014        4.1236889797018534     
   20.800000000000001        10.400000000000000        4.2011181990539663     
   20.800000000000001        11.200000000000001        4.3088840261034917     
   20.800000000000001        12.000000000000000        4.4200405776768390     
   20.800000000000001        12.800000000000001        4.4870725980259465     
   20.800000000000001        13.600000000000001        4.4373317895576285     
   20.800000000000001        14.400000000000000        4.1845872402585300     
   20.800000000000001        15.200000000000001        3.5029866016998281     
   20.800000000000001        16.000000000000000        3.4970759951101429     
   20.800000000000001        16.800000000000001        3.4932528886350624     
   20.800000000000001        17.600000000000001        3.4939142532001211     
   20.800000000000001        18.400000000000002        3.4934590747086518     
   20.800000000000001        19.200000000000003        3.4942936134926663     
   20.800000000000001        20.000000000000000        3.5044023845737593     
   20.800000000000001        20.800000000000001        3.4829661624964059     
   20.800000000000001        21.600000000000001        3.4963400650046381     
   20.800000000000001        22.400000000000002        3.4992473844875769     
   20.800000000000001        23.200000000000003        3.4991365217674653     
   20.800000000000001        24.000000000000000        3.4922591081249204     
   20.800000000000001        24.800000000000001        3.4816641615534998     
   20.800000000000001        25.600000000000001        3.4868529553634509     
   20.800000000000001        26.400000000000002        3.5088403958984928     
   20.800000000000001        27.200000000000003        4.3876992903222911     
   20.800000000000001        28.000000000000000        4.5002267750159000     
   20.800000000000001        28.800000000000001        4.4969726820648077     
   20.800000000000001        29.600000000000001        4.3914324515128875     
   20.800000000000001        30.400000000000002        4.2734642658462194     
   20.800000000000001        31.200000000000003        4.1773612415313579     
   20.800000000000001        32.000000000000000        4.1155194302128235     
   20.800000000000001        32.800000000000004        4.0849849247656760     
   20.800000000000001        33.600000000000001        4.0744230031234991     
   20.800000000000001        34.399999999999999        4.0761097548956817     
   20.800000000000001        35.200000000000003        4.0840144820217645     
   20.800000000000001        36.000000000000000        4.0917263306221709     
   20.800000000000001        36.800000000000004        4.0976458526751207     
   20.800000000000001        37.600000000000001        4.1005932016465838     
   20.800000000000001        38.400000000000006        4.1019350088669535     
   20.800000000000001        39.200000000000003        4.0998130198711715     
   20.800000000000001        40.000000000000000        4.0981882622882200     
   20.800000000000001        40.800000000000004        4.0971003476139600     
   20.800000000000001        41.600000000000001        4.0940944141234397     
   20.800000000000001        42.400000000000006        4.0940416490940139     
   20.800000000000001        43.200000000000003        4.0934124506920506     
   20.800000000000001        44.000000000000000        4.0896019609054886     
   20.800000000000001        44.800000000000004        4.0841734158173519     
   20.800000000000001        45.600000000000001        4.0768047447831997     
   20.800000000000001        46.400000000000006        4.0683314588535824     
   20.800000000000001        47.200000000000003        4.0624312724611285     
   20.800000000000001        48.000000000000000        4.0622987827339179     
   20.800000000000001        48.800000000000004        4.0758366129427692     
   20.800000000000001        49.600000000000001        4.1055666739486725     
   20.800000000000001        50.400000000000006        4.1549807221838053     
   20.800000000000001        51.200000000000003        4.2234709567082227     
   20.800000000000001        52.000000000000000        4.2999990745549903     
   20.800000000000001        52.800000000000004        4.3765933864630675     
   20.800000000000001        53.600000000000001        4.4384338559554752     
   20.800000000000001        54.400000000000006        4.4663409847635949     
   20.800000000000001        55.200000000000003        4.4561361096319514     
   20.800000000000001        56.000000000000000        4.4260272338757147     
   20.800000000000001        56.800000000000004        4.4048964309307310     
   20.800000000000001        57.600000000000001        4.3989617192958539     
   20.800000000000001        58.400000000000006        4.4003634616464833     
   20.800000000000001        59.200000000000003        4.4021488808349085     
   20.800000000000001        60.000000000000000        4.4044005327885207     
   20.800000000000001        60.800000000000004        4.4068736293272783     
   20.800000000000001        61.600000000000001        4.4175584261359457     
   20.800000000000001        62.400000000000006        4.4415685911795419     
   20.800000000000001        63.200000000000003        4.4676599242292774     
   20.800000000000001        64.000000000000000        4.4739763225862319     
   20.800000000000001        64.799999999999997        4.4435603785560414     
   20.800000000000001        65.600000000000009        4.3828765296836778     
   20.800000000000001        66.400000000000006        4.3060939772767677     
   20.800000000000001        67.200000000000003        4.2286724219845579     
   20.800000000000001        68.000000000000000        4.1639885170608020     
   20.800000000000001        68.799999999999997        4.1156814744630124     
   20.800000000000001        69.600000000000009        4.0870293631750156     
   20.800000000000001        70.400000000000006        4.0743185336194143     
   20.800000000000001        71.200000000000003        4.0729311056047566     
   20.800000000000001        72.000000000000000        4.0775435813431899     
   20.800000000000001        72.799999999999997        4.0843244519817619     
   20.800000000000001        73.600000000000009        4.0904422330385248     
   20.800000000000001        74.400000000000006        4.0934027718503749     
   20.800000000000001        75.200000000000003        4.0987403087425083     
   20.800000000000001        76.000000000000000        4.0958198382811153     
   20.800000000000001        76.800000000000011        4.0976554469675257     
   20.800000000000001        77.600000000000009        4.0957177118839905     
   20.800000000000001        78.400000000000006        4.0960638104194782     
   20.800000000000001        79.200000000000003        4.0944749216809910     
   20.800000000000001        80.000000000000000        4.0926323268956724     
   20.800000000000001        80.800000000000011        4.0896703892898607     
   20.800000000000001        81.600000000000009        4.0874590175573733     
   20.800000000000001        82.400000000000006        4.0863409878058237     
   20.800000000000001        83.200000000000003        4.0917321405929288     
   20.800000000000001        84.000000000000000        4.1021839707610104     
   20.800000000000001        84.800000000000011        4.1212551872436807     
   20.800000000000001        85.600000000000009        4.1473432548018625     
   20.800000000000001        86.400000000000006        4.1841065834873090     
   20.800000000000001        87.200000000000003        4.2266226360427481     
   20.800000000000001        88.000000000000000        4.2720303081743731     
   20.800000000000001        88.800000000000011        4.3181247387688710     
   20.800000000000001        89.600000000000009        4.3588361068988508     
   20.800000000000001        90.400000000000006        4.3917769259389736     
   20.800000000000001        91.200000000000003        4.4125683924564623     
   20.800000000000001        92.000000000000000        4.4203207373455173     
   20.800000000000001        92.800000000000011        4.4118864258897927     
   20.800000000000001        93.600000000000009        4.3918873478363087     
   20.800000000000001        94.400000000000006        4.3600356184680216     
   20.800000000000001        95.200000000000003        4.3195376234481300     
   20.800000000000001        96.000000000000000        4.2760210276035817     
   20.800000000000001        96.800000000000011        4.2310091526826348     
   20.800000000000001        97.600000000000009        4.1898451479822958     
   20.800000000000001        98.400000000000006        4.1544350937602124     
   20.800000000000001        99.200000000000003        4.1275059639473506     
   20.800000000000001        100.00000000000000        4.1087174007527816     
   20.800000000000001        100.80000000000001        4.0959905348485490     
   20.800000000000001        101.60000000000001        4.0913206415933931     
   20.800000000000001        102.40000000000001        4.0913868614635867     

   21.600000000000001       0.80000000000000004        4.0932073282886003     
   21.600000000000001        1.6000000000000001        4.0958753191522002     
   21.600000000000001        2.4000000000000004        4.1001826660853782     
   21.600000000000001        3.2000000000000002        4.1020798665885287     
   21.600000000000001        4.0000000000000000        4.1019322507443459     
   21.600000000000001        4.8000000000000007        4.0991315126987073     
   21.600000000000001        5.6000000000000005        4.0938166582213942     
   21.600000000000001        6.4000000000000004        4.0834926724927687     
   21.600000000000001        7.2000000000000002        4.0741533929487828     
   21.600000000000001        8.0000000000000000        4.0683140956364872     
   21.600000000000001        8.8000000000000007        4.0765197468424592     
   21.600000000000001        9.6000000000000014        4.1093649922550641     
   21.600000000000001        10.400000000000000        4.1750710395930613     
   21.600000000000001        11.200000000000001        4.2728851561536532     
   21.600000000000001        12.000000000000000        4.3813145682589747     
   21.600000000000001        12.800000000000001        4.4669761537301742     
   21.600000000000001        13.600000000000001        4.4668355358948961     
   21.600000000000001        14.400000000000000        4.3379558304848489     
   21.600000000000001        15.200000000000001        4.0659036222048108     
   21.600000000000001        16.000000000000000        3.4968879057924105     
   21.600000000000001        16.800000000000001        3.4880660557594489     
   21.600000000000001        17.600000000000001        3.4915571632529359     
   21.600000000000001        18.400000000000002        3.4952401186608770     
   21.600000000000001        19.200000000000003        3.4931887653121687     
   21.600000000000001        20.000000000000000        3.4941688010882515     
   21.600000000000001        20.800000000000001        3.5001959994374947     
   21.600000000000001        21.600000000000001        3.4937686306970623     
   21.600000000000001        22.400000000000002        3.4840068379540381     
   21.600000000000001        23.200000000000003        3.4937866116617031     
   21.600000000000001        24.000000000000000        3.4983008936088096     
   21.600000000000001        24.800000000000001        3.4946508965953300     
   21.600000000000001        25.600000000000001        3.4896323481927634     
   21.600000000000001        26.400000000000002        4.1494698355220923     
   21.600000000000001        27.200000000000003        4.4576420121279385     
   21.600000000000001        28.000000000000000        4.4941235531872286     
   21.600000000000001        28.800000000000001        4.4555775424913788     
   21.600000000000001        29.600000000000001        4.3443028832689894     
   21.600000000000001        30.400000000000002        4.2336448929510135     
   21.600000000000001        31.200000000000003        4.1513018873438261     
   21.600000000000001        32.000000000000000        4.0997753773161323     
   21.600000000000001        32.800000000000004        4.0751850291236709     
   21.600000000000001        33.600000000000001        4.0694201186519638     
   21.600000000000001        34.399999999999999        4.0731197893890894     
   21.600000000000001        35.200000000000003        4.0809157280527639     
   21.600000000000001        36.000000000000000        4.0896120918781511     
   21.600000000000001        36.800000000000004        4.0957244395294738     
   21.600000000000001        37.600000000000001        4.0986343338117051     
   21.600000000000001        38.400000000000006        4.0992417614068088     
   21.600000000000001        39.200000000000003        4.0989311820753151     
   21.600000000000001        40.000000000000000        4.0976105755847083     
   21.600000000000001        40.800000000000004        4.0957799081049115     
   21.600000000000001        41.600000000000001        4.0952164790937724     
   21.600000000000001        42.400000000000006        4.0942577056054041     
   21.600000000000001        43.200000000000003        4.0919781789268237     
   21.600000000000001        44.000000000000000        4.0878200653652446     
   21.600000000000001        44.800000000000004        4.0807863158532296     
   21.600000000000001        45.600000000000001        4.0730117163185380     
   21.600000000000001        46.400000000000006        4.0635731645788278     
   21.600000000000001        47.200000000000003        4.0590204192142076     
   21.600000000000001        48.000000000000000        4.0642209094335167     
   21.600000000000001        48.800000000000004        4.0895219789683592     
   21.600000000000001        49.600000000000001        4.1360435098787800     
   21.600000000000001        50.400000000000006        4.2053323163155492     
   21.600000000000001        51.200000000000003        4.2889917521293679     
   21.600000000000001        52.000000000000000        4.3775981729900346     
   21.600000000000001        52.800000000000004        4.4515351615481622     
   21.600000000000001        53.600000000000001        4.4880509012487479     
   21.600000000000001        54.400000000000006        4.4492463964947069     
   21.600000000000001        55.200000000000003        4.3292970202222065     
   21.600000000000001        56.000000000000000        4.1759883124594035     
   21.600000000000001        56.800000000000004        4.0963098983952344     
   21.600000000000001        57.600000000000001        4.0831278699805491     
   21.600000000000001        58.400000000000006        4.0827254965138371     
   21.600000000000001        59.200000000000003        4.0863147959907851     
   21.600000000000001        60.000000000000000        4.0894222075746587     
   21.600000000000001        60.800000000000004        4.0926470267872865     
   21.600000000000001        61.600000000000001        4.1056147943962724     
   21.600000000000001        62.400000000000006        4.1750274467408470     
   21.600000000000001        63.200000000000003        4.3153892698134833     
   21.600000000000001        64.000000000000000        4.4320915662254023     
   21.600000000000001        64.799999999999997        4.4684229191549951     
   21.600000000000001        65.600000000000009        4.4455282935888913     
   21.600000000000001        66.400000000000006        4.3795414882018040     
   21.600000000000001        67.200000000000003        4.2958378176485192     
   21.600000000000001        68.000000000000000        4.2136021970169653     
   21.600000000000001        68.799999999999997        4.1479970356930522     
   21.600000000000001        69.600000000000009        4.1035128486100119     
   21.600000000000001        70.400000000000006        4.0804485829100221     
   21.600000000000001        71.200000000000003        4.0743800297103085     
   21.600000000000001        72.000000000000000        4.0764939480168048     
   21.600000000000001        72.799999999999997        4.0844519678797093     
   21.600000000000001        73.600000000000009        4.0889686942642287     
   21.600000000000001        74.400000000000006        4.0928070855759282     
   21.600000000000001        75.200000000000003        4.0941828101363358     
   21.600000000000001        76.000000000000000        4.0950130163062894     
   21.600000000000001        76.800000000000011        4.0916824787561286     
   21.600000000000001        77.600000000000009        4.0896854026908551     
   21.600000000000001        78.400000000000006        4.0887051837191644     
   21.600000000000001        79.200000000000003        4.0852067846107865     
   21.600000000000001        80.000000000000000        4.0822566187853742     
   21.600000000000001        80.800000000000011        4.0794025814585790     
   21.600000000000001        81.600000000000009        4.0784135567800242     
   21.600000000000001        82.400000000000006        4.0792678851242430     
   21.600000000000001        83.200000000000003        4.0838492765327041     
   21.600000000000001        84.000000000000000        4.0963927834444949     
   21.600000000000001        84.800000000000011        4.1147982641645333     
   21.600000000000001        85.600000000000009        4.1421567525206662     
   21.600000000000001        86.400000000000006        4.1768376852263147     
   21.600000000000001        87.200000000000003        4.2206192826453455     
   21.600000000000001        88.000000000000000        4.2620126048568521     
   21.600000000000001        88.800000000000011        4.3044789982630967     
   21.600000000000001        89.600000000000009        4.3435252198997656     
   21.600000000000001        90.400000000000006        4.3741981383959185     
   21.600000000000001        91.200000000000003        4.3934505812927540     
   21.600000000000001        92.000000000000000        4.3997460942701814     
   21.600000000000001        92.800000000000011        4.3926304464437242     
   21.600000000000001        93.600000000000009        4.3727253751497157     
   21.600000000000001        94.400000000000006        4.3419146732044291     
   21.600000000000001        95.200000000000003        4.3036495963996062     
   21.600000000000001        96.000000000000000        4.2629129087618702     
   21.600000000000001        96.800000000000011        4.2205821474348815     
   21.600000000000001        97.600000000000009        4.1821191389801005     
   21.600000000000001        98.400000000000006        4.1491575351237433     
   21.600000000000001        99.200000000000003        4.1237916557045509     
   21.600000000000001        100.00000000000000        4.1066707909329327     
   21.600000000000001        100.80000000000001        4.0965468075160967     
   21.600000000000001        101.60000000000001        4.0919206525441334     
   21.600000000000001        102.40000000000001        4.0902715365342210     

   22.400000000000002       0.80000000000000004        4.0943333271004425     
   22.400000000000002        1.6000000000000001        4.0965586412624928     
   22.400000000000002        2.4000000000000004        4.1009149434644057     
   22.400000000000002        3.2000000000000002        4.1019864571785378     
   22.400000000000002        4.0000000000000000        4.1040952964494979     
   22.400000000000002        4.8000000000000007        4.1003861356166782     
   22.400000000000002        5.6000000000000005        4.0948675853851570     
   22.400000000000002        6.4000000000000004        4.0866551471236399     
   22.400000000000002        7.2000000000000002        4.0767238502862231     
   22.400000000000002        8.0000000000000000        4.0689808781503896     
   22.400000000000002        8.8000000000000007        4.0722755919795226     
   22.400000000000002        9.6000000000000014        4.0952110134201440     
   22.400000000000002        10.400000000000000        4.1474012938851272     
   22.400000000000002        11.200000000000001        4.2293768859836582     
   22.400000000000002        12.000000000000000        4.3322869580102390     
   22.400000000000002        12.800000000000001        4.4270262951347785     
   22.400000000000002        13.600000000000001        4.4763690754957404     
   22.400000000000002        14.400000000000000        4.4612020908404570     
   22.400000000000002        15.200000000000001        4.3128857080480776     
   22.400000000000002        16.000000000000000        3.5022578806144495     
   22.400000000000002        16.800000000000001        3.4994270305189281     
   22.400000000000002        17.600000000000001        3.5018365896597241     
   22.400000000000002        18.400000000000002        3.4780738392182302     
   22.400000000000002        19.200000000000003        3.4992132578518160     
   22.400000000000002        20.000000000000000        3.4933053746086982     
   22.400000000000002        20.800000000000001        3.4925343593001092     
   22.400000000000002        21.600000000000001        3.4844756865036097     
   22.400000000000002        22.400000000000002        3.4965947903321286     
   22.400000000000002        23.200000000000003        3.4848964198728631     
   22.400000000000002        24.000000000000000        3.4968760770984892     
   22.400000000000002        24.800000000000001        3.4932626367793636     
   22.400000000000002        25.600000000000001        3.4887940913402731     
   22.400000000000002        26.400000000000002        4.2154604616070719     
   22.400000000000002        27.200000000000003        4.4520348253662840     
   22.400000000000002        28.000000000000000        4.4730843660980995     
   22.400000000000002        28.800000000000001        4.3941281499876856     
   22.400000000000002        29.600000000000001        4.2859090576168359     
   22.400000000000002        30.400000000000002        4.1882244097882806     
   22.400000000000002        31.200000000000003        4.1195351736168817     
   22.400000000000002        32.000000000000000        4.0797727523913627     
   22.400000000000002        32.800000000000004        4.0627984836705968     
   22.400000000000002        33.600000000000001        4.0614883596462059     
   22.400000000000002        34.399999999999999        4.0676324692575001     
   22.400000000000002        35.200000000000003        4.0779787072655980     
   22.400000000000002        36.000000000000000        4.0857512044727704     
   22.400000000000002        36.800000000000004        4.0917898504546208     
   22.400000000000002        37.600000000000001        4.0954927806944568     
   22.400000000000002        38.400000000000006        4.0976494992980692     
   22.400000000000002        39.200000000000003        4.0968659814490280     
   22.400000000000002        40.000000000000000        4.0959780837265223     
   22.400000000000002        40.800000000000004        4.0959627595514405     
   22.400000000000002        41.600000000000001        4.0946800873535993     
   22.400000000000002        42.400000000000006        4.0930659627922124     
   22.400000000000002        43.200000000000003        4.0919454807979490     
   22.400000000000002        44.000000000000000        4.0849723352768654     
   22.400000000000002        44.800000000000004        4.0778601484903945     
   22.400000000000002        45.600000000000001        4.0665161673830470     
   22.400000000000002        46.400000000000006        4.0610551569381981     
   22.400000000000002        47.200000000000003        4.0603025474998047     
   22.400000000000002        48.000000000000000        4.0738183524898419     
   22.400000000000002        48.800000000000004        4.1127276910384358     
   22.400000000000002        49.600000000000001        4.1758250688536478     
   22.400000000000002        50.400000000000006        4.2627266848334040     
   22.400000000000002        51.200000000000003        4.3586958153308064     
   22.400000000000002        52.000000000000000        4.4423988760251056     
   22.400000000000002        52.800000000000004        4.4901094767408374     
   22.400000000000002        53.600000000000001        4.4345091106033179     
   22.400000000000002        54.400000000000006        4.2608115604896240     
   22.400000000000002        55.200000000000003        4.0298695744998829     
   22.400000000000002        56.000000000000000        3.4999996989551221     
   22.400000000000002        56.800000000000004        3.4920825065565504     
   22.400000000000002        57.600000000000001        3.4985775904845453     
   22.400000000000002        58.400000000000006        3.4927985765370599     
   22.400000000000002        59.200000000000003        3.4910964840439460     
   22.400000000000002        60.000000000000000        3.4854778613282384     
   22.400000000000002        60.800000000000004        3.4919897636842312     
   22.400000000000002        61.600000000000001        3.4852184863318012     
   22.400000000000002        62.400000000000006        3.5062455681678388     
   22.400000000000002        63.200000000000003        4.0329764240877859     
   22.400000000000002        64.000000000000000        4.2868006409173658     
   22.400000000000002        64.799999999999997        4.4244578005824140     
   22.400000000000002        65.600000000000009        4.4623243554784704     
   22.400000000000002        66.400000000000006        4.4331210673681829     
   22.400000000000002        67.200000000000003        4.3595607449574985     
   22.400000000000002        68.000000000000000        4.2680216895673135     
   22.400000000000002        68.799999999999997        4.1848145845823552     
   22.400000000000002        69.600000000000009        4.1236746188495541     
   22.400000000000002        70.400000000000006        4.0884438870066191     
   22.400000000000002        71.200000000000003        4.0747853666001248     
   22.400000000000002        72.000000000000000        4.0738410578271482     
   22.400000000000002        72.799999999999997        4.0805085692269349     
   22.400000000000002        73.600000000000009        4.0858732498829919     
   22.400000000000002        74.400000000000006        4.0903583604393763     
   22.400000000000002        75.200000000000003        4.0903560526653138     
   22.400000000000002        76.000000000000000        4.0886797307193605     
   22.400000000000002        76.800000000000011        4.0857547489254271     
   22.400000000000002        77.600000000000009        4.0827690445434595     
   22.400000000000002        78.400000000000006        4.0797242191629461     
   22.400000000000002        79.200000000000003        4.0768760145733820     
   22.400000000000002        80.000000000000000        4.0731011036910703     
   22.400000000000002        80.800000000000011        4.0717157401920323     
   22.400000000000002        81.600000000000009        4.0705639214383567     
   22.400000000000002        82.400000000000006        4.0715311765934450     
   22.400000000000002        83.200000000000003        4.0761595765104328     
   22.400000000000002        84.000000000000000        4.0888822344525995     
   22.400000000000002        84.800000000000011        4.1067247730465164     
   22.400000000000002        85.600000000000009        4.1320925230280912     
   22.400000000000002        86.400000000000006        4.1641589626752804     
   22.400000000000002        87.200000000000003        4.2011828205926331     
   22.400000000000002        88.000000000000000        4.2414944324986346     
   22.400000000000002        88.800000000000011        4.2810997196802631     
   22.400000000000002        89.600000000000009        4.3172308066955276     
   22.400000000000002        90.400000000000006        4.3450815320682068     
   22.400000000000002        91.200000000000003        4.3625455450926784     
   22.400000000000002        92.000000000000000        4.3682212494620947     
   22.400000000000002        92.800000000000011        4.3615610975018564     
   22.400000000000002        93.600000000000009        4.3437055147521111     
   22.400000000000002        94.400000000000006        4.3144479350243001     
   22.400000000000002        95.200000000000003        4.2795707979727400     
   22.400000000000002        96.000000000000000        4.2421323216026394     
   22.400000000000002        96.800000000000011        4.2045796723309330     
   22.400000000000002        97.600000000000009        4.1698154302424033     
   22.400000000000002        98.400000000000006        4.1405977706373696     
   22.400000000000002        99.200000000000003        4.1196500200708508     
   22.400000000000002        100.00000000000000        4.1036320003775444     
   22.400000000000002        100.80000000000001        4.0950452818026859     
   22.400000000000002        101.60000000000001        4.0909765925841937     
   22.400000000000002        102.40000000000001        4.0907587709575495     

   23.200000000000003       0.80000000000000004        4.0935371629264479     
   23.200000000000003        1.6000000000000001        4.0968638993670030     
   23.200000000000003        2.4000000000000004        4.0995453694658845     
   23.200000000000003        3.2000000000000002        4.1034545682012675     
   23.200000000000003        4.0000000000000000        4.1017809848291620     
   23.200000000000003        4.8000000000000007        4.1010264805743146     
   23.200000000000003        5.6000000000000005        4.0968900951085310     
   23.200000000000003        6.4000000000000004        4.0891806331665910     
   23.200000000000003        7.2000000000000002        4.0793565480196587     
   23.200000000000003        8.0000000000000000        4.0731401781337491     
   23.200000000000003        8.8000000000000007        4.0701446807594701     
   23.200000000000003        9.6000000000000014        4.0835115791085812     
   23.200000000000003        10.400000000000000        4.1213076808513680     
   23.200000000000003        11.200000000000001        4.1851787511841998     
   23.200000000000003        12.000000000000000        4.2741334628551213     
   23.200000000000003        12.800000000000001        4.3707203249521651     
   23.200000000000003        13.600000000000001        4.4498250982204759     
   23.200000000000003        14.400000000000000        4.4942414553445600     
   23.200000000000003        15.200000000000001        4.4601470219387078     
   23.200000000000003        16.000000000000000        4.3098212766967183     
   23.200000000000003        16.800000000000001        4.0602434184935454     
   23.200000000000003        17.600000000000001        3.4986168087857230     
   23.200000000000003        18.400000000000002        3.4889238953166086     
   23.200000000000003        19.200000000000003        3.4933437929554869     
   23.200000000000003        20.000000000000000        3.4998106038887600     
   23.200000000000003        20.800000000000001        3.4957646478318010     
   23.200000000000003        21.600000000000001        3.4975014544466920     
   23.200000000000003        22.400000000000002        3.5020265262002503     
   23.200000000000003        23.200000000000003        3.4820005324467864     
   23.200000000000003        24.000000000000000        3.5045579097431454     
   23.200000000000003        24.800000000000001        3.4952781177919032     
   23.200000000000003        25.600000000000001        4.0480833075236431     
   23.200000000000003        26.400000000000002        4.3071316511418578     
   23.200000000000003        27.200000000000003        4.4282842048061992     
   23.200000000000003        28.000000000000000        4.4121803458728968     
   23.200000000000003        28.800000000000001        4.3268451285200520     
   23.200000000000003        29.600000000000001        4.2264159518965547     
   23.200000000000003        30.400000000000002        4.1450075962202106     
   23.200000000000003        31.200000000000003        4.0893636690386010     
   23.200000000000003        32.000000000000000        4.0592483642292549     
   23.200000000000003        32.800000000000004        4.0488781086937147     
   23.200000000000003        33.600000000000001        4.0511157054494413     
   23.200000000000003        34.399999999999999        4.0610547558434220     
   23.200000000000003        35.200000000000003        4.0701198017522868     
   23.200000000000003        36.000000000000000        4.0800581187543452     
   23.200000000000003        36.800000000000004        4.0869599422137322     
   23.200000000000003        37.600000000000001        4.0917945919227545     
   23.200000000000003        38.400000000000006        4.0946742613439397     
   23.200000000000003        39.200000000000003        4.0960461553505851     
   23.200000000000003        40.000000000000000        4.0970525901843740     
   23.200000000000003        40.800000000000004        4.0977652378803713     
   23.200000000000003        41.600000000000001        4.0969631976468657     
   23.200000000000003        42.400000000000006        4.0949562134560331     
   23.200000000000003        43.200000000000003        4.0923427196530922     
   23.200000000000003        44.000000000000000        4.0865664246129079     
   23.200000000000003        44.800000000000004        4.0765442751546344     
   23.200000000000003        45.600000000000001        4.0660607590230242     
   23.200000000000003        46.400000000000006        4.0581822004080248     
   23.200000000000003        47.200000000000003        4.0620760449066298     
   23.200000000000003        48.000000000000000        4.0854437143856233     
   23.200000000000003        48.800000000000004        4.1365061585984648     
   23.200000000000003        49.600000000000001        4.2213475837410641     
   23.200000000000003        50.400000000000006        4.3224239729896876     
   23.200000000000003        51.200000000000003        4.4180275424310151     
   23.200000000000003        52.000000000000000        4.4737922219223050     
   23.200000000000003        52.800000000000004        4.4607029139228862     
   23.200000000000003        53.600000000000001        4.2650733038265116     
   23.200000000000003        54.400000000000006        3.4858681740853461     
   23.200000000000003        55.200000000000003        3.5021152600350551     
   23.200000000000003        56.000000000000000        3.4947356984342379     
   23.200000000000003        56.800000000000004        3.4891328863504345     
   23.200000000000003        57.600000000000001        3.4870602827247397     
   23.200000000000003        58.400000000000006        3.4985009907192155     
   23.200000000000003        59.200000000000003        3.4954274082456789     
   23.200000000000003        60.000000000000000        3.4899204286979004     
   23.200000000000003        60.800000000000004        3.4903747727417209     
   23.200000000000003        61.600000000000001        3.4863281677774411     
   23.200000000000003        62.400000000000006        3.4961455583580974     
   23.200000000000003        63.200000000000003        3.4986298490217544     
   23.200000000000003        64.000000000000000        3.9091770070657623     
   23.200000000000003        64.799999999999997        4.2804551072966870     
   23.200000000000003        65.600000000000009        4.4183955681726585     
   23.200000000000003        66.400000000000006        4.4567967781885889     
   23.200000000000003        67.200000000000003        4.4116205060394957     
   23.200000000000003        68.000000000000000        4.3205444731423048     
   23.200000000000003        68.799999999999997        4.2230701044327734     
   23.200000000000003        69.600000000000009        4.1459695593144534     
   23.200000000000003        70.400000000000006        4.0959701898198180     
   23.200000000000003        71.200000000000003        4.0740687542328518     
   23.200000000000003        72.000000000000000        4.0697535984026123     
   23.200000000000003        72.799999999999997        4.0733312848976739     
   23.200000000000003        73.600000000000009        4.0784226558798471     
   23.200000000000003        74.400000000000006        4.0816875867972593     
   23.200000000000003        75.200000000000003        4.0840688215072065     
   23.200000000000003        76.000000000000000        4.0824557069734366     
   23.200000000000003        76.800000000000011        4.0794136869677331     
   23.200000000000003        77.600000000000009        4.0759040226127903     
   23.200000000000003        78.400000000000006        4.0725255942502443     
   23.200000000000003        79.200000000000003        4.0692682344799778     
   23.200000000000003        80.000000000000000        4.0662846086158853     
   23.200000000000003        80.800000000000011        4.0637172483014634     
   23.200000000000003        81.600000000000009        4.0624100645499075     
   23.200000000000003        82.400000000000006        4.0635645710424999     
   23.200000000000003        83.200000000000003        4.0683755943619442     
   23.200000000000003        84.000000000000000        4.0785653621782787     
   23.200000000000003        84.800000000000011        4.0949692938569813     
   23.200000000000003        85.600000000000009        4.1180081228608909     
   23.200000000000003        86.400000000000006        4.1452983799084695     
   23.200000000000003        87.200000000000003        4.1771279570701738     
   23.200000000000003        88.000000000000000        4.2143938269192516     
   23.200000000000003        88.800000000000011        4.2495438394705758     
   23.200000000000003        89.600000000000009        4.2810741863356503     
   23.200000000000003        90.400000000000006        4.3072364665344107     
   23.200000000000003        91.200000000000003        4.3236809859243808     
   23.200000000000003        92.000000000000000        4.3282740760156360     
   23.200000000000003        92.800000000000011        4.3223553571708040     
   23.200000000000003        93.600000000000009        4.3058172891210811     
   23.200000000000003        94.400000000000006        4.2809172131852984     
   23.200000000000003        95.200000000000003        4.2501619169502733     
   23.200000000000003        96.000000000000000        4.2162894515281373     
   23.200000000000003        96.800000000000011        4.1852081684057030     
   23.200000000000003        97.600000000000009        4.1558372322226971     
   23.200000000000003        98.400000000000006        4.1309477734921254     
   23.200000000000003        99.200000000000003        4.1124530441864406     
   23.200000000000003        100.00000000000000        4.0993217562177167     
   23.200000000000003        100.80000000000001        4.0932672115166477     
   23.200000000000003        101.60000000000001        4.0905515284868370     
   23.200000000000003        102.40000000000001        4.0908397967911840     

   24.000000000000000       0.80000000000000004        4.0942260939536848     
   24.000000000000000        1.6000000000000001        4.0973684940640425     
   24.000000000000000        2.4000000000000004        4.0996060565567918     
   24.000000000000000        3.2000000000000002        4.1021529317158949     
   24.000000000000000        4.0000000000000000        4.1030473907360046     
   24.000000000000000        4.8000000000000007        4.1023731296309949     
   24.000000000000000        5.6000000000000005        4.0989759445101503     
   24.000000000000000        6.4000000000000004        4.0925532813720800     
   24.000000000000000        7.2000000000000002        4.0826688553169967     
   24.000000000000000        8.0000000000000000        4.0744391266333064     
   24.000000000000000        8.8000000000000007        4.0705521466119849     
   24.000000000000000        9.6000000000000014        4.0750823367587667     
   24.000000000000000        10.400000000000000        4.1003614309760357     
   24.000000000000000        11.200000000000001        4.1455861552410260     
   24.000000000000000        12.000000000000000        4.2160764905186960     
   24.000000000000000        12.800000000000001        4.3029311212771946     
   24.000000000000000        13.600000000000001        4.3909827602415250     
   24.000000000000000        14.400000000000000        4.4609341607666693     
   24.000000000000000        15.200000000000001        4.4925970169056244     
   24.000000000000000        16.000000000000000        4.4560542735466404     
   24.000000000000000        16.800000000000001        4.3285678220567139     
   24.000000000000000        17.600000000000001        4.1736485093726685     
   24.000000000000000        18.400000000000002        4.0923165485793582     
   24.000000000000000        19.200000000000003        4.0721918154160788     
   24.000000000000000        20.000000000000000        4.0648100643359530     
   24.000000000000000        20.800000000000001        4.0658439636455492     
   24.000000000000000        21.600000000000001        4.0675630958989304     
   24.000000000000000        22.400000000000002        4.0719475956168596     
   24.000000000000000        23.200000000000003        4.0817268364300974     
   24.000000000000000        24.000000000000000        4.0955901899862956     
   24.000000000000000        24.800000000000001        4.1678350939685922     
   24.000000000000000        25.600000000000001        4.3036324560214627     
   24.000000000000000        26.400000000000002        4.4048042000633050     
   24.000000000000000        27.200000000000003        4.4152890688978168     
   24.000000000000000        28.000000000000000        4.3575943805685871     
   24.000000000000000        28.800000000000001        4.2684108369468401     
   24.000000000000000        29.600000000000001        4.1789646854235594     
   24.000000000000000        30.400000000000002        4.1119109105699678     
   24.000000000000000        31.200000000000003        4.0676513099756022     
   24.000000000000000        32.000000000000000        4.0471080611010590     
   24.000000000000000        32.800000000000004        4.0400401578991589     
   24.000000000000000        33.600000000000001        4.0432438299518978     
   24.000000000000000        34.399999999999999        4.0523452026683291     
   24.000000000000000        35.200000000000003        4.0627734979659547     
   24.000000000000000        36.000000000000000        4.0728935610629504     
   24.000000000000000        36.800000000000004        4.0813241289612634     
   24.000000000000000        37.600000000000001        4.0880760147264423     
   24.000000000000000        38.400000000000006        4.0932803259042840     
   24.000000000000000        39.200000000000003        4.0976349507231271     
   24.000000000000000        40.000000000000000        4.1008218381743724     
   24.000000000000000        40.800000000000004        4.1032383038709126     
   24.000000000000000        41.600000000000001        4.1033550945066999     
   24.000000000000000        42.400000000000006        4.1024257488301963     
   24.000000000000000        43.200000000000003        4.0967406128725594     
   24.000000000000000        44.000000000000000        4.0881084254140756     
   24.000000000000000        44.800000000000004        4.0757898101646672     
   24.000000000000000        45.600000000000001        4.0657591349528364     
   24.000000000000000        46.400000000000006        4.0587734434065323     
   24.000000000000000        47.200000000000003        4.0666405721328669     
   24.000000000000000        48.000000000000000        4.0992811602559760     
   24.000000000000000        48.800000000000004        4.1648584325724745     
   24.000000000000000        49.600000000000001        4.2643167410003908     
   24.000000000000000        50.400000000000006        4.3729300090248735     
   24.000000000000000        51.200000000000003        4.4585423476129806     
   24.000000000000000        52.000000000000000        4.4673782199075447     
   24.000000000000000        52.800000000000004        4.3404141766988635     
   24.000000000000000        53.600000000000001        4.0371680575589393     
   24.000000000000000        54.400000000000006        3.4989312054728496     
   24.000000000000000        55.200000000000003        3.4904419534956377     
   24.000000000000000        56.000000000000000        3.4828862803375986     
   24.000000000000000        56.800000000000004        3.4960688700665776     
   24.000000000000000        57.600000000000001        3.4885132088445259     
   24.000000000000000        58.400000000000006        3.4985163803134705     
   24.000000000000000        59.200000000000003        3.4948390824394955     
   24.000000000000000        60.000000000000000        3.4902057363582704     
   24.000000000000000        60.800000000000004        3.4939426304063694     
   24.000000000000000        61.600000000000001        3.4915133092982669     
   24.000000000000000        62.400000000000006        3.4861719437067578     
   24.000000000000000        63.200000000000003        3.5020161503019578     
   24.000000000000000        64.000000000000000        3.4863663578781283     
   24.000000000000000        64.799999999999997        4.0303206309715502     
   24.000000000000000        65.600000000000009        4.2995699375099665     
   24.000000000000000        66.400000000000006        4.4464634325866639     
   24.000000000000000        67.200000000000003        4.4472105037779039     
   24.000000000000000        68.000000000000000        4.3651082794964928     
   24.000000000000000        68.799999999999997        4.2572792224776901     
   24.000000000000000        69.600000000000009        4.1637983952868973     
   24.000000000000000        70.400000000000006        4.1011228934642530     
   24.000000000000000        71.200000000000003        4.0693996456143511     
   24.000000000000000        72.000000000000000        4.0600464672447236     
   24.000000000000000        72.799999999999997        4.0619748653921599     
   24.000000000000000        73.600000000000009        4.0680866350358205     
   24.000000000000000        74.400000000000006        4.0735923291949838     
   24.000000000000000        75.200000000000003        4.0757622839500431     
   24.000000000000000        76.000000000000000        4.0755602102718447     
   24.000000000000000        76.800000000000011        4.0735604331087645     
   24.000000000000000        77.600000000000009        4.0704437933823083     
   24.000000000000000        78.400000000000006        4.0676000473417284     
   24.000000000000000        79.200000000000003        4.0647395534737880     
   24.000000000000000        80.000000000000000        4.0619699672504650     
   24.000000000000000        80.800000000000011        4.0586957324125859     
   24.000000000000000        81.600000000000009        4.0572348778974785     
   24.000000000000000        82.400000000000006        4.0572844259191383     
   24.000000000000000        83.200000000000003        4.0603913714376692     
   24.000000000000000        84.000000000000000        4.0677171987823302     
   24.000000000000000        84.800000000000011        4.0809500346152525     
   24.000000000000000        85.600000000000009        4.0991271674131786     
   24.000000000000000        86.400000000000006        4.1228268076794183     
   24.000000000000000        87.200000000000003        4.1526070930485650     
   24.000000000000000        88.000000000000000        4.1824503735517098     
   24.000000000000000        88.800000000000011        4.2135599833455206     
   24.000000000000000        89.600000000000009        4.2415451998116529     
   24.000000000000000        90.400000000000006        4.2640658784036907     
   24.000000000000000        91.200000000000003        4.2782261024811890     
   24.000000000000000        92.000000000000000        4.2837081390714902     
   24.000000000000000        92.800000000000011        4.2785127336240905     
   24.000000000000000        93.600000000000009        4.2646382306627189     
   24.000000000000000        94.400000000000006        4.2430726634351554     
   24.000000000000000        95.200000000000003        4.2179458792831301     
   24.000000000000000        96.000000000000000        4.1905869864075642     
   24.000000000000000        96.800000000000011        4.1642243684970577     
   24.000000000000000        97.600000000000009        4.1385817775740019     
   24.000000000000000        98.400000000000006        4.1207466808075850     
   24.000000000000000        99.200000000000003        4.1056093768793192     
   24.000000000000000        100.00000000000000        4.0955411235473198     
   24.000000000000000        100.80000000000001        4.0912583254355113     
   24.000000000000000        101.60000000000001        4.0908696654129528     
   24.000000000000000        102.40000000000001        4.0931712227129493     

   24.800000000000001       0.80000000000000004        4.0952917673759348     
   24.800000000000001        1.6000000000000001        4.0981164866533897     
   24.800000000000001        2.4000000000000004        4.1006606623996733     
   24.800000000000001        3.2000000000000002        4.1025297301375279     
   24.800000000000001        4.0000000000000000        4.1035185650032595     
   24.800000000000001        4.8000000000000007        4.1031937107400536     
   24.800000000000001        5.6000000000000005        4.1009463035938341     
   24.800000000000001        6.4000000000000004        4.0962092581819105     
   24.800000000000001        7.2000000000000002        4.0886298315516791     
   24.800000000000001        8.0000000000000000        4.0801158687568728     
   24.800000000000001        8.8000000000000007        4.0736802882038878     
   24.800000000000001        9.6000000000000014        4.0726467187354620     
   24.800000000000001        10.400000000000000        4.0858101255881216     
   24.800000000000001        11.200000000000001        4.1143619305057149     
   24.800000000000001        12.000000000000000        4.1645305993873531     
   24.800000000000001        12.800000000000001        4.2346533681086953     
   24.800000000000001        13.600000000000001        4.3155525066494489     
   24.800000000000001        14.400000000000000        4.3923871596258586     
   24.800000000000001        15.200000000000001        4.4496281050332582     
   24.800000000000001        16.000000000000000        4.4713207343653902     
   24.800000000000001        16.800000000000001        4.4574802200295833     
   24.800000000000001        17.600000000000001        4.4207246920864440     
   24.800000000000001        18.400000000000002        4.3966627371846885     
   24.800000000000001        19.200000000000003        4.3861869802401179     
   24.800000000000001        20.000000000000000        4.3825796150861773     
   24.800000000000001        20.800000000000001        4.3843099903936276     
   24.800000000000001        21.600000000000001        4.3865275738131153     
   24.800000000000001        22.400000000000002        4.3909147477060362     
   24.800000000000001        23.200000000000003        4.3965520971786667     
   24.800000000000001        24.000000000000000        4.4076816619710275     
   24.800000000000001        24.800000000000001        4.4288524277723260     
   24.800000000000001        25.600000000000001        4.4506984795675573     
   24.800000000000001        26.400000000000002        4.4434537161428578     
   24.800000000000001        27.200000000000003        4.3938102762984581     
   24.800000000000001        28.000000000000000        4.3146813680357576     
   24.800000000000001        28.800000000000001        4.2289010967970224     
   24.800000000000001        29.600000000000001        4.1542832824916216     
   24.800000000000001        30.400000000000002        4.0995085260563888     
   24.800000000000001        31.200000000000003        4.0655307639574607     
   24.800000000000001        32.000000000000000        4.0472746456005551     
   24.800000000000001        32.800000000000004        4.0411812917533085     
   24.800000000000001        33.600000000000001        4.0435963162001940     
   24.800000000000001        34.399999999999999        4.0495095597379152     
   24.800000000000001        35.200000000000003        4.0580857843036364     
   24.800000000000001        36.000000000000000        4.0676082578500079     
   24.800000000000001        36.800000000000004        4.0770097528156501     
   24.800000000000001        37.600000000000001        4.0861429302415102     
   24.800000000000001        38.400000000000006        4.0946092827942655     
   24.800000000000001        39.200000000000003        4.1017320590243678     
   24.800000000000001        40.000000000000000        4.1090399578133070     
   24.800000000000001        40.800000000000004        4.1133225765059693     
   24.800000000000001        41.600000000000001        4.1148003577737988     
   24.800000000000001        42.400000000000006        4.1144511534209620     
   24.800000000000001        43.200000000000003        4.1073909371655049     
   24.800000000000001        44.000000000000000        4.0979245900137293     
   24.800000000000001        44.800000000000004        4.0823125136953662     
   24.800000000000001        45.600000000000001        4.0681145546079538     
   24.800000000000001        46.400000000000006        4.0639672670665083     
   24.800000000000001        47.200000000000003        4.0736651024265749     
   24.800000000000001        48.000000000000000        4.1142034399963920     
   24.800000000000001        48.800000000000004        4.1905225074367527     
   24.800000000000001        49.600000000000001        4.2987432124428473     
   24.800000000000001        50.400000000000006        4.4124673593401544     
   24.800000000000001        51.200000000000003        4.4820097335041034     
   24.800000000000001        52.000000000000000        4.4378579128943576     
   24.800000000000001        52.800000000000004        4.1872163622926397     
   24.800000000000001        53.600000000000001        3.4985094626673976     
   24.800000000000001        54.400000000000006        3.4834832923756416     
   24.800000000000001        55.200000000000003        3.4940787512138805     
   24.800000000000001        56.000000000000000        3.4947499759163669     
   24.800000000000001        56.800000000000004        3.4926112052624481     
   24.800000000000001        57.600000000000001        3.4874896668517459     
   24.800000000000001        58.400000000000006        3.4989789342950153     
   24.800000000000001        59.200000000000003        3.4893940446365588     
   24.800000000000001        60.000000000000000        3.4891104928150813     
   24.800000000000001        60.800000000000004        3.4935900737428458     
   24.800000000000001        61.600000000000001        3.4942432087804502     
   24.800000000000001        62.400000000000006        3.4938775334225682     
   24.800000000000001        63.200000000000003        3.4830070805520719     
   24.800000000000001        64.000000000000000        3.4974770451755051     
   24.800000000000001        64.799999999999997        3.4956036440117644     
   24.800000000000001        65.600000000000009        4.1663102988700862     
   24.800000000000001        66.400000000000006        4.4239608474313155     
   24.800000000000001        67.200000000000003        4.4705078476191717     
   24.800000000000001        68.000000000000000        4.3989879437132027     
   24.800000000000001        68.799999999999997        4.2854214764975103     
   24.800000000000001        69.600000000000009        4.1776053320958679     
   24.800000000000001        70.400000000000006        4.1009330526721364     
   24.800000000000001        71.200000000000003        4.0608635677773517     
   24.800000000000001        72.000000000000000        4.0462181994385213     
   24.800000000000001        72.799999999999997        4.0455468693649239     
   24.800000000000001        73.600000000000009        4.0540527161780009     
   24.800000000000001        74.400000000000006        4.0616270161966304     
   24.800000000000001        75.200000000000003        4.0680982560366807     
   24.800000000000001        76.000000000000000        4.0715733246131425     
   24.800000000000001        76.800000000000011        4.0734106340899690     
   24.800000000000001        77.600000000000009        4.0725796009771074     
   24.800000000000001        78.400000000000006        4.0719129668432554     
   24.800000000000001        79.200000000000003        4.0687502314145698     
   24.800000000000001        80.000000000000000        4.0664218454545233     
   24.800000000000001        80.800000000000011        4.0631998868862373     
   24.800000000000001        81.600000000000009        4.0608208708669524     
   24.800000000000001        82.400000000000006        4.0595769412111791     
   24.800000000000001        83.200000000000003        4.0570583162094103     
   24.800000000000001        84.000000000000000        4.0612308639510850     
   24.800000000000001        84.800000000000011        4.0694770635863353     
   24.800000000000001        85.600000000000009        4.0828264173855775     
   24.800000000000001        86.400000000000006        4.1007884238698189     
   24.800000000000001        87.200000000000003        4.1236016973893070     
   24.800000000000001        88.000000000000000        4.1485738650966395     
   24.800000000000001        88.800000000000011        4.1743291570706074     
   24.800000000000001        89.600000000000009        4.1990782310204882     
   24.800000000000001        90.400000000000006        4.2186063311506672     
   24.800000000000001        91.200000000000003        4.2317376851883077     
   24.800000000000001        92.000000000000000        4.2356334925174330     
   24.800000000000001        92.800000000000011        4.2339699775646240     
   24.800000000000001        93.600000000000009        4.2229320152967187     
   24.800000000000001        94.400000000000006        4.2062524379068611     
   24.800000000000001        95.200000000000003        4.1861271277036494     
   24.800000000000001        96.000000000000000        4.1646998432200437     
   24.800000000000001        96.800000000000011        4.1426272777655013     
   24.800000000000001        97.600000000000009        4.1251183016177331     
   24.800000000000001        98.400000000000006        4.1101330364280209     
   24.800000000000001        99.200000000000003        4.0990615436086912     
   24.800000000000001        100.00000000000000        4.0937219479737408     
   24.800000000000001        100.80000000000001        4.0918249154422890     
   24.800000000000001        101.60000000000001        4.0906942045550796     
   24.800000000000001        102.40000000000001        4.0932421593613935     

   25.600000000000001       0.80000000000000004        4.0960002315784720     
   25.600000000000001        1.6000000000000001        4.0987693256759403     
   25.600000000000001        2.4000000000000004        4.0973576622394718     
   25.600000000000001        3.2000000000000002        4.1026729084172393     
   25.600000000000001        4.0000000000000000        4.1035184170649508     
   25.600000000000001        4.8000000000000007        4.1039848653830280     
   25.600000000000001        5.6000000000000005        4.1027615536652862     
   25.600000000000001        6.4000000000000004        4.0997675918451080     
   25.600000000000001        7.2000000000000002        4.0940625656654621     
   25.600000000000001        8.0000000000000000        4.0858321858317419     
   25.600000000000001        8.8000000000000007        4.0784385348341745     
   25.600000000000001        9.6000000000000014        4.0739697113066295     
   25.600000000000001        10.400000000000000        4.0773391087111515     
   25.600000000000001        11.200000000000001        4.0924244498191484     
   25.600000000000001        12.000000000000000        4.1252007963518782     
   25.600000000000001        12.800000000000001        4.1734995984540735     
   25.600000000000001        13.600000000000001        4.2370550641769595     
   25.600000000000001        14.400000000000000        4.3068821622619309     
   25.600000000000001        15.200000000000001        4.3724066026083444     
   25.600000000000001        16.000000000000000        4.4244462312023867     
   25.600000000000001        16.800000000000001        4.4554398596583447     
   25.600000000000001        17.600000000000001        4.4719064300208018     
   25.600000000000001        18.400000000000002        4.4799132141485671     
   25.600000000000001        19.200000000000003        4.4847090128873210     
   25.600000000000001        20.000000000000000        4.4900944895160837     
   25.600000000000001        20.800000000000001        4.4953647156622267     
   25.600000000000001        21.600000000000001        4.4968404010828849     
   25.600000000000001        22.400000000000002        4.4866959208373061     
   25.600000000000001        23.200000000000003        4.4929657484270837     
   25.600000000000001        24.000000000000000        4.4951134450617296     
   25.600000000000001        24.800000000000001        4.4925184642597253     
   25.600000000000001        25.600000000000001        4.4908577802898897     
   25.600000000000001        26.400000000000002        4.4416076034871477     
   25.600000000000001        27.200000000000003        4.3763522809527267     
   25.600000000000001        28.000000000000000        4.2973458406394842     
   25.600000000000001        28.800000000000001        4.2268221975655527     
   25.600000000000001        29.600000000000001        4.1679245562070175     
   25.600000000000001        30.400000000000002        4.1248185343762751     
   25.600000000000001        31.200000000000003        4.0956736759820052     
   25.600000000000001        32.000000000000000        4.0762896382625025     
   25.600000000000001        32.800000000000004        4.0641832171780496     
   25.600000000000001        33.600000000000001        4.0594936152538921     
   25.600000000000001        34.399999999999999        4.0585195499642470     
   25.600000000000001        35.200000000000003        4.0614407403601938     
   25.600000000000001        36.000000000000000        4.0676971132568935     
   25.600000000000001        36.800000000000004        4.0770588822848426     
   25.600000000000001        37.600000000000001        4.0879465589592021     
   25.600000000000001        38.400000000000006        4.0991405333028927     
   25.600000000000001        39.200000000000003        4.1124433554667048     
   25.600000000000001        40.000000000000000        4.1202439430531941     
   25.600000000000001        40.800000000000004        4.1303087483728511     
   25.600000000000001        41.600000000000001        4.1337099795277448     
   25.600000000000001        42.400000000000006        4.1314505322382971     
   25.600000000000001        43.200000000000003        4.1211285538540476     
   25.600000000000001        44.000000000000000        4.1120697487688211     
   25.600000000000001        44.800000000000004        4.0936279344095912     
   25.600000000000001        45.600000000000001        4.0773222435558694     
   25.600000000000001        46.400000000000006        4.0701191196509026     
   25.600000000000001        47.200000000000003        4.0828314758498765     
   25.600000000000001        48.000000000000000        4.1276872756251874     
   25.600000000000001        48.800000000000004        4.2119234754758876     
   25.600000000000001        49.600000000000001        4.3260874268167795     
   25.600000000000001        50.400000000000006        4.4363383628207105     
   25.600000000000001        51.200000000000003        4.4928334883955623     
   25.600000000000001        52.000000000000000        4.4153958550042036     
   25.600000000000001        52.800000000000004        4.1051888961398273     
   25.600000000000001        53.600000000000001        3.4912252954906959     
   25.600000000000001        54.400000000000006        3.4925135383747437     
   25.600000000000001        55.200000000000003        3.4957616520230834     
   25.600000000000001        56.000000000000000        3.4869584806497453     
   25.600000000000001        56.800000000000004        3.4967587533491300     
   25.600000000000001        57.600000000000001        3.4964599827783771     
   25.600000000000001        58.400000000000006        3.4932148680525605     
   25.600000000000001        59.200000000000003        3.4908408573158214     
   25.600000000000001        60.000000000000000        3.4927748618188597     
   25.600000000000001        60.800000000000004        3.4957999251485492     
   25.600000000000001        61.600000000000001        3.4938673922902099     
   25.600000000000001        62.400000000000006        3.4928398633329389     
   25.600000000000001        63.200000000000003        3.4936446157911223     
   25.600000000000001        64.000000000000000        3.4822790673979203     
   25.600000000000001        64.799999999999997        3.4884999466337918     
   25.600000000000001        65.600000000000009        4.1080304405364583     
   25.600000000000001        66.400000000000006        4.4143277298330181     
   25.600000000000001        67.200000000000003        4.4881407421004971     
   25.600000000000001        68.000000000000000        4.4255739541842134     
   25.600000000000001        68.799999999999997        4.3054219284283288     
   25.600000000000001        69.600000000000009        4.1871298094782432     
   25.600000000000001        70.400000000000006        4.0992879031847469     
   25.600000000000001        71.200000000000003        4.0490264844907662     
   25.600000000000001        72.000000000000000        4.0310865941190963     
   25.600000000000001        72.799999999999997        4.0317341930135280     
   25.600000000000001        73.600000000000009        4.0437688812213874     
   25.600000000000001        74.400000000000006        4.0552850042970006     
   25.600000000000001        75.200000000000003        4.0684164367856006     
   25.600000000000001        76.000000000000000        4.0785990051080629     
   25.600000000000001        76.800000000000011        4.0872707567006525     
   25.600000000000001        77.600000000000009        4.0924060885825950     
   25.600000000000001        78.400000000000006        4.0951988764782055     
   25.600000000000001        79.200000000000003        4.0954255823689172     
   25.600000000000001        80.000000000000000        4.0942736425649358     
   25.600000000000001        80.800000000000011        4.0884419966253569     
   25.600000000000001        81.600000000000009        4.0847992595458358     
   25.600000000000001        82.400000000000006        4.0785431977061943     
   25.600000000000001        83.200000000000003        4.0731019108848985     
   25.600000000000001        84.000000000000000        4.0685087425690680     
   25.600000000000001        84.800000000000011        4.0689349712362519     
   25.600000000000001        85.600000000000009        4.0738027713435443     
   25.600000000000001        86.400000000000006        4.0839542072252879     
   25.600000000000001        87.200000000000003        4.0984554010207264     
   25.600000000000001        88.000000000000000        4.1167408899539595     
   25.600000000000001        88.800000000000011        4.1387142532783683     
   25.600000000000001        89.600000000000009        4.1574608656158736     
   25.600000000000001        90.400000000000006        4.1750757980629754     
   25.600000000000001        91.200000000000003        4.1870526073606138     
   25.600000000000001        92.000000000000000        4.1925548379490847     
   25.600000000000001        92.800000000000011        4.1912351762861615     
   25.600000000000001        93.600000000000009        4.1846302796944412     
   25.600000000000001        94.400000000000006        4.1725494341545577     
   25.600000000000001        95.200000000000003        4.1572164199792567     
   25.600000000000001        96.000000000000000        4.1408816357393601     
   25.600000000000001        96.800000000000011        4.1250859380145553     
   25.600000000000001        97.600000000000009        4.1118915158516334     
   25.600000000000001        98.400000000000006        4.1016523040196970     
   25.600000000000001        99.200000000000003        4.0950096389901240     
   25.600000000000001        100.00000000000000        4.0918373645979091     
   25.600000000000001        100.80000000000001        4.0926483527925379     
   25.600000000000001        101.60000000000001        4.0918762510713069     
   25.600000000000001        102.40000000000001        4.0935971614219415     

   26.400000000000002       0.80000000000000004        4.0971692724837663     
   26.400000000000002        1.6000000000000001        4.0994820007591626     
   26.400000000000002        2.4000000000000004        4.1013201245019797     
   26.400000000000002        3.2000000000000002        4.1030012387872894     
   26.400000000000002        4.0000000000000000        4.1042844173161983     
   26.400000000000002        4.8000000000000007        4.1048542139305724     
   26.400000000000002        5.6000000000000005        4.1047688153801438     
   26.400000000000002        6.4000000000000004        4.1027666956384365     
   26.400000000000002        7.2000000000000002        4.0981105775932400     
   26.400000000000002        8.0000000000000000        4.0920918025980635     
   26.400000000000002        8.8000000000000007        4.0836809783558685     
   26.400000000000002        9.6000000000000014        4.0775494608740317     
   26.400000000000002        10.400000000000000        4.0755456171265001     
   26.400000000000002        11.200000000000001        4.0799655328203528     
   26.400000000000002        12.000000000000000        4.0963508100807067     
   26.400000000000002        12.800000000000001        4.1259184444532258     
   26.400000000000002        13.600000000000001        4.1684464952516098     
   26.400000000000002        14.400000000000000        4.2204905300471953     
   26.400000000000002        15.200000000000001        4.2756733566822662     
   26.400000000000002        16.000000000000000        4.3274670801327959     
   26.400000000000002        16.800000000000001        4.3707046400969807     
   26.400000000000002        17.600000000000001        4.4020479422223602     
   26.400000000000002        18.400000000000002        4.4260525087717806     
   26.400000000000002        19.200000000000003        4.4427529739150238     
   26.400000000000002        20.000000000000000        4.4591884038775627     
   26.400000000000002        20.800000000000001        4.4747842191206413     
   26.400000000000002        21.600000000000001        4.4932996200927899     
   26.400000000000002        22.400000000000002        4.4901889469282095     
   26.400000000000002        23.200000000000003        4.4975525672723844     
   26.400000000000002        24.000000000000000        4.4978848260499591     
   26.400000000000002        24.800000000000001        4.4988663880841138     
   26.400000000000002        25.600000000000001        4.4907564678621368     
   26.400000000000002        26.400000000000002        4.4446589149200273     
   26.400000000000002        27.200000000000003        4.3841103400801495     
   26.400000000000002        28.000000000000000        4.3243234501225807     
   26.400000000000002        28.800000000000001        4.2728959614880884     
   26.400000000000002        29.600000000000001        4.2305369286912189     
   26.400000000000002        30.400000000000002        4.1962425297152999     
   26.400000000000002        31.200000000000003        4.1671463073735122     
   26.400000000000002        32.000000000000000        4.1422275196091691     
   26.400000000000002        32.800000000000004        4.1219368524654065     
   26.400000000000002        33.600000000000001        4.1002552200979672     
   26.400000000000002        34.399999999999999        4.0868969891801870     
   26.400000000000002        35.200000000000003        4.0790010366900269     
   26.400000000000002        36.000000000000000        4.0780532805444043     
   26.400000000000002        36.800000000000004        4.0842472831576426     
   26.400000000000002        37.600000000000001        4.0959675054082005     
   26.400000000000002        38.400000000000006        4.1114557129527212     
   26.400000000000002        39.200000000000003        4.1286177250892422     
   26.400000000000002        40.000000000000000        4.1439689629461691     
   26.400000000000002        40.800000000000004        4.1548828411783907     
   26.400000000000002        41.600000000000001        4.1596842539395267     
   26.400000000000002        42.400000000000006        4.1571742240473144     
   26.400000000000002        43.200000000000003        4.1478128090682658     
   26.400000000000002        44.000000000000000        4.1332780566323262     
   26.400000000000002        44.800000000000004        4.1113020923342383     
   26.400000000000002        45.600000000000001        4.0912257491610999     
   26.400000000000002        46.400000000000006        4.0816715533547514     
   26.400000000000002        47.200000000000003        4.0932687103830121     
   26.400000000000002        48.000000000000000        4.1402709497770456     
   26.400000000000002        48.800000000000004        4.2279006397795005     
   26.400000000000002        49.600000000000001        4.3440727052391708     
   26.400000000000002        50.400000000000006        4.4535812317722234     
   26.400000000000002        51.200000000000003        4.4975507037625375     
   26.400000000000002        52.000000000000000        4.4056331461097589     
   26.400000000000002        52.800000000000004        4.0875281832354169     
   26.400000000000002        53.600000000000001        3.5011256210822248     
   26.400000000000002        54.400000000000006        3.4971360155340712     
   26.400000000000002        55.200000000000003        3.4877635485070799     
   26.400000000000002        56.000000000000000        3.4922527849384171     
   26.400000000000002        56.800000000000004        3.4953982654601292     
   26.400000000000002        57.600000000000001        3.4956126110410874     
   26.400000000000002        58.400000000000006        3.4951719629625142     
   26.400000000000002        59.200000000000003        3.4964368310106102     
   26.400000000000002        60.000000000000000        3.4992758159787631     
   26.400000000000002        60.800000000000004        3.4966887781687950     
   26.400000000000002        61.600000000000001        3.4941405564244978     
   26.400000000000002        62.400000000000006        3.4934741687681834     
   26.400000000000002        63.200000000000003        3.4933088442441602     
   26.400000000000002        64.000000000000000        3.4908049631082756     
   26.400000000000002        64.799999999999997        3.4963030468760850     
   26.400000000000002        65.600000000000009        4.1136310239388747     
   26.400000000000002        66.400000000000006        4.4276899487953489     
   26.400000000000002        67.200000000000003        4.4938750644231966     
   26.400000000000002        68.000000000000000        4.4419537591140035     
   26.400000000000002        68.799999999999997        4.3222401061505700     
   26.400000000000002        69.600000000000009        4.1960556145749370     
   26.400000000000002        70.400000000000006        4.0993949592709775     
   26.400000000000002        71.200000000000003        4.0427641318601912     
   26.400000000000002        72.000000000000000        4.0209364356630735     
   26.400000000000002        72.799999999999997        4.0235437514450085     
   26.400000000000002        73.600000000000009        4.0399250274176728     
   26.400000000000002        74.400000000000006        4.0625432677529831     
   26.400000000000002        75.200000000000003        4.0869294062608885     
   26.400000000000002        76.000000000000000        4.1093935744967123     
   26.400000000000002        76.800000000000011        4.1278161244663636     
   26.400000000000002        77.600000000000009        4.1419844036323754     
   26.400000000000002        78.400000000000006        4.1503854418970016     
   26.400000000000002        79.200000000000003        4.1552511009779662     
   26.400000000000002        80.000000000000000        4.1541733420894769     
   26.400000000000002        80.800000000000011        4.1498829360245457     
   26.400000000000002        81.600000000000009        4.1416923649813491     
   26.400000000000002        82.400000000000006        4.1288118423964324     
   26.400000000000002        83.200000000000003        4.1155364506151191     
   26.400000000000002        84.000000000000000        4.1014186518794684     
   26.400000000000002        84.800000000000011        4.0890988455321651     
   26.400000000000002        85.600000000000009        4.0817118553586642     
   26.400000000000002        86.400000000000006        4.0799680362831285     
   26.400000000000002        87.200000000000003        4.0842660075377344     
   26.400000000000002        88.000000000000000        4.0937425027338001     
   26.400000000000002        88.800000000000011        4.1069591177109599     
   26.400000000000002        89.600000000000009        4.1215923007152471     
   26.400000000000002        90.400000000000006        4.1359311040206199     
   26.400000000000002        91.200000000000003        4.1466739564221813     
   26.400000000000002        92.000000000000000        4.1527563851387521     
   26.400000000000002        92.800000000000011        4.1549970283000937     
   26.400000000000002        93.600000000000009        4.1513432510668338     
   26.400000000000002        94.400000000000006        4.1435078209124443     
   26.400000000000002        95.200000000000003        4.1330048548441267     
   26.400000000000002        96.000000000000000        4.1215875744948871     
   26.400000000000002        96.800000000000011        4.1108231308386918     
   26.400000000000002        97.600000000000009        4.1019799491537219     
   26.400000000000002        98.400000000000006        4.0958559281458866     
   26.400000000000002        99.200000000000003        4.0924635319896518     
   26.400000000000002        100.00000000000000        4.0909480082371079     
   26.400000000000002        100.80000000000001        4.0909071138246365     
   26.400000000000002        101.60000000000001        4.0934076342341825     
   26.400000000000002        102.40000000000001        4.0951958757483524     

   27.200000000000003       0.80000000000000004        4.0981960184138808     
   27.200000000000003        1.6000000000000001        4.1019848797591116     
   27.200000000000003        2.4000000000000004        4.1020875571869579     
   27.200000000000003        3.2000000000000002        4.1035011137345832     
   27.200000000000003        4.0000000000000000        4.1047109140762181     
   27.200000000000003        4.8000000000000007        4.1055923376575398     
   27.200000000000003        5.6000000000000005        4.1052404217907146     
   27.200000000000003        6.4000000000000004        4.1039344653150156     
   27.200000000000003        7.2000000000000002        4.1010943300877232     
   27.200000000000003        8.0000000000000000        4.0953603292947838     
   27.200000000000003        8.8000000000000007        4.0888495130994542     
   27.200000000000003        9.6000000000000014        4.0822546580440253     
   27.200000000000003        10.400000000000000        4.0761308513323042     
   27.200000000000003        11.200000000000001        4.0752267775582727     
   27.200000000000003        12.000000000000000        4.0788892034017881     
   27.200000000000003        12.800000000000001        4.0934134230924686     
   27.200000000000003        13.600000000000001        4.1159663930778994     
   27.200000000000003        14.400000000000000        4.1466693940461488     
   27.200000000000003        15.200000000000001        4.1825625754842575     
   27.200000000000003        16.000000000000000        4.2197096289670135     
   27.200000000000003        16.800000000000001        4.2551306952383028     
   27.200000000000003        17.600000000000001        4.2860420887943116     
   27.200000000000003        18.400000000000002        4.3129384246781202     
   27.200000000000003        19.200000000000003        4.3394419604383661     
   27.200000000000003        20.000000000000000        4.3666081686737481     
   27.200000000000003        20.800000000000001        4.4001213680594562     
   27.200000000000003        21.600000000000001        4.4386073818625507     
   27.200000000000003        22.400000000000002        4.4755138345599814     
   27.200000000000003        23.200000000000003        4.4966099652297089     
   27.200000000000003        24.000000000000000        4.4988526285719814     
   27.200000000000003        24.800000000000001        4.4987512993424037     
   27.200000000000003        25.600000000000001        4.4878027966620744     
   27.200000000000003        26.400000000000002        4.4698707717998865     
   27.200000000000003        27.200000000000003        4.4300889557423764     
   27.200000000000003        28.000000000000000        4.3930949958830592     
   27.200000000000003        28.800000000000001        4.3606053196636871     
   27.200000000000003        29.600000000000001        4.3328236032234724     
   27.200000000000003        30.400000000000002        4.3046324497811783     
   27.200000000000003        31.200000000000003        4.2755644734267388     
   27.200000000000003        32.000000000000000        4.2425401055287058     
   27.200000000000003        32.800000000000004        4.2068728323111007     
   27.200000000000003        33.600000000000001        4.1708807363824896     
   27.200000000000003        34.399999999999999        4.1399634580607572     
   27.200000000000003        35.200000000000003        4.1169698910797550     
   27.200000000000003        36.000000000000000        4.1046518880673881     
   27.200000000000003        36.800000000000004        4.1037968882083753     
   27.200000000000003        37.600000000000001        4.1134419307706258     
   27.200000000000003        38.400000000000006        4.1307809654695653     
   27.200000000000003        39.200000000000003        4.1512311624178793     
   27.200000000000003        40.000000000000000        4.1675664079016714     
   27.200000000000003        40.800000000000004        4.1853795918439278     
   27.200000000000003        41.600000000000001        4.1927132374623923     
   27.200000000000003        42.400000000000006        4.1915336318772614     
   27.200000000000003        43.200000000000003        4.1831620769508566     
   27.200000000000003        44.000000000000000        4.1602124990008855     
   27.200000000000003        44.800000000000004        4.1353339994061535     
   27.200000000000003        45.600000000000001        4.1100922391067174     
   27.200000000000003        46.400000000000006        4.0956497035851331     
   27.200000000000003        47.200000000000003        4.1072055318404201     
   27.200000000000003        48.000000000000000        4.1509969412914733     
   27.200000000000003        48.800000000000004        4.2399580786733884     
   27.200000000000003        49.600000000000001        4.3552523344341862     
   27.200000000000003        50.400000000000006        4.4599900026080688     
   27.200000000000003        51.200000000000003        4.4989032651915473     
   27.200000000000003        52.000000000000000        4.4030697883557108     
   27.200000000000003        52.800000000000004        4.0814693645086670     
   27.200000000000003        53.600000000000001        3.4899507858962244     
   27.200000000000003        54.400000000000006        3.4968776746835935     
   27.200000000000003        55.200000000000003        3.4969680654229545     
   27.200000000000003        56.000000000000000        3.4903270289737458     
   27.200000000000003        56.800000000000004        3.4951796515316205     
   27.200000000000003        57.600000000000001        3.4883649409098347     
   27.200000000000003        58.400000000000006        3.4922065172608558     
   27.200000000000003        59.200000000000003        3.5030002175821622     
   27.200000000000003        60.000000000000000        3.4794771438634227     
   27.200000000000003        60.800000000000004        3.5027418320932506     
   27.200000000000003        61.600000000000001        3.4959066893136499     
   27.200000000000003        62.400000000000006        3.4955518658587668     
   27.200000000000003        63.200000000000003        3.4952726623234480     
   27.200000000000003        64.000000000000000        3.4934973398073010     
   27.200000000000003        64.799999999999997        3.4966031684753047     
   27.200000000000003        65.600000000000009        4.1413219792816065     
   27.200000000000003        66.400000000000006        4.4559791628749803     
   27.200000000000003        67.200000000000003        4.4870143341685553     
   27.200000000000003        68.000000000000000        4.4605368746886169     
   27.200000000000003        68.799999999999997        4.3409047018346811     
   27.200000000000003        69.600000000000009        4.2100913211043371     
   27.200000000000003        70.400000000000006        4.1085794316849604     
   27.200000000000003        71.200000000000003        4.0474405002880713     
   27.200000000000003        72.000000000000000        4.0251260340870259     
   27.200000000000003        72.799999999999997        4.0321982851675982     
   27.200000000000003        73.600000000000009        4.0582093753734023     
   27.200000000000003        74.400000000000006        4.0945035192860697     
   27.200000000000003        75.200000000000003        4.1335042316069988     
   27.200000000000003        76.000000000000000        4.1704741651705604     
   27.200000000000003        76.800000000000011        4.2021854415228219     
   27.200000000000003        77.600000000000009        4.2260834150219777     
   27.200000000000003        78.400000000000006        4.2420767706319600     
   27.200000000000003        79.200000000000003        4.2499888377899264     
   27.200000000000003        80.000000000000000        4.2532681918244091     
   27.200000000000003        80.800000000000011        4.2471629290331716     
   27.200000000000003        81.600000000000009        4.2339116351061241     
   27.200000000000003        82.400000000000006        4.2157237071212545     
   27.200000000000003        83.200000000000003        4.1937132606719238     
   27.200000000000003        84.000000000000000        4.1666404322875037     
   27.200000000000003        84.800000000000011        4.1388407671254068     
   27.200000000000003        85.600000000000009        4.1143755477646318     
   27.200000000000003        86.400000000000006        4.0962146890947020     
   27.200000000000003        87.200000000000003        4.0857591501770134     
   27.200000000000003        88.000000000000000        4.0827697858650263     
   27.200000000000003        88.800000000000011        4.0860318830052762     
   27.200000000000003        89.600000000000009        4.0957750708147431     
   27.200000000000003        90.400000000000006        4.1038637206175057     
   27.200000000000003        91.200000000000003        4.1134343824707882     
   27.200000000000003        92.000000000000000        4.1206977317046709     
   27.200000000000003        92.800000000000011        4.1250712673921015     
   27.200000000000003        93.600000000000009        4.1261767348856990     
   27.200000000000003        94.400000000000006        4.1208939285311414     
   27.200000000000003        95.200000000000003        4.1150464610289603     
   27.200000000000003        96.000000000000000        4.1082607042058168     
   27.200000000000003        96.800000000000011        4.1018629127291470     
   27.200000000000003        97.600000000000009        4.0954675738369852     
   27.200000000000003        98.400000000000006        4.0925169696958381     
   27.200000000000003        99.200000000000003        4.0910932334290155     
   27.200000000000003        100.00000000000000        4.0912201563184007     
   27.200000000000003        100.80000000000001        4.0920009336103611     
   27.200000000000003        101.60000000000001        4.0941288175454575     
   27.200000000000003        102.40000000000001        4.0968077187978729     

   28.000000000000000       0.80000000000000004        4.1001873499703878     
   28.000000000000000        1.6000000000000001        4.1017327091422713     
   28.000000000000000        2.4000000000000004        4.1030504725760126     
   28.000000000000000        3.2000000000000002        4.1038424001767728     
   28.000000000000000        4.0000000000000000        4.1045626315918886     
   28.000000000000000        4.8000000000000007        4.1044324082840831     
   28.000000000000000        5.6000000000000005        4.1052062988033962     
   28.000000000000000        6.4000000000000004        4.1043606755337851     
   28.000000000000000        7.2000000000000002        4.1012501167831203     
   28.000000000000000        8.0000000000000000        4.0974520559229637     
   28.000000000000000        8.8000000000000007        4.0907239978308185     
   28.000000000000000        9.6000000000000014        4.0848277678745930     
   28.000000000000000        10.400000000000000        4.0780070096574308     
   28.000000000000000        11.200000000000001        4.0728933831102507     
   28.000000000000000        12.000000000000000        4.0709082489356367     
   28.000000000000000        12.800000000000001        4.0720936733804702     
   28.000000000000000        13.600000000000001        4.0802840023109104     
   28.000000000000000        14.400000000000000        4.0923623110169851     
   28.000000000000000        15.200000000000001        4.1081325326909681     
   28.000000000000000        16.000000000000000        4.1275531223511654     
   28.000000000000000        16.800000000000001        4.1479243580806084     
   28.000000000000000        17.600000000000001        4.1739219406879080     
   28.000000000000000        18.400000000000002        4.2019603810411956     
   28.000000000000000        19.200000000000003        4.2366924097037026     
   28.000000000000000        20.000000000000000        4.2805217790608978     
   28.000000000000000        20.800000000000001        4.3330324713166544     
   28.000000000000000        21.600000000000001        4.3932486556710613     
   28.000000000000000        22.400000000000002        4.4548912764571726     
   28.000000000000000        23.200000000000003        4.4984266201549916     
   28.000000000000000        24.000000000000000        4.4900748633733025     
   28.000000000000000        24.800000000000001        4.4968047467292429     
   28.000000000000000        25.600000000000001        4.4939620824834217     
   28.000000000000000        26.400000000000002        4.4978380244823768     
   28.000000000000000        27.200000000000003        4.4874789362452354     
   28.000000000000000        28.000000000000000        4.4697904999634632     
   28.000000000000000        28.800000000000001        4.4539177660203917     
   28.000000000000000        29.600000000000001        4.4381241526363535     
   28.000000000000000        30.400000000000002        4.4183795402973303     
   28.000000000000000        31.200000000000003        4.3922148248009707     
   28.000000000000000        32.000000000000000        4.3565730181255997     
   28.000000000000000        32.800000000000004        4.3146885170495670     
   28.000000000000000        33.600000000000001        4.2661502235261324     
   28.000000000000000        34.399999999999999        4.2181021640996939     
   28.000000000000000        35.200000000000003        4.1776516015514664     
   28.000000000000000        36.000000000000000        4.1504539495633503     
   28.000000000000000        36.800000000000004        4.1385361780563805     
   28.000000000000000        37.600000000000001        4.1424057193167529     
   28.000000000000000        38.400000000000006        4.1575135792624858     
   28.000000000000000        39.200000000000003        4.1803503990030118     
   28.000000000000000        40.000000000000000        4.2028465647778868     
   28.000000000000000        40.800000000000004        4.2213253188548583     
   28.000000000000000        41.600000000000001        4.2315560414146569     
   28.000000000000000        42.400000000000006        4.2314514506159178     
   28.000000000000000        43.200000000000003        4.2164723239762560     
   28.000000000000000        44.000000000000000        4.1956664233257293     
   28.000000000000000        44.800000000000004        4.1649060121859121     
   28.000000000000000        45.600000000000001        4.1357499016244041     
   28.000000000000000        46.400000000000006        4.1140324450770960     
   28.000000000000000        47.200000000000003        4.1184122590102472     
   28.000000000000000        48.000000000000000        4.1620308003316442     
   28.000000000000000        48.800000000000004        4.2483962992146589     
   28.000000000000000        49.600000000000001        4.3605948209304310     
   28.000000000000000        50.400000000000006        4.4624630478395018     
   28.000000000000000        51.200000000000003        4.4992030664553724     
   28.000000000000000        52.000000000000000        4.4024426796613154     
   28.000000000000000        52.800000000000004        4.0829825432668674     
   28.000000000000000        53.600000000000001        3.4979113876765635     
   28.000000000000000        54.400000000000006        3.4930520534715486     
   28.000000000000000        55.200000000000003        3.4923642703796225     
   28.000000000000000        56.000000000000000        3.4968694328966459     
   28.000000000000000        56.800000000000004        3.4964331285544636     
   28.000000000000000        57.600000000000001        3.4896366202630276     
   28.000000000000000        58.400000000000006        3.4992292742715616     
   28.000000000000000        59.200000000000003        3.4817456503449216     
   28.000000000000000        60.000000000000000        3.4875006064608680     
   28.000000000000000        60.800000000000004        3.4876770334812992     
   28.000000000000000        61.600000000000001        3.4858323826072040     
   28.000000000000000        62.400000000000006        3.4986516831608645     
   28.000000000000000        63.200000000000003        3.4864886241457143     
   28.000000000000000        64.000000000000000        3.4933904692820987     
   28.000000000000000        64.799999999999997        3.4928422776695407     
   28.000000000000000        65.600000000000009        4.1859407791424168     
   28.000000000000000        66.400000000000006        4.4897446285265525     
   28.000000000000000        67.200000000000003        4.4926338862976873     
   28.000000000000000        68.000000000000000        4.4810928709052202     
   28.000000000000000        68.799999999999997        4.3696102999900504     
   28.000000000000000        69.600000000000009        4.2408247854829124     
   28.000000000000000        70.400000000000006        4.1370328899532032     
   28.000000000000000        71.200000000000003        4.0757791528594094     
   28.000000000000000        72.000000000000000        4.0546673845303651     
   28.000000000000000        72.799999999999997        4.0682444781322129     
   28.000000000000000        73.600000000000009        4.1066347202127647     
   28.000000000000000        74.400000000000006        4.1564577758819086     
   28.000000000000000        75.200000000000003        4.2114495964476175     
   28.000000000000000        76.000000000000000        4.2613179865326467     
   28.000000000000000        76.800000000000011        4.3054795451452499     
   28.000000000000000        77.600000000000009        4.3370897222137854     
   28.000000000000000        78.400000000000006        4.3567915115978950     
   28.000000000000000        79.200000000000003        4.3697528266570931     
   28.000000000000000        80.000000000000000        4.3689582872860564     
   28.000000000000000        80.800000000000011        4.3643965582195152     
   28.000000000000000        81.600000000000009        4.3521953462478749     
   28.000000000000000        82.400000000000006        4.3310419753603862     
   28.000000000000000        83.200000000000003        4.3014276782844343     
   28.000000000000000        84.000000000000000        4.2631555559033991     
   28.000000000000000        84.800000000000011        4.2194756391337060     
   28.000000000000000        85.600000000000009        4.1754731882698026     
   28.000000000000000        86.400000000000006        4.1370751183820298     
   28.000000000000000        87.200000000000003        4.1075210280280086     
   28.000000000000000        88.000000000000000        4.0882786193530274     
   28.000000000000000        88.800000000000011        4.0768098742624934     
   28.000000000000000        89.600000000000009        4.0772179339055548     
   28.000000000000000        90.400000000000006        4.0814177811908232     
   28.000000000000000        91.200000000000003        4.0878057730460657     
   28.000000000000000        92.000000000000000        4.0962751180416381     
   28.000000000000000        92.800000000000011        4.1021024819681378     
   28.000000000000000        93.600000000000009        4.1049193368402452     
   28.000000000000000        94.400000000000006        4.1054771244368045     
   28.000000000000000        95.200000000000003        4.1023746001649410     
   28.000000000000000        96.000000000000000        4.0968557657633369     
   28.000000000000000        96.800000000000011        4.0957013752866223     
   28.000000000000000        97.600000000000009        4.0924443608097709     
   28.000000000000000        98.400000000000006        4.0915213763155798     
   28.000000000000000        99.200000000000003        4.0919151315870419     
   28.000000000000000        100.00000000000000        4.0921058280220652     
   28.000000000000000        100.80000000000001        4.0938833909997712     
   28.000000000000000        101.60000000000001        4.0956887913749824     
   28.000000000000000        102.40000000000001        4.0983483516612811     

   28.800000000000001       0.80000000000000004        4.1016440818900106     
   28.800000000000001        1.6000000000000001        4.1026257724536812     
   28.800000000000001        2.4000000000000004        4.1032887611131725     
   28.800000000000001        3.2000000000000002        4.1025713400039683     
   28.800000000000001        4.0000000000000000        4.1037545478512349     
   28.800000000000001        4.8000000000000007        4.1028532357057985     
   28.800000000000001        5.6000000000000005        4.1023259105590784     
   28.800000000000001        6.4000000000000004        4.1012706343618932     
   28.800000000000001        7.2000000000000002        4.0989974020002489     
   28.800000000000001        8.0000000000000000        4.0951878332242471     
   28.800000000000001        8.8000000000000007        4.0901915896977039     
   28.800000000000001        9.6000000000000014        4.0838050398646546     
   28.800000000000001        10.400000000000000        4.0778905543720816     
   28.800000000000001        11.200000000000001        4.0716857650984011     
   28.800000000000001        12.000000000000000        4.0650083288001113     
   28.800000000000001        12.800000000000001        4.0603557132188914     
   28.800000000000001        13.600000000000001        4.0571773690215771     
   28.800000000000001        14.400000000000000        4.0554141858534756     
   28.800000000000001        15.200000000000001        4.0570083949200555     
   28.800000000000001        16.000000000000000        4.0622454043550587     
   28.800000000000001        16.800000000000001        4.0726551158376258     
   28.800000000000001        17.600000000000001        4.0941986539990767     
   28.800000000000001        18.400000000000002        4.1241187286679537     
   28.800000000000001        19.200000000000003        4.1694511304996213     
   28.800000000000001        20.000000000000000        4.2326120643963252     
   28.800000000000001        20.800000000000001        4.3058247761273538     
   28.800000000000001        21.600000000000001        4.3846477559623560     
   28.800000000000001        22.400000000000002        4.4573171495627371     
   28.800000000000001        23.200000000000003        4.4878071907379891     
   28.800000000000001        24.000000000000000        4.4903074060598449     
   28.800000000000001        24.800000000000001        4.4998317156931416     
   28.800000000000001        25.600000000000001        4.4929890151407612     
   28.800000000000001        26.400000000000002        4.4936108728735285     
   28.800000000000001        27.200000000000003        4.4907847511591115     
   28.800000000000001        28.000000000000000        4.4931758413629703     
   28.800000000000001        28.800000000000001        4.4882711541392535     
   28.800000000000001        29.600000000000001        4.4824318244126360     
   28.800000000000001        30.400000000000002        4.4735988190911096     
   28.800000000000001        31.200000000000003        4.4641396924883328     
   28.800000000000001        32.000000000000000        4.4453889031258891     
   28.800000000000001        32.800000000000004        4.4145556190531634     
   28.800000000000001        33.600000000000001        4.3685438780221295     
   28.800000000000001        34.399999999999999        4.3109213900203054     
   28.800000000000001        35.200000000000003        4.2601388582558553     
   28.800000000000001        36.000000000000000        4.2164554300104147     
   28.800000000000001        36.800000000000004        4.1911329920240661     
   28.800000000000001        37.600000000000001        4.1845327185588435     
   28.800000000000001        38.400000000000006        4.1939099601456427     
   28.800000000000001        39.200000000000003        4.2145648692328725     
   28.800000000000001        40.000000000000000        4.2392064881160429     
   28.800000000000001        40.800000000000004        4.2605328530538804     
   28.800000000000001        41.600000000000001        4.2733723772032501     
   28.800000000000001        42.400000000000006        4.2733481268376652     
   28.800000000000001        43.200000000000003        4.2587091177703771     
   28.800000000000001        44.000000000000000        4.2325576834075767     
   28.800000000000001        44.800000000000004        4.1981079713813481     
   28.800000000000001        45.600000000000001        4.1612048572729163     
   28.800000000000001        46.400000000000006        4.1352003926909751     
   28.800000000000001        47.200000000000003        4.1335064115930233     
   28.800000000000001        48.000000000000000        4.1698791851795791     
   28.800000000000001        48.800000000000004        4.2497744228289811     
   28.800000000000001        49.600000000000001        4.3603838383071469     
   28.800000000000001        50.400000000000006        4.4608924730992126     
   28.800000000000001        51.200000000000003        4.4993663314131283     
   28.800000000000001        52.000000000000000        4.4027460078022314     
   28.800000000000001        52.800000000000004        4.0831413232303690     
   28.800000000000001        53.600000000000001        3.4948676762095912     
   28.800000000000001        54.400000000000006        3.4932284194632346     
   28.800000000000001        55.200000000000003        3.4926135456320528     
   28.800000000000001        56.000000000000000        3.4961495501811886     
   28.800000000000001        56.800000000000004        3.4966369441268790     
   28.800000000000001        57.600000000000001        3.4935255637297398     
   28.800000000000001        58.400000000000006        3.4837796015742559     
   28.800000000000001        59.200000000000003        3.4912344337119134     
   28.800000000000001        60.000000000000000        3.4927882429404358     
   28.800000000000001        60.800000000000004        3.4929811064972314     
   28.800000000000001        61.600000000000001        3.4913882956153137     
   28.800000000000001        62.400000000000006        3.4896536391043833     
   28.800000000000001        63.200000000000003        3.4978151918275735     
   28.800000000000001        64.000000000000000        3.4891788513210309     
   28.800000000000001        64.799999999999997        3.4941396837685805     
   28.800000000000001        65.600000000000009        4.2857120341643613     
   28.800000000000001        66.400000000000006        4.4911045355184696     
   28.800000000000001        67.200000000000003        4.4986438465018548     
   28.800000000000001        68.000000000000000        4.4851803145731939     
   28.800000000000001        68.799999999999997        4.4090116083454332     
   28.800000000000001        69.600000000000009        4.2929021483812067     
   28.800000000000001        70.400000000000006        4.1925215396978528     
   28.800000000000001        71.200000000000003        4.1328164724700196     
   28.800000000000001        72.000000000000000        4.1173465069159221     
   28.800000000000001        72.799999999999997        4.1376129028174464     
   28.800000000000001        73.600000000000009        4.1850478529750985     
   28.800000000000001        74.400000000000006        4.2469699318142062     
   28.800000000000001        75.200000000000003        4.3113394440736590     
   28.800000000000001        76.000000000000000        4.3680829441447209     
   28.800000000000001        76.800000000000011        4.4126101370780733     
   28.800000000000001        77.600000000000009        4.4438362957818498     
   28.800000000000001        78.400000000000006        4.4621161890466770     
   28.800000000000001        79.200000000000003        4.4696317379335486     
   28.800000000000001        80.000000000000000        4.4720332566142824     
   28.800000000000001        80.800000000000011        4.4672291521906571     
   28.800000000000001        81.600000000000009        4.4589108519072589     
   28.800000000000001        82.400000000000006        4.4428162652659449     
   28.800000000000001        83.200000000000003        4.4138958685057865     
   28.800000000000001        84.000000000000000        4.3734975845595638     
   28.800000000000001        84.800000000000011        4.3206566544541101     
   28.800000000000001        85.600000000000009        4.2611643550880514     
   28.800000000000001        86.400000000000006        4.2023931059710558     
   28.800000000000001        87.200000000000003        4.1514680008587650     
   28.800000000000001        88.000000000000000        4.1126800995768233     
   28.800000000000001        88.800000000000011        4.0872550814433204     
   28.800000000000001        89.600000000000009        4.0734823400401208     
   28.800000000000001        90.400000000000006        4.0697215240558187     
   28.800000000000001        91.200000000000003        4.0728809840519729     
   28.800000000000001        92.000000000000000        4.0794954205981284     
   28.800000000000001        92.800000000000011        4.0860083231287510     
   28.800000000000001        93.600000000000009        4.0913823386239807     
   28.800000000000001        94.400000000000006        4.0946175759345342     
   28.800000000000001        95.200000000000003        4.0956203116539038     
   28.800000000000001        96.000000000000000        4.0945576928321126     
   28.800000000000001        96.800000000000011        4.0932409774612601     
   28.800000000000001        97.600000000000009        4.0925401484232209     
   28.800000000000001        98.400000000000006        4.0918093379756497     
   28.800000000000001        99.200000000000003        4.0931503843485055     
   28.800000000000001        100.00000000000000        4.0941288453624827     
   28.800000000000001        100.80000000000001        4.0958351667072552     
   28.800000000000001        101.60000000000001        4.0983288935424786     
   28.800000000000001        102.40000000000001        4.1003082835295368     

   29.600000000000001       0.80000000000000004        4.1023537917654114     
   29.600000000000001        1.6000000000000001        4.1030071605326759     
   29.600000000000001        2.4000000000000004        4.1028806902990045     
   29.600000000000001        3.2000000000000002        4.1015570942169308     
   29.600000000000001        4.0000000000000000        4.1003606075685139     
   29.600000000000001        4.8000000000000007        4.0990375774276213     
   29.600000000000001        5.6000000000000005        4.0968974778578211     
   29.600000000000001        6.4000000000000004        4.0949098042417162     
   29.600000000000001        7.2000000000000002        4.0919009364715828     
   29.600000000000001        8.0000000000000000        4.0884831146170191     
   29.600000000000001        8.8000000000000007        4.0829275528196201     
   29.600000000000001        9.6000000000000014        4.0794936249499312     
   29.600000000000001        10.400000000000000        4.0741735984811314     
   29.600000000000001        11.200000000000001        4.0691534815678123     
   29.600000000000001        12.000000000000000        4.0613345300266364     
   29.600000000000001        12.800000000000001        4.0531463551176010     
   29.600000000000001        13.600000000000001        4.0434226565192670     
   29.600000000000001        14.400000000000000        4.0335620785095783     
   29.600000000000001        15.200000000000001        4.0269263892320879     
   29.600000000000001        16.000000000000000        4.0233978127102406     
   29.600000000000001        16.800000000000001        4.0307902917669223     
   29.600000000000001        17.600000000000001        4.0516075405878107     
   29.600000000000001        18.400000000000002        4.0907466312648371     
   29.600000000000001        19.200000000000003        4.1508507522912925     
   29.600000000000001        20.000000000000000        4.2288541083723299     
   29.600000000000001        20.800000000000001        4.3169354471971619     
   29.600000000000001        21.600000000000001        4.4017720930576552     
   29.600000000000001        22.400000000000002        4.4562334320753250     
   29.600000000000001        23.200000000000003        4.4652879108284491     
   29.600000000000001        24.000000000000000        4.4407600474778768     
   29.600000000000001        24.800000000000001        4.4098233084168958     
   29.600000000000001        25.600000000000001        4.3903392942563926     
   29.600000000000001        26.400000000000002        4.3827731808801111     
   29.600000000000001        27.200000000000003        4.3816799608235293     
   29.600000000000001        28.000000000000000        4.3808840515984917     
   29.600000000000001        28.800000000000001        4.3809810473969284     
   29.600000000000001        29.600000000000001        4.3816241718401416     
   29.600000000000001        30.400000000000002        4.3904910529234371     
   29.600000000000001        31.200000000000003        4.4135682366027424     
   29.600000000000001        32.000000000000000        4.4455092342124152     
   29.600000000000001        32.800000000000004        4.4638645899278631     
   29.600000000000001        33.600000000000001        4.4501169329143089     
   29.600000000000001        34.399999999999999        4.4074757150238479     
   29.600000000000001        35.200000000000003        4.3513617311169588     
   29.600000000000001        36.000000000000000        4.2967156220786951     
   29.600000000000001        36.800000000000004        4.2584735458821097     
   29.600000000000001        37.600000000000001        4.2387541006851324     
   29.600000000000001        38.400000000000006        4.2389243074796523     
   29.600000000000001        39.200000000000003        4.2542049298074724     
   29.600000000000001        40.000000000000000        4.2778591437872810     
   29.600000000000001        40.800000000000004        4.3003469867053763     
   29.600000000000001        41.600000000000001        4.3137335063215811     
   29.600000000000001        42.400000000000006        4.3141610773732326     
   29.600000000000001        43.200000000000003        4.2998792062608837     
   29.600000000000001        44.000000000000000        4.2715073438398496     
   29.600000000000001        44.800000000000004        4.2317166758454672     
   29.600000000000001        45.600000000000001        4.1904065639604333     
   29.600000000000001        46.400000000000006        4.1572585386057872     
   29.600000000000001        47.200000000000003        4.1474350992282076     
   29.600000000000001        48.000000000000000        4.1750709525756919     
   29.600000000000001        48.800000000000004        4.2465434864633194     
   29.600000000000001        49.600000000000001        4.3530508794741394     
   29.600000000000001        50.400000000000006        4.4564364089238673     
   29.600000000000001        51.200000000000003        4.4997637548020393     
   29.600000000000001        52.000000000000000        4.4043334486272085     
   29.600000000000001        52.800000000000004        4.0866329037698330     
   29.600000000000001        53.600000000000001        3.4997191869843025     
   29.600000000000001        54.400000000000006        3.4966916037551989     
   29.600000000000001        55.200000000000003        3.4928483879151799     
   29.600000000000001        56.000000000000000        3.4961123004604198     
   29.600000000000001        56.800000000000004        3.4960831777238317     
   29.600000000000001        57.600000000000001        3.4956994363660248     
   29.600000000000001        58.400000000000006        3.4867792497535799     
   29.600000000000001        59.200000000000003        3.4942231477122720     
   29.600000000000001        60.000000000000000        3.4947336145011403     
   29.600000000000001        60.800000000000004        3.4944620381454738     
   29.600000000000001        61.600000000000001        3.4977245047669454     
   29.600000000000001        62.400000000000006        3.4996318222204095     
   29.600000000000001        63.200000000000003        3.4836894536246694     
   29.600000000000001        64.000000000000000        3.4880339391452959     
   29.600000000000001        64.799999999999997        4.1498556768322690     
   29.600000000000001        65.600000000000009        4.4435598046385705     
   29.600000000000001        66.400000000000006        4.4999025594917708     
   29.600000000000001        67.200000000000003        4.4926638991379804     
   29.600000000000001        68.000000000000000        4.4922627397861392     
   29.600000000000001        68.799999999999997        4.4532857940361827     
   29.600000000000001        69.600000000000009        4.3575166453352194     
   29.600000000000001        70.400000000000006        4.2750272155162135     
   29.600000000000001        71.200000000000003        4.2239381099787874     
   29.600000000000001        72.000000000000000        4.2130837907421066     
   29.600000000000001        72.799999999999997        4.2376813388589589     
   29.600000000000001        73.600000000000009        4.2882448768874069     
   29.600000000000001        74.400000000000006        4.3488283196913642     
   29.600000000000001        75.200000000000003        4.4045851424077078     
   29.600000000000001        76.000000000000000        4.4463922385794890     
   29.600000000000001        76.800000000000011        4.4734972497413183     
   29.600000000000001        77.600000000000009        4.4924032557933717     
   29.600000000000001        78.400000000000006        4.4851126180819847     
   29.600000000000001        79.200000000000003        4.4995021978427472     
   29.600000000000001        80.000000000000000        4.4941330922598892     
   29.600000000000001        80.800000000000011        4.4927846451642877     
   29.600000000000001        81.600000000000009        4.4996752272205045     
   29.600000000000001        82.400000000000006        4.4970341451802662     
   29.600000000000001        83.200000000000003        4.4841160971894904     
   29.600000000000001        84.000000000000000        4.4585582613659627     
   29.600000000000001        84.800000000000011        4.4157014095070179     
   29.600000000000001        85.600000000000009        4.3556346539677326     
   29.600000000000001        86.400000000000006        4.2861171068243884     
   29.600000000000001        87.200000000000003        4.2166711359834501     
   29.600000000000001        88.000000000000000        4.1560132745476599     
   29.600000000000001        88.800000000000011        4.1111464508443225     
   29.600000000000001        89.600000000000009        4.0820226314462866     
   29.600000000000001        90.400000000000006        4.0671641922175521     
   29.600000000000001        91.200000000000003        4.0654847582213645     
   29.600000000000001        92.000000000000000        4.0691759899347595     
   29.600000000000001        92.800000000000011        4.0756548666989838     
   29.600000000000001        93.600000000000009        4.0843560977170394     
   29.600000000000001        94.400000000000006        4.0885220717601749     
   29.600000000000001        95.200000000000003        4.0920889815281152     
   29.600000000000001        96.000000000000000        4.0935358740521997     
   29.600000000000001        96.800000000000011        4.0935738344574739     
   29.600000000000001        97.600000000000009        4.0923723517422861     
   29.600000000000001        98.400000000000006        4.0938490609097675     
   29.600000000000001        99.200000000000003        4.0954455790536208     
   29.600000000000001        100.00000000000000        4.0968735309374962     
   29.600000000000001        100.80000000000001        4.0983105365929893     
   29.600000000000001        101.60000000000001        4.1000886163296348     
   29.600000000000001        102.40000000000001        4.1016264103761451     

   30.400000000000002       0.80000000000000004        4.1029745740913048     
   30.400000000000002        1.6000000000000001        4.1026285131144782     
   30.400000000000002        2.4000000000000004        4.1010254142689151     
   30.400000000000002        3.2000000000000002        4.0984352363510475     
   30.400000000000002        4.0000000000000000        4.0952976935073799     
   30.400000000000002        4.8000000000000007        4.0922884357105671     
   30.400000000000002        5.6000000000000005        4.0890640673407583     
   30.400000000000002        6.4000000000000004        4.0846713053715904     
   30.400000000000002        7.2000000000000002        4.0807274386290340     
   30.400000000000002        8.0000000000000000        4.0795017708109693     
   30.400000000000002        8.8000000000000007        4.0759080666678873     
   30.400000000000002        9.6000000000000014        4.0736563016806144     
   30.400000000000002        10.400000000000000        4.0699037745243585     
   30.400000000000002        11.200000000000001        4.0652571601217806     
   30.400000000000002        12.000000000000000        4.0578952037495188     
   30.400000000000002        12.800000000000001        4.0503312303805235     
   30.400000000000002        13.600000000000001        4.0376273115794961     
   30.400000000000002        14.400000000000000        4.0253318305300709     
   30.400000000000002        15.200000000000001        4.0141386235272947     
   30.400000000000002        16.000000000000000        4.0092625165696409     
   30.400000000000002        16.800000000000001        4.0164322180433780     
   30.400000000000002        17.600000000000001        4.0437891473729657     
   30.400000000000002        18.400000000000002        4.0934405362078943     
   30.400000000000002        19.200000000000003        4.1662683330288051     
   30.400000000000002        20.000000000000000        4.2542714822063621     
   30.400000000000002        20.800000000000001        4.3483280278985053     
   30.400000000000002        21.600000000000001        4.4126929814169289     
   30.400000000000002        22.400000000000002        4.3682361905259048     
   30.400000000000002        23.200000000000003        4.2344730379009601     
   30.400000000000002        24.000000000000000        4.1380484682624372     
   30.400000000000002        24.800000000000001        4.0968900874485836     
   30.400000000000002        25.600000000000001        4.0719785271526376     
   30.400000000000002        26.400000000000002        4.0611176193837490     
   30.400000000000002        27.200000000000003        4.0602149465508992     
   30.400000000000002        28.000000000000000        4.0614850287791073     
   30.400000000000002        28.800000000000001        4.0628400249446122     
   30.400000000000002        29.600000000000001        4.0657256947805704     
   30.400000000000002        30.400000000000002        4.0808202772108313     
   30.400000000000002        31.200000000000003        4.1567484522948739     
   30.400000000000002        32.000000000000000        4.3040421364622850     
   30.400000000000002        32.800000000000004        4.4317910381209229     
   30.400000000000002        33.600000000000001        4.4838411863597232     
   30.400000000000002        34.399999999999999        4.4776436891813081     
   30.400000000000002        35.200000000000003        4.4369924616876837     
   30.400000000000002        36.000000000000000        4.3835770747201810     
   30.400000000000002        36.800000000000004        4.3342365095899904     
   30.400000000000002        37.600000000000001        4.3010457403852032     
   30.400000000000002        38.400000000000006        4.2887959746849926     
   30.400000000000002        39.200000000000003        4.2959806568268659     
   30.400000000000002        40.000000000000000        4.3147749401489897     
   30.400000000000002        40.800000000000004        4.3359579232442860     
   30.400000000000002        41.600000000000001        4.3474842935584945     
   30.400000000000002        42.400000000000006        4.3508447963109189     
   30.400000000000002        43.200000000000003        4.3368059128773337     
   30.400000000000002        44.000000000000000        4.3064943026385576     
   30.400000000000002        44.800000000000004        4.2642426344341438     
   30.400000000000002        45.600000000000001        4.2173502576194197     
   30.400000000000002        46.400000000000006        4.1768906289124788     
   30.400000000000002        47.200000000000003        4.1586252775920229     
   30.400000000000002        48.000000000000000        4.1759014793169271     
   30.400000000000002        48.800000000000004        4.2386111663368204     
   30.400000000000002        49.600000000000001        4.3379743819275580     
   30.400000000000002        50.400000000000006        4.4424682908194955     
   30.400000000000002        51.200000000000003        4.4938416827489762     
   30.400000000000002        52.000000000000000        4.4107109314451813     
   30.400000000000002        52.800000000000004        4.1021655575294913     
   30.400000000000002        53.600000000000001        3.4858408603895237     
   30.400000000000002        54.400000000000006        3.4898729745605346     
   30.400000000000002        55.200000000000003        3.4974029799110253     
   30.400000000000002        56.000000000000000        3.4886964028236536     
   30.400000000000002        56.800000000000004        3.4960652695923846     
   30.400000000000002        57.600000000000001        3.4929013087049201     
   30.400000000000002        58.400000000000006        3.4858458958747365     
   30.400000000000002        59.200000000000003        3.4929281072257421     
   30.400000000000002        60.000000000000000        3.4955786556093367     
   30.400000000000002        60.800000000000004        3.4957240965588099     
   30.400000000000002        61.600000000000001        3.4868365214615502     
   30.400000000000002        62.400000000000006        3.4981792288814133     
   30.400000000000002        63.200000000000003        3.4947420185035396     
   30.400000000000002        64.000000000000000        4.1226793012276781     
   30.400000000000002        64.799999999999997        4.4131496618119499     
   30.400000000000002        65.600000000000009        4.4944575633855672     
   30.400000000000002        66.400000000000006        4.4868230220059040     
   30.400000000000002        67.200000000000003        4.4968405695081834     
   30.400000000000002        68.000000000000000        4.4914560641614294     
   30.400000000000002        68.799999999999997        4.4934884549613310     
   30.400000000000002        69.600000000000009        4.4334831471864851     
   30.400000000000002        70.400000000000006        4.3724117321961353     
   30.400000000000002        71.200000000000003        4.3343557526521428     
   30.400000000000002        72.000000000000000        4.3291210041297141     
   30.400000000000002        72.799999999999997        4.3537901232158767     
   30.400000000000002        73.600000000000009        4.3939340973661372     
   30.400000000000002        74.400000000000006        4.4324211679656633     
   30.400000000000002        75.200000000000003        4.4509478762902752     
   30.400000000000002        76.000000000000000        4.4396618195073998     
   30.400000000000002        76.800000000000011        4.4163435553118102     
   30.400000000000002        77.600000000000009        4.4018570959979151     
   30.400000000000002        78.400000000000006        4.3995755773578642     
   30.400000000000002        79.200000000000003        4.4007092165685231     
   30.400000000000002        80.000000000000000        4.4010178064684595     
   30.400000000000002        80.800000000000011        4.4029230088653382     
   30.400000000000002        81.600000000000009        4.4060330450190355     
   30.400000000000002        82.400000000000006        4.4143719269036508     
   30.400000000000002        83.200000000000003        4.4355126408944967     
   30.400000000000002        84.000000000000000        4.4598451934019216     
   30.400000000000002        84.800000000000011        4.4646809451176193     
   30.400000000000002        85.600000000000009        4.4341962214386079     
   30.400000000000002        86.400000000000006        4.3718291607325463     
   30.400000000000002        87.200000000000003        4.2931128121935327     
   30.400000000000002        88.000000000000000        4.2153889175972683     
   30.400000000000002        88.800000000000011        4.1502078687434318     
   30.400000000000002        89.600000000000009        4.1028756932670243     
   30.400000000000002        90.400000000000006        4.0759497111178149     
   30.400000000000002        91.200000000000003        4.0649640534885485     
   30.400000000000002        92.000000000000000        4.0644061550181263     
   30.400000000000002        92.800000000000011        4.0702188331123352     
   30.400000000000002        93.600000000000009        4.0783657626268264     
   30.400000000000002        94.400000000000006        4.0858169857848301     
   30.400000000000002        95.200000000000003        4.0909955270757905     
   30.400000000000002        96.000000000000000        4.0938906856008908     
   30.400000000000002        96.800000000000011        4.0957048363012909     
   30.400000000000002        97.600000000000009        4.0957770778749936     
   30.400000000000002        98.400000000000006        4.0963912668309828     
   30.400000000000002        99.200000000000003        4.0983542755451952     
   30.400000000000002        100.00000000000000        4.0993691993580743     
   30.400000000000002        100.80000000000001        4.1009808775235603     
   30.400000000000002        101.60000000000001        4.1014744041714719     
   30.400000000000002        102.40000000000001        4.1021670957141376     

   31.200000000000003       0.80000000000000004        4.1026092840241617     
   31.200000000000003        1.6000000000000001        4.1027806588972835     
   31.200000000000003        2.4000000000000004        4.0969740497293836     
   31.200000000000003        3.2000000000000002        4.0927858230109919     
   31.200000000000003        4.0000000000000000        4.0884150289931700     
   31.200000000000003        4.8000000000000007        4.0834156693150661     
   31.200000000000003        5.6000000000000005        4.0799749059597596     
   31.200000000000003        6.4000000000000004        4.0756675404229066     
   31.200000000000003        7.2000000000000002        4.0729275651474888     
   31.200000000000003        8.0000000000000000        4.0720110775374048     
   31.200000000000003        8.8000000000000007        4.0723991228600980     
   31.200000000000003        9.6000000000000014        4.0734099266670096     
   31.200000000000003        10.400000000000000        4.0727148406102600     
   31.200000000000003        11.200000000000001        4.0691666353196201     
   31.200000000000003        12.000000000000000        4.0654974896776954     
   31.200000000000003        12.800000000000001        4.0574362623759033     
   31.200000000000003        13.600000000000001        4.0463768429453184     
   31.200000000000003        14.400000000000000        4.0305328622157566     
   31.200000000000003        15.200000000000001        4.0189953286062492     
   31.200000000000003        16.000000000000000        4.0153780887780801     
   31.200000000000003        16.800000000000001        4.0285320997914029     
   31.200000000000003        17.600000000000001        4.0629345798715573     
   31.200000000000003        18.400000000000002        4.1218051250241494     
   31.200000000000003        19.200000000000003        4.2056188050116887     
   31.200000000000003        20.000000000000000        4.2977816724664839     
   31.200000000000003        20.800000000000001        4.3780076295533359     
   31.200000000000003        21.600000000000001        4.3919306777924900     
   31.200000000000003        22.400000000000002        4.2041620213939934     
   31.200000000000003        23.200000000000003        3.5047204195240731     
   31.200000000000003        24.000000000000000        3.4944059108691814     
   31.200000000000003        24.800000000000001        3.4872846103951938     
   31.200000000000003        25.600000000000001        3.5025024129103182     
   31.200000000000003        26.400000000000002        3.4995222330018922     
   31.200000000000003        27.200000000000003        3.4958330521846026     
   31.200000000000003        28.000000000000000        3.4940302349106331     
   31.200000000000003        28.800000000000001        3.4915004124581568     
   31.200000000000003        29.600000000000001        3.4961941521176616     
   31.200000000000003        30.400000000000002        3.5004502651049632     
   31.200000000000003        31.200000000000003        3.5024099539345577     
   31.200000000000003        32.000000000000000        4.0638944933457086     
   31.200000000000003        32.800000000000004        4.3345653896864276     
   31.200000000000003        33.600000000000001        4.4645135898487931     
   31.200000000000003        34.399999999999999        4.4993180150761809     
   31.200000000000003        35.200000000000003        4.4942175623809302     
   31.200000000000003        36.000000000000000        4.4574451053424973     
   31.200000000000003        36.800000000000004        4.4079636771324591     
   31.200000000000003        37.600000000000001        4.3649435186551564     
   31.200000000000003        38.400000000000006        4.3404415699422714     
   31.200000000000003        39.200000000000003        4.3358611867986276     
   31.200000000000003        40.000000000000000        4.3470340520578130     
   31.200000000000003        40.800000000000004        4.3650580162188195     
   31.200000000000003        41.600000000000001        4.3787192913720308     
   31.200000000000003        42.400000000000006        4.3811576973040234     
   31.200000000000003        43.200000000000003        4.3676693739375096     
   31.200000000000003        44.000000000000000        4.3344734551221551     
   31.200000000000003        44.800000000000004        4.2904085125263762     
   31.200000000000003        45.600000000000001        4.2402518391857873     
   31.200000000000003        46.400000000000006        4.1937924198392276     
   31.200000000000003        47.200000000000003        4.1666171154278100     
   31.200000000000003        48.000000000000000        4.1729920601926249     
   31.200000000000003        48.800000000000004        4.2228398408107175     
   31.200000000000003        49.600000000000001        4.3128748512740822     
   31.200000000000003        50.400000000000006        4.4154455515667417     
   31.200000000000003        51.200000000000003        4.4788074319486499     
   31.200000000000003        52.000000000000000        4.4285820823705961     
   31.200000000000003        52.800000000000004        4.1782978129809525     
   31.200000000000003        53.600000000000001        3.4924508723041856     
   31.200000000000003        54.400000000000006        3.4927766728403160     
   31.200000000000003        55.200000000000003        3.4818962270834701     
   31.200000000000003        56.000000000000000        3.4929544281785128     
   31.200000000000003        56.800000000000004        3.4922966540468057     
   31.200000000000003        57.600000000000001        3.4969886627394788     
   31.200000000000003        58.400000000000006        3.4941198979438228     
   31.200000000000003        59.200000000000003        3.4903694113446182     
   31.200000000000003        60.000000000000000        3.4989247671781025     
   31.200000000000003        60.800000000000004        3.4981644854871456     
   31.200000000000003        61.600000000000001        3.4953266214110190     
   31.200000000000003        62.400000000000006        3.4988649077931293     
   31.200000000000003        63.200000000000003        4.1028028639941017     
   31.200000000000003        64.000000000000000        4.3941736498227950     
   31.200000000000003        64.799999999999997        4.4945266270013917     
   31.200000000000003        65.600000000000009        4.4910645032827139     
   31.200000000000003        66.400000000000006        4.4901432475597671     
   31.200000000000003        67.200000000000003        4.4979714297347577     
   31.200000000000003        68.000000000000000        4.4989527412054828     
   31.200000000000003        68.799999999999997        4.4903658393505905     
   31.200000000000003        69.600000000000009        4.4935421099037889     
   31.200000000000003        70.400000000000006        4.4575620781631917     
   31.200000000000003        71.200000000000003        4.4362577615752068     
   31.200000000000003        72.000000000000000        4.4361383334153199     
   31.200000000000003        72.799999999999997        4.4537513686749293     
   31.200000000000003        73.600000000000009        4.4729029252910992     
   31.200000000000003        74.400000000000006        4.4654726455538265     
   31.200000000000003        75.200000000000003        4.4096950327410536     
   31.200000000000003        76.000000000000000        4.2870082505523586     
   31.200000000000003        76.800000000000011        4.1537212467306803     
   31.200000000000003        77.600000000000009        4.0870294111633667     
   31.200000000000003        78.400000000000006        4.0766543946463498     
   31.200000000000003        79.200000000000003        4.0780638751216021     
   31.200000000000003        80.000000000000000        4.0814893312452041     
   31.200000000000003        80.800000000000011        4.0817270224440589     
   31.200000000000003        81.600000000000009        4.0862616366569462     
   31.200000000000003        82.400000000000006        4.0985721299310347     
   31.200000000000003        83.200000000000003        4.1687510618921992     
   31.200000000000003        84.000000000000000        4.3105855743010100     
   31.200000000000003        84.800000000000011        4.4272447632932383     
   31.200000000000003        85.600000000000009        4.4666426161928570     
   31.200000000000003        86.400000000000006        4.4420686840725967     
   31.200000000000003        87.200000000000003        4.3730421083423687     
   31.200000000000003        88.000000000000000        4.2888473633908006     
   31.200000000000003        88.800000000000011        4.2017545522298274     
   31.200000000000003        89.600000000000009        4.1355533579943451     
   31.200000000000003        90.400000000000006        4.0916157629776224     
   31.200000000000003        91.200000000000003        4.0691750705609984     
   31.200000000000003        92.000000000000000        4.0640982453204950     
   31.200000000000003        92.800000000000011        4.0681506523334434     
   31.200000000000003        93.600000000000009        4.0770974542401568     
   31.200000000000003        94.400000000000006        4.0849170000934860     
   31.200000000000003        95.200000000000003        4.0914879169001024     
   31.200000000000003        96.000000000000000        4.0954553145797394     
   31.200000000000003        96.800000000000011        4.0978983483059181     
   31.200000000000003        97.600000000000009        4.0987365199304335     
   31.200000000000003        98.400000000000006        4.0987958491628760     
   31.200000000000003        99.200000000000003        4.1003527054861184     
   31.200000000000003        100.00000000000000        4.1014873025214138     
   31.200000000000003        100.80000000000001        4.1020804396489874     
   31.200000000000003        101.60000000000001        4.1036820640859393     
   31.200000000000003        102.40000000000001        4.1040778470401422     

   32.000000000000000       0.80000000000000004        4.1006802850598563     
   32.000000000000000        1.6000000000000001        4.0972246473509077     
   32.000000000000000        2.4000000000000004        4.0924992377597498     
   32.000000000000000        3.2000000000000002        4.0866729921324199     
   32.000000000000000        4.0000000000000000        4.0810001136014513     
   32.000000000000000        4.8000000000000007        4.0760097916438145     
   32.000000000000000        5.6000000000000005        4.0723119216196588     
   32.000000000000000        6.4000000000000004        4.0705747079852843     
   32.000000000000000        7.2000000000000002        4.0716297346821797     
   32.000000000000000        8.0000000000000000        4.0748731559863289     
   32.000000000000000        8.8000000000000007        4.0805214897951565     
   32.000000000000000        9.6000000000000014        4.0867122481995839     
   32.000000000000000        10.400000000000000        4.0916328400636104     
   32.000000000000000        11.200000000000001        4.0938421084414101     
   32.000000000000000        12.000000000000000        4.0922654056989121     
   32.000000000000000        12.800000000000001        4.0862546579676513     
   32.000000000000000        13.600000000000001        4.0729056131410060     
   32.000000000000000        14.400000000000000        4.0604338529922650     
   32.000000000000000        15.200000000000001        4.0484597468930401     
   32.000000000000000        16.000000000000000        4.0477872327794335     
   32.000000000000000        16.800000000000001        4.0647344868678124     
   32.000000000000000        17.600000000000001        4.1063816600687506     
   32.000000000000000        18.400000000000002        4.1745432010926722     
   32.000000000000000        19.200000000000003        4.2607318749187097     
   32.000000000000000        20.000000000000000        4.3467455606459371     
   32.000000000000000        20.800000000000001        4.3998234478757885     
   32.000000000000000        21.600000000000001        4.3577993788145513     
   32.000000000000000        22.400000000000002        4.0914669916659960     
   32.000000000000000        23.200000000000003        3.4952286942143709     
   32.000000000000000        24.000000000000000        3.4871544921172122     
   32.000000000000000        24.800000000000001        3.4789282061556621     
   32.000000000000000        25.600000000000001        3.4897832132393467     
   32.000000000000000        26.400000000000002        3.4898479954593031     
   32.000000000000000        27.200000000000003        3.4886461441242731     
   32.000000000000000        28.000000000000000        3.4894150947523119     
   32.000000000000000        28.800000000000001        3.4871032261468122     
   32.000000000000000        29.600000000000001        3.4855578142767607     
   32.000000000000000        30.400000000000002        3.4922599723120005     
   32.000000000000000        31.200000000000003        3.4994759363499743     
   32.000000000000000        32.000000000000000        3.4897529257288640     
   32.000000000000000        32.800000000000004        3.5943823184691799     
   32.000000000000000        33.600000000000001        4.3433530902992041     
   32.000000000000000        34.399999999999999        4.4538778086922033     
   32.000000000000000        35.200000000000003        4.4907453847887053     
   32.000000000000000        36.000000000000000        4.4875306720495853     
   32.000000000000000        36.800000000000004        4.4646906214082005     
   32.000000000000000        37.600000000000001        4.4209478048743138     
   32.000000000000000        38.400000000000006        4.3862442279496499     
   32.000000000000000        39.200000000000003        4.3697296424276093     
   32.000000000000000        40.000000000000000        4.3718629827635898     
   32.000000000000000        40.800000000000004        4.3850199756638881     
   32.000000000000000        41.600000000000001        4.3976482003886153     
   32.000000000000000        42.400000000000006        4.3993992114590883     
   32.000000000000000        43.200000000000003        4.3852524768796739     
   32.000000000000000        44.000000000000000        4.3536449634090486     
   32.000000000000000        44.800000000000004        4.3081264108616608     
   32.000000000000000        45.600000000000001        4.2558862222102389     
   32.000000000000000        46.400000000000006        4.2046397141026457     
   32.000000000000000        47.200000000000003        4.1701780389742940     
   32.000000000000000        48.000000000000000        4.1647635728576251     
   32.000000000000000        48.800000000000004        4.1999206238745508     
   32.000000000000000        49.600000000000001        4.2768926697681708     
   32.000000000000000        50.400000000000006        4.3740241817043586     
   32.000000000000000        51.200000000000003        4.4507662413154536     
   32.000000000000000        52.000000000000000        4.4493142752580157     
   32.000000000000000        52.800000000000004        4.3221245244068527     
   32.000000000000000        53.600000000000001        4.0465776760517027     
   32.000000000000000        54.400000000000006        3.4994752833760003     
   32.000000000000000        55.200000000000003        3.4972123965998434     
   32.000000000000000        56.000000000000000        3.4916896266017403
[truncated: 894,528 more chars]
