# Supplementary material for: A first-principles phase field method for quantitatively predicting multi-composition phase separation without thermodynamic empirical parameter
Source: Nat Commun. 2019 Aug 1;10:3451. doi: 10.1038/s41467-019-11248-z (PMC6671953; doi:10.1038/s41467-019-11248-z)
Supplement: Supplementary file 3 — Source Data [file 41467_2019_11248_MOESM3_ESM.zip › supplementary-files/data-files/Fig.6/Fig6-h-Ni82%/out_Ni_40000-82.0%]

  0.80000000000000004       0.80000000000000004        4.1037978612450212     
  0.80000000000000004        1.6000000000000001        4.1034273053645149     
  0.80000000000000004        2.4000000000000004        4.1050736474602401     
  0.80000000000000004        3.2000000000000002        4.1022612167564443     
  0.80000000000000004        4.0000000000000000        4.0992855177076413     
  0.80000000000000004        4.8000000000000007        4.0949838504545122     
  0.80000000000000004        5.6000000000000005        4.0900682742716965     
  0.80000000000000004        6.4000000000000004        4.0842944083933030     
  0.80000000000000004        7.2000000000000002        4.0783271444402844     
  0.80000000000000004        8.0000000000000000        4.0725240223460180     
  0.80000000000000004        8.8000000000000007        4.0674745243311810     
  0.80000000000000004        9.6000000000000014        4.0637666117329800     
  0.80000000000000004        10.400000000000000        4.0617033982957755     
  0.80000000000000004        11.200000000000001        4.0616578559241523     
  0.80000000000000004        12.000000000000000        4.0652204271119166     
  0.80000000000000004        12.800000000000001        4.0696115446189518     
  0.80000000000000004        13.600000000000001        4.0750505763948217     
  0.80000000000000004        14.400000000000000        4.0823318752916382     
  0.80000000000000004        15.200000000000001        4.0899516558346152     
  0.80000000000000004        16.000000000000000        4.0975172072666055     
  0.80000000000000004        16.800000000000001        4.1051984264219641     
  0.80000000000000004        17.600000000000001        4.1114901544672753     
  0.80000000000000004        18.400000000000002        4.1174118659531880     
  0.80000000000000004        19.200000000000003        4.1221049659406175     
  0.80000000000000004        20.000000000000000        4.1254254938682937     
  0.80000000000000004        20.800000000000001        4.1268669980231314     
  0.80000000000000004        21.600000000000001        4.1264834439354363     
  0.80000000000000004        22.400000000000002        4.1220682198120286     
  0.80000000000000004        23.200000000000003        4.1169988057498292     
  0.80000000000000004        24.000000000000000        4.1099859409779489     
  0.80000000000000004        24.800000000000001        4.1026880814978561     
  0.80000000000000004        25.600000000000001        4.0919546178841362     
  0.80000000000000004        26.400000000000002        4.0818798069918518     
  0.80000000000000004        27.200000000000003        4.0750458517225860     
  0.80000000000000004        28.000000000000000        4.0645514312152518     
  0.80000000000000004        28.800000000000001        4.0585065214406528     
  0.80000000000000004        29.600000000000001        4.0536739759131342     
  0.80000000000000004        30.400000000000002        4.0517339030667783     
  0.80000000000000004        31.200000000000003        4.0529673071113672     
  0.80000000000000004        32.000000000000000        4.0570367228125441     
  0.80000000000000004        32.800000000000004        4.0631178435144939     
  0.80000000000000004        33.600000000000001        4.0699578270840799     
  0.80000000000000004        34.399999999999999        4.0775669441925571     
  0.80000000000000004        35.200000000000003        4.0849474059253588     
  0.80000000000000004        36.000000000000000        4.0914063380398487     
  0.80000000000000004        36.800000000000004        4.0958436493150137     
  0.80000000000000004        37.600000000000001        4.0992856009829408     
  0.80000000000000004        38.400000000000006        4.1008844529038297     
  0.80000000000000004        39.200000000000003        4.1010650548012704     
  0.80000000000000004        40.000000000000000        4.0990706381600308     
  0.80000000000000004        40.800000000000004        4.0991553083264138     
  0.80000000000000004        41.600000000000001        4.0987162085662590     
  0.80000000000000004        42.400000000000006        4.0970237004264307     
  0.80000000000000004        43.200000000000003        4.0962773207085101     
  0.80000000000000004        44.000000000000000        4.0960448367782822     
  0.80000000000000004        44.800000000000004        4.0959759530252269     
  0.80000000000000004        45.600000000000001        4.0967991354565285     
  0.80000000000000004        46.400000000000006        4.0971472054798719     
  0.80000000000000004        47.200000000000003        4.0967266152245880     
  0.80000000000000004        48.000000000000000        4.0958187538947044     
  0.80000000000000004        48.800000000000004        4.0945019227450823     
  0.80000000000000004        49.600000000000001        4.0932528243803485     
  0.80000000000000004        50.400000000000006        4.0897373012322653     
  0.80000000000000004        51.200000000000003        4.0849976495540350     
  0.80000000000000004        52.000000000000000        4.0836248028605571     
  0.80000000000000004        52.800000000000004        4.0752308510586204     
  0.80000000000000004        53.600000000000001        4.0699616557726683     
  0.80000000000000004        54.400000000000006        4.0646753131990874     
  0.80000000000000004        55.200000000000003        4.0580674655402964     
  0.80000000000000004        56.000000000000000        4.0524285156247499     
  0.80000000000000004        56.800000000000004        4.0470308820529457     
  0.80000000000000004        57.600000000000001        4.0422531047929713     
  0.80000000000000004        58.400000000000006        4.0377921668764207     
  0.80000000000000004        59.200000000000003        4.0356340486623896     
  0.80000000000000004        60.000000000000000        4.0361892146428726     
  0.80000000000000004        60.800000000000004        4.0378904875293040     
  0.80000000000000004        61.600000000000001        4.0486192399783389     
  0.80000000000000004        62.400000000000006        4.0627775063058964     
  0.80000000000000004        63.200000000000003        4.0856568248906431     
  0.80000000000000004        64.000000000000000        4.1175439659897064     
  0.80000000000000004        64.799999999999997        4.1556441480028621     
  0.80000000000000004        65.600000000000009        4.2019342084708819     
  0.80000000000000004        66.400000000000006        4.2529648336068853     
  0.80000000000000004        67.200000000000003        4.3060556404612047     
  0.80000000000000004        68.000000000000000        4.3568424872577438     
  0.80000000000000004        68.799999999999997        4.4036982474002517     
  0.80000000000000004        69.600000000000009        4.4406166724467644     
  0.80000000000000004        70.400000000000006        4.4680832454635597     
  0.80000000000000004        71.200000000000003        4.4866587408279539     
  0.80000000000000004        72.000000000000000        4.4942724976642490     
  0.80000000000000004        72.799999999999997        4.4893258592603020     
  0.80000000000000004        73.600000000000009        4.4946542726040866     
  0.80000000000000004        74.400000000000006        4.4979830838979602     
  0.80000000000000004        75.200000000000003        4.4917089452638699     
  0.80000000000000004        76.000000000000000        4.4940493072031265     
  0.80000000000000004        76.800000000000011        4.4950402383102963     
  0.80000000000000004        77.600000000000009        4.4972026577161843     
  0.80000000000000004        78.400000000000006        4.4986777219090204     
  0.80000000000000004        79.200000000000003        4.4887012251194056     
  0.80000000000000004        80.000000000000000        4.4915710761127281     
  0.80000000000000004        80.800000000000011        4.4977965420830257     
  0.80000000000000004        81.600000000000009        4.4931989720178995     
  0.80000000000000004        82.400000000000006        4.4691563918518282     
  0.80000000000000004        83.200000000000003        4.4307763461480931     
  0.80000000000000004        84.000000000000000        4.3773752772967169     
  0.80000000000000004        84.800000000000011        4.3133408285540282     
  0.80000000000000004        85.600000000000009        4.2472924615054835     
  0.80000000000000004        86.400000000000006        4.1853643485598040     
  0.80000000000000004        87.200000000000003        4.1344069684388014     
  0.80000000000000004        88.000000000000000        4.0962912615425884     
  0.80000000000000004        88.800000000000011        4.0709813161340973     
  0.80000000000000004        89.600000000000009        4.0577590008424034     
  0.80000000000000004        90.400000000000006        4.0552563655157154     
  0.80000000000000004        91.200000000000003        4.0596633354353617     
  0.80000000000000004        92.000000000000000        4.0674337795647357     
  0.80000000000000004        92.800000000000011        4.0784671700327451     
  0.80000000000000004        93.600000000000009        4.0884873914079893     
  0.80000000000000004        94.400000000000006        4.0966389222380393     
  0.80000000000000004        95.200000000000003        4.1022851313999178     
  0.80000000000000004        96.000000000000000        4.1050412771005131     
  0.80000000000000004        96.800000000000011        4.1059424522281551     
  0.80000000000000004        97.600000000000009        4.1051943370070250     
  0.80000000000000004        98.400000000000006        4.1042733565772247     
  0.80000000000000004        99.200000000000003        4.1034322849066776     
  0.80000000000000004        100.00000000000000        4.1024867111072325     
  0.80000000000000004        100.80000000000001        4.1021140913693257     
  0.80000000000000004        101.60000000000001        4.1024328546956950     
  0.80000000000000004        102.40000000000001        4.1031182801525077     

   1.6000000000000001       0.80000000000000004        4.1043445099128482     
   1.6000000000000001        1.6000000000000001        4.1038230666009801     
   1.6000000000000001        2.4000000000000004        4.1021631209872416     
   1.6000000000000001        3.2000000000000002        4.0994586591730124     
   1.6000000000000001        4.0000000000000000        4.0952555705499991     
   1.6000000000000001        4.8000000000000007        4.0900484351763273     
   1.6000000000000001        5.6000000000000005        4.0838627275976673     
   1.6000000000000001        6.4000000000000004        4.0774202640617947     
   1.6000000000000001        7.2000000000000002        4.0714041266818475     
   1.6000000000000001        8.0000000000000000        4.0667060352182132     
   1.6000000000000001        8.8000000000000007        4.0662508129463442     
   1.6000000000000001        9.6000000000000014        4.0644333935053290     
   1.6000000000000001        10.400000000000000        4.0680327996014496     
   1.6000000000000001        11.200000000000001        4.0747271700200907     
   1.6000000000000001        12.000000000000000        4.0845218741082858     
   1.6000000000000001        12.800000000000001        4.0958981675587074     
   1.6000000000000001        13.600000000000001        4.1087957138844171     
   1.6000000000000001        14.400000000000000        4.1241209775984418     
   1.6000000000000001        15.200000000000001        4.1379371995961964     
   1.6000000000000001        16.000000000000000        4.1509736358095868     
   1.6000000000000001        16.800000000000001        4.1625566340649565     
   1.6000000000000001        17.600000000000001        4.1725240840609565     
   1.6000000000000001        18.400000000000002        4.1796798075066528     
   1.6000000000000001        19.200000000000003        4.1870643375110923     
   1.6000000000000001        20.000000000000000        4.1915758620114083     
   1.6000000000000001        20.800000000000001        4.1901423363029915     
   1.6000000000000001        21.600000000000001        4.1885351446222776     
   1.6000000000000001        22.400000000000002        4.1836833804905895     
   1.6000000000000001        23.200000000000003        4.1761301310393604     
   1.6000000000000001        24.000000000000000        4.1658074272501384     
   1.6000000000000001        24.800000000000001        4.1521819314025175     
   1.6000000000000001        25.600000000000001        4.1386705956537790     
   1.6000000000000001        26.400000000000002        4.1219569710197739     
   1.6000000000000001        27.200000000000003        4.1054427530707853     
   1.6000000000000001        28.000000000000000        4.0902025093948708     
   1.6000000000000001        28.800000000000001        4.0768974798473279     
   1.6000000000000001        29.600000000000001        4.0644606252401285     
   1.6000000000000001        30.400000000000002        4.0572715698486626     
   1.6000000000000001        31.200000000000003        4.0535032220763965     
   1.6000000000000001        32.000000000000000        4.0541709584040992     
   1.6000000000000001        32.800000000000004        4.0569698532712888     
   1.6000000000000001        33.600000000000001        4.0637069033424336     
   1.6000000000000001        34.399999999999999        4.0710606685537840     
   1.6000000000000001        35.200000000000003        4.0784965287097847     
   1.6000000000000001        36.000000000000000        4.0856571986139176     
   1.6000000000000001        36.800000000000004        4.0912480442097134     
   1.6000000000000001        37.600000000000001        4.0957965278507906     
   1.6000000000000001        38.400000000000006        4.0984795248565380     
   1.6000000000000001        39.200000000000003        4.0997800466521959     
   1.6000000000000001        40.000000000000000        4.0998637651349181     
   1.6000000000000001        40.800000000000004        4.0989728011793245     
   1.6000000000000001        41.600000000000001        4.0977013153810864     
   1.6000000000000001        42.400000000000006        4.0965450116762216     
   1.6000000000000001        43.200000000000003        4.0969073612623044     
   1.6000000000000001        44.000000000000000        4.0952135306637274     
   1.6000000000000001        44.800000000000004        4.0972596075258370     
   1.6000000000000001        45.600000000000001        4.0994503601000645     
   1.6000000000000001        46.400000000000006        4.1017801123529196     
   1.6000000000000001        47.200000000000003        4.1038223755663985     
   1.6000000000000001        48.000000000000000        4.1058250782737495     
   1.6000000000000001        48.800000000000004        4.1065882998454768     
   1.6000000000000001        49.600000000000001        4.1075547459313020     
   1.6000000000000001        50.400000000000006        4.1038555193501844     
   1.6000000000000001        51.200000000000003        4.1012323223965739     
   1.6000000000000001        52.000000000000000        4.0983562417268216     
   1.6000000000000001        52.800000000000004        4.0933057243623869     
   1.6000000000000001        53.600000000000001        4.0876802073601377     
   1.6000000000000001        54.400000000000006        4.0811880428887459     
   1.6000000000000001        55.200000000000003        4.0740252487189199     
   1.6000000000000001        56.000000000000000        4.0662736164528557     
   1.6000000000000001        56.800000000000004        4.0582722665020308     
   1.6000000000000001        57.600000000000001        4.0514436182872542     
   1.6000000000000001        58.400000000000006        4.0440380553523765     
   1.6000000000000001        59.200000000000003        4.0390549140148950     
   1.6000000000000001        60.000000000000000        4.0345760981977845     
   1.6000000000000001        60.800000000000004        4.0330145091477769     
   1.6000000000000001        61.600000000000001        4.0356614613707160     
   1.6000000000000001        62.400000000000006        4.0424812627042614     
   1.6000000000000001        63.200000000000003        4.0556047126169501     
   1.6000000000000001        64.000000000000000        4.0758074747146882     
   1.6000000000000001        64.799999999999997        4.1039823357440604     
   1.6000000000000001        65.600000000000009        4.1392809923994980     
   1.6000000000000001        66.400000000000006        4.1817401690719125     
   1.6000000000000001        67.200000000000003        4.2266072055410815     
   1.6000000000000001        68.000000000000000        4.2738794332617367     
   1.6000000000000001        68.799999999999997        4.3198186877859603     
   1.6000000000000001        69.600000000000009        4.3607342775014288     
   1.6000000000000001        70.400000000000006        4.3970123219363240     
   1.6000000000000001        71.200000000000003        4.4257318611832464     
   1.6000000000000001        72.000000000000000        4.4485380902688183     
   1.6000000000000001        72.799999999999997        4.4647212067316460     
   1.6000000000000001        73.600000000000009        4.4784130844987891     
   1.6000000000000001        74.400000000000006        4.4894631751773302     
   1.6000000000000001        75.200000000000003        4.4843832784730342     
   1.6000000000000001        76.000000000000000        4.4932075520888857     
   1.6000000000000001        76.800000000000011        4.4933424797843404     
   1.6000000000000001        77.600000000000009        4.4918446121691256     
   1.6000000000000001        78.400000000000006        4.4878095155277151     
   1.6000000000000001        79.200000000000003        4.4909375370642595     
   1.6000000000000001        80.000000000000000        4.4742556993451919     
   1.6000000000000001        80.800000000000011        4.4537157937932665     
   1.6000000000000001        81.600000000000009        4.4263526088329153     
   1.6000000000000001        82.400000000000006        4.3888885697505104     
   1.6000000000000001        83.200000000000003        4.3408396488012428     
   1.6000000000000001        84.000000000000000        4.2865364073311332     
   1.6000000000000001        84.800000000000011        4.2282636045354103     
   1.6000000000000001        85.600000000000009        4.1744616097414138     
   1.6000000000000001        86.400000000000006        4.1282733509038438     
   1.6000000000000001        87.200000000000003        4.0926696028446337     
   1.6000000000000001        88.000000000000000        4.0690189095717475     
   1.6000000000000001        88.800000000000011        4.0561138001122137     
   1.6000000000000001        89.600000000000009        4.0524442825084384     
   1.6000000000000001        90.400000000000006        4.0561964726025916     
   1.6000000000000001        91.200000000000003        4.0638870386657207     
   1.6000000000000001        92.000000000000000        4.0738176798554937     
   1.6000000000000001        92.800000000000011        4.0836790207994937     
   1.6000000000000001        93.600000000000009        4.0922722997016772     
   1.6000000000000001        94.400000000000006        4.1001714043415074     
   1.6000000000000001        95.200000000000003        4.1035137868010150     
   1.6000000000000001        96.000000000000000        4.1054829954815766     
   1.6000000000000001        96.800000000000011        4.1060072941271439     
   1.6000000000000001        97.600000000000009        4.1055195621097660     
   1.6000000000000001        98.400000000000006        4.1040580210719462     
   1.6000000000000001        99.200000000000003        4.1025181452301753     
   1.6000000000000001        100.00000000000000        4.1034096768757466     
   1.6000000000000001        100.80000000000001        4.1029040186503476     
   1.6000000000000001        101.60000000000001        4.1043084746906819     
   1.6000000000000001        102.40000000000001        4.1026468923241195     

   2.4000000000000004       0.80000000000000004        4.1050190626959120     
   2.4000000000000004        1.6000000000000001        4.1037782465473258     
   2.4000000000000004        2.4000000000000004        4.1005993790222144     
   2.4000000000000004        3.2000000000000002        4.0961679269884579     
   2.4000000000000004        4.0000000000000000        4.0902786853719508     
   2.4000000000000004        4.8000000000000007        4.0838881523155219     
   2.4000000000000004        5.6000000000000005        4.0769669976229821     
   2.4000000000000004        6.4000000000000004        4.0705817948832479     
   2.4000000000000004        7.2000000000000002        4.0645202634449351     
   2.4000000000000004        8.0000000000000000        4.0646726503635815     
   2.4000000000000004        8.8000000000000007        4.0669293151851065     
   2.4000000000000004        9.6000000000000014        4.0738933200445882     
   2.4000000000000004        10.400000000000000        4.0861470407157112     
   2.4000000000000004        11.200000000000001        4.1011060349821333     
   2.4000000000000004        12.000000000000000        4.1203458262626951     
   2.4000000000000004        12.800000000000001        4.1416749200471310     
   2.4000000000000004        13.600000000000001        4.1623321439315912     
   2.4000000000000004        14.400000000000000        4.1854846067499620     
   2.4000000000000004        15.200000000000001        4.2057518078529741     
   2.4000000000000004        16.000000000000000        4.2244223059329764     
   2.4000000000000004        16.800000000000001        4.2403579176526387     
   2.4000000000000004        17.600000000000001        4.2532720382613700     
   2.4000000000000004        18.400000000000002        4.2643501233398835     
   2.4000000000000004        19.200000000000003        4.2715200764592032     
   2.4000000000000004        20.000000000000000        4.2726290506980451     
   2.4000000000000004        20.800000000000001        4.2771593448315199     
   2.4000000000000004        21.600000000000001        4.2740847291468400     
   2.4000000000000004        22.400000000000002        4.2668589177431917     
   2.4000000000000004        23.200000000000003        4.2586097283649815     
   2.4000000000000004        24.000000000000000        4.2454512446335642     
   2.4000000000000004        24.800000000000001        4.2292653118522789     
   2.4000000000000004        25.600000000000001        4.2087863629175875     
   2.4000000000000004        26.400000000000002        4.1861850523106039     
   2.4000000000000004        27.200000000000003        4.1623387462378885     
   2.4000000000000004        28.000000000000000        4.1376552463090102     
   2.4000000000000004        28.800000000000001        4.1146855791475963     
   2.4000000000000004        29.600000000000001        4.0944497570228728     
   2.4000000000000004        30.400000000000002        4.0774183365049721     
   2.4000000000000004        31.200000000000003        4.0648611072007723     
   2.4000000000000004        32.000000000000000        4.0580113543116125     
   2.4000000000000004        32.800000000000004        4.0567005995713643     
   2.4000000000000004        33.600000000000001        4.0593764229311731     
   2.4000000000000004        34.399999999999999        4.0648067101462271     
   2.4000000000000004        35.200000000000003        4.0716295060247738     
   2.4000000000000004        36.000000000000000        4.0798514422276444     
   2.4000000000000004        36.800000000000004        4.0864488861036357     
   2.4000000000000004        37.600000000000001        4.0922522420969836     
   2.4000000000000004        38.400000000000006        4.0961255950705757     
   2.4000000000000004        39.200000000000003        4.0979600245097672     
   2.4000000000000004        40.000000000000000        4.0985178020120294     
   2.4000000000000004        40.800000000000004        4.0983167935734608     
   2.4000000000000004        41.600000000000001        4.0979036980024324     
   2.4000000000000004        42.400000000000006        4.0976902192625824     
   2.4000000000000004        43.200000000000003        4.0983224696852574     
   2.4000000000000004        44.000000000000000        4.0986323146921260     
   2.4000000000000004        44.800000000000004        4.1020765168590669     
   2.4000000000000004        45.600000000000001        4.1044206266900067     
   2.4000000000000004        46.400000000000006        4.1086427398377676     
   2.4000000000000004        47.200000000000003        4.1139239643186487     
   2.4000000000000004        48.000000000000000        4.1170080640907738     
   2.4000000000000004        48.800000000000004        4.1214553110140439     
   2.4000000000000004        49.600000000000001        4.1225931153525206     
   2.4000000000000004        50.400000000000006        4.1229215705936673     
   2.4000000000000004        51.200000000000003        4.1217539299105530     
   2.4000000000000004        52.000000000000000        4.1172710260758718     
   2.4000000000000004        52.800000000000004        4.1162326912690688     
   2.4000000000000004        53.600000000000001        4.1104136812941503     
   2.4000000000000004        54.400000000000006        4.1020163669175824     
   2.4000000000000004        55.200000000000003        4.0939496101419888     
   2.4000000000000004        56.000000000000000        4.0855178056624295     
   2.4000000000000004        56.800000000000004        4.0765698940595438     
   2.4000000000000004        57.600000000000001        4.0677865970753828     
   2.4000000000000004        58.400000000000006        4.0593228539136712     
   2.4000000000000004        59.200000000000003        4.0508950884416031     
   2.4000000000000004        60.000000000000000        4.0447030962248745     
   2.4000000000000004        60.800000000000004        4.0391898909096504     
   2.4000000000000004        61.600000000000001        4.0366370534051343     
   2.4000000000000004        62.400000000000006        4.0373737845832265     
   2.4000000000000004        63.200000000000003        4.0402865745880376     
   2.4000000000000004        64.000000000000000        4.0538811435585114     
   2.4000000000000004        64.799999999999997        4.0711062574977435     
   2.4000000000000004        65.600000000000009        4.0946379992631217     
   2.4000000000000004        66.400000000000006        4.1243804616276778     
   2.4000000000000004        67.200000000000003        4.1590398128467623     
   2.4000000000000004        68.000000000000000        4.1970903919948617     
   2.4000000000000004        68.799999999999997        4.2348237942626463     
   2.4000000000000004        69.600000000000009        4.2725495937720481     
   2.4000000000000004        70.400000000000006        4.3078522132949297     
   2.4000000000000004        71.200000000000003        4.3379820940563505     
   2.4000000000000004        72.000000000000000        4.3657932050140129     
   2.4000000000000004        72.799999999999997        4.3870753574507200     
   2.4000000000000004        73.600000000000009        4.4051021260501253     
   2.4000000000000004        74.400000000000006        4.4206379148925032     
   2.4000000000000004        75.200000000000003        4.4325016145039955     
   2.4000000000000004        76.000000000000000        4.4391495209383596     
   2.4000000000000004        76.800000000000011        4.4404510109693565     
   2.4000000000000004        77.600000000000009        4.4387026292540499     
   2.4000000000000004        78.400000000000006        4.4310830798290857     
   2.4000000000000004        79.200000000000003        4.4166132614292257     
   2.4000000000000004        80.000000000000000        4.3965115378042654     
   2.4000000000000004        80.800000000000011        4.3700660125641733     
   2.4000000000000004        81.600000000000009        4.3354253998323626     
   2.4000000000000004        82.400000000000006        4.2954846021231692     
   2.4000000000000004        83.200000000000003        4.2479021698632602     
   2.4000000000000004        84.000000000000000        4.2018659191375711     
   2.4000000000000004        84.800000000000011        4.1576350416719317     
   2.4000000000000004        85.600000000000009        4.1190701043203877     
   2.4000000000000004        86.400000000000006        4.0881591868080127     
   2.4000000000000004        87.200000000000003        4.0648039892344228     
   2.4000000000000004        88.000000000000000        4.0539642567832095     
   2.4000000000000004        88.800000000000011        4.0487931177817771     
   2.4000000000000004        89.600000000000009        4.0526702432413941     
   2.4000000000000004        90.400000000000006        4.0598795283609492     
   2.4000000000000004        91.200000000000003        4.0694395783080051     
   2.4000000000000004        92.000000000000000        4.0794776799135288     
   2.4000000000000004        92.800000000000011        4.0881578495718767     
   2.4000000000000004        93.600000000000009        4.0961484026032489     
   2.4000000000000004        94.400000000000006        4.1010321740347768     
   2.4000000000000004        95.200000000000003        4.1039573389257757     
   2.4000000000000004        96.000000000000000        4.1042277111750760     
   2.4000000000000004        96.800000000000011        4.1043274610826250     
   2.4000000000000004        97.600000000000009        4.1033723940486651     
   2.4000000000000004        98.400000000000006        4.1028973385117418     
   2.4000000000000004        99.200000000000003        4.1016604005471651     
   2.4000000000000004        100.00000000000000        4.1025849570084896     
   2.4000000000000004        100.80000000000001        4.1033644851567272     
   2.4000000000000004        101.60000000000001        4.1040087230379800     
   2.4000000000000004        102.40000000000001        4.1055527744296763     

   3.2000000000000002       0.80000000000000004        4.1048743881372687     
   3.2000000000000002        1.6000000000000001        4.1019590772210828     
   3.2000000000000002        2.4000000000000004        4.0970251277213396     
   3.2000000000000002        3.2000000000000002        4.0922506027486421     
   3.2000000000000002        4.0000000000000000        4.0851811205951263     
   3.2000000000000002        4.8000000000000007        4.0786841937283027     
   3.2000000000000002        5.6000000000000005        4.0710244915005909     
   3.2000000000000002        6.4000000000000004        4.0656943079826560     
   3.2000000000000002        7.2000000000000002        4.0643307149448731     
   3.2000000000000002        8.0000000000000000        4.0682003123499797     
   3.2000000000000002        8.8000000000000007        4.0783126886000760     
   3.2000000000000002        9.6000000000000014        4.0939384331446718     
   3.2000000000000002        10.400000000000000        4.1161814087097781     
   3.2000000000000002        11.200000000000001        4.1407333801248090     
   3.2000000000000002        12.000000000000000        4.1721014964004297     
   3.2000000000000002        12.800000000000001        4.2032537707245821     
   3.2000000000000002        13.600000000000001        4.2346311299308397     
   3.2000000000000002        14.400000000000000        4.2630474677545962     
   3.2000000000000002        15.200000000000001        4.2889188818621715     
   3.2000000000000002        16.000000000000000        4.3110586411739229     
   3.2000000000000002        16.800000000000001        4.3300493083422262     
   3.2000000000000002        17.600000000000001        4.3451669830596495     
   3.2000000000000002        18.400000000000002        4.3558364897820487     
   3.2000000000000002        19.200000000000003        4.3643800393984193     
   3.2000000000000002        20.000000000000000        4.3687625040307658     
   3.2000000000000002        20.800000000000001        4.3707991763718832     
   3.2000000000000002        21.600000000000001        4.3685633820441936     
   3.2000000000000002        22.400000000000002        4.3621810189581289     
   3.2000000000000002        23.200000000000003        4.3526138165909911     
   3.2000000000000002        24.000000000000000        4.3392832447275236     
   3.2000000000000002        24.800000000000001        4.3211587847161619     
   3.2000000000000002        25.600000000000001        4.2975080700352093     
   3.2000000000000002        26.400000000000002        4.2709126466881520     
   3.2000000000000002        27.200000000000003        4.2416257489608391     
   3.2000000000000002        28.000000000000000        4.2078751736364852     
   3.2000000000000002        28.800000000000001        4.1745948055649045     
   3.2000000000000002        29.600000000000001        4.1415704519387777     
   3.2000000000000002        30.400000000000002        4.1136437029244881     
   3.2000000000000002        31.200000000000003        4.0901751283362922     
   3.2000000000000002        32.000000000000000        4.0733124219199315     
   3.2000000000000002        32.800000000000004        4.0632904499775151     
   3.2000000000000002        33.600000000000001        4.0598484263575436     
   3.2000000000000002        34.399999999999999        4.0616856505983705     
   3.2000000000000002        35.200000000000003        4.0665880127639920     
   3.2000000000000002        36.000000000000000        4.0736702571852632     
   3.2000000000000002        36.800000000000004        4.0809791525492738     
   3.2000000000000002        37.600000000000001        4.0874202796879162     
   3.2000000000000002        38.400000000000006        4.0934625334517625     
   3.2000000000000002        39.200000000000003        4.0951667191987413     
   3.2000000000000002        40.000000000000000        4.0965641043099641     
   3.2000000000000002        40.800000000000004        4.0978815869540623     
   3.2000000000000002        41.600000000000001        4.0990599964216337     
   3.2000000000000002        42.400000000000006        4.0984914401914239     
   3.2000000000000002        43.200000000000003        4.1012048454434975     
   3.2000000000000002        44.000000000000000        4.1019908800379641     
   3.2000000000000002        44.800000000000004        4.1069813775226223     
   3.2000000000000002        45.600000000000001        4.1119239637207015     
   3.2000000000000002        46.400000000000006        4.1180613445696164     
   3.2000000000000002        47.200000000000003        4.1245613852716358     
   3.2000000000000002        48.000000000000000        4.1307740148011423     
   3.2000000000000002        48.800000000000004        4.1364387668668554     
   3.2000000000000002        49.600000000000001        4.1385220836890149     
   3.2000000000000002        50.400000000000006        4.1423915453913658     
   3.2000000000000002        51.200000000000003        4.1423623997846049     
   3.2000000000000002        52.000000000000000        4.1405738779832353     
   3.2000000000000002        52.800000000000004        4.1365613165907087     
   3.2000000000000002        53.600000000000001        4.1308997158034213     
   3.2000000000000002        54.400000000000006        4.1239633645033855     
   3.2000000000000002        55.200000000000003        4.1140045801504526     
   3.2000000000000002        56.000000000000000        4.1060524635102515     
   3.2000000000000002        56.800000000000004        4.0964793702145119     
   3.2000000000000002        57.600000000000001        4.0871452072861558     
   3.2000000000000002        58.400000000000006        4.0776476113997902     
   3.2000000000000002        59.200000000000003        4.0684208924766532     
   3.2000000000000002        60.000000000000000        4.0597114068765165     
   3.2000000000000002        60.800000000000004        4.0521652842706919     
   3.2000000000000002        61.600000000000001        4.0485952618688064     
   3.2000000000000002        62.400000000000006        4.0429825514549460     
   3.2000000000000002        63.200000000000003        4.0426040736768529     
   3.2000000000000002        64.000000000000000        4.0464473553852196     
   3.2000000000000002        64.799999999999997        4.0547247891849585     
   3.2000000000000002        65.600000000000009        4.0668976401108186     
   3.2000000000000002        66.400000000000006        4.0848907419975413     
   3.2000000000000002        67.200000000000003        4.1080107478676986     
   3.2000000000000002        68.000000000000000        4.1347308103092892     
   3.2000000000000002        68.799999999999997        4.1632447827387447     
   3.2000000000000002        69.600000000000009        4.1923909144307414     
   3.2000000000000002        70.400000000000006        4.2206372395623397     
   3.2000000000000002        71.200000000000003        4.2478883581800044     
   3.2000000000000002        72.000000000000000        4.2722052717894581     
   3.2000000000000002        72.799999999999997        4.2937068497218442     
   3.2000000000000002        73.600000000000009        4.3120378896263443     
   3.2000000000000002        74.400000000000006        4.3282250856256042     
   3.2000000000000002        75.200000000000003        4.3387521981728696     
   3.2000000000000002        76.000000000000000        4.3464413473737009     
   3.2000000000000002        76.800000000000011        4.3489088846606929     
   3.2000000000000002        77.600000000000009        4.3463588124994397     
   3.2000000000000002        78.400000000000006        4.3381926169193745     
   3.2000000000000002        79.200000000000003        4.3244372080460698     
   3.2000000000000002        80.000000000000000        4.3035011056199242     
   3.2000000000000002        80.800000000000011        4.2778726582900548     
   3.2000000000000002        81.600000000000009        4.2462307844412877     
   3.2000000000000002        82.400000000000006        4.2108617763517930     
   3.2000000000000002        83.200000000000003        4.1744571170953577     
   3.2000000000000002        84.000000000000000        4.1401363587260622     
   3.2000000000000002        84.800000000000011        4.1087587097119060     
   3.2000000000000002        85.600000000000009        4.0838634546882657     
   3.2000000000000002        86.400000000000006        4.0647574893813330     
   3.2000000000000002        87.200000000000003        4.0533310688000981     
   3.2000000000000002        88.000000000000000        4.0509282248805638     
   3.2000000000000002        88.800000000000011        4.0516709659429884     
   3.2000000000000002        89.600000000000009        4.0574577856559113     
   3.2000000000000002        90.400000000000006        4.0673254807044588     
   3.2000000000000002        91.200000000000003        4.0750729627220625     
   3.2000000000000002        92.000000000000000        4.0806694613471475     
   3.2000000000000002        92.800000000000011        4.0931598627476777     
   3.2000000000000002        93.600000000000009        4.0959349515489372     
   3.2000000000000002        94.400000000000006        4.1003437243340786     
   3.2000000000000002        95.200000000000003        4.1035512063805353     
   3.2000000000000002        96.000000000000000        4.1029144282089920     
   3.2000000000000002        96.800000000000011        4.1044777129588104     
   3.2000000000000002        97.600000000000009        4.1019544462155366     
   3.2000000000000002        98.400000000000006        4.1021644797392467     
   3.2000000000000002        99.200000000000003        4.1013772642721786     
   3.2000000000000002        100.00000000000000        4.1028185359691998     
   3.2000000000000002        100.80000000000001        4.1034284022006977     
   3.2000000000000002        101.60000000000001        4.1047486149157821     
   3.2000000000000002        102.40000000000001        4.1032355378749381     

   4.0000000000000000       0.80000000000000004        4.1029785904125253     
   4.0000000000000000        1.6000000000000001        4.0982890163063459     
   4.0000000000000000        2.4000000000000004        4.0940266500779234     
   4.0000000000000000        3.2000000000000002        4.0871474284053599     
   4.0000000000000000        4.0000000000000000        4.0787104892394588     
   4.0000000000000000        4.8000000000000007        4.0711087075339982     
   4.0000000000000000        5.6000000000000005        4.0653821940153936     
   4.0000000000000000        6.4000000000000004        4.0632403528049910     
   4.0000000000000000        7.2000000000000002        4.0686266182254442     
   4.0000000000000000        8.0000000000000000        4.0792581117495450     
   4.0000000000000000        8.8000000000000007        4.0990807252012118     
   4.0000000000000000        9.6000000000000014        4.1267770930733070     
   4.0000000000000000        10.400000000000000        4.1601269519696817     
   4.0000000000000000        11.200000000000001        4.1996259548443522     
   4.0000000000000000        12.000000000000000        4.2407647173256926     
   4.0000000000000000        12.800000000000001        4.2806262094463641     
   4.0000000000000000        13.600000000000001        4.3171682340870507     
   4.0000000000000000        14.400000000000000        4.3499944965278212     
   4.0000000000000000        15.200000000000001        4.3773318062137436     
   4.0000000000000000        16.000000000000000        4.3990762064298936     
   4.0000000000000000        16.800000000000001        4.4172341704196976     
   4.0000000000000000        17.600000000000001        4.4316015943449614     
   4.0000000000000000        18.400000000000002        4.4409765585107559     
   4.0000000000000000        19.200000000000003        4.4463859606201614     
   4.0000000000000000        20.000000000000000        4.4492215337854564     
   4.0000000000000000        20.800000000000001        4.4510033302777190     
   4.0000000000000000        21.600000000000001        4.4500269393860883     
   4.0000000000000000        22.400000000000002        4.4460814207255126     
   4.0000000000000000        23.200000000000003        4.4397124159303090     
   4.0000000000000000        24.000000000000000        4.4294303239861579     
   4.0000000000000000        24.800000000000001        4.4131050480914684     
   4.0000000000000000        25.600000000000001        4.3915681536061904     
   4.0000000000000000        26.400000000000002        4.3649360494687386     
   4.0000000000000000        27.200000000000003        4.3319601338976534     
   4.0000000000000000        28.000000000000000        4.2939227354526635     
   4.0000000000000000        28.800000000000001        4.2520776495854902     
   4.0000000000000000        29.600000000000001        4.2079752157781369     
   4.0000000000000000        30.400000000000002        4.1681446487450931     
   4.0000000000000000        31.200000000000003        4.1313366509364284     
   4.0000000000000000        32.000000000000000        4.1013263053092093     
   4.0000000000000000        32.800000000000004        4.0801558090669303     
   4.0000000000000000        33.600000000000001        4.0689908599946074     
   4.0000000000000000        34.399999999999999        4.0625245972531037     
   4.0000000000000000        35.200000000000003        4.0630741212701338     
   4.0000000000000000        36.000000000000000        4.0692956054259666     
   4.0000000000000000        36.800000000000004        4.0747091117824912     
   4.0000000000000000        37.600000000000001        4.0812595249427970     
   4.0000000000000000        38.400000000000006        4.0870172812877712     
   4.0000000000000000        39.200000000000003        4.0902430428877095     
   4.0000000000000000        40.000000000000000        4.0936961742013604     
   4.0000000000000000        40.800000000000004        4.0968128286034595     
   4.0000000000000000        41.600000000000001        4.0994801689389515     
   4.0000000000000000        42.400000000000006        4.1013444559220771     
   4.0000000000000000        43.200000000000003        4.1049408072394122     
   4.0000000000000000        44.000000000000000        4.1085439801049652     
   4.0000000000000000        44.800000000000004        4.1168886438503094     
   4.0000000000000000        45.600000000000001        4.1216866371698329     
   4.0000000000000000        46.400000000000006        4.1300591084884131     
   4.0000000000000000        47.200000000000003        4.1392815955515259     
   4.0000000000000000        48.000000000000000        4.1465224587883993     
   4.0000000000000000        48.800000000000004        4.1542800071402821     
   4.0000000000000000        49.600000000000001        4.1599998544455721     
   4.0000000000000000        50.400000000000006        4.1632635760403991     
   4.0000000000000000        51.200000000000003        4.1642080563249824     
   4.0000000000000000        52.000000000000000        4.1635031549189350     
   4.0000000000000000        52.800000000000004        4.1589028202434477     
   4.0000000000000000        53.600000000000001        4.1528665063480092     
   4.0000000000000000        54.400000000000006        4.1439592023444600     
   4.0000000000000000        55.200000000000003        4.1367895420622434     
   4.0000000000000000        56.000000000000000        4.1264395322868896     
   4.0000000000000000        56.800000000000004        4.1156527748983640     
   4.0000000000000000        57.600000000000001        4.1049146979259490     
   4.0000000000000000        58.400000000000006        4.0946988850257098     
   4.0000000000000000        59.200000000000003        4.0843725645685822     
   4.0000000000000000        60.000000000000000        4.0766246096346253     
   4.0000000000000000        60.800000000000004        4.0670463289942669     
   4.0000000000000000        61.600000000000001        4.0597654872500595     
   4.0000000000000000        62.400000000000006        4.0541170168983962     
   4.0000000000000000        63.200000000000003        4.0501645787617662     
   4.0000000000000000        64.000000000000000        4.0488655825376325     
   4.0000000000000000        64.799999999999997        4.0506026400603625     
   4.0000000000000000        65.600000000000009        4.0547797948863105     
   4.0000000000000000        66.400000000000006        4.0629297161330529     
   4.0000000000000000        67.200000000000003        4.0752392416766154     
   4.0000000000000000        68.000000000000000        4.0907175035123799     
   4.0000000000000000        68.799999999999997        4.1083925260150540     
   4.0000000000000000        69.600000000000009        4.1277174632901836     
   4.0000000000000000        70.400000000000006        4.1483188210647270     
   4.0000000000000000        71.200000000000003        4.1670268536988182     
   4.0000000000000000        72.000000000000000        4.1886190213733805     
   4.0000000000000000        72.799999999999997        4.2059919016528591     
   4.0000000000000000        73.600000000000009        4.2243167676937290     
   4.0000000000000000        74.400000000000006        4.2370579911129136     
   4.0000000000000000        75.200000000000003        4.2487833187477619     
   4.0000000000000000        76.000000000000000        4.2559787841252907     
   4.0000000000000000        76.800000000000011        4.2585137134399282     
   4.0000000000000000        77.600000000000009        4.2577995367772248     
   4.0000000000000000        78.400000000000006        4.2521050306105712     
   4.0000000000000000        79.200000000000003        4.2400748573379241     
   4.0000000000000000        80.000000000000000        4.2240218797416453     
   4.0000000000000000        80.800000000000011        4.2033217878636302     
   4.0000000000000000        81.600000000000009        4.1792824831226056     
   4.0000000000000000        82.400000000000006        4.1537282935686948     
   4.0000000000000000        83.200000000000003        4.1263913862894261     
   4.0000000000000000        84.000000000000000        4.1035412286946826     
   4.0000000000000000        84.800000000000011        4.0827779948496055     
   4.0000000000000000        85.600000000000009        4.0683629243111117     
   4.0000000000000000        86.400000000000006        4.0587732736613669     
   4.0000000000000000        87.200000000000003        4.0541321034616402     
   4.0000000000000000        88.000000000000000        4.0543894114491259     
   4.0000000000000000        88.800000000000011        4.0581174165328209     
   4.0000000000000000        89.600000000000009        4.0643658515819485     
   4.0000000000000000        90.400000000000006        4.0718857398981472     
   4.0000000000000000        91.200000000000003        4.0801821334405926     
   4.0000000000000000        92.000000000000000        4.0877895388642829     
   4.0000000000000000        92.800000000000011        4.0929847248430100     
   4.0000000000000000        93.600000000000009        4.0962567924204016     
   4.0000000000000000        94.400000000000006        4.0978041567636376     
   4.0000000000000000        95.200000000000003        4.1011892064768150     
   4.0000000000000000        96.000000000000000        4.1010249956199534     
   4.0000000000000000        96.800000000000011        4.1008693261229494     
   4.0000000000000000        97.600000000000009        4.1001328326410853     
   4.0000000000000000        98.400000000000006        4.1040730749814047     
   4.0000000000000000        99.200000000000003        4.1016329828954490     
   4.0000000000000000        100.00000000000000        4.1028675231901763     
   4.0000000000000000        100.80000000000001        4.1063076202841309     
   4.0000000000000000        101.60000000000001        4.1039367563124181     
   4.0000000000000000        102.40000000000001        4.1056699464029469     

   4.8000000000000007       0.80000000000000004        4.1009340794098534     
   4.8000000000000007        1.6000000000000001        4.0957041729346031     
   4.8000000000000007        2.4000000000000004        4.0891597648507405     
   4.8000000000000007        3.2000000000000002        4.0806444222736342     
   4.8000000000000007        4.0000000000000000        4.0728171353914231     
   4.8000000000000007        4.8000000000000007        4.0656700583204595     
   4.8000000000000007        5.6000000000000005        4.0628336366653128     
   4.8000000000000007        6.4000000000000004        4.0661054893010729     
   4.8000000000000007        7.2000000000000002        4.0781836402335463     
   4.8000000000000007        8.0000000000000000        4.0993075426619106     
   4.8000000000000007        8.8000000000000007        4.1323412942198310     
   4.8000000000000007        9.6000000000000014        4.1729357156196158     
   4.8000000000000007        10.400000000000000        4.2202600864233180     
   4.8000000000000007        11.200000000000001        4.2706785352067129     
   4.8000000000000007        12.000000000000000        4.3200675114626401     
   4.8000000000000007        12.800000000000001        4.3646244894286710     
   4.8000000000000007        13.600000000000001        4.4023078208797370     
   4.8000000000000007        14.400000000000000        4.4321322046726408     
   4.8000000000000007        15.200000000000001        4.4546144778626298     
   4.8000000000000007        16.000000000000000        4.4702715337707231     
   4.8000000000000007        16.800000000000001        4.4798292225953258     
   4.8000000000000007        17.600000000000001        4.4887852613463135     
   4.8000000000000007        18.400000000000002        4.4944572218440957     
   4.8000000000000007        19.200000000000003        4.4944050609631585     
   4.8000000000000007        20.000000000000000        4.4940426955419133     
   4.8000000000000007        20.800000000000001        4.4955000736044086     
   4.8000000000000007        21.600000000000001        4.4955463578506984     
   4.8000000000000007        22.400000000000002        4.4910883525430130     
   4.8000000000000007        23.200000000000003        4.4900169126114040     
   4.8000000000000007        24.000000000000000        4.4938955565788499     
   4.8000000000000007        24.800000000000001        4.4818680683990637     
   4.8000000000000007        25.600000000000001        4.4666716100065154     
   4.8000000000000007        26.400000000000002        4.4476556073079694     
   4.8000000000000007        27.200000000000003        4.4192239216333657     
   4.8000000000000007        28.000000000000000        4.3853577715454506     
   4.8000000000000007        28.800000000000001        4.3415255438274496     
   4.8000000000000007        29.600000000000001        4.2900075170622474     
   4.8000000000000007        30.400000000000002        4.2381723502739872     
   4.8000000000000007        31.200000000000003        4.1874473235843457     
   4.8000000000000007        32.000000000000000        4.1434291691642571     
   4.8000000000000007        32.800000000000004        4.1081490345808023     
   4.8000000000000007        33.600000000000001        4.0837175156398580     
   4.8000000000000007        34.399999999999999        4.0689282353305156     
   4.8000000000000007        35.200000000000003        4.0627802911632589     
   4.8000000000000007        36.000000000000000        4.0635842145576673     
   4.8000000000000007        36.800000000000004        4.0681552994063823     
   4.8000000000000007        37.600000000000001        4.0739548501756966     
   4.8000000000000007        38.400000000000006        4.0798289942168244     
   4.8000000000000007        39.200000000000003        4.0874862088053332     
   4.8000000000000007        40.000000000000000        4.0907573237125989     
   4.8000000000000007        40.800000000000004        4.0982837341569569     
   4.8000000000000007        41.600000000000001        4.0986645897311229     
   4.8000000000000007        42.400000000000006        4.1037960436868399     
   4.8000000000000007        43.200000000000003        4.1093861125904843     
   4.8000000000000007        44.000000000000000        4.1136124367029652     
   4.8000000000000007        44.800000000000004        4.1238524541762649     
   4.8000000000000007        45.600000000000001        4.1330250203640331     
   4.8000000000000007        46.400000000000006        4.1434325034892119     
   4.8000000000000007        47.200000000000003        4.1542775586710006     
   4.8000000000000007        48.000000000000000        4.1650561956912595     
   4.8000000000000007        48.800000000000004        4.1735760922593892     
   4.8000000000000007        49.600000000000001        4.1806421626415506     
   4.8000000000000007        50.400000000000006        4.1845959874315639     
   4.8000000000000007        51.200000000000003        4.1873764116344665     
   4.8000000000000007        52.000000000000000        4.1851725469573564     
   4.8000000000000007        52.800000000000004        4.1801617196604575     
   4.8000000000000007        53.600000000000001        4.1730831485862758     
   4.8000000000000007        54.400000000000006        4.1644159294680421     
   4.8000000000000007        55.200000000000003        4.1540714227509428     
   4.8000000000000007        56.000000000000000        4.1426654059338288     
   4.8000000000000007        56.800000000000004        4.1306141953002520     
   4.8000000000000007        57.600000000000001        4.1188035151532514     
   4.8000000000000007        58.400000000000006        4.1077041833849046     
   4.8000000000000007        59.200000000000003        4.0973054476162272     
   4.8000000000000007        60.000000000000000        4.0887045376612114     
   4.8000000000000007        60.800000000000004        4.0781370040456757     
   4.8000000000000007        61.600000000000001        4.0722165967252817     
   4.8000000000000007        62.400000000000006        4.0655312794445519     
   4.8000000000000007        63.200000000000003        4.0599823746176744     
   4.8000000000000007        64.000000000000000        4.0555348381888656     
   4.8000000000000007        64.799999999999997        4.0533863210206666     
   4.8000000000000007        65.600000000000009        4.0527101131541317     
   4.8000000000000007        66.400000000000006        4.0540893512286651     
   4.8000000000000007        67.200000000000003        4.0582513406782832     
   4.8000000000000007        68.000000000000000        4.0650133857949777     
   4.8000000000000007        68.799999999999997        4.0740055408774154     
   4.8000000000000007        69.600000000000009        4.0837702557220448     
   4.8000000000000007        70.400000000000006        4.0976936439594676     
   4.8000000000000007        71.200000000000003        4.1116285112593207     
   4.8000000000000007        72.000000000000000        4.1269997082150329     
   4.8000000000000007        72.799999999999997        4.1400894831947461     
   4.8000000000000007        73.600000000000009        4.1531478761066243     
   4.8000000000000007        74.400000000000006        4.1659904137108432     
   4.8000000000000007        75.200000000000003        4.1776827758727668     
   4.8000000000000007        76.000000000000000        4.1854458113800597     
   4.8000000000000007        76.800000000000011        4.1913969306128323     
   4.8000000000000007        77.600000000000009        4.1917112970069192     
   4.8000000000000007        78.400000000000006        4.1885820151312645     
   4.8000000000000007        79.200000000000003        4.1820283870441681     
   4.8000000000000007        80.000000000000000        4.1722608499007245     
   4.8000000000000007        80.800000000000011        4.1577025590015584     
   4.8000000000000007        81.600000000000009        4.1414687236525367     
   4.8000000000000007        82.400000000000006        4.1247195710160085     
   4.8000000000000007        83.200000000000003        4.1072302376834200     
   4.8000000000000007        84.000000000000000        4.0922600884402884     
   4.8000000000000007        84.800000000000011        4.0789605501315327     
   4.8000000000000007        85.600000000000009        4.0699579531221355     
   4.8000000000000007        86.400000000000006        4.0651502395897356     
   4.8000000000000007        87.200000000000003        4.0624921373935594     
   4.8000000000000007        88.000000000000000        4.0636081432596853     
   4.8000000000000007        88.800000000000011        4.0674869137926022     
   4.8000000000000007        89.600000000000009        4.0724239317335593     
   4.8000000000000007        90.400000000000006        4.0778967758260967     
   4.8000000000000007        91.200000000000003        4.0837095498752047     
   4.8000000000000007        92.000000000000000        4.0885137403159426     
   4.8000000000000007        92.800000000000011        4.0932885477545176     
   4.8000000000000007        93.600000000000009        4.0959100882968933     
   4.8000000000000007        94.400000000000006        4.0970817758214029     
   4.8000000000000007        95.200000000000003        4.0981182010130803     
   4.8000000000000007        96.000000000000000        4.0985922347660040     
   4.8000000000000007        96.800000000000011        4.0993266413407703     
   4.8000000000000007        97.600000000000009        4.1003726589425176     
   4.8000000000000007        98.400000000000006        4.0999380015901536     
   4.8000000000000007        99.200000000000003        4.1016835463775099     
   4.8000000000000007        100.00000000000000        4.1018234103421323     
   4.8000000000000007        100.80000000000001        4.1036415996399347     
   4.8000000000000007        101.60000000000001        4.1032670558672715     
   4.8000000000000007        102.40000000000001        4.1033082696231498     

   5.6000000000000005       0.80000000000000004        4.0982554992088813     
   5.6000000000000005        1.6000000000000001        4.0914935515203092     
   5.6000000000000005        2.4000000000000004        4.0861058303829836     
   5.6000000000000005        3.2000000000000002        4.0762846752669191     
   5.6000000000000005        4.0000000000000000        4.0674785848197956     
   5.6000000000000005        4.8000000000000007        4.0624047168349353     
   5.6000000000000005        5.6000000000000005        4.0631506308935759     
   5.6000000000000005        6.4000000000000004        4.0740747750508701     
   5.6000000000000005        7.2000000000000002        4.0960738723463486     
   5.6000000000000005        8.0000000000000000        4.1303459875339410     
   5.6000000000000005        8.8000000000000007        4.1762966238629877     
   5.6000000000000005        9.6000000000000014        4.2304695923038143     
   5.6000000000000005        10.400000000000000        4.2912517140774851     
   5.6000000000000005        11.200000000000001        4.3494828534118097     
   5.6000000000000005        12.000000000000000        4.4012815368103340     
   5.6000000000000005        12.800000000000001        4.4421308476770687     
   5.6000000000000005        13.600000000000001        4.4705523342990965     
   5.6000000000000005        14.400000000000000        4.4903554367528216     
   5.6000000000000005        15.200000000000001        4.4877259994061207     
   5.6000000000000005        16.000000000000000        4.4903807412035173     
   5.6000000000000005        16.800000000000001        4.4980689000631653     
   5.6000000000000005        17.600000000000001        4.4963048835161095     
   5.6000000000000005        18.400000000000002        4.4982204173051992     
   5.6000000000000005        19.200000000000003        4.4902326586520367     
   5.6000000000000005        20.000000000000000        4.4933429018219870     
   5.6000000000000005        20.800000000000001        4.4936030755096423     
   5.6000000000000005        21.600000000000001        4.4990753911178496     
   5.6000000000000005        22.400000000000002        4.4991216588661196     
   5.6000000000000005        23.200000000000003        4.4998148917573157     
   5.6000000000000005        24.000000000000000        4.4864894150359120     
   5.6000000000000005        24.800000000000001        4.4996026768988839     
   5.6000000000000005        25.600000000000001        4.4930541953773506     
   5.6000000000000005        26.400000000000002        4.4970161684077885     
   5.6000000000000005        27.200000000000003        4.4856151738906016     
   5.6000000000000005        28.000000000000000        4.4608514553059173     
   5.6000000000000005        28.800000000000001        4.4247866388924031     
   5.6000000000000005        29.600000000000001        4.3766074859051072     
   5.6000000000000005        30.400000000000002        4.3172838390835606     
   5.6000000000000005        31.200000000000003        4.2568243520628064     
   5.6000000000000005        32.000000000000000        4.1982183913870070     
   5.6000000000000005        32.800000000000004        4.1450631696928566     
   5.6000000000000005        33.600000000000001        4.1072746134616631     
   5.6000000000000005        34.399999999999999        4.0809400969761214     
   5.6000000000000005        35.200000000000003        4.0660744789445040     
   5.6000000000000005        36.000000000000000        4.0592537707418472     
   5.6000000000000005        36.800000000000004        4.0603812842759579     
   5.6000000000000005        37.600000000000001        4.0651514202425663     
   5.6000000000000005        38.400000000000006        4.0728733415893270     
   5.6000000000000005        39.200000000000003        4.0773906428745041     
   5.6000000000000005        40.000000000000000        4.0824044329471372     
   5.6000000000000005        40.800000000000004        4.0905374641365588     
   5.6000000000000005        41.600000000000001        4.0965319986602475     
   5.6000000000000005        42.400000000000006        4.1036817913364443     
   5.6000000000000005        43.200000000000003        4.1114321572329855     
   5.6000000000000005        44.000000000000000        4.1215525254682666     
   5.6000000000000005        44.800000000000004        4.1323551236723244     
   5.6000000000000005        45.600000000000001        4.1455096017435409     
   5.6000000000000005        46.400000000000006        4.1580463113979063     
   5.6000000000000005        47.200000000000003        4.1716352434988693     
   5.6000000000000005        48.000000000000000        4.1839473188365330     
   5.6000000000000005        48.800000000000004        4.1945154431091760     
   5.6000000000000005        49.600000000000001        4.2019115012032540     
   5.6000000000000005        50.400000000000006        4.2069279351418594     
   5.6000000000000005        51.200000000000003        4.2083207962288540     
   5.6000000000000005        52.000000000000000        4.2060045666585113     
   5.6000000000000005        52.800000000000004        4.2003052295182286     
   5.6000000000000005        53.600000000000001        4.1914268197367228     
   5.6000000000000005        54.400000000000006        4.1805950910455305     
   5.6000000000000005        55.200000000000003        4.1671542421744672     
   5.6000000000000005        56.000000000000000        4.1540623383314754     
   5.6000000000000005        56.800000000000004        4.1403585499120608     
   5.6000000000000005        57.600000000000001        4.1269326120893757     
   5.6000000000000005        58.400000000000006        4.1151945441261528     
   5.6000000000000005        59.200000000000003        4.1043996554978648     
   5.6000000000000005        60.000000000000000        4.0953894148717689     
   5.6000000000000005        60.800000000000004        4.0865995620795443     
   5.6000000000000005        61.600000000000001        4.0795232208606071     
   5.6000000000000005        62.400000000000006        4.0734063552070356     
   5.6000000000000005        63.200000000000003        4.0681405240843604     
   5.6000000000000005        64.000000000000000        4.0629410217180553     
   5.6000000000000005        64.799999999999997        4.0581127557433234     
   5.6000000000000005        65.600000000000009        4.0547937799746432     
   5.6000000000000005        66.400000000000006        4.0536314140632417     
   5.6000000000000005        67.200000000000003        4.0522580929095602     
   5.6000000000000005        68.000000000000000        4.0537756713171555     
   5.6000000000000005        68.799999999999997        4.0568053370347865     
   5.6000000000000005        69.600000000000009        4.0634908410003279     
   5.6000000000000005        70.400000000000006        4.0691933647798262     
   5.6000000000000005        71.200000000000003        4.0774622706245642     
   5.6000000000000005        72.000000000000000        4.0879289659078459     
   5.6000000000000005        72.799999999999997        4.0989535397230750     
   5.6000000000000005        73.600000000000009        4.1107747233257843     
   5.6000000000000005        74.400000000000006        4.1223307157036189     
   5.6000000000000005        75.200000000000003        4.1334044529504199     
   5.6000000000000005        76.000000000000000        4.1433671661903384     
   5.6000000000000005        76.800000000000011        4.1516730599452591     
   5.6000000000000005        77.600000000000009        4.1566691809953538     
   5.6000000000000005        78.400000000000006        4.1562878026957346     
   5.6000000000000005        79.200000000000003        4.1565265618262321     
   5.6000000000000005        80.000000000000000        4.1503864522623157     
   5.6000000000000005        80.800000000000011        4.1428193504296651     
   5.6000000000000005        81.600000000000009        4.1338513147154856     
   5.6000000000000005        82.400000000000006        4.1221828916164807     
   5.6000000000000005        83.200000000000003        4.1106925765673301     
   5.6000000000000005        84.000000000000000        4.0991875010230663     
   5.6000000000000005        84.800000000000011        4.0906737455538069     
   5.6000000000000005        85.600000000000009        4.0829952432278809     
   5.6000000000000005        86.400000000000006        4.0785835024024575     
   5.6000000000000005        87.200000000000003        4.0757700887297155     
   5.6000000000000005        88.000000000000000        4.0759172956559393     
   5.6000000000000005        88.800000000000011        4.0778285154017979     
   5.6000000000000005        89.600000000000009        4.0797455434128773     
   5.6000000000000005        90.400000000000006        4.0837084784420936     
   5.6000000000000005        91.200000000000003        4.0858812524491892     
   5.6000000000000005        92.000000000000000        4.0891111376815577     
   5.6000000000000005        92.800000000000011        4.0916351298919951     
   5.6000000000000005        93.600000000000009        4.0934185498682183     
   5.6000000000000005        94.400000000000006        4.0942147547241605     
   5.6000000000000005        95.200000000000003        4.0955087507969949     
   5.6000000000000005        96.000000000000000        4.0959098508901173     
   5.6000000000000005        96.800000000000011        4.0968337628981812     
   5.6000000000000005        97.600000000000009        4.0981103057626553     
   5.6000000000000005        98.400000000000006        4.0982779093803163     
   5.6000000000000005        99.200000000000003        4.1015653278551891     
   5.6000000000000005        100.00000000000000        4.1019929967293347     
   5.6000000000000005        100.80000000000001        4.1026601748005564     
   5.6000000000000005        101.60000000000001        4.1026515613357821     
   5.6000000000000005        102.40000000000001        4.1017112382748779     

   6.4000000000000004       0.80000000000000004        4.0946937033382182     
   6.4000000000000004        1.6000000000000001        4.0874497800915295     
   6.4000000000000004        2.4000000000000004        4.0789744443281624     
   6.4000000000000004        3.2000000000000002        4.0692006773982490     
   6.4000000000000004        4.0000000000000000        4.0637595472858177     
   6.4000000000000004        4.8000000000000007        4.0617831206084043     
   6.4000000000000004        5.6000000000000005        4.0691601419590047     
   6.4000000000000004        6.4000000000000004        4.0888706679265816     
   6.4000000000000004        7.2000000000000002        4.1227542350652628     
   6.4000000000000004        8.0000000000000000        4.1710121026841334     
   6.4000000000000004        8.8000000000000007        4.2314128566122617     
   6.4000000000000004        9.6000000000000014        4.2990650015212148     
   6.4000000000000004        10.400000000000000        4.3654266955138690     
   6.4000000000000004        11.200000000000001        4.4239617378393836     
   6.4000000000000004        12.000000000000000        4.4679394122506197     
   6.4000000000000004        12.800000000000001        4.4954038665588918     
   6.4000000000000004        13.600000000000001        4.4944457916673271     
   6.4000000000000004        14.400000000000000        4.4994813528264626     
   6.4000000000000004        15.200000000000001        4.4936311563643692     
   6.4000000000000004        16.000000000000000        4.4978792188555312     
   6.4000000000000004        16.800000000000001        4.4882621063766148     
   6.4000000000000004        17.600000000000001        4.4896444889550029     
   6.4000000000000004        18.400000000000002        4.4931481715133135     
   6.4000000000000004        19.200000000000003        4.4946657461408241     
   6.4000000000000004        20.000000000000000        4.4906513005797093     
   6.4000000000000004        20.800000000000001        4.4980047757386288     
   6.4000000000000004        21.600000000000001        4.4867612477982766     
   6.4000000000000004        22.400000000000002        4.4901673082272797     
   6.4000000000000004        23.200000000000003        4.4961265463914524     
   6.4000000000000004        24.000000000000000        4.4963409452629808     
   6.4000000000000004        24.800000000000001        4.4909128065148298     
   6.4000000000000004        25.600000000000001        4.4908878080946941     
   6.4000000000000004        26.400000000000002        4.4958982860895222     
   6.4000000000000004        27.200000000000003        4.4897997490035433     
   6.4000000000000004        28.000000000000000        4.4958965195983236     
   6.4000000000000004        28.800000000000001        4.4874946712832662     
   6.4000000000000004        29.600000000000001        4.4523753784354430     
   6.4000000000000004        30.400000000000002        4.3987710078515807     
   6.4000000000000004        31.200000000000003        4.3331796421520608     
   6.4000000000000004        32.000000000000000        4.2624639858364644     
   6.4000000000000004        32.800000000000004        4.1960257896651161     
   6.4000000000000004        33.600000000000001        4.1390722732128573     
   6.4000000000000004        34.399999999999999        4.0983003330202621     
   6.4000000000000004        35.200000000000003        4.0712131216571690     
   6.4000000000000004        36.000000000000000        4.0568801259269973     
   6.4000000000000004        36.800000000000004        4.0523677199872639     
   6.4000000000000004        37.600000000000001        4.0528894810625271     
   6.4000000000000004        38.400000000000006        4.0593466887051939     
   6.4000000000000004        39.200000000000003        4.0665327368201609     
   6.4000000000000004        40.000000000000000        4.0746748922091891     
   6.4000000000000004        40.800000000000004        4.0826409222577569     
   6.4000000000000004        41.600000000000001        4.0909677236590865     
   6.4000000000000004        42.400000000000006        4.1011820492030484     
   6.4000000000000004        43.200000000000003        4.1126637341086942     
   6.4000000000000004        44.000000000000000        4.1250662574930077     
   6.4000000000000004        44.800000000000004        4.1391431408444879     
   6.4000000000000004        45.600000000000001        4.1518641840565733     
   6.4000000000000004        46.400000000000006        4.1713210300830506     
   6.4000000000000004        47.200000000000003        4.1872665309620345     
   6.4000000000000004        48.000000000000000        4.2016160639241837     
   6.4000000000000004        48.800000000000004        4.2147188528068149     
   6.4000000000000004        49.600000000000001        4.2227353243496566     
   6.4000000000000004        50.400000000000006        4.2277001537491312     
   6.4000000000000004        51.200000000000003        4.2284289588712269     
   6.4000000000000004        52.000000000000000        4.2253428488857532     
   6.4000000000000004        52.800000000000004        4.2183999125528047     
   6.4000000000000004        53.600000000000001        4.2069832513184426     
   6.4000000000000004        54.400000000000006        4.1929280394297122     
   6.4000000000000004        55.200000000000003        4.1773842454114041     
   6.4000000000000004        56.000000000000000        4.1611712471961999     
   6.4000000000000004        56.800000000000004        4.1446419585330094     
   6.4000000000000004        57.600000000000001        4.1306191890752784     
   6.4000000000000004        58.400000000000006        4.1168391971244178     
   6.4000000000000004        59.200000000000003        4.1048872478782563     
   6.4000000000000004        60.000000000000000        4.0954128615783141     
   6.4000000000000004        60.800000000000004        4.0872413613634322     
   6.4000000000000004        61.600000000000001        4.0806736796452068     
   6.4000000000000004        62.400000000000006        4.0767310827592631     
   6.4000000000000004        63.200000000000003        4.0709941615900131     
   6.4000000000000004        64.000000000000000        4.0669287348804071     
   6.4000000000000004        64.799999999999997        4.0624572768220766     
   6.4000000000000004        65.600000000000009        4.0593482847010787     
   6.4000000000000004        66.400000000000006        4.0567251255131875     
   6.4000000000000004        67.200000000000003        4.0534145859319413     
   6.4000000000000004        68.000000000000000        4.0525711450591198     
   6.4000000000000004        68.799999999999997        4.0522350584622506     
   6.4000000000000004        69.600000000000009        4.0546357980228507     
   6.4000000000000004        70.400000000000006        4.0580266346036309     
   6.4000000000000004        71.200000000000003        4.0649352012007931     
   6.4000000000000004        72.000000000000000        4.0726843694430777     
   6.4000000000000004        72.799999999999997        4.0820128737476900     
   6.4000000000000004        73.600000000000009        4.0929795033278955     
   6.4000000000000004        74.400000000000006        4.1053014495672180     
   6.4000000000000004        75.200000000000003        4.1178700244631736     
   6.4000000000000004        76.000000000000000        4.1298974799069912     
   6.4000000000000004        76.800000000000011        4.1404697559454995     
   6.4000000000000004        77.600000000000009        4.1480696642368189     
   6.4000000000000004        78.400000000000006        4.1548550061713936     
   6.4000000000000004        79.200000000000003        4.1568168962473973     
   6.4000000000000004        80.000000000000000        4.1560991820749100     
   6.4000000000000004        80.800000000000011        4.1530220122112551     
   6.4000000000000004        81.600000000000009        4.1460247916036925     
   6.4000000000000004        82.400000000000006        4.1388631527131112     
   6.4000000000000004        83.200000000000003        4.1298202218260682     
   6.4000000000000004        84.000000000000000        4.1202283601188894     
   6.4000000000000004        84.800000000000011        4.1115729492794664     
   6.4000000000000004        85.600000000000009        4.1034557554543349     
   6.4000000000000004        86.400000000000006        4.0967875237898523     
   6.4000000000000004        87.200000000000003        4.0918683080191975     
   6.4000000000000004        88.000000000000000        4.0886838051427965     
   6.4000000000000004        88.800000000000011        4.0871242503934742     
   6.4000000000000004        89.600000000000009        4.0863748727335745     
   6.4000000000000004        90.400000000000006        4.0864477860071506     
   6.4000000000000004        91.200000000000003        4.0877674329208533     
   6.4000000000000004        92.000000000000000        4.0885674645250774     
   6.4000000000000004        92.800000000000011        4.0897719822082426     
   6.4000000000000004        93.600000000000009        4.0910138821735273     
   6.4000000000000004        94.400000000000006        4.0917365562089874     
   6.4000000000000004        95.200000000000003        4.0914076328383144     
   6.4000000000000004        96.000000000000000        4.0934214168576446     
   6.4000000000000004        96.800000000000011        4.0947363408417816     
   6.4000000000000004        97.600000000000009        4.0960074556349131     
   6.4000000000000004        98.400000000000006        4.0977576873073120     
   6.4000000000000004        99.200000000000003        4.0997830257719743     
   6.4000000000000004        100.00000000000000        4.1014265242283736     
   6.4000000000000004        100.80000000000001        4.1016133070217187     
   6.4000000000000004        101.60000000000001        4.1007753361024060     
   6.4000000000000004        102.40000000000001        4.0994235578706517     

   7.2000000000000002       0.80000000000000004        4.0907399723098665     
   7.2000000000000002        1.6000000000000001        4.0829892721151237     
   7.2000000000000002        2.4000000000000004        4.0737057494373685     
   7.2000000000000002        3.2000000000000002        4.0645813511686688     
   7.2000000000000002        4.0000000000000000        4.0620313057047870     
   7.2000000000000002        4.8000000000000007        4.0642472781087760     
   7.2000000000000002        5.6000000000000005        4.0789996367848422     
   7.2000000000000002        6.4000000000000004        4.1103557021984098     
   7.2000000000000002        7.2000000000000002        4.1566449515884836     
   7.2000000000000002        8.0000000000000000        4.2198699070680137     
   7.2000000000000002        8.8000000000000007        4.2931172769766794     
   7.2000000000000002        9.6000000000000014        4.3699350583330334     
   7.2000000000000002        10.400000000000000        4.4330539718898558     
   7.2000000000000002        11.200000000000001        4.4796242458560043     
   7.2000000000000002        12.000000000000000        4.4902541833420138     
   7.2000000000000002        12.800000000000001        4.4958945208847387     
   7.2000000000000002        13.600000000000001        4.4889916177590345     
   7.2000000000000002        14.400000000000000        4.4912700551346472     
   7.2000000000000002        15.200000000000001        4.4888104152640720     
   7.2000000000000002        16.000000000000000        4.4913512655234626     
   7.2000000000000002        16.800000000000001        4.4909811646119184     
   7.2000000000000002        17.600000000000001        4.4928499447673174     
   7.2000000000000002        18.400000000000002        4.4943454062396526     
   7.2000000000000002        19.200000000000003        4.4958837849826434     
   7.2000000000000002        20.000000000000000        4.4963824613658812     
   7.2000000000000002        20.800000000000001        4.4945156140899831     
   7.2000000000000002        21.600000000000001        4.4974057799866465     
   7.2000000000000002        22.400000000000002        4.5003123196694839     
   7.2000000000000002        23.200000000000003        4.4859988846979775     
   7.2000000000000002        24.000000000000000        4.4894476954301084     
   7.2000000000000002        24.800000000000001        4.4916638247990690     
   7.2000000000000002        25.600000000000001        4.4973857515221889     
   7.2000000000000002        26.400000000000002        4.4880273442118970     
   7.2000000000000002        27.200000000000003        4.4949352301621657     
   7.2000000000000002        28.000000000000000        4.4860390315356371     
   7.2000000000000002        28.800000000000001        4.4966042579094294     
   7.2000000000000002        29.600000000000001        4.4855086557592365     
   7.2000000000000002        30.400000000000002        4.4651031690968477     
   7.2000000000000002        31.200000000000003        4.4070320003502754     
   7.2000000000000002        32.000000000000000        4.3321768989815110     
   7.2000000000000002        32.800000000000004        4.2521634699736648     
   7.2000000000000002        33.600000000000001        4.1790614291660866     
   7.2000000000000002        34.399999999999999        4.1198412158352316     
   7.2000000000000002        35.200000000000003        4.0803511675440989     
   7.2000000000000002        36.000000000000000        4.0538857796786933     
   7.2000000000000002        36.800000000000004        4.0428897490256315     
   7.2000000000000002        37.600000000000001        4.0415033689984829     
   7.2000000000000002        38.400000000000006        4.0449998552578901     
   7.2000000000000002        39.200000000000003        4.0528247330844538     
   7.2000000000000002        40.000000000000000        4.0622470534572264     
   7.2000000000000002        40.800000000000004        4.0730322086642481     
   7.2000000000000002        41.600000000000001        4.0839477576545233     
   7.2000000000000002        42.400000000000006        4.0966046653217276     
   7.2000000000000002        43.200000000000003        4.1108525715058404     
   7.2000000000000002        44.000000000000000        4.1258273110788055     
   7.2000000000000002        44.800000000000004        4.1438471014448304     
   7.2000000000000002        45.600000000000001        4.1615222765227724     
   7.2000000000000002        46.400000000000006        4.1815323182347690     
   7.2000000000000002        47.200000000000003        4.1987284206277682     
   7.2000000000000002        48.000000000000000        4.2168019585442513     
   7.2000000000000002        48.800000000000004        4.2309952980106935     
   7.2000000000000002        49.600000000000001        4.2408115963682897     
   7.2000000000000002        50.400000000000006        4.2459127195196160     
   7.2000000000000002        51.200000000000003        4.2462354279985153     
   7.2000000000000002        52.000000000000000        4.2414798746273199     
   7.2000000000000002        52.800000000000004        4.2324401350497665     
   7.2000000000000002        53.600000000000001        4.2192449327891941     
   7.2000000000000002        54.400000000000006        4.2022926513609429     
   7.2000000000000002        55.200000000000003        4.1838944344007825     
   7.2000000000000002        56.000000000000000        4.1650642519859176     
   7.2000000000000002        56.800000000000004        4.1452787871959913     
   7.2000000000000002        57.600000000000001        4.1302013921154801     
   7.2000000000000002        58.400000000000006        4.1156796458933611     
   7.2000000000000002        59.200000000000003        4.1008865020818792     
   7.2000000000000002        60.000000000000000        4.0905888304384268     
   7.2000000000000002        60.800000000000004        4.0827681486971823     
   7.2000000000000002        61.600000000000001        4.0763295371528692     
   7.2000000000000002        62.400000000000006        4.0718044251468113     
   7.2000000000000002        63.200000000000003        4.0671159409712585     
   7.2000000000000002        64.000000000000000        4.0651880416088337     
   7.2000000000000002        64.799999999999997        4.0628179620472320     
   7.2000000000000002        65.600000000000009        4.0600829884403336     
   7.2000000000000002        66.400000000000006        4.0572445542134412     
   7.2000000000000002        67.200000000000003        4.0569288347209298     
   7.2000000000000002        68.000000000000000        4.0551068106529016     
   7.2000000000000002        68.799999999999997        4.0548649042527369     
   7.2000000000000002        69.600000000000009        4.0554106614477705     
   7.2000000000000002        70.400000000000006        4.0601071783325882     
   7.2000000000000002        71.200000000000003        4.0659933600797746     
   7.2000000000000002        72.000000000000000        4.0742245275618050     
   7.2000000000000002        72.799999999999997        4.0836738696100863     
   7.2000000000000002        73.600000000000009        4.0970085098550557     
   7.2000000000000002        74.400000000000006        4.1097356998978709     
   7.2000000000000002        75.200000000000003        4.1243849278561973     
   7.2000000000000002        76.000000000000000        4.1387186879367857     
   7.2000000000000002        76.800000000000011        4.1514426508010107     
   7.2000000000000002        77.600000000000009        4.1645072313283977     
   7.2000000000000002        78.400000000000006        4.1721182570342661     
   7.2000000000000002        79.200000000000003        4.1776688871875738     
   7.2000000000000002        80.000000000000000        4.1805602850487018     
   7.2000000000000002        80.800000000000011        4.1792434467205588     
   7.2000000000000002        81.600000000000009        4.1744549230237196     
   7.2000000000000002        82.400000000000006        4.1670566967830664     
   7.2000000000000002        83.200000000000003        4.1582068942859891     
   7.2000000000000002        84.000000000000000        4.1476873172351647     
   7.2000000000000002        84.800000000000011        4.1364833678968509     
   7.2000000000000002        85.600000000000009        4.1255032177623097     
   7.2000000000000002        86.400000000000006        4.1158178030801462     
   7.2000000000000002        87.200000000000003        4.1081411112226638     
   7.2000000000000002        88.000000000000000        4.1007941367603999     
   7.2000000000000002        88.800000000000011        4.0962282730210191     
   7.2000000000000002        89.600000000000009        4.0923528915370335     
   7.2000000000000002        90.400000000000006        4.0893354514648665     
   7.2000000000000002        91.200000000000003        4.0879881768447603     
   7.2000000000000002        92.000000000000000        4.0879671689406187     
   7.2000000000000002        92.800000000000011        4.0882619198747081     
   7.2000000000000002        93.600000000000009        4.0874036829533917     
   7.2000000000000002        94.400000000000006        4.0891003855085613     
   7.2000000000000002        95.200000000000003        4.0900931251013377     
   7.2000000000000002        96.000000000000000        4.0912877428762027     
   7.2000000000000002        96.800000000000011        4.0918340902355901     
   7.2000000000000002        97.600000000000009        4.0944174884220104     
   7.2000000000000002        98.400000000000006        4.0964870378714435     
   7.2000000000000002        99.200000000000003        4.0985317770674508     
   7.2000000000000002        100.00000000000000        4.0996950283065496     
   7.2000000000000002        100.80000000000001        4.1002912373892055     
   7.2000000000000002        101.60000000000001        4.1011083451084698     
   7.2000000000000002        102.40000000000001        4.0965648976309312     

   8.0000000000000000       0.80000000000000004        4.0865159449031658     
   8.0000000000000000        1.6000000000000001        4.0778187820111595     
   8.0000000000000000        2.4000000000000004        4.0680570153642126     
   8.0000000000000000        3.2000000000000002        4.0617853970495990     
   8.0000000000000000        4.0000000000000000        4.0607988873987866     
   8.0000000000000000        4.8000000000000007        4.0687217947427676     
   8.0000000000000000        5.6000000000000005        4.0932234852926515     
   8.0000000000000000        6.4000000000000004        4.1357069410827361     
   8.0000000000000000        7.2000000000000002        4.1955941045828959     
   8.0000000000000000        8.0000000000000000        4.2734341355139085     
   8.0000000000000000        8.8000000000000007        4.3549777677865702     
   8.0000000000000000        9.6000000000000014        4.4290671382010416     
   8.0000000000000000        10.400000000000000        4.4823265395549052     
   8.0000000000000000        11.200000000000001        4.4962122115484497     
   8.0000000000000000        12.000000000000000        4.4907780700850770     
   8.0000000000000000        12.800000000000001        4.4617395802307449     
   8.0000000000000000        13.600000000000001        4.4060669645252206     
   8.0000000000000000        14.400000000000000        4.3645864484465573     
   8.0000000000000000        15.200000000000001        4.3461886030059622     
   8.0000000000000000        16.000000000000000        4.3393851910562153     
   8.0000000000000000        16.800000000000001        4.3392832142466675     
   8.0000000000000000        17.600000000000001        4.3398489296598513     
   8.0000000000000000        18.400000000000002        4.3431384989601343     
   8.0000000000000000        19.200000000000003        4.3465828546562948     
   8.0000000000000000        20.000000000000000        4.3515425986036993     
   8.0000000000000000        20.800000000000001        4.3565285729231116     
   8.0000000000000000        21.600000000000001        4.3594511764559840     
   8.0000000000000000        22.400000000000002        4.3636878996763464     
   8.0000000000000000        23.200000000000003        4.3697788445753076     
   8.0000000000000000        24.000000000000000        4.3741502828781886     
   8.0000000000000000        24.800000000000001        4.3731165267461929     
   8.0000000000000000        25.600000000000001        4.3827747099961147     
   8.0000000000000000        26.400000000000002        4.4027625930475933     
   8.0000000000000000        27.200000000000003        4.4459673861508628     
   8.0000000000000000        28.000000000000000        4.4969513128704035     
   8.0000000000000000        28.800000000000001        4.4994624179609586     
   8.0000000000000000        29.600000000000001        4.4975291957686059     
   8.0000000000000000        30.400000000000002        4.4963146897578516     
   8.0000000000000000        31.200000000000003        4.4660458595271786     
   8.0000000000000000        32.000000000000000        4.3999049166397919     
   8.0000000000000000        32.800000000000004        4.3125862077930668     
   8.0000000000000000        33.600000000000001        4.2241714686119876     
   8.0000000000000000        34.399999999999999        4.1471494260339155     
   8.0000000000000000        35.200000000000003        4.0908629112401780     
   8.0000000000000000        36.000000000000000        4.0540323205007915     
   8.0000000000000000        36.800000000000004        4.0342498287311690     
   8.0000000000000000        37.600000000000001        4.0277314498933050     
   8.0000000000000000        38.400000000000006        4.0313726839550883     
   8.0000000000000000        39.200000000000003        4.0399167306117532     
   8.0000000000000000        40.000000000000000        4.0513212685156157     
   8.0000000000000000        40.800000000000004        4.0640857548935063     
   8.0000000000000000        41.600000000000001        4.0777506976444924     
   8.0000000000000000        42.400000000000006        4.0918012376651207     
   8.0000000000000000        43.200000000000003        4.1079476429438699     
   8.0000000000000000        44.000000000000000        4.1250718304042193     
   8.0000000000000000        44.800000000000004        4.1438124511815717     
   8.0000000000000000        45.600000000000001        4.1643770815561343     
   8.0000000000000000        46.400000000000006        4.1852220585037765     
   8.0000000000000000        47.200000000000003        4.2073536247294792     
   8.0000000000000000        48.000000000000000        4.2270726684165361     
   8.0000000000000000        48.800000000000004        4.2426156877698533     
   8.0000000000000000        49.600000000000001        4.2536528693673956     
   8.0000000000000000        50.400000000000006        4.2596764165241794     
   8.0000000000000000        51.200000000000003        4.2590312759190976     
   8.0000000000000000        52.000000000000000        4.2538277714941222     
   8.0000000000000000        52.800000000000004        4.2428518295279209     
   8.0000000000000000        53.600000000000001        4.2269258241780516     
   8.0000000000000000        54.400000000000006        4.2092432130466042     
   8.0000000000000000        55.200000000000003        4.1886249892316130     
   8.0000000000000000        56.000000000000000        4.1673297251747137     
   8.0000000000000000        56.800000000000004        4.1466315095447905     
   8.0000000000000000        57.600000000000001        4.1270559154896747     
   8.0000000000000000        58.400000000000006        4.1095634243264652     
   8.0000000000000000        59.200000000000003        4.0961681353691164     
   8.0000000000000000        60.000000000000000        4.0838689782615489     
   8.0000000000000000        60.800000000000004        4.0749335492667829     
   8.0000000000000000        61.600000000000001        4.0686652871513251     
   8.0000000000000000        62.400000000000006        4.0640355464343383     
   8.0000000000000000        63.200000000000003        4.0619869038798324     
   8.0000000000000000        64.000000000000000        4.0595416382184650     
   8.0000000000000000        64.799999999999997        4.0592226958067421     
   8.0000000000000000        65.600000000000009        4.0571822099734636     
   8.0000000000000000        66.400000000000006        4.0570652097705722     
   8.0000000000000000        67.200000000000003        4.0567491259064763     
   8.0000000000000000        68.000000000000000        4.0567848185861246     
   8.0000000000000000        68.799999999999997        4.0587761261703914     
   8.0000000000000000        69.600000000000009        4.0615710845943438     
   8.0000000000000000        70.400000000000006        4.0669853748603622     
   8.0000000000000000        71.200000000000003        4.0747949459978843     
   8.0000000000000000        72.000000000000000        4.0844306036309703     
   8.0000000000000000        72.799999999999997        4.0965188377192145     
   8.0000000000000000        73.600000000000009        4.1111041995697430     
   8.0000000000000000        74.400000000000006        4.1277277173177547     
   8.0000000000000000        75.200000000000003        4.1449096525747651     
   8.0000000000000000        76.000000000000000        4.1614439776596157     
   8.0000000000000000        76.800000000000011        4.1784794481438468     
   8.0000000000000000        77.600000000000009        4.1922794276125019     
   8.0000000000000000        78.400000000000006        4.2033660943315034     
   8.0000000000000000        79.200000000000003        4.2115415894834642     
   8.0000000000000000        80.000000000000000        4.2145926727753382     
   8.0000000000000000        80.800000000000011        4.2124351177225643     
   8.0000000000000000        81.600000000000009        4.2085289639585381     
   8.0000000000000000        82.400000000000006        4.2001679920484181     
   8.0000000000000000        83.200000000000003        4.1896739416259781     
   8.0000000000000000        84.000000000000000        4.1757324433324818     
   8.0000000000000000        84.800000000000011        4.1613257125069829     
   8.0000000000000000        85.600000000000009        4.1462515858336255     
   8.0000000000000000        86.400000000000006        4.1337813771844480     
   8.0000000000000000        87.200000000000003        4.1225049824621447     
   8.0000000000000000        88.000000000000000        4.1098678656225598     
   8.0000000000000000        88.800000000000011        4.1037043213111462     
   8.0000000000000000        89.600000000000009        4.0979966346057175     
   8.0000000000000000        90.400000000000006        4.0911828214744634     
   8.0000000000000000        91.200000000000003        4.0901435758093276     
   8.0000000000000000        92.000000000000000        4.0884577728425597     
   8.0000000000000000        92.800000000000011        4.0873679970890064     
   8.0000000000000000        93.600000000000009        4.0870701645480336     
   8.0000000000000000        94.400000000000006        4.0878058781205988     
   8.0000000000000000        95.200000000000003        4.0890320951019525     
   8.0000000000000000        96.000000000000000        4.0911377499410406     
   8.0000000000000000        96.800000000000011        4.0917083040308659     
   8.0000000000000000        97.600000000000009        4.0930098609834031     
   8.0000000000000000        98.400000000000006        4.0958999193831014     
   8.0000000000000000        99.200000000000003        4.0975287568614416     
   8.0000000000000000        100.00000000000000        4.0986357494692722     
   8.0000000000000000        100.80000000000001        4.0987825055913003     
   8.0000000000000000        101.60000000000001        4.0949145262038291     
   8.0000000000000000        102.40000000000001        4.0931703654336227     

   8.8000000000000007       0.80000000000000004        4.0834904371548912     
   8.8000000000000007        1.6000000000000001        4.0726728420794682     
   8.8000000000000007        2.4000000000000004        4.0642508235826140     
   8.8000000000000007        3.2000000000000002        4.0589948945685679     
   8.8000000000000007        4.0000000000000000        4.0623204033823717     
   8.8000000000000007        4.8000000000000007        4.0782180684206537     
   8.8000000000000007        5.6000000000000005        4.1110974233187889     
   8.8000000000000007        6.4000000000000004        4.1664034398737115     
   8.8000000000000007        7.2000000000000002        4.2412417584700801     
   8.8000000000000007        8.0000000000000000        4.3267757860034530     
   8.8000000000000007        8.8000000000000007        4.4104282589983290     
   8.8000000000000007        9.6000000000000014        4.4759366177224305     
   8.8000000000000007        10.400000000000000        4.4950869447657640     
   8.8000000000000007        11.200000000000001        4.4950662869911975     
   8.8000000000000007        12.000000000000000        4.4401289275361542     
   8.8000000000000007        12.800000000000001        4.2952118711043585     
   8.8000000000000007        13.600000000000001        4.1305342848478590     
   8.8000000000000007        14.400000000000000        4.0416473396147978     
   8.8000000000000007        15.200000000000001        4.0195656818323444     
   8.8000000000000007        16.000000000000000        4.0136644030748991     
   8.8000000000000007        16.800000000000001        4.0136362874886418     
   8.8000000000000007        17.600000000000001        4.0145678096575681     
   8.8000000000000007        18.400000000000002        4.0144563339759767     
   8.8000000000000007        19.200000000000003        4.0181409917222179     
   8.8000000000000007        20.000000000000000        4.0261721014304088     
   8.8000000000000007        20.800000000000001        4.0321634668655184     
   8.8000000000000007        21.600000000000001        4.0356597796249334     
   8.8000000000000007        22.400000000000002        4.0397839185071369     
   8.8000000000000007        23.200000000000003        4.0439532982740580     
   8.8000000000000007        24.000000000000000        4.0470418206633818     
   8.8000000000000007        24.800000000000001        4.0489013424572322     
   8.8000000000000007        25.600000000000001        4.0556160256241620     
   8.8000000000000007        26.400000000000002        4.0819485233797126     
   8.8000000000000007        27.200000000000003        4.1786020394370516     
   8.8000000000000007        28.000000000000000        4.3515777457370799     
   8.8000000000000007        28.800000000000001        4.4868905828275034     
   8.8000000000000007        29.600000000000001        4.4977196234709975     
   8.8000000000000007        30.400000000000002        4.4933598775197998     
   8.8000000000000007        31.200000000000003        4.4973919361076362     
   8.8000000000000007        32.000000000000000        4.4553853154475576     
   8.8000000000000007        32.800000000000004        4.3725377367160041     
   8.8000000000000007        33.600000000000001        4.2746280834978441     
   8.8000000000000007        34.399999999999999        4.1832426476519879     
   8.8000000000000007        35.200000000000003        4.1105239160326512     
   8.8000000000000007        36.000000000000000        4.0605201863830906     
   8.8000000000000007        36.800000000000004        4.0331405636987165     
   8.8000000000000007        37.600000000000001        4.0221068227652124     
   8.8000000000000007        38.400000000000006        4.0242747103067629     
   8.8000000000000007        39.200000000000003        4.0357520417160773     
   8.8000000000000007        40.000000000000000        4.0491073052127167     
   8.8000000000000007        40.800000000000004        4.0644555030223737     
   8.8000000000000007        41.600000000000001        4.0797305227969760     
   8.8000000000000007        42.400000000000006        4.0948759923889169     
   8.8000000000000007        43.200000000000003        4.1100102057792895     
   8.8000000000000007        44.000000000000000        4.1271739780829382     
   8.8000000000000007        44.800000000000004        4.1447782500476125     
   8.8000000000000007        45.600000000000001        4.1640603808249326     
   8.8000000000000007        46.400000000000006        4.1866808556158448     
   8.8000000000000007        47.200000000000003        4.2077666977775303     
   8.8000000000000007        48.000000000000000        4.2282961906763337     
   8.8000000000000007        48.800000000000004        4.2473097627993903     
   8.8000000000000007        49.600000000000001        4.2600906056207757     
   8.8000000000000007        50.400000000000006        4.2688855015666283     
   8.8000000000000007        51.200000000000003        4.2682658849517905     
   8.8000000000000007        52.000000000000000        4.2632276871111507     
   8.8000000000000007        52.800000000000004        4.2521321364301174     
   8.8000000000000007        53.600000000000001        4.2370446364481555     
   8.8000000000000007        54.400000000000006        4.2173987775654842     
   8.8000000000000007        55.200000000000003        4.1948347675873023     
   8.8000000000000007        56.000000000000000        4.1715554950957712     
   8.8000000000000007        56.800000000000004        4.1482356989356886     
   8.8000000000000007        57.600000000000001        4.1276613968900797     
   8.8000000000000007        58.400000000000006        4.1083266608833950     
   8.8000000000000007        59.200000000000003        4.0931276975296464     
   8.8000000000000007        60.000000000000000        4.0803126794486255     
   8.8000000000000007        60.800000000000004        4.0694610684468424     
   8.8000000000000007        61.600000000000001        4.0622734219133987     
   8.8000000000000007        62.400000000000006        4.0586156263947739     
   8.8000000000000007        63.200000000000003        4.0550854230933320     
   8.8000000000000007        64.000000000000000        4.0531549101502504     
   8.8000000000000007        64.799999999999997        4.0530971872486372     
   8.8000000000000007        65.600000000000009        4.0528140454447064     
   8.8000000000000007        66.400000000000006        4.0534168245309008     
   8.8000000000000007        67.200000000000003        4.0546571785886707     
   8.8000000000000007        68.000000000000000        4.0575295311932500     
   8.8000000000000007        68.799999999999997        4.0611897760247926     
   8.8000000000000007        69.600000000000009        4.0670290215934450     
   8.8000000000000007        70.400000000000006        4.0745525576984134     
   8.8000000000000007        71.200000000000003        4.0847187149506601     
   8.8000000000000007        72.000000000000000        4.0983961138012024     
   8.8000000000000007        72.799999999999997        4.1137442201607781     
   8.8000000000000007        73.600000000000009        4.1315235459666342     
   8.8000000000000007        74.400000000000006        4.1508724845462472     
   8.8000000000000007        75.200000000000003        4.1713808491878686     
   8.8000000000000007        76.000000000000000        4.1908701768671950     
   8.8000000000000007        76.800000000000011        4.2103361649068454     
   8.8000000000000007        77.600000000000009        4.2252228337527695     
   8.8000000000000007        78.400000000000006        4.2378068706478764     
   8.8000000000000007        79.200000000000003        4.2464904279070419     
   8.8000000000000007        80.000000000000000        4.2478274470293140     
   8.8000000000000007        80.800000000000011        4.2478206279475721     
   8.8000000000000007        81.600000000000009        4.2420094310858873     
   8.8000000000000007        82.400000000000006        4.2315186800922637     
   8.8000000000000007        83.200000000000003        4.2175781612151155     
   8.8000000000000007        84.000000000000000        4.2010994219784799     
   8.8000000000000007        84.800000000000011        4.1837743949231703     
   8.8000000000000007        85.600000000000009        4.1653358385850652     
   8.8000000000000007        86.400000000000006        4.1491438343061029     
   8.8000000000000007        87.200000000000003        4.1339125724460066     
   8.8000000000000007        88.000000000000000        4.1210496341297258     
   8.8000000000000007        88.800000000000011        4.1106473073145473     
   8.8000000000000007        89.600000000000009        4.1021299381641647     
   8.8000000000000007        90.400000000000006        4.0962709722502018     
   8.8000000000000007        91.200000000000003        4.0921695988693694     
   8.8000000000000007        92.000000000000000        4.0901876681624598     
   8.8000000000000007        92.800000000000011        4.0880647770721588     
   8.8000000000000007        93.600000000000009        4.0893554886361123     
   8.8000000000000007        94.400000000000006        4.0883887973821178     
   8.8000000000000007        95.200000000000003        4.0895102484639096     
   8.8000000000000007        96.000000000000000        4.0902603191485669     
   8.8000000000000007        96.800000000000011        4.0923148625653960     
   8.8000000000000007        97.600000000000009        4.0935669787270141     
   8.8000000000000007        98.400000000000006        4.0954540690157648     
   8.8000000000000007        99.200000000000003        4.0972705141622114     
   8.8000000000000007        100.00000000000000        4.0965232748306937     
   8.8000000000000007        100.80000000000001        4.0964541132942101     
   8.8000000000000007        101.60000000000001        4.0949747437066337     
   8.8000000000000007        102.40000000000001        4.0892241348126817     

   9.6000000000000014       0.80000000000000004        4.0769742191122766     
   9.6000000000000014        1.6000000000000001        4.0678970715416218     
   9.6000000000000014        2.4000000000000004        4.0601571023243332     
   9.6000000000000014        3.2000000000000002        4.0577070994645563     
   9.6000000000000014        4.0000000000000000        4.0655321248978797     
   9.6000000000000014        4.8000000000000007        4.0893721716531299     
   9.6000000000000014        5.6000000000000005        4.1334565950896343     
   9.6000000000000014        6.4000000000000004        4.1999376982692533     
   9.6000000000000014        7.2000000000000002        4.2842664032166651     
   9.6000000000000014        8.0000000000000000        4.3748187127208116     
   9.6000000000000014        8.8000000000000007        4.4548095470427818     
   9.6000000000000014        9.6000000000000014        4.4921207052113177     
   9.6000000000000014        10.400000000000000        4.4898000162697773     
   9.6000000000000014        11.200000000000001        4.4792696804613188     
   9.6000000000000014        12.000000000000000        4.3077450299634847     
   9.6000000000000014        12.800000000000001        4.0201724871715836     
   9.6000000000000014        13.600000000000001        3.4939773510908450     
   9.6000000000000014        14.400000000000000        3.4941130164405494     
   9.6000000000000014        15.200000000000001        3.4946498970439142     
   9.6000000000000014        16.000000000000000        3.4904057785444023     
   9.6000000000000014        16.800000000000001        3.4880808736995554     
   9.6000000000000014        17.600000000000001        3.4813343343027001     
   9.6000000000000014        18.400000000000002        3.5010448980013233     
   9.6000000000000014        19.200000000000003        3.5011109553824875     
   9.6000000000000014        20.000000000000000        3.4837081882121681     
   9.6000000000000014        20.800000000000001        3.4871181603081682     
   9.6000000000000014        21.600000000000001        3.4921241021447118     
   9.6000000000000014        22.400000000000002        3.4914942329418945     
   9.6000000000000014        23.200000000000003        3.4835165732519364     
   9.6000000000000014        24.000000000000000        3.4877309324376240     
   9.6000000000000014        24.800000000000001        3.4917407525399722     
   9.6000000000000014        25.600000000000001        3.4996840183811555     
   9.6000000000000014        26.400000000000002        3.4943423057282672     
   9.6000000000000014        27.200000000000003        3.4913107723140842     
   9.6000000000000014        28.000000000000000        4.0684024567733346     
   9.6000000000000014        28.800000000000001        4.3526923634790258     
   9.6000000000000014        29.600000000000001        4.4967037999794783     
   9.6000000000000014        30.400000000000002        4.4972051090865621     
   9.6000000000000014        31.200000000000003        4.4952746818360190     
   9.6000000000000014        32.000000000000000        4.4970180527936536     
   9.6000000000000014        32.800000000000004        4.4276324580132815     
   9.6000000000000014        33.600000000000001        4.3286687919442635     
   9.6000000000000014        34.399999999999999        4.2293285827932259     
   9.6000000000000014        35.200000000000003        4.1440219635657183     
   9.6000000000000014        36.000000000000000        4.0833154696246483     
   9.6000000000000014        36.800000000000004        4.0481227326186184     
   9.6000000000000014        37.600000000000001        4.0348994858853988     
   9.6000000000000014        38.400000000000006        4.0376922721923894     
   9.6000000000000014        39.200000000000003        4.0501457662901332     
   9.6000000000000014        40.000000000000000        4.0674235279226663     
   9.6000000000000014        40.800000000000004        4.0838957341390305     
   9.6000000000000014        41.600000000000001        4.0996011036912634     
   9.6000000000000014        42.400000000000006        4.1135116404761529     
   9.6000000000000014        43.200000000000003        4.1256452365622165     
   9.6000000000000014        44.000000000000000        4.1381081990898494     
   9.6000000000000014        44.800000000000004        4.1522472619901887     
   9.6000000000000014        45.600000000000001        4.1669331325414589     
   9.6000000000000014        46.400000000000006        4.1848253268496327     
   9.6000000000000014        47.200000000000003        4.2052324862368033     
   9.6000000000000014        48.000000000000000        4.2263976898941671     
   9.6000000000000014        48.800000000000004        4.2458423694046026     
   9.6000000000000014        49.600000000000001        4.2597252166184898     
   9.6000000000000014        50.400000000000006        4.2704272530671572     
   9.6000000000000014        51.200000000000003        4.2753279769831591     
   9.6000000000000014        52.000000000000000        4.2713926381686287     
   9.6000000000000014        52.800000000000004        4.2625510735074039     
   9.6000000000000014        53.600000000000001        4.2481921413439672     
   9.6000000000000014        54.400000000000006        4.2291668226120835     
   9.6000000000000014        55.200000000000003        4.2070732120220669     
   9.6000000000000014        56.000000000000000        4.1838901245047566     
   9.6000000000000014        56.800000000000004        4.1598571755714095     
   9.6000000000000014        57.600000000000001        4.1374610607124884     
   9.6000000000000014        58.400000000000006        4.1171226891157096     
   9.6000000000000014        59.200000000000003        4.0989634624076032     
   9.6000000000000014        60.000000000000000        4.0851140668293553     
   9.6000000000000014        60.800000000000004        4.0735124173664605     
   9.6000000000000014        61.600000000000001        4.0644376463248983     
   9.6000000000000014        62.400000000000006        4.0586788283757338     
   9.6000000000000014        63.200000000000003        4.0548308907382982     
   9.6000000000000014        64.000000000000000        4.0511790079790009     
   9.6000000000000014        64.799999999999997        4.0509782015488707     
   9.6000000000000014        65.600000000000009        4.0498281198405230     
   9.6000000000000014        66.400000000000006        4.0501829489536076     
   9.6000000000000014        67.200000000000003        4.0521861197420463     
   9.6000000000000014        68.000000000000000        4.0556216394930349     
   9.6000000000000014        68.799999999999997        4.0608372729202902     
   9.6000000000000014        69.600000000000009        4.0695795733772844     
   9.6000000000000014        70.400000000000006        4.0794234917024692     
   9.6000000000000014        71.200000000000003        4.0927666071386062     
   9.6000000000000014        72.000000000000000        4.1095124898186901     
   9.6000000000000014        72.799999999999997        4.1286494512699745     
   9.6000000000000014        73.600000000000009        4.1501835327058609     
   9.6000000000000014        74.400000000000006        4.1733275423887122     
   9.6000000000000014        75.200000000000003        4.1965469651567089     
   9.6000000000000014        76.000000000000000        4.2179654880362074     
   9.6000000000000014        76.800000000000011        4.2391233406924709     
   9.6000000000000014        77.600000000000009        4.2568875267563042     
   9.6000000000000014        78.400000000000006        4.2709305232885333     
   9.6000000000000014        79.200000000000003        4.2791790143470720     
   9.6000000000000014        80.000000000000000        4.2834167521694395     
   9.6000000000000014        80.800000000000011        4.2788775214666881     
   9.6000000000000014        81.600000000000009        4.2709538696471361     
   9.6000000000000014        82.400000000000006        4.2581329180469005     
   9.6000000000000014        83.200000000000003        4.2417116939552164     
   9.6000000000000014        84.000000000000000        4.2231352466498651     
   9.6000000000000014        84.800000000000011        4.2020468699419187     
   9.6000000000000014        85.600000000000009        4.1818125205209773     
   9.6000000000000014        86.400000000000006        4.1623602650187923     
   9.6000000000000014        87.200000000000003        4.1436799154807664     
   9.6000000000000014        88.000000000000000        4.1304322405015501     
   9.6000000000000014        88.800000000000011        4.1182132278085444     
   9.6000000000000014        89.600000000000009        4.1087808805994390     
   9.6000000000000014        90.400000000000006        4.1016129399583212     
   9.6000000000000014        91.200000000000003        4.0966283463087088     
   9.6000000000000014        92.000000000000000        4.0942801087725478     
   9.6000000000000014        92.800000000000011        4.0926890677446606     
   9.6000000000000014        93.600000000000009        4.0917915579878841     
   9.6000000000000014        94.400000000000006        4.0917933977329985     
   9.6000000000000014        95.200000000000003        4.0921124121334191     
   9.6000000000000014        96.000000000000000        4.0924218111742103     
   9.6000000000000014        96.800000000000011        4.0928518133959253     
   9.6000000000000014        97.600000000000009        4.0942375835931175     
   9.6000000000000014        98.400000000000006        4.0959150739225585     
   9.6000000000000014        99.200000000000003        4.0966506506053806     
   9.6000000000000014        100.00000000000000        4.0967767798297494     
   9.6000000000000014        100.80000000000001        4.0954056444904579     
   9.6000000000000014        101.60000000000001        4.0922827767333354     
   9.6000000000000014        102.40000000000001        4.0854017827495950     

   10.400000000000000       0.80000000000000004        4.0719469761933533     
   10.400000000000000        1.6000000000000001        4.0634233794669221     
   10.400000000000000        2.4000000000000004        4.0565875126429249     
   10.400000000000000        3.2000000000000002        4.0566950302785472     
   10.400000000000000        4.0000000000000000        4.0706359217717187     
   10.400000000000000        4.8000000000000007        4.1018778588459925     
   10.400000000000000        5.6000000000000005        4.1565743664978143     
   10.400000000000000        6.4000000000000004        4.2317079833692830     
   10.400000000000000        7.2000000000000002        4.3244922900696556     
   10.400000000000000        8.0000000000000000        4.4155159776511743     
   10.400000000000000        8.8000000000000007        4.4860249581255243     
   10.400000000000000        9.6000000000000014        4.4900244208670284     
   10.400000000000000        10.400000000000000        4.4918980621987892     
   10.400000000000000        11.200000000000001        4.4395856089917212     
   10.400000000000000        12.000000000000000        4.1596284864503223     
   10.400000000000000        12.800000000000001        3.4840827086419712     
   10.400000000000000        13.600000000000001        3.4877287888651796     
   10.400000000000000        14.400000000000000        3.4939856935382307     
   10.400000000000000        15.200000000000001        3.4934280715541748     
   10.400000000000000        16.000000000000000        3.4935971531492558     
   10.400000000000000        16.800000000000001        3.4952693434470494     
   10.400000000000000        17.600000000000001        3.4943879754509619     
   10.400000000000000        18.400000000000002        3.4924864069669495     
   10.400000000000000        19.200000000000003        3.4976848992406535     
   10.400000000000000        20.000000000000000        3.4879262627614898     
   10.400000000000000        20.800000000000001        3.4944830363483468     
   10.400000000000000        21.600000000000001        3.4936703178152944     
   10.400000000000000        22.400000000000002        3.4939534375704313     
   10.400000000000000        23.200000000000003        3.4964475412207374     
   10.400000000000000        24.000000000000000        3.4967240508692767     
   10.400000000000000        24.800000000000001        3.4945251067302445     
   10.400000000000000        25.600000000000001        3.4820482820081065     
   10.400000000000000        26.400000000000002        3.4865657751061283     
   10.400000000000000        27.200000000000003        3.4949567233545684     
   10.400000000000000        28.000000000000000        3.4903859148478227     
   10.400000000000000        28.800000000000001        4.0966901935719857     
   10.400000000000000        29.600000000000001        4.4025981584804263     
   10.400000000000000        30.400000000000002        4.4999472816899937     
   10.400000000000000        31.200000000000003        4.4850749158526693     
   10.400000000000000        32.000000000000000        4.4959645124323941     
   10.400000000000000        32.800000000000004        4.4691620835652719     
   10.400000000000000        33.600000000000001        4.3869755676169007     
   10.400000000000000        34.399999999999999        4.2873500750505871     
   10.400000000000000        35.200000000000003        4.1969891342904821     
   10.400000000000000        36.000000000000000        4.1292032259447060     
   10.400000000000000        36.800000000000004        4.0887551917297253     
   10.400000000000000        37.600000000000001        4.0745867053013054     
   10.400000000000000        38.400000000000006        4.0773068601335405     
   10.400000000000000        39.200000000000003        4.0916878839683299     
   10.400000000000000        40.000000000000000        4.1111973840701888     
   10.400000000000000        40.800000000000004        4.1316955576966592     
   10.400000000000000        41.600000000000001        4.1471712761434052     
   10.400000000000000        42.400000000000006        4.1561251330130276     
   10.400000000000000        43.200000000000003        4.1628144922544781     
   10.400000000000000        44.000000000000000        4.1669570891066741     
   10.400000000000000        44.800000000000004        4.1709534640422570     
   10.400000000000000        45.600000000000001        4.1770042415733437     
   10.400000000000000        46.400000000000006        4.1875401015499518     
   10.400000000000000        47.200000000000003        4.2013559650644039     
   10.400000000000000        48.000000000000000        4.2189390974005585     
   10.400000000000000        48.800000000000004        4.2383653756172652     
   10.400000000000000        49.600000000000001        4.2556233951084455     
   10.400000000000000        50.400000000000006        4.2697492228531306     
   10.400000000000000        51.200000000000003        4.2786791865282785     
   10.400000000000000        52.000000000000000        4.2809040997279943     
   10.400000000000000        52.800000000000004        4.2766053714501506     
   10.400000000000000        53.600000000000001        4.2658576439885882     
   10.400000000000000        54.400000000000006        4.2499307049258856     
   10.400000000000000        55.200000000000003        4.2305769234888109     
   10.400000000000000        56.000000000000000        4.2097741703361518     
   10.400000000000000        56.800000000000004        4.1863643554338372     
   10.400000000000000        57.600000000000001        4.1635716928627877     
   10.400000000000000        58.400000000000006        4.1414649812314046     
   10.400000000000000        59.200000000000003        4.1214431569974970     
   10.400000000000000        60.000000000000000        4.1062452635651825     
   10.400000000000000        60.800000000000004        4.0920374365811645     
   10.400000000000000        61.600000000000001        4.0810578243461668     
   10.400000000000000        62.400000000000006        4.0728109430758241     
   10.400000000000000        63.200000000000003        4.0656853842915570     
   10.400000000000000        64.000000000000000        4.0601621289590000     
   10.400000000000000        64.799999999999997        4.0567683843439584     
   10.400000000000000        65.600000000000009        4.0527863038575713     
   10.400000000000000        66.400000000000006        4.0499649276746910     
   10.400000000000000        67.200000000000003        4.0514490543885495     
   10.400000000000000        68.000000000000000        4.0540961659343084     
   10.400000000000000        68.799999999999997        4.0596268474168999     
   10.400000000000000        69.600000000000009        4.0687031267482716     
   10.400000000000000        70.400000000000006        4.0809209830797837     
   10.400000000000000        71.200000000000003        4.0966758400029377     
   10.400000000000000        72.000000000000000        4.1158595830251556     
   10.400000000000000        72.799999999999997        4.1383206551243648     
   10.400000000000000        73.600000000000009        4.1630419717837812     
   10.400000000000000        74.400000000000006        4.1900083290059662     
   10.400000000000000        75.200000000000003        4.2149619736291113     
   10.400000000000000        76.000000000000000        4.2409105671256544     
   10.400000000000000        76.800000000000011        4.2634005529091459     
   10.400000000000000        77.600000000000009        4.2834056585937086     
   10.400000000000000        78.400000000000006        4.2949841875716421     
   10.400000000000000        79.200000000000003        4.3044775032394620     
   10.400000000000000        80.000000000000000        4.3061604083184841     
   10.400000000000000        80.800000000000011        4.3022377234643612     
   10.400000000000000        81.600000000000009        4.2930585631501996     
   10.400000000000000        82.400000000000006        4.2784441597586618     
   10.400000000000000        83.200000000000003        4.2599208277002480     
   10.400000000000000        84.000000000000000        4.2386152453815198     
   10.400000000000000        84.800000000000011        4.2167783512891850     
   10.400000000000000        85.600000000000009        4.1943634570445552     
   10.400000000000000        86.400000000000006        4.1734878238646766     
   10.400000000000000        87.200000000000003        4.1551612653476555     
   10.400000000000000        88.000000000000000        4.1399084040812451     
   10.400000000000000        88.800000000000011        4.1274699597897193     
   10.400000000000000        89.600000000000009        4.1152132060679305     
   10.400000000000000        90.400000000000006        4.1097306201135195     
   10.400000000000000        91.200000000000003        4.1051187480483868     
   10.400000000000000        92.000000000000000        4.1018707486989276     
   10.400000000000000        92.800000000000011        4.1004254698169555     
   10.400000000000000        93.600000000000009        4.0992700996822569     
   10.400000000000000        94.400000000000006        4.0990149048213036     
   10.400000000000000        95.200000000000003        4.0976747617752372     
   10.400000000000000        96.000000000000000        4.0972467452244317     
   10.400000000000000        96.800000000000011        4.0978331881217729     
   10.400000000000000        97.600000000000009        4.0978864303521849     
   10.400000000000000        98.400000000000006        4.0972482905883787     
   10.400000000000000        99.200000000000003        4.0975151136946204     
   10.400000000000000        100.00000000000000        4.0965962175475310     
   10.400000000000000        100.80000000000001        4.0943043387909830     
   10.400000000000000        101.60000000000001        4.0896506363600160     
   10.400000000000000        102.40000000000001        4.0810407147459751     

   11.200000000000001       0.80000000000000004        4.0684969927910037     
   11.200000000000001        1.6000000000000001        4.0594809907451292     
   11.200000000000001        2.4000000000000004        4.0537746414882285     
   11.200000000000001        3.2000000000000002        4.0568587549106221     
   11.200000000000001        4.0000000000000000        4.0770311195954472     
   11.200000000000001        4.8000000000000007        4.1172822925338748     
   11.200000000000001        5.6000000000000005        4.1798481955094156     
   11.200000000000001        6.4000000000000004        4.2649197601562641     
   11.200000000000001        7.2000000000000002        4.3600760856671474     
   11.200000000000001        8.0000000000000000        4.4458930564582539     
   11.200000000000001        8.8000000000000007        4.4907502659290621     
   11.200000000000001        9.6000000000000014        4.4969776755142199     
   11.200000000000001        10.400000000000000        4.4876986516821473     
   11.200000000000001        11.200000000000001        4.4092609054902363     
   11.200000000000001        12.000000000000000        4.0830414426786481     
   11.200000000000001        12.800000000000001        3.5034021759024689     
   11.200000000000001        13.600000000000001        3.4882155880865464     
   11.200000000000001        14.400000000000000        3.4925798231408742     
   11.200000000000001        15.200000000000001        3.4944224444705232     
   11.200000000000001        16.000000000000000        3.4914707473231932     
   11.200000000000001        16.800000000000001        3.4916015015417998     
   11.200000000000001        17.600000000000001        3.4904768559494235     
   11.200000000000001        18.400000000000002        3.4914448923707315     
   11.200000000000001        19.200000000000003        3.4974760672557901     
   11.200000000000001        20.000000000000000        3.4842981323510580     
   11.200000000000001        20.800000000000001        3.4921894259441184     
   11.200000000000001        21.600000000000001        3.4951497652776209     
   11.200000000000001        22.400000000000002        3.4948035024684723     
   11.200000000000001        23.200000000000003        3.4954049047107243     
   11.200000000000001        24.000000000000000        3.4952063085523064     
   11.200000000000001        24.800000000000001        3.4917093202188316     
   11.200000000000001        25.600000000000001        3.5058447734273281     
   11.200000000000001        26.400000000000002        3.4810657042385711     
   11.200000000000001        27.200000000000003        3.5027180987364575     
   11.200000000000001        28.000000000000000        3.4944536405738265     
   11.200000000000001        28.800000000000001        3.5018984428722071     
   11.200000000000001        29.600000000000001        4.2635517499821720     
   11.200000000000001        30.400000000000002        4.4865026667152410     
   11.200000000000001        31.200000000000003        4.4962387461398432     
   11.200000000000001        32.000000000000000        4.4881332882331906     
   11.200000000000001        32.800000000000004        4.4967370017631598     
   11.200000000000001        33.600000000000001        4.4424252444422505     
   11.200000000000001        34.399999999999999        4.3575709100818054     
   11.200000000000001        35.200000000000003        4.2715332747174619     
   11.200000000000001        36.000000000000000        4.2025092045094166     
   11.200000000000001        36.800000000000004        4.1608830457133061     
   11.200000000000001        37.600000000000001        4.1452405707743507     
   11.200000000000001        38.400000000000006        4.1519131458787601     
   11.200000000000001        39.200000000000003        4.1660026763408551     
   11.200000000000001        40.000000000000000        4.1871858128557564     
   11.200000000000001        40.800000000000004        4.2063190946197562     
   11.200000000000001        41.600000000000001        4.2194384777327514     
   11.200000000000001        42.400000000000006        4.2252787538398744     
   11.200000000000001        43.200000000000003        4.2246092904456001     
   11.200000000000001        44.000000000000000        4.2184605950415257     
   11.200000000000001        44.800000000000004        4.2094278121677302     
   11.200000000000001        45.600000000000001        4.2018097419350759     
   11.200000000000001        46.400000000000006        4.1991171896844950     
   11.200000000000001        47.200000000000003        4.2033462825806041     
   11.200000000000001        48.000000000000000        4.2138704586894784     
   11.200000000000001        48.800000000000004        4.2332400226526383     
   11.200000000000001        49.600000000000001        4.2518324338675813     
   11.200000000000001        50.400000000000006        4.2716368091551029     
   11.200000000000001        51.200000000000003        4.2872961711755497     
   11.200000000000001        52.000000000000000        4.2969149287054940     
   11.200000000000001        52.800000000000004        4.2997181821957255     
   11.200000000000001        53.600000000000001        4.2945610815704454     
   11.200000000000001        54.400000000000006        4.2843894213869911     
   11.200000000000001        55.200000000000003        4.2695446433060233     
   11.200000000000001        56.000000000000000        4.2514427040935612     
   11.200000000000001        56.800000000000004        4.2302031385492311     
   11.200000000000001        57.600000000000001        4.2084346894601632     
   11.200000000000001        58.400000000000006        4.1864745457337706     
   11.200000000000001        59.200000000000003        4.1672449303047747     
   11.200000000000001        60.000000000000000        4.1485694202089922     
   11.200000000000001        60.800000000000004        4.1330417451155679     
   11.200000000000001        61.600000000000001        4.1180852379026893     
   11.200000000000001        62.400000000000006        4.1056883876264116     
   11.200000000000001        63.200000000000003        4.0942128246016818     
   11.200000000000001        64.000000000000000        4.0843262686142241     
   11.200000000000001        64.799999999999997        4.0725555922805192     
   11.200000000000001        65.600000000000009        4.0683921021322673     
   11.200000000000001        66.400000000000006        4.0622847895056724     
   11.200000000000001        67.200000000000003        4.0581966292846623     
   11.200000000000001        68.000000000000000        4.0572141567575510     
   11.200000000000001        68.799999999999997        4.0602640336884503     
   11.200000000000001        69.600000000000009        4.0678095454328043     
   11.200000000000001        70.400000000000006        4.0806412786566844     
   11.200000000000001        71.200000000000003        4.0966763154435881     
   11.200000000000001        72.000000000000000        4.1176214512173619     
   11.200000000000001        72.799999999999997        4.1424254456058502     
   11.200000000000001        73.600000000000009        4.1699868088168008     
   11.200000000000001        74.400000000000006        4.1993041651818848     
   11.200000000000001        75.200000000000003        4.2280478964326837     
   11.200000000000001        76.000000000000000        4.2543062109315111     
   11.200000000000001        76.800000000000011        4.2789768241542134     
   11.200000000000001        77.600000000000009        4.2985331958916344     
   11.200000000000001        78.400000000000006        4.3131414685514535     
   11.200000000000001        79.200000000000003        4.3217690757050446     
   11.200000000000001        80.000000000000000        4.3235571194508813     
   11.200000000000001        80.800000000000011        4.3179996565920202     
   11.200000000000001        81.600000000000009        4.3074373168384659     
   11.200000000000001        82.400000000000006        4.2917041872066495     
   11.200000000000001        83.200000000000003        4.2714121748780371     
   11.200000000000001        84.000000000000000        4.2506967623476442     
   11.200000000000001        84.800000000000011        4.2267808048758972     
   11.200000000000001        85.600000000000009        4.2036132817061818     
   11.200000000000001        86.400000000000006        4.1815160962111824     
   11.200000000000001        87.200000000000003        4.1652855675699962     
   11.200000000000001        88.000000000000000        4.1498011265990966     
   11.200000000000001        88.800000000000011        4.1372450518548822     
   11.200000000000001        89.600000000000009        4.1280643538862458     
   11.200000000000001        90.400000000000006        4.1226678359114706     
   11.200000000000001        91.200000000000003        4.1165421614794218     
   11.200000000000001        92.000000000000000        4.1138339231026482     
   11.200000000000001        92.800000000000011        4.1116872065430652     
   11.200000000000001        93.600000000000009        4.1109273495086631     
   11.200000000000001        94.400000000000006        4.1098957227543238     
   11.200000000000001        95.200000000000003        4.1066252570939197     
   11.200000000000001        96.000000000000000        4.1051304819331174     
   11.200000000000001        96.800000000000011        4.1044969853715081     
   11.200000000000001        97.600000000000009        4.1025308861425245     
   11.200000000000001        98.400000000000006        4.1017187974133140     
   11.200000000000001        99.200000000000003        4.0995827464705457     
   11.200000000000001        100.00000000000000        4.0970852176213883     
   11.200000000000001        100.80000000000001        4.0932905837792575     
   11.200000000000001        101.60000000000001        4.0867995822674441     
   11.200000000000001        102.40000000000001        4.0782472401786709     

   12.000000000000000       0.80000000000000004        4.0650091574733072     
   12.000000000000000        1.6000000000000001        4.0557282086002919     
   12.000000000000000        2.4000000000000004        4.0521308417107171     
   12.000000000000000        3.2000000000000002        4.0597297777018522     
   12.000000000000000        4.0000000000000000        4.0830167384079319     
   12.000000000000000        4.8000000000000007        4.1292224978013685     
   12.000000000000000        5.6000000000000005        4.2015993025169189     
   12.000000000000000        6.4000000000000004        4.2926561821675993     
   12.000000000000000        7.2000000000000002        4.3897713435339885     
   12.000000000000000        8.0000000000000000        4.4680511810980557     
   12.000000000000000        8.8000000000000007        4.4960496164550028     
   12.000000000000000        9.6000000000000014        4.4903216410152229     
   12.000000000000000        10.400000000000000        4.4878593923152428     
   12.000000000000000        11.200000000000001        4.4048483471967455     
   12.000000000000000        12.000000000000000        4.0684019082129161     
   12.000000000000000        12.800000000000001        3.4968670295501778     
   12.000000000000000        13.600000000000001        3.4922260401953604     
   12.000000000000000        14.400000000000000        3.4913566115181482     
   12.000000000000000        15.200000000000001        3.4925262646276849     
   12.000000000000000        16.000000000000000        3.4920755160736756     
   12.000000000000000        16.800000000000001        3.4925010803076160     
   12.000000000000000        17.600000000000001        3.4947743817406658     
   12.000000000000000        18.400000000000002        3.4944359111623875     
   12.000000000000000        19.200000000000003        3.4909010873765340     
   12.000000000000000        20.000000000000000        3.4983166553495111     
   12.000000000000000        20.800000000000001        3.4871777192857656     
   12.000000000000000        21.600000000000001        3.4912143762239065     
   12.000000000000000        22.400000000000002        3.4905617076151683     
   12.000000000000000        23.200000000000003        3.4915878447092781     
   12.000000000000000        24.000000000000000        3.4897675871139868     
   12.000000000000000        24.800000000000001        3.4868911506459637     
   12.000000000000000        25.600000000000001        3.4979238060701894     
   12.000000000000000        26.400000000000002        3.4936704162179328     
   12.000000000000000        27.200000000000003        3.4988453607292285     
   12.000000000000000        28.000000000000000        3.4954717050868860     
   12.000000000000000        28.800000000000001        3.4834645514927733     
   12.000000000000000        29.600000000000001        4.1876566126752754     
   12.000000000000000        30.400000000000002        4.4924981299547211     
   12.000000000000000        31.200000000000003        4.4960073984554887     
   12.000000000000000        32.000000000000000        4.4887617269879412     
   12.000000000000000        32.800000000000004        4.4962475255474272     
   12.000000000000000        33.600000000000001        4.4889633280326695     
   12.000000000000000        34.399999999999999        4.4304687622923691     
   12.000000000000000        35.200000000000003        4.3606839457582636     
   12.000000000000000        36.000000000000000        4.3002491852170142     
   12.000000000000000        36.800000000000004        4.2596827775113475     
   12.000000000000000        37.600000000000001        4.2439982306614539     
   12.000000000000000        38.400000000000006        4.2493599063013647     
   12.000000000000000        39.200000000000003        4.2684437661205843     
   12.000000000000000        40.000000000000000        4.2915116915642253     
   12.000000000000000        40.800000000000004        4.3091453717047532     
   12.000000000000000        41.600000000000001        4.3168686437758019     
   12.000000000000000        42.400000000000006        4.3153490439487801     
   12.000000000000000        43.200000000000003        4.3056079407572190     
   12.000000000000000        44.000000000000000        4.2898370253162739     
   12.000000000000000        44.800000000000004        4.2692056659372648     
   12.000000000000000        45.600000000000001        4.2470136695112881     
   12.000000000000000        46.400000000000006        4.2300222913329426     
   12.000000000000000        47.200000000000003        4.2215137729424272     
   12.000000000000000        48.000000000000000        4.2241241071298088     
   12.000000000000000        48.800000000000004        4.2390362661566545     
   12.000000000000000        49.600000000000001        4.2585914334866652     
   12.000000000000000        50.400000000000006        4.2842373096666337     
   12.000000000000000        51.200000000000003        4.3072339525476782     
   12.000000000000000        52.000000000000000        4.3251835483964749     
   12.000000000000000        52.800000000000004        4.3366459531801791     
   12.000000000000000        53.600000000000001        4.3425319298149914     
   12.000000000000000        54.400000000000006        4.3380596579412272     
   12.000000000000000        55.200000000000003        4.3285078616797685     
   12.000000000000000        56.000000000000000        4.3135410289607714     
   12.000000000000000        56.800000000000004        4.2955216793332021     
   12.000000000000000        57.600000000000001        4.2758675036495228     
   12.000000000000000        58.400000000000006        4.2554108558555725     
   12.000000000000000        59.200000000000003        4.2346897233842924     
   12.000000000000000        60.000000000000000        4.2153073744111396     
   12.000000000000000        60.800000000000004        4.1964110299717383     
   12.000000000000000        61.600000000000001        4.1788219832697493     
   12.000000000000000        62.400000000000006        4.1631427566757617     
   12.000000000000000        63.200000000000003        4.1460512385659536     
   12.000000000000000        64.000000000000000        4.1297882452255212     
   12.000000000000000        64.799999999999997        4.1142528269561893     
   12.000000000000000        65.600000000000009        4.0990752137881969     
   12.000000000000000        66.400000000000006        4.0864798664997100     
   12.000000000000000        67.200000000000003        4.0762870011066683     
   12.000000000000000        68.000000000000000        4.0703278431242156     
   12.000000000000000        68.799999999999997        4.0676293035726561     
   12.000000000000000        69.600000000000009        4.0701549695052872     
   12.000000000000000        70.400000000000006        4.0794435731714884     
   12.000000000000000        71.200000000000003        4.0943871473296491     
   12.000000000000000        72.000000000000000        4.1150726579458139     
   12.000000000000000        72.799999999999997        4.1408703938086395     
   12.000000000000000        73.600000000000009        4.1700804188881886     
   12.000000000000000        74.400000000000006        4.2007044409527952     
   12.000000000000000        75.200000000000003        4.2309317638622987     
   12.000000000000000        76.000000000000000        4.2593828277856893     
   12.000000000000000        76.800000000000011        4.2850011930290801     
   12.000000000000000        77.600000000000009        4.3059366060334847     
   12.000000000000000        78.400000000000006        4.3203815605397793     
   12.000000000000000        79.200000000000003        4.3291527989471552     
   12.000000000000000        80.000000000000000        4.3308550913739001     
   12.000000000000000        80.800000000000011        4.3257408493148111     
   12.000000000000000        81.600000000000009        4.3136369529113354     
   12.000000000000000        82.400000000000006        4.2976705253472636     
   12.000000000000000        83.200000000000003        4.2773239849953564     
   12.000000000000000        84.000000000000000        4.2551375289225470     
   12.000000000000000        84.800000000000011        4.2327226339097450     
   12.000000000000000        85.600000000000009        4.2118582283847905     
   12.000000000000000        86.400000000000006        4.1910749897395903     
   12.000000000000000        87.200000000000003        4.1752953316511414     
   12.000000000000000        88.000000000000000        4.1612849966962235     
   12.000000000000000        88.800000000000011        4.1497287689543789     
   12.000000000000000        89.600000000000009        4.1416895620441689     
   12.000000000000000        90.400000000000006        4.1356240840937444     
   12.000000000000000        91.200000000000003        4.1315229951527686     
   12.000000000000000        92.000000000000000        4.1296770532228777     
   12.000000000000000        92.800000000000011        4.1270285479707871     
   12.000000000000000        93.600000000000009        4.1243846827177357     
   12.000000000000000        94.400000000000006        4.1223666122950835     
   12.000000000000000        95.200000000000003        4.1190243735392080     
   12.000000000000000        96.000000000000000        4.1158320591287669     
   12.000000000000000        96.800000000000011        4.1127565460974642     
   12.000000000000000        97.600000000000009        4.1095923273887287     
   12.000000000000000        98.400000000000006        4.1086735840219708     
   12.000000000000000        99.200000000000003        4.1030202569862047     
   12.000000000000000        100.00000000000000        4.0988946001116613     
   12.000000000000000        100.80000000000001        4.0934602303058476     
   12.000000000000000        101.60000000000001        4.0846922501663236     
   12.000000000000000        102.40000000000001        4.0755407568240294     

   12.800000000000001       0.80000000000000004        4.0635535686764852     
   12.800000000000001        1.6000000000000001        4.0526043754392838     
   12.800000000000001        2.4000000000000004        4.0508551465786633     
   12.800000000000001        3.2000000000000002        4.0604439804049060     
   12.800000000000001        4.0000000000000000        4.0907544248328254     
   12.800000000000001        4.8000000000000007        4.1437534753310841     
   12.800000000000001        5.6000000000000005        4.2211172841321494     
   12.800000000000001        6.4000000000000004        4.3151676108437726     
   12.800000000000001        7.2000000000000002        4.4130576536211477     
   12.800000000000001        8.0000000000000000        4.4842943798666841     
   12.800000000000001        8.8000000000000007        4.4972154203766701     
   12.800000000000001        9.6000000000000014        4.4969539557224500     
   12.800000000000001        10.400000000000000        4.4904595423214300     
   12.800000000000001        11.200000000000001        4.3995591816407078     
   12.800000000000001        12.000000000000000        4.0690474297609835     
   12.800000000000001        12.800000000000001        3.5049457085410420     
   12.800000000000001        13.600000000000001        3.5002908005846334     
   12.800000000000001        14.400000000000000        3.4977270463760606     
   12.800000000000001        15.200000000000001        3.4980286128390765     
   12.800000000000001        16.000000000000000        3.4980679721425205     
   12.800000000000001        16.800000000000001        3.4971150652461311     
   12.800000000000001        17.600000000000001        3.4969874788364099     
   12.800000000000001        18.400000000000002        3.4980133542888541     
   12.800000000000001        19.200000000000003        3.4984625312598232     
   12.800000000000001        20.000000000000000        3.4985625617885172     
   12.800000000000001        20.800000000000001        3.4873076771349925     
   12.800000000000001        21.600000000000001        3.4945668994222960     
   12.800000000000001        22.400000000000002        3.4967544885877735     
   12.800000000000001        23.200000000000003        3.4961552887891583     
   12.800000000000001        24.000000000000000        3.4978096054071908     
   12.800000000000001        24.800000000000001        3.4970399462385884     
   12.800000000000001        25.600000000000001        3.4954353726259284     
   12.800000000000001        26.400000000000002        3.4876942781371842     
   12.800000000000001        27.200000000000003        3.4964435074652336     
   12.800000000000001        28.000000000000000        3.4987659542207936     
   12.800000000000001        28.800000000000001        3.4955739562453023     
   12.800000000000001        29.600000000000001        4.1714747468822164     
   12.800000000000001        30.400000000000002        4.4923680645689528     
   12.800000000000001        31.200000000000003        4.4930931249994410     
   12.800000000000001        32.000000000000000        4.4982376769316925     
   12.800000000000001        32.800000000000004        4.4947864123013419     
   12.800000000000001        33.600000000000001        4.4951494813048942     
   12.800000000000001        34.399999999999999        4.4905003016732437     
   12.800000000000001        35.200000000000003        4.4467810897380398     
   12.800000000000001        36.000000000000000        4.4008503670387462     
   12.800000000000001        36.800000000000004        4.3678773957904555     
   12.800000000000001        37.600000000000001        4.3538855778684695     
   12.800000000000001        38.400000000000006        4.3627745834511797     
   12.800000000000001        39.200000000000003        4.3841935783272072     
   12.800000000000001        40.000000000000000        4.4069779113476244     
   12.800000000000001        40.800000000000004        4.4185967276804243     
   12.800000000000001        41.600000000000001        4.4167574224063140     
   12.800000000000001        42.400000000000006        4.4042133369629592     
   12.800000000000001        43.200000000000003        4.3865961326402099     
   12.800000000000001        44.000000000000000        4.3662681255603388     
   12.800000000000001        44.800000000000004        4.3417234595034770     
   12.800000000000001        45.600000000000001        4.3121158149048391     
   12.800000000000001        46.400000000000006        4.2845511153139109     
   12.800000000000001        47.200000000000003        4.2634861454207815     
   12.800000000000001        48.000000000000000        4.2554291752960731     
   12.800000000000001        48.800000000000004        4.2639239982013653     
   12.800000000000001        49.600000000000001        4.2850340078586342     
   12.800000000000001        50.400000000000006        4.3139360989764395     
   12.800000000000001        51.200000000000003        4.3442002743172949     
   12.800000000000001        52.000000000000000        4.3705405977623233     
   12.800000000000001        52.800000000000004        4.3898046963711712     
   12.800000000000001        53.600000000000001        4.4016603331736546     
   12.800000000000001        54.400000000000006        4.4026298146912906     
   12.800000000000001        55.200000000000003        4.3983127240576954     
   12.800000000000001        56.000000000000000        4.3887049636793103     
   12.800000000000001        56.800000000000004        4.3748468597478798     
   12.800000000000001        57.600000000000001        4.3586418731455536     
   12.800000000000001        58.400000000000006        4.3407193005513429     
   12.800000000000001        59.200000000000003        4.3207719786053485     
   12.800000000000001        60.000000000000000        4.3005623277247320     
   12.800000000000001        60.800000000000004        4.2805646235917560     
   12.800000000000001        61.600000000000001        4.2605510060963043     
   12.800000000000001        62.400000000000006        4.2410095980109119     
   12.800000000000001        63.200000000000003        4.2195587025490502     
   12.800000000000001        64.000000000000000        4.1973500454793973     
   12.800000000000001        64.799999999999997        4.1741390873385829     
   12.800000000000001        65.600000000000009        4.1506871240155760     
   12.800000000000001        66.400000000000006        4.1287357702871583     
   12.800000000000001        67.200000000000003        4.1103203313926233     
   12.800000000000001        68.000000000000000        4.0931100788063057     
   12.800000000000001        68.799999999999997        4.0815279644716620     
   12.800000000000001        69.600000000000009        4.0785906565201229     
   12.800000000000001        70.400000000000006        4.0816701759153551     
   12.800000000000001        71.200000000000003        4.0921545919447606     
   12.800000000000001        72.000000000000000        4.1100359771648574     
   12.800000000000001        72.799999999999997        4.1344349824556188     
   12.800000000000001        73.600000000000009        4.1631038157296878     
   12.800000000000001        74.400000000000006        4.1933844971384895     
   12.800000000000001        75.200000000000003        4.2255783780439629     
   12.800000000000001        76.000000000000000        4.2551344073770423     
   12.800000000000001        76.800000000000011        4.2813072263817453     
   12.800000000000001        77.600000000000009        4.3031118135340085     
   12.800000000000001        78.400000000000006        4.3180709649005067     
   12.800000000000001        79.200000000000003        4.3253780248175975     
   12.800000000000001        80.000000000000000        4.3284320153081364     
   12.800000000000001        80.800000000000011        4.3226505907146056     
   12.800000000000001        81.600000000000009        4.3122974568428534     
   12.800000000000001        82.400000000000006        4.2972087705616149     
   12.800000000000001        83.200000000000003        4.2773212955873339     
   12.800000000000001        84.000000000000000        4.2563758898509345     
   12.800000000000001        84.800000000000011        4.2360629546557975     
   12.800000000000001        85.600000000000009        4.2155564852067009     
   12.800000000000001        86.400000000000006        4.1987623473779889     
   12.800000000000001        87.200000000000003        4.1850515656359857     
   12.800000000000001        88.000000000000000        4.1728612552289039     
   12.800000000000001        88.800000000000011        4.1643288868652322     
   12.800000000000001        89.600000000000009        4.1591384746425000     
   12.800000000000001        90.400000000000006        4.1541036488911480     
   12.800000000000001        91.200000000000003        4.1512965977163372     
   12.800000000000001        92.000000000000000        4.1490513340567938     
   12.800000000000001        92.800000000000011        4.1460782836650800     
   12.800000000000001        93.600000000000009        4.1443109925996708     
   12.800000000000001        94.400000000000006        4.1396176172596393     
   12.800000000000001        95.200000000000003        4.1346723479967258     
   12.800000000000001        96.000000000000000        4.1298060259006046     
   12.800000000000001        96.800000000000011        4.1251939676903309     
   12.800000000000001        97.600000000000009        4.1191133449390884     
   12.800000000000001        98.400000000000006        4.1136255548205041     
   12.800000000000001        99.200000000000003        4.1077161467857186     
   12.800000000000001        100.00000000000000        4.1013988025778909     
   12.800000000000001        100.80000000000001        4.0940895136746986     
   12.800000000000001        101.60000000000001        4.0842376038929684     
   12.800000000000001        102.40000000000001        4.0725911800925578     

   13.600000000000001       0.80000000000000004        4.0585314126753920     
   13.600000000000001        1.6000000000000001        4.0507506129073718     
   13.600000000000001        2.4000000000000004        4.0501032855875243     
   13.600000000000001        3.2000000000000002        4.0635720527832664     
   13.600000000000001        4.0000000000000000        4.0971381997609830     
   13.600000000000001        4.8000000000000007        4.1559585938596069     
   13.600000000000001        5.6000000000000005        4.2385045776224306     
   13.600000000000001        6.4000000000000004        4.3358313874709564     
   13.600000000000001        7.2000000000000002        4.4314926174845910     
   13.600000000000001        8.0000000000000000        4.4963279607476796     
   13.600000000000001        8.8000000000000007        4.4882134888694827     
   13.600000000000001        9.6000000000000014        4.4980034052142388     
   13.600000000000001        10.400000000000000        4.4921873223630886     
   13.600000000000001        11.200000000000001        4.3985455282852426     
   13.600000000000001        12.000000000000000        4.0703060285734809     
   13.600000000000001        12.800000000000001        3.4822490727029622     
   13.600000000000001        13.600000000000001        3.4865805207254028     
   13.600000000000001        14.400000000000000        3.4862933458547150     
   13.600000000000001        15.200000000000001        3.4865583422181610     
   13.600000000000001        16.000000000000000        3.4872754125624601     
   13.600000000000001        16.800000000000001        3.4865520775197982     
   13.600000000000001        17.600000000000001        3.4861056790349938     
   13.600000000000001        18.400000000000002        3.4872085030213178     
   13.600000000000001        19.200000000000003        3.4873806653076844     
   13.600000000000001        20.000000000000000        3.4867094548011184     
   13.600000000000001        20.800000000000001        3.4887556291296078     
   13.600000000000001        21.600000000000001        3.4946546464791588     
   13.600000000000001        22.400000000000002        3.4949355259079273     
   13.600000000000001        23.200000000000003        3.4961907559828753     
   13.600000000000001        24.000000000000000        3.4954147101959099     
   13.600000000000001        24.800000000000001        3.4955024556926775     
   13.600000000000001        25.600000000000001        3.4914918794381982     
   13.600000000000001        26.400000000000002        3.4970725280847823     
   13.600000000000001        27.200000000000003        3.4982828657319147     
   13.600000000000001        28.000000000000000        3.4862822274537861     
   13.600000000000001        28.800000000000001        3.4974263144504194     
   13.600000000000001        29.600000000000001        4.1667503779878965     
   13.600000000000001        30.400000000000002        4.4895237791403702     
   13.600000000000001        31.200000000000003        4.4978873159154933     
   13.600000000000001        32.000000000000000        4.4853352630992305     
   13.600000000000001        32.800000000000004        4.4996139629084917     
   13.600000000000001        33.600000000000001        4.4858605262840232     
   13.600000000000001        34.399999999999999        4.5022258630683645     
   13.600000000000001        35.200000000000003        4.4877909168488088     
   13.600000000000001        36.000000000000000        4.4812037365301798     
   13.600000000000001        36.800000000000004        4.4564370801494020     
   13.600000000000001        37.600000000000001        4.4449763737417491     
   13.600000000000001        38.400000000000006        4.4509831582797794     
   13.600000000000001        39.200000000000003        4.4624831392082305     
   13.600000000000001        40.000000000000000        4.4652128870533003     
   13.600000000000001        40.800000000000004        4.4646528284262486     
   13.600000000000001        41.600000000000001        4.4608226052763333     
   13.600000000000001        42.400000000000006        4.4476195687062505     
   13.600000000000001        43.200000000000003        4.4293169037721842     
   13.600000000000001        44.000000000000000        4.4186621971902467     
   13.600000000000001        44.800000000000004        4.4079032295240532     
   13.600000000000001        45.600000000000001        4.3864411572568214     
   13.600000000000001        46.400000000000006        4.3571688806203310     
   13.600000000000001        47.200000000000003        4.3297381644129169     
   13.600000000000001        48.000000000000000        4.3150599916673595     
   13.600000000000001        48.800000000000004        4.3171642520182045     
   13.600000000000001        49.600000000000001        4.3364125205545863     
   13.600000000000001        50.400000000000006        4.3643678412291242     
   13.600000000000001        51.200000000000003        4.3979322609199505     
   13.600000000000001        52.000000000000000        4.4278820877470517     
   13.600000000000001        52.800000000000004        4.4480056374808781     
   13.600000000000001        53.600000000000001        4.4594597185802112     
   13.600000000000001        54.400000000000006        4.4623351191548215     
   13.600000000000001        55.200000000000003        4.4631913858875167     
   13.600000000000001        56.000000000000000        4.4580611855428778     
   13.600000000000001        56.800000000000004        4.4495724773327234     
   13.600000000000001        57.600000000000001        4.4397981969675477     
   13.600000000000001        58.400000000000006        4.4265452519718433     
   13.600000000000001        59.200000000000003        4.4102529578909371     
   13.600000000000001        60.000000000000000        4.3915507144932802     
   13.600000000000001        60.800000000000004        4.3725631048847156     
   13.600000000000001        61.600000000000001        4.3528385272410492     
   13.600000000000001        62.400000000000006        4.3310322274828925     
   13.600000000000001        63.200000000000003        4.3071769489424065     
   13.600000000000001        64.000000000000000        4.2809088283385233     
   13.600000000000001        64.799999999999997        4.2514975518760201     
   13.600000000000001        65.600000000000009        4.2213840503568791     
   13.600000000000001        66.400000000000006        4.1901914583504603     
   13.600000000000001        67.200000000000003        4.1601827325404939     
   13.600000000000001        68.000000000000000        4.1329868451178733     
   13.600000000000001        68.799999999999997        4.1110878662148354     
   13.600000000000001        69.600000000000009        4.0968209149637556     
   13.600000000000001        70.400000000000006        4.0897008197051035     
   13.600000000000001        71.200000000000003        4.0928397120590443     
   13.600000000000001        72.000000000000000        4.1048552337202073     
   13.600000000000001        72.799999999999997        4.1239172168416953     
   13.600000000000001        73.600000000000009        4.1511145924608757     
   13.600000000000001        74.400000000000006        4.1793914788626436     
   13.600000000000001        75.200000000000003        4.2118679128687821     
   13.600000000000001        76.000000000000000        4.2415112423776309     
   13.600000000000001        76.800000000000011        4.2679493907320092     
   13.600000000000001        77.600000000000009        4.2899705092661611     
   13.600000000000001        78.400000000000006        4.3055242811729579     
   13.600000000000001        79.200000000000003        4.3146418884711055     
   13.600000000000001        80.000000000000000        4.3159919485178655     
   13.600000000000001        80.800000000000011        4.3117917291765826     
   13.600000000000001        81.600000000000009        4.3033983794218118     
   13.600000000000001        82.400000000000006        4.2876575072319101     
   13.600000000000001        83.200000000000003        4.2708920871427249     
   13.600000000000001        84.000000000000000        4.2525518734675023     
   13.600000000000001        84.800000000000011        4.2346784986347945     
   13.600000000000001        85.600000000000009        4.2182731568470047     
   13.600000000000001        86.400000000000006        4.2043546242087340     
   13.600000000000001        87.200000000000003        4.1940510064725416     
   13.600000000000001        88.000000000000000        4.1852894541037360     
   13.600000000000001        88.800000000000011        4.1802854956862152     
   13.600000000000001        89.600000000000009        4.1772614866478008     
   13.600000000000001        90.400000000000006        4.1754383140144045     
   13.600000000000001        91.200000000000003        4.1758324819348038     
   13.600000000000001        92.000000000000000        4.1718032829187681     
   13.600000000000001        92.800000000000011        4.1692792598930533     
   13.600000000000001        93.600000000000009        4.1646462602153589     
   13.600000000000001        94.400000000000006        4.1606876949127933     
   13.600000000000001        95.200000000000003        4.1533362671454999     
   13.600000000000001        96.000000000000000        4.1465478646493024     
   13.600000000000001        96.800000000000011        4.1384397885431889     
   13.600000000000001        97.600000000000009        4.1290961656924825     
   13.600000000000001        98.400000000000006        4.1214374152516973     
   13.600000000000001        99.200000000000003        4.1135853806153353     
   13.600000000000001        100.00000000000000        4.1047059326994129     
   13.600000000000001        100.80000000000001        4.0949657199414338     
   13.600000000000001        101.60000000000001        4.0837435517012883     
   13.600000000000001        102.40000000000001        4.0716429966926189     

   14.400000000000000       0.80000000000000004        4.0574063487010843     
   14.400000000000000        1.6000000000000001        4.0490839342772658     
   14.400000000000000        2.4000000000000004        4.0501820618977336     
   14.400000000000000        3.2000000000000002        4.0664654215567895     
   14.400000000000000        4.0000000000000000        4.1041426241096985     
   14.400000000000000        4.8000000000000007        4.1670959953158428     
   14.400000000000000        5.6000000000000005        4.2535509912871072     
   14.400000000000000        6.4000000000000004        4.3515520150888349     
   14.400000000000000        7.2000000000000002        4.4418911604664224     
   14.400000000000000        8.0000000000000000        4.4923961443325906     
   14.400000000000000        8.8000000000000007        4.4917675043891769     
   14.400000000000000        9.6000000000000014        4.4996160854564913     
   14.400000000000000        10.400000000000000        4.4937264157989620     
   14.400000000000000        11.200000000000001        4.3959153118619199     
   14.400000000000000        12.000000000000000        4.0670472732158762     
   14.400000000000000        12.800000000000001        3.5035800963869375     
   14.400000000000000        13.600000000000001        3.4908646297452579     
   14.400000000000000        14.400000000000000        3.4918296664313853     
   14.400000000000000        15.200000000000001        3.4943434712197283     
   14.400000000000000        16.000000000000000        3.4921630373387784     
   14.400000000000000        16.800000000000001        3.4936140355829650     
   14.400000000000000        17.600000000000001        3.4929173016892867     
   14.400000000000000        18.400000000000002        3.4928653229472726     
   14.400000000000000        19.200000000000003        3.4933695120303754     
   14.400000000000000        20.000000000000000        3.4927911950524573     
   14.400000000000000        20.800000000000001        3.4934243026844913     
   14.400000000000000        21.600000000000001        3.4912263455500789     
   14.400000000000000        22.400000000000002        3.4951530714067567     
   14.400000000000000        23.200000000000003        3.4956530253745486     
   14.400000000000000        24.000000000000000        3.4954696743257658     
   14.400000000000000        24.800000000000001        3.4966730556576078     
   14.400000000000000        25.600000000000001        3.4870508272642153     
   14.400000000000000        26.400000000000002        3.4961404338729594     
   14.400000000000000        27.200000000000003        3.4882956628696817     
   14.400000000000000        28.000000000000000        3.4774244865400816     
   14.400000000000000        28.800000000000001        3.4960447504627661     
   14.400000000000000        29.600000000000001        4.1662088719769761     
   14.400000000000000        30.400000000000002        4.4918300897458305     
   14.400000000000000        31.200000000000003        4.4969355015240762     
   14.400000000000000        32.000000000000000        4.4969109965328267     
   14.400000000000000        32.800000000000004        4.4922410111510649     
   14.400000000000000        33.600000000000001        4.4959289048562532     
   14.400000000000000        34.399999999999999        4.4904188572172332     
   14.400000000000000        35.200000000000003        4.4990545845792678     
   14.400000000000000        36.000000000000000        4.4899359785245956     
   14.400000000000000        36.800000000000004        4.4939748921636875     
   14.400000000000000        37.600000000000001        4.4646613747933790     
   14.400000000000000        38.400000000000006        4.4115749183926072     
   14.400000000000000        39.200000000000003        4.3185929895246673     
   14.400000000000000        40.000000000000000        4.2482579198759209     
   14.400000000000000        40.800000000000004        4.2608468572802209     
   14.400000000000000        41.600000000000001        4.3326034124579031     
   14.400000000000000        42.400000000000006        4.3679167651058037     
   14.400000000000000        43.200000000000003        4.3742590700085149     
   14.400000000000000        44.000000000000000        4.4026214035265721     
   14.400000000000000        44.800000000000004        4.4367691167518686     
   14.400000000000000        45.600000000000001        4.4475683199546561     
   14.400000000000000        46.400000000000006        4.4340829546769243     
   14.400000000000000        47.200000000000003        4.4119318462533812     
   14.400000000000000        48.000000000000000        4.3938997739949164     
   14.400000000000000        48.800000000000004        4.3914478059338409     
   14.400000000000000        49.600000000000001        4.4065992471793676     
   14.400000000000000        50.400000000000006        4.4302090660883175     
   14.400000000000000        51.200000000000003        4.4556208066740997     
   14.400000000000000        52.000000000000000        4.4781846884732701     
   14.400000000000000        52.800000000000004        4.4848819390552075     
   14.400000000000000        53.600000000000001        4.4890239777145888     
   14.400000000000000        54.400000000000006        4.4945088253512449     
   14.400000000000000        55.200000000000003        4.4945662222623737     
   14.400000000000000        56.000000000000000        4.4928997327096116     
   14.400000000000000        56.800000000000004        4.4937315320996740     
   14.400000000000000        57.600000000000001        4.4880923523136982     
   14.400000000000000        58.400000000000006        4.4887201884528860     
   14.400000000000000        59.200000000000003        4.4785142759414613     
   14.400000000000000        60.000000000000000        4.4656401677941258     
   14.400000000000000        60.800000000000004        4.4526935471309850     
   14.400000000000000        61.600000000000001        4.4381256882308744     
   14.400000000000000        62.400000000000006        4.4194002892482525     
   14.400000000000000        63.200000000000003        4.3973693532204505     
   14.400000000000000        64.000000000000000        4.3705378602722282     
   14.400000000000000        64.799999999999997        4.3390229058099834     
   14.400000000000000        65.600000000000009        4.3041603109192277     
   14.400000000000000        66.400000000000006        4.2664690781847776     
   14.400000000000000        67.200000000000003        4.2265912853542726     
   14.400000000000000        68.000000000000000        4.1876237098695928     
   14.400000000000000        68.799999999999997        4.1529751354433460     
   14.400000000000000        69.600000000000009        4.1252605815674448     
   14.400000000000000        70.400000000000006        4.1071762302688661     
   14.400000000000000        71.200000000000003        4.0991315660118888     
   14.400000000000000        72.000000000000000        4.1012936084970670     
   14.400000000000000        72.799999999999997        4.1140785875372439     
   14.400000000000000        73.600000000000009        4.1352257755350159     
   14.400000000000000        74.400000000000006        4.1614544695636706     
   14.400000000000000        75.200000000000003        4.1901891636010351     
   14.400000000000000        76.000000000000000        4.2195382780465067     
   14.400000000000000        76.800000000000011        4.2458117951294572     
   14.400000000000000        77.600000000000009        4.2677611587884181     
   14.400000000000000        78.400000000000006        4.2834282428882133     
   14.400000000000000        79.200000000000003        4.2931098851269489     
   14.400000000000000        80.000000000000000        4.2959120114851057     
   14.400000000000000        80.800000000000011        4.2923485965742305     
   14.400000000000000        81.600000000000009        4.2840638694002813     
   14.400000000000000        82.400000000000006        4.2722406843343936     
   14.400000000000000        83.200000000000003        4.2578117552816526     
   14.400000000000000        84.000000000000000        4.2447014424928087     
   14.400000000000000        84.800000000000011        4.2294300095160464     
   14.400000000000000        85.600000000000009        4.2180547916634863     
   14.400000000000000        86.400000000000006        4.2075179236157965     
   14.400000000000000        87.200000000000003        4.2003278730156088     
   14.400000000000000        88.000000000000000        4.1979852220629059     
   14.400000000000000        88.800000000000011        4.1964104633174095     
   14.400000000000000        89.600000000000009        4.1971627674479759     
   14.400000000000000        90.400000000000006        4.1971488809482800     
   14.400000000000000        91.200000000000003        4.1972102509276299     
   14.400000000000000        92.000000000000000        4.1964490479646033     
   14.400000000000000        92.800000000000011        4.1957196622619728     
   14.400000000000000        93.600000000000009        4.1899092744991542     
   14.400000000000000        94.400000000000006        4.1833989135511365     
   14.400000000000000        95.200000000000003        4.1744390449920523     
   14.400000000000000        96.000000000000000        4.1646663763814527     
   14.400000000000000        96.800000000000011        4.1538263530087978     
   14.400000000000000        97.600000000000009        4.1428789417658107     
   14.400000000000000        98.400000000000006        4.1314475555806629     
   14.400000000000000        99.200000000000003        4.1207259768968507     
   14.400000000000000        100.00000000000000        4.1093463675288273     
   14.400000000000000        100.80000000000001        4.0988035207752178     
   14.400000000000000        101.60000000000001        4.0840021046425239     
   14.400000000000000        102.40000000000001        4.0705179046557047     

   15.200000000000001       0.80000000000000004        4.0571485559246661     
   15.200000000000001        1.6000000000000001        4.0479685349415035     
   15.200000000000001        2.4000000000000004        4.0505033272227644     
   15.200000000000001        3.2000000000000002        4.0678270079359260     
   15.200000000000001        4.0000000000000000        4.1111457568938485     
   15.200000000000001        4.8000000000000007        4.1740521529408579     
   15.200000000000001        5.6000000000000005        4.2629215630371782     
   15.200000000000001        6.4000000000000004        4.3611486325525766     
   15.200000000000001        7.2000000000000002        4.4481062451416111     
   15.200000000000001        8.0000000000000000        4.4932734985186862     
   15.200000000000001        8.8000000000000007        4.4916544880859535     
   15.200000000000001        9.6000000000000014        4.4991569735415116     
   15.200000000000001        10.400000000000000        4.4900704721723299     
   15.200000000000001        11.200000000000001        4.3904691618575278     
   15.200000000000001        12.000000000000000        4.0614452761365749     
   15.200000000000001        12.800000000000001        3.4968469685789381     
   15.200000000000001        13.600000000000001        3.4922385058745804     
   15.200000000000001        14.400000000000000        3.4935752361967669     
   15.200000000000001        15.200000000000001        3.4937868081469952     
   15.200000000000001        16.000000000000000        3.4944188982661468     
   15.200000000000001        16.800000000000001        3.4943657000649555     
   15.200000000000001        17.600000000000001        3.4945441289956194     
   15.200000000000001        18.400000000000002        3.4945872972795922     
   15.200000000000001        19.200000000000003        3.4957345487447351     
   15.200000000000001        20.000000000000000        3.4962202189909251     
   15.200000000000001        20.800000000000001        3.4965489786170090     
   15.200000000000001        21.600000000000001        3.4935382393801486     
   15.200000000000001        22.400000000000002        3.4930173516258187     
   15.200000000000001        23.200000000000003        3.4927585327600470     
   15.200000000000001        24.000000000000000        3.4969041963580847     
   15.200000000000001        24.800000000000001        3.4912531574771943     
   15.200000000000001        25.600000000000001        3.4801949131966490     
   15.200000000000001        26.400000000000002        3.4860531173836700     
   15.200000000000001        27.200000000000003        3.4956972853955879     
   15.200000000000001        28.000000000000000        3.4861252982418924     
   15.200000000000001        28.800000000000001        3.4993717899241279     
   15.200000000000001        29.600000000000001        4.1685202573084794     
   15.200000000000001        30.400000000000002        4.4948245008379857     
   15.200000000000001        31.200000000000003        4.4945731682014136     
   15.200000000000001        32.000000000000000        4.4992932843029445     
   15.200000000000001        32.800000000000004        4.4971882923143109     
   15.200000000000001        33.600000000000001        4.4983200616519632     
   15.200000000000001        34.399999999999999        4.4896916189367353     
   15.200000000000001        35.200000000000003        4.4975128292887305     
   15.200000000000001        36.000000000000000        4.4944721935223617     
   15.200000000000001        36.800000000000004        4.4607013262066619     
   15.200000000000001        37.600000000000001        4.3404327091243013     
   15.200000000000001        38.400000000000006        4.1506533210614558     
   15.200000000000001        39.200000000000003        3.4924375748001713     
   15.200000000000001        40.000000000000000        3.4982082444272766     
   15.200000000000001        40.800000000000004        3.4919562464274141     
   15.200000000000001        41.600000000000001        3.9983648518669339     
   15.200000000000001        42.400000000000006        4.0726028560051395     
   15.200000000000001        43.200000000000003        4.1293086539836583     
   15.200000000000001        44.000000000000000        4.2641524226744361     
   15.200000000000001        44.800000000000004        4.4024911810001646     
   15.200000000000001        45.600000000000001        4.4758692132380657     
   15.200000000000001        46.400000000000006        4.4910917997807704     
   15.200000000000001        47.200000000000003        4.4770437021077090     
   15.200000000000001        48.000000000000000        4.4668578404508006     
   15.200000000000001        48.800000000000004        4.4639212116414138     
   15.200000000000001        49.600000000000001        4.4727831824061655     
   15.200000000000001        50.400000000000006        4.4867052826027249     
   15.200000000000001        51.200000000000003        4.4953240434769741     
   15.200000000000001        52.000000000000000        4.4972169432302458     
   15.200000000000001        52.800000000000004        4.4985263781850602     
   15.200000000000001        53.600000000000001        4.4966205258208873     
   15.200000000000001        54.400000000000006        4.4982389070758231     
   15.200000000000001        55.200000000000003        4.4985458269290390     
   15.200000000000001        56.000000000000000        4.4958909395145454     
   15.200000000000001        56.800000000000004        4.4956209374857661     
   15.200000000000001        57.600000000000001        4.4974460846794653     
   15.200000000000001        58.400000000000006        4.4913277014059139     
   15.200000000000001        59.200000000000003        4.4929640327947356     
   15.200000000000001        60.000000000000000        4.4895680836227436     
   15.200000000000001        60.800000000000004        4.4964546654074145     
   15.200000000000001        61.600000000000001        4.4939836190591560     
   15.200000000000001        62.400000000000006        4.4837085999539159     
   15.200000000000001        63.200000000000003        4.4690353753496819     
   15.200000000000001        64.000000000000000        4.4500559922497889     
   15.200000000000001        64.799999999999997        4.4228327987899192     
   15.200000000000001        65.600000000000009        4.3895795062119412     
   15.200000000000001        66.400000000000006        4.3487712935199143     
   15.200000000000001        67.200000000000003        4.3026347998560954     
   15.200000000000001        68.000000000000000        4.2544160884133273     
   15.200000000000001        68.799999999999997        4.2076785923335009     
   15.200000000000001        69.600000000000009        4.1654302561440151     
   15.200000000000001        70.400000000000006        4.1330302432668047     
   15.200000000000001        71.200000000000003        4.1108822431218819     
   15.200000000000001        72.000000000000000        4.1017185778712326     
   15.200000000000001        72.799999999999997        4.1049289071994588     
   15.200000000000001        73.600000000000009        4.1176868663096258     
   15.200000000000001        74.400000000000006        4.1384376748411951     
   15.200000000000001        75.200000000000003        4.1638695340943404     
   15.200000000000001        76.000000000000000        4.1905702490200589     
   15.200000000000001        76.800000000000011        4.2159911259925718     
   15.200000000000001        77.600000000000009        4.2382260973062458     
   15.200000000000001        78.400000000000006        4.2535111996030910     
   15.200000000000001        79.200000000000003        4.2634832067207071     
   15.200000000000001        80.000000000000000        4.2685360555745087     
   15.200000000000001        80.800000000000011        4.2656632561843120     
   15.200000000000001        81.600000000000009        4.2598632899536044     
   15.200000000000001        82.400000000000006        4.2502485767530311     
   15.200000000000001        83.200000000000003        4.2384726514469069     
   15.200000000000001        84.000000000000000        4.2280740493983240     
   15.200000000000001        84.800000000000011        4.2193411658437734     
   15.200000000000001        85.600000000000009        4.2122690967307665     
   15.200000000000001        86.400000000000006        4.2078772337872170     
   15.200000000000001        87.200000000000003        4.2063397685088884     
   15.200000000000001        88.000000000000000        4.2083200095064797     
   15.200000000000001        88.800000000000011        4.2111365520003439     
   15.200000000000001        89.600000000000009        4.2158788014129254     
   15.200000000000001        90.400000000000006        4.2199902820705457     
   15.200000000000001        91.200000000000003        4.2230284880880795     
   15.200000000000001        92.000000000000000        4.2223487960829660     
   15.200000000000001        92.800000000000011        4.2205011795483571     
   15.200000000000001        93.600000000000009        4.2151871395791281     
   15.200000000000001        94.400000000000006        4.2051749700267189     
   15.200000000000001        95.200000000000003        4.1952045486316552     
   15.200000000000001        96.000000000000000        4.1836450026445551     
   15.200000000000001        96.800000000000011        4.1704992261280829     
   15.200000000000001        97.600000000000009        4.1547581748848144     
   15.200000000000001        98.400000000000006        4.1425395378960959     
   15.200000000000001        99.200000000000003        4.1286830885786880     
   15.200000000000001        100.00000000000000        4.1144154602088507     
   15.200000000000001        100.80000000000001        4.0994288775656464     
   15.200000000000001        101.60000000000001        4.0844942072805397     
   15.200000000000001        102.40000000000001        4.0697143886592775     

   16.000000000000000       0.80000000000000004        4.0554872714493264     
   16.000000000000000        1.6000000000000001        4.0474243480374250     
   16.000000000000000        2.4000000000000004        4.0506467062769458     
   16.000000000000000        3.2000000000000002        4.0708064051185797     
   16.000000000000000        4.0000000000000000        4.1141565003182814     
   16.000000000000000        4.8000000000000007        4.1824866435361514     
   16.000000000000000        5.6000000000000005        4.2690658701204924     
   16.000000000000000        6.4000000000000004        4.3690618131626486     
   16.000000000000000        7.2000000000000002        4.4546514023180439     
   16.000000000000000        8.0000000000000000        4.4948819768683430     
   16.000000000000000        8.8000000000000007        4.4918966008461858     
   16.000000000000000        9.6000000000000014        4.4954646473455764     
   16.000000000000000        10.400000000000000        4.4982448674635487     
   16.000000000000000        11.200000000000001        4.3848945821326968     
   16.000000000000000        12.000000000000000        4.0569351663707511     
   16.000000000000000        12.800000000000001        3.4896939289815885     
   16.000000000000000        13.600000000000001        3.4927487680681595     
   16.000000000000000        14.400000000000000        3.4948745601981783     
   16.000000000000000        15.200000000000001        3.4936975463396593     
   16.000000000000000        16.000000000000000        3.4942167362408449     
   16.000000000000000        16.800000000000001        3.4941754175622526     
   16.000000000000000        17.600000000000001        3.4948479410110065     
   16.000000000000000        18.400000000000002        3.4964128302040982     
   16.000000000000000        19.200000000000003        3.4964325104684484     
   16.000000000000000        20.000000000000000        3.4976689681235316     
   16.000000000000000        20.800000000000001        3.4967569273366967     
   16.000000000000000        21.600000000000001        3.4948530581231418     
   16.000000000000000        22.400000000000002        3.4940655221176531     
   16.000000000000000        23.200000000000003        3.4965381356266287     
   16.000000000000000        24.000000000000000        3.4905631138866489     
   16.000000000000000        24.800000000000001        3.4827301780435036     
   16.000000000000000        25.600000000000001        3.4916331436989543     
   16.000000000000000        26.400000000000002        3.4922204451476389     
   16.000000000000000        27.200000000000003        3.4963732262967735     
   16.000000000000000        28.000000000000000        3.4903490271773521     
   16.000000000000000        28.800000000000001        3.4949733872921658     
   16.000000000000000        29.600000000000001        4.1751614017563847     
   16.000000000000000        30.400000000000002        4.4991640214382294     
   16.000000000000000        31.200000000000003        4.4890755948938397     
   16.000000000000000        32.000000000000000        4.4912324000225494     
   16.000000000000000        32.800000000000004        4.4913741646713650     
   16.000000000000000        33.600000000000001        4.4898348933117100     
   16.000000000000000        34.399999999999999        4.5022404937565934     
   16.000000000000000        35.200000000000003        4.4879601473843973     
   16.000000000000000        36.000000000000000        4.4968791192019077     
   16.000000000000000        36.800000000000004        4.3458433305371988     
   16.000000000000000        37.600000000000001        4.0714806331144215     
   16.000000000000000        38.400000000000006        3.5003147340265199     
   16.000000000000000        39.200000000000003        3.4985365903961316     
   16.000000000000000        40.000000000000000        3.4901917405853551     
   16.000000000000000        40.800000000000004        3.4894986234417273     
   16.000000000000000        41.600000000000001        3.4960588981155793     
   16.000000000000000        42.400000000000006        3.5002647173304546     
   16.000000000000000        43.200000000000003        3.4913908629901726     
   16.000000000000000        44.000000000000000        4.0085455789068032     
   16.000000000000000        44.800000000000004        4.2902068939623739     
   16.000000000000000        45.600000000000001        4.4645388439460580     
   16.000000000000000        46.400000000000006        4.4986444373996664     
   16.000000000000000        47.200000000000003        4.4969042796456122     
   16.000000000000000        48.000000000000000        4.4946520151361229     
   16.000000000000000        48.800000000000004        4.4926165125100708     
   16.000000000000000        49.600000000000001        4.4901192909382788     
   16.000000000000000        50.400000000000006        4.4885181929137525     
   16.000000000000000        51.200000000000003        4.4979694080346606     
   16.000000000000000        52.000000000000000        4.4989004355609161     
   16.000000000000000        52.800000000000004        4.4973114304438342     
   16.000000000000000        53.600000000000001        4.4944867620142608     
   16.000000000000000        54.400000000000006        4.4970468425378947     
   16.000000000000000        55.200000000000003        4.4946822564484785     
   16.000000000000000        56.000000000000000        4.4956618464442384     
   16.000000000000000        56.800000000000004        4.4951805813891230     
   16.000000000000000        57.600000000000001        4.4958981339633306     
   16.000000000000000        58.400000000000006        4.4902401246852648     
   16.000000000000000        59.200000000000003        4.4965440214257431     
   16.000000000000000        60.000000000000000        4.4980700541203360     
   16.000000000000000        60.800000000000004        4.4973150542192206     
   16.000000000000000        61.600000000000001        4.4928970073998808     
   16.000000000000000        62.400000000000006        4.4902032449223563     
   16.000000000000000        63.200000000000003        4.4882118888903779     
   16.000000000000000        64.000000000000000        4.4881125447985770     
   16.000000000000000        64.799999999999997        4.4833384192516190     
   16.000000000000000        65.600000000000009        4.4583618347254097     
   16.000000000000000        66.400000000000006        4.4245572712589647     
   16.000000000000000        67.200000000000003        4.3804652970002049     
   16.000000000000000        68.000000000000000        4.3270642658561949     
   16.000000000000000        68.799999999999997        4.2705353277991174     
   16.000000000000000        69.600000000000009        4.2163615256244809     
   16.000000000000000        70.400000000000006        4.1691615229348047     
   16.000000000000000        71.200000000000003        4.1318779778691486     
   16.000000000000000        72.000000000000000        4.1083825005887498     
   16.000000000000000        72.799999999999997        4.0990802794415133     
   16.000000000000000        73.600000000000009        4.1006941016205616     
   16.000000000000000        74.400000000000006        4.1135531609322840     
   16.000000000000000        75.200000000000003        4.1333556424486257     
   16.000000000000000        76.000000000000000        4.1552627304970020     
   16.000000000000000        76.800000000000011        4.1798607426501126     
   16.000000000000000        77.600000000000009        4.2007432762583328     
   16.000000000000000        78.400000000000006        4.2164536714583667     
   16.000000000000000        79.200000000000003        4.2271799765876379     
   16.000000000000000        80.000000000000000        4.2325429557732752     
   16.000000000000000        80.800000000000011        4.2323836593749249     
   16.000000000000000        81.600000000000009        4.2288524274542656     
   16.000000000000000        82.400000000000006        4.2230663712138732     
   16.000000000000000        83.200000000000003        4.2158210713787678     
   16.000000000000000        84.000000000000000        4.2104828016861795     
   16.000000000000000        84.800000000000011        4.2039452304881744     
   16.000000000000000        85.600000000000009        4.2035478779328912     
   16.000000000000000        86.400000000000006        4.2051534093679308     
   16.000000000000000        87.200000000000003        4.2103610464898615     
   16.000000000000000        88.000000000000000        4.2161814006477689     
   16.000000000000000        88.800000000000011        4.2244318080868135     
   16.000000000000000        89.600000000000009        4.2331298594679572     
   16.000000000000000        90.400000000000006        4.2418221249873458     
   16.000000000000000        91.200000000000003        4.2462863985779951     
   16.000000000000000        92.000000000000000        4.2477931938623792     
   16.000000000000000        92.800000000000011        4.2457584017665733     
   16.000000000000000        93.600000000000009        4.2401489360981071     
   16.000000000000000        94.400000000000006        4.2307490744726550     
   16.000000000000000        95.200000000000003        4.2178026938921178     
   16.000000000000000        96.000000000000000        4.2025429294093213     
   16.000000000000000        96.800000000000011        4.1861842872418453     
   16.000000000000000        97.600000000000009        4.1704968323566831     
   16.000000000000000        98.400000000000006        4.1534952457058276     
   16.000000000000000        99.200000000000003        4.1366856438003898     
   16.000000000000000        100.00000000000000        4.1197060597715796     
   16.000000000000000        100.80000000000001        4.1031795192749225     
   16.000000000000000        101.60000000000001        4.0866766123525124     
   16.000000000000000        102.40000000000001        4.0701010625854348     

   16.800000000000001       0.80000000000000004        4.0556380414362252     
   16.800000000000001        1.6000000000000001        4.0485072018432282     
   16.800000000000001        2.4000000000000004        4.0515190034878348     
   16.800000000000001        3.2000000000000002        4.0715215211021993     
   16.800000000000001        4.0000000000000000        4.1157179268233612     
   16.800000000000001        4.8000000000000007        4.1853504753270334     
   16.800000000000001        5.6000000000000005        4.2744358297096570     
   16.800000000000001        6.4000000000000004        4.3716719511484374     
   16.800000000000001        7.2000000000000002        4.4546618189107656     
   16.800000000000001        8.0000000000000000        4.4959138976924589     
   16.800000000000001        8.8000000000000007        4.4916754025049261     
   16.800000000000001        9.6000000000000014        4.4983709010200448     
   16.800000000000001        10.400000000000000        4.4970168873251897     
   16.800000000000001        11.200000000000001        4.3766437380892196     
   16.800000000000001        12.000000000000000        4.0496036258315824     
   16.800000000000001        12.800000000000001        3.5012177921048648     
   16.800000000000001        13.600000000000001        3.4908458011890260     
   16.800000000000001        14.400000000000000        3.4909816566750282     
   16.800000000000001        15.200000000000001        3.4909563642374177     
   16.800000000000001        16.000000000000000        3.4911865303270146     
   16.800000000000001        16.800000000000001        3.4908578015314369     
   16.800000000000001        17.600000000000001        3.4931832703943857     
   16.800000000000001        18.400000000000002        3.4943596991810990     
   16.800000000000001        19.200000000000003        3.4958613543817183     
   16.800000000000001        20.000000000000000        3.4962428775074175     
   16.800000000000001        20.800000000000001        3.4940245462420041     
   16.800000000000001        21.600000000000001        3.4915470074904063     
   16.800000000000001        22.400000000000002        3.4918589678346659     
   16.800000000000001        23.200000000000003        3.4860451221829951     
   16.800000000000001        24.000000000000000        3.4981929155215714     
   16.800000000000001        24.800000000000001        3.4874285526089235     
   16.800000000000001        25.600000000000001        3.4936781211058543     
   16.800000000000001        26.400000000000002        3.4931403335260391     
   16.800000000000001        27.200000000000003        3.4935017166849014     
   16.800000000000001        28.000000000000000        3.4968381860255113     
   16.800000000000001        28.800000000000001        3.4839153110814847     
   16.800000000000001        29.600000000000001        4.1854845459649743     
   16.800000000000001        30.400000000000002        4.4982884233253877     
   16.800000000000001        31.200000000000003        4.4883829209939980     
   16.800000000000001        32.000000000000000        4.4921459574044285     
   16.800000000000001        32.800000000000004        4.4953605869736091     
   16.800000000000001        33.600000000000001        4.4956754564295585     
   16.800000000000001        34.399999999999999        4.4852305933855536     
   16.800000000000001        35.200000000000003        4.4961457329855286     
   16.800000000000001        36.000000000000000        4.4816035665201088     
   16.800000000000001        36.800000000000004        4.2059236257941288     
   16.800000000000001        37.600000000000001        3.4911311286246143     
   16.800000000000001        38.400000000000006        3.4955475835110770     
   16.800000000000001        39.200000000000003        3.4844426587900625     
   16.800000000000001        40.000000000000000        3.4955925938732202     
   16.800000000000001        40.800000000000004        3.4854721205320613     
   16.800000000000001        41.600000000000001        3.5026833997465174     
   16.800000000000001        42.400000000000006        3.4941586715028898     
   16.800000000000001        43.200000000000003        3.4949630877307634     
   16.800000000000001        44.000000000000000        3.5032769299494824     
   16.800000000000001        44.800000000000004        4.1584391767246061     
   16.800000000000001        45.600000000000001        4.4384542288266244     
   16.800000000000001        46.400000000000006        4.4895592228752692     
   16.800000000000001        47.200000000000003        4.4946505199506515     
   16.800000000000001        48.000000000000000        4.4912549076221575     
   16.800000000000001        48.800000000000004        4.4933415939577364     
   16.800000000000001        49.600000000000001        4.4957940021214755     
   16.800000000000001        50.400000000000006        4.4982546564365142     
   16.800000000000001        51.200000000000003        4.4955496499349517     
   16.800000000000001        52.000000000000000        4.4978179099278890     
   16.800000000000001        52.800000000000004        4.4970550433228142     
   16.800000000000001        53.600000000000001        4.4986879528025820     
   16.800000000000001        54.400000000000006        4.4990747324437992     
   16.800000000000001        55.200000000000003        4.4993615310441033     
   16.800000000000001        56.000000000000000        4.4996999433663598     
   16.800000000000001        56.800000000000004        4.4937316462070145     
   16.800000000000001        57.600000000000001        4.4941312828791631     
   16.800000000000001        58.400000000000006        4.4920995483624893     
   16.800000000000001        59.200000000000003        4.4952592192057752     
   16.800000000000001        60.000000000000000        4.4968947530415928     
   16.800000000000001        60.800000000000004        4.4952332750984541     
   16.800000000000001        61.600000000000001        4.4991585478979479     
   16.800000000000001        62.400000000000006        4.4995951713107898     
   16.800000000000001        63.200000000000003        4.4984574266515827     
   16.800000000000001        64.000000000000000        4.4984745210098112     
   16.800000000000001        64.799999999999997        4.4959620900271497     
   16.800000000000001        65.600000000000009        4.4959291665899705     
   16.800000000000001        66.400000000000006        4.4789416423998469     
   16.800000000000001        67.200000000000003        4.4453346366209860     
   16.800000000000001        68.000000000000000        4.3962278823223366     
   16.800000000000001        68.799999999999997        4.3373406172062863     
   16.800000000000001        69.600000000000009        4.2738139656296674     
   16.800000000000001        70.400000000000006        4.2122737854114440     
   16.800000000000001        71.200000000000003        4.1614306390288816     
   16.800000000000001        72.000000000000000        4.1219690811103993     
   16.800000000000001        72.799999999999997        4.0975247536737651     
   16.800000000000001        73.600000000000009        4.0875107061489810     
   16.800000000000001        74.400000000000006        4.0901339754803416     
   16.800000000000001        75.200000000000003        4.1022201234613451     
   16.800000000000001        76.000000000000000        4.1202943594751371     
   16.800000000000001        76.800000000000011        4.1404496033638916     
   16.800000000000001        77.600000000000009        4.1585242865912679     
   16.800000000000001        78.400000000000006        4.1744808246733855     
   16.800000000000001        79.200000000000003        4.1863889077206276     
   16.800000000000001        80.000000000000000        4.1933401541006168     
   16.800000000000001        80.800000000000011        4.1959028405579053     
   16.800000000000001        81.600000000000009        4.1950120182104431     
   16.800000000000001        82.400000000000006        4.1923459336306639     
   16.800000000000001        83.200000000000003        4.1884245131886750     
   16.800000000000001        84.000000000000000        4.1870603107521989     
   16.800000000000001        84.800000000000011        4.1871653219285605     
   16.800000000000001        85.600000000000009        4.1913371043744725     
   16.800000000000001        86.400000000000006        4.1978669269209705     
   16.800000000000001        87.200000000000003        4.2074755741447092     
   16.800000000000001        88.000000000000000        4.2205884021902369     
   16.800000000000001        88.800000000000011        4.2337226316015277     
   16.800000000000001        89.600000000000009        4.2465990789234356     
   16.800000000000001        90.400000000000006        4.2575342065890149     
   16.800000000000001        91.200000000000003        4.2654785174918404     
   16.800000000000001        92.000000000000000        4.2678360195074267     
   16.800000000000001        92.800000000000011        4.2684590389534049     
   16.800000000000001        93.600000000000009        4.2628019645842929     
   16.800000000000001        94.400000000000006        4.2523609198178294     
   16.800000000000001        95.200000000000003        4.2376202338827289     
   16.800000000000001        96.000000000000000        4.2206993748429493     
   16.800000000000001        96.800000000000011        4.2016527432192881     
   16.800000000000001        97.600000000000009        4.1833744941670217     
   16.800000000000001        98.400000000000006        4.1636248345964946     
   16.800000000000001        99.200000000000003        4.1447019180394706     
   16.800000000000001        100.00000000000000        4.1256666796055352     
   16.800000000000001        100.80000000000001        4.1070454578204192     
   16.800000000000001        101.60000000000001        4.0893629266782794     
   16.800000000000001        102.40000000000001        4.0711877615204912     

   17.600000000000001       0.80000000000000004        4.0563131110837789     
   17.600000000000001        1.6000000000000001        4.0486412926002453     
   17.600000000000001        2.4000000000000004        4.0514486027137346     
   17.600000000000001        3.2000000000000002        4.0724256073021872     
   17.600000000000001        4.0000000000000000        4.1176938972126802     
   17.600000000000001        4.8000000000000007        4.1868083402956460     
   17.600000000000001        5.6000000000000005        4.2751095444623086     
   17.600000000000001        6.4000000000000004        4.3711085972947492     
   17.600000000000001        7.2000000000000002        4.4547453947562836     
   17.600000000000001        8.0000000000000000        4.4949167334168143     
   17.600000000000001        8.8000000000000007        4.4906819665018372     
   17.600000000000001        9.6000000000000014        4.4947210685539876     
   17.600000000000001        10.400000000000000        4.4947777078515125     
   17.600000000000001        11.200000000000001        4.3703526488620490     
   17.600000000000001        12.000000000000000        4.0430680678372353     
   17.600000000000001        12.800000000000001        3.4960438489056025     
   17.600000000000001        13.600000000000001        3.4891562366336131     
   17.600000000000001        14.400000000000000        3.4885687558256482     
   17.600000000000001        15.200000000000001        3.4908866567751513     
   17.600000000000001        16.000000000000000        3.4917785253188525     
   17.600000000000001        16.800000000000001        3.4926214350336959     
   17.600000000000001        17.600000000000001        3.4926913666241943     
   17.600000000000001        18.400000000000002        3.4943181123965994     
   17.600000000000001        19.200000000000003        3.4957436575504675     
   17.600000000000001        20.000000000000000        3.4954695209907469     
   17.600000000000001        20.800000000000001        3.4927192330714023     
   17.600000000000001        21.600000000000001        3.4885519491616432     
   17.600000000000001        22.400000000000002        3.4848975585248541     
   17.600000000000001        23.200000000000003        3.4920913627192598     
   17.600000000000001        24.000000000000000        3.4880091880820001     
   17.600000000000001        24.800000000000001        3.4965429897617608     
   17.600000000000001        25.600000000000001        3.4894837667952028     
   17.600000000000001        26.400000000000002        3.4945810607332226     
   17.600000000000001        27.200000000000003        3.4967415497603151     
   17.600000000000001        28.000000000000000        3.4852335186438435     
   17.600000000000001        28.800000000000001        3.5020093968538597     
   17.600000000000001        29.600000000000001        4.1963885714971410     
   17.600000000000001        30.400000000000002        4.4853145958037333     
   17.600000000000001        31.200000000000003        4.4988994075288860     
   17.600000000000001        32.000000000000000        4.5005329911901626     
   17.600000000000001        32.800000000000004        4.4897498161879650     
   17.600000000000001        33.600000000000001        4.4952185814115699     
   17.600000000000001        34.399999999999999        4.4955378085646718     
   17.600000000000001        35.200000000000003        4.4965026249139024     
   17.600000000000001        36.000000000000000        4.4608308761713760     
   17.600000000000001        36.800000000000004        4.1343878836482375     
   17.600000000000001        37.600000000000001        3.4975772215114920     
   17.600000000000001        38.400000000000006        3.4792144043598761     
   17.600000000000001        39.200000000000003        3.5030460091152031     
   17.600000000000001        40.000000000000000        3.4953908988199838     
   17.600000000000001        40.800000000000004        3.4836083855877940     
   17.600000000000001        41.600000000000001        3.4803504170204862     
   17.600000000000001        42.400000000000006        3.4946580565275545     
   17.600000000000001        43.200000000000003        3.4901064643754665     
   17.600000000000001        44.000000000000000        3.4874411059071275     
   17.600000000000001        44.800000000000004        4.0975092985568304     
   17.600000000000001        45.600000000000001        4.4228543424124585     
   17.600000000000001        46.400000000000006        4.4868396314552310     
   17.600000000000001        47.200000000000003        4.4966600123405014     
   17.600000000000001        48.000000000000000        4.4961548620258283     
   17.600000000000001        48.800000000000004        4.4966168312167900     
   17.600000000000001        49.600000000000001        4.4977071250168663     
   17.600000000000001        50.400000000000006        4.4946744833249710     
   17.600000000000001        51.200000000000003        4.4900947644055087     
   17.600000000000001        52.000000000000000        4.4951612566734012     
   17.600000000000001        52.800000000000004        4.4976033575376544     
   17.600000000000001        53.600000000000001        4.4942995056410604     
   17.600000000000001        54.400000000000006        4.4904305904553281     
   17.600000000000001        55.200000000000003        4.4891297367698666     
   17.600000000000001        56.000000000000000        4.4961458051833976     
   17.600000000000001        56.800000000000004        4.4992612664184861     
   17.600000000000001        57.600000000000001        4.4948108759017256     
   17.600000000000001        58.400000000000006        4.4974065363288540     
   17.600000000000001        59.200000000000003        4.4907762363498636     
   17.600000000000001        60.000000000000000        4.4970872811014626     
   17.600000000000001        60.800000000000004        4.4878461382173480     
   17.600000000000001        61.600000000000001        4.4955013202024592     
   17.600000000000001        62.400000000000006        4.4929223216575869     
   17.600000000000001        63.200000000000003        4.4856019027617666     
   17.600000000000001        64.000000000000000        4.4794053076377018     
   17.600000000000001        64.799999999999997        4.4782403608299104     
   17.600000000000001        65.600000000000009        4.4860786887347617     
   17.600000000000001        66.400000000000006        4.4913579389358231     
   17.600000000000001        67.200000000000003        4.4824496124343822     
   17.600000000000001        68.000000000000000        4.4516044342663843     
   17.600000000000001        68.799999999999997        4.3994796892330790     
   17.600000000000001        69.600000000000009        4.3341593165332899     
   17.600000000000001        70.400000000000006        4.2628602234926776     
   17.600000000000001        71.200000000000003        4.1990547304309054     
   17.600000000000001        72.000000000000000        4.1458442013560539     
   17.600000000000001        72.799999999999997        4.1051212859730803     
   17.600000000000001        73.600000000000009        4.0814406946015378     
   17.600000000000001        74.400000000000006        4.0714084724561319     
   17.600000000000001        75.200000000000003        4.0746731191603489     
   17.600000000000001        76.000000000000000        4.0861093616924835     
   17.600000000000001        76.800000000000011        4.1029437413482404     
   17.600000000000001        77.600000000000009        4.1186018242971381     
   17.600000000000001        78.400000000000006        4.1333360538114068     
   17.600000000000001        79.200000000000003        4.1443246503918187     
   17.600000000000001        80.000000000000000        4.1543938639025342     
   17.600000000000001        80.800000000000011        4.1591789550027443     
   17.600000000000001        81.600000000000009        4.1596483067472469     
   17.600000000000001        82.400000000000006        4.1607703752040868     
   17.600000000000001        83.200000000000003        4.1610310840683340     
   17.600000000000001        84.000000000000000        4.1630778650608580     
   17.600000000000001        84.800000000000011        4.1680440821117237     
   17.600000000000001        85.600000000000009        4.1766767547700905     
   17.600000000000001        86.400000000000006        4.1880407434974805     
   17.600000000000001        87.200000000000003        4.2027588480522668     
   17.600000000000001        88.000000000000000        4.2200322924924123     
   17.600000000000001        88.800000000000011        4.2369119177556636     
   17.600000000000001        89.600000000000009        4.2544726611393671     
   17.600000000000001        90.400000000000006        4.2687966901173446     
   17.600000000000001        91.200000000000003        4.2795740656771768     
   17.600000000000001        92.000000000000000        4.2856749355537964     
   17.600000000000001        92.800000000000011        4.2863755200027525     
   17.600000000000001        93.600000000000009        4.2809800557463404     
   17.600000000000001        94.400000000000006        4.2699642536055400     
   17.600000000000001        95.200000000000003        4.2541277828234332     
   17.600000000000001        96.000000000000000        4.2365857217067679     
   17.600000000000001        96.800000000000011        4.2160357990965807     
   17.600000000000001        97.600000000000009        4.1952772011697235     
   17.600000000000001        98.400000000000006        4.1731231417682997     
   17.600000000000001        99.200000000000003        4.1521787514171473     
   17.600000000000001        100.00000000000000        4.1313656115671424     
   17.600000000000001        100.80000000000001        4.1107151902716117     
   17.600000000000001        101.60000000000001        4.0920931311140718     
   17.600000000000001        102.40000000000001        4.0721172075288701     

   18.400000000000002       0.80000000000000004        4.0578722412986483     
   18.400000000000002        1.6000000000000001        4.0487240892425573     
   18.400000000000002        2.4000000000000004        4.0523266112257685     
   18.400000000000002        3.2000000000000002        4.0716053896462414     
   18.400000000000002        4.0000000000000000        4.1180528925418516     
   18.400000000000002        4.8000000000000007        4.1849728644610060     
   18.400000000000002        5.6000000000000005        4.2729260104196971     
   18.400000000000002        6.4000000000000004        4.3665369305302839     
   18.400000000000002        7.2000000000000002        4.4507475883528471     
   18.400000000000002        8.0000000000000000        4.4914916286582880     
   18.400000000000002        8.8000000000000007        4.4881443893522635     
   18.400000000000002        9.6000000000000014        4.4934403937857317     
   18.400000000000002        10.400000000000000        4.4861144212850057     
   18.400000000000002        11.200000000000001        4.3634524310680636     
   18.400000000000002        12.000000000000000        4.0362095673649909     
   18.400000000000002        12.800000000000001        3.4931368942009855     
   18.400000000000002        13.600000000000001        3.4856929267227947     
   18.400000000000002        14.400000000000000        3.4866600273758386     
   18.400000000000002        15.200000000000001        3.4913749991680203     
   18.400000000000002        16.000000000000000        3.4932403575299737     
   18.400000000000002        16.800000000000001        3.4942442848109230     
   18.400000000000002        17.600000000000001        3.4952107660457399     
   18.400000000000002        18.400000000000002        3.4925844108909119     
   18.400000000000002        19.200000000000003        3.4909587243144458     
   18.400000000000002        20.000000000000000        3.4915972811720670     
   18.400000000000002        20.800000000000001        3.4819016268942447     
   18.400000000000002        21.600000000000001        3.5025593422146173     
   18.400000000000002        22.400000000000002        3.4886837717702739     
   18.400000000000002        23.200000000000003        3.4947917293533215     
   18.400000000000002        24.000000000000000        3.4907917899749310     
   18.400000000000002        24.800000000000001        3.4969281491950102     
   18.400000000000002        25.600000000000001        3.4992996562216732     
   18.400000000000002        26.400000000000002        3.4975100963524577     
   18.400000000000002        27.200000000000003        3.4839302306941198     
   18.400000000000002        28.000000000000000        3.4912424330138090     
   18.400000000000002        28.800000000000001        3.4977225981343749     
   18.400000000000002        29.600000000000001        4.2156026543581504     
   18.400000000000002        30.400000000000002        4.4939085631508160     
   18.400000000000002        31.200000000000003        4.4925731618223637     
   18.400000000000002        32.000000000000000        4.5009959908386392     
   18.400000000000002        32.800000000000004        4.4899722034182670     
   18.400000000000002        33.600000000000001        4.4958474971191213     
   18.400000000000002        34.399999999999999        4.4963548062045238     
   18.400000000000002        35.200000000000003        4.4955742799054095     
   18.400000000000002        36.000000000000000        4.4546731623187172     
   18.400000000000002        36.800000000000004        4.1252661104316664     
   18.400000000000002        37.600000000000001        3.4938521054478584     
   18.400000000000002        38.400000000000006        3.4866422599335150     
   18.400000000000002        39.200000000000003        3.4949121839251949     
   18.400000000000002        40.000000000000000        3.4858854398927615     
   18.400000000000002        40.800000000000004        3.5005940845015102     
   18.400000000000002        41.600000000000001        3.4918828248303431     
   18.400000000000002        42.400000000000006        3.4946184652656118     
   18.400000000000002        43.200000000000003        3.4978973641384745     
   18.400000000000002        44.000000000000000        3.4814234963798638     
   18.400000000000002        44.800000000000004        4.0938222828425186     
   18.400000000000002        45.600000000000001        4.4218611716994181     
   18.400000000000002        46.400000000000006        4.4960456640747175     
   18.400000000000002        47.200000000000003        4.4892323566096932     
   18.400000000000002        48.000000000000000        4.4903650511881654     
   18.400000000000002        48.800000000000004        4.4926838516736556     
   18.400000000000002        49.600000000000001        4.4930180504730552     
   18.400000000000002        50.400000000000006        4.4868601914178159     
   18.400000000000002        51.200000000000003        4.4989193311630071     
   18.400000000000002        52.000000000000000        4.4996136701312910     
   18.400000000000002        52.800000000000004        4.4974100682518721     
   18.400000000000002        53.600000000000001        4.4907026103395680     
   18.400000000000002        54.400000000000006        4.4972303548586456     
   18.400000000000002        55.200000000000003        4.4905040968770580     
   18.400000000000002        56.000000000000000        4.4714997096601516     
   18.400000000000002        56.800000000000004        4.4503427202117365     
   18.400000000000002        57.600000000000001        4.4315925491767816     
   18.400000000000002        58.400000000000006        4.4155933555624411     
   18.400000000000002        59.200000000000003        4.4008964846569105     
   18.400000000000002        60.000000000000000        4.3869104296381627     
   18.400000000000002        60.800000000000004        4.3736920252045266     
   18.400000000000002        61.600000000000001        4.3605985862411210     
   18.400000000000002        62.400000000000006        4.3478531740051674     
   18.400000000000002        63.200000000000003        4.3363125821763546     
   18.400000000000002        64.000000000000000        4.3299080822460363     
   18.400000000000002        64.799999999999997        4.3404804012957037     
   18.400000000000002        65.600000000000009        4.3783397956743775     
   18.400000000000002        66.400000000000006        4.4363340318688698     
   18.400000000000002        67.200000000000003        4.4805434678088059     
   18.400000000000002        68.000000000000000        4.4859293773541742     
   18.400000000000002        68.799999999999997        4.4519631260660875     
   18.400000000000002        69.600000000000009        4.3926400695586114     
   18.400000000000002        70.400000000000006        4.3199465254065608     
   18.400000000000002        71.200000000000003        4.2458783889217111     
   18.400000000000002        72.000000000000000        4.1785386240493283     
   18.400000000000002        72.799999999999997        4.1242580462311489     
   18.400000000000002        73.600000000000009        4.0857546041675574     
   18.400000000000002        74.400000000000006        4.0649425821436909     
   18.400000000000002        75.200000000000003        4.0568741453028530     
   18.400000000000002        76.000000000000000        4.0595846303547081     
   18.400000000000002        76.800000000000011        4.0706762375693444     
   18.400000000000002        77.600000000000009        4.0845438286019977     
   18.400000000000002        78.400000000000006        4.0984444388114385     
   18.400000000000002        79.200000000000003        4.1109738412015071     
   18.400000000000002        80.000000000000000        4.1207945386594904     
   18.400000000000002        80.800000000000011        4.1258443415239876     
   18.400000000000002        81.600000000000009        4.1308651534240699     
   18.400000000000002        82.400000000000006        4.1338083747770273     
   18.400000000000002        83.200000000000003        4.1373071865385951     
   18.400000000000002        84.000000000000000        4.1425714080583331     
   18.400000000000002        84.800000000000011        4.1504547907573786     
   18.400000000000002        85.600000000000009        4.1619048893605912     
   18.400000000000002        86.400000000000006        4.1769862010283347     
   18.400000000000002        87.200000000000003        4.1951097360378276     
   18.400000000000002        88.000000000000000        4.2161009760523980     
   18.400000000000002        88.800000000000011        4.2366580610140705     
   18.400000000000002        89.600000000000009        4.2568426791744525     
   18.400000000000002        90.400000000000006        4.2748757015108776     
   18.400000000000002        91.200000000000003        4.2884134111770367     
   18.400000000000002        92.000000000000000        4.2953352632257698     
   18.400000000000002        92.800000000000011        4.2956722445704090     
   18.400000000000002        93.600000000000009        4.2930603274511405     
   18.400000000000002        94.400000000000006        4.2823296666603312     
   18.400000000000002        95.200000000000003        4.2663578957006960     
   18.400000000000002        96.000000000000000        4.2482140692773411     
   18.400000000000002        96.800000000000011        4.2254950216728790     
   18.400000000000002        97.600000000000009        4.2037673493328578     
   18.400000000000002        98.400000000000006        4.1805282745512047     
   18.400000000000002        99.200000000000003        4.1582946287870755     
   18.400000000000002        100.00000000000000        4.1350628438811619     
   18.400000000000002        100.80000000000001        4.1135673663107335     
   18.400000000000002        101.60000000000001        4.0930341902705392     
   18.400000000000002        102.40000000000001        4.0737735032154996     

   19.200000000000003       0.80000000000000004        4.0597681488637383     
   19.200000000000003        1.6000000000000001        4.0505563605505301     
   19.200000000000003        2.4000000000000004        4.0541333038693068     
   19.200000000000003        3.2000000000000002        4.0731164964773736     
   19.200000000000003        4.0000000000000000        4.1151477675586134     
   19.200000000000003        4.8000000000000007        4.1805411896463021     
   19.200000000000003        5.6000000000000005        4.2657508198989769     
   19.200000000000003        6.4000000000000004        4.3592762330443549     
   19.200000000000003        7.2000000000000002        4.4447163277391386     
   19.200000000000003        8.0000000000000000        4.4999845063857089     
   19.200000000000003        8.8000000000000007        4.4850580193272664     
   19.200000000000003        9.6000000000000014        4.4955157346087882     
   19.200000000000003        10.400000000000000        4.4990920461150896     
   19.200000000000003        11.200000000000001        4.3546528777938294     
   19.200000000000003        12.000000000000000        4.0292599780667384     
   19.200000000000003        12.800000000000001        3.4906529589504829     
   19.200000000000003        13.600000000000001        3.5086491028239579     
   19.200000000000003        14.400000000000000        3.4882734198532606     
   19.200000000000003        15.200000000000001        3.4914288168550951     
   19.200000000000003        16.000000000000000        3.4932459495796215     
   19.200000000000003        16.800000000000001        3.4948461713467855     
   19.200000000000003        17.600000000000001        3.4956757458068521     
   19.200000000000003        18.400000000000002        3.4944796618254665     
   19.200000000000003        19.200000000000003        3.4926540635037515     
   19.200000000000003        20.000000000000000        3.4933420030726050     
   19.200000000000003        20.800000000000001        3.4902252760308472     
   19.200000000000003        21.600000000000001        3.4837980724646158     
   19.200000000000003        22.400000000000002        3.4933606057643254     
   19.200000000000003        23.200000000000003        3.4956900279876417     
   19.200000000000003        24.000000000000000        3.4940308528084918     
   19.200000000000003        24.800000000000001        3.4854200705192766     
   19.200000000000003        25.600000000000001        3.4995311356394527     
   19.200000000000003        26.400000000000002        3.4850300469468261     
   19.200000000000003        27.200000000000003        3.4933471956219710     
   19.200000000000003        28.000000000000000        3.4921180897266395     
   19.200000000000003        28.800000000000001        3.4994974685006421     
   19.200000000000003        29.600000000000001        4.2917343655259010     
   19.200000000000003        30.400000000000002        4.4992081247992237     
   19.200000000000003        31.200000000000003        4.4977270297567289     
   19.200000000000003        32.000000000000000        4.4873995936439099     
   19.200000000000003        32.800000000000004        4.4941835224119906     
   19.200000000000003        33.600000000000001        4.4951260420147658     
   19.200000000000003        34.399999999999999        4.4995525502664888     
   19.200000000000003        35.200000000000003        4.4988178628409150     
   19.200000000000003        36.000000000000000        4.4579136627042981     
   19.200000000000003        36.800000000000004        4.1260227805291816     
   19.200000000000003        37.600000000000001        3.4849302720160793     
   19.200000000000003        38.400000000000006        3.4898044665567753     
   19.200000000000003        39.200000000000003        3.4997257664171153     
   19.200000000000003        40.000000000000000        3.4945811501775923     
   19.200000000000003        40.800000000000004        3.4953518785104354     
   19.200000000000003        41.600000000000001        3.4856693867219795     
   19.200000000000003        42.400000000000006        3.4917444578404062     
   19.200000000000003        43.200000000000003        3.4975703517745598     
   19.200000000000003        44.000000000000000        3.4933538881758164     
   19.200000000000003        44.800000000000004        4.0997249262002633     
   19.200000000000003        45.600000000000001        4.4288755241144049     
   19.200000000000003        46.400000000000006        4.4973032302358229     
   19.200000000000003        47.200000000000003        4.4961744937442401     
   19.200000000000003        48.000000000000000        4.4994675163844287     
   19.200000000000003        48.800000000000004        4.4980257251046334     
   19.200000000000003        49.600000000000001        4.4941782875452834     
   19.200000000000003        50.400000000000006        4.4987553228012729     
   19.200000000000003        51.200000000000003        4.4919090468877947     
   19.200000000000003        52.000000000000000        4.4944784186565307     
   19.200000000000003        52.800000000000004        4.4158810591248780     
   19.200000000000003        53.600000000000001        4.2825574559634276     
   19.200000000000003        54.400000000000006        4.2023054600908063     
   19.200000000000003        55.200000000000003        4.1758000001696525     
   19.200000000000003        56.000000000000000        4.1524234071369355     
   19.200000000000003        56.800000000000004        4.1281933904672616     
   19.200000000000003        57.600000000000001        4.1086842959148875     
   19.200000000000003        58.400000000000006        4.0912843854317904     
   19.200000000000003        59.200000000000003        4.0739945650658314     
   19.200000000000003        60.000000000000000        4.0612866224787103     
   19.200000000000003        60.800000000000004        4.0502547996122278     
   19.200000000000003        61.600000000000001        4.0371773154770523     
   19.200000000000003        62.400000000000006        4.0238674391927880     
   19.200000000000003        63.200000000000003        4.0102003245832583     
   19.200000000000003        64.000000000000000        4.0062496337916187     
   19.200000000000003        64.799999999999997        4.0185645762027029     
   19.200000000000003        65.600000000000009        4.1100135734996837     
   19.200000000000003        66.400000000000006        4.2880201503321720     
   19.200000000000003        67.200000000000003        4.4392801953926240     
   19.200000000000003        68.000000000000000        4.4970286775628070     
   19.200000000000003        68.799999999999997        4.4869862082871634     
   19.200000000000003        69.600000000000009        4.4427472506467121     
   19.200000000000003        70.400000000000006        4.3775589280431397     
   19.200000000000003        71.200000000000003        4.2980724584286198     
   19.200000000000003        72.000000000000000        4.2224195519002636     
   19.200000000000003        72.799999999999997        4.1575824805578119     
   19.200000000000003        73.600000000000009        4.1063403409647856     
   19.200000000000003        74.400000000000006        4.0723317145927087     
   19.200000000000003        75.200000000000003        4.0544362293709364     
   19.200000000000003        76.000000000000000        4.0496307889507515     
   19.200000000000003        76.800000000000011        4.0550080134221558     
   19.200000000000003        77.600000000000009        4.0630047059616317     
   19.200000000000003        78.400000000000006        4.0757133343599881     
   19.200000000000003        79.200000000000003        4.0887523538061945     
   19.200000000000003        80.000000000000000        4.0989171623896912     
   19.200000000000003        80.800000000000011        4.1062472808857304     
   19.200000000000003        81.600000000000009        4.1121629243076470     
   19.200000000000003        82.400000000000006        4.1170215029649402     
   19.200000000000003        83.200000000000003        4.1226410452046318     
   19.200000000000003        84.000000000000000        4.1297582123755072     
   19.200000000000003        84.800000000000011        4.1397992965887305     
   19.200000000000003        85.600000000000009        4.1530458733465752     
   19.200000000000003        86.400000000000006        4.1690470453765585     
   19.200000000000003        87.200000000000003        4.1890407107894516     
   19.200000000000003        88.000000000000000        4.2112316461750918     
   19.200000000000003        88.800000000000011        4.2334434705095507     
   19.200000000000003        89.600000000000009        4.2542739697466381     
   19.200000000000003        90.400000000000006        4.2734323034635748     
   19.200000000000003        91.200000000000003        4.2878168921715378     
   19.200000000000003        92.000000000000000        4.2984734982147463     
   19.200000000000003        92.800000000000011        4.3012253894008348     
   19.200000000000003        93.600000000000009        4.2977135313330548     
   19.200000000000003        94.400000000000006        4.2882815835142054     
   19.200000000000003        95.200000000000003        4.2727275893654628     
   19.200000000000003        96.000000000000000        4.2538379787459908     
   19.200000000000003        96.800000000000011        4.2315529960996026     
   19.200000000000003        97.600000000000009        4.2090144785697854     
   19.200000000000003        98.400000000000006        4.1849830070902208     
   19.200000000000003        99.200000000000003        4.1627384453911178     
   19.200000000000003        100.00000000000000        4.1396652112016863     
   19.200000000000003        100.80000000000001        4.1170917977947195     
   19.200000000000003        101.60000000000001        4.0956236847470304     
   19.200000000000003        102.40000000000001        4.0762256967335517     

   20.000000000000000       0.80000000000000004        4.0627367756196877     
   20.000000000000000        1.6000000000000001        4.0521744002050655     
   20.000000000000000        2.4000000000000004        4.0537125959917333     
   20.000000000000000        3.2000000000000002        4.0722992922597330     
   20.000000000000000        4.0000000000000000        4.1111402110311044     
   20.000000000000000        4.8000000000000007        4.1719470084678028     
   20.000000000000000        5.6000000000000005        4.2556171104662424     
   20.000000000000000        6.4000000000000004        4.3486624420490587     
   20.000000000000000        7.2000000000000002        4.4352473907283274     
   20.000000000000000        8.0000000000000000        4.4939542198385505     
   20.000000000000000        8.8000000000000007        4.4970108843523864     
   20.000000000000000        9.6000000000000014        4.4902035596530485     
   20.000000000000000        10.400000000000000        4.4959858934292232     
   20.000000000000000        11.200000000000001        4.3497097807541403     
   20.000000000000000        12.000000000000000        4.0223129002261802     
   20.000000000000000        12.800000000000001        3.4904618218677870     
   20.000000000000000        13.600000000000001        3.5032649799735971     
   20.000000000000000        14.400000000000000        3.4829145468915339     
   20.000000000000000        15.200000000000001        3.4890842223509724     
   20.000000000000000        16.000000000000000        3.4933335609715148     
   20.000000000000000        16.800000000000001        3.4940701103062608     
   20.000000000000000        17.600000000000001        3.4954774197711940     
   20.000000000000000        18.400000000000002        3.4961606844188120     
   20.000000000000000        19.200000000000003        3.4949942598093937     
   20.000000000000000        20.000000000000000        3.4943805282171416     
   20.000000000000000        20.800000000000001        3.4924892275889112     
   20.000000000000000        21.600000000000001        3.4852510086783619     
   20.000000000000000        22.400000000000002        3.4946400822268737     
   20.000000000000000        23.200000000000003        3.4957957350766136     
   20.000000000000000        24.000000000000000        3.4954895074577559     
   20.000000000000000        24.800000000000001        3.4889513449633540     
   20.000000000000000        25.600000000000001        3.4811136018354070     
   20.000000000000000        26.400000000000002        3.4920655231783373     
   20.000000000000000        27.200000000000003        3.4940599582444789     
   20.000000000000000        28.000000000000000        3.4949564846510288     
   20.000000000000000        28.800000000000001        4.0569214835345635     
   20.000000000000000        29.600000000000001        4.4201330926469762     
   20.000000000000000        30.400000000000002        4.4975754854245258     
   20.000000000000000        31.200000000000003        4.4919347908714169     
   20.000000000000000        32.000000000000000        4.4967179893075668     
   20.000000000000000        32.800000000000004        4.4935382771802264     
   20.000000000000000        33.600000000000001        4.4979568244221806     
   20.000000000000000        34.399999999999999        4.4871063145692549     
   20.000000000000000        35.200000000000003        4.4900716689678708     
   20.000000000000000        36.000000000000000        4.4639155321713488     
   20.000000000000000        36.800000000000004        4.1300438008056455     
   20.000000000000000        37.600000000000001        3.4959457511412571     
   20.000000000000000        38.400000000000006        3.4906454975002270     
   20.000000000000000        39.200000000000003        3.5043814585127411     
   20.000000000000000        40.000000000000000        3.4966279433606178     
   20.000000000000000        40.800000000000004        3.4950178114873838     
   20.000000000000000        41.600000000000001        3.4948934507920830     
   20.000000000000000        42.400000000000006        3.4862744717650664     
   20.000000000000000        43.200000000000003        3.4937887445337341     
   20.000000000000000        44.000000000000000        3.4906610486716674     
   20.000000000000000        44.800000000000004        4.1086874648165450     
   20.000000000000000        45.600000000000001        4.4394901176866668     
   20.000000000000000        46.400000000000006        4.4969604395629590     
   20.000000000000000        47.200000000000003        4.5025065031529827     
   20.000000000000000        48.000000000000000        4.4859751199231335     
   20.000000000000000        48.800000000000004        4.5023885560493753     
   20.000000000000000        49.600000000000001        4.4926213618381370     
   20.000000000000000        50.400000000000006        4.4918999650060183     
   20.000000000000000        51.200000000000003        4.4182469600581289     
   20.000000000000000        52.000000000000000        4.2527718876245437     
   20.000000000000000        52.800000000000004        4.0639601090566337     
   20.000000000000000        53.600000000000001        3.5004225112471858     
   20.000000000000000        54.400000000000006        3.5012975334907539     
   20.000000000000000        55.200000000000003        3.4837299179803982     
   20.000000000000000        56.000000000000000        3.4998498685386230     
   20.000000000000000        56.800000000000004        3.4995923468920167     
   20.000000000000000        57.600000000000001        3.4817574356895165     
   20.000000000000000        58.400000000000006        3.5003713869754294     
   20.000000000000000        59.200000000000003        3.4959653003864073     
   20.000000000000000        60.000000000000000        3.4995473498105483     
   20.000000000000000        60.800000000000004        3.4854197976698593     
   20.000000000000000        61.600000000000001        3.4848789291281053     
   20.000000000000000        62.400000000000006        3.5033838165208113     
   20.000000000000000        63.200000000000003        3.4911239644824303     
   20.000000000000000        64.000000000000000        3.4965960468533801     
   20.000000000000000        64.799999999999997        3.4966271947133927     
   20.000000000000000        65.600000000000009        3.5038435412715048     
   20.000000000000000        66.400000000000006        4.1132921747491524     
   20.000000000000000        67.200000000000003        4.3858534189525509     
   20.000000000000000        68.000000000000000        4.4930410109075885     
   20.000000000000000        68.799999999999997        4.4994862411095937     
   20.000000000000000        69.600000000000009        4.4787324902412280     
   20.000000000000000        70.400000000000006        4.4274137215271301     
   20.000000000000000        71.200000000000003        4.3567155604227707     
   20.000000000000000        72.000000000000000        4.2790446472742394     
   20.000000000000000        72.799999999999997        4.2063286987997150     
   20.000000000000000        73.600000000000009        4.1456513871790754     
   20.000000000000000        74.400000000000006        4.1007460937302236     
   20.000000000000000        75.200000000000003        4.0729184511253536     
   20.000000000000000        76.000000000000000        4.0605754523692594     
   20.000000000000000        76.800000000000011        4.0584942416709850     
   20.000000000000000        77.600000000000009        4.0650304042640961     
   20.000000000000000        78.400000000000006        4.0758322122297317     
   20.000000000000000        79.200000000000003        4.0859952524926983     
   20.000000000000000        80.000000000000000        4.0962746012821354     
   20.000000000000000        80.800000000000011        4.1047886432709149     
   20.000000000000000        81.600000000000009        4.1113568568822387     
   20.000000000000000        82.400000000000006        4.1168722876218942     
   20.000000000000000        83.200000000000003        4.1230735567988521     
   20.000000000000000        84.000000000000000        4.1310263306987300     
   20.000000000000000        84.800000000000011        4.1390656471550624     
   20.000000000000000        85.600000000000009        4.1535750896664032     
   20.000000000000000        86.400000000000006        4.1703655438403793     
   20.000000000000000        87.200000000000003        4.1875367097786302     
   20.000000000000000        88.000000000000000        4.2083665135552719     
   20.000000000000000        88.800000000000011        4.2305026838954012     
   20.000000000000000        89.600000000000009        4.2506885313859515     
   20.000000000000000        90.400000000000006        4.2682624183931868     
   20.000000000000000        91.200000000000003        4.2831177792220840     
   20.000000000000000        92.000000000000000        4.2929686807761689     
   20.000000000000000        92.800000000000011        4.2969570001498774     
   20.000000000000000        93.600000000000009        4.2948621405729455     
   20.000000000000000        94.400000000000006        4.2863363705921547     
   20.000000000000000        95.200000000000003        4.2718883258275611     
   20.000000000000000        96.000000000000000        4.2537992866775838     
   20.000000000000000        96.800000000000011        4.2331202249690181     
   20.000000000000000        97.600000000000009        4.2099583513881456     
   20.000000000000000        98.400000000000006        4.1877094021477301     
   20.000000000000000        99.200000000000003        4.1622343426025399     
   20.000000000000000        100.00000000000000        4.1417259234477184     
   20.000000000000000        100.80000000000001        4.1205986488831856     
   20.000000000000000        101.60000000000001        4.0984635861303200     
   20.000000000000000        102.40000000000001        4.0800385078597330     

   20.800000000000001       0.80000000000000004        4.0655881817426582     
   20.800000000000001        1.6000000000000001        4.0551680879164396     
   20.800000000000001        2.4000000000000004        4.0551692224137623     
   20.800000000000001        3.2000000000000002        4.0706334512262536     
   20.800000000000001        4.0000000000000000        4.1058414236980090     
   20.800000000000001        4.8000000000000007        4.1631845284082996     
   20.800000000000001        5.6000000000000005        4.2407185824389870     
   20.800000000000001        6.4000000000000004        4.3317115437295239     
   20.800000000000001        7.2000000000000002        4.4192147304489557     
   20.800000000000001        8.0000000000000000        4.4827992087213460     
   20.800000000000001        8.8000000000000007        4.4987664812335320     
   20.800000000000001        9.6000000000000014        4.4892469568806597     
   20.800000000000001        10.400000000000000        4.4916789965769448     
   20.800000000000001        11.200000000000001        4.3392092265138835     
   20.800000000000001        12.000000000000000        4.0142577412045393     
   20.800000000000001        12.800000000000001        3.4828009086368756     
   20.800000000000001        13.600000000000001        3.4978277047940356     
   20.800000000000001        14.400000000000000        3.5019380830076483     
   20.800000000000001        15.200000000000001        3.4809488794905192     
   20.800000000000001        16.000000000000000        3.4912006059495244     
   20.800000000000001        16.800000000000001        3.4943342517635423     
   20.800000000000001        17.600000000000001        3.4953841721621153     
   20.800000000000001        18.400000000000002        3.4916449294732601     
   20.800000000000001        19.200000000000003        3.4915326115586316     
   20.800000000000001        20.000000000000000        3.4902533570958876     
   20.800000000000001        20.800000000000001        3.4847341772187201     
   20.800000000000001        21.600000000000001        3.4946840923230265     
   20.800000000000001        22.400000000000002        3.4903897645783668     
   20.800000000000001        23.200000000000003        3.4948794520413289     
   20.800000000000001        24.000000000000000        3.4945117948440263     
   20.800000000000001        24.800000000000001        3.4890834892035150     
   20.800000000000001        25.600000000000001        3.5057385149731779     
   20.800000000000001        26.400000000000002        3.4882037215948789     
   20.800000000000001        27.200000000000003        3.4885431494175601     
   20.800000000000001        28.000000000000000        3.4968461291962774     
   20.800000000000001        28.800000000000001        4.1765852520974418     
   20.800000000000001        29.600000000000001        4.4935971165597950     
   20.800000000000001        30.400000000000002        4.4975945007798259     
   20.800000000000001        31.200000000000003        4.4931777300287381     
   20.800000000000001        32.000000000000000        4.4971601325664405     
   20.800000000000001        32.800000000000004        4.4970273080741947     
   20.800000000000001        33.600000000000001        4.4988712938831252     
   20.800000000000001        34.399999999999999        4.4906529752374489     
   20.800000000000001        35.200000000000003        4.4985473355295618     
   20.800000000000001        36.000000000000000        4.4758451521838634     
   20.800000000000001        36.800000000000004        4.1453438508641565     
   20.800000000000001        37.600000000000001        3.4946214549100296     
   20.800000000000001        38.400000000000006        3.4874803458509835     
   20.800000000000001        39.200000000000003        3.4844545207447584     
   20.800000000000001        40.000000000000000        3.5013322483412366     
   20.800000000000001        40.800000000000004        3.4964546225375694     
   20.800000000000001        41.600000000000001        3.4946761291119164     
   20.800000000000001        42.400000000000006        3.4967521252397500     
   20.800000000000001        43.200000000000003        3.4876007683701480     
   20.800000000000001        44.000000000000000        3.4954616086639008     
   20.800000000000001        44.800000000000004        4.1267193804512425     
   20.800000000000001        45.600000000000001        4.4616172066811988     
   20.800000000000001        46.400000000000006        4.4958358592903087     
   20.800000000000001        47.200000000000003        4.4926738612115775     
   20.800000000000001        48.000000000000000        4.4917492859168044     
   20.800000000000001        48.800000000000004        4.5034591953311374     
   20.800000000000001        49.600000000000001        4.4921283973650814     
   20.800000000000001        50.400000000000006        4.4122170519478781     
   20.800000000000001        51.200000000000003        4.1226473621277631     
   20.800000000000001        52.000000000000000        3.4992124168622385     
   20.800000000000001        52.800000000000004        3.4839392263232329     
   20.800000000000001        53.600000000000001        3.4932107272827837     
   20.800000000000001        54.400000000000006        3.4858056232990009     
   20.800000000000001        55.200000000000003        3.4849126286622307     
   20.800000000000001        56.000000000000000        3.4962867330132195     
   20.800000000000001        56.800000000000004        3.4878088861489425     
   20.800000000000001        57.600000000000001        3.4974916550904647     
   20.800000000000001        58.400000000000006        3.4892593263693552     
   20.800000000000001        59.200000000000003        3.4928309178122103     
   20.800000000000001        60.000000000000000        3.4907133262724943     
   20.800000000000001        60.800000000000004        3.4876611981252497     
   20.800000000000001        61.600000000000001        3.4947232277531199     
   20.800000000000001        62.400000000000006        3.4943299720775123     
   20.800000000000001        63.200000000000003        3.4908277392298408     
   20.800000000000001        64.000000000000000        3.4942468157745932     
   20.800000000000001        64.799999999999997        3.4857304815344494     
   20.800000000000001        65.600000000000009        3.5025403547214395     
   20.800000000000001        66.400000000000006        4.0279220833941007     
   20.800000000000001        67.200000000000003        4.3529659560700971     
   20.800000000000001        68.000000000000000        4.4888995285014968     
   20.800000000000001        68.799999999999997        4.4979329500700187     
   20.800000000000001        69.600000000000009        4.4941461764377673     
   20.800000000000001        70.400000000000006        4.4691846277730791     
   20.800000000000001        71.200000000000003        4.4152673080084126     
   20.800000000000001        72.000000000000000        4.3459134179081369     
   20.800000000000001        72.799999999999997        4.2708000663779231     
   20.800000000000001        73.600000000000009        4.2058250540145652     
   20.800000000000001        74.400000000000006        4.1541007906198653     
   20.800000000000001        75.200000000000003        4.1186614207073884     
   20.800000000000001        76.000000000000000        4.0985092549712681     
   20.800000000000001        76.800000000000011        4.0917270246589492     
   20.800000000000001        77.600000000000009        4.0925931069907566     
   20.800000000000001        78.400000000000006        4.1000305494486433     
   20.800000000000001        79.200000000000003        4.1101396904746652     
   20.800000000000001        80.000000000000000        4.1194616405366649     
   20.800000000000001        80.800000000000011        4.1263871055224266     
   20.800000000000001        81.600000000000009        4.1337034141342830     
   20.800000000000001        82.400000000000006        4.1392079987138040     
   20.800000000000001        83.200000000000003        4.1448719827387563     
   20.800000000000001        84.000000000000000        4.1514267634670423     
   20.800000000000001        84.800000000000011        4.1582599071219892     
   20.800000000000001        85.600000000000009        4.1687629411459586     
   20.800000000000001        86.400000000000006        4.1806803612670986     
   20.800000000000001        87.200000000000003        4.1971810118591169     
   20.800000000000001        88.000000000000000        4.2122449377731428     
   20.800000000000001        88.800000000000011        4.2299974752087603     
   20.800000000000001        89.600000000000009        4.2473575375829382     
   20.800000000000001        90.400000000000006        4.2617234459044351     
   20.800000000000001        91.200000000000003        4.2741886535985438     
   20.800000000000001        92.000000000000000        4.2840480881042247     
   20.800000000000001        92.800000000000011        4.2861325680859519     
   20.800000000000001        93.600000000000009        4.2845438546179615     
   20.800000000000001        94.400000000000006        4.2771991269267930     
   20.800000000000001        95.200000000000003        4.2649314394583007     
   20.800000000000001        96.000000000000000        4.2486075872078093     
   20.800000000000001        96.800000000000011        4.2292025668753590     
   20.800000000000001        97.600000000000009        4.2080770115405199     
   20.800000000000001        98.400000000000006        4.1867643519337481     
   20.800000000000001        99.200000000000003        4.1639781331238854     
   20.800000000000001        100.00000000000000        4.1422567725688655     
   20.800000000000001        100.80000000000001        4.1212103434686460     
   20.800000000000001        101.60000000000001        4.1010118805802405     
   20.800000000000001        102.40000000000001        4.0816306390427251     

   21.600000000000001       0.80000000000000004        4.0686063195702840     
   21.600000000000001        1.6000000000000001        4.0569823668508569     
   21.600000000000001        2.4000000000000004        4.0548178633225902     
   21.600000000000001        3.2000000000000002        4.0674192618414420     
   21.600000000000001        4.0000000000000000        4.0964962939764469     
   21.600000000000001        4.8000000000000007        4.1497620443910899     
   21.600000000000001        5.6000000000000005        4.2214838662609582     
   21.600000000000001        6.4000000000000004        4.3079510495594251     
   21.600000000000001        7.2000000000000002        4.3964681631510310     
   21.600000000000001        8.0000000000000000        4.4678187666073308     
   21.600000000000001        8.8000000000000007        4.4901161742422762     
   21.600000000000001        9.6000000000000014        4.4967680641515635     
   21.600000000000001        10.400000000000000        4.4869131099084916     
   21.600000000000001        11.200000000000001        4.3342427482006034     
   21.600000000000001        12.000000000000000        4.0086955330384217     
   21.600000000000001        12.800000000000001        3.5004561991967291     
   21.600000000000001        13.600000000000001        3.4923181914361683     
   21.600000000000001        14.400000000000000        3.4957219031142328     
   21.600000000000001        15.200000000000001        3.4968402726312178     
   21.600000000000001        16.000000000000000        3.4852088130653875     
   21.600000000000001        16.800000000000001        3.4917022094265593     
   21.600000000000001        17.600000000000001        3.4939289577544579     
   21.600000000000001        18.400000000000002        3.4898128565162483     
   21.600000000000001        19.200000000000003        3.4994304726351722     
   21.600000000000001        20.000000000000000        3.4966109440558677     
   21.600000000000001        20.800000000000001        3.4951750580875718     
   21.600000000000001        21.600000000000001        3.4906200078559966     
   21.600000000000001        22.400000000000002        3.4940399356109650     
   21.600000000000001        23.200000000000003        3.4921394044238587     
   21.600000000000001        24.000000000000000        3.4920422156420763     
   21.600000000000001        24.800000000000001        3.4885339648576386     
   21.600000000000001        25.600000000000001        3.4984492411939336     
   21.600000000000001        26.400000000000002        3.4840344485970656     
   21.600000000000001        27.200000000000003        3.4986953109112595     
   21.600000000000001        28.000000000000000        3.4942017541850552     
   21.600000000000001        28.800000000000001        4.2080228135671556     
   21.600000000000001        29.600000000000001        4.4902313050673266     
   21.600000000000001        30.400000000000002        4.5032823186538433     
   21.600000000000001        31.200000000000003        4.4894126575098392     
   21.600000000000001        32.000000000000000        4.4929688224591162     
   21.600000000000001        32.800000000000004        4.4978193369594797     
   21.600000000000001        33.600000000000001        4.4988073710528909     
   21.600000000000001        34.399999999999999        4.4873877981559165     
   21.600000000000001        35.200000000000003        4.4967655961799453     
   21.600000000000001        36.000000000000000        4.4886825603625500     
   21.600000000000001        36.800000000000004        4.2206836252475597     
   21.600000000000001        37.600000000000001        3.4875929638849525     
   21.600000000000001        38.400000000000006        3.5032821911424752     
   21.600000000000001        39.200000000000003        3.4883019986756580     
   21.600000000000001        40.000000000000000        3.4833881606178836     
   21.600000000000001        40.800000000000004        3.4984259199994554     
   21.600000000000001        41.600000000000001        3.4940168343626130     
   21.600000000000001        42.400000000000006        3.4952285180573930     
   21.600000000000001        43.200000000000003        3.4953749440493902     
   21.600000000000001        44.000000000000000        3.5008226252162498     
   21.600000000000001        44.800000000000004        4.2087209087041018     
   21.600000000000001        45.600000000000001        4.4938706058106286     
   21.600000000000001        46.400000000000006        4.4918571568231727     
   21.600000000000001        47.200000000000003        4.4964912887436137     
   21.600000000000001        48.000000000000000        4.4940045323482982     
   21.600000000000001        48.800000000000004        4.4860107533627662     
   21.600000000000001        49.600000000000001        4.4885048412133779     
   21.600000000000001        50.400000000000006        4.2541412932556417     
   21.600000000000001        51.200000000000003        3.5004009836053869     
   21.600000000000001        52.000000000000000        3.4998769183011342     
   21.600000000000001        52.800000000000004        3.4928023558418513     
   21.600000000000001        53.600000000000001        3.4985251467837899     
   21.600000000000001        54.400000000000006        3.5024772222165415     
   21.600000000000001        55.200000000000003        3.4799100600792054     
   21.600000000000001        56.000000000000000        3.4970780097297895     
   21.600000000000001        56.800000000000004        3.4965998625473103     
   21.600000000000001        57.600000000000001        3.4885727414528804     
   21.600000000000001        58.400000000000006        3.4907372622355775     
   21.600000000000001        59.200000000000003        3.4873990925398259     
   21.600000000000001        60.000000000000000        3.4842575644410236     
   21.600000000000001        60.800000000000004        3.4964674150715092     
   21.600000000000001        61.600000000000001        3.4921494396561359     
   21.600000000000001        62.400000000000006        3.4842826845940151     
   21.600000000000001        63.200000000000003        3.4813674446112044     
   21.600000000000001        64.000000000000000        3.4972214475470098     
   21.600000000000001        64.799999999999997        3.4984768429238673     
   21.600000000000001        65.600000000000009        3.4810925686101459     
   21.600000000000001        66.400000000000006        4.0208247001226844     
   21.600000000000001        67.200000000000003        4.3478637976461592     
   21.600000000000001        68.000000000000000        4.4902112719832274     
   21.600000000000001        68.799999999999997        4.4988877566025973     
   21.600000000000001        69.600000000000009        4.4961847276471278     
   21.600000000000001        70.400000000000006        4.4912357137051524     
   21.600000000000001        71.200000000000003        4.4649676225667365     
   21.600000000000001        72.000000000000000        4.4114357162714484     
   21.600000000000001        72.799999999999997        4.3448140124017911     
   21.600000000000001        73.600000000000009        4.2834233857498250     
   21.600000000000001        74.400000000000006        4.2290884122534438     
   21.600000000000001        75.200000000000003        4.1896668166567963     
   21.600000000000001        76.000000000000000        4.1627162678660552     
   21.600000000000001        76.800000000000011        4.1509024237338288     
   21.600000000000001        77.600000000000009        4.1487336684872371     
   21.600000000000001        78.400000000000006        4.1530193970332396     
   21.600000000000001        79.200000000000003        4.1601505030388992     
   21.600000000000001        80.000000000000000        4.1686712288642331     
   21.600000000000001        80.800000000000011        4.1758147003034045     
   21.600000000000001        81.600000000000009        4.1813925926922284     
   21.600000000000001        82.400000000000006        4.1864976589238410     
   21.600000000000001        83.200000000000003        4.1902672490051689     
   21.600000000000001        84.000000000000000        4.1940056073117216     
   21.600000000000001        84.800000000000011        4.1985451092487995     
   21.600000000000001        85.600000000000009        4.2032742981358284     
   21.600000000000001        86.400000000000006        4.2112108661854570     
   21.600000000000001        87.200000000000003        4.2178820183502408     
   21.600000000000001        88.000000000000000        4.2273603856900461     
   21.600000000000001        88.800000000000011        4.2375720719912913     
   21.600000000000001        89.600000000000009        4.2468036169264956     
   21.600000000000001        90.400000000000006        4.2566968245388308     
   21.600000000000001        91.200000000000003        4.2636989881682554     
   21.600000000000001        92.000000000000000        4.2685775432352457     
   21.600000000000001        92.800000000000011        4.2701440183434753     
   21.600000000000001        93.600000000000009        4.2683417417315619     
   21.600000000000001        94.400000000000006        4.2614546592819398     
   21.600000000000001        95.200000000000003        4.2511988949310675     
   21.600000000000001        96.000000000000000        4.2370405962097788     
   21.600000000000001        96.800000000000011        4.2202282118966066     
   21.600000000000001        97.600000000000009        4.2015159345367055     
   21.600000000000001        98.400000000000006        4.1823933458978138     
   21.600000000000001        99.200000000000003        4.1612640098664482     
   21.600000000000001        100.00000000000000        4.1416675668421616     
   21.600000000000001        100.80000000000001        4.1234726734652583     
   21.600000000000001        101.60000000000001        4.1027827460881463     
   21.600000000000001        102.40000000000001        4.0843451723568114     

   22.400000000000002       0.80000000000000004        4.0709256147536319     
   22.400000000000002        1.6000000000000001        4.0590533587728883     
   22.400000000000002        2.4000000000000004        4.0555433159869514     
   22.400000000000002        3.2000000000000002        4.0622384319689688     
   22.400000000000002        4.0000000000000000        4.0836847583593787     
   22.400000000000002        4.8000000000000007        4.1316608477839409     
   22.400000000000002        5.6000000000000005        4.1968173867505412     
   22.400000000000002        6.4000000000000004        4.2784876594433072     
   22.400000000000002        7.2000000000000002        4.3666890347802578     
   22.400000000000002        8.0000000000000000        4.4453880365162943     
   22.400000000000002        8.8000000000000007        4.4958018536234086     
   22.400000000000002        9.6000000000000014        4.4932717483868849     
   22.400000000000002        10.400000000000000        4.4830715964721355     
   22.400000000000002        11.200000000000001        4.3337493126076820     
   22.400000000000002        12.000000000000000        4.0085095102314794     
   22.400000000000002        12.800000000000001        3.4950860114206801     
   22.400000000000002        13.600000000000001        3.4916001907975609     
   22.400000000000002        14.400000000000000        3.4904522031604546     
   22.400000000000002        15.200000000000001        3.4921822142892771     
   22.400000000000002        16.000000000000000        3.5002821178978940     
   22.400000000000002        16.800000000000001        3.4833820900651227     
   22.400000000000002        17.600000000000001        3.4875863500727831     
   22.400000000000002        18.400000000000002        3.4817604056292271     
   22.400000000000002        19.200000000000003        3.4980060850299375     
   22.400000000000002        20.000000000000000        3.4935916380611967     
   22.400000000000002        20.800000000000001        3.4925869639711009     
   22.400000000000002        21.600000000000001        3.4914192353107043     
   22.400000000000002        22.400000000000002        3.4960714801272017     
   22.400000000000002        23.200000000000003        3.4950784139143649     
   22.400000000000002        24.000000000000000        3.4955947375248924     
   22.400000000000002        24.800000000000001        3.4888235712589917     
   22.400000000000002        25.600000000000001        3.5009673586103047     
   22.400000000000002        26.400000000000002        3.4834394067153167     
   22.400000000000002        27.200000000000003        3.5027558418533715     
   22.400000000000002        28.000000000000000        3.5053584812719807     
   22.400000000000002        28.800000000000001        4.2852795199308202     
   22.400000000000002        29.600000000000001        4.4963571842081711     
   22.400000000000002        30.400000000000002        4.4956494419169983     
   22.400000000000002        31.200000000000003        4.4921226936078886     
   22.400000000000002        32.000000000000000        4.4990658321254076     
   22.400000000000002        32.800000000000004        4.4903546246804193     
   22.400000000000002        33.600000000000001        4.4959331835487699     
   22.400000000000002        34.399999999999999        4.4951511202049304     
   22.400000000000002        35.200000000000003        4.5004978755625809     
   22.400000000000002        36.000000000000000        4.4984242069277460     
   22.400000000000002        36.800000000000004        4.3683546416372154     
   22.400000000000002        37.600000000000001        4.0546680949240343     
   22.400000000000002        38.400000000000006        3.4943166928133187     
   22.400000000000002        39.200000000000003        3.4931920747236593     
   22.400000000000002        40.000000000000000        3.4819828739035694     
   22.400000000000002        40.800000000000004        3.4999007757010450     
   22.400000000000002        41.600000000000001        3.4987223838603829     
   22.400000000000002        42.400000000000006        3.4866126727000846     
   22.400000000000002        43.200000000000003        3.5024857906950060     
   22.400000000000002        44.000000000000000        4.0420220194466037     
   22.400000000000002        44.800000000000004        4.3607475811694689     
   22.400000000000002        45.600000000000001        4.4859797400859378     
   22.400000000000002        46.400000000000006        4.4964890732059892     
   22.400000000000002        47.200000000000003        4.4956826648160462     
   22.400000000000002        48.000000000000000        4.4905071871139866     
   22.400000000000002        48.800000000000004        4.4947949496245405     
   22.400000000000002        49.600000000000001        4.4956000479263976     
   22.400000000000002        50.400000000000006        4.1736260763889570     
   22.400000000000002        51.200000000000003        3.4869174163676466     
   22.400000000000002        52.000000000000000        3.4979971570258459     
   22.400000000000002        52.800000000000004        3.4888051590365383     
   22.400000000000002        53.600000000000001        3.4938030190619203     
   22.400000000000002        54.400000000000006        3.4958398524388663     
   22.400000000000002        55.200000000000003        3.4929033598807790     
   22.400000000000002        56.000000000000000        3.4876073185961367     
   22.400000000000002        56.800000000000004        3.4996703268684732     
   22.400000000000002        57.600000000000001        3.4897207278766040     
   22.400000000000002        58.400000000000006        3.4982293480744646     
   22.400000000000002        59.200000000000003        3.4956109423713486     
   22.400000000000002        60.000000000000000        3.4956843448173784     
   22.400000000000002        60.800000000000004        3.4985233929818293     
   22.400000000000002        61.600000000000001        3.4894989201143134     
   22.400000000000002        62.400000000000006        3.4908973472683202     
   22.400000000000002        63.200000000000003        3.4915978842710578     
   22.400000000000002        64.000000000000000        3.4855818748645460     
   22.400000000000002        64.799999999999997        3.4875626972680327     
   22.400000000000002        65.600000000000009        3.4968174488546149     
   22.400000000000002        66.400000000000006        4.0303240810840402     
   22.400000000000002        67.200000000000003        4.3580584373585145     
   22.400000000000002        68.000000000000000        4.4941301624416230     
   22.400000000000002        68.799999999999997        4.4929007023465299     
   22.400000000000002        69.600000000000009        4.4963221427911586     
   22.400000000000002        70.400000000000006        4.4944657140275455     
   22.400000000000002        71.200000000000003        4.4871298654780682     
   22.400000000000002        72.000000000000000        4.4664451948444555     
   22.400000000000002        72.799999999999997        4.4193998240256187     
   22.400000000000002        73.600000000000009        4.3661996530338545     
   22.400000000000002        74.400000000000006        4.3175525119140312     
   22.400000000000002        75.200000000000003        4.2785657562988240     
   22.400000000000002        76.000000000000000        4.2503575150704096     
   22.400000000000002        76.800000000000011        4.2356202693766907     
   22.400000000000002        77.600000000000009        4.2300956297593792     
   22.400000000000002        78.400000000000006        4.2313628344121916     
   22.400000000000002        79.200000000000003        4.2359065127905637     
   22.400000000000002        80.000000000000000        4.2420114598634546     
   22.400000000000002        80.800000000000011        4.2481597325583911     
   22.400000000000002        81.600000000000009        4.2534686005442053     
   22.400000000000002        82.400000000000006        4.2560042858419340     
   22.400000000000002        83.200000000000003        4.2576805757593243     
   22.400000000000002        84.000000000000000        4.2581705316567753     
   22.400000000000002        84.800000000000011        4.2573869959194202     
   22.400000000000002        85.600000000000009        4.2591049134314929     
   22.400000000000002        86.400000000000006        4.2581831860788810     
   22.400000000000002        87.200000000000003        4.2578192596643643     
   22.400000000000002        88.000000000000000        4.2571309685554670     
   22.400000000000002        88.800000000000011        4.2574225250899467     
   22.400000000000002        89.600000000000009        4.2603582633547488     
   22.400000000000002        90.400000000000006        4.2543518210235414     
   22.400000000000002        91.200000000000003        4.2561130091024042     
   22.400000000000002        92.000000000000000        4.2543170345357604     
   22.400000000000002        92.800000000000011        4.2516063604701557     
   22.400000000000002        93.600000000000009        4.2471711557921745     
   22.400000000000002        94.400000000000006        4.2406015671174986     
   22.400000000000002        95.200000000000003        4.2316943049090332     
   22.400000000000002        96.000000000000000        4.2198855596062090     
   22.400000000000002        96.800000000000011        4.2061718844091569     
   22.400000000000002        97.600000000000009        4.1913181521194121     
   22.400000000000002        98.400000000000006        4.1741347297873146     
   22.400000000000002        99.200000000000003        4.1569805061907941     
   22.400000000000002        100.00000000000000        4.1394677386864043     
   22.400000000000002        100.80000000000001        4.1219132454276632     
   22.400000000000002        101.60000000000001        4.1036322392866511     
   22.400000000000002        102.40000000000001        4.0870473434125021     

   23.200000000000003       0.80000000000000004        4.0724681116124115     
   23.200000000000003        1.6000000000000001        4.0594196792949360     
   23.200000000000003        2.4000000000000004        4.0519951860721699     
   23.200000000000003        3.2000000000000002        4.0544743896501991     
   23.200000000000003        4.0000000000000000        4.0733438864889591     
   23.200000000000003        4.8000000000000007        4.1099248331828262     
   23.200000000000003        5.6000000000000005        4.1674390383837432     
   23.200000000000003        6.4000000000000004        4.2437054903165636     
   23.200000000000003        7.2000000000000002        4.3309687327575279     
   23.200000000000003        8.0000000000000000        4.4148272879074213     
   23.200000000000003        8.8000000000000007        4.4790616092425148     
   23.200000000000003        9.6000000000000014        4.4961725793602092     
   23.200000000000003        10.400000000000000        4.4860752729528306     
   23.200000000000003        11.200000000000001        4.3509019607981783     
   23.200000000000003        12.000000000000000        4.0287921357780245     
   23.200000000000003        12.800000000000001        3.5007464384025013     
   23.200000000000003        13.600000000000001        3.4792907480577377     
   23.200000000000003        14.400000000000000        3.4867186138761408     
   23.200000000000003        15.200000000000001        3.4911305194840199     
   23.200000000000003        16.000000000000000        3.4959749986639719     
   23.200000000000003        16.800000000000001        3.5003546992219761     
   23.200000000000003        17.600000000000001        3.5029443495297690     
   23.200000000000003        18.400000000000002        3.5006562605254929     
   23.200000000000003        19.200000000000003        3.4989516107272776     
   23.200000000000003        20.000000000000000        3.4966940952840724     
   23.200000000000003        20.800000000000001        3.4974601432057231     
   23.200000000000003        21.600000000000001        3.4999702585883630     
   23.200000000000003        22.400000000000002        3.5000149976543375     
   23.200000000000003        23.200000000000003        3.4972580323884666     
   23.200000000000003        24.000000000000000        3.4943881681734248     
   23.200000000000003        24.800000000000001        3.4862769016788322     
   23.200000000000003        25.600000000000001        3.4970322362334851     
   23.200000000000003        26.400000000000002        3.4902961693904837     
   23.200000000000003        27.200000000000003        3.4864230087100996     
   23.200000000000003        28.000000000000000        4.1313593053762547     
   23.200000000000003        28.800000000000001        4.4339658150404544     
   23.200000000000003        29.600000000000001        4.4923908756032302     
   23.200000000000003        30.400000000000002        4.4990199812193978     
   23.200000000000003        31.200000000000003        4.4947690359586492     
   23.200000000000003        32.000000000000000        4.4966210420013848     
   23.200000000000003        32.800000000000004        4.4943750178299551     
   23.200000000000003        33.600000000000001        4.4879139377311139     
   23.200000000000003        34.399999999999999        4.4899967229963034     
   23.200000000000003        35.200000000000003        4.4882047271348169     
   23.200000000000003        36.000000000000000        4.4954355109135102     
   23.200000000000003        36.800000000000004        4.4924441747151622     
   23.200000000000003        37.600000000000001        4.3194806941676704     
   23.200000000000003        38.400000000000006        4.0375571799710315     
   23.200000000000003        39.200000000000003        3.5014607687670227     
   23.200000000000003        40.000000000000000        3.5007597900137331     
   23.200000000000003        40.800000000000004        3.4958691906736679     
   23.200000000000003        41.600000000000001        3.4825159221311828     
   23.200000000000003        42.400000000000006        3.5027898067246204     
   23.200000000000003        43.200000000000003        4.0288942632692342     
   23.200000000000003        44.000000000000000        4.3126641433729107     
   23.200000000000003        44.800000000000004        4.4913457797823897     
   23.200000000000003        45.600000000000001        4.4979209743255879     
   23.200000000000003        46.400000000000006        4.4969169470432062     
   23.200000000000003        47.200000000000003        4.4964274734935570     
   23.200000000000003        48.000000000000000        4.4939028387763882     
   23.200000000000003        48.800000000000004        4.4951995177920177     
   23.200000000000003        49.600000000000001        4.4878431642239631     
   23.200000000000003        50.400000000000006        4.1591573556537389     
   23.200000000000003        51.200000000000003        3.4877115546116486     
   23.200000000000003        52.000000000000000        3.4985635775479564     
   23.200000000000003        52.800000000000004        3.4890891447712358     
   23.200000000000003        53.600000000000001        3.4934154872503371     
   23.200000000000003        54.400000000000006        3.4935858706514598     
   23.200000000000003        55.200000000000003        3.4913562885161227     
   23.200000000000003        56.000000000000000        3.4908775646913677     
   23.200000000000003        56.800000000000004        3.4832690883012463     
   23.200000000000003        57.600000000000001        3.5005201485030302     
   23.200000000000003        58.400000000000006        3.4979315159673026     
   23.200000000000003        59.200000000000003        3.4962687742570746     
   23.200000000000003        60.000000000000000        3.4988294458392697     
   23.200000000000003        60.800000000000004        3.4815070325012551     
   23.200000000000003        61.600000000000001        3.4858370968843650     
   23.200000000000003        62.400000000000006        3.4975088769543357     
   23.200000000000003        63.200000000000003        3.4946631354412161     
   23.200000000000003        64.000000000000000        3.4906292352861987     
   23.200000000000003        64.799999999999997        3.4931106952887858     
   23.200000000000003        65.600000000000009        3.5029498527565068     
   23.200000000000003        66.400000000000006        4.0460106339548947     
   23.200000000000003        67.200000000000003        4.3748970806563321     
   23.200000000000003        68.000000000000000        4.4892288760312624     
   23.200000000000003        68.799999999999997        4.4997556314167246     
   23.200000000000003        69.600000000000009        4.4977437512095193     
   23.200000000000003        70.400000000000006        4.4962866486396162     
   23.200000000000003        71.200000000000003        4.4930386718154409     
   23.200000000000003        72.000000000000000        4.4907654412374152     
   23.200000000000003        72.799999999999997        4.4754056945731051     
   23.200000000000003        73.600000000000009        4.4421017746356997     
   23.200000000000003        74.400000000000006        4.4055423954127102     
   23.200000000000003        75.200000000000003        4.3725569624359002     
   23.200000000000003        76.000000000000000        4.3491468129773621     
   23.200000000000003        76.800000000000011        4.3310265842872830     
   23.200000000000003        77.600000000000009        4.3257021099985513     
   23.200000000000003        78.400000000000006        4.3253564869388903     
   23.200000000000003        79.200000000000003        4.3264990906131393     
   23.200000000000003        80.000000000000000        4.3305337240007749     
   23.200000000000003        80.800000000000011        4.3356885691559981     
   23.200000000000003        81.600000000000009        4.3383587580752963     
   23.200000000000003        82.400000000000006        4.3398461627280600     
   23.200000000000003        83.200000000000003        4.3392546612050529     
   23.200000000000003        84.000000000000000        4.3367957188673554     
   23.200000000000003        84.800000000000011        4.3333450716428716     
   23.200000000000003        85.600000000000009        4.3276244059293738     
   23.200000000000003        86.400000000000006        4.3211046564625226     
   23.200000000000003        87.200000000000003        4.3129001616384164     
   23.200000000000003        88.000000000000000        4.3016226584925610     
   23.200000000000003        88.800000000000011        4.2897828584839637     
   23.200000000000003        89.600000000000009        4.2786280804515044     
   23.200000000000003        90.400000000000006        4.2660172502247500     
   23.200000000000003        91.200000000000003        4.2558211490894795     
   23.200000000000003        92.000000000000000        4.2429280412334069     
   23.200000000000003        92.800000000000011        4.2343078009655208     
   23.200000000000003        93.600000000000009        4.2252834438482640     
   23.200000000000003        94.400000000000006        4.2171195761469900     
   23.200000000000003        95.200000000000003        4.2088250484574132     
   23.200000000000003        96.000000000000000        4.1992387874341972     
   23.200000000000003        96.800000000000011        4.1882449152433443     
   23.200000000000003        97.600000000000009        4.1767306701831357     
   23.200000000000003        98.400000000000006        4.1636920037766556     
   23.200000000000003        99.200000000000003        4.1501761142080893     
   23.200000000000003        100.00000000000000        4.1354195277803116     
   23.200000000000003        100.80000000000001        4.1207950762746615     
   23.200000000000003        101.60000000000001        4.1047097701430166     
   23.200000000000003        102.40000000000001        4.0876410720143257     

   24.000000000000000       0.80000000000000004        4.0733649516176795     
   24.000000000000000        1.6000000000000001        4.0584673770046251     
   24.000000000000000        2.4000000000000004        4.0474874104489764     
   24.000000000000000        3.2000000000000002        4.0460553531343662     
   24.000000000000000        4.0000000000000000        4.0551888370377061     
   24.000000000000000        4.8000000000000007        4.0852100579271529     
   24.000000000000000        5.6000000000000005        4.1343937532064698     
   24.000000000000000        6.4000000000000004        4.2037626546427376     
   24.000000000000000        7.2000000000000002        4.2886529072163482     
   24.000000000000000        8.0000000000000000        4.3778928977234921     
   24.000000000000000        8.8000000000000007        4.4541214411736068     
   24.000000000000000        9.6000000000000014        4.4895173330921923     
   24.000000000000000        10.400000000000000        4.4942187045997448     
   24.000000000000000        11.200000000000001        4.3945684264920324     
   24.000000000000000        12.000000000000000        4.1284208898040502     
   24.000000000000000        12.800000000000001        3.5034410029437626     
   24.000000000000000        13.600000000000001        3.4999524521957834     
   24.000000000000000        14.400000000000000        3.4985779769743597     
   24.000000000000000        15.200000000000001        3.4826774620754777     
   24.000000000000000        16.000000000000000        3.4905856786248455     
   24.000000000000000        16.800000000000001        3.4861827312728924     
   24.000000000000000        17.600000000000001        3.4887479284988765     
   24.000000000000000        18.400000000000002        3.4942223553511798     
   24.000000000000000        19.200000000000003        3.4858267388829676     
   24.000000000000000        20.000000000000000        3.4907948773220756     
   24.000000000000000        20.800000000000001        3.4977917430822685     
   24.000000000000000        21.600000000000001        3.4840144839353973     
   24.000000000000000        22.400000000000002        3.4918273629611378     
   24.000000000000000        23.200000000000003        3.4941185812334159     
   24.000000000000000        24.000000000000000        3.4972390308869383     
   24.000000000000000        24.800000000000001        3.4963437321860167     
   24.000000000000000        25.600000000000001        3.5040294401632419     
   24.000000000000000        26.400000000000002        3.4878920693511999     
   24.000000000000000        27.200000000000003        4.1288420038924372     
   24.000000000000000        28.000000000000000        4.4007331936559879     
   24.000000000000000        28.800000000000001        4.5016272866263991     
   24.000000000000000        29.600000000000001        4.4850905652926905     
   24.000000000000000        30.400000000000002        4.5022402246287516     
   24.000000000000000        31.200000000000003        4.4976966431225822     
   24.000000000000000        32.000000000000000        4.4903374458962206     
   24.000000000000000        32.800000000000004        4.4895380017890583     
   24.000000000000000        33.600000000000001        4.4975472098355631     
   24.000000000000000        34.399999999999999        4.5009862672610339     
   24.000000000000000        35.200000000000003        4.5010263304130591     
   24.000000000000000        36.000000000000000        4.5019883934849156     
   24.000000000000000        36.800000000000004        4.4850661483662559     
   24.000000000000000        37.600000000000001        4.4837835604972467     
   24.000000000000000        38.400000000000006        4.3383338309646948     
   24.000000000000000        39.200000000000003        4.1698436115406459     
   24.000000000000000        40.000000000000000        4.0776037576530468     
   24.000000000000000        40.800000000000004        4.0594569171970036     
   24.000000000000000        41.600000000000001        4.0774717561051528     
   24.000000000000000        42.400000000000006        4.1671231799955919     
   24.000000000000000        43.200000000000003        4.3361010273971035     
   24.000000000000000        44.000000000000000        4.4831851849061692     
   24.000000000000000        44.800000000000004        4.4916022739776817     
   24.000000000000000        45.600000000000001        4.4947478029216548     
   24.000000000000000        46.400000000000006        4.4969776197095515     
   24.000000000000000        47.200000000000003        4.4977822350687227     
   24.000000000000000        48.000000000000000        4.4959833138670193     
   24.000000000000000        48.800000000000004        4.4989812792367569     
   24.000000000000000        49.600000000000001        4.4889030674528696     
   24.000000000000000        50.400000000000006        4.1585117107176446     
   24.000000000000000        51.200000000000003        3.4897391180583459     
   24.000000000000000        52.000000000000000        3.4984816900200055     
   24.000000000000000        52.800000000000004        3.4832815815685447     
   24.000000000000000        53.600000000000001        3.4914273741641964     
   24.000000000000000        54.400000000000006        3.4931473350347533     
   24.000000000000000        55.200000000000003        3.4905767086142059     
   24.000000000000000        56.000000000000000        3.4844124464575374     
   24.000000000000000        56.800000000000004        3.4961739597987798     
   24.000000000000000        57.600000000000001        3.4892204674177720     
   24.000000000000000        58.400000000000006        3.4831749383261355     
   24.000000000000000        59.200000000000003        3.4942595360545643     
   24.000000000000000        60.000000000000000        3.4936936873288911     
   24.000000000000000        60.800000000000004        3.4899152121818857     
   24.000000000000000        61.600000000000001        3.4933715196959541     
   24.000000000000000        62.400000000000006        3.4862401006187085     
   24.000000000000000        63.200000000000003        3.4954263560309196     
   24.000000000000000        64.000000000000000        3.4964255536847499     
   24.000000000000000        64.799999999999997        3.4976962337862902     
   24.000000000000000        65.600000000000009        3.4859322457634150     
   24.000000000000000        66.400000000000006        4.0671738607376131     
   24.000000000000000        67.200000000000003        4.3951554628329248     
   24.000000000000000        68.000000000000000        4.4982861496741897     
   24.000000000000000        68.799999999999997        4.4874177817974976     
   24.000000000000000        69.600000000000009        4.4915424967524666     
   24.000000000000000        70.400000000000006        4.4896473514552717     
   24.000000000000000        71.200000000000003        4.4978729583989487     
   24.000000000000000        72.000000000000000        4.4979562080970403     
   24.000000000000000        72.799999999999997        4.4949315367862051     
   24.000000000000000        73.600000000000009        4.4922337486703015     
   24.000000000000000        74.400000000000006        4.4725692559655323     
   24.000000000000000        75.200000000000003        4.4521074422948281     
   24.000000000000000        76.000000000000000        4.4360288040787852     
   24.000000000000000        76.800000000000011        4.4223087937864634     
   24.000000000000000        77.600000000000009        4.4182921903380636     
   24.000000000000000        78.400000000000006        4.4140741519269477     
   24.000000000000000        79.200000000000003        4.4155871465392043     
   24.000000000000000        80.000000000000000        4.4181585396655754     
   24.000000000000000        80.800000000000011        4.4221154976340218     
   24.000000000000000        81.600000000000009        4.4223778427470686     
   24.000000000000000        82.400000000000006        4.4222632769872705     
   24.000000000000000        83.200000000000003        4.4202695918132378     
   24.000000000000000        84.000000000000000        4.4164673807214951     
   24.000000000000000        84.800000000000011        4.4109566697820188     
   24.000000000000000        85.600000000000009        4.4027480533362562     
   24.000000000000000        86.400000000000006        4.3917168071886215     
   24.000000000000000        87.200000000000003        4.3779428512574583     
   24.000000000000000        88.000000000000000        4.3584519104060018     
   24.000000000000000        88.800000000000011        4.3376112159560236     
   24.000000000000000        89.600000000000009        4.3126091442791097     
   24.000000000000000        90.400000000000006        4.2866594317260382     
   24.000000000000000        91.200000000000003        4.2611921611809809     
   24.000000000000000        92.000000000000000        4.2417227786691036     
   24.000000000000000        92.800000000000011        4.2198577652270934     
   24.000000000000000        93.600000000000009        4.2055603167067375     
   24.000000000000000        94.400000000000006        4.1936936875790654     
   24.000000000000000        95.200000000000003        4.1849650851133200     
   24.000000000000000        96.000000000000000        4.1759221838414602     
   24.000000000000000        96.800000000000011        4.1677448122472809     
   24.000000000000000        97.600000000000009        4.1602432625959818     
   24.000000000000000        98.400000000000006        4.1512957376992761     
   24.000000000000000        99.200000000000003        4.1412721014695402     
   24.000000000000000        100.00000000000000        4.1298776720754757     
   24.000000000000000        100.80000000000001        4.1169336244981567     
   24.000000000000000        101.60000000000001        4.1035791089059490     
   24.000000000000000        102.40000000000001        4.0887664276761901     

   24.800000000000001       0.80000000000000004        4.0720315786082359     
   24.800000000000001        1.6000000000000001        4.0563125474444597     
   24.800000000000001        2.4000000000000004        4.0430063803532761     
   24.800000000000001        3.2000000000000002        4.0360667370604713     
   24.800000000000001        4.0000000000000000        4.0419519869332232     
   24.800000000000001        4.8000000000000007        4.0600001325817159     
   24.800000000000001        5.6000000000000005        4.0987386463928690     
   24.800000000000001        6.4000000000000004        4.1621361428477233     
   24.800000000000001        7.2000000000000002        4.2424696163184938     
   24.800000000000001        8.0000000000000000        4.3327484539930605     
   24.800000000000001        8.8000000000000007        4.4220727697632620     
   24.800000000000001        9.6000000000000014        4.4832452325970795     
   24.800000000000001        10.400000000000000        4.4978047868874445     
   24.800000000000001        11.200000000000001        4.4557375032928821     
   24.800000000000001        12.000000000000000        4.3175381664526071     
   24.800000000000001        12.800000000000001        4.1436545413103349     
   24.800000000000001        13.600000000000001        4.0565903285993929     
   24.800000000000001        14.400000000000000        4.0467383113303210     
   24.800000000000001        15.200000000000001        4.0548354530952144     
   24.800000000000001        16.000000000000000        4.0651930655016928     
   24.800000000000001        16.800000000000001        4.0747377169295413     
   24.800000000000001        17.600000000000001        4.0840355880515400     
   24.800000000000001        18.400000000000002        4.0892009938517591     
   24.800000000000001        19.200000000000003        4.0989903709426274     
   24.800000000000001        20.000000000000000        4.1060575865785864     
   24.800000000000001        20.800000000000001        4.1135388491800899     
   24.800000000000001        21.600000000000001        4.1236566134426127     
   24.800000000000001        22.400000000000002        4.1350170433522973     
   24.800000000000001        23.200000000000003        4.1436478362667204     
   24.800000000000001        24.000000000000000        4.1537307320750498     
   24.800000000000001        24.800000000000001        4.1639764471108140     
   24.800000000000001        25.600000000000001        4.1848678092847971     
   24.800000000000001        26.400000000000002        4.2744796788236750     
   24.800000000000001        27.200000000000003        4.4246059833526887     
   24.800000000000001        28.000000000000000        4.4954955631689719     
   24.800000000000001        28.800000000000001        4.4977261733133913     
   24.800000000000001        29.600000000000001        4.5001745864578275     
   24.800000000000001        30.400000000000002        4.4937053293443485     
   24.800000000000001        31.200000000000003        4.4973519147159013     
   24.800000000000001        32.000000000000000        4.4968360031084069     
   24.800000000000001        32.800000000000004        4.4966772592870532     
   24.800000000000001        33.600000000000001        4.4897429383127863     
   24.800000000000001        34.399999999999999        4.4986221891812486     
   24.800000000000001        35.200000000000003        4.4989560372903892     
   24.800000000000001        36.000000000000000        4.4992530386428990     
   24.800000000000001        36.800000000000004        4.4985635260029300     
   24.800000000000001        37.600000000000001        4.4903493711620825     
   24.800000000000001        38.400000000000006        4.4949150095618133     
   24.800000000000001        39.200000000000003        4.4543119256266577     
   24.800000000000001        40.000000000000000        4.4108721028346869     
   24.800000000000001        40.800000000000004        4.3932674525814130     
   24.800000000000001        41.600000000000001        4.4075745886475097     
   24.800000000000001        42.400000000000006        4.4512946281100181     
   24.800000000000001        43.200000000000003        4.4853780655646354     
   24.800000000000001        44.000000000000000        4.4886545055320486     
   24.800000000000001        44.800000000000004        4.4939409354907696     
   24.800000000000001        45.600000000000001        4.4972363752032365     
   24.800000000000001        46.400000000000006        4.4969517815880486     
   24.800000000000001        47.200000000000003        4.5009558012048902     
   24.800000000000001        48.000000000000000        4.5026639324834186     
   24.800000000000001        48.800000000000004        4.4882341595207649     
   24.800000000000001        49.600000000000001        4.4941483537732063     
   24.800000000000001        50.400000000000006        4.1602641793031419     
   24.800000000000001        51.200000000000003        3.4979488301077160     
   24.800000000000001        52.000000000000000        3.4940101975489197     
   24.800000000000001        52.800000000000004        3.4983871403858156     
   24.800000000000001        53.600000000000001        3.4867787646041455     
   24.800000000000001        54.400000000000006        3.4934975944818119     
   24.800000000000001        55.200000000000003        3.4878643271105769     
   24.800000000000001        56.000000000000000        3.5041396649672607     
   24.800000000000001        56.800000000000004        3.4919151901982985     
   24.800000000000001        57.600000000000001        3.4929356191255407     
   24.800000000000001        58.400000000000006        3.4881709391121278     
   24.800000000000001        59.200000000000003        3.4991349767167015     
   24.800000000000001        60.000000000000000        3.4953235510382568     
   24.800000000000001        60.800000000000004        3.4902196635354761     
   24.800000000000001        61.600000000000001        3.4942353538354793     
   24.800000000000001        62.400000000000006        3.4890860932012355     
   24.800000000000001        63.200000000000003        3.4862074001529306     
   24.800000000000001        64.000000000000000        3.4896508706323455     
   24.800000000000001        64.799999999999997        3.4963937808323591     
   24.800000000000001        65.600000000000009        3.4851995553258099     
   24.800000000000001        66.400000000000006        4.0869569131422745     
   24.800000000000001        67.200000000000003        4.4168617592515638     
   24.800000000000001        68.000000000000000        4.4863948167408818     
   24.800000000000001        68.799999999999997        4.4993114491155675     
   24.800000000000001        69.600000000000009        4.4985825574877998     
   24.800000000000001        70.400000000000006        4.4979867193513057     
   24.800000000000001        71.200000000000003        4.4918028009741047     
   24.800000000000001        72.000000000000000        4.4983460576187113     
   24.800000000000001        72.799999999999997        4.4944525033734797     
   24.800000000000001        73.600000000000009        4.4956286577644144     
   24.800000000000001        74.400000000000006        4.4964012840864784     
   24.800000000000001        75.200000000000003        4.4966987955183875     
   24.800000000000001        76.000000000000000        4.4915086336809553     
   24.800000000000001        76.800000000000011        4.4862770540411052     
   24.800000000000001        77.600000000000009        4.4809124131037610     
   24.800000000000001        78.400000000000006        4.4785395463981610     
   24.800000000000001        79.200000000000003        4.4789747294752171     
   24.800000000000001        80.000000000000000        4.4808267012981151     
   24.800000000000001        80.800000000000011        4.4823729664128118     
   24.800000000000001        81.600000000000009        4.4826751330528252     
   24.800000000000001        82.400000000000006        4.4819537268906915     
   24.800000000000001        83.200000000000003        4.4798295502743528     
   24.800000000000001        84.000000000000000        4.4778468532598605     
   24.800000000000001        84.800000000000011        4.4732733347323217     
   24.800000000000001        85.600000000000009        4.4661006803374059     
   24.800000000000001        86.400000000000006        4.4549124521907526     
   24.800000000000001        87.200000000000003        4.4405414161421373     
   24.800000000000001        88.000000000000000        4.4197746145006382     
   24.800000000000001        88.800000000000011        4.3912457131017151     
   24.800000000000001        89.600000000000009        4.3566128431174107     
   24.800000000000001        90.400000000000006        4.3185716276579011     
   24.800000000000001        91.200000000000003        4.2800234315991528     
   24.800000000000001        92.000000000000000        4.2436964559598369     
   24.800000000000001        92.800000000000011        4.2138013022213157     
   24.800000000000001        93.600000000000009        4.1900908202971214     
   24.800000000000001        94.400000000000006        4.1726532212384093     
   24.800000000000001        95.200000000000003        4.1604916932965388     
   24.800000000000001        96.000000000000000        4.1538943752880417     
   24.800000000000001        96.800000000000011        4.1473299773153922     
   24.800000000000001        97.600000000000009        4.1427605315279816     
   24.800000000000001        98.400000000000006        4.1370556109172458     
   24.800000000000001        99.200000000000003        4.1307361305128429     
   24.800000000000001        100.00000000000000        4.1228701829573389     
   24.800000000000001        100.80000000000001        4.1127122028797620     
   24.800000000000001        101.60000000000001        4.1008714804191273     
   24.800000000000001        102.40000000000001        4.0871778994784416     

   25.600000000000001       0.80000000000000004        4.0687855537759381     
   25.600000000000001        1.6000000000000001        4.0532949197144195     
   25.600000000000001        2.4000000000000004        4.0375953396356072     
   25.600000000000001        3.2000000000000002        4.0279479495246200     
   25.600000000000001        4.0000000000000000        4.0246047612846700     
   25.600000000000001        4.8000000000000007        4.0372177963506521     
   25.600000000000001        5.6000000000000005        4.0684806536398561     
   25.600000000000001        6.4000000000000004        4.1238763830297760     
   25.600000000000001        7.2000000000000002        4.1992024357990134     
   25.600000000000001        8.0000000000000000        4.2890105731827282     
   25.600000000000001        8.8000000000000007        4.3844004300608326     
   25.600000000000001        9.6000000000000014        4.4618074764164284     
   25.600000000000001        10.400000000000000        4.4965996316459593     
   25.600000000000001        11.200000000000001        4.4955498082873513     
   25.600000000000001        12.000000000000000        4.4648623149628754     
   25.600000000000001        12.800000000000001        4.4161994586340354     
   25.600000000000001        13.600000000000001        4.3836111158215578     
   25.600000000000001        14.400000000000000        4.3782271738236034     
   25.600000000000001        15.200000000000001        4.3865272172681422     
   25.600000000000001        16.000000000000000        4.3958251618317954     
   25.600000000000001        16.800000000000001        4.4055481249237483     
   25.600000000000001        17.600000000000001        4.4149740335220384     
   25.600000000000001        18.400000000000002        4.4248221997657886     
   25.600000000000001        19.200000000000003        4.4334447138129010     
   25.600000000000001        20.000000000000000        4.4422784147708736     
   25.600000000000001        20.800000000000001        4.4504705105126314     
   25.600000000000001        21.600000000000001        4.4602217326126024     
   25.600000000000001        22.400000000000002        4.4707417315918745     
   25.600000000000001        23.200000000000003        4.4793603653205132     
   25.600000000000001        24.000000000000000        4.4883547052047019     
   25.600000000000001        24.800000000000001        4.4960142450228275     
   25.600000000000001        25.600000000000001        4.4929376786547950     
   25.600000000000001        26.400000000000002        4.4868378640412461     
   25.600000000000001        27.200000000000003        4.4972583328521267     
   25.600000000000001        28.000000000000000        4.5011931410823314     
   25.600000000000001        28.800000000000001        4.4995329594992173     
   25.600000000000001        29.600000000000001        4.4948383002815779     
   25.600000000000001        30.400000000000002        4.4967566316032865     
   25.600000000000001        31.200000000000003        4.4969486720516993     
   25.600000000000001        32.000000000000000        4.4968155415974431     
   25.600000000000001        32.800000000000004        4.4963566288294370     
   25.600000000000001        33.600000000000001        4.4927308702376836     
   25.600000000000001        34.399999999999999        4.4962499801570646     
   25.600000000000001        35.200000000000003        4.4971691773645608     
   25.600000000000001        36.000000000000000        4.4956536718569042     
   25.600000000000001        36.800000000000004        4.4953604714417263     
   25.600000000000001        37.600000000000001        4.4946908202410718     
   25.600000000000001        38.400000000000006        4.4996041201770849     
   25.600000000000001        39.200000000000003        4.4894396316233678     
   25.600000000000001        40.000000000000000        4.4881098207600614     
   25.600000000000001        40.800000000000004        4.4987273869156237     
   25.600000000000001        41.600000000000001        4.4882034517681415     
   25.600000000000001        42.400000000000006        4.4987998845641783     
   25.600000000000001        43.200000000000003        4.4971731294317037     
   25.600000000000001        44.000000000000000        4.4926420019572761     
   25.600000000000001        44.800000000000004        4.4925145320196558     
   25.600000000000001        45.600000000000001        4.4940171503681459     
   25.600000000000001        46.400000000000006        4.4999146513392123     
   25.600000000000001        47.200000000000003        4.4879847750010189     
   25.600000000000001        48.000000000000000        4.4934735700042800     
   25.600000000000001        48.800000000000004        4.4882914371320872     
   25.600000000000001        49.600000000000001        4.4979771948267944     
   25.600000000000001        50.400000000000006        4.1656589172301643     
   25.600000000000001        51.200000000000003        3.4903904014087925     
   25.600000000000001        52.000000000000000        3.4971024553644132     
   25.600000000000001        52.800000000000004        3.4883584298091610     
   25.600000000000001        53.600000000000001        3.4952707405708683     
   25.600000000000001        54.400000000000006        3.4935587620406001     
   25.600000000000001        55.200000000000003        3.4866326811250983     
   25.600000000000001        56.000000000000000        3.4942356643337034     
   25.600000000000001        56.800000000000004        3.4920229070540358     
   25.600000000000001        57.600000000000001        3.4882718403019002     
   25.600000000000001        58.400000000000006        3.4868163247118327     
   25.600000000000001        59.200000000000003        3.4984786913868109     
   25.600000000000001        60.000000000000000        3.4958762520788351     
   25.600000000000001        60.800000000000004        3.4913198473783433     
   25.600000000000001        61.600000000000001        3.4942231150086203     
   25.600000000000001        62.400000000000006        3.4946018876815748     
   25.600000000000001        63.200000000000003        3.4907150635975128     
   25.600000000000001        64.000000000000000        3.4938184223368878     
   25.600000000000001        64.799999999999997        3.4952329649431020     
   25.600000000000001        65.600000000000009        3.5052421586326892     
   25.600000000000001        66.400000000000006        4.1045236311034738     
   25.600000000000001        67.200000000000003        4.4370663297877266     
   25.600000000000001        68.000000000000000        4.4972741539878154     
   25.600000000000001        68.799999999999997        4.4952797838148300     
   25.600000000000001        69.600000000000009        4.5006131543372190     
   25.600000000000001        70.400000000000006        4.4876658889136340     
   25.600000000000001        71.200000000000003        4.5025495381337057     
   25.600000000000001        72.000000000000000        4.4972656154799173     
   25.600000000000001        72.799999999999997        4.4972722695784935     
   25.600000000000001        73.600000000000009        4.4936173599487548     
   25.600000000000001        74.400000000000006        4.4998741049674376     
   25.600000000000001        75.200000000000003        4.4969357094496640     
   25.600000000000001        76.000000000000000        4.4926662229123089     
   25.600000000000001        76.800000000000011        4.4985569286030049     
   25.600000000000001        77.600000000000009        4.4963911827489058     
   25.600000000000001        78.400000000000006        4.4959849979910436     
   25.600000000000001        79.200000000000003        4.4975666749757846     
   25.600000000000001        80.000000000000000        4.4932946340441955     
   25.600000000000001        80.800000000000011        4.4968151179971345     
   25.600000000000001        81.600000000000009        4.4963818308481622     
   25.600000000000001        82.400000000000006        4.4955971142316766     
   25.600000000000001        83.200000000000003        4.4950900527206699     
   25.600000000000001        84.000000000000000        4.4910585184170566     
   25.600000000000001        84.800000000000011        4.4906092712978447     
   25.600000000000001        85.600000000000009        4.4900499786481802     
   25.600000000000001        86.400000000000006        4.4943469174105637     
   25.600000000000001        87.200000000000003        4.4868184429992892     
   25.600000000000001        88.000000000000000        4.4710404793885390     
   25.600000000000001        88.800000000000011        4.4443391994279375     
   25.600000000000001        89.600000000000009        4.4058964202819286     
   25.600000000000001        90.400000000000006        4.3589361542664049     
   25.600000000000001        91.200000000000003        4.3078859963286131     
   25.600000000000001        92.000000000000000        4.2590177212220039     
   25.600000000000001        92.800000000000011        4.2143102133066392     
   25.600000000000001        93.600000000000009        4.1813290961189198     
   25.600000000000001        94.400000000000006        4.1557365555843040     
   25.600000000000001        95.200000000000003        4.1413932648126384     
   25.600000000000001        96.000000000000000        4.1308868729083184     
   25.600000000000001        96.800000000000011        4.1265049172909265     
   25.600000000000001        97.600000000000009        4.1240452651160098     
   25.600000000000001        98.400000000000006        4.1220169312074244     
   25.600000000000001        99.200000000000003        4.1193862871784290     
   25.600000000000001        100.00000000000000        4.1139343853750345     
   25.600000000000001        100.80000000000001        4.1063663865405724     
   25.600000000000001        101.60000000000001        4.0962612514284036     
   25.600000000000001        102.40000000000001        4.0836043789830176     

   26.400000000000002       0.80000000000000004        4.0631256013711115     
   26.400000000000002        1.6000000000000001        4.0489875870336309     
   26.400000000000002        2.4000000000000004        4.0327980704510509     
   26.400000000000002        3.2000000000000002        4.0195337684296559     
   26.400000000000002        4.0000000000000000        4.0134479243621666     
   26.400000000000002        4.8000000000000007        4.0201020126371159     
   26.400000000000002        5.6000000000000005        4.0453571905464010     
   26.400000000000002        6.4000000000000004        4.0941507427046862     
   26.400000000000002        7.2000000000000002        4.1632859768194521     
   26.400000000000002        8.0000000000000000        4.2550757667868195     
   26.400000000000002        8.8000000000000007        4.3571299813683773     
   26.400000000000002        9.6000000000000014        4.4420890737188712     
   26.400000000000002        10.400000000000000        4.4908670992134514     
   26.400000000000002        11.200000000000001        4.4958965787115099     
   26.400000000000002        12.000000000000000        4.4989461668821304     
   26.400000000000002        12.800000000000001        4.4980180082097938     
   26.400000000000002        13.600000000000001        4.4941430473041448     
   26.400000000000002        14.400000000000000        4.4969162528243158     
   26.400000000000002        15.200000000000001        4.4909540580339549     
   26.400000000000002        16.000000000000000        4.4918035049974518     
   26.400000000000002        16.800000000000001        4.4956073959187401     
   26.400000000000002        17.600000000000001        4.4967805323980254     
   26.400000000000002        18.400000000000002        4.4963931981390202     
   26.400000000000002        19.200000000000003        4.4888824579374162     
   26.400000000000002        20.000000000000000        4.4951648978841865     
   26.400000000000002        20.800000000000001        4.4942413517252060     
   26.400000000000002        21.600000000000001        4.4856945548486244     
   26.400000000000002        22.400000000000002        4.4983010032693382     
   26.400000000000002        23.200000000000003        4.4960150763758335     
   26.400000000000002        24.000000000000000        4.4971866737167785     
   26.400000000000002        24.800000000000001        4.4920735588762719     
   26.400000000000002        25.600000000000001        4.4940406570922127     
   26.400000000000002        26.400000000000002        4.4996662726432550     
   26.400000000000002        27.200000000000003        4.4984028192131751     
   26.400000000000002        28.000000000000000        4.4855059326541378     
   26.400000000000002        28.800000000000001        4.4996020761091273     
   26.400000000000002        29.600000000000001        4.4903183697097129     
   26.400000000000002        30.400000000000002        4.4937701935252781     
   26.400000000000002        31.200000000000003        4.4955009002905593     
   26.400000000000002        32.000000000000000        4.4923936070223256     
   26.400000000000002        32.800000000000004        4.4894784636995988     
   26.400000000000002        33.600000000000001        4.4875407323142031     
   26.400000000000002        34.399999999999999        4.4958561558648942     
   26.400000000000002        35.200000000000003        4.4971902992754096     
   26.400000000000002        36.000000000000000        4.4945002263230851     
   26.400000000000002        36.800000000000004        4.4924745189848441     
   26.400000000000002        37.600000000000001        4.4886572841864396     
   26.400000000000002        38.400000000000006        4.4991798884045275     
   26.400000000000002        39.200000000000003        4.4941971473297917     
   26.400000000000002        40.000000000000000        4.4982328799715052     
   26.400000000000002        40.800000000000004        4.4932999993128186     
   26.400000000000002        41.600000000000001        4.4969862716861213     
   26.400000000000002        42.400000000000006        4.4981728632958751     
   26.400000000000002        43.200000000000003        4.4991365235028873     
   26.400000000000002        44.000000000000000        4.4975652752001825     
   26.400000000000002        44.800000000000004        4.4922805500881884     
   26.400000000000002        45.600000000000001        4.4946532065793363     
   26.400000000000002        46.400000000000006        4.5010575671178676     
   26.400000000000002        47.200000000000003        4.4915954189841889     
   26.400000000000002        48.000000000000000        4.4983943649002036     
   26.400000000000002        48.800000000000004        4.4972128294318816     
   26.400000000000002        49.600000000000001        4.4993406550415189     
   26.400000000000002        50.400000000000006        4.1758217361634715     
   26.400000000000002        51.200000000000003        3.5044561209644631     
   26.400000000000002        52.000000000000000        3.4965987485398955     
   26.400000000000002        52.800000000000004        3.4945497822254943     
   26.400000000000002        53.600000000000001        3.4975612760859902     
   26.400000000000002        54.400000000000006        3.4924951335817580     
   26.400000000000002        55.200000000000003        3.4895762967323622     
   26.400000000000002        56.000000000000000        3.5010458893982617     
   26.400000000000002        56.800000000000004        3.4990657387450450     
   26.400000000000002        57.600000000000001        3.4918153786157080     
   26.400000000000002        58.400000000000006        3.4957370386476527     
   26.400000000000002        59.200000000000003        3.4986035645583287     
   26.400000000000002        60.000000000000000        3.4897864333331805     
   26.400000000000002        60.800000000000004        3.4915058051097811     
   26.400000000000002        61.600000000000001        3.4934413930558659     
   26.400000000000002        62.400000000000006        3.4943823529912659     
   26.400000000000002        63.200000000000003        3.4901754335010602     
   26.400000000000002        64.000000000000000        3.4961874780871405     
   26.400000000000002        64.799999999999997        3.4966756631460645     
   26.400000000000002        65.600000000000009        3.4930378070427990     
   26.400000000000002        66.400000000000006        4.1243235404771772     
   26.400000000000002        67.200000000000003        4.4567225680523865     
   26.400000000000002        68.000000000000000        4.4998225961123763     
   26.400000000000002        68.799999999999997        4.4873602309069520     
   26.400000000000002        69.600000000000009        4.5009116066970369     
   26.400000000000002        70.400000000000006        4.4883348508389966     
   26.400000000000002        71.200000000000003        4.4912016303615694     
   26.400000000000002        72.000000000000000        4.4904828294337698     
   26.400000000000002        72.799999999999997        4.4919042105809686     
   26.400000000000002        73.600000000000009        4.4872852998922488     
   26.400000000000002        74.400000000000006        4.4954332071280190     
   26.400000000000002        75.200000000000003        4.4898490376746025     
   26.400000000000002        76.000000000000000        4.4985898224842451     
   26.400000000000002        76.800000000000011        4.4973254640108866     
   26.400000000000002        77.600000000000009        4.4942638829921391     
   26.400000000000002        78.400000000000006        4.4944597643724906     
   26.400000000000002        79.200000000000003        4.4932454243250648     
   26.400000000000002        80.000000000000000        4.4973285257414171     
   26.400000000000002        80.800000000000011        4.4988085370748676     
   26.400000000000002        81.600000000000009        4.4982297509976261     
   26.400000000000002        82.400000000000006        4.4976318146360086     
   26.400000000000002        83.200000000000003        4.4975214273716935     
   26.400000000000002        84.000000000000000        4.4986712725981608     
   26.400000000000002        84.800000000000011        4.4988627325423769     
   26.400000000000002        85.600000000000009        4.4989613318523141     
   26.400000000000002        86.400000000000006        4.4966383440074003     
   26.400000000000002        87.200000000000003        4.4937223082873352     
   26.400000000000002        88.000000000000000        4.4912683053408564     
   26.400000000000002        88.800000000000011        4.4858824214180526     
   26.400000000000002        89.600000000000009        4.4540534335022413     
   26.400000000000002        90.400000000000006        4.4051197909810789     
   26.400000000000002        91.200000000000003        4.3454625815260002     
   26.400000000000002        92.000000000000000        4.2845736676247510     
   26.400000000000002        92.800000000000011        4.2266168993001223     
   26.400000000000002        93.600000000000009        4.1801810747546577     
   26.400000000000002        94.400000000000006        4.1459302892989029     
   26.400000000000002        95.200000000000003        4.1232139304050346     
   26.400000000000002        96.000000000000000        4.1123506155916258     
   26.400000000000002        96.800000000000011        4.1074225402435767     
   26.400000000000002        97.600000000000009        4.1061364813741097     
   26.400000000000002        98.400000000000006        4.1060169649581200     
   26.400000000000002        99.200000000000003        4.1056491647849382     
   26.400000000000002        100.00000000000000        4.1031989414579453     
   26.400000000000002        100.80000000000001        4.0976502562832469     
   26.400000000000002        101.60000000000001        4.0904069131668574     
   26.400000000000002        102.40000000000001        4.0801442863327209     

   27.200000000000003       0.80000000000000004        4.0596452010178128     
   27.200000000000003        1.6000000000000001        4.0462494895631984     
   27.200000000000003        2.4000000000000004        4.0293946711582134     
   27.200000000000003        3.2000000000000002        4.0191047662625312     
   27.200000000000003        4.0000000000000000        4.0099255430779568     
   27.200000000000003        4.8000000000000007        4.0144933971129912     
   27.200000000000003        5.6000000000000005        4.0368559122569447     
   27.200000000000003        6.4000000000000004        4.0798316287591661     
   27.200000000000003        7.2000000000000002        4.1479226275003391     
   27.200000000000003        8.0000000000000000        4.2369790095223099     
   27.200000000000003        8.8000000000000007        4.3373258197136204     
   27.200000000000003        9.6000000000000014        4.4304076666842684     
   27.200000000000003        10.400000000000000        4.4899513955517580     
   27.200000000000003        11.200000000000001        4.4956110005617180     
   27.200000000000003        12.000000000000000        4.4940792261941542     
   27.200000000000003        12.800000000000001        4.5006642840559001     
   27.200000000000003        13.600000000000001        4.4918050034404420     
   27.200000000000003        14.400000000000000        4.4935996323857292     
   27.200000000000003        15.200000000000001        4.4996326998372300     
   27.200000000000003        16.000000000000000        4.4984339527771660     
   27.200000000000003        16.800000000000001        4.4973602367418177     
   27.200000000000003        17.600000000000001        4.4877230477586387     
   27.200000000000003        18.400000000000002        4.4957027531131981     
   27.200000000000003        19.200000000000003        4.4986723095801624     
   27.200000000000003        20.000000000000000        4.4909093746533548     
   27.200000000000003        20.800000000000001        4.4958078525874487     
   27.200000000000003        21.600000000000001        4.5002151341788590     
   27.200000000000003        22.400000000000002        4.4873780056021273     
   27.200000000000003        23.200000000000003        4.4888523284868640     
   27.200000000000003        24.000000000000000        4.4985475502419154     
   27.200000000000003        24.800000000000001        4.4951888885854006     
   27.200000000000003        25.600000000000001        4.4869160526195273     
   27.200000000000003        26.400000000000002        4.4909625283834433     
   27.200000000000003        27.200000000000003        4.4876330355637828     
   27.200000000000003        28.000000000000000        4.4977346504950306     
   27.200000000000003        28.800000000000001        4.4903243497914511     
   27.200000000000003        29.600000000000001        4.4958408925595919     
   27.200000000000003        30.400000000000002        4.4964377770011197     
   27.200000000000003        31.200000000000003        4.4951114961016341     
   27.200000000000003        32.000000000000000        4.4966128052941210     
   27.200000000000003        32.800000000000004        4.4981039778465908     
   27.200000000000003        33.600000000000001        4.4992782064591585     
   27.200000000000003        34.399999999999999        4.4910660872998118     
   27.200000000000003        35.200000000000003        4.4992844076229241     
   27.200000000000003        36.000000000000000        4.4919153038342730     
   27.200000000000003        36.800000000000004        4.4889983588632640     
   27.200000000000003        37.600000000000001        4.4980990253930875     
   27.200000000000003        38.400000000000006        4.4956813063744603     
   27.200000000000003        39.200000000000003        4.4909313949267124     
   27.200000000000003        40.000000000000000        4.4881065005580210     
   27.200000000000003        40.800000000000004        4.4922997660683972     
   27.200000000000003        41.600000000000001        4.4938555036076018     
   27.200000000000003        42.400000000000006        4.4925776696794424     
   27.200000000000003        43.200000000000003        4.4894044672417532     
   27.200000000000003        44.000000000000000        4.4982851401889743     
   27.200000000000003        44.800000000000004        4.4932872128871910     
   27.200000000000003        45.600000000000001        4.4970230382051541     
   27.200000000000003        46.400000000000006        4.5021535292829320     
   27.200000000000003        47.200000000000003        4.4939272920776645     
   27.200000000000003        48.000000000000000        4.4976522046164353     
   27.200000000000003        48.800000000000004        4.4925572653352521     
   27.200000000000003        49.600000000000001        4.5006223248600321     
   27.200000000000003        50.400000000000006        4.1917119774477696     
   27.200000000000003        51.200000000000003        3.4830095349162842     
   27.200000000000003        52.000000000000000        3.4980609594371317     
   27.200000000000003        52.800000000000004        3.4955925812530446     
   27.200000000000003        53.600000000000001        3.4899860948170338     
   27.200000000000003        54.400000000000006        3.4955711783468990     
   27.200000000000003        55.200000000000003        3.4925436995471992     
   27.200000000000003        56.000000000000000        3.4873459993755280     
   27.200000000000003        56.800000000000004        3.4887407187558392     
   27.200000000000003        57.600000000000001        3.4900003250860543     
   27.200000000000003        58.400000000000006        3.4828321340151902     
   27.200000000000003        59.200000000000003        3.5001347355985306     
   27.200000000000003        60.000000000000000        3.4989681938957289     
   27.200000000000003        60.800000000000004        3.4985948396414956     
   27.200000000000003        61.600000000000001        3.4980190776703144     
   27.200000000000003        62.400000000000006        3.4987051089319818     
   27.200000000000003        63.200000000000003        3.4923995682712095     
   27.200000000000003        64.000000000000000        3.4965950072716252     
   27.200000000000003        64.799999999999997        3.4974296947927694     
   27.200000000000003        65.600000000000009        3.4940487115753118     
   27.200000000000003        66.400000000000006        4.1452232706794963     
   27.200000000000003        67.200000000000003        4.4765210437859979     
   27.200000000000003        68.000000000000000        4.4934937799410681     
   27.200000000000003        68.799999999999997        4.4933724712587191     
   27.200000000000003        69.600000000000009        4.4905015097788876     
   27.200000000000003        70.400000000000006        4.4955971120301550     
   27.200000000000003        71.200000000000003        4.4963474488731947     
   27.200000000000003        72.000000000000000        4.4968962753988899     
   27.200000000000003        72.799999999999997        4.4968854520289465     
   27.200000000000003        73.600000000000009        4.4941409300139492     
   27.200000000000003        74.400000000000006        4.4872104921587921     
   27.200000000000003        75.200000000000003        4.4984072643144861     
   27.200000000000003        76.000000000000000        4.4998215667219750     
   27.200000000000003        76.800000000000011        4.4975494673011873     
   27.200000000000003        77.600000000000009        4.4934224455935308     
   27.200000000000003        78.400000000000006        4.4878827545758888     
   27.200000000000003        79.200000000000003        4.4831948117770128     
   27.200000000000003        80.000000000000000        4.4804839366644629     
   27.200000000000003        80.800000000000011        4.4787151330314803     
   27.200000000000003        81.600000000000009        4.4796861388171392     
   27.200000000000003        82.400000000000006        4.4802616743052868     
   27.200000000000003        83.200000000000003        4.4802452395589736     
   27.200000000000003        84.000000000000000        4.4806503258532651     
   27.200000000000003        84.800000000000011        4.4809673569378061     
   27.200000000000003        85.600000000000009        4.4828768932391156     
   27.200000000000003        86.400000000000006        4.4895748366691937     
   27.200000000000003        87.200000000000003        4.4966891386555528     
   27.200000000000003        88.000000000000000        4.4975282735200590     
   27.200000000000003        88.800000000000011        4.4969016265534938     
   27.200000000000003        89.600000000000009        4.4948474739986013     
   27.200000000000003        90.400000000000006        4.4500976430967629     
   27.200000000000003        91.200000000000003        4.3894726098068872     
   27.200000000000003        92.000000000000000        4.3171584380337436     
   27.200000000000003        92.800000000000011        4.2460626509955359     
   27.200000000000003        93.600000000000009        4.1877173331651996     
   27.200000000000003        94.400000000000006        4.1421143724318652     
   27.200000000000003        95.200000000000003        4.1137319343275500     
   27.200000000000003        96.000000000000000        4.0979552163919921     
   27.200000000000003        96.800000000000011        4.0918369980493550     
   27.200000000000003        97.600000000000009        4.0892404049262723     
   27.200000000000003        98.400000000000006        4.0898141644709485     
   27.200000000000003        99.200000000000003        4.0922901810576713     
   27.200000000000003        100.00000000000000        4.0920980069029351     
   27.200000000000003        100.80000000000001        4.0888433214917104     
   27.200000000000003        101.60000000000001        4.0829095011590439     
   27.200000000000003        102.40000000000001        4.0732472012318341     

   28.000000000000000       0.80000000000000004        4.0576482090005452     
   28.000000000000000        1.6000000000000001        4.0470406756035544     
   28.000000000000000        2.4000000000000004        4.0356761087171860     
   28.000000000000000        3.2000000000000002        4.0247560541170602     
   28.000000000000000        4.0000000000000000        4.0195123917304665     
   28.000000000000000        4.8000000000000007        4.0246028436059644     
   28.000000000000000        5.6000000000000005        4.0457967136897066     
   28.000000000000000        6.4000000000000004        4.0879774480122864     
   28.000000000000000        7.2000000000000002        4.1535525483083084     
   28.000000000000000        8.0000000000000000        4.2403172206244912     
   28.000000000000000        8.8000000000000007        4.3378546312891402     
   28.000000000000000        9.6000000000000014        4.4297451647550528     
   28.000000000000000        10.400000000000000        4.4899187564997218     
   28.000000000000000        11.200000000000001        4.4938090054595081     
   28.000000000000000        12.000000000000000        4.4966003059130095     
   28.000000000000000        12.800000000000001        4.4896800703410236     
   28.000000000000000        13.600000000000001        4.4927463304411326     
   28.000000000000000        14.400000000000000        4.4927156696644639     
   28.000000000000000        15.200000000000001        4.4970301272152655     
   28.000000000000000        16.000000000000000        4.4981016395094526     
   28.000000000000000        16.800000000000001        4.4993540265653023     
   28.000000000000000        17.600000000000001        4.5001490817482770     
   28.000000000000000        18.400000000000002        4.4895771581789488     
   28.000000000000000        19.200000000000003        4.4989025192065419     
   28.000000000000000        20.000000000000000        4.4915876355095739     
   28.000000000000000        20.800000000000001        4.4952449353540134     
   28.000000000000000        21.600000000000001        4.4929740143329733     
   28.000000000000000        22.400000000000002        4.4948555556460015     
   28.000000000000000        23.200000000000003        4.4941781790202029     
   28.000000000000000        24.000000000000000        4.4891213932797669     
   28.000000000000000        24.800000000000001        4.4997258921132932     
   28.000000000000000        25.600000000000001        4.4965260924526165     
   28.000000000000000        26.400000000000002        4.4959411219643570     
   28.000000000000000        27.200000000000003        4.4963140488973448     
   28.000000000000000        28.000000000000000        4.4930573005577479     
   28.000000000000000        28.800000000000001        4.4854233064638089     
   28.000000000000000        29.600000000000001        4.4974150008434126     
   28.000000000000000        30.400000000000002        4.4941165052834853     
   28.000000000000000        31.200000000000003        4.4992018700056002     
   28.000000000000000        32.000000000000000        4.4975698540931068     
   28.000000000000000        32.800000000000004        4.4913117287613211     
   28.000000000000000        33.600000000000001        4.4941147172631899     
   28.000000000000000        34.399999999999999        4.4860732155215794     
   28.000000000000000        35.200000000000003        4.4930171536091610     
   28.000000000000000        36.000000000000000        4.4954004619734462     
   28.000000000000000        36.800000000000004        4.4984794538171773     
   28.000000000000000        37.600000000000001        4.4981110629117920     
   28.000000000000000        38.400000000000006        4.4987430030601283     
   28.000000000000000        39.200000000000003        4.4861336925265798     
   28.000000000000000        40.000000000000000        4.4993080475925078     
   28.000000000000000        40.800000000000004        4.4998359912384487     
   28.000000000000000        41.600000000000001        4.4971444247192158     
   28.000000000000000        42.400000000000006        4.4936396507268608     
   28.000000000000000        43.200000000000003        4.4906823002635656     
   28.000000000000000        44.000000000000000        4.4984066525535482     
   28.000000000000000        44.800000000000004        4.4924762748718825     
   28.000000000000000        45.600000000000001        4.4965011294101931     
   28.000000000000000        46.400000000000006        4.5007310929605291     
   28.000000000000000        47.200000000000003        4.4883780898782639     
   28.000000000000000        48.000000000000000        4.4929275414243808     
   28.000000000000000        48.800000000000004        4.4899435352170167     
   28.000000000000000        49.600000000000001        4.5003936978621093     
   28.000000000000000        50.400000000000006        4.2107254834334720     
   28.000000000000000        51.200000000000003        3.4963616103581474     
   28.000000000000000        52.000000000000000        3.4931567972122406     
   28.000000000000000        52.800000000000004        3.4838335755317051     
   28.000000000000000        53.600000000000001        3.4964696245087987     
   28.000000000000000        54.400000000000006        3.4944364564326333     
   28.000000000000000        55.200000000000003        3.4956826064359343     
   28.000000000000000        56.000000000000000        3.4951881175331501     
   28.000000000000000        56.800000000000004        3.4951306458678815     
   28.000000000000000        57.600000000000001        3.4933661824775992     
   28.000000000000000        58.400000000000006        3.4868561865909915     
   28.000000000000000        59.200000000000003        3.4817883655308250     
   28.000000000000000        60.000000000000000        3.4899473547407860     
   28.000000000000000        60.800000000000004        3.4892047423285235     
   28.000000000000000        61.600000000000001        3.4878046645418705     
   28.000000000000000        62.400000000000006        3.4843657416723355     
   28.000000000000000        63.200000000000003        3.4952920889845394     
   28.000000000000000        64.000000000000000        3.4956957667639301     
   28.000000000000000        64.799999999999997        3.4998712343600586     
   28.000000000000000        65.600000000000009        3.4989184177447425     
   28.000000000000000        66.400000000000006        4.1732034915055243     
   28.000000000000000        67.200000000000003        4.4950782561430680     
   28.000000000000000        68.000000000000000        4.4998723454726042     
   28.000000000000000        68.799999999999997        4.4975811467361240     
   28.000000000000000        69.600000000000009        4.4937769334347122     
   28.000000000000000        70.400000000000006        4.4939221646796748     
   28.000000000000000        71.200000000000003        4.4889717240322753     
   28.000000000000000        72.000000000000000        4.4959341018083201     
   28.000000000000000        72.799999999999997        4.4955763076399657     
   28.000000000000000        73.600000000000009        4.4966553347872740     
   28.000000000000000        74.400000000000006        4.4938400985480875     
   28.000000000000000        75.200000000000003        4.4957039877146805     
   28.000000000000000        76.000000000000000        4.4717219069642384     
   28.000000000000000        76.800000000000011        4.4109035642370955     
   28.000000000000000        77.600000000000009        4.3652044527051101     
   28.000000000000000        78.400000000000006        4.3407618076308321     
   28.000000000000000        79.200000000000003        4.3301888668949040     
   28.000000000000000        80.000000000000000        4.3270919951566515     
   28.000000000000000        80.800000000000011        4.3270590384008498     
   28.000000000000000        81.600000000000009        4.3274104629399082     
   28.000000000000000        82.400000000000006        4.3269385906720412     
   28.000000000000000        83.200000000000003        4.3311551630203464     
   28.000000000000000        84.000000000000000        4.3319534716727777     
   28.000000000000000        84.800000000000011        4.3349357548848930     
   28.000000000000000        85.600000000000009        4.3433056061762754     
   28.000000000000000        86.400000000000006        4.3710202852894886     
   28.000000000000000        87.200000000000003        4.4204916009954980     
   28.000000000000000        88.000000000000000        4.4836392079794258     
   28.000000000000000        88.800000000000011        4.4930235552076354     
   28.000000000000000        89.600000000000009        4.4924615292389918     
   28.000000000000000        90.400000000000006        4.4912837835992576     
   28.000000000000000        91.200000000000003        4.4346997185733938     
   28.000000000000000        92.000000000000000        4.3583696146953441     
   28.000000000000000        92.800000000000011        4.2771671293643543     
   28.000000000000000        93.600000000000009        4.2036956873180724     
   28.000000000000000        94.400000000000006        4.1466213069302755     
   28.000000000000000        95.200000000000003        4.1080737800189686     
   28.000000000000000        96.000000000000000        4.0872551486900877     
   28.000000000000000        96.800000000000011        4.0771704128111468     
   28.000000000000000        97.600000000000009        4.0746423711908193     
   28.000000000000000        98.400000000000006        4.0764612197516303     
   28.000000000000000        99.200000000000003        4.0781115122792482     
   28.000000000000000        100.00000000000000        4.0798027825465599     
   28.000000000000000        100.80000000000001        4.0819392555876748     
   28.000000000000000        101.60000000000001        4.0743862529028645     
   28.000000000000000        102.40000000000001        4.0674097637533206     

   28.800000000000001       0.80000000000000004        4.0589351350179133     
   28.800000000000001        1.6000000000000001        4.0535188416028527     
   28.800000000000001        2.4000000000000004        4.0479678704429638     
   28.800000000000001        3.2000000000000002        4.0440195335673401     
   28.800000000000001        4.0000000000000000        4.0446912352246507     
   28.800000000000001        4.8000000000000007        4.0545905447439168     
   28.800000000000001        5.6000000000000005        4.0786398986878769     
   28.800000000000001        6.4000000000000004        4.1220060598619526     
   28.800000000000001        7.2000000000000002        4.1855834117535098     
   28.800000000000001        8.0000000000000000        4.2678499414314937     
   28.800000000000001        8.8000000000000007        4.3588705821401188     
   28.800000000000001        9.6000000000000014        4.4416807146116417     
   28.800000000000001        10.400000000000000        4.4955480418703271     
   28.800000000000001        11.200000000000001        4.4992382995022400     
   28.800000000000001        12.000000000000000        4.5003761267747260     
   28.800000000000001        12.800000000000001        4.4917085190432831     
   28.800000000000001        13.600000000000001        4.4956913372705625     
   28.800000000000001        14.400000000000000        4.4952498626038020     
   28.800000000000001        15.200000000000001        4.4971821544679216     
   28.800000000000001        16.000000000000000        4.4997808920012474     
   28.800000000000001        16.800000000000001        4.4860483973048018     
   28.800000000000001        17.600000000000001        4.4878124584765953     
   28.800000000000001        18.400000000000002        4.4901886182817483     
   28.800000000000001        19.200000000000003        4.4985630946489525     
   28.800000000000001        20.000000000000000        4.4870106420670686     
   28.800000000000001        20.800000000000001        4.4896504647743756     
   28.800000000000001        21.600000000000001        4.4976293350068692     
   28.800000000000001        22.400000000000002        4.4973478349154057     
   28.800000000000001        23.200000000000003        4.4965887913251761     
   28.800000000000001        24.000000000000000        4.4755082350727768     
   28.800000000000001        24.800000000000001        4.4604766033504921     
   28.800000000000001        25.600000000000001        4.4542115634467807     
   28.800000000000001        26.400000000000002        4.4525073703772993     
   28.800000000000001        27.200000000000003        4.4501693705353906     
   28.800000000000001        28.000000000000000        4.4464027523099494     
   28.800000000000001        28.800000000000001        4.4411425289142219     
   28.800000000000001        29.600000000000001        4.4350113325908129     
   28.800000000000001        30.400000000000002        4.4251154282730552     
   28.800000000000001        31.200000000000003        4.4153754533722447     
   28.800000000000001        32.000000000000000        4.4073229897340891     
   28.800000000000001        32.800000000000004        4.4032979794860356     
   28.800000000000001        33.600000000000001        4.4038633644817864     
   28.800000000000001        34.399999999999999        4.4200177989602647     
   28.800000000000001        35.200000000000003        4.4599591324858130     
   28.800000000000001        36.000000000000000        4.4862419167640795     
   28.800000000000001        36.800000000000004        4.4911965166877348     
   28.800000000000001        37.600000000000001        4.4934660621152185     
   28.800000000000001        38.400000000000006        4.4981098819596639     
   28.800000000000001        39.200000000000003        4.5021129344090101     
   28.800000000000001        40.000000000000000        4.4988515876458859     
   28.800000000000001        40.800000000000004        4.4992327820531788     
   28.800000000000001        41.600000000000001        4.4980455337527481     
   28.800000000000001        42.400000000000006        4.4932634288808169     
   28.800000000000001        43.200000000000003        4.4969354359776759     
   28.800000000000001        44.000000000000000        4.4963938649251460     
   28.800000000000001        44.800000000000004        4.4908520849937883     
   28.800000000000001        45.600000000000001        4.4968550529949960     
   28.800000000000001        46.400000000000006        4.5007161891316754     
   28.800000000000001        47.200000000000003        4.4890635839616664     
   28.800000000000001        48.000000000000000        4.4960867193936638     
   28.800000000000001        48.800000000000004        4.4992954782384738     
   28.800000000000001        49.600000000000001        4.4986191953386818     
   28.800000000000001        50.400000000000006        4.2390608989694085     
   28.800000000000001        51.200000000000003        3.4894834465606439     
   28.800000000000001        52.000000000000000        3.4795839068641086     
   28.800000000000001        52.800000000000004        3.4953071873025170     
   28.800000000000001        53.600000000000001        3.4855213651124917     
   28.800000000000001        54.400000000000006        3.4937124411734382     
   28.800000000000001        55.200000000000003        3.4954461296596984     
   28.800000000000001        56.000000000000000        3.4954983701193134     
   28.800000000000001        56.800000000000004        3.4941577892161404     
   28.800000000000001        57.600000000000001        3.4892075960922666     
   28.800000000000001        58.400000000000006        3.4867855553138036     
   28.800000000000001        59.200000000000003        3.4961827454528707     
   28.800000000000001        60.000000000000000        3.4954851078257154     
   28.800000000000001        60.800000000000004        3.4952136948719250     
   28.800000000000001        61.600000000000001        3.4947452830636929     
   28.800000000000001        62.400000000000006        3.4906715593686584     
   28.800000000000001        63.200000000000003        3.4922728735488660     
   28.800000000000001        64.000000000000000        3.4944380832884105     
   28.800000000000001        64.799999999999997        3.4851979371013875     
   28.800000000000001        65.600000000000009        3.4906457449752857     
   28.800000000000001        66.400000000000006        4.2528474961819986     
   28.800000000000001        67.200000000000003        4.4873972092984529     
   28.800000000000001        68.000000000000000        4.4940531834869031     
   28.800000000000001        68.799999999999997        4.4982233806601970     
   28.800000000000001        69.600000000000009        4.4974433645313026     
   28.800000000000001        70.400000000000006        4.4967169390115531     
   28.800000000000001        71.200000000000003        4.4920255453480022     
   28.800000000000001        72.000000000000000        4.4986668721053782     
   28.800000000000001        72.799999999999997        4.4985289841464713     
   28.800000000000001        73.600000000000009        4.5000617772359082     
   28.800000000000001        74.400000000000006        4.4870971123246681     
   28.800000000000001        75.200000000000003        4.4531739132170376     
   28.800000000000001        76.000000000000000        4.3020094165839744     
   28.800000000000001        76.800000000000011        4.1343627126979348     
   28.800000000000001        77.600000000000009        4.0415287816993919     
   28.800000000000001        78.400000000000006        4.0192100317347554     
   28.800000000000001        79.200000000000003        4.0101807678028107     
   28.800000000000001        80.000000000000000        4.0061905840955712     
   28.800000000000001        80.800000000000011        4.0056113460177993     
   28.800000000000001        81.600000000000009        4.0055238404046607     
   28.800000000000001        82.400000000000006        4.0073583272258801     
   28.800000000000001        83.200000000000003        4.0088599282755153     
   28.800000000000001        84.000000000000000        4.0142063739937717     
   28.800000000000001        84.800000000000011        4.0181326033865767     
   28.800000000000001        85.600000000000009        4.0270796369270547     
   28.800000000000001        86.400000000000006        4.0578173755301332     
   28.800000000000001        87.200000000000003        4.1771197535427458     
   28.800000000000001        88.000000000000000        4.3785808594110192     
   28.800000000000001        88.800000000000011        4.4898767780972664     
   28.800000000000001        89.600000000000009        4.4992590040123863     
   28.800000000000001        90.400000000000006        4.4928591377162803     
   28.800000000000001        91.200000000000003        4.4772909420685298     
   28.800000000000001        92.000000000000000        4.4025198785994490     
   28.800000000000001        92.800000000000011        4.3118744040614736     
   28.800000000000001        93.600000000000009        4.2274872013057205     
   28.800000000000001        94.400000000000006        4.1588702052855595     
   28.800000000000001        95.200000000000003        4.1116806937070445     
   28.800000000000001        96.000000000000000        4.0813171118021074     
   28.800000000000001        96.800000000000011        4.0665706230294578     
   28.800000000000001        97.600000000000009        4.0619817975482979     
   28.800000000000001        98.400000000000006        4.0627584077942114     
   28.800000000000001        99.200000000000003        4.0646283504157354     
   28.800000000000001        100.00000000000000        4.0677944785068254     
   28.800000000000001        100.80000000000001        4.0685117486730933     
   28.800000000000001        101.60000000000001        4.0667720923838484     
   28.800000000000001        102.40000000000001        4.0633341824225697     

   29.600000000000001       0.80000000000000004        4.0665205598183762     
   29.600000000000001        1.6000000000000001        4.0686932806412228     
   29.600000000000001        2.4000000000000004        4.0725492745622063     
   29.600000000000001        3.2000000000000002        4.0797450142815705     
   29.600000000000001        4.0000000000000000        4.0890375803677239     
   29.600000000000001        4.8000000000000007        4.1067780945400036     
   29.600000000000001        5.6000000000000005        4.1359948994026690     
   29.600000000000001        6.4000000000000004        4.1825741974149082     
   29.600000000000001        7.2000000000000002        4.2430200116448473     
   29.600000000000001        8.0000000000000000        4.3157182636809939     
   29.600000000000001        8.8000000000000007        4.3981411541715456     
   29.600000000000001        9.6000000000000014        4.4653578220309393     
   29.600000000000001        10.400000000000000        4.4914444011667065     
   29.600000000000001        11.200000000000001        4.4958701983369798     
   29.600000000000001        12.000000000000000        4.4883917172209653     
   29.600000000000001        12.800000000000001        4.4957421902565864     
   29.600000000000001        13.600000000000001        4.4946966406031974     
   29.600000000000001        14.400000000000000        4.4990857984124704     
   29.600000000000001        15.200000000000001        4.4979166776452244     
   29.600000000000001        16.000000000000000        4.4938913178149429     
   29.600000000000001        16.800000000000001        4.4964759934933323     
   29.600000000000001        17.600000000000001        4.4915194102945364     
   29.600000000000001        18.400000000000002        4.4952075815346220     
   29.600000000000001        19.200000000000003        4.4962803693846771     
   29.600000000000001        20.000000000000000        4.5011868196323181     
   29.600000000000001        20.800000000000001        4.4955818963694130     
   29.600000000000001        21.600000000000001        4.4947262725901638     
   29.600000000000001        22.400000000000002        4.3824425052773375     
   29.600000000000001        23.200000000000003        4.2250946385435810     
   29.600000000000001        24.000000000000000        4.1435097874467726     
   29.600000000000001        24.800000000000001        4.1249154708306692     
   29.600000000000001        25.600000000000001        4.1190438928262303     
   29.600000000000001        26.400000000000002        4.1177167119579980     
   29.600000000000001        27.200000000000003        4.1127222097985561     
   29.600000000000001        28.000000000000000        4.1070108002455745     
   29.600000000000001        28.800000000000001        4.1013887434133363     
   29.600000000000001        29.600000000000001        4.0957731859882092     
   29.600000000000001        30.400000000000002        4.0890700651453766     
   29.600000000000001        31.200000000000003        4.0822101440731888     
   29.600000000000001        32.000000000000000        4.0721789741969685     
   29.600000000000001        32.800000000000004        4.0653370681321750     
   29.600000000000001        33.600000000000001        4.0655279829182236     
   29.600000000000001        34.399999999999999        4.0856991057978229     
   29.600000000000001        35.200000000000003        4.1860186688201155     
   29.600000000000001        36.000000000000000        4.3691151810263200     
   29.600000000000001        36.800000000000004        4.4906868403499596     
   29.600000000000001        37.600000000000001        4.4911708329066258     
   29.600000000000001        38.400000000000006        4.4993046377187484     
   29.600000000000001        39.200000000000003        4.4879631132780613     
   29.600000000000001        40.000000000000000        4.4923937975816264     
   29.600000000000001        40.800000000000004        4.4909625031788645     
   29.600000000000001        41.600000000000001        4.4879978557096667     
   29.600000000000001        42.400000000000006        4.5013977651114025     
   29.600000000000001        43.200000000000003        4.4977183913435121     
   29.600000000000001        44.000000000000000        4.4952239706777375     
   29.600000000000001        44.800000000000004        4.4894752422527908     
   29.600000000000001        45.600000000000001        4.4963714574266200     
   29.600000000000001        46.400000000000006        4.5004500555448619     
   29.600000000000001        47.200000000000003        4.4911451567025260     
   29.600000000000001        48.000000000000000        4.4966112105367779     
   29.600000000000001        48.800000000000004        4.4906204209361382     
   29.600000000000001        49.600000000000001        4.4931430162236685     
   29.600000000000001        50.400000000000006        4.3233539191338126     
   29.600000000000001        51.200000000000003        3.5062769299353462     
   29.600000000000001        52.000000000000000        3.5009889716797393     
   29.600000000000001        52.800000000000004        3.4976519849353744     
   29.600000000000001        53.600000000000001        3.4891462818343668     
   29.600000000000001        54.400000000000006        3.4951896818618451     
   29.600000000000001        55.200000000000003        3.4958376276962113     
   29.600000000000001        56.000000000000000        3.4953642930595752     
   29.600000000000001        56.800000000000004        3.4949167729893862     
   29.600000000000001        57.600000000000001        3.4910717950137538     
   29.600000000000001        58.400000000000006        3.4876588796136465     
   29.600000000000001        59.200000000000003        3.4963331193236602     
   29.600000000000001        60.000000000000000        3.4959437612988222     
   29.600000000000001        60.800000000000004        3.4965387080824408     
   29.600000000000001        61.600000000000001        3.5000422022191002     
   29.600000000000001        62.400000000000006        3.5039336160385908     
   29.600000000000001        63.200000000000003        3.4817799206431839     
   29.600000000000001        64.000000000000000        3.4855281775895723     
   29.600000000000001        64.799999999999997        3.4981035700633996     
   29.600000000000001        65.600000000000009        4.0149095807370569     
   29.600000000000001        66.400000000000006        4.3788894786753119     
   29.600000000000001        67.200000000000003        4.4933903743112857     
   29.600000000000001        68.000000000000000        4.4956240997077437     
   29.600000000000001        68.799999999999997        4.4977650222168881     
   29.600000000000001        69.600000000000009        4.4988344920079362     
   29.600000000000001        70.400000000000006        4.4969703284516749     
   29.600000000000001        71.200000000000003        4.4888607316709663     
   29.600000000000001        72.000000000000000        4.4995164761977993     
   29.600000000000001        72.799999999999997        4.4994508501965926     
   29.600000000000001        73.600000000000009        4.4906982193187392     
   29.600000000000001        74.400000000000006        4.4735047495950298     
   29.600000000000001        75.200000000000003        4.2884263718941860     
   29.600000000000001        76.000000000000000        4.0101408077199352     
   29.600000000000001        76.800000000000011        3.4985609256107928     
   29.600000000000001        77.600000000000009        3.4984956980002577     
   29.600000000000001        78.400000000000006        3.4846525713318748     
   29.600000000000001        79.200000000000003        3.4870352502433413     
   29.600000000000001        80.000000000000000        3.4963272456884074     
   29.600000000000001        80.800000000000011        3.4915856981987656     
   29.600000000000001        81.600000000000009        3.4888172787965459     
   29.600000000000001        82.400000000000006        3.4955401997411792     
   29.600000000000001        83.200000000000003        3.5020030032253446     
   29.600000000000001        84.000000000000000        3.4822275578225961     
   29.600000000000001        84.800000000000011        3.4928526093650065     
   29.600000000000001        85.600000000000009        3.4926975824140132     
   29.600000000000001        86.400000000000006        3.5037296927937334     
   29.600000000000001        87.200000000000003        3.4887143112789407     
   29.600000000000001        88.000000000000000        4.2275528519553376     
   29.600000000000001        88.800000000000011        4.4899644515686710     
   29.600000000000001        89.600000000000009        4.4942654980276879     
   29.600000000000001        90.400000000000006        4.4871596705871903     
   29.600000000000001        91.200000000000003        4.4897861906406993     
   29.600000000000001        92.000000000000000        4.4429696324199819     
   29.600000000000001        92.800000000000011        4.3513599656379656     
   29.600000000000001        93.600000000000009        4.2577846541810898     
   29.600000000000001        94.400000000000006        4.1770031056669215     
   29.600000000000001        95.200000000000003        4.1178689023113151     
   29.600000000000001        96.000000000000000        4.0790530900698325     
   29.600000000000001        96.800000000000011        4.0591583022477034     
   29.600000000000001        97.600000000000009        4.0508336073375615     
   29.600000000000001        98.400000000000006        4.0498969559797411     
   29.600000000000001        99.200000000000003        4.0530830062238730     
   29.600000000000001        100.00000000000000        4.0580474647662417     
   29.600000000000001        100.80000000000001        4.0588744007863964     
   29.600000000000001        101.60000000000001        4.0621802163913712     
   29.600000000000001        102.40000000000001        4.0637498014307551     

   30.400000000000002       0.80000000000000004        4.0807742270320597     
   30.400000000000002        1.6000000000000001        4.0947430619611129     
   30.400000000000002        2.4000000000000004        4.1114609517911793     
   30.400000000000002        3.2000000000000002        4.1316245757895720     
   30.400000000000002        4.0000000000000000        4.1543045058667980     
   30.400000000000002        4.8000000000000007        4.1800483534329453     
   30.400000000000002        5.6000000000000005        4.2148695827610902     
   30.400000000000002        6.4000000000000004        4.2622034872442311     
   30.400000000000002        7.2000000000000002        4.3191238024978498     
   30.400000000000002        8.0000000000000000        4.3839013943188547     
   30.400000000000002        8.8000000000000007        4.4449883688943403     
   30.400000000000002        9.6000000000000014        4.4907643058346993     
   30.400000000000002        10.400000000000000        4.4980954056363531     
   30.400000000000002        11.200000000000001        4.4953128647630667     
   30.400000000000002        12.000000000000000        4.4894003381428389     
   30.400000000000002        12.800000000000001        4.4974293139084613     
   30.400000000000002        13.600000000000001        4.4987627668832895     
   30.400000000000002        14.400000000000000        4.4973843981249200     
   30.400000000000002        15.200000000000001        4.4970719318844399     
   30.400000000000002        16.000000000000000        4.4973305132040284     
   30.400000000000002        16.800000000000001        4.4978956246603152     
   30.400000000000002        17.600000000000001        4.4914987712481977     
   30.400000000000002        18.400000000000002        4.4962156582247834     
   30.400000000000002        19.200000000000003        4.4969823448560229     
   30.400000000000002        20.000000000000000        4.4980546113444415     
   30.400000000000002        20.800000000000001        4.4958280267926201     
   30.400000000000002        21.600000000000001        4.3818304794156848     
   30.400000000000002        22.400000000000002        4.0843445716958380     
   30.400000000000002        23.200000000000003        3.5018784227885580     
   30.400000000000002        24.000000000000000        3.4863128390526810     
   30.400000000000002        24.800000000000001        3.4984699460487225     
   30.400000000000002        25.600000000000001        3.4918773665257046     
   30.400000000000002        26.400000000000002        3.4922203575787187     
   30.400000000000002        27.200000000000003        3.4852786229898167     
   30.400000000000002        28.000000000000000        3.5033873073932602     
   30.400000000000002        28.800000000000001        3.4968629442564465     
   30.400000000000002        29.600000000000001        3.5002794432237980     
   30.400000000000002        30.400000000000002        3.5000693625019537     
   30.400000000000002        31.200000000000003        3.4848665969884114     
   30.400000000000002        32.000000000000000        3.5068601772992838     
   30.400000000000002        32.800000000000004        3.4993061969926962     
   30.400000000000002        33.600000000000001        3.4928816218687233     
   30.400000000000002        34.399999999999999        3.4945394122512217     
   30.400000000000002        35.200000000000003        3.4927979036270007     
   30.400000000000002        36.000000000000000        4.1758742116280834     
   30.400000000000002        36.800000000000004        4.4446531703361121     
   30.400000000000002        37.600000000000001        4.4986790048381504     
   30.400000000000002        38.400000000000006        4.4881892711232130     
   30.400000000000002        39.200000000000003        4.4948037767288200     
   30.400000000000002        40.000000000000000        4.4954497515795628     
   30.400000000000002        40.800000000000004        4.4956488834391068     
   30.400000000000002        41.600000000000001        4.4921045507591790     
   30.400000000000002        42.400000000000006        4.4854184399140431     
   30.400000000000002        43.200000000000003        4.4994589279242936     
   30.400000000000002        44.000000000000000        4.4944137826127761     
   30.400000000000002        44.800000000000004        4.4880045709670879     
   30.400000000000002        45.600000000000001        4.4929055321568656     
   30.400000000000002        46.400000000000006        4.5021119676884300     
   30.400000000000002        47.200000000000003        4.4854884917565565     
   30.400000000000002        48.000000000000000        4.5002747561916445     
   30.400000000000002        48.800000000000004        4.4887559894601132     
   30.400000000000002        49.600000000000001        4.4983484668877916     
   30.400000000000002        50.400000000000006        4.4523761629826639     
   30.400000000000002        51.200000000000003        4.0856702972119949     
   30.400000000000002        52.000000000000000        3.4879896457676862     
   30.400000000000002        52.800000000000004        3.4966881291056859     
   30.400000000000002        53.600000000000001        3.4894621997974808     
   30.400000000000002        54.400000000000006        3.4947532553087424     
   30.400000000000002        55.200000000000003        3.4958676066643060     
   30.400000000000002        56.000000000000000        3.4960183689826616     
   30.400000000000002        56.800000000000004        3.4954671290921060     
   30.400000000000002        57.600000000000001        3.4942199618150083     
   30.400000000000002        58.400000000000006        3.4918358769818476     
   30.400000000000002        59.200000000000003        3.4870757462214717     
   30.400000000000002        60.000000000000000        3.4979733159809703     
   30.400000000000002        60.800000000000004        3.4991693968634796     
   30.400000000000002        61.600000000000001        3.4799871469793162     
   30.400000000000002        62.400000000000006        3.4872776117386279     
   30.400000000000002        63.200000000000003        3.4943994266088350     
   30.400000000000002        64.000000000000000        3.4929187435313356     
   30.400000000000002        64.799999999999997        3.4956577558365449     
   30.400000000000002        65.600000000000009        4.1032274235622506     
   30.400000000000002        66.400000000000006        4.4398327823527834     
   30.400000000000002        67.200000000000003        4.4894169429487460     
   30.400000000000002        68.000000000000000        4.4937643821912205     
   30.400000000000002        68.799999999999997        4.4957510610263141     
   30.400000000000002        69.600000000000009        4.4982481615211132     
   30.400000000000002        70.400000000000006        4.4948550311204691     
   30.400000000000002        71.200000000000003        4.4902155221669657     
   30.400000000000002        72.000000000000000        4.4977556509968313     
   30.400000000000002        72.799999999999997        4.4999234066793763     
   30.400000000000002        73.600000000000009        4.4886811019925910     
   30.400000000000002        74.400000000000006        4.3492013787497452     
   30.400000000000002        75.200000000000003        4.0324693913198955     
   30.400000000000002        76.000000000000000        3.5011978622836724     
   30.400000000000002        76.800000000000011        3.4867120005945291     
   30.400000000000002        77.600000000000009        3.4900858996626480     
   30.400000000000002        78.400000000000006        3.4936134602650952     
   30.400000000000002        79.200000000000003        3.4912562190469285     
   30.400000000000002        80.000000000000000        3.4886856317364052     
   30.400000000000002        80.800000000000011        3.4884288593674291     
   30.400000000000002        81.600000000000009        3.4889200075692148     
   30.400000000000002        82.400000000000006        3.4867992654295819     
   30.400000000000002        83.200000000000003        3.4873572985800663     
   30.400000000000002        84.000000000000000        3.4913621169013749     
   30.400000000000002        84.800000000000011        3.4911530893981357     
   30.400000000000002        85.600000000000009        3.4961830322542933     
   30.400000000000002        86.400000000000006        3.4798266199315018     
   30.400000000000002        87.200000000000003        3.4936190024423941     
   30.400000000000002        88.000000000000000        4.0578085487440338     
   30.400000000000002        88.800000000000011        4.4178156786267495     
   30.400000000000002        89.600000000000009        4.4981928507286781     
   30.400000000000002        90.400000000000006        4.4983331321970228     
   30.400000000000002        91.200000000000003        4.4979537579343889     
   30.400000000000002        92.000000000000000        4.4746928816619240     
   30.400000000000002        92.800000000000011        4.3914112105263206     
   30.400000000000002        93.600000000000009        4.2909555776800765     
   30.400000000000002        94.400000000000006        4.1995804947926123     
   30.400000000000002        95.200000000000003        4.1283229525724350     
   30.400000000000002        96.000000000000000        4.0816218029052393     
   30.400000000000002        96.800000000000011        4.0546217907079667     
   30.400000000000002        97.600000000000009        4.0419468211980725     
   30.400000000000002        98.400000000000006        4.0386454622105576     
   30.400000000000002        99.200000000000003        4.0407142285860065     
   30.400000000000002        100.00000000000000        4.0455600191662633     
   30.400000000000002        100.80000000000001        4.0511278781861328     
   30.400000000000002        101.60000000000001        4.0598992100081466     
   30.400000000000002        102.40000000000001        4.0701204445108319     

   31.200000000000003       0.80000000000000004        4.1067900260450259     
   31.200000000000003        1.6000000000000001        4.1349980402182860     
   31.200000000000003        2.4000000000000004        4.1654512250496536     
   31.200000000000003        3.2000000000000002        4.1977042947184620     
   31.200000000000003        4.0000000000000000        4.2321285063175935     
   31.200000000000003        4.8000000000000007        4.2698525821702553     
   31.200000000000003        5.6000000000000005        4.3090884486954426     
   31.200000000000003        6.4000000000000004        4.3521294860116253     
   31.200000000000003        7.2000000000000002        4.4010988825145976     
   31.200000000000003        8.0000000000000000        4.4480461053245666     
   31.200000000000003        8.8000000000000007        4.4873865623160141     
   31.200000000000003        9.6000000000000014        4.4888998169662848     
   31.200000000000003        10.400000000000000        4.4983927859963373     
   31.200000000000003        11.200000000000001        4.4882179586223439     
   31.200000000000003        12.000000000000000        4.4906164377355111     
   31.200000000000003        12.800000000000001        4.4964678240914733     
   31.200000000000003        13.600000000000001        4.4962877016414309     
   31.200000000000003        14.400000000000000        4.4944461550694008     
   31.200000000000003        15.200000000000001        4.4921330066468270     
   31.200000000000003        16.000000000000000        4.4886997452872608     
   31.200000000000003        16.800000000000001        4.5004077288881117     
   31.200000000000003        17.600000000000001        4.4896374120372426     
   31.200000000000003        18.400000000000002        4.4939452943600706     
   31.200000000000003        19.200000000000003        4.4976434670748580     
   31.200000000000003        20.000000000000000        4.4975481452905663     
   31.200000000000003        20.800000000000001        4.4864699418296707     
   31.200000000000003        21.600000000000001        4.2229059983717274     
   31.200000000000003        22.400000000000002        3.5036308404749987     
   31.200000000000003        23.200000000000003        3.4950294334378831     
   31.200000000000003        24.000000000000000        3.5004166658338813     
   31.200000000000003        24.800000000000001        3.4789785488441236     
   31.200000000000003        25.600000000000001        3.5018684729350933     
   31.200000000000003        26.400000000000002        3.4975037427743478     
   31.200000000000003        27.200000000000003        3.4955125187815663     
   31.200000000000003        28.000000000000000        3.4925615790690432     
   31.200000000000003        28.800000000000001        3.4893812126935320     
   31.200000000000003        29.600000000000001        3.4820480779505609     
   31.200000000000003        30.400000000000002        3.4973450967164594     
   31.200000000000003        31.200000000000003        3.4841528299045694     
   31.200000000000003        32.000000000000000        3.4938907716818752     
   31.200000000000003        32.800000000000004        3.4876745380188696     
   31.200000000000003        33.600000000000001        3.4817807751117718     
   31.200000000000003        34.399999999999999        3.5038435456951507     
   31.200000000000003        35.200000000000003        3.4834519451645365     
   31.200000000000003        36.000000000000000        4.0650207098316828     
   31.200000000000003        36.800000000000004        4.3947261184078714     
   31.200000000000003        37.600000000000001        4.4896842628163727     
   31.200000000000003        38.400000000000006        4.4917729333412453     
   31.200000000000003        39.200000000000003        4.4945089845432866     
   31.200000000000003        40.000000000000000        4.4958249311557195     
   31.200000000000003        40.800000000000004        4.4950188414112082     
   31.200000000000003        41.600000000000001        4.4935328482794548     
   31.200000000000003        42.400000000000006        4.4921112525590496     
   31.200000000000003        43.200000000000003        4.4998745522602368     
   31.200000000000003        44.000000000000000        4.4945954300610600     
   31.200000000000003        44.800000000000004        4.4945648082735392     
   31.200000000000003        45.600000000000001        4.4951390638828101     
   31.200000000000003        46.400000000000006        4.4987721266995813     
   31.200000000000003        47.200000000000003        4.4974706414651688     
   31.200000000000003        48.000000000000000        4.4864469928017874     
   31.200000000000003        48.800000000000004        4.4964830729746277     
   31.200000000000003        49.600000000000001        4.4928225927622938     
   31.200000000000003        50.400000000000006        4.4914927091243984     
   31.200000000000003        51.200000000000003        4.2090329048729309     
   31.200000000000003        52.000000000000000        3.4969779952896327     
   31.200000000000003        52.800000000000004        3.4981838294329481     
   31.200000000000003        53.600000000000001        3.4877984567386062     
   31.200000000000003        54.400000000000006        3.4953117337735247     
   31.200000000000003        55.200000000000003        3.4923871123320218     
   31.200000000000003        56.000000000000000        3.4959965321264139     
   31.200000000000003        56.800000000000004        3.4955760334520853     
   31.200000000000003        57.600000000000001        3.4945118450598645     
   31.200000000000003        58.400000000000006        3.4927372332951836     
   31.200000000000003        59.200000000000003        3.4892222357638483     
   31.200000000000003        60.000000000000000        3.4865917254681271     
   31.200000000000003        60.800000000000004        3.5030288466096007     
   31.200000000000003        61.600000000000001        3.5028025059276380     
   31.200000000000003        62.400000000000006        3.4883650332601830     
   31.200000000000003        63.200000000000003        3.4934544618717105     
   31.200000000000003        64.000000000000000        3.4936143214134079     
   31.200000000000003        64.799999999999997        3.4877169836085091     
   31.200000000000003        65.600000000000009        4.0038751859912107     
   31.200000000000003        66.400000000000006        4.3508056743714585     
   31.200000000000003        67.200000000000003        4.4952574104234309     
   31.200000000000003        68.000000000000000        4.4939187802099410     
   31.200000000000003        68.799999999999997        4.4985956571683694     
   31.200000000000003        69.600000000000009        4.4917852606344848     
   31.200000000000003        70.400000000000006        4.4877117484588593     
   31.200000000000003        71.200000000000003        4.4939378765081832     
   31.200000000000003        72.000000000000000        4.4893494073826634     
   31.200000000000003        72.799999999999997        4.4947823896998376     
   31.200000000000003        73.600000000000009        4.4906656178964246     
   31.200000000000003        74.400000000000006        4.2093355750658370     
   31.200000000000003        75.200000000000003        3.4848009068388457     
   31.200000000000003        76.000000000000000        3.5007545164931049     
   31.200000000000003        76.800000000000011        3.5028011652689335     
   31.200000000000003        77.600000000000009        3.4839656981780984     
   31.200000000000003        78.400000000000006        3.4854324848649583     
   31.200000000000003        79.200000000000003        3.5041876906226852     
   31.200000000000003        80.000000000000000        3.4973375246078877     
   31.200000000000003        80.800000000000011        3.4951708033090880     
   31.200000000000003        81.600000000000009        3.4936982809126307     
   31.200000000000003        82.400000000000006        3.4926486963396353     
   31.200000000000003        83.200000000000003        3.4933636900672567     
   31.200000000000003        84.000000000000000        3.4933852565477341     
   31.200000000000003        84.800000000000011        3.4943688103387460     
   31.200000000000003        85.600000000000009        3.4854847023116209     
   31.200000000000003        86.400000000000006        3.4916503043661522     
   31.200000000000003        87.200000000000003        3.4874281375060758     
   31.200000000000003        88.000000000000000        3.5020329109920896     
   31.200000000000003        88.800000000000011        4.2995463606211519     
   31.200000000000003        89.600000000000009        4.4895204986518449     
   31.200000000000003        90.400000000000006        4.4944822937528404     
   31.200000000000003        91.200000000000003        4.4993947806077754     
   31.200000000000003        92.000000000000000        4.4928300532859211     
   31.200000000000003        92.800000000000011        4.4244950891522308     
   31.200000000000003        93.600000000000009        4.3236293989457533     
   31.200000000000003        94.400000000000006        4.2236144375624560     
   31.200000000000003        95.200000000000003        4.1426913423962901     
   31.200000000000003        96.000000000000000        4.0859705067275724     
   31.200000000000003        96.800000000000011        4.0518011832765710     
   31.200000000000003        97.600000000000009        4.0356220638655689     
   31.200000000000003        98.400000000000006        4.0281568198780597     
   31.200000000000003        99.200000000000003        4.0305323222747704     
   31.200000000000003        100.00000000000000        4.0382794265596704     
   31.200000000000003        100.80000000000001        4.0492727606451844     
   31.200000000000003        101.60000000000001        4.0637785947525265     
   31.200000000000003        102.40000000000001        4.0829589753834696     

   32.000000000000000       0.80000000000000004        4.1442513177682949     
   32.000000000000000        1.6000000000000001        4.1873337680056402     
   32.000000000000000        2.4000000000000004        4.2332822188718167     
   32.000000000000000        3.2000000000000002        4.2788632553453150     
   32.000000000000000        4.0000000000000000        4.3227908150650345     
   32.000000000000000        4.8000000000000007        4.3639272435977077     
   32.000000000000000        5.6000000000000005        4.4027770667815798     
   32.000000000000000        6.4000000000000004        4.4382006254467470     
   32.000000000000000        7.2000000000000002        4.4694286862267232     
   32.000000000000000        8.0000000000000000        4.4948820608336524     
   32.000000000000000        8.8000000000000007        4.4899414422300374     
   32.000000000000000        9.6000000000000014        4.4984818514666340     
   32.000000000000000        10.400000000000000        4.4944302878289371     
   32.000000000000000        11.200000000000001        4.4993236088218111     
   32.000000000000000        12.000000000000000        4.4932491962758130     
   32.000000000000000        12.800000000000001        4.4934476567685131     
   32.000000000000000        13.600000000000001        4.4918666631938642     
   32.000000000000000        14.400000000000000        4.4848022662802833     
   32.000000000000000        15.200000000000001        4.5002938958928684     
   32.000000000000000        16.000000000000000        4.4879848875548403     
   32.000000000000000        16.800000000000001        4.4985552528860753     
   32.000000000000000        17.600000000000001        4.4893814205020792     
   32.000000000000000        18.400000000000002        4.4957794709242007     
   32.000000000000000        19.200000000000003        4.4967954295166077     
   32.000000000000000        20.000000000000000        4.4901187876834197     
   32.000000000000000        20.800000000000001        4.4704868570734364     
   32.000000000000000        21.600000000000001        4.1366560965932617     
   32.000000000000000        22.400000000000002        3.4892864102831229     
   32.000000000000000        23.200000000000003        3.4952901831655581     
   32.000000000000000        24.000000000000000        3.4971314155969520     
   32.000000000000000        24.800000000000001        3.4979851417034653     
   32.000000000000000        25.600000000000001        3.4957640368057961     
   32.000000000000000        26.400000000000002        3.4958658854145637     
   32.000000000000000        27.200000000000003        3.4923566570949585     
   32.000000000000000        28.000000000000000        3.4929141247907145     
   32.000000000000000        28.800000000000001        3.4926201450042260     
   32.000000000000000        29.600000000000001        3.4854050528518763     
   32.000000000000000        30.400000000000002        3.4980134214217529     
   32.000000000000000        31.200000000000003        3.4867648893358156     
   32.000000000000000        32.000000000000000        3.4963483969211220     
   32.000000000000000        32.800000000000004        3.4904419474224024     
   32.000000000000000        33.600000000000001        3.5015170099265527     
   32.000000000000000        34.399999999999999        3.5002043443904967     
   32.000000000000000        35.200000000000003        3.4953782751547644     
   32.000000000000000        36.000000000000000        4.0354204318938365     
   32.000000000000000        36.800000000000004        4.3711662871024819     
   32.000000000000000        37.600000000000001        4.4942467997259401     
   32.000000000000000        38.400000000000006        4.4928663157405202     
   32.000000000000000        39.200000000000003        4.4963573375688055     
   32.000000000000000        40.000000000000000        4.4962933340659497     
   32.000000000000000        40.800000000000004        4.4956776186382612     
   32.000000000000000        41.600000000000001        4.4938671843074030     
   32.000000000000000        42.400000000000006        4.4954055512972939     
   32.000000000000000        43.200000000000003        4.4981708262315472     
   32.000000000000000        44.000000000000000        4.4873365305709516     
   32.000000000000000        44.800000000000004        4.4905630459314017     
   32.000000000000000        45.600000000000001        4.4902927837824951     
   32.000000000000000        46.400000000000006        4.4984423645996969     
   32.000000000000000        47.200000000000003        4.5018082181043830     
   32.000000000000000        48.000000000000000        4.4991630072134363     
   32.000000000000000        48.800000000000004        4.4866595076550322     
   32.000000000000000        49.600000000000001        4.4954640797585590     
   32.000000000000000        50.400000000000006        4.4954322043137251     
   32.000000000000000        51.200000000000003        4.3005713276677389     
   32.000000000000000        52.000000000000000        3.5039516100922130     
   32.000000000000000        52.800000000000004        3.4857900179829775     
   32.000000000000000        53.600000000000001        3.5001665443746952     
   32.000000000000000        54.400000000000006        3.4975178303951200     
   32.000000000000000        55.200000000000003        3.4936539592656817     
   32.000000000000000        56.000000000000000        3.4970826935676094
[truncated: 894,528 more chars]
