# Supplementary material for: A first-principles phase field method for quantitatively predicting multi-composition phase separation without thermodynamic empirical parameter
Source: Nat Commun. 2019 Aug 1;10:3451. doi: 10.1038/s41467-019-11248-z (PMC6671953; doi:10.1038/s41467-019-11248-z)
Supplement: Supplementary file 3 — Source Data [file 41467_2019_11248_MOESM3_ESM.zip › supplementary-files/data-files/Fig.6/Fig6-h-Ni82%/out_Ni_4000-82.0%]

  0.80000000000000004       0.80000000000000004        4.1001715942300496     
  0.80000000000000004        1.6000000000000001        4.1000745697761962     
  0.80000000000000004        2.4000000000000004        4.0992333264160550     
  0.80000000000000004        3.2000000000000002        4.1002019924772846     
  0.80000000000000004        4.0000000000000000        4.1000151916542551     
  0.80000000000000004        4.8000000000000007        4.0998791399564007     
  0.80000000000000004        5.6000000000000005        4.1006862469677863     
  0.80000000000000004        6.4000000000000004        4.1002403511007577     
  0.80000000000000004        7.2000000000000002        4.0999589124389511     
  0.80000000000000004        8.0000000000000000        4.1002784337881808     
  0.80000000000000004        8.8000000000000007        4.1002479832859553     
  0.80000000000000004        9.6000000000000014        4.0996654066981408     
  0.80000000000000004        10.400000000000000        4.0997113239499354     
  0.80000000000000004        11.200000000000001        4.0994600641988486     
  0.80000000000000004        12.000000000000000        4.1000445087466506     
  0.80000000000000004        12.800000000000001        4.1005546612998263     
  0.80000000000000004        13.600000000000001        4.0999668319169578     
  0.80000000000000004        14.400000000000000        4.1005760957295125     
  0.80000000000000004        15.200000000000001        4.1011326824302143     
  0.80000000000000004        16.000000000000000        4.1014818531049180     
  0.80000000000000004        16.800000000000001        4.1009637171923288     
  0.80000000000000004        17.600000000000001        4.1001757784840533     
  0.80000000000000004        18.400000000000002        4.0994581319364904     
  0.80000000000000004        19.200000000000003        4.0987938829546691     
  0.80000000000000004        20.000000000000000        4.0980130248789122     
  0.80000000000000004        20.800000000000001        4.0966942511721314     
  0.80000000000000004        21.600000000000001        4.0956035045896195     
  0.80000000000000004        22.400000000000002        4.0958737888089285     
  0.80000000000000004        23.200000000000003        4.0951260871168040     
  0.80000000000000004        24.000000000000000        4.0945045203831336     
  0.80000000000000004        24.800000000000001        4.0940971482093538     
  0.80000000000000004        25.600000000000001        4.0948518071901310     
  0.80000000000000004        26.400000000000002        4.0952068979325720     
  0.80000000000000004        27.200000000000003        4.0961869015068046     
  0.80000000000000004        28.000000000000000        4.0976535046436480     
  0.80000000000000004        28.800000000000001        4.0980402575565451     
  0.80000000000000004        29.600000000000001        4.0989686714618694     
  0.80000000000000004        30.400000000000002        4.0998931497699314     
  0.80000000000000004        31.200000000000003        4.1004607545298661     
  0.80000000000000004        32.000000000000000        4.0995926080414886     
  0.80000000000000004        32.800000000000004        4.1013175179618324     
  0.80000000000000004        33.600000000000001        4.1017090014845499     
  0.80000000000000004        34.399999999999999        4.0998578860734929     
  0.80000000000000004        35.200000000000003        4.1001657903196751     
  0.80000000000000004        36.000000000000000        4.1015511887990694     
  0.80000000000000004        36.800000000000004        4.0992558152937546     
  0.80000000000000004        37.600000000000001        4.1000492133538442     
  0.80000000000000004        38.400000000000006        4.1003370896884297     
  0.80000000000000004        39.200000000000003        4.0989950373893347     
  0.80000000000000004        40.000000000000000        4.0995433203733125     
  0.80000000000000004        40.800000000000004        4.1005954394078268     
  0.80000000000000004        41.600000000000001        4.1003083095272856     
  0.80000000000000004        42.400000000000006        4.1002800123486800     
  0.80000000000000004        43.200000000000003        4.1004849253776321     
  0.80000000000000004        44.000000000000000        4.1003463847985699     
  0.80000000000000004        44.800000000000004        4.0997097049301745     
  0.80000000000000004        45.600000000000001        4.0982651800339323     
  0.80000000000000004        46.400000000000006        4.0987366242815151     
  0.80000000000000004        47.200000000000003        4.0976508734670194     
  0.80000000000000004        48.000000000000000        4.0957450077109403     
  0.80000000000000004        48.800000000000004        4.0945031672019097     
  0.80000000000000004        49.600000000000001        4.0942482801197366     
  0.80000000000000004        50.400000000000006        4.0944900675462987     
  0.80000000000000004        51.200000000000003        4.0943617376071373     
  0.80000000000000004        52.000000000000000        4.0938818206021415     
  0.80000000000000004        52.800000000000004        4.0942932395169516     
  0.80000000000000004        53.600000000000001        4.0950910355795163     
  0.80000000000000004        54.400000000000006        4.0962112233839187     
  0.80000000000000004        55.200000000000003        4.0974503794789729     
  0.80000000000000004        56.000000000000000        4.0989262191064375     
  0.80000000000000004        56.800000000000004        4.0987262897776224     
  0.80000000000000004        57.600000000000001        4.0987893856327666     
  0.80000000000000004        58.400000000000006        4.0997857792672034     
  0.80000000000000004        59.200000000000003        4.1007276475415040     
  0.80000000000000004        60.000000000000000        4.1000526655104625     
  0.80000000000000004        60.800000000000004        4.1006935729937064     
  0.80000000000000004        61.600000000000001        4.0988837790303236     
  0.80000000000000004        62.400000000000006        4.0994301430942510     
  0.80000000000000004        63.200000000000003        4.1007250527487757     
  0.80000000000000004        64.000000000000000        4.1003584670650817     
  0.80000000000000004        64.799999999999997        4.1010913415384502     
  0.80000000000000004        65.600000000000009        4.1013886506408825     
  0.80000000000000004        66.400000000000006        4.1005977515528773     
  0.80000000000000004        67.200000000000003        4.1016233055305094     
  0.80000000000000004        68.000000000000000        4.1003836669645493     
  0.80000000000000004        68.799999999999997        4.1027257505049404     
  0.80000000000000004        69.600000000000009        4.0985507666976808     
  0.80000000000000004        70.400000000000006        4.0969645889852098     
  0.80000000000000004        71.200000000000003        4.0947482464219496     
  0.80000000000000004        72.000000000000000        4.0929747066978166     
  0.80000000000000004        72.799999999999997        4.0905853537727479     
  0.80000000000000004        73.600000000000009        4.0889951553172130     
  0.80000000000000004        74.400000000000006        4.0878064065215352     
  0.80000000000000004        75.200000000000003        4.0868974938127103     
  0.80000000000000004        76.000000000000000        4.0865960247010316     
  0.80000000000000004        76.800000000000011        4.0871995309765108     
  0.80000000000000004        77.600000000000009        4.0875779441004632     
  0.80000000000000004        78.400000000000006        4.0896399965372128     
  0.80000000000000004        79.200000000000003        4.0907382805166392     
  0.80000000000000004        80.000000000000000        4.0942393849227816     
  0.80000000000000004        80.800000000000011        4.0950444598541065     
  0.80000000000000004        81.600000000000009        4.0985679410842231     
  0.80000000000000004        82.400000000000006        4.0998599906357027     
  0.80000000000000004        83.200000000000003        4.1008573560645871     
  0.80000000000000004        84.000000000000000        4.1017468761443627     
  0.80000000000000004        84.800000000000011        4.1016641605093795     
  0.80000000000000004        85.600000000000009        4.1017224906264511     
  0.80000000000000004        86.400000000000006        4.1008355293070320     
  0.80000000000000004        87.200000000000003        4.1028970871164292     
  0.80000000000000004        88.000000000000000        4.1000826048416483     
  0.80000000000000004        88.800000000000011        4.1002585972183914     
  0.80000000000000004        89.600000000000009        4.0999672493848269     
  0.80000000000000004        90.400000000000006        4.1014319731449058     
  0.80000000000000004        91.200000000000003        4.0996958094849987     
  0.80000000000000004        92.000000000000000        4.0995050203263466     
  0.80000000000000004        92.800000000000011        4.0997302119471630     
  0.80000000000000004        93.600000000000009        4.0996806960327765     
  0.80000000000000004        94.400000000000006        4.0997094487237922     
  0.80000000000000004        95.200000000000003        4.0999267691145684     
  0.80000000000000004        96.000000000000000        4.1002506135241106     
  0.80000000000000004        96.800000000000011        4.1000240374976844     
  0.80000000000000004        97.600000000000009        4.0982467341455617     
  0.80000000000000004        98.400000000000006        4.0996322818739461     
  0.80000000000000004        99.200000000000003        4.0995316018139745     
  0.80000000000000004        100.00000000000000        4.0997296228724700     
  0.80000000000000004        100.80000000000001        4.0999816204287036     
  0.80000000000000004        101.60000000000001        4.1007282556269384     
  0.80000000000000004        102.40000000000001        4.1008388769479405     

   1.6000000000000001       0.80000000000000004        4.0998272737190398     
   1.6000000000000001        1.6000000000000001        4.1004594633857643     
   1.6000000000000001        2.4000000000000004        4.0996613019590153     
   1.6000000000000001        3.2000000000000002        4.0992471776914323     
   1.6000000000000001        4.0000000000000000        4.1003286765669671     
   1.6000000000000001        4.8000000000000007        4.0999302330332057     
   1.6000000000000001        5.6000000000000005        4.0982395955579829     
   1.6000000000000001        6.4000000000000004        4.1015698482977383     
   1.6000000000000001        7.2000000000000002        4.0998802019835434     
   1.6000000000000001        8.0000000000000000        4.1004390226439860     
   1.6000000000000001        8.8000000000000007        4.1000947001953758     
   1.6000000000000001        9.6000000000000014        4.0987072931034776     
   1.6000000000000001        10.400000000000000        4.0995251356356466     
   1.6000000000000001        11.200000000000001        4.0996478844414703     
   1.6000000000000001        12.000000000000000        4.0998730491869972     
   1.6000000000000001        12.800000000000001        4.1001188932697632     
   1.6000000000000001        13.600000000000001        4.0993816884011416     
   1.6000000000000001        14.400000000000000        4.1006397523203812     
   1.6000000000000001        15.200000000000001        4.1013115903977679     
   1.6000000000000001        16.000000000000000        4.0998684275090973     
   1.6000000000000001        16.800000000000001        4.1022128807083806     
   1.6000000000000001        17.600000000000001        4.1029592633169001     
   1.6000000000000001        18.400000000000002        4.1010101287597722     
   1.6000000000000001        19.200000000000003        4.1010484752981196     
   1.6000000000000001        20.000000000000000        4.1014311400616510     
   1.6000000000000001        20.800000000000001        4.0994084881900124     
   1.6000000000000001        21.600000000000001        4.1002158060037184     
   1.6000000000000001        22.400000000000002        4.1002206783092117     
   1.6000000000000001        23.200000000000003        4.0993193656299658     
   1.6000000000000001        24.000000000000000        4.0988555361200341     
   1.6000000000000001        24.800000000000001        4.0986366266308938     
   1.6000000000000001        25.600000000000001        4.0984793966687167     
   1.6000000000000001        26.400000000000002        4.0986085519675370     
   1.6000000000000001        27.200000000000003        4.0990315866135330     
   1.6000000000000001        28.000000000000000        4.0994646699556005     
   1.6000000000000001        28.800000000000001        4.0995627016296137     
   1.6000000000000001        29.600000000000001        4.1009639982737394     
   1.6000000000000001        30.400000000000002        4.1010303431954380     
   1.6000000000000001        31.200000000000003        4.1009309376820866     
   1.6000000000000001        32.000000000000000        4.1007964493209919     
   1.6000000000000001        32.800000000000004        4.1024319789358703     
   1.6000000000000001        33.600000000000001        4.1002070202945085     
   1.6000000000000001        34.399999999999999        4.0999219485483493     
   1.6000000000000001        35.200000000000003        4.1001081638461603     
   1.6000000000000001        36.000000000000000        4.1004693510074430     
   1.6000000000000001        36.800000000000004        4.0999949336579649     
   1.6000000000000001        37.600000000000001        4.1000195571099374     
   1.6000000000000001        38.400000000000006        4.1000872849904946     
   1.6000000000000001        39.200000000000003        4.1002309043547882     
   1.6000000000000001        40.000000000000000        4.0999760911514960     
   1.6000000000000001        40.800000000000004        4.1003783342434907     
   1.6000000000000001        41.600000000000001        4.1005090892417853     
   1.6000000000000001        42.400000000000006        4.1003548822467817     
   1.6000000000000001        43.200000000000003        4.1000512026306408     
   1.6000000000000001        44.000000000000000        4.1005048248617948     
   1.6000000000000001        44.800000000000004        4.0985417801657711     
   1.6000000000000001        45.600000000000001        4.0970459600555165     
   1.6000000000000001        46.400000000000006        4.0953315925854969     
   1.6000000000000001        47.200000000000003        4.0944036946304116     
   1.6000000000000001        48.000000000000000        4.0932452886905200     
   1.6000000000000001        48.800000000000004        4.0910833999630585     
   1.6000000000000001        49.600000000000001        4.0914512717011293     
   1.6000000000000001        50.400000000000006        4.0909409143160591     
   1.6000000000000001        51.200000000000003        4.0898646460417396     
   1.6000000000000001        52.000000000000000        4.0901792396647529     
   1.6000000000000001        52.800000000000004        4.0915248137957700     
   1.6000000000000001        53.600000000000001        4.0918158952887627     
   1.6000000000000001        54.400000000000006        4.0922828809059180     
   1.6000000000000001        55.200000000000003        4.0936096066219232     
   1.6000000000000001        56.000000000000000        4.0972237178849173     
   1.6000000000000001        56.800000000000004        4.0970507424714624     
   1.6000000000000001        57.600000000000001        4.0979837204407126     
   1.6000000000000001        58.400000000000006        4.0994416720356481     
   1.6000000000000001        59.200000000000003        4.1006517850575639     
   1.6000000000000001        60.000000000000000        4.1015656620587579     
   1.6000000000000001        60.800000000000004        4.1003938382628329     
   1.6000000000000001        61.600000000000001        4.1012506697994988     
   1.6000000000000001        62.400000000000006        4.0995104156076421     
   1.6000000000000001        63.200000000000003        4.0999751587133675     
   1.6000000000000001        64.000000000000000        4.1003065068527880     
   1.6000000000000001        64.799999999999997        4.0987383901652912     
   1.6000000000000001        65.600000000000009        4.1013342933029175     
   1.6000000000000001        66.400000000000006        4.1016577282399815     
   1.6000000000000001        67.200000000000003        4.1013927084601649     
   1.6000000000000001        68.000000000000000        4.1014160453766584     
   1.6000000000000001        68.799999999999997        4.1015738192254299     
   1.6000000000000001        69.600000000000009        4.1018624295293735     
   1.6000000000000001        70.400000000000006        4.1012918487991037     
   1.6000000000000001        71.200000000000003        4.1004184687382965     
   1.6000000000000001        72.000000000000000        4.0998944702882216     
   1.6000000000000001        72.799999999999997        4.0982545915584625     
   1.6000000000000001        73.600000000000009        4.0964494869689547     
   1.6000000000000001        74.400000000000006        4.0955686492837051     
   1.6000000000000001        75.200000000000003        4.0931812123289868     
   1.6000000000000001        76.000000000000000        4.0931813010804730     
   1.6000000000000001        76.800000000000011        4.0928483481893450     
   1.6000000000000001        77.600000000000009        4.0928443576302485     
   1.6000000000000001        78.400000000000006        4.0935597307871339     
   1.6000000000000001        79.200000000000003        4.0934401192002401     
   1.6000000000000001        80.000000000000000        4.0947096515807715     
   1.6000000000000001        80.800000000000011        4.0957848599040974     
   1.6000000000000001        81.600000000000009        4.0977441355369466     
   1.6000000000000001        82.400000000000006        4.0972289141343783     
   1.6000000000000001        83.200000000000003        4.0977972412747219     
   1.6000000000000001        84.000000000000000        4.0982146159465511     
   1.6000000000000001        84.800000000000011        4.0986387403154243     
   1.6000000000000001        85.600000000000009        4.0990622743243348     
   1.6000000000000001        86.400000000000006        4.0999658161177495     
   1.6000000000000001        87.200000000000003        4.1011278612131719     
   1.6000000000000001        88.000000000000000        4.1004797010664547     
   1.6000000000000001        88.800000000000011        4.1009018762177485     
   1.6000000000000001        89.600000000000009        4.1007232099990079     
   1.6000000000000001        90.400000000000006        4.0980582982759994     
   1.6000000000000001        91.200000000000003        4.1012797916507679     
   1.6000000000000001        92.000000000000000        4.1002962441789883     
   1.6000000000000001        92.800000000000011        4.1001944670192563     
   1.6000000000000001        93.600000000000009        4.0994025162590297     
   1.6000000000000001        94.400000000000006        4.0995900117464972     
   1.6000000000000001        95.200000000000003        4.1003822024044920     
   1.6000000000000001        96.000000000000000        4.1006132014524468     
   1.6000000000000001        96.800000000000011        4.0997950075784857     
   1.6000000000000001        97.600000000000009        4.1017349082454633     
   1.6000000000000001        98.400000000000006        4.0999825890850818     
   1.6000000000000001        99.200000000000003        4.0990759261471865     
   1.6000000000000001        100.00000000000000        4.0998626538961913     
   1.6000000000000001        100.80000000000001        4.1001984453237545     
   1.6000000000000001        101.60000000000001        4.1006487478270133     
   1.6000000000000001        102.40000000000001        4.1001252126731949     

   2.4000000000000004       0.80000000000000004        4.0996452149304288     
   2.4000000000000004        1.6000000000000001        4.1000725100741811     
   2.4000000000000004        2.4000000000000004        4.1004224849657698     
   2.4000000000000004        3.2000000000000002        4.1003163538226142     
   2.4000000000000004        4.0000000000000000        4.0991837804448954     
   2.4000000000000004        4.8000000000000007        4.1002248057791979     
   2.4000000000000004        5.6000000000000005        4.1006992450847592     
   2.4000000000000004        6.4000000000000004        4.1007838309808200     
   2.4000000000000004        7.2000000000000002        4.1002261528893840     
   2.4000000000000004        8.0000000000000000        4.1003660364685288     
   2.4000000000000004        8.8000000000000007        4.0997828578592586     
   2.4000000000000004        9.6000000000000014        4.0998226825660469     
   2.4000000000000004        10.400000000000000        4.0998033324527725     
   2.4000000000000004        11.200000000000001        4.0998275561685382     
   2.4000000000000004        12.000000000000000        4.0999106762693600     
   2.4000000000000004        12.800000000000001        4.0999623750554237     
   2.4000000000000004        13.600000000000001        4.1002982904774301     
   2.4000000000000004        14.400000000000000        4.1010029628152243     
   2.4000000000000004        15.200000000000001        4.1018111509867605     
   2.4000000000000004        16.000000000000000        4.1016260700553060     
   2.4000000000000004        16.800000000000001        4.1025559190304657     
   2.4000000000000004        17.600000000000001        4.1031792817967299     
   2.4000000000000004        18.400000000000002        4.1034523446373639     
   2.4000000000000004        19.200000000000003        4.1029650167876124     
   2.4000000000000004        20.000000000000000        4.1035914177169870     
   2.4000000000000004        20.800000000000001        4.1026055676981716     
   2.4000000000000004        21.600000000000001        4.1024847587740085     
   2.4000000000000004        22.400000000000002        4.1018358212543982     
   2.4000000000000004        23.200000000000003        4.1021567052038037     
   2.4000000000000004        24.000000000000000        4.1027334638531308     
   2.4000000000000004        24.800000000000001        4.1020169493051899     
   2.4000000000000004        25.600000000000001        4.1011134353736614     
   2.4000000000000004        26.400000000000002        4.1027160507821350     
   2.4000000000000004        27.200000000000003        4.1002753669650778     
   2.4000000000000004        28.000000000000000        4.1017060878161802     
   2.4000000000000004        28.800000000000001        4.1010052681781559     
   2.4000000000000004        29.600000000000001        4.1008891219299635     
   2.4000000000000004        30.400000000000002        4.1017068338709741     
   2.4000000000000004        31.200000000000003        4.1007196728985171     
   2.4000000000000004        32.000000000000000        4.1004918708521183     
   2.4000000000000004        32.800000000000004        4.1005229900879110     
   2.4000000000000004        33.600000000000001        4.1009247937361071     
   2.4000000000000004        34.399999999999999        4.0989147664123058     
   2.4000000000000004        35.200000000000003        4.0998155482782126     
   2.4000000000000004        36.000000000000000        4.0998474844810291     
   2.4000000000000004        36.800000000000004        4.1002866791795336     
   2.4000000000000004        37.600000000000001        4.1001578794147413     
   2.4000000000000004        38.400000000000006        4.0994015877017578     
   2.4000000000000004        39.200000000000003        4.1007463308689829     
   2.4000000000000004        40.000000000000000        4.1002077193534738     
   2.4000000000000004        40.800000000000004        4.1003302578431269     
   2.4000000000000004        41.600000000000001        4.1004560829332632     
   2.4000000000000004        42.400000000000006        4.0997144738577074     
   2.4000000000000004        43.200000000000003        4.0993904072451315     
   2.4000000000000004        44.000000000000000        4.0991894347625566     
   2.4000000000000004        44.800000000000004        4.0964934467344820     
   2.4000000000000004        45.600000000000001        4.0940921337814000     
   2.4000000000000004        46.400000000000006        4.0919373314383725     
   2.4000000000000004        47.200000000000003        4.0911975459790915     
   2.4000000000000004        48.000000000000000        4.0892435111782062     
   2.4000000000000004        48.800000000000004        4.0906942028867634     
   2.4000000000000004        49.600000000000001        4.0918145681725129     
   2.4000000000000004        50.400000000000006        4.0903547353597531     
   2.4000000000000004        51.200000000000003        4.0906235668652418     
   2.4000000000000004        52.000000000000000        4.0901305364665346     
   2.4000000000000004        52.800000000000004        4.0901297678076958     
   2.4000000000000004        53.600000000000001        4.0899839322106342     
   2.4000000000000004        54.400000000000006        4.0903128486246132     
   2.4000000000000004        55.200000000000003        4.0916398828802611     
   2.4000000000000004        56.000000000000000        4.0933931007669768     
   2.4000000000000004        56.800000000000004        4.0943932630051911     
   2.4000000000000004        57.600000000000001        4.0961488460141409     
   2.4000000000000004        58.400000000000006        4.0986596429082516     
   2.4000000000000004        59.200000000000003        4.0996593617097332     
   2.4000000000000004        60.000000000000000        4.0998675327306895     
   2.4000000000000004        60.800000000000004        4.1007097922137739     
   2.4000000000000004        61.600000000000001        4.1004274819606010     
   2.4000000000000004        62.400000000000006        4.1000570776209351     
   2.4000000000000004        63.200000000000003        4.1005389876778011     
   2.4000000000000004        64.000000000000000        4.0986027883929372     
   2.4000000000000004        64.799999999999997        4.1003432477011881     
   2.4000000000000004        65.600000000000009        4.1004371753601880     
   2.4000000000000004        66.400000000000006        4.1004135521837064     
   2.4000000000000004        67.200000000000003        4.1011572398291065     
   2.4000000000000004        68.000000000000000        4.1015010570424169     
   2.4000000000000004        68.799999999999997        4.1030454777877594     
   2.4000000000000004        69.600000000000009        4.1024961476286705     
   2.4000000000000004        70.400000000000006        4.1025994562866037     
   2.4000000000000004        71.200000000000003        4.1023406859828500     
   2.4000000000000004        72.000000000000000        4.1019350979916531     
   2.4000000000000004        72.799999999999997        4.1012345431764707     
   2.4000000000000004        73.600000000000009        4.0993061839214908     
   2.4000000000000004        74.400000000000006        4.0972716100984998     
   2.4000000000000004        75.200000000000003        4.0959413663314210     
   2.4000000000000004        76.000000000000000        4.0948511078874636     
   2.4000000000000004        76.800000000000011        4.0940310408772520     
   2.4000000000000004        77.600000000000009        4.0933191622120422     
   2.4000000000000004        78.400000000000006        4.0929427491676842     
   2.4000000000000004        79.200000000000003        4.0928794350083573     
   2.4000000000000004        80.000000000000000        4.0929265256445477     
   2.4000000000000004        80.800000000000011        4.0935535461129886     
   2.4000000000000004        81.600000000000009        4.0931515519589672     
   2.4000000000000004        82.400000000000006        4.0938681272756936     
   2.4000000000000004        83.200000000000003        4.0945667694665895     
   2.4000000000000004        84.000000000000000        4.0943744108672799     
   2.4000000000000004        84.800000000000011        4.0956158332197043     
   2.4000000000000004        85.600000000000009        4.0967292898888124     
   2.4000000000000004        86.400000000000006        4.0982190633658773     
   2.4000000000000004        87.200000000000003        4.0995554814374549     
   2.4000000000000004        88.000000000000000        4.1000783448851248     
   2.4000000000000004        88.800000000000011        4.1006775624728178     
   2.4000000000000004        89.600000000000009        4.1007888560163535     
   2.4000000000000004        90.400000000000006        4.1007312883421614     
   2.4000000000000004        91.200000000000003        4.1003382971245150     
   2.4000000000000004        92.000000000000000        4.1001794246076253     
   2.4000000000000004        92.800000000000011        4.1005268705649707     
   2.4000000000000004        93.600000000000009        4.0993690302931167     
   2.4000000000000004        94.400000000000006        4.0996809711372153     
   2.4000000000000004        95.200000000000003        4.0993634231579730     
   2.4000000000000004        96.000000000000000        4.1020306840906953     
   2.4000000000000004        96.800000000000011        4.1009337089474558     
   2.4000000000000004        97.600000000000009        4.0995060545878834     
   2.4000000000000004        98.400000000000006        4.1002904518193901     
   2.4000000000000004        99.200000000000003        4.0986821123149273     
   2.4000000000000004        100.00000000000000        4.0990594370576297     
   2.4000000000000004        100.80000000000001        4.0999984431665935     
   2.4000000000000004        101.60000000000001        4.0973455980683813     
   2.4000000000000004        102.40000000000001        4.0999582228440747     

   3.2000000000000002       0.80000000000000004        4.0999755467970100     
   3.2000000000000002        1.6000000000000001        4.1005208653322507     
   3.2000000000000002        2.4000000000000004        4.1000306353594125     
   3.2000000000000002        3.2000000000000002        4.0998636652905871     
   3.2000000000000002        4.0000000000000000        4.0998758380729283     
   3.2000000000000002        4.8000000000000007        4.0997545942526239     
   3.2000000000000002        5.6000000000000005        4.1006366742641429     
   3.2000000000000002        6.4000000000000004        4.0982810626964827     
   3.2000000000000002        7.2000000000000002        4.1002024373880230     
   3.2000000000000002        8.0000000000000000        4.1000278801258840     
   3.2000000000000002        8.8000000000000007        4.1003061618932843     
   3.2000000000000002        9.6000000000000014        4.0999446077604560     
   3.2000000000000002        10.400000000000000        4.0996970388854868     
   3.2000000000000002        11.200000000000001        4.1006287934811336     
   3.2000000000000002        12.000000000000000        4.1005718217566116     
   3.2000000000000002        12.800000000000001        4.1003128917460394     
   3.2000000000000002        13.600000000000001        4.1019697160373703     
   3.2000000000000002        14.400000000000000        4.1014857395128237     
   3.2000000000000002        15.200000000000001        4.1005871198959305     
   3.2000000000000002        16.000000000000000        4.1037237323041245     
   3.2000000000000002        16.800000000000001        4.1020916714252920     
   3.2000000000000002        17.600000000000001        4.1024388959506481     
   3.2000000000000002        18.400000000000002        4.1027040827553565     
   3.2000000000000002        19.200000000000003        4.1023769622499939     
   3.2000000000000002        20.000000000000000        4.1022027487758450     
   3.2000000000000002        20.800000000000001        4.1012505912489292     
   3.2000000000000002        21.600000000000001        4.1010723114763641     
   3.2000000000000002        22.400000000000002        4.1002891753279025     
   3.2000000000000002        23.200000000000003        4.1020051653340603     
   3.2000000000000002        24.000000000000000        4.1026893922141392     
   3.2000000000000002        24.800000000000001        4.1029505563998061     
   3.2000000000000002        25.600000000000001        4.1024055230023038     
   3.2000000000000002        26.400000000000002        4.1021280837564413     
   3.2000000000000002        27.200000000000003        4.1027753746398519     
   3.2000000000000002        28.000000000000000        4.1015568150611843     
   3.2000000000000002        28.800000000000001        4.1022285907937901     
   3.2000000000000002        29.600000000000001        4.1009365579136903     
   3.2000000000000002        30.400000000000002        4.1007448192933476     
   3.2000000000000002        31.200000000000003        4.1001996187298024     
   3.2000000000000002        32.000000000000000        4.1000288423123292     
   3.2000000000000002        32.800000000000004        4.1000685214630863     
   3.2000000000000002        33.600000000000001        4.1001425847286335     
   3.2000000000000002        34.399999999999999        4.0997641296143135     
   3.2000000000000002        35.200000000000003        4.0994873141355956     
   3.2000000000000002        36.000000000000000        4.0996087055586301     
   3.2000000000000002        36.800000000000004        4.0999110502865692     
   3.2000000000000002        37.600000000000001        4.0999503503367167     
   3.2000000000000002        38.400000000000006        4.1001044017861448     
   3.2000000000000002        39.200000000000003        4.1005760203968338     
   3.2000000000000002        40.000000000000000        4.1007939569572160     
   3.2000000000000002        40.800000000000004        4.1008223289187882     
   3.2000000000000002        41.600000000000001        4.1003074916507121     
   3.2000000000000002        42.400000000000006        4.0992432689904010     
   3.2000000000000002        43.200000000000003        4.0981146861836919     
   3.2000000000000002        44.000000000000000        4.0955042395700101     
   3.2000000000000002        44.800000000000004        4.0926963842935580     
   3.2000000000000002        45.600000000000001        4.0948637689200362     
   3.2000000000000002        46.400000000000006        4.0904277132639653     
   3.2000000000000002        47.200000000000003        4.0906108554300129     
   3.2000000000000002        48.000000000000000        4.0918855376342602     
   3.2000000000000002        48.800000000000004        4.0935091900057738     
   3.2000000000000002        49.600000000000001        4.0954171830413317     
   3.2000000000000002        50.400000000000006        4.0958428177842752     
   3.2000000000000002        51.200000000000003        4.0965569675838056     
   3.2000000000000002        52.000000000000000        4.0961229396755785     
   3.2000000000000002        52.800000000000004        4.0953580702564283     
   3.2000000000000002        53.600000000000001        4.0932822055655889     
   3.2000000000000002        54.400000000000006        4.0902998447686274     
   3.2000000000000002        55.200000000000003        4.0907834628187416     
   3.2000000000000002        56.000000000000000        4.0910192702363064     
   3.2000000000000002        56.800000000000004        4.0923640656592504     
   3.2000000000000002        57.600000000000001        4.0929498804405426     
   3.2000000000000002        58.400000000000006        4.0956694626705188     
   3.2000000000000002        59.200000000000003        4.0975545582682074     
   3.2000000000000002        60.000000000000000        4.0982650183459981     
   3.2000000000000002        60.800000000000004        4.1009125312739876     
   3.2000000000000002        61.600000000000001        4.1010140448594541     
   3.2000000000000002        62.400000000000006        4.1019607991184870     
   3.2000000000000002        63.200000000000003        4.1012680714797005     
   3.2000000000000002        64.000000000000000        4.1004903445544070     
   3.2000000000000002        64.799999999999997        4.0994500527030535     
   3.2000000000000002        65.600000000000009        4.0999464984975340     
   3.2000000000000002        66.400000000000006        4.1000717849865191     
   3.2000000000000002        67.200000000000003        4.0998760345682141     
   3.2000000000000002        68.000000000000000        4.1011326059397550     
   3.2000000000000002        68.799999999999997        4.1016910008598106     
   3.2000000000000002        69.600000000000009        4.1019799522945970     
   3.2000000000000002        70.400000000000006        4.1017764999915380     
   3.2000000000000002        71.200000000000003        4.1028499671430305     
   3.2000000000000002        72.000000000000000        4.1013335599877507     
   3.2000000000000002        72.799999999999997        4.0995903644801555     
   3.2000000000000002        73.600000000000009        4.0983311999384098     
   3.2000000000000002        74.400000000000006        4.0958991019347799     
   3.2000000000000002        75.200000000000003        4.0945464763020185     
   3.2000000000000002        76.000000000000000        4.0934563565825304     
   3.2000000000000002        76.800000000000011        4.0927507094370696     
   3.2000000000000002        77.600000000000009        4.0918759423484108     
   3.2000000000000002        78.400000000000006        4.0924453740512172     
   3.2000000000000002        79.200000000000003        4.0926704555481397     
   3.2000000000000002        80.000000000000000        4.0923281379358274     
   3.2000000000000002        80.800000000000011        4.0918115199818121     
   3.2000000000000002        81.600000000000009        4.0906429818577417     
   3.2000000000000002        82.400000000000006        4.0907361917516765     
   3.2000000000000002        83.200000000000003        4.0905148842661152     
   3.2000000000000002        84.000000000000000        4.0917769315231132     
   3.2000000000000002        84.800000000000011        4.0926393815073530     
   3.2000000000000002        85.600000000000009        4.0937333318442093     
   3.2000000000000002        86.400000000000006        4.0949765333269372     
   3.2000000000000002        87.200000000000003        4.0985701481180294     
   3.2000000000000002        88.000000000000000        4.0992747531808291     
   3.2000000000000002        88.800000000000011        4.1001103750606829     
   3.2000000000000002        89.600000000000009        4.1005427434304087     
   3.2000000000000002        90.400000000000006        4.1008669598712464     
   3.2000000000000002        91.200000000000003        4.0999268820787460     
   3.2000000000000002        92.000000000000000        4.1004732170445140     
   3.2000000000000002        92.800000000000011        4.1002508274346532     
   3.2000000000000002        93.600000000000009        4.0999892795574731     
   3.2000000000000002        94.400000000000006        4.0998720054066213     
   3.2000000000000002        95.200000000000003        4.0995853346069255     
   3.2000000000000002        96.000000000000000        4.0994191943580596     
   3.2000000000000002        96.800000000000011        4.0995503197482979     
   3.2000000000000002        97.600000000000009        4.0995031473597185     
   3.2000000000000002        98.400000000000006        4.1011023346476110     
   3.2000000000000002        99.200000000000003        4.1001423386170099     
   3.2000000000000002        100.00000000000000        4.0999791498805989     
   3.2000000000000002        100.80000000000001        4.1002040596402125     
   3.2000000000000002        101.60000000000001        4.1010078705173960     
   3.2000000000000002        102.40000000000001        4.1010175018713282     

   4.0000000000000000       0.80000000000000004        4.0998351011937393     
   4.0000000000000000        1.6000000000000001        4.0997021023314995     
   4.0000000000000000        2.4000000000000004        4.0998849274861513     
   4.0000000000000000        3.2000000000000002        4.0999194509143173     
   4.0000000000000000        4.0000000000000000        4.0992492255862922     
   4.0000000000000000        4.8000000000000007        4.1004605290450336     
   4.0000000000000000        5.6000000000000005        4.1001053779193875     
   4.0000000000000000        6.4000000000000004        4.1001876376955373     
   4.0000000000000000        7.2000000000000002        4.1001692209350491     
   4.0000000000000000        8.0000000000000000        4.0997524067440949     
   4.0000000000000000        8.8000000000000007        4.0996597303617506     
   4.0000000000000000        9.6000000000000014        4.1000485384307295     
   4.0000000000000000        10.400000000000000        4.1007046071029096     
   4.0000000000000000        11.200000000000001        4.1000452332006665     
   4.0000000000000000        12.000000000000000        4.1007084754413707     
   4.0000000000000000        12.800000000000001        4.1014427880590807     
   4.0000000000000000        13.600000000000001        4.1015073376413076     
   4.0000000000000000        14.400000000000000        4.1018390244439598     
   4.0000000000000000        15.200000000000001        4.1014415337347030     
   4.0000000000000000        16.000000000000000        4.1009645852317718     
   4.0000000000000000        16.800000000000001        4.0997919371093099     
   4.0000000000000000        17.600000000000001        4.0995992390973228     
   4.0000000000000000        18.400000000000002        4.0977573231193158     
   4.0000000000000000        19.200000000000003        4.0970359151753781     
   4.0000000000000000        20.000000000000000        4.0967395147558312     
   4.0000000000000000        20.800000000000001        4.0958501203642594     
   4.0000000000000000        21.600000000000001        4.0966189791785101     
   4.0000000000000000        22.400000000000002        4.0974670144695748     
   4.0000000000000000        23.200000000000003        4.0979926655376202     
   4.0000000000000000        24.000000000000000        4.0983139352485933     
   4.0000000000000000        24.800000000000001        4.1006952292581706     
   4.0000000000000000        25.600000000000001        4.1021537234386285     
   4.0000000000000000        26.400000000000002        4.1033205319524226     
   4.0000000000000000        27.200000000000003        4.1016606563458726     
   4.0000000000000000        28.000000000000000        4.1016166925135931     
   4.0000000000000000        28.800000000000001        4.1024994379993140     
   4.0000000000000000        29.600000000000001        4.1022290224702260     
   4.0000000000000000        30.400000000000002        4.1013455233058282     
   4.0000000000000000        31.200000000000003        4.0998072093674427     
   4.0000000000000000        32.000000000000000        4.0998939733626640     
   4.0000000000000000        32.800000000000004        4.0996310627001611     
   4.0000000000000000        33.600000000000001        4.0994364124071323     
   4.0000000000000000        34.399999999999999        4.0999193379690473     
   4.0000000000000000        35.200000000000003        4.0996764991625945     
   4.0000000000000000        36.000000000000000        4.0992582408398102     
   4.0000000000000000        36.800000000000004        4.0997629065363457     
   4.0000000000000000        37.600000000000001        4.1003673213016159     
   4.0000000000000000        38.400000000000006        4.1004341048694553     
   4.0000000000000000        39.200000000000003        4.1007809407453513     
   4.0000000000000000        40.000000000000000        4.1009597429040969     
   4.0000000000000000        40.800000000000004        4.1006776200462394     
   4.0000000000000000        41.600000000000001        4.1001405076784359     
   4.0000000000000000        42.400000000000006        4.0973842254127595     
   4.0000000000000000        43.200000000000003        4.0953850024955587     
   4.0000000000000000        44.000000000000000        4.0939597876231533     
   4.0000000000000000        44.800000000000004        4.0898694282776802     
   4.0000000000000000        45.600000000000001        4.0912918902052295     
   4.0000000000000000        46.400000000000006        4.0917812164793759     
   4.0000000000000000        47.200000000000003        4.0944620076198888     
   4.0000000000000000        48.000000000000000        4.0996354043488941     
   4.0000000000000000        48.800000000000004        4.1040682475414236     
   4.0000000000000000        49.600000000000001        4.1069439691802527     
   4.0000000000000000        50.400000000000006        4.1118747427067284     
   4.0000000000000000        51.200000000000003        4.1128796119748445     
   4.0000000000000000        52.000000000000000        4.1099195020591139     
   4.0000000000000000        52.800000000000004        4.1092996039496121     
   4.0000000000000000        53.600000000000001        4.1028423609839297     
   4.0000000000000000        54.400000000000006        4.0989889245188289     
   4.0000000000000000        55.200000000000003        4.0948483851891329     
   4.0000000000000000        56.000000000000000        4.0921126542754305     
   4.0000000000000000        56.800000000000004        4.0898738922706759     
   4.0000000000000000        57.600000000000001        4.0916378428520703     
   4.0000000000000000        58.400000000000006        4.0931755386523054     
   4.0000000000000000        59.200000000000003        4.0953694407249408     
   4.0000000000000000        60.000000000000000        4.0979902176963199     
   4.0000000000000000        60.800000000000004        4.0994909359959442     
   4.0000000000000000        61.600000000000001        4.1019451306754107     
   4.0000000000000000        62.400000000000006        4.1006035132711771     
   4.0000000000000000        63.200000000000003        4.1004451540991855     
   4.0000000000000000        64.000000000000000        4.1004559803172045     
   4.0000000000000000        64.799999999999997        4.0993334186338668     
   4.0000000000000000        65.600000000000009        4.0995592442019442     
   4.0000000000000000        66.400000000000006        4.1000401466455925     
   4.0000000000000000        67.200000000000003        4.0997790578440618     
   4.0000000000000000        68.000000000000000        4.1005006208490729     
   4.0000000000000000        68.799999999999997        4.1003875261077205     
   4.0000000000000000        69.600000000000009        4.1011270967315383     
   4.0000000000000000        70.400000000000006        4.1008076253196428     
   4.0000000000000000        71.200000000000003        4.0996341131083698     
   4.0000000000000000        72.000000000000000        4.0990470600960229     
   4.0000000000000000        72.799999999999997        4.0974643505845911     
   4.0000000000000000        73.600000000000009        4.0955816873941160     
   4.0000000000000000        74.400000000000006        4.0938572701482920     
   4.0000000000000000        75.200000000000003        4.0935980027492169     
   4.0000000000000000        76.000000000000000        4.0924783246004726     
   4.0000000000000000        76.800000000000011        4.0931218179952147     
   4.0000000000000000        77.600000000000009        4.0948336736282949     
   4.0000000000000000        78.400000000000006        4.0961026125869564     
   4.0000000000000000        79.200000000000003        4.0974691022384331     
   4.0000000000000000        80.000000000000000        4.0968733692116865     
   4.0000000000000000        80.800000000000011        4.0966067380434144     
   4.0000000000000000        81.600000000000009        4.0950179089660477     
   4.0000000000000000        82.400000000000006        4.0921960020443047     
   4.0000000000000000        83.200000000000003        4.0920849787771942     
   4.0000000000000000        84.000000000000000        4.0906463211997472     
   4.0000000000000000        84.800000000000011        4.0908496866012136     
   4.0000000000000000        85.600000000000009        4.0914650200458373     
   4.0000000000000000        86.400000000000006        4.0927636571206198     
   4.0000000000000000        87.200000000000003        4.0950936265793558     
   4.0000000000000000        88.000000000000000        4.0978048211363927     
   4.0000000000000000        88.800000000000011        4.0994147848453979     
   4.0000000000000000        89.600000000000009        4.1003401277015641     
   4.0000000000000000        90.400000000000006        4.1003031333870776     
   4.0000000000000000        91.200000000000003        4.1010952025178868     
   4.0000000000000000        92.000000000000000        4.1004355878398595     
   4.0000000000000000        92.800000000000011        4.1005604603451244     
   4.0000000000000000        93.600000000000009        4.0997037938865226     
   4.0000000000000000        94.400000000000006        4.1003303825692621     
   4.0000000000000000        95.200000000000003        4.0996264300499234     
   4.0000000000000000        96.000000000000000        4.0997214869081215     
   4.0000000000000000        96.800000000000011        4.1000801519053587     
   4.0000000000000000        97.600000000000009        4.1003024936443033     
   4.0000000000000000        98.400000000000006        4.1010574018669006     
   4.0000000000000000        99.200000000000003        4.1001011180014642     
   4.0000000000000000        100.00000000000000        4.0999798137692487     
   4.0000000000000000        100.80000000000001        4.1005589578456325     
   4.0000000000000000        101.60000000000001        4.1002498868079895     
   4.0000000000000000        102.40000000000001        4.0998147482724283     

   4.8000000000000007       0.80000000000000004        4.0993041804559294     
   4.8000000000000007        1.6000000000000001        4.0994400976476388     
   4.8000000000000007        2.4000000000000004        4.0999437991614300     
   4.8000000000000007        3.2000000000000002        4.1003534708641700     
   4.8000000000000007        4.0000000000000000        4.1000262588652694     
   4.8000000000000007        4.8000000000000007        4.0996866228781039     
   4.8000000000000007        5.6000000000000005        4.0999751029594327     
   4.8000000000000007        6.4000000000000004        4.0998763078228642     
   4.8000000000000007        7.2000000000000002        4.0997787585808529     
   4.8000000000000007        8.0000000000000000        4.0997107355950826     
   4.8000000000000007        8.8000000000000007        4.0999400505538031     
   4.8000000000000007        9.6000000000000014        4.0992856007287832     
   4.8000000000000007        10.400000000000000        4.1013178268487636     
   4.8000000000000007        11.200000000000001        4.1020266196431958     
   4.8000000000000007        12.000000000000000        4.1032951913079776     
   4.8000000000000007        12.800000000000001        4.1019089892118128     
   4.8000000000000007        13.600000000000001        4.1012398850234266     
   4.8000000000000007        14.400000000000000        4.1003437286744999     
   4.8000000000000007        15.200000000000001        4.0995461347587474     
   4.8000000000000007        16.000000000000000        4.0958917337159049     
   4.8000000000000007        16.800000000000001        4.0930754206176587     
   4.8000000000000007        17.600000000000001        4.0920695251220369     
   4.8000000000000007        18.400000000000002        4.0896695718664757     
   4.8000000000000007        19.200000000000003        4.0885460356094017     
   4.8000000000000007        20.000000000000000        4.0874291060728387     
   4.8000000000000007        20.800000000000001        4.0884026874476325     
   4.8000000000000007        21.600000000000001        4.0876400049688373     
   4.8000000000000007        22.400000000000002        4.0884964681876461     
   4.8000000000000007        23.200000000000003        4.0901876813095921     
   4.8000000000000007        24.000000000000000        4.0908723594199135     
   4.8000000000000007        24.800000000000001        4.0949166873082268     
   4.8000000000000007        25.600000000000001        4.0973649584696137     
   4.8000000000000007        26.400000000000002        4.0984735621290334     
   4.8000000000000007        27.200000000000003        4.1004511279183040     
   4.8000000000000007        28.000000000000000        4.1014232398668078     
   4.8000000000000007        28.800000000000001        4.1023731940299566     
   4.8000000000000007        29.600000000000001        4.1025902903007916     
   4.8000000000000007        30.400000000000002        4.0992351416034589     
   4.8000000000000007        31.200000000000003        4.1011279100286382     
   4.8000000000000007        32.000000000000000        4.1008891449194893     
   4.8000000000000007        32.800000000000004        4.0998464906231353     
   4.8000000000000007        33.600000000000001        4.0990284555780319     
   4.8000000000000007        34.399999999999999        4.1006599166673530     
   4.8000000000000007        35.200000000000003        4.0997060203058888     
   4.8000000000000007        36.000000000000000        4.0994969065948865     
   4.8000000000000007        36.800000000000004        4.1007582659198416     
   4.8000000000000007        37.600000000000001        4.1005004854827147     
   4.8000000000000007        38.400000000000006        4.1005700345725717     
   4.8000000000000007        39.200000000000003        4.1008112958792351     
   4.8000000000000007        40.000000000000000        4.1008693697733216     
   4.8000000000000007        40.800000000000004        4.1002471112241548     
   4.8000000000000007        41.600000000000001        4.0993215453333374     
   4.8000000000000007        42.400000000000006        4.0970436406345305     
   4.8000000000000007        43.200000000000003        4.0939454000178248     
   4.8000000000000007        44.000000000000000        4.0909000868784648     
   4.8000000000000007        44.800000000000004        4.0911337937787859     
   4.8000000000000007        45.600000000000001        4.0931645205949172     
   4.8000000000000007        46.400000000000006        4.0978025774033346     
   4.8000000000000007        47.200000000000003        4.1050946859453044     
   4.8000000000000007        48.000000000000000        4.1140339221333049     
   4.8000000000000007        48.800000000000004        4.1238821369624628     
   4.8000000000000007        49.600000000000001        4.1319209763578266     
   4.8000000000000007        50.400000000000006        4.1384728268152573     
   4.8000000000000007        51.200000000000003        4.1409146243485653     
   4.8000000000000007        52.000000000000000        4.1387779643959197     
   4.8000000000000007        52.800000000000004        4.1330514081338272     
   4.8000000000000007        53.600000000000001        4.1251304895973497     
   4.8000000000000007        54.400000000000006        4.1149659564749310     
   4.8000000000000007        55.200000000000003        4.1055336096462334     
   4.8000000000000007        56.000000000000000        4.0979130761227829     
   4.8000000000000007        56.800000000000004        4.0921629921298868     
   4.8000000000000007        57.600000000000001        4.0909880551107864     
   4.8000000000000007        58.400000000000006        4.0912747373143787     
   4.8000000000000007        59.200000000000003        4.0933753986887318     
   4.8000000000000007        60.000000000000000        4.0961008784610957     
   4.8000000000000007        60.800000000000004        4.0984472944289445     
   4.8000000000000007        61.600000000000001        4.1002064117561927     
   4.8000000000000007        62.400000000000006        4.1005665952334525     
   4.8000000000000007        63.200000000000003        4.1002421707223320     
   4.8000000000000007        64.000000000000000        4.0997467572770132     
   4.8000000000000007        64.799999999999997        4.0997807807495921     
   4.8000000000000007        65.600000000000009        4.0997210369608723     
   4.8000000000000007        66.400000000000006        4.0993837698042253     
   4.8000000000000007        67.200000000000003        4.1012231141245126     
   4.8000000000000007        68.000000000000000        4.1008268783303299     
   4.8000000000000007        68.799999999999997        4.1002205568630146     
   4.8000000000000007        69.600000000000009        4.1003420723739561     
   4.8000000000000007        70.400000000000006        4.1000508308859853     
   4.8000000000000007        71.200000000000003        4.0982014658100825     
   4.8000000000000007        72.000000000000000        4.0961732932019350     
   4.8000000000000007        72.799999999999997        4.0942652264643913     
   4.8000000000000007        73.600000000000009        4.0893228222434672     
   4.8000000000000007        74.400000000000006        4.0922309926917357     
   4.8000000000000007        75.200000000000003        4.0921895714896603     
   4.8000000000000007        76.000000000000000        4.0955122884144650     
   4.8000000000000007        76.800000000000011        4.0993815557543520     
   4.8000000000000007        77.600000000000009        4.1040310307674623     
   4.8000000000000007        78.400000000000006        4.1086199321631804     
   4.8000000000000007        79.200000000000003        4.1111068213636655     
   4.8000000000000007        80.000000000000000        4.1123709496578931     
   4.8000000000000007        80.800000000000011        4.1113185017811746     
   4.8000000000000007        81.600000000000009        4.1082518776659604     
   4.8000000000000007        82.400000000000006        4.1036826810918088     
   4.8000000000000007        83.200000000000003        4.0983872675536182     
   4.8000000000000007        84.000000000000000        4.0949694686982800     
   4.8000000000000007        84.800000000000011        4.0916751357458754     
   4.8000000000000007        85.600000000000009        4.0912136484357973     
   4.8000000000000007        86.400000000000006        4.0912877601796929     
   4.8000000000000007        87.200000000000003        4.0922558356753180     
   4.8000000000000007        88.000000000000000        4.0950660992688555     
   4.8000000000000007        88.800000000000011        4.0988612733477909     
   4.8000000000000007        89.600000000000009        4.0995384229112402     
   4.8000000000000007        90.400000000000006        4.1005151151242174     
   4.8000000000000007        91.200000000000003        4.1006914175966989     
   4.8000000000000007        92.000000000000000        4.0997650466039373     
   4.8000000000000007        92.800000000000011        4.1007946820915935     
   4.8000000000000007        93.600000000000009        4.1001808467890317     
   4.8000000000000007        94.400000000000006        4.0998331326249335     
   4.8000000000000007        95.200000000000003        4.0995221159581963     
   4.8000000000000007        96.000000000000000        4.0999003122965147     
   4.8000000000000007        96.800000000000011        4.1000872309225347     
   4.8000000000000007        97.600000000000009        4.1001959004540494     
   4.8000000000000007        98.400000000000006        4.0987746514889221     
   4.8000000000000007        99.200000000000003        4.1000869836581240     
   4.8000000000000007        100.00000000000000        4.0997124396405216     
   4.8000000000000007        100.80000000000001        4.1000816772878208     
   4.8000000000000007        101.60000000000001        4.0984974169209556     
   4.8000000000000007        102.40000000000001        4.0997665349578876     

   5.6000000000000005       0.80000000000000004        4.1017881534539287     
   5.6000000000000005        1.6000000000000001        4.1001352035133971     
   5.6000000000000005        2.4000000000000004        4.1008996341627251     
   5.6000000000000005        3.2000000000000002        4.1007117294728346     
   5.6000000000000005        4.0000000000000000        4.1009638685655876     
   5.6000000000000005        4.8000000000000007        4.0998766975701484     
   5.6000000000000005        5.6000000000000005        4.1007401264395060     
   5.6000000000000005        6.4000000000000004        4.1006424839839513     
   5.6000000000000005        7.2000000000000002        4.0999324954737011     
   5.6000000000000005        8.0000000000000000        4.1000544235968226     
   5.6000000000000005        8.8000000000000007        4.1004365127566258     
   5.6000000000000005        9.6000000000000014        4.1011861826797427     
   5.6000000000000005        10.400000000000000        4.1019838457526898     
   5.6000000000000005        11.200000000000001        4.1021926941869467     
   5.6000000000000005        12.000000000000000        4.1006540014705521     
   5.6000000000000005        12.800000000000001        4.0998906546918485     
   5.6000000000000005        13.600000000000001        4.0987796989536660     
   5.6000000000000005        14.400000000000000        4.0972716552546027     
   5.6000000000000005        15.200000000000001        4.0920974978178180     
   5.6000000000000005        16.000000000000000        4.0882584770355148     
   5.6000000000000005        16.800000000000001        4.0848538920024824     
   5.6000000000000005        17.600000000000001        4.0830783881505308     
   5.6000000000000005        18.400000000000002        4.0821115019497762     
   5.6000000000000005        19.200000000000003        4.0792532978077114     
   5.6000000000000005        20.000000000000000        4.0782289649399548     
   5.6000000000000005        20.800000000000001        4.0779561633374621     
   5.6000000000000005        21.600000000000001        4.0780784641829753     
   5.6000000000000005        22.400000000000002        4.0780823866475746     
   5.6000000000000005        23.200000000000003        4.0803962441577504     
   5.6000000000000005        24.000000000000000        4.0829470029119950     
   5.6000000000000005        24.800000000000001        4.0854412194277838     
   5.6000000000000005        25.600000000000001        4.0893626655167754     
   5.6000000000000005        26.400000000000002        4.0926442968149566     
   5.6000000000000005        27.200000000000003        4.0954526744355482     
   5.6000000000000005        28.000000000000000        4.0994463851610474     
   5.6000000000000005        28.800000000000001        4.1007864693083969     
   5.6000000000000005        29.600000000000001        4.1013456622141593     
   5.6000000000000005        30.400000000000002        4.1027904911144883     
   5.6000000000000005        31.200000000000003        4.1018796300418430     
   5.6000000000000005        32.000000000000000        4.0997119766745120     
   5.6000000000000005        32.800000000000004        4.1009932311801807     
   5.6000000000000005        33.600000000000001        4.0988743891566042     
   5.6000000000000005        34.399999999999999        4.0996889254147364     
   5.6000000000000005        35.200000000000003        4.1000150617775502     
   5.6000000000000005        36.000000000000000        4.1004119794699125     
   5.6000000000000005        36.800000000000004        4.1001834834067248     
   5.6000000000000005        37.600000000000001        4.0996178941182837     
   5.6000000000000005        38.400000000000006        4.1004819025144714     
   5.6000000000000005        39.200000000000003        4.1006252542920709     
   5.6000000000000005        40.000000000000000        4.1010831207720004     
   5.6000000000000005        40.800000000000004        4.0999336897549901     
   5.6000000000000005        41.600000000000001        4.0958638238926541     
   5.6000000000000005        42.400000000000006        4.0950915215458989     
   5.6000000000000005        43.200000000000003        4.0921641824360515     
   5.6000000000000005        44.000000000000000        4.0908727808288052     
   5.6000000000000005        44.800000000000004        4.0942814632972713     
   5.6000000000000005        45.600000000000001        4.0989952250094017     
   5.6000000000000005        46.400000000000006        4.1098595155760300     
   5.6000000000000005        47.200000000000003        4.1239239892552186     
   5.6000000000000005        48.000000000000000        4.1406185800057358     
   5.6000000000000005        48.800000000000004        4.1561571571147855     
   5.6000000000000005        49.600000000000001        4.1698091478697732     
   5.6000000000000005        50.400000000000006        4.1787177346293145     
   5.6000000000000005        51.200000000000003        4.1819522158300053     
   5.6000000000000005        52.000000000000000        4.1785868553334407     
   5.6000000000000005        52.800000000000004        4.1693811853456388     
   5.6000000000000005        53.600000000000001        4.1589868658240698     
   5.6000000000000005        54.400000000000006        4.1403999205900650     
   5.6000000000000005        55.200000000000003        4.1230230990100640     
   5.6000000000000005        56.000000000000000        4.1081223868753440     
   5.6000000000000005        56.800000000000004        4.0983225575624482     
   5.6000000000000005        57.600000000000001        4.0948277381440921     
   5.6000000000000005        58.400000000000006        4.0900451057356637     
   5.6000000000000005        59.200000000000003        4.0919586019417862     
   5.6000000000000005        60.000000000000000        4.0945689236699412     
   5.6000000000000005        60.800000000000004        4.0967181518013511     
   5.6000000000000005        61.600000000000001        4.0989740704461362     
   5.6000000000000005        62.400000000000006        4.1008797047108541     
   5.6000000000000005        63.200000000000003        4.1005111383777457     
   5.6000000000000005        64.000000000000000        4.0999133364749847     
   5.6000000000000005        64.799999999999997        4.1001548276306359     
   5.6000000000000005        65.600000000000009        4.1001645647662199     
   5.6000000000000005        66.400000000000006        4.0985895478213870     
   5.6000000000000005        67.200000000000003        4.0998204685613189     
   5.6000000000000005        68.000000000000000        4.1000798389049340     
   5.6000000000000005        68.799999999999997        4.1004049107208083     
   5.6000000000000005        69.600000000000009        4.0999408294115325     
   5.6000000000000005        70.400000000000006        4.0981478623209391     
   5.6000000000000005        71.200000000000003        4.0957617457945883     
   5.6000000000000005        72.000000000000000        4.0933619789265565     
   5.6000000000000005        72.799999999999997        4.0919339809361457     
   5.6000000000000005        73.600000000000009        4.0912856477503627     
   5.6000000000000005        74.400000000000006        4.0931000626029697     
   5.6000000000000005        75.200000000000003        4.0982718040697552     
   5.6000000000000005        76.000000000000000        4.1050647840020558     
   5.6000000000000005        76.800000000000011        4.1159358300471034     
   5.6000000000000005        77.600000000000009        4.1248398373947337     
   5.6000000000000005        78.400000000000006        4.1327260772768684     
   5.6000000000000005        79.200000000000003        4.1379519912800369     
   5.6000000000000005        80.000000000000000        4.1410171273671530     
   5.6000000000000005        80.800000000000011        4.1386057649605101     
   5.6000000000000005        81.600000000000009        4.1334331609300321     
   5.6000000000000005        82.400000000000006        4.1256376353662310     
   5.6000000000000005        83.200000000000003        4.1147429772515718     
   5.6000000000000005        84.000000000000000        4.1054265829211953     
   5.6000000000000005        84.800000000000011        4.0976353471122584     
   5.6000000000000005        85.600000000000009        4.0926841736681361     
   5.6000000000000005        86.400000000000006        4.0906027212617557     
   5.6000000000000005        87.200000000000003        4.0915923688907778     
   5.6000000000000005        88.000000000000000        4.0934273171039317     
   5.6000000000000005        88.800000000000011        4.0961883266225279     
   5.6000000000000005        89.600000000000009        4.0973106686473839     
   5.6000000000000005        90.400000000000006        4.0991507963692397     
   5.6000000000000005        91.200000000000003        4.1009530390692657     
   5.6000000000000005        92.000000000000000        4.1017138797330963     
   5.6000000000000005        92.800000000000011        4.1011857138791887     
   5.6000000000000005        93.600000000000009        4.1003521057169250     
   5.6000000000000005        94.400000000000006        4.0997667378445932     
   5.6000000000000005        95.200000000000003        4.1003875678247201     
   5.6000000000000005        96.000000000000000        4.1001282568124298     
   5.6000000000000005        96.800000000000011        4.1009003541422713     
   5.6000000000000005        97.600000000000009        4.1000249064583878     
   5.6000000000000005        98.400000000000006        4.0996335732922127     
   5.6000000000000005        99.200000000000003        4.1002911070991743     
   5.6000000000000005        100.00000000000000        4.1016480684093022     
   5.6000000000000005        100.80000000000001        4.0999062579809973     
   5.6000000000000005        101.60000000000001        4.1001851299491587     
   5.6000000000000005        102.40000000000001        4.0999100970190545     

   6.4000000000000004       0.80000000000000004        4.0995458478065663     
   6.4000000000000004        1.6000000000000001        4.0998204661794846     
   6.4000000000000004        2.4000000000000004        4.0999881122545112     
   6.4000000000000004        3.2000000000000002        4.0991117357560283     
   6.4000000000000004        4.0000000000000000        4.1001277251045440     
   6.4000000000000004        4.8000000000000007        4.0999908159183596     
   6.4000000000000004        5.6000000000000005        4.1001420645099298     
   6.4000000000000004        6.4000000000000004        4.1001089466449088     
   6.4000000000000004        7.2000000000000002        4.0985001349733645     
   6.4000000000000004        8.0000000000000000        4.1011257266674459     
   6.4000000000000004        8.8000000000000007        4.1009912093484537     
   6.4000000000000004        9.6000000000000014        4.1015328060644602     
   6.4000000000000004        10.400000000000000        4.1018142441940046     
   6.4000000000000004        11.200000000000001        4.1018224224820301     
   6.4000000000000004        12.000000000000000        4.1006595319862029     
   6.4000000000000004        12.800000000000001        4.0978490683508539     
   6.4000000000000004        13.600000000000001        4.0932749248231630     
   6.4000000000000004        14.400000000000000        4.0887300191643270     
   6.4000000000000004        15.200000000000001        4.0833422928645833     
   6.4000000000000004        16.000000000000000        4.0810890845893626     
   6.4000000000000004        16.800000000000001        4.0784183814405797     
   6.4000000000000004        17.600000000000001        4.0772722803750332     
   6.4000000000000004        18.400000000000002        4.0778213607122371     
   6.4000000000000004        19.200000000000003        4.0769491282633412     
   6.4000000000000004        20.000000000000000        4.0776598374875341     
   6.4000000000000004        20.800000000000001        4.0781193846616528     
   6.4000000000000004        21.600000000000001        4.0777428085308172     
   6.4000000000000004        22.400000000000002        4.0760752347701263     
   6.4000000000000004        23.200000000000003        4.0763832402120919     
   6.4000000000000004        24.000000000000000        4.0762981274047672     
   6.4000000000000004        24.800000000000001        4.0776345747437635     
   6.4000000000000004        25.600000000000001        4.0797588619245113     
   6.4000000000000004        26.400000000000002        4.0845295520917944     
   6.4000000000000004        27.200000000000003        4.0885037914899787     
   6.4000000000000004        28.000000000000000        4.0934840846186358     
   6.4000000000000004        28.800000000000001        4.0974281847832472     
   6.4000000000000004        29.600000000000001        4.1000531343728532     
   6.4000000000000004        30.400000000000002        4.1017887304793810     
   6.4000000000000004        31.200000000000003        4.1023639646081014     
   6.4000000000000004        32.000000000000000        4.1015973054262940     
   6.4000000000000004        32.800000000000004        4.1009156312913531     
   6.4000000000000004        33.600000000000001        4.1006682596429522     
   6.4000000000000004        34.399999999999999        4.1006772209555127     
   6.4000000000000004        35.200000000000003        4.1006665228222170     
   6.4000000000000004        36.000000000000000        4.1003841667867764     
   6.4000000000000004        36.800000000000004        4.0989979779000745     
   6.4000000000000004        37.600000000000001        4.0999415684300846     
   6.4000000000000004        38.400000000000006        4.1003132654125034     
   6.4000000000000004        39.200000000000003        4.1004327732065766     
   6.4000000000000004        40.000000000000000        4.1001781983146506     
   6.4000000000000004        40.800000000000004        4.0964726403427942     
   6.4000000000000004        41.600000000000001        4.0967568439166850     
   6.4000000000000004        42.400000000000006        4.0929313808206738     
   6.4000000000000004        43.200000000000003        4.0909730604038490     
   6.4000000000000004        44.000000000000000        4.0920158569076728     
   6.4000000000000004        44.800000000000004        4.0977299759402550     
   6.4000000000000004        45.600000000000001        4.1092889770080294     
   6.4000000000000004        46.400000000000006        4.1275693823624398     
   6.4000000000000004        47.200000000000003        4.1500999191098185     
   6.4000000000000004        48.000000000000000        4.1744838216326334     
   6.4000000000000004        48.800000000000004        4.1979696250755367     
   6.4000000000000004        49.600000000000001        4.2171144950119999     
   6.4000000000000004        50.400000000000006        4.2315011886619578     
   6.4000000000000004        51.200000000000003        4.2334564253710472     
   6.4000000000000004        52.000000000000000        4.2290945614303803     
   6.4000000000000004        52.800000000000004        4.2164278339048318     
   6.4000000000000004        53.600000000000001        4.1976850738480413     
   6.4000000000000004        54.400000000000006        4.1748281765184272     
   6.4000000000000004        55.200000000000003        4.1501746898245964     
   6.4000000000000004        56.000000000000000        4.1276032633955673     
   6.4000000000000004        56.800000000000004        4.1101482461958403     
   6.4000000000000004        57.600000000000001        4.0987040197815459     
   6.4000000000000004        58.400000000000006        4.0928515063618116     
   6.4000000000000004        59.200000000000003        4.0912407479722432     
   6.4000000000000004        60.000000000000000        4.0905765048044644     
   6.4000000000000004        60.800000000000004        4.0958583779590301     
   6.4000000000000004        61.600000000000001        4.0983120351481253     
   6.4000000000000004        62.400000000000006        4.1002571242511987     
   6.4000000000000004        63.200000000000003        4.1005853774903462     
   6.4000000000000004        64.000000000000000        4.1001246088374508     
   6.4000000000000004        64.799999999999997        4.1010238682428222     
   6.4000000000000004        65.600000000000009        4.1007537144158519     
   6.4000000000000004        66.400000000000006        4.1002567175429698     
   6.4000000000000004        67.200000000000003        4.1004213365135174     
   6.4000000000000004        68.000000000000000        4.1006299513905331     
   6.4000000000000004        68.799999999999997        4.1002923590366693     
   6.4000000000000004        69.600000000000009        4.0988389649002501     
   6.4000000000000004        70.400000000000006        4.0966136232580412     
   6.4000000000000004        71.200000000000003        4.0939815913143773     
   6.4000000000000004        72.000000000000000        4.0917096788598704     
   6.4000000000000004        72.799999999999997        4.0909798964889701     
   6.4000000000000004        73.600000000000009        4.0927360254433811     
   6.4000000000000004        74.400000000000006        4.0986964298207607     
   6.4000000000000004        75.200000000000003        4.1095519179176740     
   6.4000000000000004        76.000000000000000        4.1240957621632974     
   6.4000000000000004        76.800000000000011        4.1406117975192673     
   6.4000000000000004        77.600000000000009        4.1564208936095994     
   6.4000000000000004        78.400000000000006        4.1697334251059379     
   6.4000000000000004        79.200000000000003        4.1778210754447764     
   6.4000000000000004        80.000000000000000        4.1816094488956574     
   6.4000000000000004        80.800000000000011        4.1783968415754442     
   6.4000000000000004        81.600000000000009        4.1698729701652839     
   6.4000000000000004        82.400000000000006        4.1566750744415923     
   6.4000000000000004        83.200000000000003        4.1390944324745149     
   6.4000000000000004        84.000000000000000        4.1242487831909669     
   6.4000000000000004        84.800000000000011        4.1093559136740989     
   6.4000000000000004        85.600000000000009        4.0999385119962586     
   6.4000000000000004        86.400000000000006        4.0935159433190584     
   6.4000000000000004        87.200000000000003        4.0911821948031717     
   6.4000000000000004        88.000000000000000        4.0923293269827772     
   6.4000000000000004        88.800000000000011        4.0947952471275997     
   6.4000000000000004        89.600000000000009        4.0976673579572793     
   6.4000000000000004        90.400000000000006        4.0996016035834613     
   6.4000000000000004        91.200000000000003        4.1009056915676192     
   6.4000000000000004        92.000000000000000        4.1026039335699975     
   6.4000000000000004        92.800000000000011        4.1002203668222412     
   6.4000000000000004        93.600000000000009        4.1013896962657004     
   6.4000000000000004        94.400000000000006        4.1012351985976920     
   6.4000000000000004        95.200000000000003        4.0992080720110851     
   6.4000000000000004        96.000000000000000        4.1015917096964607     
   6.4000000000000004        96.800000000000011        4.1002318841267646     
   6.4000000000000004        97.600000000000009        4.1003649074618087     
   6.4000000000000004        98.400000000000006        4.1007048769185923     
   6.4000000000000004        99.200000000000003        4.0986428664139973     
   6.4000000000000004        100.00000000000000        4.1010062877110975     
   6.4000000000000004        100.80000000000001        4.0998668040951749     
   6.4000000000000004        101.60000000000001        4.1000256229695200     
   6.4000000000000004        102.40000000000001        4.0997294160743847     

   7.2000000000000002       0.80000000000000004        4.0994099447273182     
   7.2000000000000002        1.6000000000000001        4.0996005156074311     
   7.2000000000000002        2.4000000000000004        4.1010662253339820     
   7.2000000000000002        3.2000000000000002        4.0998892455741602     
   7.2000000000000002        4.0000000000000000        4.0996582513558710     
   7.2000000000000002        4.8000000000000007        4.0981392055904431     
   7.2000000000000002        5.6000000000000005        4.0993302186204295     
   7.2000000000000002        6.4000000000000004        4.1000652303277656     
   7.2000000000000002        7.2000000000000002        4.1005393581395158     
   7.2000000000000002        8.0000000000000000        4.1013702931000173     
   7.2000000000000002        8.8000000000000007        4.1015048588038452     
   7.2000000000000002        9.6000000000000014        4.1016901161350940     
   7.2000000000000002        10.400000000000000        4.1013254057588098     
   7.2000000000000002        11.200000000000001        4.1002542300997620     
   7.2000000000000002        12.000000000000000        4.0979468464234614     
   7.2000000000000002        12.800000000000001        4.0923829716180773     
   7.2000000000000002        13.600000000000001        4.0863445474523612     
   7.2000000000000002        14.400000000000000        4.0821510469319104     
   7.2000000000000002        15.200000000000001        4.0779614576818446     
   7.2000000000000002        16.000000000000000        4.0765780600524879     
   7.2000000000000002        16.800000000000001        4.0783742598038639     
   7.2000000000000002        17.600000000000001        4.0826646169529361     
   7.2000000000000002        18.400000000000002        4.0887230219843902     
   7.2000000000000002        19.200000000000003        4.0946514200196900     
   7.2000000000000002        20.000000000000000        4.0988182324724036     
   7.2000000000000002        20.800000000000001        4.1002209594599481     
   7.2000000000000002        21.600000000000001        4.0990683024731860     
   7.2000000000000002        22.400000000000002        4.0937648844695769     
   7.2000000000000002        23.200000000000003        4.0888523155424235     
   7.2000000000000002        24.000000000000000        4.0827928725291427     
   7.2000000000000002        24.800000000000001        4.0779891540054960     
   7.2000000000000002        25.600000000000001        4.0759648310860737     
   7.2000000000000002        26.400000000000002        4.0771642531430805     
   7.2000000000000002        27.200000000000003        4.0811074638546021     
   7.2000000000000002        28.000000000000000        4.0868772121203012     
   7.2000000000000002        28.800000000000001        4.0920113027294702     
   7.2000000000000002        29.600000000000001        4.0963768850077269     
   7.2000000000000002        30.400000000000002        4.0998561986520770     
   7.2000000000000002        31.200000000000003        4.1016876094652428     
   7.2000000000000002        32.000000000000000        4.1021144609969475     
   7.2000000000000002        32.800000000000004        4.1019742182940391     
   7.2000000000000002        33.600000000000001        4.1005712052357319     
   7.2000000000000002        34.399999999999999        4.1003979614315140     
   7.2000000000000002        35.200000000000003        4.0980390085861211     
   7.2000000000000002        36.000000000000000        4.1001963738869058     
   7.2000000000000002        36.800000000000004        4.1002397887960340     
   7.2000000000000002        37.600000000000001        4.1019421894481791     
   7.2000000000000002        38.400000000000006        4.1010497168850106     
   7.2000000000000002        39.200000000000003        4.0999580283308834     
   7.2000000000000002        40.000000000000000        4.0996728714577406     
   7.2000000000000002        40.800000000000004        4.0980564199256762     
   7.2000000000000002        41.600000000000001        4.0949496262785958     
   7.2000000000000002        42.400000000000006        4.0912938392466103     
   7.2000000000000002        43.200000000000003        4.0905348085501938     
   7.2000000000000002        44.000000000000000        4.0947975876086531     
   7.2000000000000002        44.800000000000004        4.1055532682132627     
   7.2000000000000002        45.600000000000001        4.1240569352403469     
   7.2000000000000002        46.400000000000006        4.1501612096213272     
   7.2000000000000002        47.200000000000003        4.1814107941822121     
   7.2000000000000002        48.000000000000000        4.2144199025473474     
   7.2000000000000002        48.800000000000004        4.2449560914076967     
   7.2000000000000002        49.600000000000001        4.2695670067918572     
   7.2000000000000002        50.400000000000006        4.2868381191523239     
   7.2000000000000002        51.200000000000003        4.2906747500896554     
   7.2000000000000002        52.000000000000000        4.2848809333158364     
   7.2000000000000002        52.800000000000004        4.2682330585630650     
   7.2000000000000002        53.600000000000001        4.2437865983498666     
   7.2000000000000002        54.400000000000006        4.2139805965987369     
   7.2000000000000002        55.200000000000003        4.1830628864926078     
   7.2000000000000002        56.000000000000000        4.1498129423871033     
   7.2000000000000002        56.800000000000004        4.1244554047978790     
   7.2000000000000002        57.600000000000001        4.1062672339849637     
   7.2000000000000002        58.400000000000006        4.0950391021375907     
   7.2000000000000002        59.200000000000003        4.0906634216374167     
   7.2000000000000002        60.000000000000000        4.0918130927966994     
   7.2000000000000002        60.800000000000004        4.0939312313242802     
   7.2000000000000002        61.600000000000001        4.0974282583291988     
   7.2000000000000002        62.400000000000006        4.0990590842951287     
   7.2000000000000002        63.200000000000003        4.1002656144814136     
   7.2000000000000002        64.000000000000000        4.1051138905328592     
   7.2000000000000002        64.799999999999997        4.1001370611788408     
   7.2000000000000002        65.600000000000009        4.1003439457611712     
   7.2000000000000002        66.400000000000006        4.1004593821136144     
   7.2000000000000002        67.200000000000003        4.1005550047497827     
   7.2000000000000002        68.000000000000000        4.1008156184427209     
   7.2000000000000002        68.799999999999997        4.1000404136660693     
   7.2000000000000002        69.600000000000009        4.0978912236978760     
   7.2000000000000002        70.400000000000006        4.0958232136840476     
   7.2000000000000002        71.200000000000003        4.0919282437563700     
   7.2000000000000002        72.000000000000000        4.0908511035116168     
   7.2000000000000002        72.799999999999997        4.0920519316099675     
   7.2000000000000002        73.600000000000009        4.0979109215741607     
   7.2000000000000002        74.400000000000006        4.1096306473307207     
   7.2000000000000002        75.200000000000003        4.1277393594755116     
   7.2000000000000002        76.000000000000000        4.1492728552122617     
   7.2000000000000002        76.800000000000011        4.1754644941500416     
   7.2000000000000002        77.600000000000009        4.1973063748215660     
   7.2000000000000002        78.400000000000006        4.2170233839610072     
   7.2000000000000002        79.200000000000003        4.2291458160451825     
   7.2000000000000002        80.000000000000000        4.2333509670421634     
   7.2000000000000002        80.800000000000011        4.2290754873981902     
   7.2000000000000002        81.600000000000009        4.2165326968552064     
   7.2000000000000002        82.400000000000006        4.1980451464579742     
   7.2000000000000002        83.200000000000003        4.1753633098595513     
   7.2000000000000002        84.000000000000000        4.1505824225400527     
   7.2000000000000002        84.800000000000011        4.1281506468427667     
   7.2000000000000002        85.600000000000009        4.1109692343244317     
   7.2000000000000002        86.400000000000006        4.0986913898616741     
   7.2000000000000002        87.200000000000003        4.0932831464514345     
   7.2000000000000002        88.000000000000000        4.0923976227134844     
   7.2000000000000002        88.800000000000011        4.0947397331514930     
   7.2000000000000002        89.600000000000009        4.0960626497213521     
   7.2000000000000002        90.400000000000006        4.0991646140204265     
   7.2000000000000002        91.200000000000003        4.1002325390222074     
   7.2000000000000002        92.000000000000000        4.1016252503739876     
   7.2000000000000002        92.800000000000011        4.1020076133356360     
   7.2000000000000002        93.600000000000009        4.1010444909361778     
   7.2000000000000002        94.400000000000006        4.1013641772962126     
   7.2000000000000002        95.200000000000003        4.1015907858926548     
   7.2000000000000002        96.000000000000000        4.1008874158168824     
   7.2000000000000002        96.800000000000011        4.1005206941574803     
   7.2000000000000002        97.600000000000009        4.1004595557260064     
   7.2000000000000002        98.400000000000006        4.1011592560785468     
   7.2000000000000002        99.200000000000003        4.1006939703183871     
   7.2000000000000002        100.00000000000000        4.0998968000603444     
   7.2000000000000002        100.80000000000001        4.1000902483826911     
   7.2000000000000002        101.60000000000001        4.0999895040337035     
   7.2000000000000002        102.40000000000001        4.0987902899017792     

   8.0000000000000000       0.80000000000000004        4.1005355202726692     
   8.0000000000000000        1.6000000000000001        4.0999857043218055     
   8.0000000000000000        2.4000000000000004        4.0993714292532877     
   8.0000000000000000        3.2000000000000002        4.1001248319631092     
   8.0000000000000000        4.0000000000000000        4.1001075482748952     
   8.0000000000000000        4.8000000000000007        4.0998002032437908     
   8.0000000000000000        5.6000000000000005        4.0999539095253974     
   8.0000000000000000        6.4000000000000004        4.1003257851186206     
   8.0000000000000000        7.2000000000000002        4.1010595053812793     
   8.0000000000000000        8.0000000000000000        4.1002934915028373     
   8.0000000000000000        8.8000000000000007        4.1018532591009462     
   8.0000000000000000        9.6000000000000014        4.1013272921105379     
   8.0000000000000000        10.400000000000000        4.0995837546162006     
   8.0000000000000000        11.200000000000001        4.0968894795035578     
   8.0000000000000000        12.000000000000000        4.0906330700785087     
   8.0000000000000000        12.800000000000001        4.0853894374148210     
   8.0000000000000000        13.600000000000001        4.0796163498292204     
   8.0000000000000000        14.400000000000000        4.0762205383644412     
   8.0000000000000000        15.200000000000001        4.0776838930774959     
   8.0000000000000000        16.000000000000000        4.0861121568382242     
   8.0000000000000000        16.800000000000001        4.0968607990255252     
   8.0000000000000000        17.600000000000001        4.1120621722211306     
   8.0000000000000000        18.400000000000002        4.1289480683855357     
   8.0000000000000000        19.200000000000003        4.1439400917491254     
   8.0000000000000000        20.000000000000000        4.1524937979692824     
   8.0000000000000000        20.800000000000001        4.1560783015691838     
   8.0000000000000000        21.600000000000001        4.1536642360836611     
   8.0000000000000000        22.400000000000002        4.1454013148389963     
   8.0000000000000000        23.200000000000003        4.1318531492453969     
   8.0000000000000000        24.000000000000000        4.1149932339841273     
   8.0000000000000000        24.800000000000001        4.0983202805532866     
   8.0000000000000000        25.600000000000001        4.0854412485047247     
   8.0000000000000000        26.400000000000002        4.0776042754845694     
   8.0000000000000000        27.200000000000003        4.0761368225465118     
   8.0000000000000000        28.000000000000000        4.0776909134386008     
   8.0000000000000000        28.800000000000001        4.0852644290589808     
   8.0000000000000000        29.600000000000001        4.0913939919754894     
   8.0000000000000000        30.400000000000002        4.0965350311830679     
   8.0000000000000000        31.200000000000003        4.0998619637887712     
   8.0000000000000000        32.000000000000000        4.1012318185045737     
   8.0000000000000000        32.800000000000004        4.1016315533009227     
   8.0000000000000000        33.600000000000001        4.1012499046424615     
   8.0000000000000000        34.399999999999999        4.1013613762732231     
   8.0000000000000000        35.200000000000003        4.1002852953906990     
   8.0000000000000000        36.000000000000000        4.1016642658704816     
   8.0000000000000000        36.800000000000004        4.1004901419068398     
   8.0000000000000000        37.600000000000001        4.1009169295857983     
   8.0000000000000000        38.400000000000006        4.1007632198163995     
   8.0000000000000000        39.200000000000003        4.0996118546130873     
   8.0000000000000000        40.000000000000000        4.0988811770072600     
   8.0000000000000000        40.800000000000004        4.0950368954980885     
   8.0000000000000000        41.600000000000001        4.0930102561345834     
   8.0000000000000000        42.400000000000006        4.0905020420263511     
   8.0000000000000000        43.200000000000003        4.0915208759469515     
   8.0000000000000000        44.000000000000000        4.0989510578325623     
   8.0000000000000000        44.800000000000004        4.1147843323625519     
   8.0000000000000000        45.600000000000001        4.1404217831950856     
   8.0000000000000000        46.400000000000006        4.1745971486228566     
   8.0000000000000000        47.200000000000003        4.2146051224626353     
   8.0000000000000000        48.000000000000000        4.2547239565005919     
   8.0000000000000000        48.800000000000004        4.2916271665414580     
   8.0000000000000000        49.600000000000001        4.3212419170615446     
   8.0000000000000000        50.400000000000006        4.3386073119771265     
   8.0000000000000000        51.200000000000003        4.3460989222426072     
   8.0000000000000000        52.000000000000000        4.3403765167468524     
   8.0000000000000000        52.800000000000004        4.3208325031993011     
   8.0000000000000000        53.600000000000001        4.2915015161133017     
   8.0000000000000000        54.400000000000006        4.2553558056211847     
   8.0000000000000000        55.200000000000003        4.2138024951646091     
   8.0000000000000000        56.000000000000000        4.1752140645077640     
   8.0000000000000000        56.800000000000004        4.1404020487452682     
   8.0000000000000000        57.600000000000001        4.1155437915767115     
   8.0000000000000000        58.400000000000006        4.0987716790714925     
   8.0000000000000000        59.200000000000003        4.0911980580658343     
   8.0000000000000000        60.000000000000000        4.0904128984046126     
   8.0000000000000000        60.800000000000004        4.0933197797893097     
   8.0000000000000000        61.600000000000001        4.0953207733221566     
   8.0000000000000000        62.400000000000006        4.0983570365736783     
   8.0000000000000000        63.200000000000003        4.1001301385120961     
   8.0000000000000000        64.000000000000000        4.1006773238465790     
   8.0000000000000000        64.799999999999997        4.1002564734279421     
   8.0000000000000000        65.600000000000009        4.1008826914691241     
   8.0000000000000000        66.400000000000006        4.1011111128148467     
   8.0000000000000000        67.200000000000003        4.1011611403286174     
   8.0000000000000000        68.000000000000000        4.1006637294453521     
   8.0000000000000000        68.799999999999997        4.0993195042976254     
   8.0000000000000000        69.600000000000009        4.0967790219306792     
   8.0000000000000000        70.400000000000006        4.0941276477953616     
   8.0000000000000000        71.200000000000003        4.0912665184931045     
   8.0000000000000000        72.000000000000000        4.0906525496448705     
   8.0000000000000000        72.799999999999997        4.0944902061246919     
   8.0000000000000000        73.600000000000009        4.1047051870080136     
   8.0000000000000000        74.400000000000006        4.1245304997520202     
   8.0000000000000000        75.200000000000003        4.1505496606519481     
   8.0000000000000000        76.000000000000000        4.1802488915407645     
   8.0000000000000000        76.800000000000011        4.2138229064630446     
   8.0000000000000000        77.600000000000009        4.2451101314494712     
   8.0000000000000000        78.400000000000006        4.2686826389902857     
   8.0000000000000000        79.200000000000003        4.2853554726059606     
   8.0000000000000000        80.000000000000000        4.2903752534021757     
   8.0000000000000000        80.800000000000011        4.2843546890575528     
   8.0000000000000000        81.600000000000009        4.2692164203149154     
   8.0000000000000000        82.400000000000006        4.2451991663629212     
   8.0000000000000000        83.200000000000003        4.2152141231063283     
   8.0000000000000000        84.000000000000000        4.1817873472513076     
   8.0000000000000000        84.800000000000011        4.1504784378145461     
   8.0000000000000000        85.600000000000009        4.1249555086548009     
   8.0000000000000000        86.400000000000006        4.1068484843899293     
   8.0000000000000000        87.200000000000003        4.0955456398136221     
   8.0000000000000000        88.000000000000000        4.0913809259375569     
   8.0000000000000000        88.800000000000011        4.0907045313764776     
   8.0000000000000000        89.600000000000009        4.0944605593467145     
   8.0000000000000000        90.400000000000006        4.0974356716119038     
   8.0000000000000000        91.200000000000003        4.0999887215169899     
   8.0000000000000000        92.000000000000000        4.0998446725278193     
   8.0000000000000000        92.800000000000011        4.1006379311460872     
   8.0000000000000000        93.600000000000009        4.0997711382589515     
   8.0000000000000000        94.400000000000006        4.0997126255435790     
   8.0000000000000000        95.200000000000003        4.0991658014574002     
   8.0000000000000000        96.000000000000000        4.1010301742842925     
   8.0000000000000000        96.800000000000011        4.1008617656889541     
   8.0000000000000000        97.600000000000009        4.1011644975989512     
   8.0000000000000000        98.400000000000006        4.1014295566710848     
   8.0000000000000000        99.200000000000003        4.1001677741010623     
   8.0000000000000000        100.00000000000000        4.0997229450165129     
   8.0000000000000000        100.80000000000001        4.1006636384404818     
   8.0000000000000000        101.60000000000001        4.0999674355715099     
   8.0000000000000000        102.40000000000001        4.1005735044264915     

   8.8000000000000007       0.80000000000000004        4.1000508427360725     
   8.8000000000000007        1.6000000000000001        4.1004639537169618     
   8.8000000000000007        2.4000000000000004        4.1005696131142582     
   8.8000000000000007        3.2000000000000002        4.0995332212476576     
   8.8000000000000007        4.0000000000000000        4.0973119775393183     
   8.8000000000000007        4.8000000000000007        4.0999826237446566     
   8.8000000000000007        5.6000000000000005        4.0999038385745621     
   8.8000000000000007        6.4000000000000004        4.0993783537633197     
   8.8000000000000007        7.2000000000000002        4.1016158454279710     
   8.8000000000000007        8.0000000000000000        4.1028835270182658     
   8.8000000000000007        8.8000000000000007        4.1019778285586117     
   8.8000000000000007        9.6000000000000014        4.0992933273898293     
   8.8000000000000007        10.400000000000000        4.0969156503613178     
   8.8000000000000007        11.200000000000001        4.0918863953796150     
   8.8000000000000007        12.000000000000000        4.0852071688622278     
   8.8000000000000007        12.800000000000001        4.0773880793970410     
   8.8000000000000007        13.600000000000001        4.0758623513544761     
   8.8000000000000007        14.400000000000000        4.0797714212412490     
   8.8000000000000007        15.200000000000001        4.0930118605436769     
   8.8000000000000007        16.000000000000000        4.1158759791424799     
   8.8000000000000007        16.800000000000001        4.1453239554769556     
   8.8000000000000007        17.600000000000001        4.1771017771110763     
   8.8000000000000007        18.400000000000002        4.2056114783408827     
   8.8000000000000007        19.200000000000003        4.2269823163741664     
   8.8000000000000007        20.000000000000000        4.2415244881670393     
   8.8000000000000007        20.800000000000001        4.2478069774275999     
   8.8000000000000007        21.600000000000001        4.2443511821897513     
   8.8000000000000007        22.400000000000002        4.2324632030047793     
   8.8000000000000007        23.200000000000003        4.2116294241126901     
   8.8000000000000007        24.000000000000000        4.1828250088121317     
   8.8000000000000007        24.800000000000001        4.1494181800423986     
   8.8000000000000007        25.600000000000001        4.1191154021872824     
   8.8000000000000007        26.400000000000002        4.0939491051013501     
   8.8000000000000007        27.200000000000003        4.0802084726565875     
   8.8000000000000007        28.000000000000000        4.0767339081356484     
   8.8000000000000007        28.800000000000001        4.0795345900469400     
   8.8000000000000007        29.600000000000001        4.0847526220153272     
   8.8000000000000007        30.400000000000002        4.0909122098939212     
   8.8000000000000007        31.200000000000003        4.0964589386964194     
   8.8000000000000007        32.000000000000000        4.1002197952653878     
   8.8000000000000007        32.800000000000004        4.1002639590656313     
   8.8000000000000007        33.600000000000001        4.1020916094653508     
   8.8000000000000007        34.399999999999999        4.1011438025723415     
   8.8000000000000007        35.200000000000003        4.1004766035791418     
   8.8000000000000007        36.000000000000000        4.1003087414529658     
   8.8000000000000007        36.800000000000004        4.1003341554997057     
   8.8000000000000007        37.600000000000001        4.1005637915257829     
   8.8000000000000007        38.400000000000006        4.1000090679781245     
   8.8000000000000007        39.200000000000003        4.0997293000425934     
   8.8000000000000007        40.000000000000000        4.0982913099182410     
   8.8000000000000007        40.800000000000004        4.0950634715073857     
   8.8000000000000007        41.600000000000001        4.0919097767804038     
   8.8000000000000007        42.400000000000006        4.0906731069454354     
   8.8000000000000007        43.200000000000003        4.0930147888158963     
   8.8000000000000007        44.000000000000000        4.1038366146967764     
   8.8000000000000007        44.800000000000004        4.1230074651118374     
   8.8000000000000007        45.600000000000001        4.1562462855991775     
   8.8000000000000007        46.400000000000006        4.1988847242630039     
   8.8000000000000007        47.200000000000003        4.2446961534817813     
   8.8000000000000007        48.000000000000000        4.2915416079591937     
   8.8000000000000007        48.800000000000004        4.3327825148588621     
   8.8000000000000007        49.600000000000001        4.3660440169290169     
   8.8000000000000007        50.400000000000006        4.3870262564337938     
   8.8000000000000007        51.200000000000003        4.3940755970664780     
   8.8000000000000007        52.000000000000000        4.3868935680804304     
   8.8000000000000007        52.800000000000004        4.3657216398406193     
   8.8000000000000007        53.600000000000001        4.3340083063198103     
   8.8000000000000007        54.400000000000006        4.2915496247368958     
   8.8000000000000007        55.200000000000003        4.2444724795779347     
   8.8000000000000007        56.000000000000000        4.1976217222011654     
   8.8000000000000007        56.800000000000004        4.1563743298413689     
   8.8000000000000007        57.600000000000001        4.1252528223946276     
   8.8000000000000007        58.400000000000006        4.1017375475943121     
   8.8000000000000007        59.200000000000003        4.0925333021636865     
   8.8000000000000007        60.000000000000000        4.0897179600456992     
   8.8000000000000007        60.800000000000004        4.0917540922257780     
   8.8000000000000007        61.600000000000001        4.0945049377746434     
   8.8000000000000007        62.400000000000006        4.1005171846141382     
   8.8000000000000007        63.200000000000003        4.0994768358722879     
   8.8000000000000007        64.000000000000000        4.1006906983920723     
   8.8000000000000007        64.799999999999997        4.1004344145307563     
   8.8000000000000007        65.600000000000009        4.1001740915980553     
   8.8000000000000007        66.400000000000006        4.0991998776560443     
   8.8000000000000007        67.200000000000003        4.1016085778614180     
   8.8000000000000007        68.000000000000000        4.1011194243234828     
   8.8000000000000007        68.799999999999997        4.0990569921169149     
   8.8000000000000007        69.600000000000009        4.0957024793074543     
   8.8000000000000007        70.400000000000006        4.0925892279046634     
   8.8000000000000007        71.200000000000003        4.0907193696403548     
   8.8000000000000007        72.000000000000000        4.0915234720419935     
   8.8000000000000007        72.799999999999997        4.0992072547669007     
   8.8000000000000007        73.600000000000009        4.1153081438942118     
   8.8000000000000007        74.400000000000006        4.1403836564295631     
   8.8000000000000007        75.200000000000003        4.1744944875406427     
   8.8000000000000007        76.000000000000000        4.2135774895571130     
   8.8000000000000007        76.800000000000011        4.2550663740156072     
   8.8000000000000007        77.600000000000009        4.2918991518968026     
   8.8000000000000007        78.400000000000006        4.3204045903809396     
   8.8000000000000007        79.200000000000003        4.3393255288885761     
   8.8000000000000007        80.000000000000000        4.3464264023457400     
   8.8000000000000007        80.800000000000011        4.3394483860962607     
   8.8000000000000007        81.600000000000009        4.3208520169927356     
   8.8000000000000007        82.400000000000006        4.2916036016988430     
   8.8000000000000007        83.200000000000003        4.2540505751674580     
   8.8000000000000007        84.000000000000000        4.2148146974563332     
   8.8000000000000007        84.800000000000011        4.1750683022593815     
   8.8000000000000007        85.600000000000009        4.1412601829675175     
   8.8000000000000007        86.400000000000006        4.1149917255779318     
   8.8000000000000007        87.200000000000003        4.0984993284338893     
   8.8000000000000007        88.000000000000000        4.0908736234709071     
   8.8000000000000007        88.800000000000011        4.0906338907364450     
   8.8000000000000007        89.600000000000009        4.0934180417143970     
   8.8000000000000007        90.400000000000006        4.0946414045991029     
   8.8000000000000007        91.200000000000003        4.0964638612582869     
   8.8000000000000007        92.000000000000000        4.0974789272805570     
   8.8000000000000007        92.800000000000011        4.0980829672206198     
   8.8000000000000007        93.600000000000009        4.0985468244492846     
   8.8000000000000007        94.400000000000006        4.0988525145245553     
   8.8000000000000007        95.200000000000003        4.0991976093014868     
   8.8000000000000007        96.000000000000000        4.0995407075849046     
   8.8000000000000007        96.800000000000011        4.1001755842473147     
   8.8000000000000007        97.600000000000009        4.1010952531815752     
   8.8000000000000007        98.400000000000006        4.1008924284827160     
   8.8000000000000007        99.200000000000003        4.1008545716148523     
   8.8000000000000007        100.00000000000000        4.1006712266101335     
   8.8000000000000007        100.80000000000001        4.1005712101476242     
   8.8000000000000007        101.60000000000001        4.1002113151316193     
   8.8000000000000007        102.40000000000001        4.0999319266571916     

   9.6000000000000014       0.80000000000000004        4.1002025001007389     
   9.6000000000000014        1.6000000000000001        4.1004237098550718     
   9.6000000000000014        2.4000000000000004        4.1009892145350237     
   9.6000000000000014        3.2000000000000002        4.1007531468262899     
   9.6000000000000014        4.0000000000000000        4.1002957032361067     
   9.6000000000000014        4.8000000000000007        4.1004211331692568     
   9.6000000000000014        5.6000000000000005        4.1003264625875966     
   9.6000000000000014        6.4000000000000004        4.1006513615250064     
   9.6000000000000014        7.2000000000000002        4.1015385862044882     
   9.6000000000000014        8.0000000000000000        4.1020037020093358     
   9.6000000000000014        8.8000000000000007        4.1008141642753113     
   9.6000000000000014        9.6000000000000014        4.0972941887703929     
   9.6000000000000014        10.400000000000000        4.0922524614899611     
   9.6000000000000014        11.200000000000001        4.0855146197330168     
   9.6000000000000014        12.000000000000000        4.0785436389240060     
   9.6000000000000014        12.800000000000001        4.0755450367411648     
   9.6000000000000014        13.600000000000001        4.0809515722497283     
   9.6000000000000014        14.400000000000000        4.1006577102073027     
   9.6000000000000014        15.200000000000001        4.1336971067925292     
   9.6000000000000014        16.000000000000000        4.1792821708887438     
   9.6000000000000014        16.800000000000001        4.2315729593703573     
   9.6000000000000014        17.600000000000001        4.2761825138622997     
   9.6000000000000014        18.400000000000002        4.3119598629990596     
   9.6000000000000014        19.200000000000003        4.3345578130577538     
   9.6000000000000014        20.000000000000000        4.3478149758284221     
   9.6000000000000014        20.800000000000001        4.3519165204662942     
   9.6000000000000014        21.600000000000001        4.3496674923434195     
   9.6000000000000014        22.400000000000002        4.3379350901106273     
   9.6000000000000014        23.200000000000003        4.3167068021812911     
   9.6000000000000014        24.000000000000000        4.2813623183205003     
   9.6000000000000014        24.800000000000001        4.2354623247083794     
   9.6000000000000014        25.600000000000001        4.1843795505045396     
   9.6000000000000014        26.400000000000002        4.1370869247980542     
   9.6000000000000014        27.200000000000003        4.1018879221737237     
   9.6000000000000014        28.000000000000000        4.0822923027603464     
   9.6000000000000014        28.800000000000001        4.0758567934579659     
   9.6000000000000014        29.600000000000001        4.0784089606686909     
   9.6000000000000014        30.400000000000002        4.0849255757724050     
   9.6000000000000014        31.200000000000003        4.0918677152999319     
   9.6000000000000014        32.000000000000000        4.0974805100386043     
   9.6000000000000014        32.800000000000004        4.1007711391866790     
   9.6000000000000014        33.600000000000001        4.1017276760804018     
   9.6000000000000014        34.399999999999999        4.1015138281536307     
   9.6000000000000014        35.200000000000003        4.1009776485760412     
   9.6000000000000014        36.000000000000000        4.1006275311452933     
   9.6000000000000014        36.800000000000004        4.0990996274527340     
   9.6000000000000014        37.600000000000001        4.1011058258206310     
   9.6000000000000014        38.400000000000006        4.1013299796372467     
   9.6000000000000014        39.200000000000003        4.0995321720751576     
   9.6000000000000014        40.000000000000000        4.0975031746440944     
   9.6000000000000014        40.800000000000004        4.0935952056464426     
   9.6000000000000014        41.600000000000001        4.0903874602925709     
   9.6000000000000014        42.400000000000006        4.0904946376514877     
   9.6000000000000014        43.200000000000003        4.0947146249914219     
   9.6000000000000014        44.000000000000000        4.1081422446840259     
   9.6000000000000014        44.800000000000004        4.1331686513692336     
   9.6000000000000014        45.600000000000001        4.1703446661423760     
   9.6000000000000014        46.400000000000006        4.2174523186280428     
   9.6000000000000014        47.200000000000003        4.2660652128513066     
   9.6000000000000014        48.000000000000000        4.3220217601065469     
   9.6000000000000014        48.800000000000004        4.3655782051725698     
   9.6000000000000014        49.600000000000001        4.4007468783311747     
   9.6000000000000014        50.400000000000006        4.4243108236059125     
   9.6000000000000014        51.200000000000003        4.4306827219040361     
   9.6000000000000014        52.000000000000000        4.4237271043900934     
   9.6000000000000014        52.800000000000004        4.4016435450352347     
   9.6000000000000014        53.600000000000001        4.3653267364295756     
   9.6000000000000014        54.400000000000006        4.3204066023297871     
   9.6000000000000014        55.200000000000003        4.2689465445031836     
   9.6000000000000014        56.000000000000000        4.2164948514275302     
   9.6000000000000014        56.800000000000004        4.1698447874248110     
   9.6000000000000014        57.600000000000001        4.1326899834231137     
   9.6000000000000014        58.400000000000006        4.1083625612340944     
   9.6000000000000014        59.200000000000003        4.0947967949645214     
   9.6000000000000014        60.000000000000000        4.0905371134689608     
   9.6000000000000014        60.800000000000004        4.0912106225449083     
   9.6000000000000014        61.600000000000001        4.0946693160998153     
   9.6000000000000014        62.400000000000006        4.0959122575468125     
   9.6000000000000014        63.200000000000003        4.0990168637604452     
   9.6000000000000014        64.000000000000000        4.1002074596380353     
   9.6000000000000014        64.799999999999997        4.1009286106094205     
   9.6000000000000014        65.600000000000009        4.1011994682524673     
   9.6000000000000014        66.400000000000006        4.1007896293156190     
   9.6000000000000014        67.200000000000003        4.1016447217200733     
   9.6000000000000014        68.000000000000000        4.1001121995064524     
   9.6000000000000014        68.799999999999997        4.0982984753811378     
   9.6000000000000014        69.600000000000009        4.0965336974618616     
   9.6000000000000014        70.400000000000006        4.0913361090192089     
   9.6000000000000014        71.200000000000003        4.0904227579905061     
   9.6000000000000014        72.000000000000000        4.0929128063243185     
   9.6000000000000014        72.799999999999997        4.1040327721349756     
   9.6000000000000014        73.600000000000009        4.1252517224263139     
   9.6000000000000014        74.400000000000006        4.1573889684736187     
   9.6000000000000014        75.200000000000003        4.1981097533422718     
   9.6000000000000014        76.000000000000000        4.2447779341667404     
   9.6000000000000014        76.800000000000011        4.2916993950869289     
   9.6000000000000014        77.600000000000009        4.3345998986749876     
   9.6000000000000014        78.400000000000006        4.3662431676247202     
   9.6000000000000014        79.200000000000003        4.3866552442840057     
   9.6000000000000014        80.000000000000000        4.3936821357696578     
   9.6000000000000014        80.800000000000011        4.3868043919875763     
   9.6000000000000014        81.600000000000009        4.3663782474700641     
   9.6000000000000014        82.400000000000006        4.3338161728422495     
   9.6000000000000014        83.200000000000003        4.2929169298242611     
   9.6000000000000014        84.000000000000000        4.2452966996999253     
   9.6000000000000014        84.800000000000011        4.1984997466216143     
   9.6000000000000014        85.600000000000009        4.1579892995151884     
   9.6000000000000014        86.400000000000006        4.1232932998580365     
   9.6000000000000014        87.200000000000003        4.1016542451552844     
   9.6000000000000014        88.000000000000000        4.0898451143794832     
   9.6000000000000014        88.800000000000011        4.0866398987144281     
   9.6000000000000014        89.600000000000009        4.0873103497874643     
   9.6000000000000014        90.400000000000006        4.0906942114121287     
   9.6000000000000014        91.200000000000003        4.0923752145947043     
   9.6000000000000014        92.000000000000000        4.0932302937925131     
   9.6000000000000014        92.800000000000011        4.0952939627264628     
   9.6000000000000014        93.600000000000009        4.0953927987218854     
   9.6000000000000014        94.400000000000006        4.0958620448001328     
   9.6000000000000014        95.200000000000003        4.0962002983154786     
   9.6000000000000014        96.000000000000000        4.0965960918252167     
   9.6000000000000014        96.800000000000011        4.0980388379971782     
   9.6000000000000014        97.600000000000009        4.0989705197151363     
   9.6000000000000014        98.400000000000006        4.1010501324104931     
   9.6000000000000014        99.200000000000003        4.1003373618605758     
   9.6000000000000014        100.00000000000000        4.1013548628454979     
   9.6000000000000014        100.80000000000001        4.1006686707277407     
   9.6000000000000014        101.60000000000001        4.1007528306944234     
   9.6000000000000014        102.40000000000001        4.1001441023038430     

   10.400000000000000       0.80000000000000004        4.0997366188777624     
   10.400000000000000        1.6000000000000001        4.1001421795833686     
   10.400000000000000        2.4000000000000004        4.1001513562318923     
   10.400000000000000        3.2000000000000002        4.0986803326790984     
   10.400000000000000        4.0000000000000000        4.1004642701463370     
   10.400000000000000        4.8000000000000007        4.0985227484126687     
   10.400000000000000        5.6000000000000005        4.1008345972947469     
   10.400000000000000        6.4000000000000004        4.1012384428088833     
   10.400000000000000        7.2000000000000002        4.1025991149122261     
   10.400000000000000        8.0000000000000000        4.1017011623058748     
   10.400000000000000        8.8000000000000007        4.0987787255078683     
   10.400000000000000        9.6000000000000014        4.0937427981652936     
   10.400000000000000        10.400000000000000        4.0862453716551634     
   10.400000000000000        11.200000000000001        4.0781425660372284     
   10.400000000000000        12.000000000000000        4.0757279405683144     
   10.400000000000000        12.800000000000001        4.0820318355916312     
   10.400000000000000        13.600000000000001        4.1041513824318114     
   10.400000000000000        14.400000000000000        4.1447930238205499     
   10.400000000000000        15.200000000000001        4.2042905095278629     
   10.400000000000000        16.000000000000000        4.2736253567665718     
   10.400000000000000        16.800000000000001        4.3375569269799943     
   10.400000000000000        17.600000000000001        4.3819439491000614     
   10.400000000000000        18.400000000000002        4.4073736600149891     
   10.400000000000000        19.200000000000003        4.4151637985542118     
   10.400000000000000        20.000000000000000        4.4146471486260417     
   10.400000000000000        20.800000000000001        4.4149059267336677     
   10.400000000000000        21.600000000000001        4.4144184103595840     
   10.400000000000000        22.400000000000002        4.4125466623401275     
   10.400000000000000        23.200000000000003        4.4034198743641433     
   10.400000000000000        24.000000000000000        4.3808854666456094     
   10.400000000000000        24.800000000000001        4.3378788413780915     
   10.400000000000000        25.600000000000001        4.2762483845657799     
   10.400000000000000        26.400000000000002        4.2068601881061527     
   10.400000000000000        27.200000000000003        4.1460699942089363     
   10.400000000000000        28.000000000000000        4.1035749296166086     
   10.400000000000000        28.800000000000001        4.0812228276872506     
   10.400000000000000        29.600000000000001        4.0748574155605848     
   10.400000000000000        30.400000000000002        4.0797016248527305     
   10.400000000000000        31.200000000000003        4.0867870321031923     
   10.400000000000000        32.000000000000000        4.0939159735791666     
   10.400000000000000        32.800000000000004        4.0983120409759053     
   10.400000000000000        33.600000000000001        4.1007682734882724     
   10.400000000000000        34.399999999999999        4.1014757728652693     
   10.400000000000000        35.200000000000003        4.1012543815073359     
   10.400000000000000        36.000000000000000        4.1008715376334699     
   10.400000000000000        36.800000000000004        4.1008404393319191     
   10.400000000000000        37.600000000000001        4.1008080822677240     
   10.400000000000000        38.400000000000006        4.1003801368368897     
   10.400000000000000        39.200000000000003        4.1019012912528598     
   10.400000000000000        40.000000000000000        4.0948494624062111     
   10.400000000000000        40.800000000000004        4.0940224660173916     
   10.400000000000000        41.600000000000001        4.0932043187548652     
   10.400000000000000        42.400000000000006        4.0906696448205331     
   10.400000000000000        43.200000000000003        4.0958541456099260     
   10.400000000000000        44.000000000000000        4.1105524161902709     
   10.400000000000000        44.800000000000004        4.1389733563548461     
   10.400000000000000        45.600000000000001        4.1797405125540861     
   10.400000000000000        46.400000000000006        4.2292429396944931     
   10.400000000000000        47.200000000000003        4.2854818156184313     
   10.400000000000000        48.000000000000000        4.3382030953080504     
   10.400000000000000        48.800000000000004        4.3854847575991709     
   10.400000000000000        49.600000000000001        4.4227409352885250     
   10.400000000000000        50.400000000000006        4.4449028706074332     
   10.400000000000000        51.200000000000003        4.4535476677443073     
   10.400000000000000        52.000000000000000        4.4421237732926295     
   10.400000000000000        52.800000000000004        4.4238906503991098     
   10.400000000000000        53.600000000000001        4.3868258052897664     
   10.400000000000000        54.400000000000006        4.3392773026512819     
   10.400000000000000        55.200000000000003        4.2853810584249290     
   10.400000000000000        56.000000000000000        4.2294123086190041     
   10.400000000000000        56.800000000000004        4.1790380710597645     
   10.400000000000000        57.600000000000001        4.1387996652223009     
   10.400000000000000        58.400000000000006        4.1104604600541608     
   10.400000000000000        59.200000000000003        4.0957717645274236     
   10.400000000000000        60.000000000000000        4.0902158869812730     
   10.400000000000000        60.800000000000004        4.0911201703351230     
   10.400000000000000        61.600000000000001        4.0943296579664281     
   10.400000000000000        62.400000000000006        4.0972697594989347     
   10.400000000000000        63.200000000000003        4.0989526192875099     
   10.400000000000000        64.000000000000000        4.0998663135070021     
   10.400000000000000        64.799999999999997        4.1005793718500705     
   10.400000000000000        65.600000000000009        4.1020394898224692     
   10.400000000000000        66.400000000000006        4.1021990490944535     
   10.400000000000000        67.200000000000003        4.1005910014322859     
   10.400000000000000        68.000000000000000        4.0998239295134162     
   10.400000000000000        68.799999999999997        4.0976880462044756     
   10.400000000000000        69.600000000000009        4.0948708009061878     
   10.400000000000000        70.400000000000006        4.0912322658844493     
   10.400000000000000        71.200000000000003        4.0902780145864197     
   10.400000000000000        72.000000000000000        4.0945427092470359     
   10.400000000000000        72.799999999999997        4.1079038809127209     
   10.400000000000000        73.600000000000009        4.1334561456963801     
   10.400000000000000        74.400000000000006        4.1706114863593067     
   10.400000000000000        75.200000000000003        4.2166878264548009     
   10.400000000000000        76.000000000000000        4.2691240365176428     
   10.400000000000000        76.800000000000011        4.3206326340414822     
   10.400000000000000        77.600000000000009        4.3660469747126855     
   10.400000000000000        78.400000000000006        4.4021174202915354     
   10.400000000000000        79.200000000000003        4.4233145869568622     
   10.400000000000000        80.000000000000000        4.4303440910033576     
   10.400000000000000        80.800000000000011        4.4253354419943998     
   10.400000000000000        81.600000000000009        4.4016170972489332     
   10.400000000000000        82.400000000000006        4.3670470780349708     
   10.400000000000000        83.200000000000003        4.3207770052219887     
   10.400000000000000        84.000000000000000        4.2701560880572220     
   10.400000000000000        84.800000000000011        4.2158607247862294     
   10.400000000000000        85.600000000000009        4.1687755864984908     
   10.400000000000000        86.400000000000006        4.1309641939907005     
   10.400000000000000        87.200000000000003        4.1035372630058689     
   10.400000000000000        88.000000000000000        4.0885972214270883     
   10.400000000000000        88.800000000000011        4.0823231186375502     
   10.400000000000000        89.600000000000009        4.0835189926580595     
   10.400000000000000        90.400000000000006        4.0865290853278147     
   10.400000000000000        91.200000000000003        4.0884018966645730     
   10.400000000000000        92.000000000000000        4.0916382439950594     
   10.400000000000000        92.800000000000011        4.0913910990626405     
   10.400000000000000        93.600000000000009        4.0923013750701074     
   10.400000000000000        94.400000000000006        4.0922301267771504     
   10.400000000000000        95.200000000000003        4.0926454921091775     
   10.400000000000000        96.000000000000000        4.0938123255047438     
   10.400000000000000        96.800000000000011        4.0953211969195928     
   10.400000000000000        97.600000000000009        4.0965450862575254     
   10.400000000000000        98.400000000000006        4.0975257350111240     
   10.400000000000000        99.200000000000003        4.0986321439221474     
   10.400000000000000        100.00000000000000        4.1013395229400622     
   10.400000000000000        100.80000000000001        4.1011416739384936     
   10.400000000000000        101.60000000000001        4.1009876072538578     
   10.400000000000000        102.40000000000001        4.0998925323278579     

   11.200000000000001       0.80000000000000004        4.1000799478358898     
   11.200000000000001        1.6000000000000001        4.1001024404249797     
   11.200000000000001        2.4000000000000004        4.1000496164427771     
   11.200000000000001        3.2000000000000002        4.1003885347875784     
   11.200000000000001        4.0000000000000000        4.1001504290353399     
   11.200000000000001        4.8000000000000007        4.1005718123610890     
   11.200000000000001        5.6000000000000005        4.1011338302822944     
   11.200000000000001        6.4000000000000004        4.1015638057401587     
   11.200000000000001        7.2000000000000002        4.1009548207665016     
   11.200000000000001        8.0000000000000000        4.1007424504831489     
   11.200000000000001        8.8000000000000007        4.0961895852121764     
   11.200000000000001        9.6000000000000014        4.0894785334053116     
   11.200000000000001        10.400000000000000        4.0816072111718480     
   11.200000000000001        11.200000000000001        4.0772405747715732     
   11.200000000000001        12.000000000000000        4.0802951116296793     
   11.200000000000001        12.800000000000001        4.0992474004616204     
   11.200000000000001        13.600000000000001        4.1451325467989086     
   11.200000000000001        14.400000000000000        4.2139024255724751     
   11.200000000000001        15.200000000000001        4.2983186850776800     
   11.200000000000001        16.000000000000000        4.3782055792817509     
   11.200000000000001        16.800000000000001        4.4281289908739208     
   11.200000000000001        17.600000000000001        4.4335109954276017     
   11.200000000000001        18.400000000000002        4.4054838756265902     
   11.200000000000001        19.200000000000003        4.3738495973933844     
   11.200000000000001        20.000000000000000        4.3553083217522950     
   11.200000000000001        20.800000000000001        4.3477737026208363     
   11.200000000000001        21.600000000000001        4.3492560697801128     
   11.200000000000001        22.400000000000002        4.3626081499654639     
   11.200000000000001        23.200000000000003        4.3894325989615606     
   11.200000000000001        24.000000000000000        4.4178176319801956     
   11.200000000000001        24.800000000000001        4.4183135385775243     
   11.200000000000001        25.600000000000001        4.3749574822985196     
   11.200000000000001        26.400000000000002        4.3006019081431992     
   11.200000000000001        27.200000000000003        4.2140559393504420     
   11.200000000000001        28.000000000000000        4.1447612426190741     
   11.200000000000001        28.800000000000001        4.1004840673940004     
   11.200000000000001        29.600000000000001        4.0778667055492024     
   11.200000000000001        30.400000000000002        4.0764692072489375     
   11.200000000000001        31.200000000000003        4.0823443374395278     
   11.200000000000001        32.000000000000000        4.0894798195501920     
   11.200000000000001        32.800000000000004        4.0960899036994620     
   11.200000000000001        33.600000000000001        4.0999701224810288     
   11.200000000000001        34.399999999999999        4.1011622806601800     
   11.200000000000001        35.200000000000003        4.1010063839823268     
   11.200000000000001        36.000000000000000        4.1007575455448873     
   11.200000000000001        36.800000000000004        4.1020621643474326     
   11.200000000000001        37.600000000000001        4.0999437438678132     
   11.200000000000001        38.400000000000006        4.1008353300199465     
   11.200000000000001        39.200000000000003        4.0993011352838469     
   11.200000000000001        40.000000000000000        4.0974949417644577     
   11.200000000000001        40.800000000000004        4.0943607427603457     
   11.200000000000001        41.600000000000001        4.0908514080001295     
   11.200000000000001        42.400000000000006        4.0909007077762780     
   11.200000000000001        43.200000000000003        4.0963403619418912     
   11.200000000000001        44.000000000000000        4.1119747031237663     
   11.200000000000001        44.800000000000004        4.1414567608167179     
   11.200000000000001        45.600000000000001        4.1826975973395175     
   11.200000000000001        46.400000000000006        4.2339484689242868     
   11.200000000000001        47.200000000000003        4.2898612731358403     
   11.200000000000001        48.000000000000000        4.3462173923646290     
   11.200000000000001        48.800000000000004        4.3939772384847124     
   11.200000000000001        49.600000000000001        4.4303371829568050     
   11.200000000000001        50.400000000000006        4.4491723273336836     
   11.200000000000001        51.200000000000003        4.4609563295010046     
   11.200000000000001        52.000000000000000        4.4533064679830821     
   11.200000000000001        52.800000000000004        4.4302975440162067     
   11.200000000000001        53.600000000000001        4.3955865325521444     
   11.200000000000001        54.400000000000006        4.3462879577889577     
   11.200000000000001        55.200000000000003        4.2916944933924803     
   11.200000000000001        56.000000000000000        4.2343861593702643     
   11.200000000000001        56.800000000000004        4.1827615373175755     
   11.200000000000001        57.600000000000001        4.1411937661793461     
   11.200000000000001        58.400000000000006        4.1125868002451806     
   11.200000000000001        59.200000000000003        4.0973114223218490     
   11.200000000000001        60.000000000000000        4.0915712856425097     
   11.200000000000001        60.800000000000004        4.0918634137899188     
   11.200000000000001        61.600000000000001        4.0941385719513397     
   11.200000000000001        62.400000000000006        4.0978833688804146     
   11.200000000000001        63.200000000000003        4.0996098432223995     
   11.200000000000001        64.000000000000000        4.1003368275960375     
   11.200000000000001        64.799999999999997        4.1007650093205958     
   11.200000000000001        65.600000000000009        4.1007203962717327     
   11.200000000000001        66.400000000000006        4.1009623675545885     
   11.200000000000001        67.200000000000003        4.1002087505283642     
   11.200000000000001        68.000000000000000        4.0979270765118585     
   11.200000000000001        68.799999999999997        4.0965013289013079     
   11.200000000000001        69.600000000000009        4.0945706390356955     
   11.200000000000001        70.400000000000006        4.0911579039910331     
   11.200000000000001        71.200000000000003        4.0899653812735162     
   11.200000000000001        72.000000000000000        4.0955877960800882     
   11.200000000000001        72.799999999999997        4.1105647353570625     
   11.200000000000001        73.600000000000009        4.1383590489970326     
   11.200000000000001        74.400000000000006        4.1794572466475870     
   11.200000000000001        75.200000000000003        4.2304512879442226     
   11.200000000000001        76.000000000000000        4.2849773820948576     
   11.200000000000001        76.800000000000011        4.3389674513161314     
   11.200000000000001        77.600000000000009        4.3861623738945212     
   11.200000000000001        78.400000000000006        4.4231814200449735     
   11.200000000000001        79.200000000000003        4.4437498138178295     
   11.200000000000001        80.000000000000000        4.4534071526957613     
   11.200000000000001        80.800000000000011        4.4459436362550351     
   11.200000000000001        81.600000000000009        4.4240399991963892     
   11.200000000000001        82.400000000000006        4.3878548162616928     
   11.200000000000001        83.200000000000003        4.3402140999354568     
   11.200000000000001        84.000000000000000        4.2844455595729887     
   11.200000000000001        84.800000000000011        4.2269762690596178     
   11.200000000000001        85.600000000000009        4.1750266464723138     
   11.200000000000001        86.400000000000006        4.1323081898376239     
   11.200000000000001        87.200000000000003        4.1037801480747866     
   11.200000000000001        88.000000000000000        4.0871698284698681     
   11.200000000000001        88.800000000000011        4.0807569748294075     
   11.200000000000001        89.600000000000009        4.0814307519510349     
   11.200000000000001        90.400000000000006        4.0844879872243709     
   11.200000000000001        91.200000000000003        4.0880380932065590     
   11.200000000000001        92.000000000000000        4.0906210581867892     
   11.200000000000001        92.800000000000011        4.0899033617035965     
   11.200000000000001        93.600000000000009        4.0921976742535549     
   11.200000000000001        94.400000000000006        4.0903504601197316     
   11.200000000000001        95.200000000000003        4.0909324904128459     
   11.200000000000001        96.000000000000000        4.0905912938455753     
   11.200000000000001        96.800000000000011        4.0923827568065434     
   11.200000000000001        97.600000000000009        4.0937909775364174     
   11.200000000000001        98.400000000000006        4.0974224203100933     
   11.200000000000001        99.200000000000003        4.0973067640594243     
   11.200000000000001        100.00000000000000        4.0995039586018951     
   11.200000000000001        100.80000000000001        4.0995466798710805     
   11.200000000000001        101.60000000000001        4.1008291128687508     
   11.200000000000001        102.40000000000001        4.1004889217300065     

   12.000000000000000       0.80000000000000004        4.1006650094603323     
   12.000000000000000        1.6000000000000001        4.1004724624431006     
   12.000000000000000        2.4000000000000004        4.1001894352185682     
   12.000000000000000        3.2000000000000002        4.0996002811816163     
   12.000000000000000        4.0000000000000000        4.0999258239295440     
   12.000000000000000        4.8000000000000007        4.1005342973045300     
   12.000000000000000        5.6000000000000005        4.1016355751723284     
   12.000000000000000        6.4000000000000004        4.1021357674622241     
   12.000000000000000        7.2000000000000002        4.1008387992924940     
   12.000000000000000        8.0000000000000000        4.0985642371105859     
   12.000000000000000        8.8000000000000007        4.0930616805443307     
   12.000000000000000        9.6000000000000014        4.0835664766431634     
   12.000000000000000        10.400000000000000        4.0772888135391678     
   12.000000000000000        11.200000000000001        4.0777461512820929     
   12.000000000000000        12.000000000000000        4.0944028208062457     
   12.000000000000000        12.800000000000001        4.1363685754323694     
   12.000000000000000        13.600000000000001        4.2076346254417683     
   12.000000000000000        14.400000000000000        4.2983084380213956     
   12.000000000000000        15.200000000000001        4.3910844827195845     
   12.000000000000000        16.000000000000000        4.4516484687740157     
   12.000000000000000        16.800000000000001        4.4390369352147827     
   12.000000000000000        17.600000000000001        4.3311972644373791     
   12.000000000000000        18.400000000000002        4.1811944884872956     
   12.000000000000000        19.200000000000003        4.0946454959302390     
   12.000000000000000        20.000000000000000        4.0683750110951662     
   12.000000000000000        20.800000000000001        4.0594339358928044     
   12.000000000000000        21.600000000000001        4.0606048156647487     
   12.000000000000000        22.400000000000002        4.0800294504830967     
   12.000000000000000        23.200000000000003        4.1614763843490765     
   12.000000000000000        24.000000000000000        4.3099821882283242     
   12.000000000000000        24.800000000000001        4.4231143060964797     
   12.000000000000000        25.600000000000001        4.4444445125057763     
   12.000000000000000        26.400000000000002        4.3897649889246573     
   12.000000000000000        27.200000000000003        4.2979394037514291     
   12.000000000000000        28.000000000000000        4.2044416713467632     
   12.000000000000000        28.800000000000001        4.1334902198433756     
   12.000000000000000        29.600000000000001        4.0924377432919750     
   12.000000000000000        30.400000000000002        4.0775609364595793     
   12.000000000000000        31.200000000000003        4.0769297083460732     
   12.000000000000000        32.000000000000000        4.0853343032644238     
   12.000000000000000        32.800000000000004        4.0929281634965422     
   12.000000000000000        33.600000000000001        4.0994719750266162     
   12.000000000000000        34.399999999999999        4.1009645085798212     
   12.000000000000000        35.200000000000003        4.1021397523575978     
   12.000000000000000        36.000000000000000        4.1013053607513417     
   12.000000000000000        36.800000000000004        4.1007563346518729     
   12.000000000000000        37.600000000000001        4.1013862395627427     
   12.000000000000000        38.400000000000006        4.1010989714822665     
   12.000000000000000        39.200000000000003        4.0999523137771066     
   12.000000000000000        40.000000000000000        4.0976567735011304     
   12.000000000000000        40.800000000000004        4.0942093658543897     
   12.000000000000000        41.600000000000001        4.0909564705071002     
   12.000000000000000        42.400000000000006        4.0916015048303915     
   12.000000000000000        43.200000000000003        4.0942602951873948     
   12.000000000000000        44.000000000000000        4.1112086369723002     
   12.000000000000000        44.800000000000004        4.1356452089671611     
   12.000000000000000        45.600000000000001        4.1793792527156288     
   12.000000000000000        46.400000000000006        4.2294078928618921     
   12.000000000000000        47.200000000000003        4.2849636948654251     
   12.000000000000000        48.000000000000000        4.3397195030840932     
   12.000000000000000        48.800000000000004        4.3873494878823633     
   12.000000000000000        49.600000000000001        4.4243350047106658     
   12.000000000000000        50.400000000000006        4.4451271846983040     
   12.000000000000000        51.200000000000003        4.4530736059473179     
   12.000000000000000        52.000000000000000        4.4465081516130747     
   12.000000000000000        52.800000000000004        4.4230634965844375     
   12.000000000000000        53.600000000000001        4.3867628354983195     
   12.000000000000000        54.400000000000006        4.3407390705266735     
   12.000000000000000        55.200000000000003        4.2862425081693889     
   12.000000000000000        56.000000000000000        4.2299184166688626     
   12.000000000000000        56.800000000000004        4.1809167390847763     
   12.000000000000000        57.600000000000001        4.1401543002563761     
   12.000000000000000        58.400000000000006        4.1127136368935080     
   12.000000000000000        59.200000000000003        4.0976569452136014     
   12.000000000000000        60.000000000000000        4.0924273000377918     
   12.000000000000000        60.800000000000004        4.0931726433443112     
   12.000000000000000        61.600000000000001        4.0944886763065114     
   12.000000000000000        62.400000000000006        4.0998417580075639     
   12.000000000000000        63.200000000000003        4.1013142836597938     
   12.000000000000000        64.000000000000000        4.1016315590035255     
   12.000000000000000        64.799999999999997        4.1014332439009769     
   12.000000000000000        65.600000000000009        4.1006421260396984     
   12.000000000000000        66.400000000000006        4.1007747746626650     
   12.000000000000000        67.200000000000003        4.1009497142308451     
   12.000000000000000        68.000000000000000        4.1005954699884555     
   12.000000000000000        68.799999999999997        4.0973223794561493     
   12.000000000000000        69.600000000000009        4.0939105018068611     
   12.000000000000000        70.400000000000006        4.0914423049123654     
   12.000000000000000        71.200000000000003        4.0900033269748342     
   12.000000000000000        72.000000000000000        4.0961274757030282     
   12.000000000000000        72.799999999999997        4.1118348522734181     
   12.000000000000000        73.600000000000009        4.1405090394570205     
   12.000000000000000        74.400000000000006        4.1817710845223512     
   12.000000000000000        75.200000000000003        4.2333184226538982     
   12.000000000000000        76.000000000000000        4.2909245091371000     
   12.000000000000000        76.800000000000011        4.3459791680293485     
   12.000000000000000        77.600000000000009        4.3937237471199593     
   12.000000000000000        78.400000000000006        4.4306083987836686     
   12.000000000000000        79.200000000000003        4.4533453040071960     
   12.000000000000000        80.000000000000000        4.4611736896016962     
   12.000000000000000        80.800000000000011        4.4537201191067757     
   12.000000000000000        81.600000000000009        4.4310339377544512     
   12.000000000000000        82.400000000000006        4.3941781309177781     
   12.000000000000000        83.200000000000003        4.3452923943130015     
   12.000000000000000        84.000000000000000        4.2880902448376350     
   12.000000000000000        84.800000000000011        4.2290819696567663     
   12.000000000000000        85.600000000000009        4.1760831774411376     
   12.000000000000000        86.400000000000006        4.1328570111241012     
   12.000000000000000        87.200000000000003        4.1030576179278917     
   12.000000000000000        88.000000000000000        4.0869055573617139     
   12.000000000000000        88.800000000000011        4.0830450931206599     
   12.000000000000000        89.600000000000009        4.0839963839123623     
   12.000000000000000        90.400000000000006        4.0895912136702330     
   12.000000000000000        91.200000000000003        4.0932177206264173     
   12.000000000000000        92.000000000000000        4.0958799006580806     
   12.000000000000000        92.800000000000011        4.0962088847544766     
   12.000000000000000        93.600000000000009        4.0948478950463425     
   12.000000000000000        94.400000000000006        4.0929317405474501     
   12.000000000000000        95.200000000000003        4.0914935239824715     
   12.000000000000000        96.000000000000000        4.0906988383984499     
   12.000000000000000        96.800000000000011        4.0911405934359850     
   12.000000000000000        97.600000000000009        4.0914464086656004     
   12.000000000000000        98.400000000000006        4.0932664221636026     
   12.000000000000000        99.200000000000003        4.0955157082804092     
   12.000000000000000        100.00000000000000        4.0978760889400334     
   12.000000000000000        100.80000000000001        4.0983758280307461     
   12.000000000000000        101.60000000000001        4.1001590575147970     
   12.000000000000000        102.40000000000001        4.1003803658743152     

   12.800000000000001       0.80000000000000004        4.1009466654511648     
   12.800000000000001        1.6000000000000001        4.1006101516115194     
   12.800000000000001        2.4000000000000004        4.1026966657541992     
   12.800000000000001        3.2000000000000002        4.0998993932077603     
   12.800000000000001        4.0000000000000000        4.0975781971862482     
   12.800000000000001        4.8000000000000007        4.1005285782783512     
   12.800000000000001        5.6000000000000005        4.1018494289439253     
   12.800000000000001        6.4000000000000004        4.1022209393625415     
   12.800000000000001        7.2000000000000002        4.1003573778698703     
   12.800000000000001        8.0000000000000000        4.0967225939602541     
   12.800000000000001        8.8000000000000007        4.0887208104148574     
   12.800000000000001        9.6000000000000014        4.0815100344419619     
   12.800000000000001        10.400000000000000        4.0760251329894146     
   12.800000000000001        11.200000000000001        4.0852033267896299     
   12.800000000000001        12.000000000000000        4.1183123840532456     
   12.800000000000001        12.800000000000001        4.1829137037619262     
   12.800000000000001        13.600000000000001        4.2755759122444106     
   12.800000000000001        14.400000000000000        4.3758054620794411     
   12.800000000000001        15.200000000000001        4.4461709804220071     
   12.800000000000001        16.000000000000000        4.4401726232268572     
   12.800000000000001        16.800000000000001        4.3122113478129522     
   12.800000000000001        17.600000000000001        4.0597230982819461     
   12.800000000000001        18.400000000000002        3.4950175596333004     
   12.800000000000001        19.200000000000003        3.4894786698440927     
   12.800000000000001        20.000000000000000        3.4893259200402920     
   12.800000000000001        20.800000000000001        3.4913401736959226     
   12.800000000000001        21.600000000000001        3.4958894993770722     
   12.800000000000001        22.400000000000002        3.4892018646357097     
   12.800000000000001        23.200000000000003        3.4923780807845990     
   12.800000000000001        24.000000000000000        4.0435378242873279     
   12.800000000000001        24.800000000000001        4.2997862454426699     
   12.800000000000001        25.600000000000001        4.4377757922365451     
   12.800000000000001        26.400000000000002        4.4497038970380807     
   12.800000000000001        27.200000000000003        4.3790851611070059     
   12.800000000000001        28.000000000000000        4.2744518829392026     
   12.800000000000001        28.800000000000001        4.1793200449238528     
   12.800000000000001        29.600000000000001        4.1150034590870597     
   12.800000000000001        30.400000000000002        4.0848274486938783     
   12.800000000000001        31.200000000000003        4.0755168961815089     
   12.800000000000001        32.000000000000000        4.0818106248784236     
   12.800000000000001        32.800000000000004        4.0888801586368828     
   12.800000000000001        33.600000000000001        4.0962985508416399     
   12.800000000000001        34.399999999999999        4.1007544777254461     
   12.800000000000001        35.200000000000003        4.1018171637409342     
   12.800000000000001        36.000000000000000        4.1015675853253581     
   12.800000000000001        36.800000000000004        4.1011517661352972     
   12.800000000000001        37.600000000000001        4.1009562010227567     
   12.800000000000001        38.400000000000006        4.1016431778017850     
   12.800000000000001        39.200000000000003        4.0994831103558482     
   12.800000000000001        40.000000000000000        4.0992570259910943     
   12.800000000000001        40.800000000000004        4.0942916872883099     
   12.800000000000001        41.600000000000001        4.0919434191778024     
   12.800000000000001        42.400000000000006        4.0900806426218361     
   12.800000000000001        43.200000000000003        4.0944891301943382     
   12.800000000000001        44.000000000000000        4.1067211884667554     
   12.800000000000001        44.800000000000004        4.1322749168929978     
   12.800000000000001        45.600000000000001        4.1703316467551996     
   12.800000000000001        46.400000000000006        4.2166837458003856     
   12.800000000000001        47.200000000000003        4.2697168736810331     
   12.800000000000001        48.000000000000000        4.3214910165413452     
   12.800000000000001        48.800000000000004        4.3664692991194984     
   12.800000000000001        49.600000000000001        4.4008921091038227     
   12.800000000000001        50.400000000000006        4.4226143692357001     
   12.800000000000001        51.200000000000003        4.4305032737225671     
   12.800000000000001        52.000000000000000        4.4245667749245454     
   12.800000000000001        52.800000000000004        4.4026199603545875     
   12.800000000000001        53.600000000000001        4.3679967198970253     
   12.800000000000001        54.400000000000006        4.3230319709669143     
   12.800000000000001        55.200000000000003        4.2711688066187659     
   12.800000000000001        56.000000000000000        4.2188209944383885     
   12.800000000000001        56.800000000000004        4.1717387647353465     
   12.800000000000001        57.600000000000001        4.1350819534443986     
   12.800000000000001        58.400000000000006        4.1106678666317205     
   12.800000000000001        59.200000000000003        4.0970950153400256     
   12.800000000000001        60.000000000000000        4.0928711878087682     
   12.800000000000001        60.800000000000004        4.0944478895823906     
   12.800000000000001        61.600000000000001        4.0975137364465732     
   12.800000000000001        62.400000000000006        4.1006170024151158     
   12.800000000000001        63.200000000000003        4.1024640401957679     
   12.800000000000001        64.000000000000000        4.1029244453708227     
   12.800000000000001        64.799999999999997        4.1022716283671716     
   12.800000000000001        65.600000000000009        4.1015285850743872     
   12.800000000000001        66.400000000000006        4.1015481042006323     
   12.800000000000001        67.200000000000003        4.1007583942585901     
   12.800000000000001        68.000000000000000        4.0995992379714590     
   12.800000000000001        68.799999999999997        4.0979539697810967     
   12.800000000000001        69.600000000000009        4.0945946231228003     
   12.800000000000001        70.400000000000006        4.0927887878575344     
   12.800000000000001        71.200000000000003        4.0906579068106597     
   12.800000000000001        72.000000000000000        4.0957808844564223     
   12.800000000000001        72.799999999999997        4.1107265293152118     
   12.800000000000001        73.600000000000009        4.1395763968045491     
   12.800000000000001        74.400000000000006        4.1788626950156997     
   12.800000000000001        75.200000000000003        4.2297045254614032     
   12.800000000000001        76.000000000000000        4.2838539681318970     
   12.800000000000001        76.800000000000011        4.3398067112629368     
   12.800000000000001        77.600000000000009        4.3875180325898420     
   12.800000000000001        78.400000000000006        4.4236507520725326     
   12.800000000000001        79.200000000000003        4.4456767103429486     
   12.800000000000001        80.000000000000000        4.4533968734750680     
   12.800000000000001        80.800000000000011        4.4459705187448524     
   12.800000000000001        81.600000000000009        4.4230923830671305     
   12.800000000000001        82.400000000000006        4.3860901727313202     
   12.800000000000001        83.200000000000003        4.3372806379448630     
   12.800000000000001        84.000000000000000        4.2811725990790004     
   12.800000000000001        84.800000000000011        4.2224943516864730     
   12.800000000000001        85.600000000000009        4.1710148537409868     
   12.800000000000001        86.400000000000006        4.1294528635240635     
   12.800000000000001        87.200000000000003        4.1042190084397987     
   12.800000000000001        88.000000000000000        4.0908582043426760     
   12.800000000000001        88.800000000000011        4.0891512117406092     
   12.800000000000001        89.600000000000009        4.0941121294888543     
   12.800000000000001        90.400000000000006        4.1025296225739920     
   12.800000000000001        91.200000000000003        4.1085788839623483     
   12.800000000000001        92.000000000000000        4.1121991436104395     
   12.800000000000001        92.800000000000011        4.1131221648155387     
   12.800000000000001        93.600000000000009        4.1090060691299390     
   12.800000000000001        94.400000000000006        4.1038300749152361     
   12.800000000000001        95.200000000000003        4.0990455813131979     
   12.800000000000001        96.000000000000000        4.0947997194374492     
   12.800000000000001        96.800000000000011        4.0912490723000117     
   12.800000000000001        97.600000000000009        4.0927300759381167     
   12.800000000000001        98.400000000000006        4.0911007323482869     
   12.800000000000001        99.200000000000003        4.0936122666244410     
   12.800000000000001        100.00000000000000        4.0972971195385561     
   12.800000000000001        100.80000000000001        4.0975309569596963     
   12.800000000000001        101.60000000000001        4.0992132743081768     
   12.800000000000001        102.40000000000001        4.1012401222766206     

   13.600000000000001       0.80000000000000004        4.1008236938083193     
   13.600000000000001        1.6000000000000001        4.1006479649080347     
   13.600000000000001        2.4000000000000004        4.1000283780624400     
   13.600000000000001        3.2000000000000002        4.0997833699210124     
   13.600000000000001        4.0000000000000000        4.1003246109664380     
   13.600000000000001        4.8000000000000007        4.1014905323026811     
   13.600000000000001        5.6000000000000005        4.1023450225082749     
   13.600000000000001        6.4000000000000004        4.1018909401816348     
   13.600000000000001        7.2000000000000002        4.0988792247582380     
   13.600000000000001        8.0000000000000000        4.0929997351615262     
   13.600000000000001        8.8000000000000007        4.0864330613879316     
   13.600000000000001        9.6000000000000014        4.0776470631401578     
   13.600000000000001        10.400000000000000        4.0789369199810475     
   13.600000000000001        11.200000000000001        4.0984984401576279     
   13.600000000000001        12.000000000000000        4.1487784799933571     
   13.600000000000001        12.800000000000001        4.2338476784103145     
   13.600000000000001        13.600000000000001        4.3380509095173041     
   13.600000000000001        14.400000000000000        4.4198996265335291     
   13.600000000000001        15.200000000000001        4.4276320433342251     
   13.600000000000001        16.000000000000000        4.3042963983350324     
   13.600000000000001        16.800000000000001        4.0444545194143950     
   13.600000000000001        17.600000000000001        3.4961772050538391     
   13.600000000000001        18.400000000000002        3.4843279377574632     
   13.600000000000001        19.200000000000003        3.4920135886034740     
   13.600000000000001        20.000000000000000        3.4908680573838295     
   13.600000000000001        20.800000000000001        3.4932425495062902     
   13.600000000000001        21.600000000000001        3.4948785912872982     
   13.600000000000001        22.400000000000002        3.4972975255729382     
   13.600000000000001        23.200000000000003        3.4844198818745924     
   13.600000000000001        24.000000000000000        3.4992865901844890     
   13.600000000000001        24.800000000000001        4.0417831164689169     
   13.600000000000001        25.600000000000001        4.3102654213328000     
   13.600000000000001        26.400000000000002        4.4395174263927188     
   13.600000000000001        27.200000000000003        4.4300348081429135     
   13.600000000000001        28.000000000000000        4.3396347964711506     
   13.600000000000001        28.800000000000001        4.2306418374758676     
   13.600000000000001        29.600000000000001        4.1435615150174554     
   13.600000000000001        30.400000000000002        4.0950099595328524     
   13.600000000000001        31.200000000000003        4.0782265634641588     
   13.600000000000001        32.000000000000000        4.0770546960501415     
   13.600000000000001        32.800000000000004        4.0858471402191432     
   13.600000000000001        33.600000000000001        4.0944975242807162     
   13.600000000000001        34.399999999999999        4.0999074089914567     
   13.600000000000001        35.200000000000003        4.1019446587151203     
   13.600000000000001        36.000000000000000        4.1043248363457172     
   13.600000000000001        36.800000000000004        4.1019533260649546     
   13.600000000000001        37.600000000000001        4.1006414000011082     
   13.600000000000001        38.400000000000006        4.1027412944987649     
   13.600000000000001        39.200000000000003        4.0991510536815516     
   13.600000000000001        40.000000000000000        4.0980734137745207     
   13.600000000000001        40.800000000000004        4.0953104955179152     
   13.600000000000001        41.600000000000001        4.0918704566002742     
   13.600000000000001        42.400000000000006        4.0893875132438788     
   13.600000000000001        43.200000000000003        4.0929263475861957     
   13.600000000000001        44.000000000000000        4.1036622444859834     
   13.600000000000001        44.800000000000004        4.1246999278769234     
   13.600000000000001        45.600000000000001        4.1567714150824004     
   13.600000000000001        46.400000000000006        4.1981516111303936     
   13.600000000000001        47.200000000000003        4.2447483009255320     
   13.600000000000001        48.000000000000000        4.2919288803930788     
   13.600000000000001        48.800000000000004        4.3342809657412023     
   13.600000000000001        49.600000000000001        4.3663860297094388     
   13.600000000000001        50.400000000000006        4.3868017667621704     
   13.600000000000001        51.200000000000003        4.3942012355681390     
   13.600000000000001        52.000000000000000        4.3881285530716569     
   13.600000000000001        52.800000000000004        4.3678703080408550     
   13.600000000000001        53.600000000000001        4.3354764717001659     
   13.600000000000001        54.400000000000006        4.2937219035673326     
   13.600000000000001        55.200000000000003        4.2471509540143222     
   13.600000000000001        56.000000000000000        4.1994576145377751     
   13.600000000000001        56.800000000000004        4.1575841116308379     
   13.600000000000001        57.600000000000001        4.1254684766996981     
   13.600000000000001        58.400000000000006        4.1044724971210131     
   13.600000000000001        59.200000000000003        4.0931143155141756     
   13.600000000000001        60.000000000000000        4.0914007465972162     
   13.600000000000001        60.800000000000004        4.0933565330109811     
   13.600000000000001        61.600000000000001        4.0967536142779775     
   13.600000000000001        62.400000000000006        4.0999443899603403     
   13.600000000000001        63.200000000000003        4.1010822806998650     
   13.600000000000001        64.000000000000000        4.1034968979348632     
   13.600000000000001        64.799999999999997        4.1031136676336457     
   13.600000000000001        65.600000000000009        4.1029656150744014     
   13.600000000000001        66.400000000000006        4.1021865999617146     
   13.600000000000001        67.200000000000003        4.1017230805344935     
   13.600000000000001        68.000000000000000        4.1004038199993609     
   13.600000000000001        68.799999999999997        4.0985860163829422     
   13.600000000000001        69.600000000000009        4.0940930232532136     
   13.600000000000001        70.400000000000006        4.0905971562831347     
   13.600000000000001        71.200000000000003        4.0898862169482779     
   13.600000000000001        72.000000000000000        4.0946150175523455     
   13.600000000000001        72.799999999999997        4.1076010177133524     
   13.600000000000001        73.600000000000009        4.1328947844135149     
   13.600000000000001        74.400000000000006        4.1700397328271963     
   13.600000000000001        75.200000000000003        4.2168688668616987     
   13.600000000000001        76.000000000000000        4.2695980724371632     
   13.600000000000001        76.800000000000011        4.3214502973488029     
   13.600000000000001        77.600000000000009        4.3662670180957024     
   13.600000000000001        78.400000000000006        4.4003158380001492     
   13.600000000000001        79.200000000000003        4.4235334029456581     
   13.600000000000001        80.000000000000000        4.4308245239090223     
   13.600000000000001        80.800000000000011        4.4232516989735124     
   13.600000000000001        81.600000000000009        4.4008498899494803     
   13.600000000000001        82.400000000000006        4.3641910001338049     
   13.600000000000001        83.200000000000003        4.3166341051397774     
   13.600000000000001        84.000000000000000        4.2621676755078903     
   13.600000000000001        84.800000000000011        4.2079977858746895     
   13.600000000000001        85.600000000000009        4.1619265726362364     
   13.600000000000001        86.400000000000006        4.1260604476135425     
   13.600000000000001        87.200000000000003        4.1053185095862599     
   13.600000000000001        88.000000000000000        4.0999966817018700     
   13.600000000000001        88.800000000000011        4.1046207534154968     
   13.600000000000001        89.600000000000009        4.1160359522378123     
   13.600000000000001        90.400000000000006        4.1280835885663523     
   13.600000000000001        91.200000000000003        4.1364882478330323     
   13.600000000000001        92.000000000000000        4.1406362483492272     
   13.600000000000001        92.800000000000011        4.1395328365153405     
   13.600000000000001        93.600000000000009        4.1346260832061805     
   13.600000000000001        94.400000000000006        4.1254687398524625     
   13.600000000000001        95.200000000000003        4.1154436723143899     
   13.600000000000001        96.000000000000000        4.1058529942328299     
   13.600000000000001        96.800000000000011        4.0982341454124649     
   13.600000000000001        97.600000000000009        4.0931880819372930     
   13.600000000000001        98.400000000000006        4.0915296678503124     
   13.600000000000001        99.200000000000003        4.0910304580826242     
   13.600000000000001        100.00000000000000        4.0934082083908896     
   13.600000000000001        100.80000000000001        4.0955333711253799     
   13.600000000000001        101.60000000000001        4.0969232197800567     
   13.600000000000001        102.40000000000001        4.1002078579122996     

   14.400000000000000       0.80000000000000004        4.1005700910078158     
   14.400000000000000        1.6000000000000001        4.1002955300382222     
   14.400000000000000        2.4000000000000004        4.1009311038639300     
   14.400000000000000        3.2000000000000002        4.1003616446404356     
   14.400000000000000        4.0000000000000000        4.1035128832660588     
   14.400000000000000        4.8000000000000007        4.1017473389957058     
   14.400000000000000        5.6000000000000005        4.1024933078192181     
   14.400000000000000        6.4000000000000004        4.1018984699027845     
   14.400000000000000        7.2000000000000002        4.0984148273060788     
   14.400000000000000        8.0000000000000000        4.0907085651818704     
   14.400000000000000        8.8000000000000007        4.0809842293967575     
   14.400000000000000        9.6000000000000014        4.0770116425684302     
   14.400000000000000        10.400000000000000        4.0828085622378358     
   14.400000000000000        11.200000000000001        4.1137504103216678     
   14.400000000000000        12.000000000000000        4.1810643289907006     
   14.400000000000000        12.800000000000001        4.2802790128886077     
   14.400000000000000        13.600000000000001        4.3812167085518485     
   14.400000000000000        14.400000000000000        4.4212976748597184     
   14.400000000000000        15.200000000000001        4.3145856061508079     
   14.400000000000000        16.000000000000000        4.0463947779986542     
   14.400000000000000        16.800000000000001        3.4976948541460646     
   14.400000000000000        17.600000000000001        3.4907388728538891     
   14.400000000000000        18.400000000000002        3.4958478027110376     
   14.400000000000000        19.200000000000003        3.4926339462934197     
   14.400000000000000        20.000000000000000        3.4908612413856339     
   14.400000000000000        20.800000000000001        3.4915914682247013     
   14.400000000000000        21.600000000000001        3.4924397180385469     
   14.400000000000000        22.400000000000002        3.4930095443425992     
   14.400000000000000        23.200000000000003        3.4945537369632547     
   14.400000000000000        24.000000000000000        3.4898583865405866     
   14.400000000000000        24.800000000000001        3.4991416681447589     
   14.400000000000000        25.600000000000001        4.0554622443196715     
   14.400000000000000        26.400000000000002        4.3308608956839167     
   14.400000000000000        27.200000000000003        4.4348872602118687     
   14.400000000000000        28.000000000000000        4.3863771626005779     
   14.400000000000000        28.800000000000001        4.2776313466598799     
   14.400000000000000        29.600000000000001        4.1770787821418507     
   14.400000000000000        30.400000000000002        4.1116692713317722     
   14.400000000000000        31.200000000000003        4.0810642215467601     
   14.400000000000000        32.000000000000000        4.0753551128118817     
   14.400000000000000        32.800000000000004        4.0838331521435478     
   14.400000000000000        33.600000000000001        4.0921419676060191     
   14.400000000000000        34.399999999999999        4.0991132820047111     
   14.400000000000000        35.200000000000003        4.1020290169135070     
   14.400000000000000        36.000000000000000        4.1015112393104083     
   14.400000000000000        36.800000000000004        4.1019757002493495     
   14.400000000000000        37.600000000000001        4.1010352210599592     
   14.400000000000000        38.400000000000006        4.0995296616699584     
   14.400000000000000        39.200000000000003        4.0999121868328752     
   14.400000000000000        40.000000000000000        4.0983591423062595     
   14.400000000000000        40.800000000000004        4.0961796551674583     
   14.400000000000000        41.600000000000001        4.0944615303382452     
   14.400000000000000        42.400000000000006        4.0904297129880565     
   14.400000000000000        43.200000000000003        4.0917936800875756     
   14.400000000000000        44.000000000000000        4.0992326157376935     
   14.400000000000000        44.800000000000004        4.1149535635028087     
   14.400000000000000        45.600000000000001        4.1405001273898625     
   14.400000000000000        46.400000000000006        4.1739757495354208     
   14.400000000000000        47.200000000000003        4.2140934198759261     
   14.400000000000000        48.000000000000000        4.2549684923445934     
   14.400000000000000        48.800000000000004        4.2922129444876731     
   14.400000000000000        49.600000000000001        4.3215546970561807     
   14.400000000000000        50.400000000000006        4.3401989175916835     
   14.400000000000000        51.200000000000003        4.3471627021774433     
   14.400000000000000        52.000000000000000        4.3416631164196495     
   14.400000000000000        52.800000000000004        4.3219456672786531     
   14.400000000000000        53.600000000000001        4.2928477783409837     
   14.400000000000000        54.400000000000006        4.2551701759256400     
   14.400000000000000        55.200000000000003        4.2141139137669033     
   14.400000000000000        56.000000000000000        4.1738471554038812     
   14.400000000000000        56.800000000000004        4.1383730530682383     
   14.400000000000000        57.600000000000001        4.1115373043823373     
   14.400000000000000        58.400000000000006        4.0948720750096399     
   14.400000000000000        59.200000000000003        4.0867264047027243     
   14.400000000000000        60.000000000000000        4.0865089891775863     
   14.400000000000000        60.800000000000004        4.0889050227343349     
   14.400000000000000        61.600000000000001        4.0930751300900496     
   14.400000000000000        62.400000000000006        4.0974535156211473     
   14.400000000000000        63.200000000000003        4.0999617154152554     
   14.400000000000000        64.000000000000000        4.1025560033202968     
   14.400000000000000        64.799999999999997        4.1024170833070936     
   14.400000000000000        65.600000000000009        4.1007155388035246     
   14.400000000000000        66.400000000000006        4.1030557081137369     
   14.400000000000000        67.200000000000003        4.1007763984097156     
   14.400000000000000        68.000000000000000        4.1013486295089594     
   14.400000000000000        68.799999999999997        4.0974351389015204     
   14.400000000000000        69.600000000000009        4.0961078173936869     
   14.400000000000000        70.400000000000006        4.0925084788381794     
   14.400000000000000        71.200000000000003        4.0898476364550849     
   14.400000000000000        72.000000000000000        4.0928037150106338     
   14.400000000000000        72.799999999999997        4.1052574823276391     
   14.400000000000000        73.600000000000009        4.1250137678590670     
   14.400000000000000        74.400000000000006        4.1562519310550234     
   14.400000000000000        75.200000000000003        4.1976934010023967     
   14.400000000000000        76.000000000000000        4.2444547369302814     
   14.400000000000000        76.800000000000011        4.2916484044631513     
   14.400000000000000        77.600000000000009        4.3329374764760136     
   14.400000000000000        78.400000000000006        4.3667826200784816     
   14.400000000000000        79.200000000000003        4.3864419568746245     
   14.400000000000000        80.000000000000000        4.3947482208792463     
   14.400000000000000        80.800000000000011        4.3874103160050799     
   14.400000000000000        81.600000000000009        4.3652622087198916     
   14.400000000000000        82.400000000000006        4.3294051968570324     
   14.400000000000000        83.200000000000003        4.2857923389627661     
   14.400000000000000        84.000000000000000        4.2359737733571814     
   14.400000000000000        84.800000000000011        4.1884738521650222     
   14.400000000000000        85.600000000000009        4.1495340585384595     
   14.400000000000000        86.400000000000006        4.1239920475694243     
   14.400000000000000        87.200000000000003        4.1135026793491081     
   14.400000000000000        88.000000000000000        4.1170170012920400     
   14.400000000000000        88.800000000000011        4.1305491156820766     
   14.400000000000000        89.600000000000009        4.1483059984320452     
   14.400000000000000        90.400000000000006        4.1657305035751957     
   14.400000000000000        91.200000000000003        4.1776082059769344     
   14.400000000000000        92.000000000000000        4.1822448804599217     
   14.400000000000000        92.800000000000011        4.1791875749242093     
   14.400000000000000        93.600000000000009        4.1707061554396638     
   14.400000000000000        94.400000000000006        4.1566414472552768     
   14.400000000000000        95.200000000000003        4.1383232951727127     
   14.400000000000000        96.000000000000000        4.1246221351194263     
   14.400000000000000        96.800000000000011        4.1098516650922070     
   14.400000000000000        97.600000000000009        4.0993027724376976     
   14.400000000000000        98.400000000000006        4.0921376104432969     
   14.400000000000000        99.200000000000003        4.0913695801193724     
   14.400000000000000        100.00000000000000        4.0916585622548229     
   14.400000000000000        100.80000000000001        4.0942726055193752     
   14.400000000000000        101.60000000000001        4.0970772277354186     
   14.400000000000000        102.40000000000001        4.0996973846098514     

   15.200000000000001       0.80000000000000004        4.1001830275247810     
   15.200000000000001        1.6000000000000001        4.0998797493140033     
   15.200000000000001        2.4000000000000004        4.1005009190390203     
   15.200000000000001        3.2000000000000002        4.0996417069948423     
   15.200000000000001        4.0000000000000000        4.1008590544927506     
   15.200000000000001        4.8000000000000007        4.1009941717643157     
   15.200000000000001        5.6000000000000005        4.1029034822355950     
   15.200000000000001        6.4000000000000004        4.1015643855049930     
   15.200000000000001        7.2000000000000002        4.0978763400288312     
   15.200000000000001        8.0000000000000000        4.0900292078294935     
   15.200000000000001        8.8000000000000007        4.0804875724702478     
   15.200000000000001        9.6000000000000014        4.0765272434560123     
   15.200000000000001        10.400000000000000        4.0888774393516965     
   15.200000000000001        11.200000000000001        4.1305017928197625     
   15.200000000000001        12.000000000000000        4.2096989396770175     
   15.200000000000001        12.800000000000001        4.3157442108868702     
   15.200000000000001        13.600000000000001        4.4046321089593423     
   15.200000000000001        14.400000000000000        4.3934054894596528     
   15.200000000000001        15.200000000000001        4.1646276726213793     
   15.200000000000001        16.000000000000000        3.4998946316888193     
   15.200000000000001        16.800000000000001        3.4922310159337093     
   15.200000000000001        17.600000000000001        3.4795235404539824     
   15.200000000000001        18.400000000000002        3.4978688498527584     
   15.200000000000001        19.200000000000003        3.4922268187126111     
   15.200000000000001        20.000000000000000        3.4926136371072611     
   15.200000000000001        20.800000000000001        3.4925294796116866     
   15.200000000000001        21.600000000000001        3.4936636269548429     
   15.200000000000001        22.400000000000002        3.4937351819418812     
   15.200000000000001        23.200000000000003        3.4935319706832613     
   15.200000000000001        24.000000000000000        3.4955869821278376     
   15.200000000000001        24.800000000000001        3.4871616267936978     
   15.200000000000001        25.600000000000001        3.5031388793854057     
   15.200000000000001        26.400000000000002        4.1807290573699154     
   15.200000000000001        27.200000000000003        4.4098816920241797     
   15.200000000000001        28.000000000000000        4.4110876763474058     
   15.200000000000001        28.800000000000001        4.3136738356273847     
   15.200000000000001        29.600000000000001        4.2057188389250140     
   15.200000000000001        30.400000000000002        4.1277099256647585     
   15.200000000000001        31.200000000000003        4.0873328407482683     
   15.200000000000001        32.000000000000000        4.0760918771712058     
   15.200000000000001        32.800000000000004        4.0812017659514535     
   15.200000000000001        33.600000000000001        4.0890783436652525     
   15.200000000000001        34.399999999999999        4.0976104801911584     
   15.200000000000001        35.200000000000003        4.1011517291345880     
   15.200000000000001        36.000000000000000        4.1012664612713436     
   15.200000000000001        36.800000000000004        4.1024262601600592     
   15.200000000000001        37.600000000000001        4.1009986487280230     
   15.200000000000001        38.400000000000006        4.1008781527157714     
   15.200000000000001        39.200000000000003        4.1003764045297233     
   15.200000000000001        40.000000000000000        4.0997612778634727     
   15.200000000000001        40.800000000000004        4.0967138250092798     
   15.200000000000001        41.600000000000001        4.0940440673778280     
   15.200000000000001        42.400000000000006        4.0907523984760230     
   15.200000000000001        43.200000000000003        4.0912196853709668     
   15.200000000000001        44.000000000000000        4.0951393319501657     
   15.200000000000001        44.800000000000004        4.1055944527791208     
   15.200000000000001        45.600000000000001        4.1239778131762224     
   15.200000000000001        46.400000000000006        4.1504551600735775     
   15.200000000000001        47.200000000000003        4.1810895837948356     
   15.200000000000001        48.000000000000000        4.2145936986536121     
   15.200000000000001        48.800000000000004        4.2456728704159197     
   15.200000000000001        49.600000000000001        4.2700562591734501     
   15.200000000000001        50.400000000000006        4.2868128588176839     
   15.200000000000001        51.200000000000003        4.2929258694457308     
   15.200000000000001        52.000000000000000        4.2859236709255626     
   15.200000000000001        52.800000000000004        4.2692087140240655     
   15.200000000000001        53.600000000000001        4.2411377730242092     
   15.200000000000001        54.400000000000006        4.2106895231256170     
   15.200000000000001        55.200000000000003        4.1754246528639802     
   15.200000000000001        56.000000000000000        4.1421468002280859     
   15.200000000000001        56.800000000000004        4.1126956735736018     
   15.200000000000001        57.600000000000001        4.0938105404197334     
   15.200000000000001        58.400000000000006        4.0822245188505608     
   15.200000000000001        59.200000000000003        4.0779847858806217     
   15.200000000000001        60.000000000000000        4.0795617779819429     
   15.200000000000001        60.800000000000004        4.0827130850669757     
   15.200000000000001        61.600000000000001        4.0867739938440311     
   15.200000000000001        62.400000000000006        4.0909691579566658     
   15.200000000000001        63.200000000000003        4.0948194565753901     
   15.200000000000001        64.000000000000000        4.0946259317869966     
   15.200000000000001        64.799999999999997        4.0996845825582362     
   15.200000000000001        65.600000000000009        4.1015364963937646     
   15.200000000000001        66.400000000000006        4.1021654885000309     
   15.200000000000001        67.200000000000003        4.1013550585184726     
   15.200000000000001        68.000000000000000        4.1022423909986108     
   15.200000000000001        68.799999999999997        4.1009868823333369     
   15.200000000000001        69.600000000000009        4.0975962843357943     
   15.200000000000001        70.400000000000006        4.0935645394183089     
   15.200000000000001        71.200000000000003        4.0887262270295546     
   15.200000000000001        72.000000000000000        4.0915867637372676     
   15.200000000000001        72.799999999999997        4.0989674197407791     
   15.200000000000001        73.600000000000009        4.1143469985049581     
   15.200000000000001        74.400000000000006        4.1404957187906701     
   15.200000000000001        75.200000000000003        4.1743250889876640     
   15.200000000000001        76.000000000000000        4.2137482530097330     
   15.200000000000001        76.800000000000011        4.2546552581909518     
   15.200000000000001        77.600000000000009        4.2918547096162110     
   15.200000000000001        78.400000000000006        4.3206035870319681     
   15.200000000000001        79.200000000000003        4.3427464825490034     
   15.200000000000001        80.000000000000000        4.3465857779702874     
   15.200000000000001        80.800000000000011        4.3401071402004847     
   15.200000000000001        81.600000000000009        4.3194100915294458     
   15.200000000000001        82.400000000000006        4.2882285410793646     
   15.200000000000001        83.200000000000003        4.2474216110247420     
   15.200000000000001        84.000000000000000        4.2050150649225815     
   15.200000000000001        84.800000000000011        4.1661525977907781     
   15.200000000000001        85.600000000000009        4.1385310272083409     
   15.200000000000001        86.400000000000006        4.1250174210185735     
   15.200000000000001        87.200000000000003        4.1267692899710200     
   15.200000000000001        88.000000000000000        4.1415964150545648     
   15.200000000000001        88.800000000000011        4.1651696641108877     
   15.200000000000001        89.600000000000009        4.1912177276228606     
   15.200000000000001        90.400000000000006        4.2134768160522320     
   15.200000000000001        91.200000000000003        4.2282878993466753     
   15.200000000000001        92.000000000000000        4.2335423612175793     
   15.200000000000001        92.800000000000011        4.2297365913165841     
   15.200000000000001        93.600000000000009        4.2174269924009185     
   15.200000000000001        94.400000000000006        4.1978204454264088     
   15.200000000000001        95.200000000000003        4.1752396697296188     
   15.200000000000001        96.000000000000000        4.1512929667289891     
   15.200000000000001        96.800000000000011        4.1279638818422137     
   15.200000000000001        97.600000000000009        4.1101379063852388     
   15.200000000000001        98.400000000000006        4.0981261768409150     
   15.200000000000001        99.200000000000003        4.0920468248946831     
   15.200000000000001        100.00000000000000        4.0906080341042035     
   15.200000000000001        100.80000000000001        4.0926425246357638     
   15.200000000000001        101.60000000000001        4.0962312077631493     
   15.200000000000001        102.40000000000001        4.0985323821156863     

   16.000000000000000       0.80000000000000004        4.0997204093672641     
   16.000000000000000        1.6000000000000001        4.1004486913138560     
   16.000000000000000        2.4000000000000004        4.1014122000754769     
   16.000000000000000        3.2000000000000002        4.1002580800672490     
   16.000000000000000        4.0000000000000000        4.1005797062311364     
   16.000000000000000        4.8000000000000007        4.1010932349716391     
   16.000000000000000        5.6000000000000005        4.1016983145338912     
   16.000000000000000        6.4000000000000004        4.1009278620559915     
   16.000000000000000        7.2000000000000002        4.0967718662096866     
   16.000000000000000        8.0000000000000000        4.0884745654246455     
   16.000000000000000        8.8000000000000007        4.0791101199051782     
   16.000000000000000        9.6000000000000014        4.0769729777901516     
   16.000000000000000        10.400000000000000        4.0950304706962433     
   16.000000000000000        11.200000000000001        4.1434496200967637     
   16.000000000000000        12.000000000000000        4.2310047087384781     
   16.000000000000000        12.800000000000001        4.3378008569639448     
   16.000000000000000        13.600000000000001        4.4136867706247696     
   16.000000000000000        14.400000000000000        4.3656276972334194     
   16.000000000000000        15.200000000000001        4.0799482844054014     
   16.000000000000000        16.000000000000000        3.4888277963295433     
   16.000000000000000        16.800000000000001        3.4954949870808369     
   16.000000000000000        17.600000000000001        3.4978067410258586     
   16.000000000000000        18.400000000000002        3.4967766462519561     
   16.000000000000000        19.200000000000003        3.4933772057900212     
   16.000000000000000        20.000000000000000        3.4952003889052676     
   16.000000000000000        20.800000000000001        3.4923228777459183     
   16.000000000000000        21.600000000000001        3.4939539461283196     
   16.000000000000000        22.400000000000002        3.4944068085136761     
   16.000000000000000        23.200000000000003        3.4933433842613111     
   16.000000000000000        24.000000000000000        3.4943126561786810     
   16.000000000000000        24.800000000000001        3.4942808813773683     
   16.000000000000000        25.600000000000001        3.4924031295321858     
   16.000000000000000        26.400000000000002        4.0958065909229893     
   16.000000000000000        27.200000000000003        4.3795409187616663     
   16.000000000000000        28.000000000000000        4.4204112628130146     
   16.000000000000000        28.800000000000001        4.3360283049086963     
   16.000000000000000        29.600000000000001        4.2269359656395658     
   16.000000000000000        30.400000000000002        4.1412909974720771     
   16.000000000000000        31.200000000000003        4.0935168861315523     
   16.000000000000000        32.000000000000000        4.0767258665629100     
   16.000000000000000        32.800000000000004        4.0787310554021143     
   16.000000000000000        33.600000000000001        4.0883103677358603     
   16.000000000000000        34.399999999999999        4.0965533738174287     
   16.000000000000000        35.200000000000003        4.1015305743698240     
   16.000000000000000        36.000000000000000        4.1020171845078517     
   16.000000000000000        36.800000000000004        4.1015270323258974     
   16.000000000000000        37.600000000000001        4.1007595171136257     
   16.000000000000000        38.400000000000006        4.0997724193714786     
   16.000000000000000        39.200000000000003        4.1011010501096514     
   16.000000000000000        40.000000000000000        4.0996999761742847     
   16.000000000000000        40.800000000000004        4.0995175490062143     
   16.000000000000000        41.600000000000001        4.0948406711819727     
   16.000000000000000        42.400000000000006        4.0916143492600110     
   16.000000000000000        43.200000000000003        4.0910240055502545     
   16.000000000000000        44.000000000000000        4.0924745342007238     
   16.000000000000000        44.800000000000004        4.0986679587147590     
   16.000000000000000        45.600000000000001        4.1100030519697368     
   16.000000000000000        46.400000000000006        4.1282778427966376     
   16.000000000000000        47.200000000000003        4.1501640525095986     
   16.000000000000000        48.000000000000000        4.1748229116930471     
   16.000000000000000        48.800000000000004        4.1994640952745952     
   16.000000000000000        49.600000000000001        4.2195566926796788     
   16.000000000000000        50.400000000000006        4.2298562911611635     
   16.000000000000000        51.200000000000003        4.2345906539256335     
   16.000000000000000        52.000000000000000        4.2282862729990054     
   16.000000000000000        52.800000000000004        4.2133202234683216     
   16.000000000000000        53.600000000000001        4.1908653082938789     
   16.000000000000000        54.400000000000006        4.1637404330252172     
   16.000000000000000        55.200000000000003        4.1352729285439382     
   16.000000000000000        56.000000000000000        4.1102137768713556     
   16.000000000000000        56.800000000000004        4.0902145653654198     
   16.000000000000000        57.600000000000001        4.0767841251898185     
   16.000000000000000        58.400000000000006        4.0702401888273201     
   16.000000000000000        59.200000000000003        4.0690504358848534     
   16.000000000000000        60.000000000000000        4.0700677213909353     
   16.000000000000000        60.800000000000004        4.0746688953456429     
   16.000000000000000        61.600000000000001        4.0788018009193525     
   16.000000000000000        62.400000000000006        4.0827209601577437     
   16.000000000000000        63.200000000000003        4.0873616614891128     
   16.000000000000000        64.000000000000000        4.0901604687015212     
   16.000000000000000        64.799999999999997        4.0940041342320903     
   16.000000000000000        65.600000000000009        4.0971308888618845     
   16.000000000000000        66.400000000000006        4.0995066043336665     
   16.000000000000000        67.200000000000003        4.1010517551416159     
   16.000000000000000        68.000000000000000        4.1020903258737977     
   16.000000000000000        68.799999999999997        4.1015295851721731     
   16.000000000000000        69.600000000000009        4.0979356255134123     
   16.000000000000000        70.400000000000006        4.0952772357571874     
   16.000000000000000        71.200000000000003        4.0919094317182116     
   16.000000000000000        72.000000000000000        4.0908290051262881     
   16.000000000000000        72.799999999999997        4.0945719135691467     
   16.000000000000000        73.600000000000009        4.1056891112025147     
   16.000000000000000        74.400000000000006        4.1242964680069667     
   16.000000000000000        75.200000000000003        4.1516021125452403     
   16.000000000000000        76.000000000000000        4.1806914978697183     
   16.000000000000000        76.800000000000011        4.2140013491972264     
   16.000000000000000        77.600000000000009        4.2446337956174913     
   16.000000000000000        78.400000000000006        4.2694857868623970     
   16.000000000000000        79.200000000000003        4.2855249653692882     
   16.000000000000000        80.000000000000000        4.2911726165625881     
   16.000000000000000        80.800000000000011        4.2849118732200848     
   16.000000000000000        81.600000000000009        4.2656032748421087     
   16.000000000000000        82.400000000000006        4.2381147101777952     
   16.000000000000000        83.200000000000003        4.2051571817754692     
   16.000000000000000        84.000000000000000        4.1718857367322002     
   16.000000000000000        84.800000000000011        4.1424472213772088     
   16.000000000000000        85.600000000000009        4.1306176109178203     
   16.000000000000000        86.400000000000006        4.1299432728348231     
   16.000000000000000        87.200000000000003        4.1451379046551473     
   16.000000000000000        88.000000000000000        4.1731312411608679     
   16.000000000000000        88.800000000000011        4.2056294597773176     
   16.000000000000000        89.600000000000009        4.2387047654636483     
   16.000000000000000        90.400000000000006        4.2661362537775185     
   16.000000000000000        91.200000000000003        4.2843460925218659     
   16.000000000000000        92.000000000000000        4.2911951793328873     
   16.000000000000000        92.800000000000011        4.2867438391797243     
   16.000000000000000        93.600000000000009        4.2696319946211023     
   16.000000000000000        94.400000000000006        4.2448386943472132     
   16.000000000000000        95.200000000000003        4.2141318098018790     
   16.000000000000000        96.000000000000000        4.1815967268857452     
   16.000000000000000        96.800000000000011        4.1502261440939314     
   16.000000000000000        97.600000000000009        4.1247631551107071     
   16.000000000000000        98.400000000000006        4.1062588588243196     
   16.000000000000000        99.200000000000003        4.0929921305508321     
   16.000000000000000        100.00000000000000        4.0910721743128216     
   16.000000000000000        100.80000000000001        4.0910356845260916     
   16.000000000000000        101.60000000000001        4.0948805601842517     
   16.000000000000000        102.40000000000001        4.0958923126056321     

   16.800000000000001       0.80000000000000004        4.0989559279252337     
   16.800000000000001        1.6000000000000001        4.1002702550022772     
   16.800000000000001        2.4000000000000004        4.1008432544134177     
   16.800000000000001        3.2000000000000002        4.0988909691619124     
   16.800000000000001        4.0000000000000000        4.1008352781537498     
   16.800000000000001        4.8000000000000007        4.1013078696309959     
   16.800000000000001        5.6000000000000005        4.1021649013748531     
   16.800000000000001        6.4000000000000004        4.1001781375863722     
   16.800000000000001        7.2000000000000002        4.0958666492945861     
   16.800000000000001        8.0000000000000000        4.0870017980539721     
   16.800000000000001        8.8000000000000007        4.0780658068572624     
   16.800000000000001        9.6000000000000014        4.0780383100298314     
   16.800000000000001        10.400000000000000        4.0991107351405720     
   16.800000000000001        11.200000000000001        4.1529752536122713     
   16.800000000000001        12.000000000000000        4.2424617184799374     
   16.800000000000001        12.800000000000001        4.3499547867408053     
   16.800000000000001        13.600000000000001        4.4161785505596978     
   16.800000000000001        14.400000000000000        4.3516330950808673     
   16.800000000000001        15.200000000000001        4.0598790791419805     
   16.800000000000001        16.000000000000000        3.5016038070157567     
   16.800000000000001        16.800000000000001        3.4910700441668361     
   16.800000000000001        17.600000000000001        3.4966292612795495     
   16.800000000000001        18.400000000000002        3.4965891503366597     
   16.800000000000001        19.200000000000003        3.4963900938606609     
   16.800000000000001        20.000000000000000        3.4967143698515839     
   16.800000000000001        20.800000000000001        3.4926465090593024     
   16.800000000000001        21.600000000000001        3.4941479861227642     
   16.800000000000001        22.400000000000002        3.4934734011505930     
   16.800000000000001        23.200000000000003        3.4949019022001981     
   16.800000000000001        24.000000000000000        3.4922024518443049     
   16.800000000000001        24.800000000000001        3.4895006167053322     
   16.800000000000001        25.600000000000001        3.5013699611726352     
   16.800000000000001        26.400000000000002        4.0696361535219685     
   16.800000000000001        27.200000000000003        4.3604873860191073     
   16.800000000000001        28.000000000000000        4.4189347686301250     
   16.800000000000001        28.800000000000001        4.3486127283698579     
   16.800000000000001        29.600000000000001        4.2407966868060685     
   16.800000000000001        30.400000000000002        4.1505226462632399     
   16.800000000000001        31.200000000000003        4.0976606054256282     
   16.800000000000001        32.000000000000000        4.0776757440478795     
   16.800000000000001        32.800000000000004        4.0782015120272366     
   16.800000000000001        33.600000000000001        4.0870677109730016     
   16.800000000000001        34.399999999999999        4.0958725625188714     
   16.800000000000001        35.200000000000003        4.1006297842708497     
   16.800000000000001        36.000000000000000        4.1019163532038334     
   16.800000000000001        36.800000000000004        4.1011781054010541     
   16.800000000000001        37.600000000000001        4.1000244634494916     
   16.800000000000001        38.400000000000006        4.0997575034963036     
   16.800000000000001        39.200000000000003        4.1005070310640663     
   16.800000000000001        40.000000000000000        4.0997994862809408     
   16.800000000000001        40.800000000000004        4.0983802015566759     
   16.800000000000001        41.600000000000001        4.0967934259720664     
   16.800000000000001        42.400000000000006        4.0952486139420738     
   16.800000000000001        43.200000000000003        4.0918056018081357     
   16.800000000000001        44.000000000000000        4.0909026147751693     
   16.800000000000001        44.800000000000004        4.0927562440799230     
   16.800000000000001        45.600000000000001        4.0988240516331444     
   16.800000000000001        46.400000000000006        4.1102462513684328     
   16.800000000000001        47.200000000000003        4.1254087233319883     
   16.800000000000001        48.000000000000000        4.1420195505370847     
   16.800000000000001        48.800000000000004        4.1585874122167512     
   16.800000000000001        49.600000000000001        4.1721359178776138     
   16.800000000000001        50.400000000000006        4.1791678399982031     
   16.800000000000001        51.200000000000003        4.1819523581238025     
   16.800000000000001        52.000000000000000        4.1726767044966886     
   16.800000000000001        52.800000000000004        4.1595742345557625     
   16.800000000000001        53.600000000000001        4.1411958904103656     
   16.800000000000001        54.400000000000006        4.1210356283394356     
   16.800000000000001        55.200000000000003        4.1011729624680902     
   16.800000000000001        56.000000000000000        4.0866212683492211     
   16.800000000000001        56.800000000000004        4.0751031574499148     
   16.800000000000001        57.600000000000001        4.0698276232074830     
   16.800000000000001        58.400000000000006        4.0674668962265956     
   16.800000000000001        59.200000000000003        4.0701620132454170     
   16.800000000000001        60.000000000000000        4.0720789055675484     
   16.800000000000001        60.800000000000004        4.0741522358754096     
   16.800000000000001        61.600000000000001        4.0758865847836523     
   16.800000000000001        62.400000000000006        4.0770181004886847     
   16.800000000000001        63.200000000000003        4.0806379261599934     
   16.800000000000001        64.000000000000000        4.0804166152097601     
   16.800000000000001        64.799999999999997        4.0860364723298792     
   16.800000000000001        65.600000000000009        4.0900152449256684     
   16.800000000000001        66.400000000000006        4.0945343944189707     
   16.800000000000001        67.200000000000003        4.0981405223460179     
   16.800000000000001        68.000000000000000        4.1013883748132116     
   16.800000000000001        68.799999999999997        4.1006979651404345     
   16.800000000000001        69.600000000000009        4.1002389151855176     
   16.800000000000001        70.400000000000006        4.0971846978198849     
   16.800000000000001        71.200000000000003        4.0935071627670530     
   16.800000000000001        72.000000000000000        4.0911760211882955     
   16.800000000000001        72.799999999999997        4.0930797622634341     
   16.800000000000001        73.600000000000009        4.0981450979536440     
   16.800000000000001        74.400000000000006        4.1088357152043473     
   16.800000000000001        75.200000000000003        4.1284427920042441     
   16.800000000000001        76.000000000000000        4.1490417892244267     
   16.800000000000001        76.800000000000011        4.1745328851375509     
   16.800000000000001        77.600000000000009        4.1980013916427517     
   16.800000000000001        78.400000000000006        4.2175387993760873     
   16.800000000000001        79.200000000000003        4.2303633168798873     
   16.800000000000001        80.000000000000000        4.2343410018242960     
   16.800000000000001        80.800000000000011        4.2284542494682462     
   16.800000000000001        81.600000000000009        4.2134835221674640     
   16.800000000000001        82.400000000000006        4.1903744571543688     
   16.800000000000001        83.200000000000003        4.1666077708320328     
   16.800000000000001        84.000000000000000        4.1414018527086487     
   16.800000000000001        84.800000000000011        4.1276781051640246     
   16.800000000000001        85.600000000000009        4.1249998861212083     
   16.800000000000001        86.400000000000006        4.1383866063865602     
   16.800000000000001        87.200000000000003        4.1667002555795607     
   16.800000000000001        88.000000000000000        4.2052987093644472     
   16.800000000000001        88.800000000000011        4.2473261666092945     
   16.800000000000001        89.600000000000009        4.2865911211543315     
   16.800000000000001        90.400000000000006        4.3202371141536569     
   16.800000000000001        91.200000000000003        4.3388253836426633     
   16.800000000000001        92.000000000000000        4.3461806036375705     
   16.800000000000001        92.800000000000011        4.3405750095677229     
   16.800000000000001        93.600000000000009        4.3210150724508809     
   16.800000000000001        94.400000000000006        4.2917399162542189     
   16.800000000000001        95.200000000000003        4.2547061197221936     
   16.800000000000001        96.000000000000000        4.2134505135140081     
   16.800000000000001        96.800000000000011        4.1744218837468088     
   16.800000000000001        97.600000000000009        4.1400867485885744     
   16.800000000000001        98.400000000000006        4.1146317905312353     
   16.800000000000001        99.200000000000003        4.0993732825316531     
   16.800000000000001        100.00000000000000        4.0914123042305777     
   16.800000000000001        100.80000000000001        4.0902360123814958     
   16.800000000000001        101.60000000000001        4.0930505473459498     
   16.800000000000001        102.40000000000001        4.0965576604974618     

   17.600000000000001       0.80000000000000004        4.0981853187677970     
   17.600000000000001        1.6000000000000001        4.0998454953492010     
   17.600000000000001        2.4000000000000004        4.1009240542221947     
   17.600000000000001        3.2000000000000002        4.1011172842113695     
   17.600000000000001        4.0000000000000000        4.1011174321091657     
   17.600000000000001        4.8000000000000007        4.1019928433379844     
   17.600000000000001        5.6000000000000005        4.1023942311469224     
   17.600000000000001        6.4000000000000004        4.1007064447377060     
   17.600000000000001        7.2000000000000002        4.0955329302694503     
   17.600000000000001        8.0000000000000000        4.0865664705381928     
   17.600000000000001        8.8000000000000007        4.0777694709284216     
   17.600000000000001        9.6000000000000014        4.0784492021971106     
   17.600000000000001        10.400000000000000        4.1001209168250234     
   17.600000000000001        11.200000000000001        4.1561607001464624     
   17.600000000000001        12.000000000000000        4.2474550181139650     
   17.600000000000001        12.800000000000001        4.3529790784704669     
   17.600000000000001        13.600000000000001        4.4162984960238321     
   17.600000000000001        14.400000000000000        4.3485826386553317     
   17.600000000000001        15.200000000000001        4.0548364590405415     
   17.600000000000001        16.000000000000000        3.4937681835929770     
   17.600000000000001        16.800000000000001        3.4963244927221013     
   17.600000000000001        17.600000000000001        3.4861539617879398     
   17.600000000000001        18.400000000000002        3.4899710257621015     
   17.600000000000001        19.200000000000003        3.4916841466193529     
   17.600000000000001        20.000000000000000        3.4923309552413500     
   17.600000000000001        20.800000000000001        3.4950599103584432     
   17.600000000000001        21.600000000000001        3.4937616315812199     
   17.600000000000001        22.400000000000002        3.4924613110804343     
   17.600000000000001        23.200000000000003        3.4917612743065534     
   17.600000000000001        24.000000000000000        3.4909006510971317     
   17.600000000000001        24.800000000000001        3.4892975109731710     
   17.600000000000001        25.600000000000001        3.4894569528200381     
   17.600000000000001        26.400000000000002        4.0617868217499495     
   17.600000000000001        27.200000000000003        4.3519774478999942     
   17.600000000000001        28.000000000000000        4.4178964311036717     
   17.600000000000001        28.800000000000001        4.3519505487280048     
   17.600000000000001        29.600000000000001        4.2456034088375887     
   17.600000000000001        30.400000000000002        4.1540520876244420     
   17.600000000000001        31.200000000000003        4.0988994432190928     
   17.600000000000001        32.000000000000000        4.0780039142330518     
   17.600000000000001        32.800000000000004        4.0788955487330458     
   17.600000000000001        33.600000000000001        4.0869254526989867     
   17.600000000000001        34.399999999999999        4.0957617763682874     
   17.600000000000001        35.200000000000003        4.1006276997405724     
   17.600000000000001        36.000000000000000        4.1020807451879584     
   17.600000000000001        36.800000000000004        4.1017488184736424     
   17.600000000000001        37.600000000000001        4.1006627656644525     
   17.600000000000001        38.400000000000006        4.1006302074481065     
   17.600000000000001        39.200000000000003        4.1010402428420285     
   17.600000000000001        40.000000000000000        4.0999490734267132     
   17.600000000000001        40.800000000000004        4.0999658870730462     
   17.600000000000001        41.600000000000001        4.0984307748840276     
   17.600000000000001        42.400000000000006        4.0965248978883144     
   17.600000000000001        43.200000000000003        4.0941082413898124     
   17.600000000000001        44.000000000000000        4.0913331651861089     
   17.600000000000001        44.800000000000004        4.0906066037185891     
   17.600000000000001        45.600000000000001        4.0932058508554556     
   17.600000000000001        46.400000000000006        4.0993735689456692     
   17.600000000000001        47.200000000000003        4.1070948536720664     
   17.600000000000001        48.000000000000000        4.1162028603187926     
   17.600000000000001        48.800000000000004        4.1264700558116871     
   17.600000000000001        49.600000000000001        4.1332991799770680     
   17.600000000000001        50.400000000000006        4.1358221019817591     
   17.600000000000001        51.200000000000003        4.1329181140191711     
   17.600000000000001        52.000000000000000        4.1268908772763382     
   17.600000000000001        52.800000000000004        4.1141659068940086     
   17.600000000000001        53.600000000000001        4.1016480990813173     
   17.600000000000001        54.400000000000006        4.0911119945866758     
   17.600000000000001        55.200000000000003        4.0841292971537291     
   17.600000000000001        56.000000000000000        4.0805791260614148     
   17.600000000000001        56.800000000000004        4.0815145916254618     
   17.600000000000001        57.600000000000001        4.0856747314171278     
   17.600000000000001        58.400000000000006        4.0902243748378142     
   17.600000000000001        59.200000000000003        4.0936716172831531     
   17.600000000000001        60.000000000000000        4.0948208129874395     
   17.600000000000001        60.800000000000004        4.0929117707750775     
   17.600000000000001        61.600000000000001        4.0884244697916952     
   17.600000000000001        62.400000000000006        4.0830940659696493     
   17.600000000000001        63.200000000000003        4.0797398184778082     
   17.600000000000001        64.000000000000000        4.0761866940638098     
   17.600000000000001        64.799999999999997        4.0779156394767995     
   17.600000000000001        65.600000000000009        4.0822732659946430     
   17.600000000000001        66.400000000000006        4.0875920130908652     
   17.600000000000001        67.200000000000003        4.0932720747189837     
   17.600000000000001        68.000000000000000        4.0974832906795537     
   17.600000000000001        68.799999999999997        4.1002567653359616     
   17.600000000000001        69.600000000000009        4.1006829690203501     
   17.600000000000001        70.400000000000006        4.0989043697966112     
   17.600000000000001        71.200000000000003        4.0957344112308656     
   17.600000000000001        72.000000000000000        4.0929098938573958     
   17.600000000000001        72.799999999999997        4.0904111755244488     
   17.600000000000001        73.600000000000009        4.0927750802413732     
   17.600000000000001        74.400000000000006        4.0990553063257575     
   17.600000000000001        75.200000000000003        4.1094652421151148     
   17.600000000000001        76.000000000000000        4.1237738704541611     
   17.600000000000001        76.800000000000011        4.1403950621359336     
   17.600000000000001        77.600000000000009        4.1571607904500070     
   17.600000000000001        78.400000000000006        4.1709797481495468     
   17.600000000000001        79.200000000000003        4.1805625061321923     
   17.600000000000001        80.000000000000000        4.1828939601278128     
   17.600000000000001        80.800000000000011        4.1775297200840136     
   17.600000000000001        81.600000000000009        4.1658024982833446     
   17.600000000000001        82.400000000000006        4.1484565482533586     
   17.600000000000001        83.200000000000003        4.1309071824358865     
   17.600000000000001        84.000000000000000        4.1170941707040818     
   17.600000000000001        84.800000000000011        4.1131517084836071     
   17.600000000000001        85.600000000000009        4.1234835919706470     
   17.600000000000001        86.400000000000006        4.1489027641367651     
   17.600000000000001        87.200000000000003        4.1885009549963366     
   17.600000000000001        88.000000000000000        4.2373505265109390     
   17.600000000000001        88.800000000000011        4.2866145405600484     
   17.600000000000001        89.600000000000009        4.3306403742086861     
   17.600000000000001        90.400000000000006        4.3646901730674870     
   17.600000000000001        91.200000000000003        4.3868324875770934     
   17.600000000000001        92.000000000000000        4.3946587071977499     
   17.600000000000001        92.800000000000011        4.3867499437712860     
   17.600000000000001        93.600000000000009        4.3669383154553927     
   17.600000000000001        94.400000000000006        4.3337595743250876     
   17.600000000000001        95.200000000000003        4.2916002878984889     
   17.600000000000001        96.000000000000000        4.2446685645245870     
   17.600000000000001        96.800000000000011        4.1976256682532185     
   17.600000000000001        97.600000000000009        4.1564783873264330     
   17.600000000000001        98.400000000000006        4.1242851324941654     
   17.600000000000001        99.200000000000003        4.1041653258597641     
   17.600000000000001        100.00000000000000        4.0921984984312330     
   17.600000000000001        100.80000000000001        4.0897119833271010     
   17.600000000000001        101.60000000000001        4.0923161622784194     
   17.600000000000001        102.40000000000001        4.0954369710752232     

   18.400000000000002       0.80000000000000004        4.0976222871374706     
   18.400000000000002        1.6000000000000001        4.0996012623032474     
   18.400000000000002        2.4000000000000004        4.0996943972280944     
   18.400000000000002        3.2000000000000002        4.1013600339269489     
   18.400000000000002        4.0000000000000000        4.1015003625852584     
   18.400000000000002        4.8000000000000007        4.1010502039241459     
   18.400000000000002        5.6000000000000005        4.1021527996277714     
   18.400000000000002        6.4000000000000004        4.1008936570552192     
   18.400000000000002        7.2000000000000002        4.0954020228076846     
   18.400000000000002        8.0000000000000000        4.0871982992612992     
   18.400000000000002        8.8000000000000007        4.0783372893314125     
   18.400000000000002        9.6000000000000014        4.0782218449201535     
   18.400000000000002        10.400000000000000        4.0985717986065016     
   18.400000000000002        11.200000000000001        4.1532235066672554     
   18.400000000000002        12.000000000000000        4.2452027384694357     
   18.400000000000002        12.800000000000001        4.3490037590337201     
   18.400000000000002        13.600000000000001        4.4149318004130542     
   18.400000000000002        14.400000000000000        4.3528345008032971     
   18.400000000000002        15.200000000000001        4.0594668369914384     
   18.400000000000002        16.000000000000000        3.4996810456997514     
   18.400000000000002        16.800000000000001        3.4968874348904455     
   18.400000000000002        17.600000000000001        3.4826288104120966     
   18.400000000000002        18.400000000000002        3.4921345780471791     
   18.400000000000002        19.200000000000003        3.4945658612465285     
   18.400000000000002        20.000000000000000        3.4935937559813350     
   18.400000000000002        20.800000000000001        3.4937357900218595     
   18.400000000000002        21.600000000000001        3.4934791935876408     
   18.400000000000002        22.400000000000002        3.4942155330571896     
   18.400000000000002        23.200000000000003        3.4938771179632471     
   18.400000000000002        24.000000000000000        3.4908612653469278     
   18.400000000000002        24.800000000000001        3.4865203370467981     
   18.400000000000002        25.600000000000001        3.4963727704369250     
   18.400000000000002        26.400000000000002        4.0636774645620575     
   18.400000000000002        27.200000000000003        4.3514164019269153     
   18.400000000000002        28.000000000000000        4.4157372974353883     
   18.400000000000002        28.800000000000001        4.3489539256330909     
   18.400000000000002        29.600000000000001        4.2421432984366190     
   18.400000000000002        30.400000000000002        4.1515028139321863     
   18.400000000000002        31.200000000000003        4.0974646147361424     
   18.400000000000002        32.000000000000000        4.0768161972392667     
   18.400000000000002        32.800000000000004        4.0781463040153492     
   18.400000000000002        33.600000000000001        4.0861176812144384     
   18.400000000000002        34.399999999999999        4.0959809476401983     
   18.400000000000002        35.200000000000003        4.1009299309946998     
   18.400000000000002        36.000000000000000        4.1021378928968044     
   18.400000000000002        36.800000000000004        4.1035072080858619     
   18.400000000000002        37.600000000000001        4.1013006113248025     
   18.400000000000002        38.400000000000006        4.1009578065991859     
   18.400000000000002        39.200000000000003        4.1001829721000407     
   18.400000000000002        40.000000000000000        4.1028345070199119     
   18.400000000000002        40.800000000000004        4.1011869788187605     
   18.400000000000002        41.600000000000001        4.1002909993939936     
   18.400000000000002        42.400000000000006        4.0981239568421994     
   18.400000000000002        43.200000000000003        4.0961064831784189     
   18.400000000000002        44.000000000000000        4.0937149985457690     
   18.400000000000002        44.800000000000004        4.0917555977938305     
   18.400000000000002        45.600000000000001        4.0915709409144752     
   18.400000000000002        46.400000000000006        4.0933119287210085     
   18.400000000000002        47.200000000000003        4.0962585616634897     
   18.400000000000002        48.000000000000000        4.1001654112921884     
   18.400000000000002        48.800000000000004        4.1039115037943725     
   18.400000000000002        49.600000000000001        4.1046907030616548     
   18.400000000000002        50.400000000000006        4.1024321845491070     
   18.400000000000002        51.200000000000003        4.0971814051383415     
   18.400000000000002        52.000000000000000        4.0897028246682723     
   18.400000000000002        52.800000000000004        4.0839205708500570     
   18.400000000000002        53.600000000000001        4.0809813971189683     
   18.400000000000002        54.400000000000006        4.0835325377290195     
   18.400000000000002        55.200000000000003        4.0924551477134443     
   18.400000000000002        56.000000000000000        4.1058554613632818     
   18.400000000000002        56.800000000000004        4.1208248213907810     
   18.400000000000002        57.600000000000001        4.1340133846931773     
   18.400000000000002        58.400000000000006        4.1461798507689007     
   18.400000000000002        59.200000000000003        4.1511159856850899     
   18.400000000000002        60.000000000000000        4.1491832456895859     
   18.400000000000002        60.800000000000004        4.1413577095288980     
   18.400000000000002        61.600000000000001        4.1281395096856768     
   18.400000000000002        62.400000000000006        4.1123781022295649     
   18.400000000000002        63.200000000000003        4.0975169049976117     
   18.400000000000002        64.000000000000000        4.0847130219200709     
   18.400000000000002        64.799999999999997        4.0768354561737921     
   18.400000000000002        65.600000000000009        4.0771516983578984     
   18.400000000000002        66.400000000000006        4.0803288197927259     
   18.400000000000002        67.200000000000003        4.0862196537667783     
   18.400000000000002        68.000000000000000        4.0911765612560336     
   18.400000000000002        68.799999999999997        4.0974980459345058     
   18.400000000000002        69.600000000000009        4.0991151911647190     
   18.400000000000002        70.400000000000006        4.1000224662502731     
   18.400000000000002        71.200000000000003        4.0978903525524872     
   18.400000000000002        72.000000000000000        4.0944555969387251     
   18.400000000000002        72.799999999999997        4.0927843792141019     
   18.400000000000002        73.600000000000009        4.0913690578437372     
   18.400000000000002        74.400000000000006        4.0928314074303573     
   18.400000000000002        75.200000000000003        4.0972756407674975     
   18.400000000000002        76.000000000000000        4.1049649073701584     
   18.400000000000002        76.800000000000011        4.1147737133282423     
   18.400000000000002        77.600000000000009        4.1250984821368144     
   18.400000000000002        78.400000000000006        4.1339273338833147     
   18.400000000000002        79.200000000000003        4.1400735050635626     
   18.400000000000002        80.000000000000000        4.1406514630767353     
   18.400000000000002        80.800000000000011        4.1366831957982795     
   18.400000000000002        81.600000000000009        4.1276362684829850     
   18.400000000000002        82.400000000000006        4.1159521018102643     
   18.400000000000002        83.200000000000003        4.1058854505474498     
   18.400000000000002        84.000000000000000        4.0991038313153378     
   18.400000000000002        84.800000000000011        4.1054045437055242     
   18.400000000000002        85.600000000000009        4.1262333577882542     
   18.400000000000002        86.400000000000006        4.1620946181894611     
   18.400000000000002        87.200000000000003        4.2084134047956629     
   18.400000000000002        88.000000000000000        4.2630561228736319     
   18.400000000000002        88.800000000000011        4.3175259887989199     
   18.400000000000002        89.600000000000009        4.3642437498223732     
   18.400000000000002        90.400000000000006        4.4008763510099342     
   18.400000000000002        91.200000000000003        4.4238428062872126     
   18.400000000000002        92.000000000000000        4.4308139675177971     
   18.400000000000002        92.800000000000011        4.4236885949835161     
   18.400000000000002        93.600000000000009        4.4016561941664749     
   18.400000000000002        94.400000000000006        4.3662840064071702     
   18.400000000000002        95.200000000000003        4.3207198156643125     
   18.400000000000002        96.000000000000000        4.2690793915400702     
   18.400000000000002        96.800000000000011        4.2167863928586105     
   18.400000000000002        97.600000000000009        4.1704918406876930     
   18.400000000000002        98.400000000000006        4.1330208644739042     
   18.400000000000002        99.200000000000003        4.1080113162568042     
   18.400000000000002        100.00000000000000        4.0943380841018886     
   18.400000000000002        100.80000000000001        4.0900196997265903     
   18.400000000000002        101.60000000000001        4.0913255961712371     
   18.400000000000002        102.40000000000001        4.0954911842177166     

   19.200000000000003       0.80000000000000004        4.0972441440260585     
   19.200000000000003        1.6000000000000001        4.0994141264534738     
   19.200000000000003        2.4000000000000004        4.1008474193866897     
   19.200000000000003        3.2000000000000002        4.1016445388980687     
   19.200000000000003        4.0000000000000000        4.1014764440429206     
   19.200000000000003        4.8000000000000007        4.1018654673243296     
   19.200000000000003        5.6000000000000005        4.1018532978405275     
   19.200000000000003        6.4000000000000004        4.1003884388998459     
   19.200000000000003        7.2000000000000002        4.0959158498854720     
   19.200000000000003        8.0000000000000000        4.0878386013164727     
   19.200000000000003        8.8000000000000007        4.0789138744366609     
   19.200000000000003        9.6000000000000014        4.0772351437201628     
   19.200000000000003        10.400000000000000        4.0948324504855513     
   19.200000000000003        11.200000000000001        4.1443255004246824     
   19.200000000000003        12.000000000000000        4.2306571124523673     
   19.200000000000003        12.800000000000001        4.3371532967845567     
   19.200000000000003        13.600000000000001        4.4119887541972291     
   19.200000000000003        14.400000000000000        4.3649123598932036     
   19.200000000000003        15.200000000000001        4.0819783485375005     
   19.200000000000003        16.000000000000000        3.4890721987815634     
   19.200000000000003        16.800000000000001        3.4970074025686686     
   19.200000000000003        17.600000000000001        3.5036184974780822     
   19.200000000000003        18.400000000000002        3.4883433446231984     
   19.200000000000003        19.200000000000003        3.4893199435713482     
   19.200000000000003        20.000000000000000        3.4891688534307073     
   19.200000000000003        20.800000000000001        3.4918382450557846     
   19.200000000000003        21.600000000000001        3.4939119035138440     
   19.200000000000003        22.400000000000002        3.4941847664830901     
   19.200000000000003        23.200000000000003        3.4939032249120627     
   19.200000000000003        24.000000000000000        3.4952360805711433     
   19.200000000000003        24.800000000000001        3.4896376119750263     
   19.200000000000003        25.600000000000001        3.4899967131933067     
   19.200000000000003        26.400000000000002        4.0813730622222462     
   19.200000000000003        27.200000000000003        4.3640616400133903     
   19.200000000000003        28.000000000000000        4.4121856491816098     
   19.200000000000003        28.800000000000001        4.3373853611323634     
   19.200000000000003        29.600000000000001        4.2320054736749153     
   19.200000000000003        30.400000000000002        4.1443063333895598     
   19.200000000000003        31.200000000000003        4.0937820557526861     
   19.200000000000003        32.000000000000000        4.0765271626764266     
   19.200000000000003        32.800000000000004        4.0788991198651248     
   19.200000000000003        33.600000000000001        4.0875144140301085     
   19.200000000000003        34.399999999999999        4.0966391690304613     
   19.200000000000003        35.200000000000003        4.1012123300861250     
   19.200000000000003        36.000000000000000        4.1008340165503947     
   19.200000000000003        36.800000000000004        4.1019906963697306     
   19.200000000000003        37.600000000000001        4.1012658360125016     
   19.200000000000003        38.400000000000006        4.1008928174858434     
   19.200000000000003        39.200000000000003        4.1003701878645487     
   19.200000000000003        40.000000000000000        4.1007214510553895     
   19.200000000000003        40.800000000000004        4.1000546148900341     
   19.200000000000003        41.600000000000001        4.1017405298356771     
   19.200000000000003        42.400000000000006        4.0997085283837169     
   19.200000000000003        43.200000000000003        4.0986000120769690     
   19.200000000000003        44.000000000000000        4.0966539559946025     
   19.200000000000003        44.800000000000004        4.0946543874129420     
   19.200000000000003        45.600000000000001        4.0926987887240704     
   19.200000000000003        46.400000000000006        4.0926044967591642     
   19.200000000000003        47.200000000000003        4.0923158777741637     
   19.200000000000003        48.000000000000000        4.0916245134721860     
   19.200000000000003        48.800000000000004        4.0900170607071251     
   19.200000000000003        49.600000000000001        4.0864932140396490     
   19.200000000000003        50.400000000000006        4.0795293050240717     
   19.200000000000003        51.200000000000003        4.0740175553154323     
   19.200000000000003        52.000000000000000        4.0710288676368709     
   19.200000000000003        52.800000000000004        4.0744759442123053     
   19.200000000000003        53.600000000000001        4.0870861788098383     
   19.200000000000003        54.400000000000006        4.1093482324682240     
   19.200000000000003        55.200000000000003        4.1391377258145834     
   19.200000000000003        56.000000000000000        4.1710949721749140     
   19.200000000000003        56.800000000000004        4.2019058828949643     
   19.200000000000003        57.600000000000001        4.2242607333520423     
   19.200000000000003        58.400000000000006        4.2369548747087116     
   19.200000000000003        59.200000000000003        4.2425451544428148     
   19.200000000000003        60.000000000000000        4.2390877586225173     
   19.200000000000003        60.800000000000004        4.2253827267792428     
   19.200000000000003        61.600000000000001        4.2036665370984565     
   19.200000000000003        62.400000000000006        4.1747258586561573     
   19.200000000000003        63.200000000000003        4.1436316559181314     
   19.200000000000003        64.000000000000000        4.1149410986512267     
   19.200000000000003        64.799999999999997        4.0932143784763246     
   19.200000000000003        65.600000000000009        4.0800454156762784     
   19.200000000000003        66.400000000000006        4.0760835672884852     
   19.200000000000003        67.200000000000003        4.0798447944039404     
   19.200000000000003        68.000000000000000        4.0859740361252239     
   19.200000000000003        68.799999999999997        4.0921404696011558     
   19.200000000000003        69.600000000000009        4.0976541213182101     
   19.200000000000003        70.400000000000006        4.0985675083970330     
   19.200000000000003        71.200000000000003        4.0998111126845727     
   19.200000000000003        72.000000000000000        4.0978949167801160     
   19.200000000000003        72.799999999999997        4.0948926523046012     
   19.200000000000003        73.600000000000009        4.0921055879062900     
   19.200000000000003        74.400000000000006        4.0903516921632370     
   19.200000000000003        75.200000000000003        4.0922307320433831     
   19.200000000000003        76.000000000000000        4.0950414005970028     
   19.200000000000003        76.800000000000011        4.0987882123001933     
   19.200000000000003        77.600000000000009        4.1038902049057491     
   19.200000000000003        78.400000000000006        4.1079185434792720     
   19.200000000000003        79.200000000000003        4.1117954074062313     
   19.200000000000003        80.000000000000000        4.1113213181344870     
   19.200000000000003        80.800000000000011        4.1092220034863614     
   19.200000000000003        81.600000000000009        4.1020798634940610     
   19.200000000000003        82.400000000000006        4.0944498153483329     
   19.200000000000003        83.200000000000003        4.0892828522535023     
   19.200000000000003        84.000000000000000        4.0906245972576363     
   19.200000000000003        84.800000000000011        4.1028602922071897     
   19.200000000000003        85.600000000000009        4.1295311901474507     
   19.200000000000003        86.400000000000006        4.1703696392316800     
   19.200000000000003        87.200000000000003        4.2218825864239555     
   19.200000000000003        88.000000000000000        4.2803750155848332     
   19.200000000000003        88.800000000000011        4.3371519312082922     
   19.200000000000003        89.600000000000009        4.3872135956561538     
   19.200000000000003        90.400000000000006        4.4233726269122782     
   19.200000000000003        91.200000000000003        4.4461513875994170     
   19.200000000000003        92.000000000000000        4.4540833158220758     
   19.200000000000003        92.800000000000011        4.4460251486717599     
   19.200000000000003        93.600000000000009        4.4233429122518642     
   19.200000000000003        94.400000000000006        4.3867654072805591     
   19.200000000000003        95.200000000000003        4.3395447008893271     
   19.200000000000003        96.000000000000000        4.2846162904046627     
   19.200000000000003        96.800000000000011        4.2295895875868617     
   19.200000000000003        97.600000000000009        4.1795657715878134     
   19.200000000000003        98.400000000000006        4.1386649817627719     
   19.200000000000003        99.200000000000003        4.1092265171497822     
   19.200000000000003        100.00000000000000        4.0954321896642680     
   19.200000000000003        100.80000000000001        4.0900263817351439     
   19.200000000000003        101.60000000000001        4.0909010011658795     
   19.200000000000003        102.40000000000001        4.0940300825053066     

   20.000000000000000       0.80000000000000004        4.0972886210259230     
   20.000000000000000        1.6000000000000001        4.0996942178990343     
   20.000000000000000        2.4000000000000004        4.1023750908515026     
   20.000000000000000        3.2000000000000002        4.1010100874153128     
   20.000000000000000        4.0000000000000000        4.1010481285051368     
   20.000000000000000        4.8000000000000007        4.1011320533977891     
   20.000000000000000        5.6000000000000005        4.1023781219783499     
   20.000000000000000        6.4000000000000004        4.1010982525044444     
   20.000000000000000        7.2000000000000002        4.0971456527260361     
   20.000000000000000        8.0000000000000000        4.0894606031993570     
   20.000000000000000        8.8000000000000007        4.0804712666932836     
   20.000000000000000        9.6000000000000014        4.0765321944780375     
   20.000000000000000        10.400000000000000        4.0891121140086595     
   20.000000000000000        11.200000000000001        4.1306677042572835     
   20.000000000000000        12.000000000000000        4.2098004882340581     
   20.000000000000000        12.800000000000001        4.3152972465932544     
   20.000000000000000        13.600000000000001        4.4038615898405737     
   20.000000000000000        14.400000000000000        4.3933649897903075     
   20.000000000000000        15.200000000000001        4.1660327690766694     
   20.000000000000000        16.000000000000000        3.4860294617412082     
   20.000000000000000        16.800000000000001        3.4974958670829603     
   20.000000000000000        17.600000000000001        3.5005499264584250     
   20.000000000000000        18.400000000000002        3.4799802974938170     
   20.000000000000000        19.200000000000003        3.5017640101094640     
   20.000000000000000        20.000000000000000        3.4965530921787895     
   20.000000000000000        20.800000000000001        3.4963145844235028     
   20.000000000000000        21.600000000000001        3.4932774696767614     
   20.000000000000000        22.400000000000002        3.4947850760921995     
   20.000000000000000        23.200000000000003        3.4944089205379956     
   20.000000000000000        24.000000000000000        3.4936392637552105     
   20.000000000000000        24.800000000000001        3.4859961196219986     
   20.000000000000000        25.600000000000001        3.5025217260844070     
   20.000000000000000        26.400000000000002        4.1616835377208830     
   20.000000000000000        27.200000000000003        4.3910969661189334     
   20.000000000000000        28.000000000000000        4.4036000030847235     
   20.000000000000000        28.800000000000001        4.3159144902499094     
   20.000000000000000        29.600000000000001        4.2103318600118422     
   20.000000000000000        30.400000000000002        4.1307003745517754     
   20.000000000000000        31.200000000000003        4.0891209180282351     
   20.000000000000000        32.000000000000000        4.0765881065930749     
   20.000000000000000        32.800000000000004        4.0803351911163359     
   20.000000000000000        33.600000000000001        4.0896395595110953     
   20.000000000000000        34.399999999999999        4.0979157691262822     
   20.000000000000000        35.200000000000003        4.1027130308439377     
   20.000000000000000        36.000000000000000        4.1050851508839123     
   20.000000000000000        36.800000000000004        4.1013882562162189     
   20.000000000000000        37.600000000000001        4.1003946309964396     
   20.000000000000000        38.400000000000006        4.1006644719637748     
   20.000000000000000        39.200000000000003        4.1010642680736034     
   20.000000000000000        40.000000000000000        4.1011776073325947     
   20.000000000000000        40.800000000000004        4.1016237126957993     
   20.000000000000000        41.600000000000001        4.1015938722313559     
   20.000000000000000        42.400000000000006        4.1004305995465771     
   20.000000000000000        43.200000000000003        4.1012478634587115     
   20.000000000000000        44.000000000000000        4.0994509876043974     
   20.000000000000000        44.800000000000004        4.0981345599067520     
   20.000000000000000        45.600000000000001        4.0966147122777974     
   20.000000000000000        46.400000000000006        4.0950692898754744     
   20.000000000000000        47.200000000000003        4.0925885045748167     
   20.000000000000000        48.000000000000000        4.0886879322269678     
   20.000000000000000        48.800000000000004        4.0817905253211570     
   20.000000000000000        49.600000000000001        4.0755948584802049     
   20.000000000000000        50.400000000000006        4.0678835826594444     
   20.000000000000000        51.200000000000003        4.0658193320786111     
   20.000000000000000        52.000000000000000        4.0717033598050572     
   20.000000000000000        52.800000000000004        4.0915810060643274     
   20.000000000000000        53.600000000000001        4.1267919932011070     
   20.000000000000000        54.400000000000006        4.1737846317092497     
   20.000000000000000        55.200000000000003        4.2253713542163460     
   20.000000000000000        56.000000000000000        4.2727972892718435     
   20.000000000000000        56.800000000000004        4.3093107276388940     
   20.000000000000000        57.600000000000001        4.3326778951265137     
   20.000000000000000        58.400000000000006        4.3440130162318438     
   20.000000000000000        59.200000000000003        4.3474821470283027     
   20.000000000000000        60.000000000000000        4.3446148607172743     
   20.000000000000000        60.800000000000004        4.3326162354962570     
   20.000000000000000        61.600000000000001        4.3096041634654005     
   20.000000000000000        62.400000000000006        4.2727711253774023     
   20.000000000000000        63.200000000000003        4.2229710052540241     
   20.000000000000000        64.000000000000000        4.1756480386447468     
   20.000000000000000        64.799999999999997        4.1311995976469307     
   20.000000000000000        65.600000000000009        4.0992135460365562     
   20.000000000000000        66.400000000000006        4.0824012791228004     
   20.000000000000000        67.200000000000003        4.0763027908216856     
   20.000000000000000        68.000000000000000        4.0792378789360155     
   20.000000000000000        68.799999999999997        4.0863483918345169     
   20.000000000000000        69.600000000000009        4.0935870724265611     
   20.000000000000000        70.400000000000006        4.0968649120690630     
   20.000000000000000        71.200000000000003        4.1000794318245264     
   20.000000000000000        72.000000000000000        4.0997439743738227     
   20.000000000000000        72.799999999999997        4.0978095018946084     
   20.000000000000000        73.600000000000009        4.0942719556934000     
   20.000000000000000        74.400000000000006        4.0915626004920878     
   20.000000000000000        75.200000000000003        4.0915662687415359     
   20.000000000000000        76.000000000000000        4.0900808595675553     
   20.000000000000000        76.800000000000011        4.0916264044103032     
   20.000000000000000        77.600000000000009        4.0942824503408444     
   20.000000000000000        78.400000000000006        4.0951337211411420     
   20.000000000000000        79.200000000000003        4.0959242721470908     
   20.000000000000000        80.000000000000000        4.0956625492663532     
   20.000000000000000        80.800000000000011        4.0922496460946913     
   20.000000000000000        81.600000000000009        4.0881173140495735     
   20.000000000000000        82.400000000000006        4.0831352138062122     
   20.000000000000000        83.200000000000003        4.0821233897802776     
   20.000000000000000        84.000000000000000        4.0869947247915128     
   20.000000000000000        84.800000000000011        4.1028193493839815     
   20.000000000000000        85.600000000000009        4.1319797404919001     
   20.000000000000000        86.400000000000006        4.1770438772766072     
   20.000000000000000        87.200000000000003        4.2290661347490541     
   20.000000000000000        88.000000000000000        4.2876965496666086     
   20.000000000000000        88.800000000000011        4.3449596124944838     
   20.000000000000000        89.600000000000009        4.3928780839285038     
   20.000000000000000        90.400000000000006        4.4311353616353086     
   20.000000000000000        91.200000000000003        4.4537393236452552     
   20.000000000000000        92.000000000000000        4.4612158946361653     
   20.000000000000000        92.800000000000011        4.4533598074273728     
   20.000000000000000        93.600000000000009        4.4299846524742508     
   20.000000000000000        94.400000000000006        4.3940890170643572     
   20.000000000000000        95.200000000000003        4.3454140144941764     
   20.000000000000000        96.000000000000000        4.2903501029555704     
   20.000000000000000        96.800000000000011        4.2343579908330211     
   20.000000000000000        97.600000000000009        4.1836506435537277     
   20.000000000000000        98.400000000000006        4.1407702124887065     
   20.000000000000000        99.200000000000003        4.1137611631324722     
   20.000000000000000        100.00000000000000        4.0958365074606444     
   20.000000000000000        100.80000000000001        4.0905035189451242     
   20.000000000000000        101.60000000000001        4.0906064197136445     
   20.000000000000000        102.40000000000001        4.0938650839188551     

   20.800000000000001       0.80000000000000004        4.0975304241105821     
   20.800000000000001        1.6000000000000001        4.1000418565129477     
   20.800000000000001        2.4000000000000004        4.1004891526900167     
   20.800000000000001        3.2000000000000002        4.1008567437552745     
   20.800000000000001        4.0000000000000000        4.1010752993920239     
   20.800000000000001        4.8000000000000007        4.1015878224502353     
   20.800000000000001        5.6000000000000005        4.1018093676783023     
   20.800000000000001        6.4000000000000004        4.1017834307478438     
   20.800000000000001        7.2000000000000002        4.0984315208283171     
   20.800000000000001        8.0000000000000000        4.0915905440188753     
   20.800000000000001        8.8000000000000007        4.0826560400525995     
   20.800000000000001        9.6000000000000014        4.0768604244157691     
   20.800000000000001        10.400000000000000        4.0829414626344711     
   20.800000000000001        11.200000000000001        4.1121823049099255     
   20.800000000000001        12.000000000000000        4.1813193308317222     
   20.800000000000001        12.800000000000001        4.2802254705506719     
   20.800000000000001        13.600000000000001        4.3817275502247810     
   20.800000000000001        14.400000000000000        4.4196825088092000     
   20.800000000000001        15.200000000000001        4.3148781211990039     
   20.800000000000001        16.000000000000000        4.0455408113632005     
   20.800000000000001        16.800000000000001        3.4980246769280283     
   20.800000000000001        17.600000000000001        3.4977173184963384     
   20.800000000000001        18.400000000000002        3.4985255548006737     
   20.800000000000001        19.200000000000003        3.4956550495522829     
   20.800000000000001        20.000000000000000        3.4925100209448945     
   20.800000000000001        20.800000000000001        3.4924582581484547     
   20.800000000000001        21.600000000000001        3.4925918164948753     
   20.800000000000001        22.400000000000002        3.4956350452246205     
   20.800000000000001        23.200000000000003        3.4945552254530425     
   20.800000000000001        24.000000000000000        3.4967867688430956     
   20.800000000000001        24.800000000000001        3.4949924372324315     
   20.800000000000001        25.600000000000001        4.0423297111797147     
   20.800000000000001        26.400000000000002        4.3110093825236406     
   20.800000000000001        27.200000000000003        4.4202988485217398     
   20.800000000000001        28.000000000000000        4.3820307332623782     
   20.800000000000001        28.800000000000001        4.2825328490376862     
   20.800000000000001        29.600000000000001        4.1834624426914475     
   20.800000000000001        30.400000000000002        4.1147990330779418     
   20.800000000000001        31.200000000000003        4.0840594115425786     
   20.800000000000001        32.000000000000000        4.0791177932219940     
   20.800000000000001        32.800000000000004        4.0836357681826270     
   20.800000000000001        33.600000000000001        4.0921831796190782     
   20.800000000000001        34.399999999999999        4.0995720693710265     
   20.800000000000001        35.200000000000003        4.1027476023281313     
   20.800000000000001        36.000000000000000        4.1027896830708466     
   20.800000000000001        36.800000000000004        4.1019564094715850     
   20.800000000000001        37.600000000000001        4.1009930760955911     
   20.800000000000001        38.400000000000006        4.1005800257514711     
   20.800000000000001        39.200000000000003        4.1000615380690713     
   20.800000000000001        40.000000000000000        4.1009479952551606     
   20.800000000000001        40.800000000000004        4.0999898130936661     
   20.800000000000001        41.600000000000001        4.1005052161555691     
   20.800000000000001        42.400000000000006        4.1005744899997989     
   20.800000000000001        43.200000000000003        4.1008652479366381     
   20.800000000000001        44.000000000000000        4.1009034627279091     
   20.800000000000001        44.800000000000004        4.1003847159723685     
   20.800000000000001        45.600000000000001        4.0998504008052086     
   20.800000000000001        46.400000000000006        4.0979809187055869     
   20.800000000000001        47.200000000000003        4.0929169170244659     
   20.800000000000001        48.000000000000000        4.0877276795356323     
   20.800000000000001        48.800000000000004        4.0801277349248464     
   20.800000000000001        49.600000000000001        4.0704678994993930     
   20.800000000000001        50.400000000000006        4.0666944453423710     
   20.800000000000001        51.200000000000003        4.0727643712590922     
   20.800000000000001        52.000000000000000        4.0953554234395178     
   20.800000000000001        52.800000000000004        4.1385068206487903     
   20.800000000000001        53.600000000000001        4.2014707432644158     
   20.800000000000001        54.400000000000006        4.2698234076800734     
   20.800000000000001        55.200000000000003        4.3332743775801861     
   20.800000000000001        56.000000000000000        4.3777387165437220     
   20.800000000000001        56.800000000000004        4.4021552114773748     
   20.800000000000001        57.600000000000001        4.4110013316771610     
   20.800000000000001        58.400000000000006        4.4133208230206717     
   20.800000000000001        59.200000000000003        4.4142841597231044     
   20.800000000000001        60.000000000000000        4.4158753266897914     
   20.800000000000001        60.800000000000004        4.4166317363459022     
   20.800000000000001        61.600000000000001        4.4089690903515422     
   20.800000000000001        62.400000000000006        4.3828837522957178     
   20.800000000000001        63.200000000000003        4.3339981275051782     
   20.800000000000001        64.000000000000000        4.2681103855438369     
   20.800000000000001        64.799999999999997        4.1991819262375829     
   20.800000000000001        65.600000000000009        4.1414232990988085     
   20.800000000000001        66.400000000000006        4.1024106883941025     
   20.800000000000001        67.200000000000003        4.0823683313040808     
   20.800000000000001        68.000000000000000        4.0771384615429147     
   20.800000000000001        68.799999999999997        4.0807955932756066     
   20.800000000000001        69.600000000000009        4.0867241280783926     
   20.800000000000001        70.400000000000006        4.0943056895121916     
   20.800000000000001        71.200000000000003        4.0981623806491818     
   20.800000000000001        72.000000000000000        4.1008200069879015     
   20.800000000000001        72.799999999999997        4.0998826233631798     
   20.800000000000001        73.600000000000009        4.0979213527799656     
   20.800000000000001        74.400000000000006        4.0946564148440059     
   20.800000000000001        75.200000000000003        4.0933524557789509     
   20.800000000000001        76.000000000000000        4.0907151100415096     
   20.800000000000001        76.800000000000011        4.0902031968848744     
   20.800000000000001        77.600000000000009        4.0910736408524695     
   20.800000000000001        78.400000000000006        4.0914362325688316     
   20.800000000000001        79.200000000000003        4.0916829637601930     
   20.800000000000001        80.000000000000000        4.0906887084101475     
   20.800000000000001        80.800000000000011        4.0886576475098177     
   20.800000000000001        81.600000000000009        4.0857735398377448     
   20.800000000000001        82.400000000000006        4.0808954161721891     
   20.800000000000001        83.200000000000003        4.0803467596670515     
   20.800000000000001        84.000000000000000        4.0867940728089582     
   20.800000000000001        84.800000000000011        4.1035689777245459     
   20.800000000000001        85.600000000000009        4.1328450762137594     
   20.800000000000001        86.400000000000006        4.1751946897352630     
   20.800000000000001        87.200000000000003        4.2280985001378966     
   20.800000000000001        88.000000000000000        4.2823386036380064     
   20.800000000000001        88.800000000000011        4.3409719327049157     
   20.800000000000001        89.600000000000009        4.3874707078392463     
   20.800000000000001        90.400000000000006        4.4237914352877175     
   20.800000000000001        91.200000000000003        4.4465449480033881     
   20.800000000000001        92.000000000000000        4.4534716937879528     
   20.800000000000001        92.800000000000011        4.4458036598994264     
   20.800000000000001        93.600000000000009        4.4237914722983813     
   20.800000000000001        94.400000000000006        4.3865977695899714     
   20.800000000000001        95.200000000000003        4.3391767294988677     
   20.800000000000001        96.000000000000000        4.2833352240382050     
   20.800000000000001        96.800000000000011        4.2290278776184378     
   20.800000000000001        97.600000000000009        4.1789402413721275     
   20.800000000000001        98.400000000000006        4.1383932430029677     
   20.800000000000001        99.200000000000003        4.1109913750289264     
   20.800000000000001        100.00000000000000        4.0976272536157898     
   20.800000000000001        100.80000000000001        4.0901535361660342     
   20.800000000000001        101.60000000000001        4.0901022519377621     
   20.800000000000001        102.40000000000001        4.0937939885384864     

   21.600000000000001       0.80000000000000004        4.0964615561468367     
   21.600000000000001        1.6000000000000001        4.1003017481541351     
   21.600000000000001        2.4000000000000004        4.1004349112648981     
   21.600000000000001        3.2000000000000002        4.1007379551792784     
   21.600000000000001        4.0000000000000000        4.1011785960143881     
   21.600000000000001        4.8000000000000007        4.1015587332338228     
   21.600000000000001        5.6000000000000005        4.1023361151579545     
   21.600000000000001        6.4000000000000004        4.1027213860192449     
   21.600000000000001        7.2000000000000002        4.0993240469352648     
   21.600000000000001        8.0000000000000000        4.0937806559913454     
   21.600000000000001        8.8000000000000007        4.0865207747852663     
   21.600000000000001        9.6000000000000014        4.0786233401530554     
   21.600000000000001        10.400000000000000        4.0788367975089113     
   21.600000000000001        11.200000000000001        4.0985905210174423     
   21.600000000000001        12.000000000000000        4.1486424960208330     
   21.600000000000001        12.800000000000001        4.2332474109347418     
   21.600000000000001        13.600000000000001        4.3364805616325741     
   21.600000000000001        14.400000000000000        4.4208898317993555     
   21.600000000000001        15.200000000000001        4.4270380258254747     
   21.600000000000001        16.000000000000000        4.3051355523001549     
   21.600000000000001        16.800000000000001        4.0425703477307495     
   21.600000000000001        17.600000000000001        3.4987717544238217     
   21.600000000000001        18.400000000000002        3.4944706989058614     
   21.600000000000001        19.200000000000003        3.4942972412872391     
   21.600000000000001        20.000000000000000        3.4936090522318173     
   21.600000000000001        20.800000000000001        3.4902320724728844     
   21.600000000000001        21.600000000000001        3.4912172084356494     
   21.600000000000001        22.400000000000002        3.4944015351759763     
   21.600000000000001        23.200000000000003        3.4866096710586891     
   21.600000000000001        24.000000000000000        3.5022010479988097     
   21.600000000000001        24.800000000000001        4.0392275946420089     
   21.600000000000001        25.600000000000001        4.3007117837075146     
   21.600000000000001        26.400000000000002        4.4261981853940036     
   21.600000000000001        27.200000000000003        4.4221250680861610     
   21.600000000000001        28.000000000000000        4.3400729605914430     
   21.600000000000001        28.800000000000001        4.2366954992079595     
   21.600000000000001        29.600000000000001        4.1516307713128144     
   21.600000000000001        30.400000000000002        4.1003727067981126     
   21.600000000000001        31.200000000000003        4.0797857128282207     
   21.600000000000001        32.000000000000000        4.0803042666161762     
   21.600000000000001        32.800000000000004        4.0883930049809196     
   21.600000000000001        33.600000000000001        4.0948364160896293     
   21.600000000000001        34.399999999999999        4.1029707259890920     
   21.600000000000001        35.200000000000003        4.1032208743521554     
   21.600000000000001        36.000000000000000        4.1020050497946299     
   21.600000000000001        36.800000000000004        4.1009083915298126     
   21.600000000000001        37.600000000000001        4.0999406570455781     
   21.600000000000001        38.400000000000006        4.0970206031977039     
   21.600000000000001        39.200000000000003        4.0979073305246185     
   21.600000000000001        40.000000000000000        4.0976802440075728     
   21.600000000000001        40.800000000000004        4.0960721006846788     
   21.600000000000001        41.600000000000001        4.0975392983381180     
   21.600000000000001        42.400000000000006        4.0983529708606365     
   21.600000000000001        43.200000000000003        4.0980007638872671     
   21.600000000000001        44.000000000000000        4.1001260029682234     
   21.600000000000001        44.800000000000004        4.0995358944830844     
   21.600000000000001        45.600000000000001        4.1007828155922299     
   21.600000000000001        46.400000000000006        4.1011105875297176     
   21.600000000000001        47.200000000000003        4.0918653028358491     
   21.600000000000001        48.000000000000000        4.0858156905299206     
   21.600000000000001        48.800000000000004        4.0785595001647650     
   21.600000000000001        49.600000000000001        4.0712011633634457     
   21.600000000000001        50.400000000000006        4.0745979827720626     
   21.600000000000001        51.200000000000003        4.0958732131030100     
   21.600000000000001        52.000000000000000        4.1409043470977611     
   21.600000000000001        52.800000000000004        4.2128721137338969     
   21.600000000000001        53.600000000000001        4.2965415708524954     
   21.600000000000001        54.400000000000006        4.3744814882345109     
   21.600000000000001        55.200000000000003        4.4198230192746832     
   21.600000000000001        56.000000000000000        4.4212439722601475     
   21.600000000000001        56.800000000000004        4.3936165384612629     
   21.600000000000001        57.600000000000001        4.3664817576950732     
   21.600000000000001        58.400000000000006        4.3530967796532281     
   21.600000000000001        59.200000000000003        4.3516794214652847     
   21.600000000000001        60.000000000000000        4.3608103116050465     
   21.600000000000001        60.800000000000004        4.3843585741395126     
   21.600000000000001        61.600000000000001        4.4147552528288836     
   21.600000000000001        62.400000000000006        4.4392091908395255     
   21.600000000000001        63.200000000000003        4.4293175107579730     
   21.600000000000001        64.000000000000000        4.3734194779949203     
   21.600000000000001        64.799999999999997        4.2913076449769347     
   21.600000000000001        65.600000000000009        4.2083656440134272     
   21.600000000000001        66.400000000000006        4.1423718905449354     
   21.600000000000001        67.200000000000003        4.1004699258151200     
   21.600000000000001        68.000000000000000        4.0809667364038953     
   21.600000000000001        68.799999999999997        4.0770883572682930     
   21.600000000000001        69.600000000000009        4.0819293761838003     
   21.600000000000001        70.400000000000006        4.0904154996093949     
   21.600000000000001        71.200000000000003        4.0964438182407923     
   21.600000000000001        72.000000000000000        4.1006810494406141     
   21.600000000000001        72.799999999999997        4.1021269552486528     
   21.600000000000001        73.600000000000009        4.0974595128231925     
   21.600000000000001        74.400000000000006        4.0995459638016261     
   21.600000000000001        75.200000000000003        4.0961211877976957     
   21.600000000000001        76.000000000000000        4.0943896679932719     
   21.600000000000001        76.800000000000011        4.0937185289556561     
   21.600000000000001        77.600000000000009        4.0941136351267557     
   21.600000000000001        78.400000000000006        4.0935204317183596     
   21.600000000000001        79.200000000000003        4.0943822752018990     
   21.600000000000001        80.000000000000000        4.0926201578152437     
   21.600000000000001        80.800000000000011        4.0901054256025704     
   21.600000000000001        81.600000000000009        4.0874045366749563     
   21.600000000000001        82.400000000000006        4.0851638449662797     
   21.600000000000001        83.200000000000003        4.0848126332956811     
   21.600000000000001        84.000000000000000        4.0897978657171565     
   21.600000000000001        84.800000000000011        4.1044230878047223     
   21.600000000000001        85.600000000000009        4.1307129028992389     
   21.600000000000001        86.400000000000006        4.1696632828866207     
   21.600000000000001        87.200000000000003        4.2170453776559809     
   21.600000000000001        88.000000000000000        4.2693797128311974     
   21.600000000000001        88.800000000000011        4.3214643108497430     
   21.600000000000001        89.600000000000009        4.3653058710562691     
   21.600000000000001        90.400000000000006        4.4018018451122618     
   21.600000000000001        91.200000000000003        4.4235297456601508     
   21.600000000000001        92.000000000000000        4.4312288059427898     
   21.600000000000001        92.800000000000011        4.4226993773619796     
   21.600000000000001        93.600000000000009        4.3997584081814090     
   21.600000000000001        94.400000000000006        4.3659622817251993     
   21.600000000000001        95.200000000000003        4.3213843102308092     
   21.600000000000001        96.000000000000000        4.2693470419973822     
   21.600000000000001        96.800000000000011        4.2171513199461810     
   21.600000000000001        97.600000000000009        4.1704397538869911     
   21.600000000000001        98.400000000000006        4.1327879909699297     
   21.600000000000001        99.200000000000003        4.1077403770492040     
   21.600000000000001        100.00000000000000        4.0945086778503592     
   21.600000000000001        100.80000000000001        4.0904966377300136     
   21.600000000000001        101.60000000000001        4.0916231775112220     
   21.600000000000001        102.40000000000001        4.0945578024043403     

   22.400000000000002       0.80000000000000004        4.0995192585635012     
   22.400000000000002        1.6000000000000001        4.0996038200376086     
   22.400000000000002        2.4000000000000004        4.1006599547731790     
   22.400000000000002        3.2000000000000002        4.1008726779491989     
   22.400000000000002        4.0000000000000000        4.0989985003753411     
   22.400000000000002        4.8000000000000007        4.1021850825928112     
   22.400000000000002        5.6000000000000005        4.1025469192494706     
   22.400000000000002        6.4000000000000004        4.1016413381278021     
   22.400000000000002        7.2000000000000002        4.1001273201981991     
   22.400000000000002        8.0000000000000000        4.0964746335530782     
   22.400000000000002        8.8000000000000007        4.0907967334064441     
   22.400000000000002        9.6000000000000014        4.0806511419053617     
   22.400000000000002        10.400000000000000        4.0765404318833030     
   22.400000000000002        11.200000000000001        4.0851111890265344     
   22.400000000000002        12.000000000000000        4.1178707628202051     
   22.400000000000002        12.800000000000001        4.1820335291687716     
   22.400000000000002        13.600000000000001        4.2740618850879555     
   22.400000000000002        14.400000000000000        4.3744030130728406     
   22.400000000000002        15.200000000000001        4.4441822741442998     
   22.400000000000002        16.000000000000000        4.4411921551147309     
   22.400000000000002        16.800000000000001        4.3148981787846230     
   22.400000000000002        17.600000000000001        4.0588398161630046     
   22.400000000000002        18.400000000000002        3.4909607101489155     
   22.400000000000002        19.200000000000003        3.4972107591604735     
   22.400000000000002        20.000000000000000        3.4933951417843669     
   22.400000000000002        20.800000000000001        3.5001870109194115     
   22.400000000000002        21.600000000000001        3.4979715593302259     
   22.400000000000002        22.400000000000002        3.4952035560452472     
   22.400000000000002        23.200000000000003        3.4934424800037314     
   22.400000000000002        24.000000000000000        4.0523250149211956     
   22.400000000000002        24.800000000000001        4.3070347361413885     
   22.400000000000002        25.600000000000001        4.4375976842472751     
   22.400000000000002        26.400000000000002        4.4450951077592169     
   22.400000000000002        27.200000000000003        4.3776559758345703     
   22.400000000000002        28.000000000000000        4.2774355525118191     
   22.400000000000002        28.800000000000001        4.1860023180202015     
   22.400000000000002        29.600000000000001        4.1196722620028945     
   22.400000000000002        30.400000000000002        4.0868354171662054     
   22.400000000000002        31.200000000000003        4.0787791536214817     
   22.400000000000002        32.000000000000000        4.0834067730239054     
   22.400000000000002        32.800000000000004        4.0921249074845480     
   22.400000000000002        33.600000000000001        4.0982461869761302     
   22.400000000000002        34.399999999999999        4.1032672036142159     
   22.400000000000002        35.200000000000003        4.1032670303796870     
   22.400000000000002        36.000000000000000        4.1011808715025957     
   22.400000000000002        36.800000000000004        4.0991781751323897     
   22.400000000000002        37.600000000000001        4.0978268216023821     
   22.400000000000002        38.400000000000006        4.0967289089556580     
   22.400000000000002        39.200000000000003        4.0952298078164819     
   22.400000000000002        40.000000000000000        4.0946793037301754     
   22.400000000000002        40.800000000000004        4.0941858664061446     
   22.400000000000002        41.600000000000001        4.0941311869903378     
   22.400000000000002        42.400000000000006        4.0947514397689817     
   22.400000000000002        43.200000000000003        4.0950062396686864     
   22.400000000000002        44.000000000000000        4.0976835979915380     
   22.400000000000002        44.800000000000004        4.0985313416043443     
   22.400000000000002        45.600000000000001        4.0992533903446633     
   22.400000000000002        46.400000000000006        4.0958564154108927     
   22.400000000000002        47.200000000000003        4.0912324860293774     
   22.400000000000002        48.000000000000000        4.0833331247699283     
   22.400000000000002        48.800000000000004        4.0762242472997077     
   22.400000000000002        49.600000000000001        4.0759077671115591     
   22.400000000000002        50.400000000000006        4.0926373926407971     
   22.400000000000002        51.200000000000003        4.1346000585600438     
   22.400000000000002        52.000000000000000        4.2058705805364234     
   22.400000000000002        52.800000000000004        4.2990640386946941     
   22.400000000000002        53.600000000000001        4.3910563552154676     
   22.400000000000002        54.400000000000006        4.4443008692184209     
   22.400000000000002        55.200000000000003        4.4274772182577200     
   22.400000000000002        56.000000000000000        4.3160953160459616     
   22.400000000000002        56.800000000000004        4.1688674543014645     
   22.400000000000002        57.600000000000001        4.0854935645212747     
   22.400000000000002        58.400000000000006        4.0648934080723498     
   22.400000000000002        59.200000000000003        4.0635756972847830     
   22.400000000000002        60.000000000000000        4.0762740378498705     
   22.400000000000002        60.800000000000004        4.1055276014858695     
   22.400000000000002        61.600000000000001        4.1950848603465642     
   22.400000000000002        62.400000000000006        4.3445687935423614     
   22.400000000000002        63.200000000000003        4.4480880472319377     
   22.400000000000002        64.000000000000000        4.4508329065731465     
   22.400000000000002        64.799999999999997        4.3859006966330378     
   22.400000000000002        65.600000000000009        4.2903839262342975     
   22.400000000000002        66.400000000000006        4.2007375399469042     
   22.400000000000002        67.200000000000003        4.1323582448013214     
   22.400000000000002        68.000000000000000        4.0943753070958202     
   22.400000000000002        68.799999999999997        4.0784030326724912     
   22.400000000000002        69.600000000000009        4.0807031562458667     
   22.400000000000002        70.400000000000006        4.0848361356138758     
   22.400000000000002        71.200000000000003        4.0934137197664908     
   22.400000000000002        72.000000000000000        4.1006298875748639     
   22.400000000000002        72.799999999999997        4.1020611444895554     
   22.400000000000002        73.600000000000009        4.1032554332191404     
   22.400000000000002        74.400000000000006        4.1020147228983461     
   22.400000000000002        75.200000000000003        4.1002177745656114     
   22.400000000000002        76.000000000000000        4.0986383596270164     
   22.400000000000002        76.800000000000011        4.0976288324244967     
   22.400000000000002        77.600000000000009        4.0975814798864061     
   22.400000000000002        78.400000000000006        4.0984796068658680     
   22.400000000000002        79.200000000000003        4.0975603953627227     
   22.400000000000002        80.000000000000000        4.0975912472577098     
   22.400000000000002        80.800000000000011        4.0946121187869231     
   22.400000000000002        81.600000000000009        4.0919114904091556     
   22.400000000000002        82.400000000000006        4.0902851062973538     
   22.400000000000002        83.200000000000003        4.0896794045265041     
   22.400000000000002        84.000000000000000        4.0925077733825814     
   22.400000000000002        84.800000000000011        4.1039024537841318     
   22.400000000000002        85.600000000000009        4.1250560260213227     
   22.400000000000002        86.400000000000006        4.1575764035725591     
   22.400000000000002        87.200000000000003        4.1982545263618718     
   22.400000000000002        88.000000000000000        4.2453270034552073     
   22.400000000000002        88.800000000000011        4.2924391767787844     
   22.400000000000002        89.600000000000009        4.3340722311229811     
   22.400000000000002        90.400000000000006        4.3667930488034115     
   22.400000000000002        91.200000000000003        4.3872270052253626     
   22.400000000000002        92.000000000000000        4.3929058473668778     
   22.400000000000002        92.800000000000011        4.3868528382609249     
   22.400000000000002        93.600000000000009        4.3669406849226888     
   22.400000000000002        94.400000000000006        4.3334482430816585     
   22.400000000000002        95.200000000000003        4.2920030076535527     
   22.400000000000002        96.000000000000000        4.2427294333934231     
   22.400000000000002        96.800000000000011        4.1982283832524558     
   22.400000000000002        97.600000000000009        4.1557720205424236     
   22.400000000000002        98.400000000000006        4.1240822650007445     
   22.400000000000002        99.200000000000003        4.1034685570172211     
   22.400000000000002        100.00000000000000        4.0933560874206254     
   22.400000000000002        100.80000000000001        4.0904556949111912     
   22.400000000000002        101.60000000000001        4.0918488740413510     
   22.400000000000002        102.40000000000001        4.0951889452939163     

   23.200000000000003       0.80000000000000004        4.0983683443449150     
   23.200000000000003        1.6000000000000001        4.0996818009740021     
   23.200000000000003        2.4000000000000004        4.1009143662898326     
   23.200000000000003        3.2000000000000002        4.1007796735006048     
   23.200000000000003        4.0000000000000000        4.1004211499679331     
   23.200000000000003        4.8000000000000007        4.1005647881757241     
   23.200000000000003        5.6000000000000005        4.1013957019513816     
   23.200000000000003        6.4000000000000004        4.1017035082844835     
   23.200000000000003        7.2000000000000002        4.1013531709600786     
   23.200000000000003        8.0000000000000000        4.0975837372172208     
   23.200000000000003        8.8000000000000007        4.0921513944093082     
   23.200000000000003        9.6000000000000014        4.0839019855402610     
   23.200000000000003        10.400000000000000        4.0778058052509385     
   23.200000000000003        11.200000000000001        4.0777931551655344     
   23.200000000000003        12.000000000000000        4.0935743935196216     
   23.200000000000003        12.800000000000001        4.1354791758021099     
   23.200000000000003        13.600000000000001        4.2043277962689487     
   23.200000000000003        14.400000000000000        4.2968033225937363     
   23.200000000000003        15.200000000000001        4.3891407610823707     
   23.200000000000003        16.000000000000000        4.4505447890372203     
   23.200000000000003        16.800000000000001        4.4427574657943287     
   23.200000000000003        17.600000000000001        4.3370995582784957     
   23.200000000000003        18.400000000000002        4.1854087303015781     
   23.200000000000003        19.200000000000003        4.0959669362290967     
   23.200000000000003        20.000000000000000        4.0709138739230584     
   23.200000000000003        20.800000000000001        4.0619233873388163     
   23.200000000000003        21.600000000000001        4.0665417546574449     
   23.200000000000003        22.400000000000002        4.0894978125064032     
   23.200000000000003        23.200000000000003        4.1747026379492427     
   23.200000000000003        24.000000000000000        4.3241977463292969     
   23.200000000000003        24.800000000000001        4.4332233636624032     
   23.200000000000003        25.600000000000001        4.4452511355141198     
   23.200000000000003        26.400000000000002        4.3883723515020705     
   23.200000000000003        27.200000000000003        4.2963701618857861     
   23.200000000000003        28.000000000000000        4.2045111797350936     
   23.200000000000003        28.800000000000001        4.1326695315230140     
   23.200000000000003        29.600000000000001        4.0908785555726013     
   23.200000000000003        30.400000000000002        4.0751426127145569     
   23.200000000000003        31.200000000000003        4.0764476352661942     
   23.200000000000003        32.000000000000000        4.0854881972201520     
   23.200000000000003        32.800000000000004        4.0948379082885618     
   23.200000000000003        33.600000000000001        4.1010343762028247     
   23.200000000000003        34.399999999999999        4.1022899212630790     
   23.200000000000003        35.200000000000003        4.1022449408764690     
   23.200000000000003        36.000000000000000        4.0997454935697837     
   23.200000000000003        36.800000000000004        4.0971484011380221     
   23.200000000000003        37.600000000000001        4.0950312102742723     
   23.200000000000003        38.400000000000006        4.0927927753539937     
   23.200000000000003        39.200000000000003        4.0909241623336587     
   23.200000000000003        40.000000000000000        4.0910466855441090     
   23.200000000000003        40.800000000000004        4.0908573377006929     
   23.200000000000003        41.600000000000001        4.0912825742144516     
   23.200000000000003        42.400000000000006        4.0911303740997482     
   23.200000000000003        43.200000000000003        4.0931551944646527     
   23.200000000000003        44.000000000000000        4.0944938364029433     
   23.200000000000003        44.800000000000004        4.0959273509918628     
   23.200000000000003        45.600000000000001        4.0957058376862827     
   23.200000000000003        46.400000000000006        4.0930922276811765     
   23.200000000000003        47.200000000000003        4.0872982405051346     
   23.200000000000003        48.000000000000000        4.0799812370217028     
   23.200000000000003        48.800000000000004        4.0766067330357432     
   23.200000000000003        49.600000000000001        4.0850518811101626     
   23.200000000000003        50.400000000000006        4.1178486604299929     
   23.200000000000003        51.200000000000003        4.1830317941199757     
   23.200000000000003        52.000000000000000        4.2771770248794310     
   23.200000000000003        52.800000000000004        4.3779217983566996     
   23.200000000000003        53.600000000000001        4.4457580653914537     
   23.200000000000003        54.400000000000006        4.4350792801247776     
   23.200000000000003        55.200000000000003        4.3014607610495226     
   23.200000000000003        56.000000000000000        4.0480981249732091     
   23.200000000000003        56.800000000000004        3.4847973986813368     
   23.200000000000003        57.600000000000001        3.4934199034701003     
   23.200000000000003        58.400000000000006        3.4993381306659357     
   23.200000000000003        59.200000000000003        3.4970403283206895     
   23.200000000000003        60.000000000000000        3.4865582315165575     
   23.200000000000003        60.800000000000004        3.4890773224376863     
   23.200000000000003        61.600000000000001        3.4885877053455507     
   23.200000000000003        62.400000000000006        4.0714233296977804     
   23.200000000000003        63.200000000000003        4.3257937119488554     
   23.200000000000003        64.000000000000000        4.4482365838342028     
   23.200000000000003        64.799999999999997        4.4462284451682699     
   23.200000000000003        65.600000000000009        4.3710904312374330     
   23.200000000000003        66.400000000000006        4.2716585660644695     
   23.200000000000003        67.200000000000003        4.1785352959171744     
   23.200000000000003        68.000000000000000        4.1170715577587247     
   23.200000000000003        68.799999999999997        4.0859813252972090     
   23.200000000000003        69.600000000000009        4.0777572820341721     
   23.200000000000003        70.400000000000006        4.0821326176721513     
   23.200000000000003        71.200000000000003        4.0914991713248288     
   23.200000000000003        72.000000000000000        4.0981997786551458     
   23.200000000000003        72.799999999999997        4.1028684116864760     
   23.200000000000003        73.600000000000009        4.1035546768046087     
   23.200000000000003        74.400000000000006        4.1040478882581874     
   23.200000000000003        75.200000000000003        4.1029221615741145     
   23.200000000000003        76.000000000000000        4.1020451833901452     
   23.200000000000003        76.800000000000011        4.1001318292849653     
   23.200000000000003        77.600000000000009        4.0995716612936421     
   23.200000000000003        78.400000000000006        4.0994606036065990     
   23.200000000000003        79.200000000000003        4.0993389839336150     
   23.200000000000003        80.000000000000000        4.0988668441333633     
   23.200000000000003        80.800000000000011        4.0978167271984276     
   23.200000000000003        81.600000000000009        4.0951995371671037     
   23.200000000000003        82.400000000000006        4.0930866950236995     
   23.200000000000003        83.200000000000003        4.0902595919589011     
   23.200000000000003        84.000000000000000        4.0933006096833786     
   23.200000000000003        84.800000000000011        4.1008798452719386     
   23.200000000000003        85.600000000000009        4.1169887348090457     
   23.200000000000003        86.400000000000006        4.1422906324120490     
   23.200000000000003        87.200000000000003        4.1785531266932052     
   23.200000000000003        88.000000000000000        4.2159572277710913     
   23.200000000000003        88.800000000000011        4.2558840376429368     
   23.200000000000003        89.600000000000009        4.2920156142476023     
   23.200000000000003        90.400000000000006        4.3200559198326740     
   23.200000000000003        91.200000000000003        4.3393138611589714     
   23.200000000000003        92.000000000000000        4.3455379194019708     
   23.200000000000003        92.800000000000011        4.3391893568595075     
   23.200000000000003        93.600000000000009        4.3212227720810183     
   23.200000000000003        94.400000000000006        4.2913881484839358     
   23.200000000000003        95.200000000000003        4.2551637428861318     
   23.200000000000003        96.000000000000000        4.2151104569545375     
   23.200000000000003        96.800000000000011        4.1735978466330401     
   23.200000000000003        97.600000000000009        4.1411782458749187     
   23.200000000000003        98.400000000000006        4.1133849469170292     
   23.200000000000003        99.200000000000003        4.1000189461775003     
   23.200000000000003        100.00000000000000        4.0915181319954863     
   23.200000000000003        100.80000000000001        4.0904474240945659     
   23.200000000000003        101.60000000000001        4.0934796603594323     
   23.200000000000003        102.40000000000001        4.0966760177640786     

   24.000000000000000       0.80000000000000004        4.1000796813889480     
   24.000000000000000        1.6000000000000001        4.1010527705378701     
   24.000000000000000        2.4000000000000004        4.1007280288885397     
   24.000000000000000        3.2000000000000002        4.1004768401126919     
   24.000000000000000        4.0000000000000000        4.1005965044713388     
   24.000000000000000        4.8000000000000007        4.0995955427886868     
   24.000000000000000        5.6000000000000005        4.0998118240243731     
   24.000000000000000        6.4000000000000004        4.1017572100493167     
   24.000000000000000        7.2000000000000002        4.1020721520835233     
   24.000000000000000        8.0000000000000000        4.1007131810037487     
   24.000000000000000        8.8000000000000007        4.0942966626707484     
   24.000000000000000        9.6000000000000014        4.0897681872936520     
   24.000000000000000        10.400000000000000        4.0816594217226170     
   24.000000000000000        11.200000000000001        4.0765812431407147     
   24.000000000000000        12.000000000000000        4.0803393517400108     
   24.000000000000000        12.800000000000001        4.1010228426481268     
   24.000000000000000        13.600000000000001        4.1453886484544631     
   24.000000000000000        14.400000000000000        4.2109167724978018     
   24.000000000000000        15.200000000000001        4.2965153975623123     
   24.000000000000000        16.000000000000000        4.3779512135585330     
   24.000000000000000        16.800000000000001        4.4302458988983009     
   24.000000000000000        17.600000000000001        4.4382270298416264     
   24.000000000000000        18.400000000000002        4.4121392445706400     
   24.000000000000000        19.200000000000003        4.3806769652693562     
   24.000000000000000        20.000000000000000        4.3618631876326406     
   24.000000000000000        20.800000000000001        4.3529982850613766     
   24.000000000000000        21.600000000000001        4.3550480187774268     
   24.000000000000000        22.400000000000002        4.3701911731928540     
   24.000000000000000        23.200000000000003        4.3984388073774019     
   24.000000000000000        24.000000000000000        4.4236980501729910     
   24.000000000000000        24.800000000000001        4.4183247261253866     
   24.000000000000000        25.600000000000001        4.3686036795693406     
   24.000000000000000        26.400000000000002        4.2880715654656507     
   24.000000000000000        27.200000000000003        4.2037085742629250     
   24.000000000000000        28.000000000000000        4.1332984568130069     
   24.000000000000000        28.800000000000001        4.0911638693087946     
   24.000000000000000        29.600000000000001        4.0686942537805280     
   24.000000000000000        30.400000000000002        4.0658748319464637     
   24.000000000000000        31.200000000000003        4.0735836225549020     
   24.000000000000000        32.000000000000000        4.0843433533692490     
   24.000000000000000        32.800000000000004        4.0933586685884755     
   24.000000000000000        33.600000000000001        4.0982551296430394     
   24.000000000000000        34.399999999999999        4.1007864872522690     
   24.000000000000000        35.200000000000003        4.0993150077360179     
   24.000000000000000        36.000000000000000        4.0971504764690732     
   24.000000000000000        36.800000000000004        4.0951756334084006     
   24.000000000000000        37.600000000000001        4.0931086098608542     
   24.000000000000000        38.400000000000006        4.0910003343004977     
   24.000000000000000        39.200000000000003        4.0898662644349004     
   24.000000000000000        40.000000000000000        4.0914641520591202     
   24.000000000000000        40.800000000000004        4.0896365922546103     
   24.000000000000000        41.600000000000001        4.0901080980647926     
   24.000000000000000        42.400000000000006        4.0905982831216310     
   24.000000000000000        43.200000000000003        4.0905464659328361     
   24.000000000000000        44.000000000000000        4.0923399550672777     
   24.000000000000000        44.800000000000004        4.0928690979701976     
   24.000000000000000        45.600000000000001        4.0914331228875804     
   24.000000000000000        46.400000000000006        4.0875906771945205     
   24.000000000000000        47.200000000000003        4.0810826258240001     
   24.000000000000000        48.000000000000000        4.0749561568138040     
   24.000000000000000        48.800000000000004        4.0763814847957107     
   24.000000000000000        49.600000000000001        4.0973522054027702     
   24.000000000000000        50.400000000000006        4.1489220436176524     
   24.000000000000000        51.200000000000003        4.2359664339586995     
   24.000000000000000        52.000000000000000        4.3400531389457884     
   24.000000000000000        52.800000000000004        4.4238712299240319     
   24.000000000000000        53.600000000000001        4.4292078295835307     
   24.000000000000000        54.400000000000006        4.3019313107515158     
   24.000000000000000        55.200000000000003        4.0398326173813572     
   24.000000000000000        56.000000000000000        3.4952417409405974     
   24.000000000000000        56.800000000000004        3.4950900908813138     
   24.000000000000000        57.600000000000001        3.4917551909513613     
   24.000000000000000        58.400000000000006        3.4907909810826694     
   24.000000000000000        59.200000000000003        3.4932216474439408     
   24.000000000000000        60.000000000000000        3.5011514815211631     
   24.000000000000000        60.800000000000004        3.4912318336265833     
   24.000000000000000        61.600000000000001        3.4870608219637278     
   24.000000000000000        62.400000000000006        3.5024285953767897     
   24.000000000000000        63.200000000000003        4.0574596367303997     
   24.000000000000000        64.000000000000000        4.3166084025354436     
   24.000000000000000        64.799999999999997        4.4338793009087878     
   24.000000000000000        65.600000000000009        4.4194109834898683     
   24.000000000000000        66.400000000000006        4.3334046626926987     
   24.000000000000000        67.200000000000003        4.2293839770732395     
   24.000000000000000        68.000000000000000        4.1468297660004279     
   24.000000000000000        68.799999999999997        4.0987550607788794     
   24.000000000000000        69.600000000000009        4.0806260988687395     
   24.000000000000000        70.400000000000006        4.0809422047459396     
   24.000000000000000        71.200000000000003        4.0890585205189209     
   24.000000000000000        72.000000000000000        4.0971973731490259     
   24.000000000000000        72.799999999999997        4.1025553868886284     
   24.000000000000000        73.600000000000009        4.1047078750234673     
   24.000000000000000        74.400000000000006        4.1035744300137766     
   24.000000000000000        75.200000000000003        4.1033288568039410     
   24.000000000000000        76.000000000000000        4.1001391624997172     
   24.000000000000000        76.800000000000011        4.0983214984755518     
   24.000000000000000        77.600000000000009        4.0975691098602605     
   24.000000000000000        78.400000000000006        4.0970644751112593     
   24.000000000000000        79.200000000000003        4.0962056140744680     
   24.000000000000000        80.000000000000000        4.0959599750993290     
   24.000000000000000        80.800000000000011        4.0954356646632730     
   24.000000000000000        81.600000000000009        4.0935451494290378     
   24.000000000000000        82.400000000000006        4.0912181762209476     
   24.000000000000000        83.200000000000003        4.0903820398463901     
   24.000000000000000        84.000000000000000        4.0909597648292362     
   24.000000000000000        84.800000000000011        4.0959637144277474     
   24.000000000000000        85.600000000000009        4.1080285267237189     
   24.000000000000000        86.400000000000006        4.1264847228483026     
   24.000000000000000        87.200000000000003        4.1532210032639920     
   24.000000000000000        88.000000000000000        4.1836841642648519     
   24.000000000000000        88.800000000000011        4.2157991718671743     
   24.000000000000000        89.600000000000009        4.2454711514056935     
   24.000000000000000        90.400000000000006        4.2704180535391218     
   24.000000000000000        91.200000000000003        4.2847134369371673     
   24.000000000000000        92.000000000000000        4.2907623978077902     
   24.000000000000000        92.800000000000011        4.2846856427809525     
   24.000000000000000        93.600000000000009        4.2685981848369261     
   24.000000000000000        94.400000000000006        4.2442502350548157     
   24.000000000000000        95.200000000000003        4.2145782154002651     
   24.000000000000000        96.000000000000000        4.1815780513264702     
   24.000000000000000        96.800000000000011        4.1499699597013091     
   24.000000000000000        97.600000000000009        4.1244473223927054     
   24.000000000000000        98.400000000000006        4.1060774939252411     
   24.000000000000000        99.200000000000003        4.0952762511673990     
   24.000000000000000        100.00000000000000        4.0906169103478351     
   24.000000000000000        100.80000000000001        4.0899987863165492     
   24.000000000000000        101.60000000000001        4.0939603583878421     
   24.000000000000000        102.40000000000001        4.0973850313369917     

   24.800000000000001       0.80000000000000004        4.0998890691994880     
   24.800000000000001        1.6000000000000001        4.1007474217996407     
   24.800000000000001        2.4000000000000004        4.1002376168908068     
   24.800000000000001        3.2000000000000002        4.1003937456523589     
   24.800000000000001        4.0000000000000000        4.0999762385814380     
   24.800000000000001        4.8000000000000007        4.0995406559483420     
   24.800000000000001        5.6000000000000005        4.1001714156977140     
   24.800000000000001        6.4000000000000004        4.1011943371631618     
   24.800000000000001        7.2000000000000002        4.1019167025873946     
   24.800000000000001        8.0000000000000000        4.1015257196903709     
   24.800000000000001        8.8000000000000007        4.0993286343915027     
   24.800000000000001        9.6000000000000014        4.0942566542317635     
   24.800000000000001        10.400000000000000        4.0868577714153869     
   24.800000000000001        11.200000000000001        4.0797022276445762     
   24.800000000000001        12.000000000000000        4.0757538882362736     
   24.800000000000001        12.800000000000001        4.0813366097344215     
   24.800000000000001        13.600000000000001        4.1030606869933184     
   24.800000000000001        14.400000000000000        4.1435529383122862     
   24.800000000000001        15.200000000000001        4.2022115477025173     
   24.800000000000001        16.000000000000000        4.2719270016222151     
   24.800000000000001        16.800000000000001        4.3386649375971755     
   24.800000000000001        17.600000000000001        4.3860417286023115     
   24.800000000000001        18.400000000000002        4.4121318102444373     
   24.800000000000001        19.200000000000003        4.4153914438318012     
   24.800000000000001        20.000000000000000        4.4182195289149249     
   24.800000000000001        20.800000000000001        4.4138042370623225     
   24.800000000000001        21.600000000000001        4.4114498888972449     
   24.800000000000001        22.400000000000002        4.4064552862906954     
   24.800000000000001        23.200000000000003        4.3961849232531529     
   24.800000000000001        24.000000000000000        4.3708556315315485     
   24.800000000000001        24.800000000000001        4.3207858651844084     
   24.800000000000001        25.600000000000001        4.2564163172837830     
   24.800000000000001        26.400000000000002        4.1856087827734090     
   24.800000000000001        27.200000000000003        4.1252915596401971     
   24.800000000000001        28.000000000000000        4.0830274413407919     
   24.800000000000001        28.800000000000001        4.0601725485419342     
   24.800000000000001        29.600000000000001        4.0554154333850470     
   24.800000000000001        30.400000000000002        4.0599551733909127     
   24.800000000000001        31.200000000000003        4.0695299590868199     
   24.800000000000001        32.000000000000000        4.0798696255288300     
   24.800000000000001        32.800000000000004        4.0865473374865529     
   24.800000000000001        33.600000000000001        4.0921201963020497     
   24.800000000000001        34.399999999999999        4.0944464126909930     
   24.800000000000001        35.200000000000003        4.0938624615373911     
   24.800000000000001        36.000000000000000        4.0932790281082196     
   24.800000000000001        36.800000000000004        4.0929405505432443     
   24.800000000000001        37.600000000000001        4.0930744351225083     
   24.800000000000001        38.400000000000006        4.0930641778238739     
   24.800000000000001        39.200000000000003        4.0936290298923401     
   24.800000000000001        40.000000000000000        4.0940234557852175     
   24.800000000000001        40.800000000000004        4.0951400181980304     
   24.800000000000001        41.600000000000001        4.0957998150485269     
   24.800000000000001        42.400000000000006        4.0958856765490115     
   24.800000000000001        43.200000000000003        4.0962636202617713     
   24.800000000000001        44.000000000000000        4.0948023806146363     
   24.800000000000001        44.800000000000004        4.0934992712655127     
   24.800000000000001        45.600000000000001        4.0897336609883173     
   24.800000000000001        46.400000000000006        4.0830946810412287     
   24.800000000000001        47.200000000000003        4.0749668627274831     
   24.800000000000001        48.000000000000000        4.0704435132435641     
   24.800000000000001        48.800000000000004        4.0781729810234966     
   24.800000000000001        49.600000000000001        4.1116364771141036     
   24.800000000000001        50.400000000000006        4.1807053787877759     
   24.800000000000001        51.200000000000003        4.2815772827367224     
   24.800000000000001        52.000000000000000        4.3840076714496083     
   24.800000000000001        52.800000000000004        4.4245640880368908     
   24.800000000000001        53.600000000000001        4.3168723603539005     
   24.800000000000001        54.400000000000006        4.0473701228399870     
   24.800000000000001        55.200000000000003        3.4918225721463489     
   24.800000000000001        56.000000000000000        3.4937252746493188     
   24.800000000000001        56.800000000000004        3.4917482955289212     
   24.800000000000001        57.600000000000001        3.4919903379408477     
   24.800000000000001        58.400000000000006        3.4912844019394540     
   24.800000000000001        59.200000000000003        3.4913630999864784     
   24.800000000000001        60.000000000000000        3.4976173771398784     
   24.800000000000001        60.800000000000004        3.4900656422924059     
   24.800000000000001        61.600000000000001        3.4965936502986334     
   24.800000000000001        62.400000000000006        3.4796134114167048     
   24.800000000000001        63.200000000000003        3.4986725301592494     
   24.800000000000001        64.000000000000000        4.0587035875610749     
   24.800000000000001        64.799999999999997        4.3226349661121271     
   24.800000000000001        65.600000000000009        4.4238902233097308     
   24.800000000000001        66.400000000000006        4.3781931750260377     
   24.800000000000001        67.200000000000003        4.2743790203336784     
   24.800000000000001        68.000000000000000        4.1773212054159234     
   24.800000000000001        68.799999999999997        4.1132616053809432     
   24.800000000000001        69.600000000000009        4.0846374363888183     
   24.800000000000001        70.400000000000006        4.0803381297406061     
   24.800000000000001        71.200000000000003        4.0871080772136503     
   24.800000000000001        72.000000000000000        4.0956996306904019     
   24.800000000000001        72.799999999999997        4.1015385327903990     
   24.800000000000001        73.600000000000009        4.1028801412922489     
   24.800000000000001        74.400000000000006        4.1006949194070730     
   24.800000000000001        75.200000000000003        4.0983956833657285     
   24.800000000000001        76.000000000000000        4.0947782100274086     
   24.800000000000001        76.800000000000011        4.0918989305519835     
   24.800000000000001        77.600000000000009        4.0900529101104004     
   24.800000000000001        78.400000000000006        4.0894156362539285     
   24.800000000000001        79.200000000000003        4.0892822567132576     
   24.800000000000001        80.000000000000000        4.0884404438103177     
   24.800000000000001        80.800000000000011        4.0866059896793709     
   24.800000000000001        81.600000000000009        4.0871665604416627     
   24.800000000000001        82.400000000000006        4.0852320646819358     
   24.800000000000001        83.200000000000003        4.0845860795755611     
   24.800000000000001        84.000000000000000        4.0853224373353978     
   24.800000000000001        84.800000000000011        4.0889556305576171     
   24.800000000000001        85.600000000000009        4.0970402751052228     
   24.800000000000001        86.400000000000006        4.1108890103524116     
   24.800000000000001        87.200000000000003        4.1299571290393713     
   24.800000000000001        88.000000000000000        4.1525153931102521     
   24.800000000000001        88.800000000000011        4.1765891925537622     
   24.800000000000001        89.600000000000009        4.1999189230178393     
   24.800000000000001        90.400000000000006        4.2176358524352073     
   24.800000000000001        91.200000000000003        4.2294953345838247     
   24.800000000000001        92.000000000000000        4.2336044151684264     
   24.800000000000001        92.800000000000011        4.2291855580264279     
   24.800000000000001        93.600000000000009        4.2167220742140517     
   24.800000000000001        94.400000000000006        4.1976912988567383     
   24.800000000000001        95.200000000000003        4.1744402175148556     
   24.800000000000001        96.000000000000000        4.1499316371412203     
   24.800000000000001        96.800000000000011        4.1278396863501294     
   24.800000000000001        97.600000000000009        4.1107376906189117     
   24.800000000000001        98.400000000000006        4.0992388894996097     
   24.800000000000001        99.200000000000003        4.0921182435585326     
   24.800000000000001        100.00000000000000        4.0903013626341824     
   24.800000000000001        100.80000000000001        4.0941650254731856     
   24.800000000000001        101.60000000000001        4.0953024568567526     
   24.800000000000001        102.40000000000001        4.0980095706835726     

   25.600000000000001       0.80000000000000004        4.1002905504858651     
   25.600000000000001        1.6000000000000001        4.1002001937010260     
   25.600000000000001        2.4000000000000004        4.1005618746312384     
   25.600000000000001        3.2000000000000002        4.1000213419101073     
   25.600000000000001        4.0000000000000000        4.1003267607527540     
   25.600000000000001        4.8000000000000007        4.0996023118627303     
   25.600000000000001        5.6000000000000005        4.0983883251995135     
   25.600000000000001        6.4000000000000004        4.1003421473576598     
   25.600000000000001        7.2000000000000002        4.1008794867834544     
   25.600000000000001        8.0000000000000000        4.1005823379051094     
   25.600000000000001        8.8000000000000007        4.1006181674979674     
   25.600000000000001        9.6000000000000014        4.0976772095249903     
   25.600000000000001        10.400000000000000        4.0920890233521785     
   25.600000000000001        11.200000000000001        4.0849436189594996     
   25.600000000000001        12.000000000000000        4.0786050597515482     
   25.600000000000001        12.800000000000001        4.0750519561074166     
   25.600000000000001        13.600000000000001        4.0808756485798430     
   25.600000000000001        14.400000000000000        4.0986632338775992     
   25.600000000000001        15.200000000000001        4.1325829138898547     
   25.600000000000001        16.000000000000000        4.1781850412230765     
   25.600000000000001        16.800000000000001        4.2303564227154489     
   25.600000000000001        17.600000000000001        4.2778462225505276     
   25.600000000000001        18.400000000000002        4.3137146784569591     
   25.600000000000001        19.200000000000003        4.3351228710987186     
   25.600000000000001        20.000000000000000        4.3439597002285621     
   25.600000000000001        20.800000000000001        4.3426091316770403     
   25.600000000000001        21.600000000000001        4.3330692007995095     
   25.600000000000001        22.400000000000002        4.3193913816462981     
   25.600000000000001        23.200000000000003        4.2937216975648074     
   25.600000000000001        24.000000000000000        4.2555943969599355     
   25.600000000000001        24.800000000000001        4.2083897794115748     
   25.600000000000001        25.600000000000001        4.1582894430725696     
   25.600000000000001        26.400000000000002        4.1121789589152442     
   25.600000000000001        27.200000000000003        4.0790275862892065     
   25.600000000000001        28.000000000000000        4.0595772147854632     
   25.600000000000001        28.800000000000001        4.0550547896629912     
   25.600000000000001        29.600000000000001        4.0555875857104970     
   25.600000000000001        30.400000000000002        4.0616538504216440     
   25.600000000000001        31.200000000000003        4.0686918923071245     
   25.600000000000001        32.000000000000000        4.0749596276354918     
   25.600000000000001        32.800000000000004        4.0795630675097589     
   25.600000000000001        33.600000000000001        4.0830291002888703     
   25.600000000000001        34.399999999999999        4.0851274456748818     
   25.600000000000001        35.200000000000003        4.0864553493950888     
   25.600000000000001        36.000000000000000        4.0889411977295165     
   25.600000000000001        36.800000000000004        4.0922093883213115     
   25.600000000000001        37.600000000000001        4.0963192668832544     
   25.600000000000001        38.400000000000006        4.1013217748792341     
   25.600000000000001        39.200000000000003        4.1040389705987410     
   25.600000000000001        40.000000000000000        4.1084569282142631     
   25.600000000000001        40.800000000000004        4.1112601126337873     
   25.600000000000001        41.600000000000001        4.1119864171009182     
   25.600000000000001        42.400000000000006        4.1107760242470723     
   25.600000000000001        43.200000000000003        4.1090475427274837     
   25.600000000000001        44.000000000000000        4.1057473436176695     
   25.600000000000001        44.800000000000004        4.1002549393170673     
   25.600000000000001        45.600000000000001        4.0930076907880464     
   25.600000000000001        46.400000000000006        4.0818424930715809     
   25.600000000000001        47.200000000000003        4.0719485115879488     
   25.600000000000001        48.000000000000000        4.0663163637837254     
   25.600000000000001        48.800000000000004        4.0823281955812689     
   25.600000000000001        49.600000000000001        4.1260705789642120     
   25.600000000000001        50.400000000000006        4.2072803482161758     
   25.600000000000001        51.200000000000003        4.3152914118405636     
   25.600000000000001        52.000000000000000        4.4071213873072868     
   25.600000000000001        52.800000000000004        4.3962052640221589     
   25.600000000000001        53.600000000000001        4.1672657989024895     
   25.600000000000001        54.400000000000006        3.4959944061680956     
   25.600000000000001        55.200000000000003        3.4863064832205990     
   25.600000000000001        56.000000000000000        3.4908014794023332     
   25.600000000000001        56.800000000000004        3.4915980992830811     
   25.600000000000001        57.600000000000001        3.4925708699166753     
   25.600000000000001        58.400000000000006        3.4885487800253121     
   25.600000000000001        59.200000000000003        3.4894872854080927     
   25.600000000000001        60.000000000000000        3.4982867017511929     
   25.600000000000001        60.800000000000004        3.4914368260637443     
   25.600000000000001        61.600000000000001        3.4942084328518646     
   25.600000000000001        62.400000000000006        3.4948489969994947     
   25.600000000000001        63.200000000000003        3.4839341715332015     
   25.600000000000001        64.000000000000000        3.5019056460472187     
   25.600000000000001        64.799999999999997        4.1719260616630383     
   25.600000000000001        65.600000000000009        4.3948923122423205     
   25.600000000000001        66.400000000000006        4.3992177855096815     
   25.600000000000001        67.200000000000003        4.3087447789346500     
   25.600000000000001        68.000000000000000        4.2048862238931219     
   25.600000000000001        68.799999999999997        4.1253447608302576     
   25.600000000000001        69.600000000000009        4.0880475466111097     
   25.600000000000001        70.400000000000006        4.0788804082074055     
   25.600000000000001        71.200000000000003        4.0842376717971707     
   25.600000000000001        72.000000000000000        4.0923542414882217     
   25.600000000000001        72.799999999999997        4.0982323559573821     
   25.600000000000001        73.600000000000009        4.0989413625553981     
   25.600000000000001        74.400000000000006        4.0961040425780260     
   25.600000000000001        75.200000000000003        4.0903353609344029     
   25.600000000000001        76.000000000000000        4.0882711663036577     
   25.600000000000001        76.800000000000011        4.0827838659094207     
   25.600000000000001        77.600000000000009        4.0796155997716035     
   25.600000000000001        78.400000000000006        4.0786823336114191     
   25.600000000000001        79.200000000000003        4.0798199234634565     
   25.600000000000001        80.000000000000000        4.0797333735702903     
   25.600000000000001        80.800000000000011        4.0793739871495500     
   25.600000000000001        81.600000000000009        4.0787393001500032     
   25.600000000000001        82.400000000000006        4.0779572678885962     
   25.600000000000001        83.200000000000003        4.0771201148257061     
   25.600000000000001        84.000000000000000        4.0782470933344683     
   25.600000000000001        84.800000000000011        4.0803116530109209     
   25.600000000000001        85.600000000000009        4.0859246121296948     
   25.600000000000001        86.400000000000006        4.0960810091775066     
   25.600000000000001        87.200000000000003        4.1078162910547960     
   25.600000000000001        88.000000000000000        4.1254778183295393     
   25.600000000000001        88.800000000000011        4.1415857986485403     
   25.600000000000001        89.600000000000009        4.1580330103112537     
   25.600000000000001        90.400000000000006        4.1713289072155950     
   25.600000000000001        91.200000000000003        4.1792473859020829     
   25.600000000000001        92.000000000000000        4.1834222861769188     
   25.600000000000001        92.800000000000011        4.1788726213066081     
   25.600000000000001        93.600000000000009        4.1696864576372272     
   25.600000000000001        94.400000000000006        4.1565715458666679     
   25.600000000000001        95.200000000000003        4.1401924118013014     
   25.600000000000001        96.000000000000000        4.1230310499060945     
   25.600000000000001        96.800000000000011        4.1097853575670866     
   25.600000000000001        97.600000000000009        4.0997583729714826     
   25.600000000000001        98.400000000000006        4.0927461341631100     
   25.600000000000001        99.200000000000003        4.0901683342364450     
   25.600000000000001        100.00000000000000        4.0925936959175697     
   25.600000000000001        100.80000000000001        4.0943777373862167     
   25.600000000000001        101.60000000000001        4.0977387974951203     
   25.600000000000001        102.40000000000001        4.0988047075968908     

   26.400000000000002       0.80000000000000004        4.1002777355165474     
   26.400000000000002        1.6000000000000001        4.1008354939850973     
   26.400000000000002        2.4000000000000004        4.1006181105498269     
   26.400000000000002        3.2000000000000002        4.1004724486780084     
   26.400000000000002        4.0000000000000000        4.0997777792147536     
   26.400000000000002        4.8000000000000007        4.0998756158005341     
   26.400000000000002        5.6000000000000005        4.0999380983756977     
   26.400000000000002        6.4000000000000004        4.0998183903216807     
   26.400000000000002        7.2000000000000002        4.1036270972158722     
   26.400000000000002        8.0000000000000000        4.1012068108047623     
   26.400000000000002        8.8000000000000007        4.1015486058505912     
   26.400000000000002        9.6000000000000014        4.0997497652201975     
   26.400000000000002        10.400000000000000        4.0965741027214158     
   26.400000000000002        11.200000000000001        4.0908340895222262     
   26.400000000000002        12.000000000000000        4.0861654987075244     
   26.400000000000002        12.800000000000001        4.0778330511707326     
   26.400000000000002        13.600000000000001        4.0755912098423233     
   26.400000000000002        14.400000000000000        4.0797201532794372     
   26.400000000000002        15.200000000000001        4.0938334810345873     
   26.400000000000002        16.000000000000000        4.1161423605862257     
   26.400000000000002        16.800000000000001        4.1458237418174759     
   26.400000000000002        17.600000000000001        4.1771133371816882     
   26.400000000000002        18.400000000000002        4.2045087164279940     
   26.400000000000002        19.200000000000003        4.2231680892023693     
   26.400000000000002        20.000000000000000        4.2307580960023712     
   26.400000000000002        20.800000000000001        4.2296799285364202     
   26.400000000000002        21.600000000000001        4.2209877508788134     
   26.400000000000002        22.400000000000002        4.2047156578226810     
   26.400000000000002        23.200000000000003        4.1834088776552294     
   26.400000000000002        24.000000000000000        4.1547375506494637     
   26.400000000000002        24.800000000000001        4.1296108725691711     
   26.400000000000002        25.600000000000001        4.1072302808098291     
   26.400000000000002        26.400000000000002        4.0868006919379107     
   26.400000000000002        27.200000000000003        4.0777101632407229     
   26.400000000000002        28.000000000000000        4.0749441484707365     
   26.400000000000002        28.800000000000001        4.0757308015417344     
   26.400000000000002        29.600000000000001        4.0776254482449010     
   26.400000000000002        30.400000000000002        4.0776916399146730     
   26.400000000000002        31.200000000000003        4.0801296236031792     
   26.400000000000002        32.000000000000000        4.0759353029030798     
   26.400000000000002        32.800000000000004        4.0736863147634024     
   26.400000000000002        33.600000000000001        4.0724762077678260     
   26.400000000000002        34.399999999999999        4.0747515207623479     
   26.400000000000002        35.200000000000003        4.0782822529266216     
   26.400000000000002        36.000000000000000        4.0861047721926429     
   26.400000000000002        36.800000000000004        4.0944763981494017     
   26.400000000000002        37.600000000000001        4.1055232146966611     
   26.400000000000002        38.400000000000006        4.1165052725449760     
   26.400000000000002        39.200000000000003        4.1266467098430333     
   26.400000000000002        40.000000000000000        4.1352416496302267     
   26.400000000000002        40.800000000000004        4.1394880758655672     
   26.400000000000002        41.600000000000001        4.1410358803451279     
   26.400000000000002        42.400000000000006        4.1396784470353865     
   26.400000000000002        43.200000000000003        4.1350700965182687     
   26.400000000000002        44.000000000000000        4.1272073297657634     
   26.400000000000002        44.800000000000004        4.1152300058313642     
   26.400000000000002        45.600000000000001        4.1014135349621279     
   26.400000000000002        46.400000000000006        4.0859574409716473     
   26.400000000000002        47.200000000000003        4.0717792462422748     
   26.400000000000002        48.000000000000000        4.0711361413031852     
   26.400000000000002        48.800000000000004        4.0860245125803294     
   26.400000000000002        49.600000000000001        4.1371838034065114     
   26.400000000000002        50.400000000000006        4.2262261084761619     
   26.400000000000002        51.200000000000003        4.3356219534611613     
   26.400000000000002        52.000000000000000        4.4134644745952842     
   26.400000000000002        52.800000000000004        4.3680671840524381     
   26.400000000000002        53.600000000000001        4.0840958505538980     
   26.400000000000002        54.400000000000006        3.4982045112361910     
   26.400000000000002        55.200000000000003        3.4943625163632763     
   26.400000000000002        56.000000000000000        3.4935706738365679     
   26.400000000000002        56.800000000000004        3.4959689220423553     
   26.400000000000002        57.600000000000001        3.4903412688301176     
   26.400000000000002        58.400000000000006        3.4880353794550047     
   26.400000000000002        59.200000000000003        3.4938135670997763     
   26.400000000000002        60.000000000000000        3.4946896587824199     
   26.400000000000002        60.800000000000004        3.4923420320520728     
   26.400000000000002        61.600000000000001        3.4976794787731391     
   26.400000000000002        62.400000000000006        3.4948207931660265     
   26.400000000000002        63.200000000000003        3.4954172404607062     
   26.400000000000002        64.000000000000000        3.4835337293869597     
   26.400000000000002        64.799999999999997        4.0886694697122605     
   26.400000000000002        65.600000000000009        4.3636351186422209     
   26.400000000000002        66.400000000000006        4.4049547007651642     
   26.400000000000002        67.200000000000003        4.3261977789918697     
   26.400000000000002        68.000000000000000        4.2180872886889027     
   26.400000000000002        68.799999999999997        4.1344512811205556     
   26.400000000000002        69.600000000000009        4.0892863084274946     
   26.400000000000002        70.400000000000006        4.0755556845615093     
   26.400000000000002        71.200000000000003        4.0791912732276483     
   26.400000000000002        72.000000000000000        4.0862377664993303     
   26.400000000000002        72.799999999999997        4.0921589849933504     
   26.400000000000002        73.600000000000009        4.0928785037987030     
   26.400000000000002        74.400000000000006        4.0883758194310937     
   26.400000000000002        75.200000000000003        4.0837430062149886     
   26.400000000000002        76.000000000000000        4.0787301922025341     
   26.400000000000002        76.800000000000011        4.0767027991798548     
   26.400000000000002        77.600000000000009        4.0772492072310431     
   26.400000000000002        78.400000000000006        4.0780268469009622     
   26.400000000000002        79.200000000000003        4.0793195124717494     
   26.400000000000002        80.000000000000000        4.0798981369917877     
   26.400000000000002        80.800000000000011        4.0802375412249869     
   26.400000000000002        81.600000000000009        4.0769730141354472     
   26.400000000000002        82.400000000000006        4.0774291259917339     
   26.400000000000002        83.200000000000003        4.0722273951404446     
   26.400000000000002        84.000000000000000        4.0717984944906780     
   26.400000000000002        84.800000000000011        4.0721474875057426     
   26.400000000000002        85.600000000000009        4.0758370309511642     
   26.400000000000002        86.400000000000006        4.0826115385072317     
   26.400000000000002        87.200000000000003        4.0921723390516007     
   26.400000000000002        88.000000000000000        4.1033793096182487     
   26.400000000000002        88.800000000000011        4.1168019761507137     
   26.400000000000002        89.600000000000009        4.1258106822560228     
   26.400000000000002        90.400000000000006        4.1346076200377695     
   26.400000000000002        91.200000000000003        4.1410187830508685     
   26.400000000000002        92.000000000000000        4.1424391250483783     
   26.400000000000002        92.800000000000011        4.1392229555722837     
   26.400000000000002        93.600000000000009        4.1331985210979125     
   26.400000000000002        94.400000000000006        4.1252728860600145     
   26.400000000000002        95.200000000000003        4.1147708240204386     
   26.400000000000002        96.000000000000000        4.1055010061544666     
   26.400000000000002        96.800000000000011        4.0980309690946486     
   26.400000000000002        97.600000000000009        4.0931741101834298     
   26.400000000000002        98.400000000000006        4.0913931980112732     
   26.400000000000002        99.200000000000003        4.0918978020779671     
   26.400000000000002        100.00000000000000        4.0940974000421351     
   26.400000000000002        100.80000000000001        4.0962115345355530     
   26.400000000000002        101.60000000000001        4.0983951176581934     
   26.400000000000002        102.40000000000001        4.1001111976154485     

   27.200000000000003       0.80000000000000004        4.1007661856049547     
   27.200000000000003        1.6000000000000001        4.1002194082450947     
   27.200000000000003        2.4000000000000004        4.1005235062843637     
   27.200000000000003        3.2000000000000002        4.0992079040926646     
   27.200000000000003        4.0000000000000000        4.0995674297113824     
   27.200000000000003        4.8000000000000007        4.1003588963465054     
   27.200000000000003        5.6000000000000005        4.1007158366272476     
   27.200000000000003        6.4000000000000004        4.1009882961311872     
   27.200000000000003        7.2000000000000002        4.0999623487847536     
   27.200000000000003        8.0000000000000000        4.1014189430171983     
   27.200000000000003        8.8000000000000007        4.1018449303560640     
   27.200000000000003        9.6000000000000014        4.1011977979212979     
   27.200000000000003        10.400000000000000        4.1002217917078614     
   27.200000000000003        11.200000000000001        4.0969252320733327     
   27.200000000000003        12.000000000000000        4.0913173895842201     
   27.200000000000003        12.800000000000001        4.0856765321392450     
   27.200000000000003        13.600000000000001        4.0805159633939221     
   27.200000000000003        14.400000000000000        4.0780846181929107     
   27.200000000000003        15.200000000000001        4.0798944222888354     
   27.200000000000003        16.000000000000000        4.0864983279945468     
   27.200000000000003        16.800000000000001        4.0972888160391276     
   27.200000000000003        17.600000000000001        4.1110837951503845     
   27.200000000000003        18.400000000000002        4.1238522880090107     
   27.200000000000003        19.200000000000003        4.1324935128048317     
   27.200000000000003        20.000000000000000        4.1353560450545208     
   27.200000000000003        20.800000000000001        4.1341050104813153     
   27.200000000000003        21.600000000000001        4.1278340362074006     
   27.200000000000003        22.400000000000002        4.1199764040744640     
   27.200000000000003        23.200000000000003        4.1142043114003508     
   27.200000000000003        24.000000000000000        4.1107696187584333     
   27.200000000000003        24.800000000000001        4.1105903190623110     
   27.200000000000003        25.600000000000001        4.1142912250663883     
   27.200000000000003        26.400000000000002        4.1196025729529087     
   27.200000000000003        27.200000000000003        4.1267398606529246     
   27.200000000000003        28.000000000000000        4.1337782221848505     
   27.200000000000003        28.800000000000001        4.1359967858395823     
   27.200000000000003        29.600000000000001        4.1365751387921827     
   27.200000000000003        30.400000000000002        4.1240034311496343     
   27.200000000000003        31.200000000000003        4.1103239338653639     
   27.200000000000003        32.000000000000000        4.0936812755266887     
   27.200000000000003        32.800000000000004        4.0799668398161533     
   27.200000000000003        33.600000000000001        4.0692170159317262     
   27.200000000000003        34.399999999999999        4.0666432265263373     
   27.200000000000003        35.200000000000003        4.0722404402574144     
   27.200000000000003        36.000000000000000        4.0838874320720144     
   27.200000000000003        36.800000000000004        4.1013687808285813     
   27.200000000000003        37.600000000000001        4.1207328443025348     
   27.200000000000003        38.400000000000006        4.1405717819960151     
   27.200000000000003        39.200000000000003        4.1583442908473627     
   27.200000000000003        40.000000000000000        4.1721837019792574     
   27.200000000000003        40.800000000000004        4.1801841208695389     
   27.200000000000003        41.600000000000001        4.1829476124565748     
   27.200000000000003        42.400000000000006        4.1806070241637299     
   27.200000000000003        43.200000000000003        4.1715433577164269     
   27.200000000000003        44.000000000000000        4.1581146034504881     
   27.200000000000003        44.800000000000004        4.1429801895200935     
   27.200000000000003        45.600000000000001        4.1198554623553179     
   27.200000000000003        46.400000000000006        4.0969018001020867     
   27.200000000000003        47.200000000000003        4.0773851698883323     
   27.200000000000003        48.000000000000000        4.0715157376153082     
   27.200000000000003        48.800000000000004        4.0888815079317897     
   27.200000000000003        49.600000000000001        4.1430508927208667     
   27.200000000000003        50.400000000000006        4.2361168997445064     
   27.200000000000003        51.200000000000003        4.3455757111021427     
   27.200000000000003        52.000000000000000        4.4151843820679888     
   27.200000000000003        52.800000000000004        4.3543396986802483     
   27.200000000000003        53.600000000000001        4.0653164352042319     
   27.200000000000003        54.400000000000006        3.4936377344203460     
   27.200000000000003        55.200000000000003        3.4952921060467563     
   27.200000000000003        56.000000000000000        3.4963714358291211     
   27.200000000000003        56.800000000000004        3.4973182224667783     
   27.200000000000003        57.600000000000001        3.4976193663330619     
   27.200000000000003        58.400000000000006        3.4973712700616146     
   27.200000000000003        59.200000000000003        3.4970745889311163     
   27.200000000000003        60.000000000000000        3.4873637948710794     
   27.200000000000003        60.800000000000004        3.5016531261312407     
   27.200000000000003        61.600000000000001        3.4837788942684047     
   27.200000000000003        62.400000000000006        3.4832484440703224     
   27.200000000000003        63.200000000000003        3.4967003952010578     
   27.200000000000003        64.000000000000000        3.4904374979222750     
   27.200000000000003        64.799999999999997        4.0645672554370016     
   27.200000000000003        65.600000000000009        4.3467730731744885     
   27.200000000000003        66.400000000000006        4.4059869739592088     
   27.200000000000003        67.200000000000003        4.3371490715696055     
   27.200000000000003        68.000000000000000        4.2283517768443160     
   27.200000000000003        68.799999999999997        4.1396637932215326     
   27.200000000000003        69.600000000000009        4.0858808173731864     
   27.200000000000003        70.400000000000006        4.0676144957750715     
   27.200000000000003        71.200000000000003        4.0694785943857417     
   27.200000000000003        72.000000000000000        4.0775153679518139     
   27.200000000000003        72.799999999999997        4.0835709096451440     
   27.200000000000003        73.600000000000009        4.0848322649445130     
   27.200000000000003        74.400000000000006        4.0817937080609275     
   27.200000000000003        75.200000000000003        4.0797721818039010     
   27.200000000000003        76.000000000000000        4.0797588715984983     
   27.200000000000003        76.800000000000011        4.0842417284408246     
   27.200000000000003        77.600000000000009        4.0891494890802438     
   27.200000000000003        78.400000000000006        4.0949430292719260     
   27.200000000000003        79.200000000000003        4.0994776980761820     
   27.200000000000003        80.000000000000000        4.1002211338280850     
   27.200000000000003        80.800000000000011        4.0985942514534939     
   27.200000000000003        81.600000000000009        4.0946890424862232     
   27.200000000000003        82.400000000000006        4.0878947583359917     
   27.200000000000003        83.200000000000003        4.0810916787951088     
   27.200000000000003        84.000000000000000        4.0739018835613408     
   27.200000000000003        84.800000000000011        4.0695447869502281     
   27.200000000000003        85.600000000000009        4.0687387187094339     
   27.200000000000003        86.400000000000006        4.0719582897753259     
   27.200000000000003        87.200000000000003        4.0786633367376215     
   27.200000000000003        88.000000000000000        4.0871031227042636     
   27.200000000000003        88.800000000000011        4.0957440091639752     
   27.200000000000003        89.600000000000009        4.1032820563063117     
   27.200000000000003        90.400000000000006        4.1079417605574564     
   27.200000000000003        91.200000000000003        4.1116092836443796     
   27.200000000000003        92.000000000000000        4.1134844556222845     
   27.200000000000003        92.800000000000011        4.1120307317179998     
   27.200000000000003        93.600000000000009        4.1086984627426846     
   27.200000000000003        94.400000000000006        4.1034764265677399     
   27.200000000000003        95.200000000000003        4.0989714242815687     
   27.200000000000003        96.000000000000000        4.0946458723225518     
   27.200000000000003        96.800000000000011        4.0917100336822720     
   27.200000000000003        97.600000000000009        4.0907921392629847     
   27.200000000000003        98.400000000000006        4.0910203992239422     
   27.200000000000003        99.200000000000003        4.0937391649408585     
   27.200000000000003        100.00000000000000        4.0962057639424483     
   27.200000000000003        100.80000000000001        4.0982199159281718     
   27.200000000000003        101.60000000000001        4.0997857674594957     
   27.200000000000003        102.40000000000001        4.1009144635658261     

   28.000000000000000       0.80000000000000004        4.0983682347715433     
   28.000000000000000        1.6000000000000001        4.1005437939210072     
   28.000000000000000        2.4000000000000004        4.1000671158189173     
   28.000000000000000        3.2000000000000002        4.1000054364399841     
   28.000000000000000        4.0000000000000000        4.0993054421407980     
   28.000000000000000        4.8000000000000007        4.1016985768328906     
   28.000000000000000        5.6000000000000005        4.0997337948522548     
   28.000000000000000        6.4000000000000004        4.1000624883479109     
   28.000000000000000        7.2000000000000002        4.1005940215555814     
   28.000000000000000        8.0000000000000000        4.1016317714785480     
   28.000000000000000        8.8000000000000007        4.1022894150974372     
   28.000000000000000        9.6000000000000014        4.1032130116435805     
   28.000000000000000        10.400000000000000        4.1031064497758107     
   28.000000000000000        11.200000000000001        4.1017898394125352     
   28.000000000000000        12.000000000000000        4.0987646218920668     
   28.000000000000000        12.800000000000001        4.0932200425408922     
   28.000000000000000        13.600000000000001        4.0892035376100084     
   28.000000000000000        14.400000000000000        4.0842467973364887     
   28.000000000000000        15.200000000000001        4.0818068920378892     
   28.000000000000000        16.000000000000000        4.0793073693047228     
   28.000000000000000        16.800000000000001        4.0789325250655102     
   28.000000000000000        17.600000000000001        4.0793900194428510     
   28.000000000000000        18.400000000000002        4.0794014793163971     
   28.000000000000000        19.200000000000003        4.0794251102582493     
   28.000000000000000        20.000000000000000        4.0774490366955831     
   28.000000000000000        20.800000000000001        4.0751913420484742     
   28.000000000000000        21.600000000000001        4.0779592673397937     
   28.000000000000000        22.400000000000002        4.0889778689507885     
   28.000000000000000        23.200000000000003        4.1051063269399028     
   28.000000000000000        24.000000000000000        4.1298318330425445     
   28.000000000000000        24.800000000000001        4.1577940561889726     
   28.000000000000000        25.600000000000001        4.1837825887686790     
   28.000000000000000        26.400000000000002        4.2073703774771083     
   28.000000000000000        27.200000000000003        4.2240759676082149     
   28.000000000000000        28.000000000000000        4.2330123087527403     
   28.000000000000000        28.800000000000001        4.2338068673770968     
   28.000000000000000        29.600000000000001        4.2249997172012517     
   28.000000000000000        30.400000000000002        4.2065371635610349     
   28.000000000000000        31.200000000000003        4.1771601256928514     
   28.000000000000000        32.000000000000000        4.1426011908554896     
   28.000000000000000        32.800000000000004        4.1088143623419970     
   28.000000000000000        33.600000000000001        4.0847011552324544     
   28.000000000000000        34.399999999999999        4.0716084667039851     
   28.000000000000000        35.200000000000003        4.0738358965064334     
   28.000000000000000        36.000000000000000        4.0877163313529552     
   28.000000000000000        36.800000000000004        4.1119488134450055     
   28.000000000000000        37.600000000000001        4.1412841672985570     
   28.000000000000000        38.400000000000006        4.1710136122843791     
   28.000000000000000        39.200000000000003        4.1971443290307340     
   28.000000000000000        40.000000000000000        4.2181468142598986     
   28.000000000000000        40.800000000000004        4.2336678576417750     
   28.000000000000000        41.600000000000001        4.2347646229397329     
   28.000000000000000        42.400000000000006        4.2306820162074601     
   28.000000000000000        43.200000000000003        4.2180509490931559     
   28.000000000000000        44.000000000000000        4.1996948784677457     
   28.000000000000000        44.800000000000004        4.1752129918666609     
   28.000000000000000        45.600000000000001        4.1456056560148555     
   28.000000000000000        46.400000000000006        4.1142369602053845     
   28.000000000000000        47.200000000000003        4.0879155568911427     
   28.000000000000000        48.000000000000000        4.0757300580732743     
   28.000000000000000        48.800000000000004        4.0910874710780289     
   28.000000000000000        49.600000000000001        4.1449620586087459     
   28.000000000000000        50.400000000000006        4.2378811069701356     
   28.000000000000000        51.200000000000003        4.3469439305714825     
   28.000000000000000        52.000000000000000        4.4149395433396741     
   28.000000000000000        52.800000000000004        4.3519824582789486     
   28.000000000000000        53.600000000000001        4.0642622856805648     
   28.000000000000000        54.400000000000006        3.4990871267622086     
   28.000000000000000        55.200000000000003        3.4926601055149442     
   28.000000000000000        56.000000000000000        3.4950352448103907     
   28.000000000000000        56.800000000000004        3.4928740436756809     
   28.000000000000000        57.600000000000001        3.4901501842331379     
   28.000000000000000        58.400000000000006        3.4962046457989211     
   28.000000000000000        59.200000000000003        3.4973356738190358     
   28.000000000000000        60.000000000000000        3.4959491641310030     
   28.000000000000000        60.800000000000004        3.4813446362898293     
   28.000000000000000        61.600000000000001        3.4919147143383036     
   28.000000000000000        62.400000000000006        3.4862512074972645     
   28.000000000000000        63.200000000000003        3.4964413026944090     
   28.000000000000000        64.000000000000000        3.4893838871599883     
   28.000000000000000        64.799999999999997        4.0624014439607903     
   28.000000000000000        65.600000000000009        4.3479483154520899     
   28.000000000000000        66.400000000000006        4.4135703934123143     
   28.000000000000000        67.200000000000003        4.3451504482346257     
   28.000000000000000        68.000000000000000        4.2352228116569988     
   28.000000000000000        68.799999999999997        4.1387578368794458     
   28.000000000000000        69.600000000000009        4.0790726607512724     
   28.000000000000000        70.400000000000006        4.0559779103169058     
   28.000000000000000        71.200000000000003        4.0565171637765864     
   28.000000000000000        72.000000000000000        4.0652938607668112     
   28.000000000000000        72.799999999999997        4.0718583229274579     
   28.000000000000000        73.600000000000009        4.0774125979101097     
   28.000000000000000        74.400000000000006        4.0813198138275064     
   28.000000000000000        75.200000000000003        4.0884617464637394     
   28.000000000000000        76.000000000000000        4.0977561485659253     
   28.000000000000000        76.800000000000011        4.1143100042887752     
   28.000000000000000        77.600000000000009        4.1298230073980466     
   28.000000000000000        78.400000000000006        4.1438148921841007     
   28.000000000000000        79.200000000000003        4.1528216253502812     
   28.000000000000000        80.000000000000000        4.1562733265971863     
   28.000000000000000        80.800000000000011        4.1535944111829135     
   28.000000000000000        81.600000000000009        4.1439273983804714     
   28.000000000000000        82.400000000000006        4.1305592895992040     
   28.000000000000000        83.200000000000003        4.1132864704149306     
   28.000000000000000        84.000000000000000        4.0958116463915193     
   28.000000000000000        84.800000000000011        4.0811239573288871     
   28.000000000000000        85.600000000000009        4.0713740411655603     
   28.000000000000000        86.400000000000006        4.0678099555718088     
   28.000000000000000        87.200000000000003        4.0697160749043801     
   28.000000000000000        88.000000000000000        4.0758747323342410     
   28.000000000000000        88.800000000000011        4.0837930687459139     
   28.000000000000000        89.600000000000009        4.0903708385981190     
   28.000000000000000        90.400000000000006        4.0946713141592692     
   28.000000000000000        91.200000000000003        4.0970607137955142     
   28.000000000000000        92.000000000000000        4.0972951703074152     
   28.000000000000000        92.800000000000011        4.0971533533989524     
   28.000000000000000        93.600000000000009        4.0956422934014824     
   28.000000000000000        94.400000000000006        4.0930106775552941     
   28.000000000000000        95.200000000000003        4.0923866664595128     
   28.000000000000000        96.000000000000000        4.0908569743028336     
   28.000000000000000        96.800000000000011        4.0900450688867132     
   28.000000000000000        97.600000000000009        4.0938257033110634     
   28.000000000000000        98.400000000000006        4.0937191901984251     
   28.000000000000000        99.200000000000003        4.0962956006471209     
   28.000000000000000        100.00000000000000        4.0981940556500751     
   28.000000000000000        100.80000000000001        4.0994256093898880     
   28.000000000000000        101.60000000000001        4.1003242611935171     
   28.000000000000000        102.40000000000001        4.1011173495524655     

   28.800000000000001       0.80000000000000004        4.1012349613474077     
   28.800000000000001        1.6000000000000001        4.1003433052085354     
   28.800000000000001        2.4000000000000004        4.1001803483716843     
   28.800000000000001        3.2000000000000002        4.0999242125645505     
   28.800000000000001        4.0000000000000000        4.1001668317561988     
   28.800000000000001        4.8000000000000007        4.1002953664582655     
   28.800000000000001        5.6000000000000005        4.1003421879737392     
   28.800000000000001        6.4000000000000004        4.1004936212623111     
   28.800000000000001        7.2000000000000002        4.1017063316581979     
   28.800000000000001        8.0000000000000000        4.1020238963202020     
   28.800000000000001        8.8000000000000007        4.1023308767691500     
   28.800000000000001        9.6000000000000014        4.1037141153794021     
   28.800000000000001        10.400000000000000        4.1035343273413298     
   28.800000000000001        11.200000000000001        4.1037984333093283     
   28.800000000000001        12.000000000000000        4.1029385252741202     
   28.800000000000001        12.800000000000001        4.1001648906705288     
   28.800000000000001        13.600000000000001        4.0973654342588759     
   28.800000000000001        14.400000000000000        4.0938144913746761     
   28.800000000000001        15.200000000000001        4.0897014185826404     
   28.800000000000001        16.000000000000000        4.0837042703055513     
   28.800000000000001        16.800000000000001        4.0776224445428380     
   28.800000000000001        17.600000000000001        4.0704697488066834     
   28.800000000000001        18.400000000000002        4.0631891556311537     
   28.800000000000001        19.200000000000003        4.0568760341774945     
   28.800000000000001        20.000000000000000        4.0546020322224532     
   28.800000000000001        20.800000000000001        4.0600783994769429     
   28.800000000000001        21.600000000000001        4.0795731316773871     
   28.800000000000001        22.400000000000002        4.1135492899124699     
   28.800000000000001        23.200000000000003        4.1590791813786714     
   28.800000000000001        24.000000000000000        4.2090635747526903     
   28.800000000000001        24.800000000000001        4.2579980148311520     
   28.800000000000001        25.600000000000001        4.2949460455652488     
   28.800000000000001        26.400000000000002        4.3220796185380106     
   28.800000000000001        27.200000000000003        4.3390901325309059     
   28.800000000000001        28.000000000000000        4.3469658682275778     
   28.800000000000001        28.800000000000001        4.3475398963913738     
   28.800000000000001        29.600000000000001        4.3382779729306442     
   28.800000000000001        30.400000000000002        4.3148776465433976     
   28.800000000000001        31.200000000000003        4.2767272221650758     
   28.800000000000001        32.000000000000000        4.2273283732792653     
   28.800000000000001        32.800000000000004        4.1727890878869767     
   28.800000000000001        33.600000000000001        4.1258913677116817     
   28.800000000000001        34.399999999999999        4.0948859647021116     
   28.800000000000001        35.200000000000003        4.0871466607110252     
   28.800000000000001        36.000000000000000        4.0981931011899269     
   28.800000000000001        36.800000000000004        4.1280914926890677     
   28.800000000000001        37.600000000000001        4.1659340597513559     
   28.800000000000001        38.400000000000006        4.2059603803762187     
   28.800000000000001        39.200000000000003        4.2419017326717752     
   28.800000000000001        40.000000000000000        4.2694165490543829     
   28.800000000000001        40.800000000000004        4.2862667770308018     
   28.800000000000001        41.600000000000001        4.2923738589136367     
   28.800000000000001        42.400000000000006        4.2866566715916834     
   28.800000000000001        43.200000000000003        4.2721138666340783     
   28.800000000000001        44.000000000000000        4.2469075043819222     
   28.800000000000001        44.800000000000004        4.2148765772754846     
   28.800000000000001        45.600000000000001        4.1773605338469038     
   28.800000000000001        46.400000000000006        4.1371682308639040     
   28.800000000000001        47.200000000000003        4.1025299693862642     
   28.800000000000001        48.000000000000000        4.0829257206001577     
   28.800000000000001        48.800000000000004        4.0923133722276228     
   28.800000000000001        49.600000000000001        4.1416962767326124     
   28.800000000000001        50.400000000000006        4.2319329960070853     
   28.800000000000001        51.200000000000003        4.3411083752631354     
   28.800000000000001        52.000000000000000        4.4138669665743118     
   28.800000000000001        52.800000000000004        4.3582874542083143     
   28.800000000000001        53.600000000000001        4.0732927133335943     
   28.800000000000001        54.400000000000006        3.4815752203417292     
   28.800000000000001        55.200000000000003        3.4867468186836397     
   28.800000000000001        56.000000000000000        3.4893888995584468     
   28.800000000000001        56.800000000000004        3.4892637700440119     
   28.800000000000001        57.600000000000001        3.4948785094389603     
   28.800000000000001        58.400000000000006        3.4898131843189142     
   28.800000000000001        59.200000000000003        3.4949650416298552     
   28.800000000000001        60.000000000000000        3.4858864888272429     
   28.800000000000001        60.800000000000004        3.4933441822620037     
   28.800000000000001        61.600000000000001        3.4944208975961581     
   28.800000000000001        62.400000000000006        3.4881991341467296     
   28.800000000000001        63.200000000000003        3.4942710934354495     
   28.800000000000001        64.000000000000000        3.4947513305406539     
   28.800000000000001        64.799999999999997        4.0863031130694072     
   28.800000000000001        65.600000000000009        4.3773774040124422     
   28.800000000000001        66.400000000000006        4.4353018443308416     
   28.800000000000001        67.200000000000003        4.3646183066992119     
   28.800000000000001        68.000000000000000        4.2480181308884823     
   28.800000000000001        68.799999999999997        4.1425472056150472     
   28.800000000000001        69.600000000000009        4.0735017161611484     
   28.800000000000001        70.400000000000006        4.0440049989028406     
   28.800000000000001        71.200000000000003        4.0417312319826202     
   28.800000000000001        72.000000000000000        4.0504461065792654     
   28.800000000000001        72.799999999999997        4.0629618262351039     
   28.800000000000001        73.600000000000009        4.0774745846883702     
   28.800000000000001        74.400000000000006        4.0958737796515345     
   28.800000000000001        75.200000000000003        4.1203618720872406     
   28.800000000000001        76.000000000000000        4.1505491729518589     
   28.800000000000001        76.800000000000011        4.1811300232508390     
   28.800000000000001        77.600000000000009        4.2086289829215620     
   28.800000000000001        78.400000000000006        4.2296531982998120     
   28.800000000000001        79.200000000000003        4.2430125468764448     
   28.800000000000001        80.000000000000000        4.2459005457871628     
   28.800000000000001        80.800000000000011        4.2449569896788404     
   28.800000000000001        81.600000000000009        4.2323066081131069     
   28.800000000000001        82.400000000000006        4.2103495037801295     
   28.800000000000001        83.200000000000003        4.1812529394344233     
   28.800000000000001        84.000000000000000        4.1490143524720269     
   28.800000000000001        84.800000000000011        4.1160508615306775     
   28.800000000000001        85.600000000000009        4.0905323791599750     
   28.800000000000001        86.400000000000006        4.0743301511970280     
   28.800000000000001        87.200000000000003        4.0691115826271336     
   28.800000000000001        88.000000000000000        4.0698004898297571     
   28.800000000000001        88.800000000000011        4.0754477323739371     
   28.800000000000001        89.600000000000009        4.0818750408055706     
   28.800000000000001        90.400000000000006        4.0871527780882237     
   28.800000000000001        91.200000000000003        4.0895111087795311     
   28.800000000000001        92.000000000000000        4.0916202973383857     
   28.800000000000001        92.800000000000011        4.0920450141532143     
   28.800000000000001        93.600000000000009        4.0915213904776087     
   28.800000000000001        94.400000000000006        4.0914996727264246     
   28.800000000000001        95.200000000000003        4.0905471549587800     
   28.800000000000001        96.000000000000000        4.0908582044880992     
   28.800000000000001        96.800000000000011        4.0920800900290901     
   28.800000000000001        97.600000000000009        4.0934205680915765     
   28.800000000000001        98.400000000000006        4.0964489443910113     
   28.800000000000001        99.200000000000003        4.0976350046758299     
   28.800000000000001        100.00000000000000        4.0990436444270424     
   28.800000000000001        100.80000000000001        4.1005504747603680     
   28.800000000000001        101.60000000000001        4.1002749790595923     
   28.800000000000001        102.40000000000001        4.1013795251947975     

   29.600000000000001       0.80000000000000004        4.0997539995592138     
   29.600000000000001        1.6000000000000001        4.0998870353408305     
   29.600000000000001        2.4000000000000004        4.0998310015274440     
   29.600000000000001        3.2000000000000002        4.1002452365385791     
   29.600000000000001        4.0000000000000000        4.1009274639414688     
   29.600000000000001        4.8000000000000007        4.1012094694626402     
   29.600000000000001        5.6000000000000005        4.1012325725820720     
   29.600000000000001        6.4000000000000004        4.1017431452266360     
   29.600000000000001        7.2000000000000002        4.1017596506096599     
   29.600000000000001        8.0000000000000000        4.1022390929905646     
   29.600000000000001        8.8000000000000007        4.1019816133698797     
   29.600000000000001        9.6000000000000014        4.1032403559641724     
   29.600000000000001        10.400000000000000        4.1024854672049420     
   29.600000000000001        11.200000000000001        4.1029267568995893     
   29.600000000000001        12.000000000000000        4.1020455701081735     
   29.600000000000001        12.800000000000001        4.1021181202914700     
   29.600000000000001        13.600000000000001        4.1012139293892806     
   29.600000000000001        14.400000000000000        4.0992173047667739     
   29.600000000000001        15.200000000000001        4.0956784963344921     
   29.600000000000001        16.000000000000000        4.0903133372200440     
   29.600000000000001        16.800000000000001        4.0816194025536756     
   29.600000000000001        17.600000000000001        4.0718596290537912     
   29.600000000000001        18.400000000000002        4.0623902798064373     
   29.600000000000001        19.200000000000003        4.0570276554785014     
   29.600000000000001        20.000000000000000        4.0616589585961336     
   29.600000000000001        20.800000000000001        4.0820512132150721     
   29.600000000000001        21.600000000000001        4.1247916489755578     
   29.600000000000001        22.400000000000002        4.1858087690558348     
   29.600000000000001        23.200000000000003        4.2549023173136380     
   29.600000000000001        24.000000000000000        4.3200788601146067     
   29.600000000000001        24.800000000000001        4.3663008400618510     
   29.600000000000001        25.600000000000001        4.3926753385756792     
   29.600000000000001        26.400000000000002        4.4064011390062605     
   29.600000000000001        27.200000000000003        4.4134757081940732     
   29.600000000000001        28.000000000000000        4.4176956570378181     
   29.600000000000001        28.800000000000001        4.4210348296302948     
   29.600000000000001        29.600000000000001        4.4228115848161229     
   29.600000000000001        30.400000000000002        4.4110539788286438     
   29.600000000000001        31.200000000000003        4.3836963873353376     
   29.600000000000001        32.000000000000000        4.3340412306562710     
   29.600000000000001        32.800000000000004        4.2670294946265601     
   29.600000000000001        33.600000000000001        4.1978773135354581     
   29.600000000000001        34.399999999999999        4.1455598874383730     
   29.600000000000001        35.200000000000003        4.1197842180410627     
   29.600000000000001        36.000000000000000        4.1228986519945696     
   29.600000000000001        36.800000000000004        4.1496633294566863     
   29.600000000000001        37.600000000000001        4.1929354422729901     
   29.600000000000001        38.400000000000006        4.2429703798859819     
   29.600000000000001        39.200000000000003        4.2856947475766551     
   29.600000000000001        40.000000000000000        4.3196367230585926     
   29.600000000000001        40.800000000000004        4.3405933359573661     
   29.600000000000001        41.600000000000001        4.3476559003843249     
   29.600000000000001        42.400000000000006        4.3406845535207843     
   29.600000000000001        43.200000000000003        4.3233014516616084     
   29.600000000000001        44.000000000000000        4.2939924025779099     
   29.600000000000001        44.800000000000004        4.2537628197046304     
   29.600000000000001        45.600000000000001        4.2105068915419590     
   29.600000000000001        46.400000000000006        4.1630864457404071     
   29.600000000000001        47.200000000000003        4.1196717684397850     
   29.600000000000001        48.000000000000000        4.0918172517691840     
   29.600000000000001        48.800000000000004        4.0928789380977495     
   29.600000000000001        49.600000000000001        4.1336899077163363     
   29.600000000000001        50.400000000000006        4.2180201661184862     
   29.600000000000001        51.200000000000003        4.3280791457997054     
   29.600000000000001        52.000000000000000        4.4117488317913720     
   29.600000000000001        52.800000000000004        4.3743440218568610     
   29.600000000000001        53.600000000000001        4.0956894712564855     
   29.600000000000001        54.400000000000006        3.5031068405776469     
   29.600000000000001        55.200000000000003        3.4886063030498833     
   29.600000000000001        56.000000000000000        3.4950653691102676     
   29.600000000000001        56.800000000000004        3.4990640546810003     
   29.600000000000001        57.600000000000001        3.4977264383628484     
   29.600000000000001        58.400000000000006        3.4954679874096746     
   29.600000000000001        59.200000000000003        3.4940213936757636     
   29.600000000000001        60.000000000000000        3.4968061870165696     
   29.600000000000001        60.800000000000004        3.4983493203299787     
   29.600000000000001        61.600000000000001        3.4975557116971641     
   29.600000000000001        62.400000000000006        3.4905189398261052     
   29.600000000000001        63.200000000000003        3.4972237784860005     
   29.600000000000001        64.000000000000000        3.4971824774831397     
   29.600000000000001        64.799999999999997        4.1879356937805055     
   29.600000000000001        65.600000000000009        4.4373029613412793     
   29.600000000000001        66.400000000000006        4.4730629804588036     
   29.600000000000001        67.200000000000003        4.3961008458632751     
   29.600000000000001        68.000000000000000        4.2750735513597622     
   29.600000000000001        68.799999999999997        4.1587026353741923     
   29.600000000000001        69.600000000000009        4.0780805319400013     
   29.600000000000001        70.400000000000006        4.0379948165999151     
   29.600000000000001        71.200000000000003        4.0294806448799836     
   29.600000000000001        72.000000000000000        4.0397873892851317     
   29.600000000000001        72.799999999999997        4.0610024490951169     
   29.600000000000001        73.600000000000009        4.0924430208517224     
   29.600000000000001        74.400000000000006        4.1346174886664278     
   29.600000000000001        75.200000000000003        4.1836202127410429     
   29.600000000000001        76.000000000000000        4.2354194362638973     
   29.600000000000001        76.800000000000011        4.2814533479736818     
   29.600000000000001        77.600000000000009        4.3159026533935068     
   29.600000000000001        78.400000000000006        4.3374872642112239     
   29.600000000000001        79.200000000000003        4.3486867068261086     
   29.600000000000001        80.000000000000000        4.3525936997551122     
   29.600000000000001        80.800000000000011        4.3498821669500991     
   29.600000000000001        81.600000000000009        4.3370587682867070     
   29.600000000000001        82.400000000000006        4.3181539762721020     
   29.600000000000001        83.200000000000003        4.2805638682371736     
   29.600000000000001        84.000000000000000        4.2341317965858174     
   29.600000000000001        84.800000000000011        4.1823308946687723     
   29.600000000000001        85.600000000000009        4.1341719629574749     
   29.600000000000001        86.400000000000006        4.0979698949736720     
   29.600000000000001        87.200000000000003        4.0775352109555740     
   29.600000000000001        88.000000000000000        4.0700330877195245     
   29.600000000000001        88.800000000000011        4.0712391168901849     
   29.600000000000001        89.600000000000009        4.0769084870753547     
   29.600000000000001        90.400000000000006        4.0832575182758291     
   29.600000000000001        91.200000000000003        4.0883092224552993     
   29.600000000000001        92.000000000000000        4.0917613680272504     
   29.600000000000001        92.800000000000011        4.0931043814446246     
   29.600000000000001        93.600000000000009        4.0928768614489863     
   29.600000000000001        94.400000000000006        4.0916427885951112     
   29.600000000000001        95.200000000000003        4.0934552972400562     
   29.600000000000001        96.000000000000000        4.0943448161267701     
   29.600000000000001        96.800000000000011        4.0959066567149645     
   29.600000000000001        97.600000000000009        4.0970390147061231     
   29.600000000000001        98.400000000000006        4.0985198315316049     
   29.600000000000001        99.200000000000003        4.0995088425691231     
   29.600000000000001        100.00000000000000        4.0997623494539059     
   29.600000000000001        100.80000000000001        4.1009476151432631     
   29.600000000000001        101.60000000000001        4.1010086655526594     
   29.600000000000001        102.40000000000001        4.1007639175758435     

   30.400000000000002       0.80000000000000004        4.0996009709966410     
   30.400000000000002        1.6000000000000001        4.0994258702722748     
   30.400000000000002        2.4000000000000004        4.1003873017683521     
   30.400000000000002        3.2000000000000002        4.0996230428762992     
   30.400000000000002        4.0000000000000000        4.1013607560053096     
   30.400000000000002        4.8000000000000007        4.1017706810567089     
   30.400000000000002        5.6000000000000005        4.1009295330082667     
   30.400000000000002        6.4000000000000004        4.1019423805115105     
   30.400000000000002        7.2000000000000002        4.1015560955863366     
   30.400000000000002        8.0000000000000000        4.1007846403437318     
   30.400000000000002        8.8000000000000007        4.0996894748693506     
   30.400000000000002        9.6000000000000014        4.0990206411131540     
   30.400000000000002        10.400000000000000        4.0982403480919700     
   30.400000000000002        11.200000000000001        4.0961676185797637     
   30.400000000000002        12.000000000000000        4.0978652245258891     
   30.400000000000002        12.800000000000001        4.0987659890184700     
   30.400000000000002        13.600000000000001        4.0991244633336796     
   30.400000000000002        14.400000000000000        4.0990034964966897     
   30.400000000000002        15.200000000000001        4.0968500297415709     
   30.400000000000002        16.000000000000000        4.0914776058558733     
   30.400000000000002        16.800000000000001        4.0833317467646477     
   30.400000000000002        17.600000000000001        4.0751413584317726     
   30.400000000000002        18.400000000000002        4.0681187953907685     
   30.400000000000002        19.200000000000003        4.0689035698634619     
   30.400000000000002        20.000000000000000        4.0902744135829598     
   30.400000000000002        20.800000000000001        4.1333415488037710     
   30.400000000000002        21.600000000000001        4.2018844826657462     
   30.400000000000002        22.400000000000002        4.2864488276646551     
   30.400000000000002        23.200000000000003        4.3655014196724000     
   30.400000000000002        24.000000000000000        4.4123672832663319     
   30.400000000000002        24.800000000000001        4.4155093660702587     
   30.400000000000002        25.600000000000001        4.3891259287323301     
   30.400000000000002        26.400000000000002        4.3655496315368625     
   30.400000000000002        27.200000000000003        4.3543095560696772     
   30.400000000000002        28.000000000000000        4.3549963747526013     
   30.400000000000002        28.800000000000001        4.3619000072798801     
   30.400000000000002        29.600000000000001        4.3784894084340973     
   30.400000000000002        30.400000000000002        4.4049688037142607     
   30.400000000000002        31.200000000000003        4.4289392670084631     
   30.400000000000002        32.000000000000000        4.4188200378446361     
   30.400000000000002        32.800000000000004        4.3693387268525550     
   30.400000000000002        33.600000000000001        4.2932325985083137     
   30.400000000000002        34.399999999999999        4.2206162355771184     
   30.400000000000002        35.200000000000003        4.1731349592641536     
   30.400000000000002        36.000000000000000        4.1603765099114733     
   30.400000000000002        36.800000000000004        4.1781941850061317     
   30.400000000000002        37.600000000000001        4.2208239585626401     
   30.400000000000002        38.400000000000006        4.2727834868207406     
   30.400000000000002        39.200000000000003        4.3229486430715243     
   30.400000000000002        40.000000000000000        4.3627515440643032     
   30.400000000000002        40.800000000000004        4.3878945929953019     
   30.400000000000002        41.600000000000001        4.3961784644680808     
   30.400000000000002        42.400000000000006        4.3889298935927785     
   30.400000000000002        43.200000000000003        4.3688111555249947     
   30.400000000000002        44.000000000000000        4.3357377241833150     
   30.400000000000002        44.800000000000004        4.2914767422522813     
   30.400000000000002        45.600000000000001        4.2432047945131544     
   30.400000000000002        46.400000000000006        4.1878071431974400     
   30.400000000000002        47.200000000000003        4.1369404250348989     
   30.400000000000002        48.000000000000000        4.0995660341870073     
   30.400000000000002        48.800000000000004        4.0919143789855008     
   30.400000000000002        49.600000000000001        4.1218102728456651     
   30.400000000000002        50.400000000000006        4.1963121542333086     
   30.400000000000002        51.200000000000003        4.3041089896502367     
   30.400000000000002        52.000000000000000        4.4013187952879793     
   30.400000000000002        52.800000000000004        4.4015042362761028     
   30.400000000000002        53.600000000000001        4.1799208347359711     
   30.400000000000002        54.400000000000006        3.4898921292911034     
   30.400000000000002        55.200000000000003        3.4907651962136823     
   30.400000000000002        56.000000000000000        3.4986260105963773     
   30.400000000000002        56.800000000000004        3.4841878948508520     
   30.400000000000002        57.600000000000001        3.4895994401094215     
   30.400000000000002        58.400000000000006        3.4868978729365336     
   30.400000000000002        59.200000000000003        3.4857800600610527     
   30.400000000000002        60.000000000000000        3.4875322824462942     
   30.400000000000002        60.800000000000004        3.4892314147395829     
   30.400000000000002        61.600000000000001        3.4895073270348838     
   30.400000000000002        62.400000000000006        3.4857171124861077     
   30.400000000000002        63.200000000000003        3.4932366977534750     
   30.400000000000002        64.000000000000000        4.0806888147532607     
   30.400000000000002        64.799999999999997        4.3671177623229527     
   30.400000000000002        65.600000000000009        4.4889271705963392     
   30.400000000000002        66.400000000000006        4.4961591863947756     
   30.400000000000002        67.200000000000003        4.4387204128033995     
   30.400000000000002        68.000000000000000        4.3230214858812586     
   30.400000000000002        68.799999999999997        4.1999129140199845     
   30.400000000000002        69.600000000000009        4.1031999686622687     
   30.400000000000002        70.400000000000006        4.0491738965675363     
   30.400000000000002        71.200000000000003        4.0315475646605661     
   30.400000000000002        72.000000000000000        4.0428060748810921     
   30.400000000000002        72.799999999999997        4.0768723296347069     
   30.400000000000002        73.600000000000009        4.1321245837391309     
   30.400000000000002        74.400000000000006        4.1992982571573174     
   30.400000000000002        75.200000000000003        4.2737356631794539     
   30.400000000000002        76.000000000000000        4.3398185848105610     
   30.400000000000002        76.800000000000011        4.3854186070289245     
   30.400000000000002        77.600000000000009        4.4082598507141526     
   30.400000000000002        78.400000000000006        4.4156268510914272     
   30.400000000000002        79.200000000000003        4.4161772591556572     
   30.400000000000002        80.000000000000000        4.4155746475103133     
   30.400000000000002        80.800000000000011        4.4148818956213800     
   30.400000000000002        81.600000000000009        4.4127599615805657     
   30.400000000000002        82.400000000000006        4.4038716121453145     
   30.400000000000002        83.200000000000003        4.3799388171373259     
   30.400000000000002        84.000000000000000        4.3375425282918005     
   30.400000000000002        84.800000000000011        4.2750748399613823     
   30.400000000000002        85.600000000000009        4.2048019680510089     
   30.400000000000002        86.400000000000006        4.1445874767652509     
   30.400000000000002        87.200000000000003        4.1015762676981158     
   30.400000000000002        88.000000000000000        4.0774582166939597     
   30.400000000000002        88.800000000000011        4.0722746251847388     
   30.400000000000002        89.600000000000009        4.0747558899684906     
   30.400000000000002        90.400000000000006        4.0819990259330412     
   30.400000000000002        91.200000000000003        4.0881899720025459     
   30.400000000000002        92.000000000000000        4.0949182039479481     
   30.400000000000002        92.800000000000011        4.0959197985996072     
   30.400000000000002        93.600000000000009        4.0963018948213437     
   30.400000000000002        94.400000000000006        4.0961147593236076     
   30.400000000000002        95.200000000000003        4.0956134448160801     
   30.400000000000002        96.000000000000000        4.0974832180050074     
   30.400000000000002        96.800000000000011        4.0981746089112656     
   30.400000000000002        97.600000000000009        4.1000211004095277     
   30.400000000000002        98.400000000000006        4.0986869992615036     
   30.400000000000002        99.200000000000003        4.1003366686929255     
   30.400000000000002        100.00000000000000        4.1006982717266913     
   30.400000000000002        100.80000000000001        4.1005920195856680     
   30.400000000000002        101.60000000000001        4.0995953779398748     
   30.400000000000002        102.40000000000001        4.0995621525241228     

   31.200000000000003       0.80000000000000004        4.0994949823287117     
   31.200000000000003        1.6000000000000001        4.1000063528151909     
   31.200000000000003        2.4000000000000004        4.1005022517116201     
   31.200000000000003        3.2000000000000002        4.1012035283314230     
   31.200000000000003        4.0000000000000000        4.1022225427917380     
   31.200000000000003        4.8000000000000007        4.1016678664056547     
   31.200000000000003        5.6000000000000005        4.1031772644605544     
   31.200000000000003        6.4000000000000004        4.1004700775079961     
   31.200000000000003        7.2000000000000002        4.0975871953266516     
   31.200000000000003        8.0000000000000000        4.0969625937631342     
   31.200000000000003        8.8000000000000007        4.0950556991490696     
   31.200000000000003        9.6000000000000014        4.0928579993776957     
   31.200000000000003        10.400000000000000        4.0902252059882702     
   31.200000000000003        11.200000000000001        4.0890178780103996     
   31.200000000000003        12.000000000000000        4.0889510771699040     
   31.200000000000003        12.800000000000001        4.0888619599384475     
   31.200000000000003        13.600000000000001        4.0914552652261182     
   31.200000000000003        14.400000000000000        4.0918243912227066     
   31.200000000000003        15.200000000000001        4.0900117173589292     
   31.200000000000003        16.000000000000000        4.0846988028549021     
   31.200000000000003        16.800000000000001        4.0786436900790104     
   31.200000000000003        17.600000000000001        4.0732822023401480     
   31.200000000000003        18.400000000000002        4.0751411577904149     
   31.200000000000003        19.200000000000003        4.0905176272944690     
   31.200000000000003        20.000000000000000        4.1313282373794964     
   31.200000000000003        20.800000000000001        4.2021767332082272     
   31.200000000000003        21.600000000000001        4.2969071177292939     
   31.200000000000003        22.400000000000002        4.3875688398952652     
   31.200000000000003        23.200000000000003        4.4442421863876094     
   31.200000000000003        24.000000000000000        4.4271140863501479     
   31.200000000000003        24.800000000000001        4.3150658341521293     
   31.200000000000003        25.600000000000001        4.1670383036210072     
   31.200000000000003        26.400000000000002        4.0847737110142859     
   31.200000000000003        27.200000000000003        4.0660850067847942     
   31.200000000000003        28.000000000000000        4.0636073117571145     
   31.200000000000003        28.800000000000001        4.0706242505467793     
   31.200000000000003        29.600000000000001        4.0939027608953573     
   31.200000000000003        30.400000000000002        4.1780687147064501     
   31.200000000000003        31.200000000000003        4.3218917337300971     
   31.200000000000003        32.000000000000000        4.4253828703971196     
   31.200000000000003        32.800000000000004        4.4364148628076059     
   31.200000000000003        33.600000000000001        4.3842286302144631     
   31.200000000000003        34.399999999999999        4.3077555683304407     
   31.200000000000003        35.200000000000003        4.2415853513184603     
   31.200000000000003        36.000000000000000        4.2083574701629187     
   31.200000000000003        36.800000000000004        4.2129101071094803     
   31.200000000000003        37.600000000000001        4.2468052601721151     
   31.200000000000003        38.400000000000006        4.2985295914924846     
   31.200000000000003        39.200000000000003        4.3500186892116073     
   31.200000000000003        40.000000000000000        4.3937230695979785     
   31.200000000000003        40.800000000000004        4.4217769043967579     
   31.200000000000003        41.600000000000001        4.4308013102833037     
   31.200000000000003        42.400000000000006        4.4243497145347206     
   31.200000000000003        43.200000000000003        4.4033108257377265     
   31.200000000000003        44.000000000000000        4.3683225893009379     
   31.200000000000003        44.800000000000004        4.3217489395659605     
   31.200000000000003        45.600000000000001        4.2670994546299665     
   31.200000000000003        46.400000000000006        4.2090535625607322     
   31.200000000000003        47.200000000000003        4.1519139008757726     
   31.200000000000003        48.000000000000000        4.1098048278141706     
   31.200000000000003        48.800000000000004        4.0904960502796754     
   31.200000000000003        49.600000000000001        4.1076732846848669     
   31.200000000000003        50.400000000000006        4.1711455965659443     
   31.200000000000003        51.200000000000003        4.2672204549790225     
   31.200000000000003        52.000000000000000        4.3757988199171800     
   31.200000000000003        52.800000000000004        4.4241756363955496     
   31.200000000000003        53.600000000000001        4.3247748906651990     
   31.200000000000003        54.400000000000006        4.0658654253284565     
   31.200000000000003        55.200000000000003        3.5015416014374074     
   31.200000000000003        56.000000000000000        3.4922181800120833     
   31.200000000000003        56.800000000000004        3.4879296976004985     
   31.200000000000003        57.600000000000001        3.4923014011740587     
   31.200000000000003        58.400000000000006        3.4957724381425908     
   31.200000000000003        59.200000000000003        3.4950473273803815     
   31.200000000000003        60.000000000000000        3.4941226126850178     
   31.200000000000003        60.800000000000004        3.4811380569637111     
   31.200000000000003        61.600000000000001        3.4982465331307959     
   31.200000000000003        62.400000000000006        3.4942091293333104     
   31.200000000000003        63.200000000000003        4.0941068910619309     
   31.200000000000003        64.000000000000000        4.3672925446126500     
   31.200000000000003        64.799999999999997        4.4960751252658584     
   31.200000000000003        65.600000000000009        4.4889620045459493     
   31.200000000000003        66.400000000000006        4.4935803742818621     
   31.200000000000003        67.200000000000003        4.4874926423207038     
   31.200000000000003        68.000000000000000        4.3906682105212607     
   31.200000000000003        68.799999999999997        4.2706752792465936     
   31.200000000000003        69.600000000000009        4.1624466313157322     
   31.200000000000003        70.400000000000006        4.0894906799975752     
   31.200000000000003        71.200000000000003        4.0602176125272145     
   31.200000000000003        72.000000000000000        4.0708974517929333     
   31.200000000000003        72.799999999999997        4.1181782139426986     
   31.200000000000003        73.600000000000009        4.1944019545023430     
   31.200000000000003        74.400000000000006        4.2852141456356927     
   31.200000000000003        75.200000000000003        4.3691776594311875     
   31.200000000000003        76.000000000000000        4.4209194230798818     
   31.200000000000003        76.800000000000011        4.4267345007920875     
   31.200000000000003        77.600000000000009        4.3999438642057225     
   31.200000000000003        78.400000000000006        4.3705417891262783     
   31.200000000000003        79.200000000000003        4.3526868007096047     
   31.200000000000003        80.000000000000000        4.3477291114577801     
   31.200000000000003        80.800000000000011        4.3499292960757590     
   31.200000000000003        81.600000000000009        4.3651829567331832     
   31.200000000000003        82.400000000000006        4.3922906209647810     
   31.200000000000003        83.200000000000003        4.4202465326095597     
   31.200000000000003        84.000000000000000        4.4196554285708354     
   31.200000000000003        84.800000000000011        4.3741062887518352     
   31.200000000000003        85.600000000000009        4.2967806021771073     
   31.200000000000003        86.400000000000006        4.2139565646647181     
   31.200000000000003        87.200000000000003        4.1432516657880738     
   31.200000000000003        88.000000000000000        4.0999971693506749     
   31.200000000000003        88.800000000000011        4.0785555202066570     
   31.200000000000003        89.600000000000009        4.0745679962763584     
   31.200000000000003        90.400000000000006        4.0774649981046194     
   31.200000000000003        91.200000000000003        4.0876643865631292     
   31.200000000000003        92.000000000000000        4.0910406232504162     
   31.200000000000003        92.800000000000011        4.0982883580103415     
   31.200000000000003        93.600000000000009        4.1003795462836452     
   31.200000000000003        94.400000000000006        4.0996362460705535     
   31.200000000000003        95.200000000000003        4.1002020430447512     
   31.200000000000003        96.000000000000000        4.0998817105372973     
   31.200000000000003        96.800000000000011        4.0997882916466279     
   31.200000000000003        97.600000000000009        4.1000270164649306     
   31.200000000000003        98.400000000000006        4.1004059465453944     
   31.200000000000003        99.200000000000003        4.1005235840190757     
   31.200000000000003        100.00000000000000        4.1005451179894843     
   31.200000000000003        100.80000000000001        4.0994004573348395     
   31.200000000000003        101.60000000000001        4.0999403017349954     
   31.200000000000003        102.40000000000001        4.1018364452218457     

   32.000000000000000       0.80000000000000004        4.1003894754929755     
   32.000000000000000        1.6000000000000001        4.1013847209983911     
   32.000000000000000        2.4000000000000004        4.1013537143543042     
   32.000000000000000        3.2000000000000002        4.1023078712826306     
   32.000000000000000        4.0000000000000000        4.1020841965220702     
   32.000000000000000        4.8000000000000007        4.1012278673209748     
   32.000000000000000        5.6000000000000005        4.0990083863253748     
   32.000000000000000        6.4000000000000004        4.0952798405259303     
   32.000000000000000        7.2000000000000002        4.0926273572822698     
   32.000000000000000        8.0000000000000000        4.0895372867033633     
   32.000000000000000        8.8000000000000007        4.0857556430913853     
   32.000000000000000        9.6000000000000014        4.0831509538467614     
   32.000000000000000        10.400000000000000        4.0789635416157815     
   32.000000000000000        11.200000000000001        4.0793345766657403     
   32.000000000000000        12.000000000000000        4.0812083498080414     
   32.000000000000000        12.800000000000001        4.0808859030491771     
   32.000000000000000        13.600000000000001        4.0821051679599138     
   32.000000000000000        14.400000000000000        4.0820127296181861     
   32.000000000000000        15.200000000000001        4.0785513830601747     
   32.000000000000000        16.000000000000000        4.0738298769124111     
   32.000000000000000        16.800000000000001        4.0678846572990155     
   32.000000000000000        17.600000000000001        4.0678407197131765     
   32.000000000000000        18.400000000000002        4.0776629184977198     
   32.000000000000000        19.200000000000003        4.1127466130171602     
   32.000000000000000        20.000000000000000        4.1790178887112361     
   32.000000000000000        20.800000000000001        4.2748690661511564     
   32.000000000000000        21.600000000000001        4.3797877936226000     
   32.000000000000000        22.400000000000002        4.4527018215690486     
   32.000000000000000        23.200000000000003        4.4441211140255028     
   32.000000000000000        24.000000000000000        4.3071646086190967     
   32.000000000000000        24.800000000000001        4.0493055513172829     
   32.000000000000000        25.600000000000001        3.4844993481741970     
   32.000000000000000        26.400000000000002        3.4980261263598482     
   32.000000000000000        27.200000000000003        3.4963015967285225     
   32.000000000000000        28.000000000000000        3.4862695427927366     
   32.000000000000000        28.800000000000001        3.5041992566991471     
   32.000000000000000        29.600000000000001        3.4941164954337887     
   32.000000000000000        30.400000000000002        3.4867916083719881     
   32.000000000000000        31.200000000000003        4.0503890793637858     
   32.000000000000000        32.000000000000000        4.2961642693427828     
   32.000000000000000        32.800000000000004        4.4212730050591551     
   32.000000000000000        33.600000000000001        4.4350785874873937     
   32.000000000000000        34.399999999999999        4.3840659385722489     
   32.000000000000000        35.200000000000003        4.3145503777841618     
   32.000000000000000        36.000000000000000        4.2642345497747476     
   32.000000000000000        36.800000000000004        4.2498290280618782     
   32.000000000000000        37.600000000000001        4.2703956450448821     
   32.000000000000000        38.400000000000006        4.3157709337902892     
   32.000000000000000        39.200000000000003        4.3671136350958477     
   32.000000000000000        40.000000000000000        4.4113620987462108     
   32.000000000000000        40.800000000000004        4.4410035559164625     
   32.000000000000000        41.600000000000001        4.4550481583450239     
   32.000000000000000        42.400000000000006        4.4470850835694611     
   32.000000000000000        43.200000000000003        4.4251248077468146     
   32.000000000000000        44.000000000000000        4.3891121038498033     
   32.000000000000000        44.800000000000004        4.3411168997970089     
   32.000000000000000        45.600000000000001        4.2841036031949642     
   32.000000000000000        46.400000000000006        4.2231621506162575     
   32.000000000000000        47.200000000000003        4.1648859668917133     
   32.000000000000000        48.000000000000000        4.1172903295161936     
   32.000000000000000        48.800000000000004        4.0903117664655806     
   32.000000000000000        49.600000000000001        4.0940812809078500     
   32.000000000000000        50.400000000000006        4.1362011380757782     
   32.000000000000000        51.200000000000003        4.2200196298864174     
   32.000000000000000        52.000000000000000        4.3263158865973823     
   32.000000000000000        52.800000000000004        4.4145601400855163     
   32.000000000000000        53.600000000000001        4.4296947879284980     
   32.000000000000000        54.400000000000006        4.3239150089549137     
   32.000000000000000        55.200000000000003        4.0831740915247403     
   32.000000000000000        56.000000000000000        3.4872633773007276
[truncated: 894,528 more chars]
