# Supplementary material for: A first-principles phase field method for quantitatively predicting multi-composition phase separation without thermodynamic empirical parameter
Source: Nat Commun. 2019 Aug 1;10:3451. doi: 10.1038/s41467-019-11248-z (PMC6671953; doi:10.1038/s41467-019-11248-z)
Supplement: Supplementary file 3 — Source Data [file 41467_2019_11248_MOESM3_ESM.zip › supplementary-files/data-files/Fig.6/Fig6-i-Ni92%/out_Ni_20000-92.0%]

  0.80000000000000004       0.80000000000000004        4.5994426624513709     
  0.80000000000000004        1.6000000000000001        4.5997258545763495     
  0.80000000000000004        2.4000000000000004        4.6001797360398040     
  0.80000000000000004        3.2000000000000002        4.5997558002184320     
  0.80000000000000004        4.0000000000000000        4.5997092291791333     
  0.80000000000000004        4.8000000000000007        4.5995859236576324     
  0.80000000000000004        5.6000000000000005        4.6008130098626587     
  0.80000000000000004        6.4000000000000004        4.6000005041909020     
  0.80000000000000004        7.2000000000000002        4.6004993231545326     
  0.80000000000000004        8.0000000000000000        4.5997986565864171     
  0.80000000000000004        8.8000000000000007        4.5998917498384264     
  0.80000000000000004        9.6000000000000014        4.6007068090024577     
  0.80000000000000004        10.400000000000000        4.6006102443896753     
  0.80000000000000004        11.200000000000001        4.6004158847468846     
  0.80000000000000004        12.000000000000000        4.6003971683787261     
  0.80000000000000004        12.800000000000001        4.5996848424040344     
  0.80000000000000004        13.600000000000001        4.5992304425816144     
  0.80000000000000004        14.400000000000000        4.5984405009344718     
  0.80000000000000004        15.200000000000001        4.5970989430140241     
  0.80000000000000004        16.000000000000000        4.5949026965357280     
  0.80000000000000004        16.800000000000001        4.5955073908663433     
  0.80000000000000004        17.600000000000001        4.5928726741309758     
  0.80000000000000004        18.400000000000002        4.5937499489840690     
  0.80000000000000004        19.200000000000003        4.5936553571110927     
  0.80000000000000004        20.000000000000000        4.5938369122559584     
  0.80000000000000004        20.800000000000001        4.5940653079198910     
  0.80000000000000004        21.600000000000001        4.5943182728881204     
  0.80000000000000004        22.400000000000002        4.5939849858738677     
  0.80000000000000004        23.200000000000003        4.5951528476173005     
  0.80000000000000004        24.000000000000000        4.5952756622957311     
  0.80000000000000004        24.800000000000001        4.5947586091524064     
  0.80000000000000004        25.600000000000001        4.5941958561704110     
  0.80000000000000004        26.400000000000002        4.5938658475218066     
  0.80000000000000004        27.200000000000003        4.5928950168196927     
  0.80000000000000004        28.000000000000000        4.5921018863915926     
  0.80000000000000004        28.800000000000001        4.5916076315502572     
  0.80000000000000004        29.600000000000001        4.5913989559467874     
  0.80000000000000004        30.400000000000002        4.5920749413746735     
  0.80000000000000004        31.200000000000003        4.5932160400178379     
  0.80000000000000004        32.000000000000000        4.5945622070816379     
  0.80000000000000004        32.800000000000004        4.5951800085096171     
  0.80000000000000004        33.600000000000001        4.5971062577845512     
  0.80000000000000004        34.399999999999999        4.5983388356241495     
  0.80000000000000004        35.200000000000003        4.5997153466250289     
  0.80000000000000004        36.000000000000000        4.6009392879372246     
  0.80000000000000004        36.800000000000004        4.6016502994254571     
  0.80000000000000004        37.600000000000001        4.6024282960927181     
  0.80000000000000004        38.400000000000006        4.6007129256726467     
  0.80000000000000004        39.200000000000003        4.6008565747267021     
  0.80000000000000004        40.000000000000000        4.5995386822512980     
  0.80000000000000004        40.800000000000004        4.5982827068153700     
  0.80000000000000004        41.600000000000001        4.5974259493328509     
  0.80000000000000004        42.400000000000006        4.5969258841762235     
  0.80000000000000004        43.200000000000003        4.5950806929343644     
  0.80000000000000004        44.000000000000000        4.5945552867745691     
  0.80000000000000004        44.800000000000004        4.5912369545813334     
  0.80000000000000004        45.600000000000001        4.5930561009980542     
  0.80000000000000004        46.400000000000006        4.5920271318989041     
  0.80000000000000004        47.200000000000003        4.5913055826100013     
  0.80000000000000004        48.000000000000000        4.5912869169990032     
  0.80000000000000004        48.800000000000004        4.5916730069076772     
  0.80000000000000004        49.600000000000001        4.5931882289327515     
  0.80000000000000004        50.400000000000006        4.5923138336540612     
  0.80000000000000004        51.200000000000003        4.5924004488905084     
  0.80000000000000004        52.000000000000000        4.5922692580161923     
  0.80000000000000004        52.800000000000004        4.5923936201966455     
  0.80000000000000004        53.600000000000001        4.5913006689593034     
  0.80000000000000004        54.400000000000006        4.5912412568679644     
  0.80000000000000004        55.200000000000003        4.5911281556849861     
  0.80000000000000004        56.000000000000000        4.5913638733345792     
  0.80000000000000004        56.800000000000004        4.5919363849923265     
  0.80000000000000004        57.600000000000001        4.5927246087299700     
  0.80000000000000004        58.400000000000006        4.5937484707796905     
  0.80000000000000004        59.200000000000003        4.5951479752117326     
  0.80000000000000004        60.000000000000000        4.5967378736010778     
  0.80000000000000004        60.800000000000004        4.5983356718664918     
  0.80000000000000004        61.600000000000001        4.6005225198237971     
  0.80000000000000004        62.400000000000006        4.6021076497588780     
  0.80000000000000004        63.200000000000003        4.6031882413042426     
  0.80000000000000004        64.000000000000000        4.6048403405415197     
  0.80000000000000004        64.799999999999997        4.6056476475359034     
  0.80000000000000004        65.600000000000009        4.6044922659259084     
  0.80000000000000004        66.400000000000006        4.6063324280518003     
  0.80000000000000004        67.200000000000003        4.6055181413638868     
  0.80000000000000004        68.000000000000000        4.6043730959348625     
  0.80000000000000004        68.799999999999997        4.6037568339259511     
  0.80000000000000004        69.600000000000009        4.6027012883536704     
  0.80000000000000004        70.400000000000006        4.5998052263588436     
  0.80000000000000004        71.200000000000003        4.5979555716506182     
  0.80000000000000004        72.000000000000000        4.5949220234204713     
  0.80000000000000004        72.799999999999997        4.5942636586993277     
  0.80000000000000004        73.600000000000009        4.5934081419177373     
  0.80000000000000004        74.400000000000006        4.5920217649957999     
  0.80000000000000004        75.200000000000003        4.5897922805500455     
  0.80000000000000004        76.000000000000000        4.5903332620517370     
  0.80000000000000004        76.800000000000011        4.5906075365688013     
  0.80000000000000004        77.600000000000009        4.5909601312059598     
  0.80000000000000004        78.400000000000006        4.5917102790880664     
  0.80000000000000004        79.200000000000003        4.5925220955755730     
  0.80000000000000004        80.000000000000000        4.5928921887990350     
  0.80000000000000004        80.800000000000011        4.5929135407233055     
  0.80000000000000004        81.600000000000009        4.5937285001073906     
  0.80000000000000004        82.400000000000006        4.5945757988498714     
  0.80000000000000004        83.200000000000003        4.5949486665689623     
  0.80000000000000004        84.000000000000000        4.5952512724294063     
  0.80000000000000004        84.800000000000011        4.5957932005174991     
  0.80000000000000004        85.600000000000009        4.5952041083326298     
  0.80000000000000004        86.400000000000006        4.5963266156499962     
  0.80000000000000004        87.200000000000003        4.5964774094417891     
  0.80000000000000004        88.000000000000000        4.5973489050309411     
  0.80000000000000004        88.800000000000011        4.5979810120419655     
  0.80000000000000004        89.600000000000009        4.5988594984109410     
  0.80000000000000004        90.400000000000006        4.5998019744719416     
  0.80000000000000004        91.200000000000003        4.5997549276836569     
  0.80000000000000004        92.000000000000000        4.6003481226515008     
  0.80000000000000004        92.800000000000011        4.6004038568911856     
  0.80000000000000004        93.600000000000009        4.6013160837876947     
  0.80000000000000004        94.400000000000006        4.6008786665917372     
  0.80000000000000004        95.200000000000003        4.6006468182127227     
  0.80000000000000004        96.000000000000000        4.6028157866508117     
  0.80000000000000004        96.800000000000011        4.5998343606981393     
  0.80000000000000004        97.600000000000009        4.6007214264394340     
  0.80000000000000004        98.400000000000006        4.6000564641778929     
  0.80000000000000004        99.200000000000003        4.5992869210050511     
  0.80000000000000004        100.00000000000000        4.6004067547348297     
  0.80000000000000004        100.80000000000001        4.6001636730851656     
  0.80000000000000004        101.60000000000001        4.5992565912325718     
  0.80000000000000004        102.40000000000001        4.6005406585021591     

   1.6000000000000001       0.80000000000000004        4.5991723975225218     
   1.6000000000000001        1.6000000000000001        4.5999086601861103     
   1.6000000000000001        2.4000000000000004        4.5998450412588356     
   1.6000000000000001        3.2000000000000002        4.5987981704574761     
   1.6000000000000001        4.0000000000000000        4.5996269988045420     
   1.6000000000000001        4.8000000000000007        4.5996591202627579     
   1.6000000000000001        5.6000000000000005        4.5996340105467208     
   1.6000000000000001        6.4000000000000004        4.5995717646961163     
   1.6000000000000001        7.2000000000000002        4.6003312606227791     
   1.6000000000000001        8.0000000000000000        4.6008802321050695     
   1.6000000000000001        8.8000000000000007        4.5988412284923985     
   1.6000000000000001        9.6000000000000014        4.6007754571344259     
   1.6000000000000001        10.400000000000000        4.6012460510523630     
   1.6000000000000001        11.200000000000001        4.6007171249807985     
   1.6000000000000001        12.000000000000000        4.6009232654966210     
   1.6000000000000001        12.800000000000001        4.6015675116408481     
   1.6000000000000001        13.600000000000001        4.6007338404595863     
   1.6000000000000001        14.400000000000000        4.6001854077357134     
   1.6000000000000001        15.200000000000001        4.5995445615198438     
   1.6000000000000001        16.000000000000000        4.5954897072866547     
   1.6000000000000001        16.800000000000001        4.5975000496048084     
   1.6000000000000001        17.600000000000001        4.5969279612110929     
   1.6000000000000001        18.400000000000002        4.5929226211277649     
   1.6000000000000001        19.200000000000003        4.5955401872503936     
   1.6000000000000001        20.000000000000000        4.5952718022409726     
   1.6000000000000001        20.800000000000001        4.5948011818174521     
   1.6000000000000001        21.600000000000001        4.5945106634387924     
   1.6000000000000001        22.400000000000002        4.5941816950232530     
   1.6000000000000001        23.200000000000003        4.5943102730206453     
   1.6000000000000001        24.000000000000000        4.5943363940615720     
   1.6000000000000001        24.800000000000001        4.5940470307132202     
   1.6000000000000001        25.600000000000001        4.5936688410505075     
   1.6000000000000001        26.400000000000002        4.5932012669546349     
   1.6000000000000001        27.200000000000003        4.5929941948129382     
   1.6000000000000001        28.000000000000000        4.5932037105299433     
   1.6000000000000001        28.800000000000001        4.5934053474130261     
   1.6000000000000001        29.600000000000001        4.5931391613981569     
   1.6000000000000001        30.400000000000002        4.5939983483995519     
   1.6000000000000001        31.200000000000003        4.5950653282097758     
   1.6000000000000001        32.000000000000000        4.5958763917531442     
   1.6000000000000001        32.800000000000004        4.5973272373701848     
   1.6000000000000001        33.600000000000001        4.5981345538461476     
   1.6000000000000001        34.399999999999999        4.5982867401348830     
   1.6000000000000001        35.200000000000003        4.5999556705008695     
   1.6000000000000001        36.000000000000000        4.6011961509431050     
   1.6000000000000001        36.800000000000004        4.6020578554309823     
   1.6000000000000001        37.600000000000001        4.6012277244221034     
   1.6000000000000001        38.400000000000006        4.6005426308304092     
   1.6000000000000001        39.200000000000003        4.5996949847469617     
   1.6000000000000001        40.000000000000000        4.5983655231727099     
   1.6000000000000001        40.800000000000004        4.5963792804339025     
   1.6000000000000001        41.600000000000001        4.5955583787863503     
   1.6000000000000001        42.400000000000006        4.5944773130039396     
   1.6000000000000001        43.200000000000003        4.5930415101475770     
   1.6000000000000001        44.000000000000000        4.5920501340454978     
   1.6000000000000001        44.800000000000004        4.5916077544861320     
   1.6000000000000001        45.600000000000001        4.5919745278276149     
   1.6000000000000001        46.400000000000006        4.5921660671306777     
   1.6000000000000001        47.200000000000003        4.5930387750149748     
   1.6000000000000001        48.000000000000000        4.5945525068145123     
   1.6000000000000001        48.800000000000004        4.5954730409067261     
   1.6000000000000001        49.600000000000001        4.5968231481437831     
   1.6000000000000001        50.400000000000006        4.5975213589398587     
   1.6000000000000001        51.200000000000003        4.5975756689224685     
   1.6000000000000001        52.000000000000000        4.5974878989532346     
   1.6000000000000001        52.800000000000004        4.5966730004033112     
   1.6000000000000001        53.600000000000001        4.5953297088539600     
   1.6000000000000001        54.400000000000006        4.5939339954400644     
   1.6000000000000001        55.200000000000003        4.5933680680576066     
   1.6000000000000001        56.000000000000000        4.5928422358865166     
   1.6000000000000001        56.800000000000004        4.5913544801814687     
   1.6000000000000001        57.600000000000001        4.5908680545919847     
   1.6000000000000001        58.400000000000006        4.5916378257245647     
   1.6000000000000001        59.200000000000003        4.5927635443118966     
   1.6000000000000001        60.000000000000000        4.5955333743784283     
   1.6000000000000001        60.800000000000004        4.5963211855104324     
   1.6000000000000001        61.600000000000001        4.5983082395693193     
   1.6000000000000001        62.400000000000006        4.6000408259062757     
   1.6000000000000001        63.200000000000003        4.6018180617060365     
   1.6000000000000001        64.000000000000000        4.6034432394564346     
   1.6000000000000001        64.799999999999997        4.6041851428045986     
   1.6000000000000001        65.600000000000009        4.6058263333648117     
   1.6000000000000001        66.400000000000006        4.6051989538391691     
   1.6000000000000001        67.200000000000003        4.6051529441676804     
   1.6000000000000001        68.000000000000000        4.6046420926382012     
   1.6000000000000001        68.799999999999997        4.6036437502532586     
   1.6000000000000001        69.600000000000009        4.6022230013205672     
   1.6000000000000001        70.400000000000006        4.5994578410515876     
   1.6000000000000001        71.200000000000003        4.5986659102075578     
   1.6000000000000001        72.000000000000000        4.5968843199702123     
   1.6000000000000001        72.799999999999997        4.5953223485265529     
   1.6000000000000001        73.600000000000009        4.5913893128134982     
   1.6000000000000001        74.400000000000006        4.5933552206432529     
   1.6000000000000001        75.200000000000003        4.5930424685700952     
   1.6000000000000001        76.000000000000000        4.5930503556761026     
   1.6000000000000001        76.800000000000011        4.5941842831364603     
   1.6000000000000001        77.600000000000009        4.5943434331731696     
   1.6000000000000001        78.400000000000006        4.5951179040614711     
   1.6000000000000001        79.200000000000003        4.5960441396396048     
   1.6000000000000001        80.000000000000000        4.5958349293228009     
   1.6000000000000001        80.800000000000011        4.5956445595674147     
   1.6000000000000001        81.600000000000009        4.5955969017141252     
   1.6000000000000001        82.400000000000006        4.5968743779695576     
   1.6000000000000001        83.200000000000003        4.5952063646780417     
   1.6000000000000001        84.000000000000000        4.5948991843793525     
   1.6000000000000001        84.800000000000011        4.5940935510644092     
   1.6000000000000001        85.600000000000009        4.5937708511147672     
   1.6000000000000001        86.400000000000006        4.5953059789923207     
   1.6000000000000001        87.200000000000003        4.5945238043213958     
   1.6000000000000001        88.000000000000000        4.5950542868031476     
   1.6000000000000001        88.800000000000011        4.5963028089283897     
   1.6000000000000001        89.600000000000009        4.5974327058950335     
   1.6000000000000001        90.400000000000006        4.5987310796979779     
   1.6000000000000001        91.200000000000003        4.6004259408002479     
   1.6000000000000001        92.000000000000000        4.5999193319935303     
   1.6000000000000001        92.800000000000011        4.6011807229160446     
   1.6000000000000001        93.600000000000009        4.6014300960951093     
   1.6000000000000001        94.400000000000006        4.6008696526203208     
   1.6000000000000001        95.200000000000003        4.6015752206109397     
   1.6000000000000001        96.000000000000000        4.6012483586023318     
   1.6000000000000001        96.800000000000011        4.6003525738960986     
   1.6000000000000001        97.600000000000009        4.6006589427989928     
   1.6000000000000001        98.400000000000006        4.6003917735762094     
   1.6000000000000001        99.200000000000003        4.6003377959439051     
   1.6000000000000001        100.00000000000000        4.6003910287224388     
   1.6000000000000001        100.80000000000001        4.6009224476552308     
   1.6000000000000001        101.60000000000001        4.6007731981174880     
   1.6000000000000001        102.40000000000001        4.5996429328511166     

   2.4000000000000004       0.80000000000000004        4.6001108665673156     
   2.4000000000000004        1.6000000000000001        4.6005553670021460     
   2.4000000000000004        2.4000000000000004        4.5980880420769470     
   2.4000000000000004        3.2000000000000002        4.5994544350292736     
   2.4000000000000004        4.0000000000000000        4.6002153128512004     
   2.4000000000000004        4.8000000000000007        4.5999137506966807     
   2.4000000000000004        5.6000000000000005        4.5996371003357144     
   2.4000000000000004        6.4000000000000004        4.5991853850192879     
   2.4000000000000004        7.2000000000000002        4.5998656964415821     
   2.4000000000000004        8.0000000000000000        4.5999152323277741     
   2.4000000000000004        8.8000000000000007        4.6022604347874756     
   2.4000000000000004        9.6000000000000014        4.6008111653692607     
   2.4000000000000004        10.400000000000000        4.6010102060989020     
   2.4000000000000004        11.200000000000001        4.6012201602083058     
   2.4000000000000004        12.000000000000000        4.6058493238997373     
   2.4000000000000004        12.800000000000001        4.6018620582829950     
   2.4000000000000004        13.600000000000001        4.6009714398178962     
   2.4000000000000004        14.400000000000000        4.6024615545891550     
   2.4000000000000004        15.200000000000001        4.6022080352228203     
   2.4000000000000004        16.000000000000000        4.6012846378138690     
   2.4000000000000004        16.800000000000001        4.6001352142655181     
   2.4000000000000004        17.600000000000001        4.5988392930562458     
   2.4000000000000004        18.400000000000002        4.5979376271701833     
   2.4000000000000004        19.200000000000003        4.5978511583638531     
   2.4000000000000004        20.000000000000000        4.5972209010950795     
   2.4000000000000004        20.800000000000001        4.5962432388750587     
   2.4000000000000004        21.600000000000001        4.5957010980404220     
   2.4000000000000004        22.400000000000002        4.5962370173778915     
   2.4000000000000004        23.200000000000003        4.5945681667031160     
   2.4000000000000004        24.000000000000000        4.5954632789848846     
   2.4000000000000004        24.800000000000001        4.5945462546123386     
   2.4000000000000004        25.600000000000001        4.5949638895269169     
   2.4000000000000004        26.400000000000002        4.5952632731011729     
   2.4000000000000004        27.200000000000003        4.5954586554258503     
   2.4000000000000004        28.000000000000000        4.5953585235827035     
   2.4000000000000004        28.800000000000001        4.5960423815390277     
   2.4000000000000004        29.600000000000001        4.5954569862254342     
   2.4000000000000004        30.400000000000002        4.5962981199975719     
   2.4000000000000004        31.200000000000003        4.5972012117516945     
   2.4000000000000004        32.000000000000000        4.5970320593589928     
   2.4000000000000004        32.800000000000004        4.5988639257811545     
   2.4000000000000004        33.600000000000001        4.6008399220263447     
   2.4000000000000004        34.399999999999999        4.5998993192376174     
   2.4000000000000004        35.200000000000003        4.5997136264253484     
   2.4000000000000004        36.000000000000000        4.6010350051741993     
   2.4000000000000004        36.800000000000004        4.6008046740921289     
   2.4000000000000004        37.600000000000001        4.6010026519920579     
   2.4000000000000004        38.400000000000006        4.5999288519153829     
   2.4000000000000004        39.200000000000003        4.5986899775190180     
   2.4000000000000004        40.000000000000000        4.5972212412492741     
   2.4000000000000004        40.800000000000004        4.5962816789930239     
   2.4000000000000004        41.600000000000001        4.5938664662716802     
   2.4000000000000004        42.400000000000006        4.5925195889455113     
   2.4000000000000004        43.200000000000003        4.5915328452000717     
   2.4000000000000004        44.000000000000000        4.5910551068114405     
   2.4000000000000004        44.800000000000004        4.5917712948680824     
   2.4000000000000004        45.600000000000001        4.5934056700178187     
   2.4000000000000004        46.400000000000006        4.5948454733963908     
   2.4000000000000004        47.200000000000003        4.5977673972917481     
   2.4000000000000004        48.000000000000000        4.6011701639078684     
   2.4000000000000004        48.800000000000004        4.6037925331416352     
   2.4000000000000004        49.600000000000001        4.6059226343499624     
   2.4000000000000004        50.400000000000006        4.6046673621442835     
   2.4000000000000004        51.200000000000003        4.6076124881328093     
   2.4000000000000004        52.000000000000000        4.6069479030811706     
   2.4000000000000004        52.800000000000004        4.6054163527192609     
   2.4000000000000004        53.600000000000001        4.6023981589343661     
   2.4000000000000004        54.400000000000006        4.6004888330612914     
   2.4000000000000004        55.200000000000003        4.5977849965390218     
   2.4000000000000004        56.000000000000000        4.5952356600543061     
   2.4000000000000004        56.800000000000004        4.5923943953581237     
   2.4000000000000004        57.600000000000001        4.5916750143756024     
   2.4000000000000004        58.400000000000006        4.5907023412274137     
   2.4000000000000004        59.200000000000003        4.5913400176655843     
   2.4000000000000004        60.000000000000000        4.5925514167538743     
   2.4000000000000004        60.800000000000004        4.5945947048076397     
   2.4000000000000004        61.600000000000001        4.5932852968382125     
   2.4000000000000004        62.400000000000006        4.5983189206446013     
   2.4000000000000004        63.200000000000003        4.6003398506988171     
   2.4000000000000004        64.000000000000000        4.6016488049969970     
   2.4000000000000004        64.799999999999997        4.6029566104300059     
   2.4000000000000004        65.600000000000009        4.6033375287790665     
   2.4000000000000004        66.400000000000006        4.6042510906077325     
   2.4000000000000004        67.200000000000003        4.6045896132093125     
   2.4000000000000004        68.000000000000000        4.6036307921284170     
   2.4000000000000004        68.799999999999997        4.6014436304423025     
   2.4000000000000004        69.600000000000009        4.6008566590159603     
   2.4000000000000004        70.400000000000006        4.5989932611571804     
   2.4000000000000004        71.200000000000003        4.5985627167301093     
   2.4000000000000004        72.000000000000000        4.5964792074345775     
   2.4000000000000004        72.799999999999997        4.5952891598690453     
   2.4000000000000004        73.600000000000009        4.5947711660827917     
   2.4000000000000004        74.400000000000006        4.5952289196220644     
   2.4000000000000004        75.200000000000003        4.5952480838920620     
   2.4000000000000004        76.000000000000000        4.5963093758137630     
   2.4000000000000004        76.800000000000011        4.5982307020729136     
   2.4000000000000004        77.600000000000009        4.5996809292626173     
   2.4000000000000004        78.400000000000006        4.5994812490197194     
   2.4000000000000004        79.200000000000003        4.6023333931919321     
   2.4000000000000004        80.000000000000000        4.6021995417874413     
   2.4000000000000004        80.800000000000011        4.6007883517850141     
   2.4000000000000004        81.600000000000009        4.6006098362745140     
   2.4000000000000004        82.400000000000006        4.5991489752929366     
   2.4000000000000004        83.200000000000003        4.5977418873778753     
   2.4000000000000004        84.000000000000000        4.5962805398740620     
   2.4000000000000004        84.800000000000011        4.5949384904588486     
   2.4000000000000004        85.600000000000009        4.5938566017974862     
   2.4000000000000004        86.400000000000006        4.5925544626135393     
   2.4000000000000004        87.200000000000003        4.5935259567812174     
   2.4000000000000004        88.000000000000000        4.5934238258154512     
   2.4000000000000004        88.800000000000011        4.5947261381981077     
   2.4000000000000004        89.600000000000009        4.5958744584004450     
   2.4000000000000004        90.400000000000006        4.5977285084163508     
   2.4000000000000004        91.200000000000003        4.5982206601974243     
   2.4000000000000004        92.000000000000000        4.6000952099209949     
   2.4000000000000004        92.800000000000011        4.6016609954279799     
   2.4000000000000004        93.600000000000009        4.6039066539870861     
   2.4000000000000004        94.400000000000006        4.6016033264950380     
   2.4000000000000004        95.200000000000003        4.6017797086706498     
   2.4000000000000004        96.000000000000000        4.6012454464493207     
   2.4000000000000004        96.800000000000011        4.6011075251935614     
   2.4000000000000004        97.600000000000009        4.6009865106791477     
   2.4000000000000004        98.400000000000006        4.6008402423591459     
   2.4000000000000004        99.200000000000003        4.6005607108383932     
   2.4000000000000004        100.00000000000000        4.6005462058954043     
   2.4000000000000004        100.80000000000001        4.6005064764441030     
   2.4000000000000004        101.60000000000001        4.6004951766562918     
   2.4000000000000004        102.40000000000001        4.6002911171992693     

   3.2000000000000002       0.80000000000000004        4.5998920761931483     
   3.2000000000000002        1.6000000000000001        4.5999023292688417     
   3.2000000000000002        2.4000000000000004        4.5997561340824911     
   3.2000000000000002        3.2000000000000002        4.5997886327030333     
   3.2000000000000002        4.0000000000000000        4.6001295935181519     
   3.2000000000000002        4.8000000000000007        4.6000446980000280     
   3.2000000000000002        5.6000000000000005        4.5995892884418579     
   3.2000000000000002        6.4000000000000004        4.5995610368227604     
   3.2000000000000002        7.2000000000000002        4.6003084486229326     
   3.2000000000000002        8.0000000000000000        4.5990224589997970     
   3.2000000000000002        8.8000000000000007        4.5998931712362934     
   3.2000000000000002        9.6000000000000014        4.6010769364067743     
   3.2000000000000002        10.400000000000000        4.6010805251130531     
   3.2000000000000002        11.200000000000001        4.6020976994291862     
   3.2000000000000002        12.000000000000000        4.6025954348288431     
   3.2000000000000002        12.800000000000001        4.6028247645564990     
   3.2000000000000002        13.600000000000001        4.6020800498741217     
   3.2000000000000002        14.400000000000000        4.6031682925579887     
   3.2000000000000002        15.200000000000001        4.6033776000539719     
   3.2000000000000002        16.000000000000000        4.6022285246499930     
   3.2000000000000002        16.800000000000001        4.6022724299513600     
   3.2000000000000002        17.600000000000001        4.6017342517617701     
   3.2000000000000002        18.400000000000002        4.5997809960785796     
   3.2000000000000002        19.200000000000003        4.5993917271864904     
   3.2000000000000002        20.000000000000000        4.5992472329359630     
   3.2000000000000002        20.800000000000001        4.5980149475535281     
   3.2000000000000002        21.600000000000001        4.5973024285076001     
   3.2000000000000002        22.400000000000002        4.5973155210000680     
   3.2000000000000002        23.200000000000003        4.5969163376659328     
   3.2000000000000002        24.000000000000000        4.5972070493714039     
   3.2000000000000002        24.800000000000001        4.5976448032151707     
   3.2000000000000002        25.600000000000001        4.5976493313811435     
   3.2000000000000002        26.400000000000002        4.5978246677669290     
   3.2000000000000002        27.200000000000003        4.5974502179240853     
   3.2000000000000002        28.000000000000000        4.5973298370750655     
   3.2000000000000002        28.800000000000001        4.5988072328296932     
   3.2000000000000002        29.600000000000001        4.5986611992487161     
   3.2000000000000002        30.400000000000002        4.5983976719861754     
   3.2000000000000002        31.200000000000003        4.5994680252036559     
   3.2000000000000002        32.000000000000000        4.5998547383323780     
   3.2000000000000002        32.800000000000004        4.6002248911888142     
   3.2000000000000002        33.600000000000001        4.6005188531798256     
   3.2000000000000002        34.399999999999999        4.6008507522484727     
   3.2000000000000002        35.200000000000003        4.6007524765520458     
   3.2000000000000002        36.000000000000000        4.6009794462628664     
   3.2000000000000002        36.800000000000004        4.6003410570991985     
   3.2000000000000002        37.600000000000001        4.5991445575806553     
   3.2000000000000002        38.400000000000006        4.5984057872986828     
   3.2000000000000002        39.200000000000003        4.5984037502897399     
   3.2000000000000002        40.000000000000000        4.5959983301573955     
   3.2000000000000002        40.800000000000004        4.5941317262643171     
   3.2000000000000002        41.600000000000001        4.5928927963081714     
   3.2000000000000002        42.400000000000006        4.5931706151629692     
   3.2000000000000002        43.200000000000003        4.5912341026940737     
   3.2000000000000002        44.000000000000000        4.5921554116168597     
   3.2000000000000002        44.800000000000004        4.5940733665050999     
   3.2000000000000002        45.600000000000001        4.5970505695369193     
   3.2000000000000002        46.400000000000006        4.6014285284939156     
   3.2000000000000002        47.200000000000003        4.6062238018027006     
   3.2000000000000002        48.000000000000000        4.6116243555532046     
   3.2000000000000002        48.800000000000004        4.6155700896309888     
   3.2000000000000002        49.600000000000001        4.6197862088169614     
   3.2000000000000002        50.400000000000006        4.6221198863136213     
   3.2000000000000002        51.200000000000003        4.6228375573601141     
   3.2000000000000002        52.000000000000000        4.6217369444729028     
   3.2000000000000002        52.800000000000004        4.6206141990650078     
   3.2000000000000002        53.600000000000001        4.6147639811530023     
   3.2000000000000002        54.400000000000006        4.6107628784350165     
   3.2000000000000002        55.200000000000003        4.6048310150465843     
   3.2000000000000002        56.000000000000000        4.6002158267092899     
   3.2000000000000002        56.800000000000004        4.5963607834738296     
   3.2000000000000002        57.600000000000001        4.5954081074777138     
   3.2000000000000002        58.400000000000006        4.5918060836511945     
   3.2000000000000002        59.200000000000003        4.5906593414175232     
   3.2000000000000002        60.000000000000000        4.5908305212149392     
   3.2000000000000002        60.800000000000004        4.5926257087967164     
   3.2000000000000002        61.600000000000001        4.5945708167459527     
   3.2000000000000002        62.400000000000006        4.5969295968360075     
   3.2000000000000002        63.200000000000003        4.5977391303748192     
   3.2000000000000002        64.000000000000000        4.6006310439671090     
   3.2000000000000002        64.799999999999997        4.6010770789998334     
   3.2000000000000002        65.600000000000009        4.6023296571531951     
   3.2000000000000002        66.400000000000006        4.6027873552632839     
   3.2000000000000002        67.200000000000003        4.6027818836400369     
   3.2000000000000002        68.000000000000000        4.6013794291384560     
   3.2000000000000002        68.799999999999997        4.5995659165520557     
   3.2000000000000002        69.600000000000009        4.6006274733410146     
   3.2000000000000002        70.400000000000006        4.5978003337762203     
   3.2000000000000002        71.200000000000003        4.5967251472026156     
   3.2000000000000002        72.000000000000000        4.5956363307767578     
   3.2000000000000002        72.799999999999997        4.5951706829045493     
   3.2000000000000002        73.600000000000009        4.5955462992824758     
   3.2000000000000002        74.400000000000006        4.5969492512697254     
   3.2000000000000002        75.200000000000003        4.5990486185892792     
   3.2000000000000002        76.000000000000000        4.6012830227849806     
   3.2000000000000002        76.800000000000011        4.6051425031258928     
   3.2000000000000002        77.600000000000009        4.6072230749688110     
   3.2000000000000002        78.400000000000006        4.6088299251164484     
   3.2000000000000002        79.200000000000003        4.6100659610573071     
   3.2000000000000002        80.000000000000000        4.6120953020755344     
   3.2000000000000002        80.800000000000011        4.6105749969311072     
   3.2000000000000002        81.600000000000009        4.6094820290776246     
   3.2000000000000002        82.400000000000006        4.6063397190504007     
   3.2000000000000002        83.200000000000003        4.6028809880259756     
   3.2000000000000002        84.000000000000000        4.6011001713332034     
   3.2000000000000002        84.800000000000011        4.5955549903972770     
   3.2000000000000002        85.600000000000009        4.5950431953618684     
   3.2000000000000002        86.400000000000006        4.5930849550479005     
   3.2000000000000002        87.200000000000003        4.5923635155142426     
   3.2000000000000002        88.000000000000000        4.5926814675624801     
   3.2000000000000002        88.800000000000011        4.5930530217520014     
   3.2000000000000002        89.600000000000009        4.5941046455645251     
   3.2000000000000002        90.400000000000006        4.5972200380071406     
   3.2000000000000002        91.200000000000003        4.5975130636024932     
   3.2000000000000002        92.000000000000000        4.5980774934499138     
   3.2000000000000002        92.800000000000011        4.6000433063787316     
   3.2000000000000002        93.600000000000009        4.6011750553546245     
   3.2000000000000002        94.400000000000006        4.6015737903539256     
   3.2000000000000002        95.200000000000003        4.6009061458388905     
   3.2000000000000002        96.000000000000000        4.6011328617422080     
   3.2000000000000002        96.800000000000011        4.6020908070724929     
   3.2000000000000002        97.600000000000009        4.6011919190018702     
   3.2000000000000002        98.400000000000006        4.6011381245614968     
   3.2000000000000002        99.200000000000003        4.6007308372343072     
   3.2000000000000002        100.00000000000000        4.6008820999826217     
   3.2000000000000002        100.80000000000001        4.6006945915875068     
   3.2000000000000002        101.60000000000001        4.5998966282712628     
   3.2000000000000002        102.40000000000001        4.5998351800142432     

   4.0000000000000000       0.80000000000000004        4.6014480830067397     
   4.0000000000000000        1.6000000000000001        4.5997191699893145     
   4.0000000000000000        2.4000000000000004        4.5996577478267664     
   4.0000000000000000        3.2000000000000002        4.5997954939148382     
   4.0000000000000000        4.0000000000000000        4.6001025281894332     
   4.0000000000000000        4.8000000000000007        4.6000889148250046     
   4.0000000000000000        5.6000000000000005        4.5996586422624395     
   4.0000000000000000        6.4000000000000004        4.5995373833679940     
   4.0000000000000000        7.2000000000000002        4.6005584276655096     
   4.0000000000000000        8.0000000000000000        4.6012912305015341     
   4.0000000000000000        8.8000000000000007        4.6014609612379553     
   4.0000000000000000        9.6000000000000014        4.6019293130557557     
   4.0000000000000000        10.400000000000000        4.6033234694081777     
   4.0000000000000000        11.200000000000001        4.6015037030067090     
   4.0000000000000000        12.000000000000000        4.6039518190878228     
   4.0000000000000000        12.800000000000001        4.6040941993115929     
   4.0000000000000000        13.600000000000001        4.6040305653718923     
   4.0000000000000000        14.400000000000000        4.6040013836908713     
   4.0000000000000000        15.200000000000001        4.6038543160933507     
   4.0000000000000000        16.000000000000000        4.6036407144185656     
   4.0000000000000000        16.800000000000001        4.6027927602619148     
   4.0000000000000000        17.600000000000001        4.6017272366788990     
   4.0000000000000000        18.400000000000002        4.6006281940641287     
   4.0000000000000000        19.200000000000003        4.6002980247503968     
   4.0000000000000000        20.000000000000000        4.5995003302770190     
   4.0000000000000000        20.800000000000001        4.5987796729340484     
   4.0000000000000000        21.600000000000001        4.5972887607040507     
   4.0000000000000000        22.400000000000002        4.5987918010452171     
   4.0000000000000000        23.200000000000003        4.5973479558841008     
   4.0000000000000000        24.000000000000000        4.5980466997507659     
   4.0000000000000000        24.800000000000001        4.5990519445813272     
   4.0000000000000000        25.600000000000001        4.5985561495360310     
   4.0000000000000000        26.400000000000002        4.5999736237795776     
   4.0000000000000000        27.200000000000003        4.5979359652036438     
   4.0000000000000000        28.000000000000000        4.6001575856462047     
   4.0000000000000000        28.800000000000001        4.6014083947575077     
   4.0000000000000000        29.600000000000001        4.6012870940877617     
   4.0000000000000000        30.400000000000002        4.6011275456773113     
   4.0000000000000000        31.200000000000003        4.6015332386917214     
   4.0000000000000000        32.000000000000000        4.6016054163708073     
   4.0000000000000000        32.800000000000004        4.6014504212657643     
   4.0000000000000000        33.600000000000001        4.6015272379002887     
   4.0000000000000000        34.399999999999999        4.6015120592638121     
   4.0000000000000000        35.200000000000003        4.6013517301133549     
   4.0000000000000000        36.000000000000000        4.6017093308101273     
   4.0000000000000000        36.800000000000004        4.6008762448234162     
   4.0000000000000000        37.600000000000001        4.5989509898102057     
   4.0000000000000000        38.400000000000006        4.5977701117835394     
   4.0000000000000000        39.200000000000003        4.5964468041042554     
   4.0000000000000000        40.000000000000000        4.5946214013083981     
   4.0000000000000000        40.800000000000004        4.5931610668659379     
   4.0000000000000000        41.600000000000001        4.5918544793410074     
   4.0000000000000000        42.400000000000006        4.5914576295557534     
   4.0000000000000000        43.200000000000003        4.5906838276184576     
   4.0000000000000000        44.000000000000000        4.5941558182953939     
   4.0000000000000000        44.800000000000004        4.5981533545649409     
   4.0000000000000000        45.600000000000001        4.6035834521296310     
   4.0000000000000000        46.400000000000006        4.6100605626315030     
   4.0000000000000000        47.200000000000003        4.6171503231719839     
   4.0000000000000000        48.000000000000000        4.6262612178816687     
   4.0000000000000000        48.800000000000004        4.6321888295591886     
   4.0000000000000000        49.600000000000001        4.6386538574309872     
   4.0000000000000000        50.400000000000006        4.6420626146705768     
   4.0000000000000000        51.200000000000003        4.6437870541595681     
   4.0000000000000000        52.000000000000000        4.6421369170793385     
   4.0000000000000000        52.800000000000004        4.6374180642732927     
   4.0000000000000000        53.600000000000001        4.6327011267057916     
   4.0000000000000000        54.400000000000006        4.6252773982142861     
   4.0000000000000000        55.200000000000003        4.6182433069136639     
   4.0000000000000000        56.000000000000000        4.6097593540291140     
   4.0000000000000000        56.800000000000004        4.6028237509859649     
   4.0000000000000000        57.600000000000001        4.5974008332493499     
   4.0000000000000000        58.400000000000006        4.5920943160669543     
   4.0000000000000000        59.200000000000003        4.5922371374217876     
   4.0000000000000000        60.000000000000000        4.5903554958345945     
   4.0000000000000000        60.800000000000004        4.5909745532211090     
   4.0000000000000000        61.600000000000001        4.5927304105458511     
   4.0000000000000000        62.400000000000006        4.5948943773288455     
   4.0000000000000000        63.200000000000003        4.5977843099271869     
   4.0000000000000000        64.000000000000000        4.5987524607350965     
   4.0000000000000000        64.799999999999997        4.6004110112718077     
   4.0000000000000000        65.600000000000009        4.6015455059356531     
   4.0000000000000000        66.400000000000006        4.6013817750959243     
   4.0000000000000000        67.200000000000003        4.6023135649621052     
   4.0000000000000000        68.000000000000000        4.6004347554593101     
   4.0000000000000000        68.799999999999997        4.5989442099820526     
   4.0000000000000000        69.600000000000009        4.5971401513703887     
   4.0000000000000000        70.400000000000006        4.5955470247467129     
   4.0000000000000000        71.200000000000003        4.5948566835383842     
   4.0000000000000000        72.000000000000000        4.5949921380739882     
   4.0000000000000000        72.799999999999997        4.5956536968268047     
   4.0000000000000000        73.600000000000009        4.5971506691421524     
   4.0000000000000000        74.400000000000006        4.6006637116903590     
   4.0000000000000000        75.200000000000003        4.6044868083215684     
   4.0000000000000000        76.000000000000000        4.6107820364682794     
   4.0000000000000000        76.800000000000011        4.6137995454232730     
   4.0000000000000000        77.600000000000009        4.6192659887359833     
   4.0000000000000000        78.400000000000006        4.6220114844692368     
   4.0000000000000000        79.200000000000003        4.6243184069902661     
   4.0000000000000000        80.000000000000000        4.6255517811469646     
   4.0000000000000000        80.800000000000011        4.6258281758128614     
   4.0000000000000000        81.600000000000009        4.6207526532667362     
   4.0000000000000000        82.400000000000006        4.6178851251212674     
   4.0000000000000000        83.200000000000003        4.6126530314673806     
   4.0000000000000000        84.000000000000000        4.6080539404916578     
   4.0000000000000000        84.800000000000011        4.6034273723025896     
   4.0000000000000000        85.600000000000009        4.5977725201218824     
   4.0000000000000000        86.400000000000006        4.5948958844998007     
   4.0000000000000000        87.200000000000003        4.5940539110101914     
   4.0000000000000000        88.000000000000000        4.5910203859154164     
   4.0000000000000000        88.800000000000011        4.5919417521240531     
   4.0000000000000000        89.600000000000009        4.5926051296447001     
   4.0000000000000000        90.400000000000006        4.5947922156179208     
   4.0000000000000000        91.200000000000003        4.5957095230025198     
   4.0000000000000000        92.000000000000000        4.5977312143901257     
   4.0000000000000000        92.800000000000011        4.5987438717427116     
   4.0000000000000000        93.600000000000009        4.5996023116215197     
   4.0000000000000000        94.400000000000006        4.6011190230372296     
   4.0000000000000000        95.200000000000003        4.5999925149718131     
   4.0000000000000000        96.000000000000000        4.6012811270039844     
   4.0000000000000000        96.800000000000011        4.6014456018665868     
   4.0000000000000000        97.600000000000009        4.6007795327169640     
   4.0000000000000000        98.400000000000006        4.6010253422455261     
   4.0000000000000000        99.200000000000003        4.6016450472760360     
   4.0000000000000000        100.00000000000000        4.6005671988772097     
   4.0000000000000000        100.80000000000001        4.6005539204868358     
   4.0000000000000000        101.60000000000001        4.6003113368092343     
   4.0000000000000000        102.40000000000001        4.5999398367921049     

   4.8000000000000007       0.80000000000000004        4.6007170617309416     
   4.8000000000000007        1.6000000000000001        4.6003611327293115     
   4.8000000000000007        2.4000000000000004        4.6007546564225112     
   4.8000000000000007        3.2000000000000002        4.5993049865796980     
   4.8000000000000007        4.0000000000000000        4.5998952407901390     
   4.8000000000000007        4.8000000000000007        4.5997457205155801     
   4.8000000000000007        5.6000000000000005        4.5990278143598555     
   4.8000000000000007        6.4000000000000004        4.6007671129102565     
   4.8000000000000007        7.2000000000000002        4.6006756291263358     
   4.8000000000000007        8.0000000000000000        4.6012801942103554     
   4.8000000000000007        8.8000000000000007        4.6017999408115022     
   4.8000000000000007        9.6000000000000014        4.6026822662522369     
   4.8000000000000007        10.400000000000000        4.6027550307456702     
   4.8000000000000007        11.200000000000001        4.6028577454218267     
   4.8000000000000007        12.000000000000000        4.6035912460873973     
   4.8000000000000007        12.800000000000001        4.6040481589783777     
   4.8000000000000007        13.600000000000001        4.6047459492327922     
   4.8000000000000007        14.400000000000000        4.6046174407678606     
   4.8000000000000007        15.200000000000001        4.6034179489113924     
   4.8000000000000007        16.000000000000000        4.6003331700076018     
   4.8000000000000007        16.800000000000001        4.6014363572645181     
   4.8000000000000007        17.600000000000001        4.6004900658877590     
   4.8000000000000007        18.400000000000002        4.6000223785787266     
   4.8000000000000007        19.200000000000003        4.5975088708220424     
   4.8000000000000007        20.000000000000000        4.5984319458184464     
   4.8000000000000007        20.800000000000001        4.5964930164144118     
   4.8000000000000007        21.600000000000001        4.5966961482145141     
   4.8000000000000007        22.400000000000002        4.5970648097879483     
   4.8000000000000007        23.200000000000003        4.5975181986549405     
   4.8000000000000007        24.000000000000000        4.5982714821950745     
   4.8000000000000007        24.800000000000001        4.5982806154260709     
   4.8000000000000007        25.600000000000001        4.5998588416209669     
   4.8000000000000007        26.400000000000002        4.6007935928984391     
   4.8000000000000007        27.200000000000003        4.6018314815992127     
   4.8000000000000007        28.000000000000000        4.6015523633437052     
   4.8000000000000007        28.800000000000001        4.6018717535773153     
   4.8000000000000007        29.600000000000001        4.6017345492358412     
   4.8000000000000007        30.400000000000002        4.6029670201126676     
   4.8000000000000007        31.200000000000003        4.6028654494181227     
   4.8000000000000007        32.000000000000000        4.6012963587870583     
   4.8000000000000007        32.800000000000004        4.6027951043973445     
   4.8000000000000007        33.600000000000001        4.6027423036750443     
   4.8000000000000007        34.399999999999999        4.6024234272206916     
   4.8000000000000007        35.200000000000003        4.6015271859097329     
   4.8000000000000007        36.000000000000000        4.6000372635785691     
   4.8000000000000007        36.800000000000004        4.6000321626777518     
   4.8000000000000007        37.600000000000001        4.5987424508840462     
   4.8000000000000007        38.400000000000006        4.5971496899337154     
   4.8000000000000007        39.200000000000003        4.5953370331445971     
   4.8000000000000007        40.000000000000000        4.5935148839778233     
   4.8000000000000007        40.800000000000004        4.5916921266424211     
   4.8000000000000007        41.600000000000001        4.5914242386135884     
   4.8000000000000007        42.400000000000006        4.5920521428541941     
   4.8000000000000007        43.200000000000003        4.5940669731660115     
   4.8000000000000007        44.000000000000000        4.5996090183588487     
   4.8000000000000007        44.800000000000004        4.6041701525068257     
   4.8000000000000007        45.600000000000001        4.6145624966662142     
   4.8000000000000007        46.400000000000006        4.6226975300102975     
   4.8000000000000007        47.200000000000003        4.6335721872667248     
   4.8000000000000007        48.000000000000000        4.6444377957438032     
   4.8000000000000007        48.800000000000004        4.6545630617399389     
   4.8000000000000007        49.600000000000001        4.6627971523568652     
   4.8000000000000007        50.400000000000006        4.6673296972660898     
   4.8000000000000007        51.200000000000003        4.6683618886194731     
   4.8000000000000007        52.000000000000000        4.6674970770764928     
   4.8000000000000007        52.800000000000004        4.6615911258555816     
   4.8000000000000007        53.600000000000001        4.6543379599773296     
   4.8000000000000007        54.400000000000006        4.6439218008111789     
   4.8000000000000007        55.200000000000003        4.6332110730453069     
   4.8000000000000007        56.000000000000000        4.6225338177924566     
   4.8000000000000007        56.800000000000004        4.6123165879248669     
   4.8000000000000007        57.600000000000001        4.6049542116579323     
   4.8000000000000007        58.400000000000006        4.5972594859257523     
   4.8000000000000007        59.200000000000003        4.5927418217396712     
   4.8000000000000007        60.000000000000000        4.5905943683891977     
   4.8000000000000007        60.800000000000004        4.5909459350541173     
   4.8000000000000007        61.600000000000001        4.5916564395049537     
   4.8000000000000007        62.400000000000006        4.5940016653461884     
   4.8000000000000007        63.200000000000003        4.5961021008493583     
   4.8000000000000007        64.000000000000000        4.5979260843989369     
   4.8000000000000007        64.799999999999997        4.5989881654177376     
   4.8000000000000007        65.600000000000009        4.6000134976111582     
   4.8000000000000007        66.400000000000006        4.6005200902965093     
   4.8000000000000007        67.200000000000003        4.6007907614821049     
   4.8000000000000007        68.000000000000000        4.5974683980567157     
   4.8000000000000007        68.799999999999997        4.5965547627971013     
   4.8000000000000007        69.600000000000009        4.5940930378085616     
   4.8000000000000007        70.400000000000006        4.5915031297674211     
   4.8000000000000007        71.200000000000003        4.5935373362926128     
   4.8000000000000007        72.000000000000000        4.5944012850621032     
   4.8000000000000007        72.799999999999997        4.5967725675745514     
   4.8000000000000007        73.600000000000009        4.6004768662269004     
   4.8000000000000007        74.400000000000006        4.6063107960713952     
   4.8000000000000007        75.200000000000003        4.6129737327803326     
   4.8000000000000007        76.000000000000000        4.6215677510203754     
   4.8000000000000007        76.800000000000011        4.6278070819891184     
   4.8000000000000007        77.600000000000009        4.6346925608475660     
   4.8000000000000007        78.400000000000006        4.6406564001989592     
   4.8000000000000007        79.200000000000003        4.6419989980609762     
   4.8000000000000007        80.000000000000000        4.6464173687707149     
   4.8000000000000007        80.800000000000011        4.6425649146431196     
   4.8000000000000007        81.600000000000009        4.6401883627946985     
   4.8000000000000007        82.400000000000006        4.6341490860807113     
   4.8000000000000007        83.200000000000003        4.6267834764285594     
   4.8000000000000007        84.000000000000000        4.6193838112572996     
   4.8000000000000007        84.800000000000011        4.6110924308805288     
   4.8000000000000007        85.600000000000009        4.6041199489154572     
   4.8000000000000007        86.400000000000006        4.5990036685170708     
   4.8000000000000007        87.200000000000003        4.5941764994547709     
   4.8000000000000007        88.000000000000000        4.5916252264061370     
   4.8000000000000007        88.800000000000011        4.5906115974937149     
   4.8000000000000007        89.600000000000009        4.5907982410663477     
   4.8000000000000007        90.400000000000006        4.5916500597991963     
   4.8000000000000007        91.200000000000003        4.5928500867424296     
   4.8000000000000007        92.000000000000000        4.5967028689126224     
   4.8000000000000007        92.800000000000011        4.5970777701384948     
   4.8000000000000007        93.600000000000009        4.5981430338043943     
   4.8000000000000007        94.400000000000006        4.5994128021291480     
   4.8000000000000007        95.200000000000003        4.6004829229491255     
   4.8000000000000007        96.000000000000000        4.6007225489110990     
   4.8000000000000007        96.800000000000011        4.6007073810986547     
   4.8000000000000007        97.600000000000009        4.6006714714330981     
   4.8000000000000007        98.400000000000006        4.6005228092784050     
   4.8000000000000007        99.200000000000003        4.6005116354207187     
   4.8000000000000007        100.00000000000000        4.6011258398306447     
   4.8000000000000007        100.80000000000001        4.6006752850331916     
   4.8000000000000007        101.60000000000001        4.6009595324448318     
   4.8000000000000007        102.40000000000001        4.6006955492681554     

   5.6000000000000005       0.80000000000000004        4.6002625451993771     
   5.6000000000000005        1.6000000000000001        4.6005230569447884     
   5.6000000000000005        2.4000000000000004        4.5997840634770979     
   5.6000000000000005        3.2000000000000002        4.5998275648651106     
   5.6000000000000005        4.0000000000000000        4.5997799050823582     
   5.6000000000000005        4.8000000000000007        4.5997060506344276     
   5.6000000000000005        5.6000000000000005        4.5995818447131827     
   5.6000000000000005        6.4000000000000004        4.5998298059019946     
   5.6000000000000005        7.2000000000000002        4.6005641207132051     
   5.6000000000000005        8.0000000000000000        4.6013607323864107     
   5.6000000000000005        8.8000000000000007        4.6022636724696326     
   5.6000000000000005        9.6000000000000014        4.6027888585472887     
   5.6000000000000005        10.400000000000000        4.6031222735996948     
   5.6000000000000005        11.200000000000001        4.6037616084872370     
   5.6000000000000005        12.000000000000000        4.6037911778885299     
   5.6000000000000005        12.800000000000001        4.6040417699073615     
   5.6000000000000005        13.600000000000001        4.6036209124646632     
   5.6000000000000005        14.400000000000000        4.6019846815208849     
   5.6000000000000005        15.200000000000001        4.6013207987277029     
   5.6000000000000005        16.000000000000000        4.5998228725422399     
   5.6000000000000005        16.800000000000001        4.5990409559401924     
   5.6000000000000005        17.600000000000001        4.5972564462255079     
   5.6000000000000005        18.400000000000002        4.5968210281791295     
   5.6000000000000005        19.200000000000003        4.5957032430280504     
   5.6000000000000005        20.000000000000000        4.5950594160336475     
   5.6000000000000005        20.800000000000001        4.5942801168097915     
   5.6000000000000005        21.600000000000001        4.5939964013170096     
   5.6000000000000005        22.400000000000002        4.5954425807463730     
   5.6000000000000005        23.200000000000003        4.5953872827812390     
   5.6000000000000005        24.000000000000000        4.5966919271663018     
   5.6000000000000005        24.800000000000001        4.5977273185211889     
   5.6000000000000005        25.600000000000001        4.5987269423846691     
   5.6000000000000005        26.400000000000002        4.6001194272622490     
   5.6000000000000005        27.200000000000003        4.6012847383474158     
   5.6000000000000005        28.000000000000000        4.6019731108106159     
   5.6000000000000005        28.800000000000001        4.6044723100916514     
   5.6000000000000005        29.600000000000001        4.6034039967116565     
   5.6000000000000005        30.400000000000002        4.6039455676288457     
   5.6000000000000005        31.200000000000003        4.6039174412805748     
   5.6000000000000005        32.000000000000000        4.6036129908699390     
   5.6000000000000005        32.800000000000004        4.6037328230967365     
   5.6000000000000005        33.600000000000001        4.6029180598314214     
   5.6000000000000005        34.399999999999999        4.6026891912663572     
   5.6000000000000005        35.200000000000003        4.6011591317965221     
   5.6000000000000005        36.000000000000000        4.5994791252230467     
   5.6000000000000005        36.800000000000004        4.6001227612404216     
   5.6000000000000005        37.600000000000001        4.5984572007679185     
   5.6000000000000005        38.400000000000006        4.5967239767434469     
   5.6000000000000005        39.200000000000003        4.5947412072486609     
   5.6000000000000005        40.000000000000000        4.5928088250594454     
   5.6000000000000005        40.800000000000004        4.5914602215338469     
   5.6000000000000005        41.600000000000001        4.5908487598488952     
   5.6000000000000005        42.400000000000006        4.5932139614378524     
   5.6000000000000005        43.200000000000003        4.5971634489744293     
   5.6000000000000005        44.000000000000000        4.6033574907653323     
   5.6000000000000005        44.800000000000004        4.6126650285720414     
   5.6000000000000005        45.600000000000001        4.6251306275662856     
   5.6000000000000005        46.400000000000006        4.6388177080091220     
   5.6000000000000005        47.200000000000003        4.6535294707448109     
   5.6000000000000005        48.000000000000000        4.6675970369171855     
   5.6000000000000005        48.800000000000004        4.6805454516129181     
   5.6000000000000005        49.600000000000001        4.6911244043884910     
   5.6000000000000005        50.400000000000006        4.6977276001033204     
   5.6000000000000005        51.200000000000003        4.7001722000170476     
   5.6000000000000005        52.000000000000000        4.6979969783926308     
   5.6000000000000005        52.800000000000004        4.6905205071730869     
   5.6000000000000005        53.600000000000001        4.6805146274621094     
   5.6000000000000005        54.400000000000006        4.6670089422665439     
   5.6000000000000005        55.200000000000003        4.6523973089380526     
   5.6000000000000005        56.000000000000000        4.6376316602403387     
   5.6000000000000005        56.800000000000004        4.6239288486812855     
   5.6000000000000005        57.600000000000001        4.6122509662862106     
   5.6000000000000005        58.400000000000006        4.6031417234418646     
   5.6000000000000005        59.200000000000003        4.5965520051767879     
   5.6000000000000005        60.000000000000000        4.5920450010087208     
   5.6000000000000005        60.800000000000004        4.5904117350563070     
   5.6000000000000005        61.600000000000001        4.5916104235979116     
   5.6000000000000005        62.400000000000006        4.5908664980514660     
   5.6000000000000005        63.200000000000003        4.5949853002202827     
   5.6000000000000005        64.000000000000000        4.5967022333137759     
   5.6000000000000005        64.799999999999997        4.5980882682207200     
   5.6000000000000005        65.600000000000009        4.5988610003156492     
   5.6000000000000005        66.400000000000006        4.5989831150099247     
   5.6000000000000005        67.200000000000003        4.5975582307216465     
   5.6000000000000005        68.000000000000000        4.5957038025645884     
   5.6000000000000005        68.799999999999997        4.5949413854036267     
   5.6000000000000005        69.600000000000009        4.5929546058969910     
   5.6000000000000005        70.400000000000006        4.5926643312142632     
   5.6000000000000005        71.200000000000003        4.5946775891495539     
   5.6000000000000005        72.000000000000000        4.5952878085114230     
   5.6000000000000005        72.799999999999997        4.5998801061268804     
   5.6000000000000005        73.600000000000009        4.6059119314057240     
   5.6000000000000005        74.400000000000006        4.6138572167394534     
   5.6000000000000005        75.200000000000003        4.6239793088564021     
   5.6000000000000005        76.000000000000000        4.6350362933719742     
   5.6000000000000005        76.800000000000011        4.6463800121308001     
   5.6000000000000005        77.600000000000009        4.6558338116511671     
   5.6000000000000005        78.400000000000006        4.6639864090904410     
   5.6000000000000005        79.200000000000003        4.6686764033771349     
   5.6000000000000005        80.000000000000000        4.6701013717911684     
   5.6000000000000005        80.800000000000011        4.6684335675605659     
   5.6000000000000005        81.600000000000009        4.6631063236619488     
   5.6000000000000005        82.400000000000006        4.6551352686974665     
   5.6000000000000005        83.200000000000003        4.6451324968643197     
   5.6000000000000005        84.000000000000000        4.6340349621564467     
   5.6000000000000005        84.800000000000011        4.6227472717674001     
   5.6000000000000005        85.600000000000009        4.6126613182227425     
   5.6000000000000005        86.400000000000006        4.6042709098483225     
   5.6000000000000005        87.200000000000003        4.5973291166506147     
   5.6000000000000005        88.000000000000000        4.5921109904157511     
   5.6000000000000005        88.800000000000011        4.5895044338305695     
   5.6000000000000005        89.600000000000009        4.5897471437175499     
   5.6000000000000005        90.400000000000006        4.5892294329361434     
   5.6000000000000005        91.200000000000003        4.5906859134548501     
   5.6000000000000005        92.000000000000000        4.5925833094505029     
   5.6000000000000005        92.800000000000011        4.5940799123496472     
   5.6000000000000005        93.600000000000009        4.5973552303140508     
   5.6000000000000005        94.400000000000006        4.5980533367220380     
   5.6000000000000005        95.200000000000003        4.5989881193069575     
   5.6000000000000005        96.000000000000000        4.5993948383752752     
   5.6000000000000005        96.800000000000011        4.5997127796287929     
   5.6000000000000005        97.600000000000009        4.5992225221507663     
   5.6000000000000005        98.400000000000006        4.6001530566004254     
   5.6000000000000005        99.200000000000003        4.6003417132663325     
   5.6000000000000005        100.00000000000000        4.6003069595668835     
   5.6000000000000005        100.80000000000001        4.6010468232827053     
   5.6000000000000005        101.60000000000001        4.6018985063055142     
   5.6000000000000005        102.40000000000001        4.6008418190360807     

   6.4000000000000004       0.80000000000000004        4.6003673815624548     
   6.4000000000000004        1.6000000000000001        4.6005471599737486     
   6.4000000000000004        2.4000000000000004        4.6001179510013985     
   6.4000000000000004        3.2000000000000002        4.5996354949108582     
   6.4000000000000004        4.0000000000000000        4.6000132219447307     
   6.4000000000000004        4.8000000000000007        4.5986051971489603     
   6.4000000000000004        5.6000000000000005        4.6009145436237571     
   6.4000000000000004        6.4000000000000004        4.6003572204262548     
   6.4000000000000004        7.2000000000000002        4.6019577398772702     
   6.4000000000000004        8.0000000000000000        4.6022903157843915     
   6.4000000000000004        8.8000000000000007        4.6031611189408501     
   6.4000000000000004        9.6000000000000014        4.6036890189731983     
   6.4000000000000004        10.400000000000000        4.6036663355204563     
   6.4000000000000004        11.200000000000001        4.6037234055416008     
   6.4000000000000004        12.000000000000000        4.6032510015342378     
   6.4000000000000004        12.800000000000001        4.6022126340907352     
   6.4000000000000004        13.600000000000001        4.6013145500463608     
   6.4000000000000004        14.400000000000000        4.6001453348786043     
   6.4000000000000004        15.200000000000001        4.5976801928016329     
   6.4000000000000004        16.000000000000000        4.5957147436395216     
   6.4000000000000004        16.800000000000001        4.5943103257877089     
   6.4000000000000004        17.600000000000001        4.5920549680473046     
   6.4000000000000004        18.400000000000002        4.5900182280817869     
   6.4000000000000004        19.200000000000003        4.5899201979054416     
   6.4000000000000004        20.000000000000000        4.5892645607205740     
   6.4000000000000004        20.800000000000001        4.5885265444031393     
   6.4000000000000004        21.600000000000001        4.5886291839092666     
   6.4000000000000004        22.400000000000002        4.5899094545770156     
   6.4000000000000004        23.200000000000003        4.5907849432798855     
   6.4000000000000004        24.000000000000000        4.5905444638772472     
   6.4000000000000004        24.800000000000001        4.5951324914387053     
   6.4000000000000004        25.600000000000001        4.5979192030875664     
   6.4000000000000004        26.400000000000002        4.5981632083864570     
   6.4000000000000004        27.200000000000003        4.5995215176697437     
   6.4000000000000004        28.000000000000000        4.6019471990284790     
   6.4000000000000004        28.800000000000001        4.6027470836220399     
   6.4000000000000004        29.600000000000001        4.6037191983876973     
   6.4000000000000004        30.400000000000002        4.6044152735813118     
   6.4000000000000004        31.200000000000003        4.6042302395870074     
   6.4000000000000004        32.000000000000000        4.6045505832437925     
   6.4000000000000004        32.800000000000004        4.6041815792360588     
   6.4000000000000004        33.600000000000001        4.6037958740766536     
   6.4000000000000004        34.399999999999999        4.6030017093176667     
   6.4000000000000004        35.200000000000003        4.6014552574403602     
   6.4000000000000004        36.000000000000000        4.6007852213643847     
   6.4000000000000004        36.800000000000004        4.6002809143178833     
   6.4000000000000004        37.600000000000001        4.5979845558798145     
   6.4000000000000004        38.400000000000006        4.5937480216022992     
   6.4000000000000004        39.200000000000003        4.5939221355890538     
   6.4000000000000004        40.000000000000000        4.5920553715248680     
   6.4000000000000004        40.800000000000004        4.5910619053230173     
   6.4000000000000004        41.600000000000001        4.5920017680976919     
   6.4000000000000004        42.400000000000006        4.5954936468436935     
   6.4000000000000004        43.200000000000003        4.5987062582501173     
   6.4000000000000004        44.000000000000000        4.6116552388507177     
   6.4000000000000004        44.800000000000004        4.6227984860212379     
   6.4000000000000004        45.600000000000001        4.6403502228138223     
   6.4000000000000004        46.400000000000006        4.6562748828993232     
   6.4000000000000004        47.200000000000003        4.6747445247775579     
   6.4000000000000004        48.000000000000000        4.6925308498889189     
   6.4000000000000004        48.800000000000004        4.7088896193404022     
   6.4000000000000004        49.600000000000001        4.7208481946670959     
   6.4000000000000004        50.400000000000006        4.7319800552699762     
   6.4000000000000004        51.200000000000003        4.7334769989422769     
   6.4000000000000004        52.000000000000000        4.7308026477799734     
   6.4000000000000004        52.800000000000004        4.7220502721205539     
   6.4000000000000004        53.600000000000001        4.7092694445630441     
   6.4000000000000004        54.400000000000006        4.6918321483909775     
   6.4000000000000004        55.200000000000003        4.6742899582247102     
   6.4000000000000004        56.000000000000000        4.6555911274017623     
   6.4000000000000004        56.800000000000004        4.6377427548928631     
   6.4000000000000004        57.600000000000001        4.6222271909706913     
   6.4000000000000004        58.400000000000006        4.6097061490839470     
   6.4000000000000004        59.200000000000003        4.6008252160950827     
   6.4000000000000004        60.000000000000000        4.5945603207669627     
   6.4000000000000004        60.800000000000004        4.5912929296815177     
   6.4000000000000004        61.600000000000001        4.5908324504956806     
   6.4000000000000004        62.400000000000006        4.5920582105378331     
   6.4000000000000004        63.200000000000003        4.5939676637281135     
   6.4000000000000004        64.000000000000000        4.5938978861406961     
   6.4000000000000004        64.799999999999997        4.5972901792600833     
   6.4000000000000004        65.600000000000009        4.5998972015398474     
   6.4000000000000004        66.400000000000006        4.5975795967953834     
   6.4000000000000004        67.200000000000003        4.5964591945304534     
   6.4000000000000004        68.000000000000000        4.5950539701235735     
   6.4000000000000004        68.799999999999997        4.5932009299287655     
   6.4000000000000004        69.600000000000009        4.5921750542375035     
   6.4000000000000004        70.400000000000006        4.5921103188373609     
   6.4000000000000004        71.200000000000003        4.5938076530968042     
   6.4000000000000004        72.000000000000000        4.5975747756672085     
   6.4000000000000004        72.799999999999997        4.6041686543402900     
   6.4000000000000004        73.600000000000009        4.6132451849763756     
   6.4000000000000004        74.400000000000006        4.6252555021358628     
   6.4000000000000004        75.200000000000003        4.6379158875809710     
   6.4000000000000004        76.000000000000000        4.6533668422632024     
   6.4000000000000004        76.800000000000011        4.6701026040573010     
   6.4000000000000004        77.600000000000009        4.6811215402335327     
   6.4000000000000004        78.400000000000006        4.6917929234335158     
   6.4000000000000004        79.200000000000003        4.6983579571510292     
   6.4000000000000004        80.000000000000000        4.7019675932012222     
   6.4000000000000004        80.800000000000011        4.6978074542983617     
   6.4000000000000004        81.600000000000009        4.6908956550300678     
   6.4000000000000004        82.400000000000006        4.6823004792039917     
   6.4000000000000004        83.200000000000003        4.6673337587325383     
   6.4000000000000004        84.000000000000000        4.6526443047104014     
   6.4000000000000004        84.800000000000011        4.6373451692650081     
   6.4000000000000004        85.600000000000009        4.6232528787714742     
   6.4000000000000004        86.400000000000006        4.6106926084992592     
   6.4000000000000004        87.200000000000003        4.6017120879206335     
   6.4000000000000004        88.000000000000000        4.5937982818172465     
   6.4000000000000004        88.800000000000011        4.5891627994900386     
   6.4000000000000004        89.600000000000009        4.5870092264168800     
   6.4000000000000004        90.400000000000006        4.5882296457880827     
   6.4000000000000004        91.200000000000003        4.5879366026918209     
   6.4000000000000004        92.000000000000000        4.5896340027943232     
   6.4000000000000004        92.800000000000011        4.5913208582631713     
   6.4000000000000004        93.600000000000009        4.5938277483577901     
   6.4000000000000004        94.400000000000006        4.5959864210580230     
   6.4000000000000004        95.200000000000003        4.5972386257274804     
   6.4000000000000004        96.000000000000000        4.5983478110960396     
   6.4000000000000004        96.800000000000011        4.5982329331520315     
   6.4000000000000004        97.600000000000009        4.5990027959044744     
   6.4000000000000004        98.400000000000006        4.5992032529864417     
   6.4000000000000004        99.200000000000003        4.6005361430003271     
   6.4000000000000004        100.00000000000000        4.5994520171450555     
   6.4000000000000004        100.80000000000001        4.6000953589079643     
   6.4000000000000004        101.60000000000001        4.6004209927511681     
   6.4000000000000004        102.40000000000001        4.6004240797311393     

   7.2000000000000002       0.80000000000000004        4.6002587390028049     
   7.2000000000000002        1.6000000000000001        4.6003761381831634     
   7.2000000000000002        2.4000000000000004        4.6002395704980303     
   7.2000000000000002        3.2000000000000002        4.5972850770232956     
   7.2000000000000002        4.0000000000000000        4.5997606825013282     
   7.2000000000000002        4.8000000000000007        4.6011870603585976     
   7.2000000000000002        5.6000000000000005        4.5998429667985317     
   7.2000000000000002        6.4000000000000004        4.6014115082652740     
   7.2000000000000002        7.2000000000000002        4.6023196546095919     
   7.2000000000000002        8.0000000000000000        4.6023772853938354     
   7.2000000000000002        8.8000000000000007        4.6031496268574834     
   7.2000000000000002        9.6000000000000014        4.6020109790697781     
   7.2000000000000002        10.400000000000000        4.6031670418863229     
   7.2000000000000002        11.200000000000001        4.6034717909350586     
   7.2000000000000002        12.000000000000000        4.6017468637298053     
   7.2000000000000002        12.800000000000001        4.6010386246967210     
   7.2000000000000002        13.600000000000001        4.5997541468344814     
   7.2000000000000002        14.400000000000000        4.5958049225332775     
   7.2000000000000002        15.200000000000001        4.5927961324681110     
   7.2000000000000002        16.000000000000000        4.5916526617677267     
   7.2000000000000002        16.800000000000001        4.5882665054464100     
   7.2000000000000002        17.600000000000001        4.5853453266623436     
   7.2000000000000002        18.400000000000002        4.5836475261666472     
   7.2000000000000002        19.200000000000003        4.5820057470890241     
   7.2000000000000002        20.000000000000000        4.5785992176098738     
   7.2000000000000002        20.800000000000001        4.5797998442466055     
   7.2000000000000002        21.600000000000001        4.5818886939192822     
   7.2000000000000002        22.400000000000002        4.5819246168021106     
   7.2000000000000002        23.200000000000003        4.5835509193865915     
   7.2000000000000002        24.000000000000000        4.5856377851306354     
   7.2000000000000002        24.800000000000001        4.5879201876596456     
   7.2000000000000002        25.600000000000001        4.5911588384393047     
   7.2000000000000002        26.400000000000002        4.5936260533847229     
   7.2000000000000002        27.200000000000003        4.5966807481950624     
   7.2000000000000002        28.000000000000000        4.5993749900565115     
   7.2000000000000002        28.800000000000001        4.6014497633371798     
   7.2000000000000002        29.600000000000001        4.6031116030428656     
   7.2000000000000002        30.400000000000002        4.6032530154615365     
   7.2000000000000002        31.200000000000003        4.6050312523048813     
   7.2000000000000002        32.000000000000000        4.6045850051227069     
   7.2000000000000002        32.800000000000004        4.6040676107669585     
   7.2000000000000002        33.600000000000001        4.6032299751692074     
   7.2000000000000002        34.399999999999999        4.6034127438098125     
   7.2000000000000002        35.200000000000003        4.6018200486247283     
   7.2000000000000002        36.000000000000000        4.6004371641185227     
   7.2000000000000002        36.800000000000004        4.5991126638892750     
   7.2000000000000002        37.600000000000001        4.5969198168066825     
   7.2000000000000002        38.400000000000006        4.5950662055193963     
   7.2000000000000002        39.200000000000003        4.5933505625810573     
   7.2000000000000002        40.000000000000000        4.5914937896014845     
   7.2000000000000002        40.800000000000004        4.5917429645343075     
   7.2000000000000002        41.600000000000001        4.5925662221404071     
   7.2000000000000002        42.400000000000006        4.5981064967081124     
   7.2000000000000002        43.200000000000003        4.6059189122991118     
   7.2000000000000002        44.000000000000000        4.6177459966329728     
   7.2000000000000002        44.800000000000004        4.6336830201089798     
   7.2000000000000002        45.600000000000001        4.6530507390356277     
   7.2000000000000002        46.400000000000006        4.6740346303355604     
   7.2000000000000002        47.200000000000003        4.6969522415797602     
   7.2000000000000002        48.000000000000000        4.7194685709290036     
   7.2000000000000002        48.800000000000004        4.7396221551398892     
   7.2000000000000002        49.600000000000001        4.7557775166136516     
   7.2000000000000002        50.400000000000006        4.7665413472108273     
   7.2000000000000002        51.200000000000003        4.7691841320936463     
   7.2000000000000002        52.000000000000000        4.7644158142886637     
   7.2000000000000002        52.800000000000004        4.7550264350837921     
   7.2000000000000002        53.600000000000001        4.7398460325235989     
   7.2000000000000002        54.400000000000006        4.7204138610749355     
   7.2000000000000002        55.200000000000003        4.6970901125997271     
   7.2000000000000002        56.000000000000000        4.6759842847764377     
   7.2000000000000002        56.800000000000004        4.6524349662031872     
   7.2000000000000002        57.600000000000001        4.6331879557907945     
   7.2000000000000002        58.400000000000006        4.6175963546424192     
   7.2000000000000002        59.200000000000003        4.6060321335441659     
   7.2000000000000002        60.000000000000000        4.5970805934759227     
   7.2000000000000002        60.800000000000004        4.5931450366850903     
   7.2000000000000002        61.600000000000001        4.5915359004345664     
   7.2000000000000002        62.400000000000006        4.5920510256098321     
   7.2000000000000002        63.200000000000003        4.5936156802490364     
   7.2000000000000002        64.000000000000000        4.5952806585771118     
   7.2000000000000002        64.799999999999997        4.5966816400664392     
   7.2000000000000002        65.600000000000009        4.5971134477901936     
   7.2000000000000002        66.400000000000006        4.5969184046746889     
   7.2000000000000002        67.200000000000003        4.5961224355887138     
   7.2000000000000002        68.000000000000000        4.5938863981907776     
   7.2000000000000002        68.799999999999997        4.5920102826147797     
   7.2000000000000002        69.600000000000009        4.5910009636963345     
   7.2000000000000002        70.400000000000006        4.5922016621569357     
   7.2000000000000002        71.200000000000003        4.5933387238354797     
   7.2000000000000002        72.000000000000000        4.6002587066429470     
   7.2000000000000002        72.799999999999997        4.6102762471706793     
   7.2000000000000002        73.600000000000009        4.6230970198061749     
   7.2000000000000002        74.400000000000006        4.6373399791460992     
   7.2000000000000002        75.200000000000003        4.6559207669173084     
   7.2000000000000002        76.000000000000000        4.6754795746777971     
   7.2000000000000002        76.800000000000011        4.6927776883470127     
   7.2000000000000002        77.600000000000009        4.7099226839867798     
   7.2000000000000002        78.400000000000006        4.7231810299521895     
   7.2000000000000002        79.200000000000003        4.7314057741142630     
   7.2000000000000002        80.000000000000000        4.7343042025363014     
   7.2000000000000002        80.800000000000011        4.7312237106535271     
   7.2000000000000002        81.600000000000009        4.7219856359222439     
   7.2000000000000002        82.400000000000006        4.7090523959755890     
   7.2000000000000002        83.200000000000003        4.6926681124440686     
   7.2000000000000002        84.000000000000000        4.6722304864259065     
   7.2000000000000002        84.800000000000011        4.6543205096362055     
   7.2000000000000002        85.600000000000009        4.6352431988672684     
   7.2000000000000002        86.400000000000006        4.6193932137246838     
   7.2000000000000002        87.200000000000003        4.6065246971933522     
   7.2000000000000002        88.000000000000000        4.5967033670831992     
   7.2000000000000002        88.800000000000011        4.5898301273404538     
   7.2000000000000002        89.600000000000009        4.5859567999898347     
   7.2000000000000002        90.400000000000006        4.5844906409924011     
   7.2000000000000002        91.200000000000003        4.5852871162493409     
   7.2000000000000002        92.000000000000000        4.5869106562316979     
   7.2000000000000002        92.800000000000011        4.5874283424458460     
   7.2000000000000002        93.600000000000009        4.5917102750485341     
   7.2000000000000002        94.400000000000006        4.5929965643713127     
   7.2000000000000002        95.200000000000003        4.5939944664740828     
   7.2000000000000002        96.000000000000000        4.5954810453131509     
   7.2000000000000002        96.800000000000011        4.5964418885680951     
   7.2000000000000002        97.600000000000009        4.5973996512311039     
   7.2000000000000002        98.400000000000006        4.5978705193909759     
   7.2000000000000002        99.200000000000003        4.5979786398900542     
   7.2000000000000002        100.00000000000000        4.5991410852024028     
   7.2000000000000002        100.80000000000001        4.5997125554118981     
   7.2000000000000002        101.60000000000001        4.5999263371487693     
   7.2000000000000002        102.40000000000001        4.6008103149442734     

   8.0000000000000000       0.80000000000000004        4.5995240984551220     
   8.0000000000000000        1.6000000000000001        4.5996311089517112     
   8.0000000000000000        2.4000000000000004        4.5999831186384865     
   8.0000000000000000        3.2000000000000002        4.6004931574001580     
   8.0000000000000000        4.0000000000000000        4.6020457753522770     
   8.0000000000000000        4.8000000000000007        4.6011501221714219     
   8.0000000000000000        5.6000000000000005        4.6019366742297745     
   8.0000000000000000        6.4000000000000004        4.6019050674413107     
   8.0000000000000000        7.2000000000000002        4.6028676781331059     
   8.0000000000000000        8.0000000000000000        4.6036995740001183     
   8.0000000000000000        8.8000000000000007        4.6027013719260852     
   8.0000000000000000        9.6000000000000014        4.6026654439721533     
   8.0000000000000000        10.400000000000000        4.6042881693574973     
   8.0000000000000000        11.200000000000001        4.6015564058541472     
   8.0000000000000000        12.000000000000000        4.5988698896594542     
   8.0000000000000000        12.800000000000001        4.5975637960251481     
   8.0000000000000000        13.600000000000001        4.5937140557997207     
   8.0000000000000000        14.400000000000000        4.5913469226008266     
   8.0000000000000000        15.200000000000001        4.5873462356240031     
   8.0000000000000000        16.000000000000000        4.5834814614515507     
   8.0000000000000000        16.800000000000001        4.5803220539057978     
   8.0000000000000000        17.600000000000001        4.5767187248914665     
   8.0000000000000000        18.400000000000002        4.5734347722646902     
   8.0000000000000000        19.200000000000003        4.5720387208875213     
   8.0000000000000000        20.000000000000000        4.5710523968715160     
   8.0000000000000000        20.800000000000001        4.5708151436993960     
   8.0000000000000000        21.600000000000001        4.5700730131308509     
   8.0000000000000000        22.400000000000002        4.5719717158735378     
   8.0000000000000000        23.200000000000003        4.5741349565052163     
   8.0000000000000000        24.000000000000000        4.5781484100471337     
   8.0000000000000000        24.800000000000001        4.5804052324874647     
   8.0000000000000000        25.600000000000001        4.5843677681193702     
   8.0000000000000000        26.400000000000002        4.5878380597264234     
   8.0000000000000000        27.200000000000003        4.5902875745838445     
   8.0000000000000000        28.000000000000000        4.5948084211347382     
   8.0000000000000000        28.800000000000001        4.5981636822506653     
   8.0000000000000000        29.600000000000001        4.6007809093575265     
   8.0000000000000000        30.400000000000002        4.6022700374029615     
   8.0000000000000000        31.200000000000003        4.6032612703634150     
   8.0000000000000000        32.000000000000000        4.6042669075736349     
   8.0000000000000000        32.800000000000004        4.6046824614091140     
   8.0000000000000000        33.600000000000001        4.6046126566945773     
   8.0000000000000000        34.399999999999999        4.6036543417056341     
   8.0000000000000000        35.200000000000003        4.6021275679446436     
   8.0000000000000000        36.000000000000000        4.6006422488819982     
   8.0000000000000000        36.800000000000004        4.5994739597065308     
   8.0000000000000000        37.600000000000001        4.5963195907316434     
   8.0000000000000000        38.400000000000006        4.5942280574585199     
   8.0000000000000000        39.200000000000003        4.5925661247849625     
   8.0000000000000000        40.000000000000000        4.5902655783183022     
   8.0000000000000000        40.800000000000004        4.5909590189910192     
   8.0000000000000000        41.600000000000001        4.5942852770268976     
   8.0000000000000000        42.400000000000006        4.6013752102313337     
   8.0000000000000000        43.200000000000003        4.6104610071459833     
   8.0000000000000000        44.000000000000000        4.6254262649023117     
   8.0000000000000000        44.800000000000004        4.6449207416563905     
   8.0000000000000000        45.600000000000001        4.6667848782294836     
   8.0000000000000000        46.400000000000006        4.6932131663815602     
   8.0000000000000000        47.200000000000003        4.7198993935569353     
   8.0000000000000000        48.000000000000000        4.7457952587157388     
   8.0000000000000000        48.800000000000004        4.7690071436485821     
   8.0000000000000000        49.600000000000001        4.7861025890074833     
   8.0000000000000000        50.400000000000006        4.7988996772812156     
   8.0000000000000000        51.200000000000003        4.8028520958424057     
   8.0000000000000000        52.000000000000000        4.7985970539424780     
   8.0000000000000000        52.800000000000004        4.7871116003403946     
   8.0000000000000000        53.600000000000001        4.7692753192072663     
   8.0000000000000000        54.400000000000006        4.7468591681551562     
   8.0000000000000000        55.200000000000003        4.7200004345384015     
   8.0000000000000000        56.000000000000000        4.6944778991268539     
   8.0000000000000000        56.800000000000004        4.6669311389671124     
   8.0000000000000000        57.600000000000001        4.6443235793803206     
   8.0000000000000000        58.400000000000006        4.6252502543214007     
   8.0000000000000000        59.200000000000003        4.6102309380424273     
   8.0000000000000000        60.000000000000000        4.6025842373999586     
   8.0000000000000000        60.800000000000004        4.5949311652335192     
   8.0000000000000000        61.600000000000001        4.5909683301757669     
   8.0000000000000000        62.400000000000006        4.5923657757373171     
   8.0000000000000000        63.200000000000003        4.5934144630139757     
   8.0000000000000000        64.000000000000000        4.5932586439123559     
   8.0000000000000000        64.799999999999997        4.5955049348576473     
   8.0000000000000000        65.600000000000009        4.5936695761350572     
   8.0000000000000000        66.400000000000006        4.5958416887969298     
   8.0000000000000000        67.200000000000003        4.5949191433819703     
   8.0000000000000000        68.000000000000000        4.5931702046274445     
   8.0000000000000000        68.799999999999997        4.5916236579392038     
   8.0000000000000000        69.600000000000009        4.5915104366597346     
   8.0000000000000000        70.400000000000006        4.5934054032622385     
   8.0000000000000000        71.200000000000003        4.5974134468340822     
   8.0000000000000000        72.000000000000000        4.6057345297463188     
   8.0000000000000000        72.799999999999997        4.6176963252773673     
   8.0000000000000000        73.600000000000009        4.6329214718613212     
   8.0000000000000000        74.400000000000006        4.6525943673933066     
   8.0000000000000000        75.200000000000003        4.6742584112647831     
   8.0000000000000000        76.000000000000000        4.6994210802939840     
   8.0000000000000000        76.800000000000011        4.7189241885202069     
   8.0000000000000000        77.600000000000009        4.7403538748714089     
   8.0000000000000000        78.400000000000006        4.7556000876491185     
   8.0000000000000000        79.200000000000003        4.7660864064075268     
   8.0000000000000000        80.000000000000000        4.7699043703333128     
   8.0000000000000000        80.800000000000011        4.7660853153474516     
   8.0000000000000000        81.600000000000009        4.7550419126458339     
   8.0000000000000000        82.400000000000006        4.7388166715698663     
   8.0000000000000000        83.200000000000003        4.7180994298559984     
   8.0000000000000000        84.000000000000000        4.6950236947187927     
   8.0000000000000000        84.800000000000011        4.6710071600919081     
   8.0000000000000000        85.600000000000009        4.6468432460200750     
   8.0000000000000000        86.400000000000006        4.6273222563270293     
   8.0000000000000000        87.200000000000003        4.6116394438632184     
   8.0000000000000000        88.000000000000000        4.5982534825864754     
   8.0000000000000000        88.800000000000011        4.5899677449477556     
   8.0000000000000000        89.600000000000009        4.5853241026215228     
   8.0000000000000000        90.400000000000006        4.5831626088236330     
   8.0000000000000000        91.200000000000003        4.5837214611074080     
   8.0000000000000000        92.000000000000000        4.5846382076419987     
   8.0000000000000000        92.800000000000011        4.5870507442642872     
   8.0000000000000000        93.600000000000009        4.5879660209071815     
   8.0000000000000000        94.400000000000006        4.5914821977994800     
   8.0000000000000000        95.200000000000003        4.5933432103886087     
   8.0000000000000000        96.000000000000000        4.5933557946741788     
   8.0000000000000000        96.800000000000011        4.5943986046216896     
   8.0000000000000000        97.600000000000009        4.5953566133378017     
   8.0000000000000000        98.400000000000006        4.5972982518141752     
   8.0000000000000000        99.200000000000003        4.5975374809558192     
   8.0000000000000000        100.00000000000000        4.5976685743176811     
   8.0000000000000000        100.80000000000001        4.5987545590622929     
   8.0000000000000000        101.60000000000001        4.5996556463085554     
   8.0000000000000000        102.40000000000001        4.6000995285369477     

   8.8000000000000007       0.80000000000000004        4.5981991100321702     
   8.8000000000000007        1.6000000000000001        4.6009447414869173     
   8.8000000000000007        2.4000000000000004        4.6009792345922920     
   8.8000000000000007        3.2000000000000002        4.6006904856866733     
   8.8000000000000007        4.0000000000000000        4.6016251556441414     
   8.8000000000000007        4.8000000000000007        4.6031787160503876     
   8.8000000000000007        5.6000000000000005        4.6023203384639420     
   8.8000000000000007        6.4000000000000004        4.6020323771124438     
   8.8000000000000007        7.2000000000000002        4.6022098135694325     
   8.8000000000000007        8.0000000000000000        4.6033750827608255     
   8.8000000000000007        8.8000000000000007        4.6029710938332169     
   8.8000000000000007        9.6000000000000014        4.6020432177604507     
   8.8000000000000007        10.400000000000000        4.6013365852005954     
   8.8000000000000007        11.200000000000001        4.5992715460144664     
   8.8000000000000007        12.000000000000000        4.5965943150032169     
   8.8000000000000007        12.800000000000001        4.5931770585518086     
   8.8000000000000007        13.600000000000001        4.5893676949980859     
   8.8000000000000007        14.400000000000000        4.5848569301028173     
   8.8000000000000007        15.200000000000001        4.5800817626370369     
   8.8000000000000007        16.000000000000000        4.5752391406576614     
   8.8000000000000007        16.800000000000001        4.5705805916977944     
   8.8000000000000007        17.600000000000001        4.5665222727219952     
   8.8000000000000007        18.400000000000002        4.5626045459435005     
   8.8000000000000007        19.200000000000003        4.5603677239392546     
   8.8000000000000007        20.000000000000000        4.5597489226311243     
   8.8000000000000007        20.800000000000001        4.5593735520178598     
   8.8000000000000007        21.600000000000001        4.5596090190772189     
   8.8000000000000007        22.400000000000002        4.5604640390415163     
   8.8000000000000007        23.200000000000003        4.5632943158494577     
   8.8000000000000007        24.000000000000000        4.5650755103822034     
   8.8000000000000007        24.800000000000001        4.5711239200120275     
   8.8000000000000007        25.600000000000001        4.5748072454097413     
   8.8000000000000007        26.400000000000002        4.5802849780769739     
   8.8000000000000007        27.200000000000003        4.5855718350055232     
   8.8000000000000007        28.000000000000000        4.5898125211233980     
   8.8000000000000007        28.800000000000001        4.5935356575872488     
   8.8000000000000007        29.600000000000001        4.5974735068660681     
   8.8000000000000007        30.400000000000002        4.5995659891583678     
   8.8000000000000007        31.200000000000003        4.6022971247582181     
   8.8000000000000007        32.000000000000000        4.6033253341367253     
   8.8000000000000007        32.800000000000004        4.6046926840015185     
   8.8000000000000007        33.600000000000001        4.6047799539093388     
   8.8000000000000007        34.399999999999999        4.6037388826707248     
   8.8000000000000007        35.200000000000003        4.6027007823678101     
   8.8000000000000007        36.000000000000000        4.6004195643337473     
   8.8000000000000007        36.800000000000004        4.5985946183532063     
   8.8000000000000007        37.600000000000001        4.5958260541832932     
   8.8000000000000007        38.400000000000006        4.5936218792437540     
   8.8000000000000007        39.200000000000003        4.5916616683921676     
   8.8000000000000007        40.000000000000000        4.5907621683334447     
   8.8000000000000007        40.800000000000004        4.5915811277326837     
   8.8000000000000007        41.600000000000001        4.5946065805276666     
   8.8000000000000007        42.400000000000006        4.6025290990683274     
   8.8000000000000007        43.200000000000003        4.6151600514960540     
   8.8000000000000007        44.000000000000000        4.6318414785066357     
   8.8000000000000007        44.800000000000004        4.6550072387921295     
   8.8000000000000007        45.600000000000001        4.6810003604840817     
   8.8000000000000007        46.400000000000006        4.7089709782732241     
   8.8000000000000007        47.200000000000003        4.7391030199772120     
   8.8000000000000007        48.000000000000000        4.7689708753765272     
   8.8000000000000007        48.800000000000004        4.7947455097856464     
   8.8000000000000007        49.600000000000001        4.8157840522657702     
   8.8000000000000007        50.400000000000006        4.8298884537488886     
   8.8000000000000007        51.200000000000003        4.8335815496562988     
   8.8000000000000007        52.000000000000000        4.8285902058762877     
   8.8000000000000007        52.800000000000004        4.8154413121629540     
   8.8000000000000007        53.600000000000001        4.7952336548890129     
   8.8000000000000007        54.400000000000006        4.7697084201025062     
   8.8000000000000007        55.200000000000003        4.7402710715522662     
   8.8000000000000007        56.000000000000000        4.7087622322999598     
   8.8000000000000007        56.800000000000004        4.6807438030493298     
   8.8000000000000007        57.600000000000001        4.6548204196284635     
   8.8000000000000007        58.400000000000006        4.6323464839072672     
   8.8000000000000007        59.200000000000003        4.6153394571275648     
   8.8000000000000007        60.000000000000000        4.6027069611283453     
   8.8000000000000007        60.800000000000004        4.5970315626461851     
   8.8000000000000007        61.600000000000001        4.5921184810275193     
   8.8000000000000007        62.400000000000006        4.5916349238629941     
   8.8000000000000007        63.200000000000003        4.5930028292298202     
   8.8000000000000007        64.000000000000000        4.5944775926003327     
   8.8000000000000007        64.799999999999997        4.5958125660640086     
   8.8000000000000007        65.600000000000009        4.5960494396370528     
   8.8000000000000007        66.400000000000006        4.5950066671907353     
   8.8000000000000007        67.200000000000003        4.5943182031285055     
   8.8000000000000007        68.000000000000000        4.5923862017100454     
   8.8000000000000007        68.799999999999997        4.5916859505804108     
   8.8000000000000007        69.600000000000009        4.5929435644498247     
   8.8000000000000007        70.400000000000006        4.5941178847378223     
   8.8000000000000007        71.200000000000003        4.5995921427701294     
   8.8000000000000007        72.000000000000000        4.6085515408618152     
   8.8000000000000007        72.799999999999997        4.6242212817658466     
   8.8000000000000007        73.600000000000009        4.6442781125523549     
   8.8000000000000007        74.400000000000006        4.6678171151558114     
   8.8000000000000007        75.200000000000003        4.6928150325540132     
   8.8000000000000007        76.000000000000000        4.7199679611599246     
   8.8000000000000007        76.800000000000011        4.7467417701722781     
   8.8000000000000007        77.600000000000009        4.7697553324592397     
   8.8000000000000007        78.400000000000006        4.7901859162253606     
   8.8000000000000007        79.200000000000003        4.8000600660089612     
   8.8000000000000007        80.000000000000000        4.8022721507355275     
   8.8000000000000007        80.800000000000011        4.7990047424822153     
   8.8000000000000007        81.600000000000009        4.7864611364655971     
   8.8000000000000007        82.400000000000006        4.7674230798528203     
   8.8000000000000007        83.200000000000003        4.7430236746457632     
   8.8000000000000007        84.000000000000000        4.7155833631644439     
   8.8000000000000007        84.800000000000011        4.6876305806621668     
   8.8000000000000007        85.600000000000009        4.6610684945537821     
   8.8000000000000007        86.400000000000006        4.6371279089495951     
   8.8000000000000007        87.200000000000003        4.6181621822519965     
   8.8000000000000007        88.000000000000000        4.6014430950153793     
   8.8000000000000007        88.800000000000011        4.5923770285556547     
   8.8000000000000007        89.600000000000009        4.5858054519504625     
   8.8000000000000007        90.400000000000006        4.5829511977047064     
   8.8000000000000007        91.200000000000003        4.5828947863200868     
   8.8000000000000007        92.000000000000000        4.5831778943734784     
   8.8000000000000007        92.800000000000011        4.5863745410292402     
   8.8000000000000007        93.600000000000009        4.5879969288178666     
   8.8000000000000007        94.400000000000006        4.5895447043400832     
   8.8000000000000007        95.200000000000003        4.5906773044538145     
   8.8000000000000007        96.000000000000000        4.5916358076255293     
   8.8000000000000007        96.800000000000011        4.5928001502617359     
   8.8000000000000007        97.600000000000009        4.5928327766963193     
   8.8000000000000007        98.400000000000006        4.5951795482206510     
   8.8000000000000007        99.200000000000003        4.5954116682133730     
   8.8000000000000007        100.00000000000000        4.5962683068966834     
   8.8000000000000007        100.80000000000001        4.5976497440852064     
   8.8000000000000007        101.60000000000001        4.5984326894495275     
   8.8000000000000007        102.40000000000001        4.5991008138876301     

   9.6000000000000014       0.80000000000000004        4.5988782963579240     
   9.6000000000000014        1.6000000000000001        4.5999528769970723     
   9.6000000000000014        2.4000000000000004        4.5992515034176895     
   9.6000000000000014        3.2000000000000002        4.6012346608503965     
   9.6000000000000014        4.0000000000000000        4.6014814421138475     
   9.6000000000000014        4.8000000000000007        4.6018763988369074     
   9.6000000000000014        5.6000000000000005        4.6015811092439627     
   9.6000000000000014        6.4000000000000004        4.6034163808821900     
   9.6000000000000014        7.2000000000000002        4.6034207785422607     
   9.6000000000000014        8.0000000000000000        4.6039171405154811     
   9.6000000000000014        8.8000000000000007        4.6029032461455355     
   9.6000000000000014        9.6000000000000014        4.6019293102725074     
   9.6000000000000014        10.400000000000000        4.5999644509548494     
   9.6000000000000014        11.200000000000001        4.5969675768553033     
   9.6000000000000014        12.000000000000000        4.5934268030040863     
   9.6000000000000014        12.800000000000001        4.5878783414289250     
   9.6000000000000014        13.600000000000001        4.5830517615447866     
   9.6000000000000014        14.400000000000000        4.5772075250649875     
   9.6000000000000014        15.200000000000001        4.5717831485007867     
   9.6000000000000014        16.000000000000000        4.5653311057164334     
   9.6000000000000014        16.800000000000001        4.5600592872811028     
   9.6000000000000014        17.600000000000001        4.5556116274954652     
   9.6000000000000014        18.400000000000002        4.5519189077733317     
   9.6000000000000014        19.200000000000003        4.5490947938926212     
   9.6000000000000014        20.000000000000000        4.5478493615018829     
   9.6000000000000014        20.800000000000001        4.5469380557865096     
   9.6000000000000014        21.600000000000001        4.5473956908397364     
   9.6000000000000014        22.400000000000002        4.5490940144262089     
   9.6000000000000014        23.200000000000003        4.5516376870968287     
   9.6000000000000014        24.000000000000000        4.5570862936218077     
   9.6000000000000014        24.800000000000001        4.5597943511568682     
   9.6000000000000014        25.600000000000001        4.5660175036628567     
   9.6000000000000014        26.400000000000002        4.5716181535195037     
   9.6000000000000014        27.200000000000003        4.5779352482576199     
   9.6000000000000014        28.000000000000000        4.5839598197291487     
   9.6000000000000014        28.800000000000001        4.5896529204951522     
   9.6000000000000014        29.600000000000001        4.5936331383362816     
   9.6000000000000014        30.400000000000002        4.5972019179413586     
   9.6000000000000014        31.200000000000003        4.6006533134425087     
   9.6000000000000014        32.000000000000000        4.6025904969124261     
   9.6000000000000014        32.800000000000004        4.6044618575277694     
   9.6000000000000014        33.600000000000001        4.6045923409723457     
   9.6000000000000014        34.399999999999999        4.6033565369685476     
   9.6000000000000014        35.200000000000003        4.6031323220038143     
   9.6000000000000014        36.000000000000000        4.6011468489026592     
   9.6000000000000014        36.800000000000004        4.5987333537486705     
   9.6000000000000014        37.600000000000001        4.5962726173784763     
   9.6000000000000014        38.400000000000006        4.5938211040521804     
   9.6000000000000014        39.200000000000003        4.5916159526466345     
   9.6000000000000014        40.000000000000000        4.5915499024011330     
   9.6000000000000014        40.800000000000004        4.5920056248687020     
   9.6000000000000014        41.600000000000001        4.5954252520735510     
   9.6000000000000014        42.400000000000006        4.6066138984681340     
   9.6000000000000014        43.200000000000003        4.6195751871825044     
   9.6000000000000014        44.000000000000000        4.6369870481549764     
   9.6000000000000014        44.800000000000004        4.6619410926168268     
   9.6000000000000014        45.600000000000001        4.6897678571741004     
   9.6000000000000014        46.400000000000006        4.7222194011882870     
   9.6000000000000014        47.200000000000003        4.7557073774617784     
   9.6000000000000014        48.000000000000000        4.7889923762639492     
   9.6000000000000014        48.800000000000004        4.8148561227768250     
   9.6000000000000014        49.600000000000001        4.8370924242461655     
   9.6000000000000014        50.400000000000006        4.8521914501480126     
   9.6000000000000014        51.200000000000003        4.8568557925842439     
   9.6000000000000014        52.000000000000000        4.8514862374321943     
   9.6000000000000014        52.800000000000004        4.8386203113021358     
   9.6000000000000014        53.600000000000001        4.8158648515923028     
   9.6000000000000014        54.400000000000006        4.7880261012887599     
   9.6000000000000014        55.200000000000003        4.7573816465259204     
   9.6000000000000014        56.000000000000000        4.7235045454188365     
   9.6000000000000014        56.800000000000004        4.6922847623088586     
   9.6000000000000014        57.600000000000001        4.6633523471469074     
   9.6000000000000014        58.400000000000006        4.6390312626417156     
   9.6000000000000014        59.200000000000003        4.6201842878459356     
   9.6000000000000014        60.000000000000000        4.6055039084181004     
   9.6000000000000014        60.800000000000004        4.5987757993315972     
   9.6000000000000014        61.600000000000001        4.5940344860964535     
   9.6000000000000014        62.400000000000006        4.5921778803048294     
   9.6000000000000014        63.200000000000003        4.5921564830423636     
   9.6000000000000014        64.000000000000000        4.5942065865407153     
   9.6000000000000014        64.799999999999997        4.5949077511889618     
   9.6000000000000014        65.600000000000009        4.5951295196918602     
   9.6000000000000014        66.400000000000006        4.5952971574763213     
   9.6000000000000014        67.200000000000003        4.5943928579285638     
   9.6000000000000014        68.000000000000000        4.5926757180148359     
   9.6000000000000014        68.799999999999997        4.5909574941872142     
   9.6000000000000014        69.600000000000009        4.5907116808162458     
   9.6000000000000014        70.400000000000006        4.5955964934668412     
   9.6000000000000014        71.200000000000003        4.6023970131867484     
   9.6000000000000014        72.000000000000000        4.6139807363128700     
   9.6000000000000014        72.799999999999997        4.6315527037303710     
   9.6000000000000014        73.600000000000009        4.6541138392925179     
   9.6000000000000014        74.400000000000006        4.6802144221729609     
   9.6000000000000014        75.200000000000003        4.7095996822290527     
   9.6000000000000014        76.000000000000000        4.7387842255556629     
   9.6000000000000014        76.800000000000011        4.7695371486719660     
   9.6000000000000014        77.600000000000009        4.7959490297395124     
   9.6000000000000014        78.400000000000006        4.8164078174602327     
   9.6000000000000014        79.200000000000003        4.8298856826973857     
   9.6000000000000014        80.000000000000000        4.8337403057561188     
   9.6000000000000014        80.800000000000011        4.8272404668051294     
   9.6000000000000014        81.600000000000009        4.8137595636977455     
   9.6000000000000014        82.400000000000006        4.7921065471393192     
   9.6000000000000014        83.200000000000003        4.7648545860918095     
   9.6000000000000014        84.000000000000000        4.7336115081412107     
   9.6000000000000014        84.800000000000011        4.7024022653792903     
   9.6000000000000014        85.600000000000009        4.6724142299343834     
   9.6000000000000014        86.400000000000006        4.6463728921454388     
   9.6000000000000014        87.200000000000003        4.6245617197454951     
   9.6000000000000014        88.000000000000000        4.6071470989807599     
   9.6000000000000014        88.800000000000011        4.5943368930259876     
   9.6000000000000014        89.600000000000009        4.5880568482495798     
   9.6000000000000014        90.400000000000006        4.5848086345831609     
   9.6000000000000014        91.200000000000003        4.5849106162413822     
   9.6000000000000014        92.000000000000000        4.5854732773324320     
   9.6000000000000014        92.800000000000011        4.5871533091050711     
   9.6000000000000014        93.600000000000009        4.5892851565298809     
   9.6000000000000014        94.400000000000006        4.5907035948823331     
   9.6000000000000014        95.200000000000003        4.5911487868261025     
   9.6000000000000014        96.000000000000000        4.5915250349841514     
   9.6000000000000014        96.800000000000011        4.5922836793521000     
   9.6000000000000014        97.600000000000009        4.5927545118034168     
   9.6000000000000014        98.400000000000006        4.5931130089487437     
   9.6000000000000014        99.200000000000003        4.5940866536660305     
   9.6000000000000014        100.00000000000000        4.5939998934873740     
   9.6000000000000014        100.80000000000001        4.5957965176058284     
   9.6000000000000014        101.60000000000001        4.5955126279680290     
   9.6000000000000014        102.40000000000001        4.5974794846118270     

   10.400000000000000       0.80000000000000004        4.5978620657631124     
   10.400000000000000        1.6000000000000001        4.5984718067279395     
   10.400000000000000        2.4000000000000004        4.6004899733770346     
   10.400000000000000        3.2000000000000002        4.6008296557939019     
   10.400000000000000        4.0000000000000000        4.5995078945159884     
   10.400000000000000        4.8000000000000007        4.6021729263031146     
   10.400000000000000        5.6000000000000005        4.6026643627165251     
   10.400000000000000        6.4000000000000004        4.6032877072830996     
   10.400000000000000        7.2000000000000002        4.6023290771315208     
   10.400000000000000        8.0000000000000000        4.6042280785412730     
   10.400000000000000        8.8000000000000007        4.6029297986486934     
   10.400000000000000        9.6000000000000014        4.6009702008642712     
   10.400000000000000        10.400000000000000        4.5988341988426429     
   10.400000000000000        11.200000000000001        4.5950628747003206     
   10.400000000000000        12.000000000000000        4.5890778496712521     
   10.400000000000000        12.800000000000001        4.5830509715370011     
   10.400000000000000        13.600000000000001        4.5765467694995285     
   10.400000000000000        14.400000000000000        4.5697823708909020     
   10.400000000000000        15.200000000000001        4.5629359749775640     
   10.400000000000000        16.000000000000000        4.5556467744389728     
   10.400000000000000        16.800000000000001        4.5501261631118384     
   10.400000000000000        17.600000000000001        4.5444171654051271     
   10.400000000000000        18.400000000000002        4.5404105396348884     
   10.400000000000000        19.200000000000003        4.5371047989921252     
   10.400000000000000        20.000000000000000        4.5352492884819453     
   10.400000000000000        20.800000000000001        4.5341851246557701     
   10.400000000000000        21.600000000000001        4.5349970099861086     
   10.400000000000000        22.400000000000002        4.5374769540749531     
   10.400000000000000        23.200000000000003        4.5402561549160918     
   10.400000000000000        24.000000000000000        4.5439892784061637     
   10.400000000000000        24.800000000000001        4.5489642154718783     
   10.400000000000000        25.600000000000001        4.5557986027515485     
   10.400000000000000        26.400000000000002        4.5634024636084769     
   10.400000000000000        27.200000000000003        4.5700535001704345     
   10.400000000000000        28.000000000000000        4.5772119387480599     
   10.400000000000000        28.800000000000001        4.5839343935414236     
   10.400000000000000        29.600000000000001        4.5897750684788567     
   10.400000000000000        30.400000000000002        4.5949927029391660     
   10.400000000000000        31.200000000000003        4.5982303167556982     
   10.400000000000000        32.000000000000000        4.6015702954050965     
   10.400000000000000        32.800000000000004        4.6038152094423701     
   10.400000000000000        33.600000000000001        4.6045724185373418     
   10.400000000000000        34.399999999999999        4.6044731753872350     
   10.400000000000000        35.200000000000003        4.6034742775745912     
   10.400000000000000        36.000000000000000        4.6020907232031769     
   10.400000000000000        36.800000000000004        4.5992692150084977     
   10.400000000000000        37.600000000000001        4.5974590258433699     
   10.400000000000000        38.400000000000006        4.5939846572500951     
   10.400000000000000        39.200000000000003        4.5915851980246467     
   10.400000000000000        40.000000000000000        4.5906415735052626     
   10.400000000000000        40.800000000000004        4.5924692405913321     
   10.400000000000000        41.600000000000001        4.5982448400048890     
   10.400000000000000        42.400000000000006        4.6068040771523657     
   10.400000000000000        43.200000000000003        4.6211936897625385     
   10.400000000000000        44.000000000000000        4.6416888329794759     
   10.400000000000000        44.800000000000004        4.6669183377093386     
   10.400000000000000        45.600000000000001        4.6970535046319428     
   10.400000000000000        46.400000000000006        4.7306999770368066     
   10.400000000000000        47.200000000000003        4.7655562430343616     
   10.400000000000000        48.000000000000000        4.7983656480985308     
   10.400000000000000        48.800000000000004        4.8282984172772050     
   10.400000000000000        49.600000000000001        4.8521989868402535     
   10.400000000000000        50.400000000000006        4.8660018321795411     
   10.400000000000000        51.200000000000003        4.8730265742812184     
   10.400000000000000        52.000000000000000        4.8672320535371645     
   10.400000000000000        52.800000000000004        4.8525223413840921     
   10.400000000000000        53.600000000000001        4.8291650633022982     
   10.400000000000000        54.400000000000006        4.8006339081168550     
   10.400000000000000        55.200000000000003        4.7667336590996721     
   10.400000000000000        56.000000000000000        4.7314204386792600     
   10.400000000000000        56.800000000000004        4.6991055566944731     
   10.400000000000000        57.600000000000001        4.6688332587667603     
   10.400000000000000        58.400000000000006        4.6431412780252677     
   10.400000000000000        59.200000000000003        4.6233230246260000     
   10.400000000000000        60.000000000000000        4.6093008451466631     
   10.400000000000000        60.800000000000004        4.5998861258341792     
   10.400000000000000        61.600000000000001        4.5956932898717584     
   10.400000000000000        62.400000000000006        4.5938053315113851     
   10.400000000000000        63.200000000000003        4.5941628838414994     
   10.400000000000000        64.000000000000000        4.5952935920470974     
   10.400000000000000        64.799999999999997        4.5952238815115907     
   10.400000000000000        65.600000000000009        4.5960025365682373     
   10.400000000000000        66.400000000000006        4.5948304928868273     
   10.400000000000000        67.200000000000003        4.5928382660961491     
   10.400000000000000        68.000000000000000        4.5915239133746262     
   10.400000000000000        68.799999999999997        4.5920071026455185     
   10.400000000000000        69.600000000000009        4.5925003622343068     
   10.400000000000000        70.400000000000006        4.5965849886874208     
   10.400000000000000        71.200000000000003        4.6051522453655869     
   10.400000000000000        72.000000000000000        4.6183437551820559     
   10.400000000000000        72.799999999999997        4.6380460410498445     
   10.400000000000000        73.600000000000009        4.6620822171603464     
   10.400000000000000        74.400000000000006        4.6908906586219841     
   10.400000000000000        75.200000000000003        4.7226031362778249     
   10.400000000000000        76.000000000000000        4.7556527388310812     
   10.400000000000000        76.800000000000011        4.7873177656079635     
   10.400000000000000        77.600000000000009        4.8159585117188861     
   10.400000000000000        78.400000000000006        4.8398729663802120     
   10.400000000000000        79.200000000000003        4.8526074827323509     
   10.400000000000000        80.000000000000000        4.8557164117615468     
   10.400000000000000        80.800000000000011        4.8512813371393300     
   10.400000000000000        81.600000000000009        4.8348038912301501     
   10.400000000000000        82.400000000000006        4.8110932093898828     
   10.400000000000000        83.200000000000003        4.7816691721701892     
   10.400000000000000        84.000000000000000        4.7481337173426592     
   10.400000000000000        84.800000000000011        4.7146249037759640     
   10.400000000000000        85.600000000000009        4.6810119598644446     
   10.400000000000000        86.400000000000006        4.6536396123571748     
   10.400000000000000        87.200000000000003        4.6306764806970975     
   10.400000000000000        88.000000000000000        4.6130318560206520     
   10.400000000000000        88.800000000000011        4.6003554937011426     
   10.400000000000000        89.600000000000009        4.5929919669863608     
   10.400000000000000        90.400000000000006        4.5898565119314769     
   10.400000000000000        91.200000000000003        4.5894982274857616     
   10.400000000000000        92.000000000000000        4.5901528130022307     
   10.400000000000000        92.800000000000011        4.5911945171281729     
   10.400000000000000        93.600000000000009        4.5925944525298545     
   10.400000000000000        94.400000000000006        4.5936936058058446     
   10.400000000000000        95.200000000000003        4.5938833791194664     
   10.400000000000000        96.000000000000000        4.5932360938915764     
   10.400000000000000        96.800000000000011        4.5927752230123655     
   10.400000000000000        97.600000000000009        4.5937379187960294     
   10.400000000000000        98.400000000000006        4.5925101335457184     
   10.400000000000000        99.200000000000003        4.5920546566619729     
   10.400000000000000        100.00000000000000        4.5927806475502839     
   10.400000000000000        100.80000000000001        4.5941268642321660     
   10.400000000000000        101.60000000000001        4.5954222997280123     
   10.400000000000000        102.40000000000001        4.5964043716331409     

   11.200000000000001       0.80000000000000004        4.5967063425010952     
   11.200000000000001        1.6000000000000001        4.5981767297034022     
   11.200000000000001        2.4000000000000004        4.5998156640300154     
   11.200000000000001        3.2000000000000002        4.6005845754342882     
   11.200000000000001        4.0000000000000000        4.6029566550114236     
   11.200000000000001        4.8000000000000007        4.6034376638881955     
   11.200000000000001        5.6000000000000005        4.6032621204757556     
   11.200000000000001        6.4000000000000004        4.6044969836089296     
   11.200000000000001        7.2000000000000002        4.6036403484223598     
   11.200000000000001        8.0000000000000000        4.6031060575553928     
   11.200000000000001        8.8000000000000007        4.6018542340239330     
   11.200000000000001        9.6000000000000014        4.5991183161556748     
   11.200000000000001        10.400000000000000        4.5960365443314535     
   11.200000000000001        11.200000000000001        4.5911324349619278     
   11.200000000000001        12.000000000000000        4.5843826895423021     
   11.200000000000001        12.800000000000001        4.5779647038710012     
   11.200000000000001        13.600000000000001        4.5697069996285231     
   11.200000000000001        14.400000000000000        4.5615688016966747     
   11.200000000000001        15.200000000000001        4.5535057635391949     
   11.200000000000001        16.000000000000000        4.5461669295337437     
   11.200000000000001        16.800000000000001        4.5395160021514540     
   11.200000000000001        17.600000000000001        4.5337134513864541     
   11.200000000000001        18.400000000000002        4.5284643588273132     
   11.200000000000001        19.200000000000003        4.5263189430805291     
   11.200000000000001        20.000000000000000        4.5238353859051026     
   11.200000000000001        20.800000000000001        4.5231906436840816     
   11.200000000000001        21.600000000000001        4.5233500177301709     
   11.200000000000001        22.400000000000002        4.5254859332160340     
   11.200000000000001        23.200000000000003        4.5295658843937190     
   11.200000000000001        24.000000000000000        4.5328550526186886     
   11.200000000000001        24.800000000000001        4.5385241741026547     
   11.200000000000001        25.600000000000001        4.5455902301832980     
   11.200000000000001        26.400000000000002        4.5534167992530303     
   11.200000000000001        27.200000000000003        4.5619219829092925     
   11.200000000000001        28.000000000000000        4.5701832178259574     
   11.200000000000001        28.800000000000001        4.5779057515498778     
   11.200000000000001        29.600000000000001        4.5850225654563692     
   11.200000000000001        30.400000000000002        4.5905039262053426     
   11.200000000000001        31.200000000000003        4.5957025645653582     
   11.200000000000001        32.000000000000000        4.5988299664096042     
   11.200000000000001        32.800000000000004        4.6023900758161105     
   11.200000000000001        33.600000000000001        4.6029793418096627     
   11.200000000000001        34.399999999999999        4.6048402955350332     
   11.200000000000001        35.200000000000003        4.6033466840278461     
   11.200000000000001        36.000000000000000        4.6020361107712509     
   11.200000000000001        36.800000000000004        4.5996793446375133     
   11.200000000000001        37.600000000000001        4.5962506669494765     
   11.200000000000001        38.400000000000006        4.5935441646356852     
   11.200000000000001        39.200000000000003        4.5933050685577630     
   11.200000000000001        40.000000000000000        4.5906462853645724     
   11.200000000000001        40.800000000000004        4.5931519266348788     
   11.200000000000001        41.600000000000001        4.5982173865794476     
   11.200000000000001        42.400000000000006        4.6067809679646787     
   11.200000000000001        43.200000000000003        4.6212396585674069     
   11.200000000000001        44.000000000000000        4.6431798535888271     
   11.200000000000001        44.800000000000004        4.6687646465096435     
   11.200000000000001        45.600000000000001        4.6977881074717445     
   11.200000000000001        46.400000000000006        4.7338650049724160     
   11.200000000000001        47.200000000000003        4.7689301801731219     
   11.200000000000001        48.000000000000000        4.8029048297045049     
   11.200000000000001        48.800000000000004        4.8331822687355288     
   11.200000000000001        49.600000000000001        4.8572650739251282     
   11.200000000000001        50.400000000000006        4.8728072711451560     
   11.200000000000001        51.200000000000003        4.8780063634235926     
   11.200000000000001        52.000000000000000        4.8727482315956001     
   11.200000000000001        52.800000000000004        4.8578133512562580     
   11.200000000000001        53.600000000000001        4.8355345465987343     
   11.200000000000001        54.400000000000006        4.8058130850150915     
   11.200000000000001        55.200000000000003        4.7708047210009079     
   11.200000000000001        56.000000000000000        4.7363131107982346     
   11.200000000000001        56.800000000000004        4.7022302346632943     
   11.200000000000001        57.600000000000001        4.6714398383950009     
   11.200000000000001        58.400000000000006        4.6454111379590204     
   11.200000000000001        59.200000000000003        4.6249094145461180     
   11.200000000000001        60.000000000000000        4.6103666147564279     
   11.200000000000001        60.800000000000004        4.6004728462504927     
   11.200000000000001        61.600000000000001        4.5965824450621700     
   11.200000000000001        62.400000000000006        4.5949028927780704     
   11.200000000000001        63.200000000000003        4.5946574764868364     
   11.200000000000001        64.000000000000000        4.5960968551949124     
   11.200000000000001        64.799999999999997        4.5967169190197819     
   11.200000000000001        65.600000000000009        4.5959795421783918     
   11.200000000000001        66.400000000000006        4.5959894115772260     
   11.200000000000001        67.200000000000003        4.5949847109241047     
   11.200000000000001        68.000000000000000        4.5928349687286261     
   11.200000000000001        68.799999999999997        4.5921006614435305     
   11.200000000000001        69.600000000000009        4.5924771654725207     
   11.200000000000001        70.400000000000006        4.5982042924970736     
   11.200000000000001        71.200000000000003        4.6071145611259139     
   11.200000000000001        72.000000000000000        4.6212214876582163     
   11.200000000000001        72.799999999999997        4.6413318793417986     
   11.200000000000001        73.600000000000009        4.6670630786394671     
   11.200000000000001        74.400000000000006        4.6981379080055481     
   11.200000000000001        75.200000000000003        4.7311575135432111     
   11.200000000000001        76.000000000000000        4.7664406351836233     
   11.200000000000001        76.800000000000011        4.8011351684474137     
   11.200000000000001        77.600000000000009        4.8288664306164879     
   11.200000000000001        78.400000000000006        4.8517971752205442     
   11.200000000000001        79.200000000000003        4.8665781436270548     
   11.200000000000001        80.000000000000000        4.8709657255784702     
   11.200000000000001        80.800000000000011        4.8643259568811956     
   11.200000000000001        81.600000000000009        4.8475018423262597     
   11.200000000000001        82.400000000000006        4.8226820957486174     
   11.200000000000001        83.200000000000003        4.7920188766703014     
   11.200000000000001        84.000000000000000        4.7575634624922891     
   11.200000000000001        84.800000000000011        4.7225524356814077     
   11.200000000000001        85.600000000000009        4.6895234709264821     
   11.200000000000001        86.400000000000006        4.6603988072577618     
   11.200000000000001        87.200000000000003        4.6369192224274336     
   11.200000000000001        88.000000000000000        4.6165269316584352     
   11.200000000000001        88.800000000000011        4.6076736929153492     
   11.200000000000001        89.600000000000009        4.6011757843802119     
   11.200000000000001        90.400000000000006        4.5987416521540183     
   11.200000000000001        91.200000000000003        4.5987445001820433     
   11.200000000000001        92.000000000000000        4.5995412736613934     
   11.200000000000001        92.800000000000011        4.6002086845209593     
   11.200000000000001        93.600000000000009        4.6033350874749903     
   11.200000000000001        94.400000000000006        4.6015903589676865     
   11.200000000000001        95.200000000000003        4.6000686910537842     
   11.200000000000001        96.000000000000000        4.5978327532572374     
   11.200000000000001        96.800000000000011        4.5960822151015215     
   11.200000000000001        97.600000000000009        4.5942256865193212     
   11.200000000000001        98.400000000000006        4.5931385522231363     
   11.200000000000001        99.200000000000003        4.5925097045370897     
   11.200000000000001        100.00000000000000        4.5911895005886834     
   11.200000000000001        100.80000000000001        4.5922570624096943     
   11.200000000000001        101.60000000000001        4.5944617843440589     
   11.200000000000001        102.40000000000001        4.5954769203057175     

   12.000000000000000       0.80000000000000004        4.5953216105255184     
   12.000000000000000        1.6000000000000001        4.5975232135073600     
   12.000000000000000        2.4000000000000004        4.5992320451064757     
   12.000000000000000        3.2000000000000002        4.6004946549283199     
   12.000000000000000        4.0000000000000000        4.6026754132961960     
   12.000000000000000        4.8000000000000007        4.6030547166492219     
   12.000000000000000        5.6000000000000005        4.6038875944339352     
   12.000000000000000        6.4000000000000004        4.6040687779895926     
   12.000000000000000        7.2000000000000002        4.6034073357222791     
   12.000000000000000        8.0000000000000000        4.6019349819297171     
   12.000000000000000        8.8000000000000007        4.6008462226553819     
   12.000000000000000        9.6000000000000014        4.5968943797281909     
   12.000000000000000        10.400000000000000        4.5940430427731762     
   12.000000000000000        11.200000000000001        4.5871298443821651     
   12.000000000000000        12.000000000000000        4.5796287342403010     
   12.000000000000000        12.800000000000001        4.5704981104167217     
   12.000000000000000        13.600000000000001        4.5625634093601377     
   12.000000000000000        14.400000000000000        4.5534861082957505     
   12.000000000000000        15.200000000000001        4.5447304862685947     
   12.000000000000000        16.000000000000000        4.5364182205961159     
   12.000000000000000        16.800000000000001        4.5298123448348813     
   12.000000000000000        17.600000000000001        4.5243406534971102     
   12.000000000000000        18.400000000000002        4.5199589461059198     
   12.000000000000000        19.200000000000003        4.5170206541510245     
   12.000000000000000        20.000000000000000        4.5150208581754558     
   12.000000000000000        20.800000000000001        4.5144078292927423     
   12.000000000000000        21.600000000000001        4.5148617597940044     
   12.000000000000000        22.400000000000002        4.5164676469229219     
   12.000000000000000        23.200000000000003        4.5198964229173111     
   12.000000000000000        24.000000000000000        4.5248063933791940     
   12.000000000000000        24.800000000000001        4.5293349355041563     
   12.000000000000000        25.600000000000001        4.5360905740318183     
   12.000000000000000        26.400000000000002        4.5447349548423137     
   12.000000000000000        27.200000000000003        4.5530730017098247     
   12.000000000000000        28.000000000000000        4.5642146492436870     
   12.000000000000000        28.800000000000001        4.5705418437823280     
   12.000000000000000        29.600000000000001        4.5787551177359243     
   12.000000000000000        30.400000000000002        4.5864985399731468     
   12.000000000000000        31.200000000000003        4.5926611512228499     
   12.000000000000000        32.000000000000000        4.5974139971068908     
   12.000000000000000        32.800000000000004        4.6010287782032684     
   12.000000000000000        33.600000000000001        4.6029960824952045     
   12.000000000000000        34.399999999999999        4.6047061069267716     
   12.000000000000000        35.200000000000003        4.6037717014909090     
   12.000000000000000        36.000000000000000        4.6023967129733308     
   12.000000000000000        36.800000000000004        4.5994127330836792     
   12.000000000000000        37.600000000000001        4.5970233223191137     
   12.000000000000000        38.400000000000006        4.5940682000044299     
   12.000000000000000        39.200000000000003        4.5899929121286878     
   12.000000000000000        40.000000000000000        4.5910620677357388     
   12.000000000000000        40.800000000000004        4.5930569119722451     
   12.000000000000000        41.600000000000001        4.5972527889929289     
   12.000000000000000        42.400000000000006        4.6063671576817411     
   12.000000000000000        43.200000000000003        4.6198900959599465     
   12.000000000000000        44.000000000000000        4.6404374417104837     
   12.000000000000000        44.800000000000004        4.6668365264690852     
   12.000000000000000        45.600000000000001        4.6963856344360808     
   12.000000000000000        46.400000000000006        4.7314905466125898     
   12.000000000000000        47.200000000000003        4.7657048683972638     
   12.000000000000000        48.000000000000000        4.7992323857190184     
   12.000000000000000        48.800000000000004        4.8292000098100232     
   12.000000000000000        49.600000000000001        4.8529413712869953     
   12.000000000000000        50.400000000000006        4.8685501046777206     
   12.000000000000000        51.200000000000003        4.8736445241456261     
   12.000000000000000        52.000000000000000        4.8690139848690528     
   12.000000000000000        52.800000000000004        4.8540082979285408     
   12.000000000000000        53.600000000000001        4.8308218712614250     
   12.000000000000000        54.400000000000006        4.8012878148852822     
   12.000000000000000        55.200000000000003        4.7686290581106707     
   12.000000000000000        56.000000000000000        4.7346641712174939     
   12.000000000000000        56.800000000000004        4.7010766922161649     
   12.000000000000000        57.600000000000001        4.6708048650751097     
   12.000000000000000        58.400000000000006        4.6462376246650940     
   12.000000000000000        59.200000000000003        4.6250551766599530     
   12.000000000000000        60.000000000000000        4.6102941324566844     
   12.000000000000000        60.800000000000004        4.6014900114214043     
   12.000000000000000        61.600000000000001        4.5969352249369964     
   12.000000000000000        62.400000000000006        4.5952558674708603     
   12.000000000000000        63.200000000000003        4.5954331170220408     
   12.000000000000000        64.000000000000000        4.5955852538152948     
   12.000000000000000        64.799999999999997        4.5970662124253652     
   12.000000000000000        65.600000000000009        4.5977308215654382     
   12.000000000000000        66.400000000000006        4.5974170657910705     
   12.000000000000000        67.200000000000003        4.5957595502089834     
   12.000000000000000        68.000000000000000        4.5938237993182858     
   12.000000000000000        68.799999999999997        4.5928494020855908     
   12.000000000000000        69.600000000000009        4.5940805608299415     
   12.000000000000000        70.400000000000006        4.5982349986364648     
   12.000000000000000        71.200000000000003        4.6082457794209661     
   12.000000000000000        72.000000000000000        4.6223731460582735     
   12.000000000000000        72.799999999999997        4.6426970544800019     
   12.000000000000000        73.600000000000009        4.6682415338465022     
   12.000000000000000        74.400000000000006        4.6997285613406765     
   12.000000000000000        75.200000000000003        4.7342782684887368     
   12.000000000000000        76.000000000000000        4.7695775965301941     
   12.000000000000000        76.800000000000011        4.8038112995042743     
   12.000000000000000        77.600000000000009        4.8344368992395879     
   12.000000000000000        78.400000000000006        4.8569786212442692     
   12.000000000000000        79.200000000000003        4.8700568971827121     
   12.000000000000000        80.000000000000000        4.8752656282987044     
   12.000000000000000        80.800000000000011        4.8682774295887148     
   12.000000000000000        81.600000000000009        4.8510268970484285     
   12.000000000000000        82.400000000000006        4.8258569487688305     
   12.000000000000000        83.200000000000003        4.7946458814176891     
   12.000000000000000        84.000000000000000        4.7617429084575944     
   12.000000000000000        84.800000000000011        4.7265060640242726     
   12.000000000000000        85.600000000000009        4.6944082245487637     
   12.000000000000000        86.400000000000006        4.6660281963067645     
   12.000000000000000        87.200000000000003        4.6440515992799520     
   12.000000000000000        88.000000000000000        4.6293852056720093     
   12.000000000000000        88.800000000000011        4.6189472418915747     
   12.000000000000000        89.600000000000009        4.6127446583258287     
   12.000000000000000        90.400000000000006        4.6121961190081002     
   12.000000000000000        91.200000000000003        4.6129390411781870     
   12.000000000000000        92.000000000000000        4.6140247574141453     
   12.000000000000000        92.800000000000011        4.6145705433321700     
   12.000000000000000        93.600000000000009        4.6143679627455167     
   12.000000000000000        94.400000000000006        4.6109709612059344     
   12.000000000000000        95.200000000000003        4.6096070170120127     
   12.000000000000000        96.000000000000000        4.6059750914016284     
   12.000000000000000        96.800000000000011        4.6017865425516717     
   12.000000000000000        97.600000000000009        4.5979028542076046     
   12.000000000000000        98.400000000000006        4.5951393696865965     
   12.000000000000000        99.200000000000003        4.5915697581633399     
   12.000000000000000        100.00000000000000        4.5921297726861612     
   12.000000000000000        100.80000000000001        4.5916097844429524     
   12.000000000000000        101.60000000000001        4.5926328969078583     
   12.000000000000000        102.40000000000001        4.5940345898133783     

   12.800000000000001       0.80000000000000004        4.5944806343032303     
   12.800000000000001        1.6000000000000001        4.5963703243062115     
   12.800000000000001        2.4000000000000004        4.5982103005481632     
   12.800000000000001        3.2000000000000002        4.6006940070418327     
   12.800000000000001        4.0000000000000000        4.6001245706023601     
   12.800000000000001        4.8000000000000007        4.6029588340230143     
   12.800000000000001        5.6000000000000005        4.6039016824040342     
   12.800000000000001        6.4000000000000004        4.6041671651209013     
   12.800000000000001        7.2000000000000002        4.6036630571963739     
   12.800000000000001        8.0000000000000000        4.6024269664544182     
   12.800000000000001        8.8000000000000007        4.6000103251068785     
   12.800000000000001        9.6000000000000014        4.5961129469302016     
   12.800000000000001        10.400000000000000        4.5905385182200282     
   12.800000000000001        11.200000000000001        4.5839441682299356     
   12.800000000000001        12.000000000000000        4.5744299710677199     
   12.800000000000001        12.800000000000001        4.5652815188006315     
   12.800000000000001        13.600000000000001        4.5559776923769961     
   12.800000000000001        14.400000000000000        4.5467731427947298     
   12.800000000000001        15.200000000000001        4.5382666042247557     
   12.800000000000001        16.000000000000000        4.5276575367058456     
   12.800000000000001        16.800000000000001        4.5216969497780415     
   12.800000000000001        17.600000000000001        4.5158612646806695     
   12.800000000000001        18.400000000000002        4.5128848834140110     
   12.800000000000001        19.200000000000003        4.5095188489802833     
   12.800000000000001        20.000000000000000        4.5089769800162918     
   12.800000000000001        20.800000000000001        4.5085921294989788     
   12.800000000000001        21.600000000000001        4.5089657412220285     
   12.800000000000001        22.400000000000002        4.5102439072679381     
   12.800000000000001        23.200000000000003        4.5126348119879154     
   12.800000000000001        24.000000000000000        4.5160745763457717     
   12.800000000000001        24.800000000000001        4.5212742439164781     
   12.800000000000001        25.600000000000001        4.5282950872223289     
   12.800000000000001        26.400000000000002        4.5367223761170692     
   12.800000000000001        27.200000000000003        4.5451427562723961     
   12.800000000000001        28.000000000000000        4.5550864274847047     
   12.800000000000001        28.800000000000001        4.5651942089939057     
   12.800000000000001        29.600000000000001        4.5745580306406293     
   12.800000000000001        30.400000000000002        4.5829529758340977     
   12.800000000000001        31.200000000000003        4.5900796961120331     
   12.800000000000001        32.000000000000000        4.5963419006814608     
   12.800000000000001        32.800000000000004        4.5994358979590695     
   12.800000000000001        33.600000000000001        4.6019210748078816     
   12.800000000000001        34.399999999999999        4.6033399595515050     
   12.800000000000001        35.200000000000003        4.6036342526919114     
   12.800000000000001        36.000000000000000        4.6026483709071080     
   12.800000000000001        36.800000000000004        4.6005985310253239     
   12.800000000000001        37.600000000000001        4.5976359234371342     
   12.800000000000001        38.400000000000006        4.5949094216636244     
   12.800000000000001        39.200000000000003        4.5929843172321769     
   12.800000000000001        40.000000000000000        4.5916340562221025     
   12.800000000000001        40.800000000000004        4.5930922063188655     
   12.800000000000001        41.600000000000001        4.5972516647532791     
   12.800000000000001        42.400000000000006        4.6065423256890554     
   12.800000000000001        43.200000000000003        4.6185827889495705     
   12.800000000000001        44.000000000000000        4.6373899983115106     
   12.800000000000001        44.800000000000004        4.6607715257675810     
   12.800000000000001        45.600000000000001        4.6910443030727009     
   12.800000000000001        46.400000000000006        4.7227658156347223     
   12.800000000000001        47.200000000000003        4.7558593916529155     
   12.800000000000001        48.000000000000000        4.7882142922273294     
   12.800000000000001        48.800000000000004        4.8160998929271326     
   12.800000000000001        49.600000000000001        4.8390188783739259     
   12.800000000000001        50.400000000000006        4.8547555481245821     
   12.800000000000001        51.200000000000003        4.8565436681743428     
   12.800000000000001        52.000000000000000        4.8546617531530423     
   12.800000000000001        52.800000000000004        4.8404681589703866     
   12.800000000000001        53.600000000000001        4.8187918117584738     
   12.800000000000001        54.400000000000006        4.7910973950544067     
   12.800000000000001        55.200000000000003        4.7589651250050089     
   12.800000000000001        56.000000000000000        4.7259112237598586     
   12.800000000000001        56.800000000000004        4.6941462782700194     
   12.800000000000001        57.600000000000001        4.6658180426979357     
   12.800000000000001        58.400000000000006        4.6420659094151047     
   12.800000000000001        59.200000000000003        4.6219543126957445     
   12.800000000000001        60.000000000000000        4.6102435246770597     
   12.800000000000001        60.800000000000004        4.6011221385402106     
   12.800000000000001        61.600000000000001        4.5976986795019084     
   12.800000000000001        62.400000000000006        4.5953045249014854     
   12.800000000000001        63.200000000000003        4.5955815950373360     
   12.800000000000001        64.000000000000000        4.5971930081351777     
   12.800000000000001        64.799999999999997        4.5980857837173943     
   12.800000000000001        65.600000000000009        4.5951737319581838     
   12.800000000000001        66.400000000000006        4.5986310038097882     
   12.800000000000001        67.200000000000003        4.5967089252043181     
   12.800000000000001        68.000000000000000        4.5942548180556377     
   12.800000000000001        68.799999999999997        4.5934888258218276     
   12.800000000000001        69.600000000000009        4.5944830085177850     
   12.800000000000001        70.400000000000006        4.5995468192244786     
   12.800000000000001        71.200000000000003        4.6075408332420915     
   12.800000000000001        72.000000000000000        4.6224413853682691     
   12.800000000000001        72.799999999999997        4.6419211989941376     
   12.800000000000001        73.600000000000009        4.6672812604619116     
   12.800000000000001        74.400000000000006        4.6977477697138630     
   12.800000000000001        75.200000000000003        4.7315619695901541     
   12.800000000000001        76.000000000000000        4.7656561922182439     
   12.800000000000001        76.800000000000011        4.7991204264422569     
   12.800000000000001        77.600000000000009        4.8295449690534529     
   12.800000000000001        78.400000000000006        4.8509616538864346     
   12.800000000000001        79.200000000000003        4.8649387697119311     
   12.800000000000001        80.000000000000000        4.8690903599884008     
   12.800000000000001        80.800000000000011        4.8621921361819052     
   12.800000000000001        81.600000000000009        4.8446325070191740     
   12.800000000000001        82.400000000000006        4.8208603863819182     
   12.800000000000001        83.200000000000003        4.7911071073132154     
   12.800000000000001        84.000000000000000        4.7560864240068277     
   12.800000000000001        84.800000000000011        4.7250198858591492     
   12.800000000000001        85.600000000000009        4.6958640580074453     
   12.800000000000001        86.400000000000006        4.6712112437823450     
   12.800000000000001        87.200000000000003        4.6521006186643339     
   12.800000000000001        88.000000000000000        4.6403397907285502     
   12.800000000000001        88.800000000000011        4.6326981678166508     
   12.800000000000001        89.600000000000009        4.6303506161439030     
   12.800000000000001        90.400000000000006        4.6308334070532995     
   12.800000000000001        91.200000000000003        4.6322641804239701     
   12.800000000000001        92.000000000000000        4.6342796704208649     
   12.800000000000001        92.800000000000011        4.6335765169053991     
   12.800000000000001        93.600000000000009        4.6328866121826922     
   12.800000000000001        94.400000000000006        4.6303864089371070     
   12.800000000000001        95.200000000000003        4.6254705002142851     
   12.800000000000001        96.000000000000000        4.6182357923821780     
   12.800000000000001        96.800000000000011        4.6111064156717552     
   12.800000000000001        97.600000000000009        4.6045375443790331     
   12.800000000000001        98.400000000000006        4.5992235132907240     
   12.800000000000001        99.200000000000003        4.5958341378521705     
   12.800000000000001        100.00000000000000        4.5925843070861845     
   12.800000000000001        100.80000000000001        4.5907807908099798     
   12.800000000000001        101.60000000000001        4.5917234509332996     
   12.800000000000001        102.40000000000001        4.5924395557956510     

   13.600000000000001       0.80000000000000004        4.5939398001521079     
   13.600000000000001        1.6000000000000001        4.5950160967504603     
   13.600000000000001        2.4000000000000004        4.5972957409304129     
   13.600000000000001        3.2000000000000002        4.5993861175887378     
   13.600000000000001        4.0000000000000000        4.6027022852049164     
   13.600000000000001        4.8000000000000007        4.6028881434497508     
   13.600000000000001        5.6000000000000005        4.6040744567911744     
   13.600000000000001        6.4000000000000004        4.6061250645035505     
   13.600000000000001        7.2000000000000002        4.6035174945470239     
   13.600000000000001        8.0000000000000000        4.6003504805869531     
   13.600000000000001        8.8000000000000007        4.5985528541868925     
   13.600000000000001        9.6000000000000014        4.5933703933072731     
   13.600000000000001        10.400000000000000        4.5866408662940739     
   13.600000000000001        11.200000000000001        4.5804691370188664     
   13.600000000000001        12.000000000000000        4.5703301030099031     
   13.600000000000001        12.800000000000001        4.5599616720346114     
   13.600000000000001        13.600000000000001        4.5489034932608190     
   13.600000000000001        14.400000000000000        4.5389469518613605     
   13.600000000000001        15.200000000000001        4.5300059092271940     
   13.600000000000001        16.000000000000000        4.5220837249019672     
   13.600000000000001        16.800000000000001        4.5178696251820281     
   13.600000000000001        17.600000000000001        4.5111176813496101     
   13.600000000000001        18.400000000000002        4.5082811611076741     
   13.600000000000001        19.200000000000003        4.5069955526580365     
   13.600000000000001        20.000000000000000        4.5059574094663457     
   13.600000000000001        20.800000000000001        4.5054466147904799     
   13.600000000000001        21.600000000000001        4.5057113096910433     
   13.600000000000001        22.400000000000002        4.5073555532271090     
   13.600000000000001        23.200000000000003        4.5084623575159881     
   13.600000000000001        24.000000000000000        4.5110213245187776     
   13.600000000000001        24.800000000000001        4.5163131227970315     
   13.600000000000001        25.600000000000001        4.5220987459424826     
   13.600000000000001        26.400000000000002        4.5299579556636438     
   13.600000000000001        27.200000000000003        4.5392115326706248     
   13.600000000000001        28.000000000000000        4.5490791057376798     
   13.600000000000001        28.800000000000001        4.5587323761821352     
   13.600000000000001        29.600000000000001        4.5703292544728829     
   13.600000000000001        30.400000000000002        4.5788538086121413     
   13.600000000000001        31.200000000000003        4.5869983820987121     
   13.600000000000001        32.000000000000000        4.5941434740045928     
   13.600000000000001        32.800000000000004        4.5992232151018397     
   13.600000000000001        33.600000000000001        4.6019104611472352     
   13.600000000000001        34.399999999999999        4.6040203766173811     
   13.600000000000001        35.200000000000003        4.6037740308038835     
   13.600000000000001        36.000000000000000        4.6027691632182890     
   13.600000000000001        36.800000000000004        4.6016552150925891     
   13.600000000000001        37.600000000000001        4.5980907361572374     
   13.600000000000001        38.400000000000006        4.5955772703944948     
   13.600000000000001        39.200000000000003        4.5929807504437372     
   13.600000000000001        40.000000000000000        4.5907779638116439     
   13.600000000000001        40.800000000000004        4.5923102695552522     
   13.600000000000001        41.600000000000001        4.5960059760827177     
   13.600000000000001        42.400000000000006        4.6028373466560373     
   13.600000000000001        43.200000000000003        4.6155925123735937     
   13.600000000000001        44.000000000000000        4.6321506136881503     
   13.600000000000001        44.800000000000004        4.6541185937804981     
   13.600000000000001        45.600000000000001        4.6805823418439987     
   13.600000000000001        46.400000000000006        4.7104693076477089     
   13.600000000000001        47.200000000000003        4.7414436749287292     
   13.600000000000001        48.000000000000000        4.7713669603206172     
   13.600000000000001        48.800000000000004        4.7968918562901273     
   13.600000000000001        49.600000000000001        4.8178897950246382     
   13.600000000000001        50.400000000000006        4.8311328415111188     
   13.600000000000001        51.200000000000003        4.8364102279339418     
   13.600000000000001        52.000000000000000        4.8323406445259085     
   13.600000000000001        52.800000000000004        4.8187270829193256     
   13.600000000000001        53.600000000000001        4.7985247211647657     
   13.600000000000001        54.400000000000006        4.7729873276711858     
   13.600000000000001        55.200000000000003        4.7431317097810872     
   13.600000000000001        56.000000000000000        4.7119893358129152     
   13.600000000000001        56.800000000000004        4.6830603991030131     
   13.600000000000001        57.600000000000001        4.6572990940385610     
   13.600000000000001        58.400000000000006        4.6365379848736303     
   13.600000000000001        59.200000000000003        4.6191796939302847     
   13.600000000000001        60.000000000000000        4.6050254054432491     
   13.600000000000001        60.800000000000004        4.6019039122635812     
   13.600000000000001        61.600000000000001        4.5964159008490126     
   13.600000000000001        62.400000000000006        4.5953414954080234     
   13.600000000000001        63.200000000000003        4.5957181930012574     
   13.600000000000001        64.000000000000000        4.5978067686864712     
   13.600000000000001        64.799999999999997        4.5982112636558750     
   13.600000000000001        65.600000000000009        4.6000169027451854     
   13.600000000000001        66.400000000000006        4.5980744222638874     
   13.600000000000001        67.200000000000003        4.5977446548802297     
   13.600000000000001        68.000000000000000        4.5956155910642158     
   13.600000000000001        68.799999999999997        4.5934356805807282     
   13.600000000000001        69.600000000000009        4.5950101008032398     
   13.600000000000001        70.400000000000006        4.5984744068528762     
   13.600000000000001        71.200000000000003        4.6063800707712801     
   13.600000000000001        72.000000000000000        4.6192109911280790     
   13.600000000000001        72.799999999999997        4.6381986660975576     
   13.600000000000001        73.600000000000009        4.6622806170546838     
   13.600000000000001        74.400000000000006        4.6909831157913251     
   13.600000000000001        75.200000000000003        4.7229120251683883     
   13.600000000000001        76.000000000000000        4.7570101310577870     
   13.600000000000001        76.800000000000011        4.7881066138676545     
   13.600000000000001        77.600000000000009        4.8158353477046267     
   13.600000000000001        78.400000000000006        4.8365795247757317     
   13.600000000000001        79.200000000000003        4.8497413622690759     
   13.600000000000001        80.000000000000000        4.8531371604103235     
   13.600000000000001        80.800000000000011        4.8469524558783261     
   13.600000000000001        81.600000000000009        4.8308613582241255     
   13.600000000000001        82.400000000000006        4.8061826905040252     
   13.600000000000001        83.200000000000003        4.7800560462138728     
   13.600000000000001        84.000000000000000        4.7501309135927734     
   13.600000000000001        84.800000000000011        4.7210104800320725     
   13.600000000000001        85.600000000000009        4.6954523098300145     
   13.600000000000001        86.400000000000006        4.6758034502662964     
   13.600000000000001        87.200000000000003        4.6594220892259059     
   13.600000000000001        88.000000000000000        4.6523981080804111     
   13.600000000000001        88.800000000000011        4.6492817058168461     
   13.600000000000001        89.600000000000009        4.6512509878542732     
   13.600000000000001        90.400000000000006        4.6546302785935110     
   13.600000000000001        91.200000000000003        4.6576932762842409     
   13.600000000000001        92.000000000000000        4.6616047954060162     
   13.600000000000001        92.800000000000011        4.6609483635202666     
   13.600000000000001        93.600000000000009        4.6580160364685401     
   13.600000000000001        94.400000000000006        4.6506328791197751     
   13.600000000000001        95.200000000000003        4.6441578041288878     
   13.600000000000001        96.000000000000000        4.6343272587322843     
   13.600000000000001        96.800000000000011        4.6232196830552539     
   13.600000000000001        97.600000000000009        4.6139668031507401     
   13.600000000000001        98.400000000000006        4.6054813410631406     
   13.600000000000001        99.200000000000003        4.5988684885266489     
   13.600000000000001        100.00000000000000        4.5944540910620093     
   13.600000000000001        100.80000000000001        4.5919342360233051     
   13.600000000000001        101.60000000000001        4.5913549510389489     
   13.600000000000001        102.40000000000001        4.5919662569247377     

   14.400000000000000       0.80000000000000004        4.5926082095783816     
   14.400000000000000        1.6000000000000001        4.5943746180173930     
   14.400000000000000        2.4000000000000004        4.5967066136208139     
   14.400000000000000        3.2000000000000002        4.6007083903586246     
   14.400000000000000        4.0000000000000000        4.6013731833519289     
   14.400000000000000        4.8000000000000007        4.6029210827145004     
   14.400000000000000        5.6000000000000005        4.6038015300670727     
   14.400000000000000        6.4000000000000004        4.6039878234748892     
   14.400000000000000        7.2000000000000002        4.6032770867043817     
   14.400000000000000        8.0000000000000000        4.6005858950150644     
   14.400000000000000        8.8000000000000007        4.5970601766754680     
   14.400000000000000        9.6000000000000014        4.5918666416826124     
   14.400000000000000        10.400000000000000        4.5847854412133344     
   14.400000000000000        11.200000000000001        4.5760388422281464     
   14.400000000000000        12.000000000000000        4.5653135250332424     
   14.400000000000000        12.800000000000001        4.5556575671206252     
   14.400000000000000        13.600000000000001        4.5444170136175561     
   14.400000000000000        14.400000000000000        4.5342742829130049     
   14.400000000000000        15.200000000000001        4.5247411662280577     
   14.400000000000000        16.000000000000000        4.5170257598409345     
   14.400000000000000        16.800000000000001        4.5120847107713793     
   14.400000000000000        17.600000000000001        4.5066629004556322     
   14.400000000000000        18.400000000000002        4.5058716542272368     
   14.400000000000000        19.200000000000003        4.5052853776152935     
   14.400000000000000        20.000000000000000        4.5046473287251834     
   14.400000000000000        20.800000000000001        4.5045392693213451     
   14.400000000000000        21.600000000000001        4.5047750879459763     
   14.400000000000000        22.400000000000002        4.5049992856621044     
   14.400000000000000        23.200000000000003        4.5059880273978994     
   14.400000000000000        24.000000000000000        4.5080942239077109     
   14.400000000000000        24.800000000000001        4.5112257412834520     
   14.400000000000000        25.600000000000001        4.5164563056316522     
   14.400000000000000        26.400000000000002        4.5239358609337943     
   14.400000000000000        27.200000000000003        4.5345690584463965     
   14.400000000000000        28.000000000000000        4.5442209704262746     
   14.400000000000000        28.800000000000001        4.5533192968719591     
   14.400000000000000        29.600000000000001        4.5655092015544163     
   14.400000000000000        30.400000000000002        4.5764612755427780     
   14.400000000000000        31.200000000000003        4.5845573219199673     
   14.400000000000000        32.000000000000000        4.5923988579263506     
   14.400000000000000        32.800000000000004        4.5983995556254156     
   14.400000000000000        33.600000000000001        4.6015143442570512     
   14.400000000000000        34.399999999999999        4.6039382460084273     
   14.400000000000000        35.200000000000003        4.6042077650868256     
   14.400000000000000        36.000000000000000        4.6032340055005871     
   14.400000000000000        36.800000000000004        4.6011584868090489     
   14.400000000000000        37.600000000000001        4.5985771933286035     
   14.400000000000000        38.400000000000006        4.5960158750574482     
   14.400000000000000        39.200000000000003        4.5927448529048158     
   14.400000000000000        40.000000000000000        4.5905858497826459     
   14.400000000000000        40.800000000000004        4.5926789030917172     
   14.400000000000000        41.600000000000001        4.5953553724955967     
   14.400000000000000        42.400000000000006        4.6009414786183997     
   14.400000000000000        43.200000000000003        4.6107367660560143     
   14.400000000000000        44.000000000000000        4.6258913421304664     
   14.400000000000000        44.800000000000004        4.6443869401115467     
   14.400000000000000        45.600000000000001        4.6688688553048543     
   14.400000000000000        46.400000000000006        4.6948210326736852     
   14.400000000000000        47.200000000000003        4.7224094372136207     
   14.400000000000000        48.000000000000000        4.7481409016602756     
   14.400000000000000        48.800000000000004        4.7721616745318940     
   14.400000000000000        49.600000000000001        4.7906120344456049     
   14.400000000000000        50.400000000000006        4.8025820756218076     
   14.400000000000000        51.200000000000003        4.8067369107491373     
   14.400000000000000        52.000000000000000        4.8031184016039861     
   14.400000000000000        52.800000000000004        4.7908782747511571     
   14.400000000000000        53.600000000000001        4.7722390880109540     
   14.400000000000000        54.400000000000006        4.7489075072994096     
   14.400000000000000        55.200000000000003        4.7227700337085476     
   14.400000000000000        56.000000000000000        4.6952856938686143     
   14.400000000000000        56.800000000000004        4.6690189902681007     
   14.400000000000000        57.600000000000001        4.6454812630029707     
   14.400000000000000        58.400000000000006        4.6268165970133559     
   14.400000000000000        59.200000000000003        4.6124120977773977     
   14.400000000000000        60.000000000000000        4.6029832320256796     
   14.400000000000000        60.800000000000004        4.5967524675904077     
   14.400000000000000        61.600000000000001        4.5941276291667377     
   14.400000000000000        62.400000000000006        4.5926831250030871     
   14.400000000000000        63.200000000000003        4.5957156747901005     
   14.400000000000000        64.000000000000000        4.5978865350170386     
   14.400000000000000        64.799999999999997        4.6005729928019674     
   14.400000000000000        65.600000000000009        4.6007537016558251     
   14.400000000000000        66.400000000000006        4.5997557605981632     
   14.400000000000000        67.200000000000003        4.5989699773818682     
   14.400000000000000        68.000000000000000        4.5962882076517415     
   14.400000000000000        68.799999999999997        4.5948017206342975     
   14.400000000000000        69.600000000000009        4.5948905408316385     
   14.400000000000000        70.400000000000006        4.5977761666749108     
   14.400000000000000        71.200000000000003        4.6042898235275560     
   14.400000000000000        72.000000000000000        4.6165541476511347     
   14.400000000000000        72.799999999999997        4.6328570227725683     
   14.400000000000000        73.600000000000009        4.6562367427498410     
   14.400000000000000        74.400000000000006        4.6803341936536063     
   14.400000000000000        75.200000000000003        4.7099363785548256     
   14.400000000000000        76.000000000000000        4.7401172784305734     
   14.400000000000000        76.800000000000011        4.7692420126461172     
   14.400000000000000        77.600000000000009        4.7943366422904186     
   14.400000000000000        78.400000000000006        4.8128276955956490     
   14.400000000000000        79.200000000000003        4.8252828249254325     
   14.400000000000000        80.000000000000000        4.8280747367843730     
   14.400000000000000        80.800000000000011        4.8214861824349962     
   14.400000000000000        81.600000000000009        4.8066201785014133     
   14.400000000000000        82.400000000000006        4.7871762947231637     
   14.400000000000000        83.200000000000003        4.7624980643827994     
   14.400000000000000        84.000000000000000        4.7373053184024707     
   14.400000000000000        84.800000000000011        4.7132583725513788     
   14.400000000000000        85.600000000000009        4.6937010153146312     
   14.400000000000000        86.400000000000006        4.6794544984724658     
   14.400000000000000        87.200000000000003        4.6711572974537861     
   14.400000000000000        88.000000000000000        4.6693390699152761     
   14.400000000000000        88.800000000000011        4.6710241052447419     
   14.400000000000000        89.600000000000009        4.6747512712294723     
   14.400000000000000        90.400000000000006        4.6829352174967820     
   14.400000000000000        91.200000000000003        4.6892996712685369     
   14.400000000000000        92.000000000000000        4.6920890604946637     
   14.400000000000000        92.800000000000011        4.6913571532660789     
   14.400000000000000        93.600000000000009        4.6866575195502254     
   14.400000000000000        94.400000000000006        4.6781630215089303     
   14.400000000000000        95.200000000000003        4.6671959560813390     
   14.400000000000000        96.000000000000000        4.6542213717288670     
   14.400000000000000        96.800000000000011        4.6392347305704824     
   14.400000000000000        97.600000000000009        4.6256236647292859     
   14.400000000000000        98.400000000000006        4.6140139257235111     
   14.400000000000000        99.200000000000003        4.6040126098530960     
   14.400000000000000        100.00000000000000        4.5975844521698122     
   14.400000000000000        100.80000000000001        4.5934369978136296     
   14.400000000000000        101.60000000000001        4.5915080817268619     
   14.400000000000000        102.40000000000001        4.5913726021081436     

   15.200000000000001       0.80000000000000004        4.5921331582684006     
   15.200000000000001        1.6000000000000001        4.5937663810114593     
   15.200000000000001        2.4000000000000004        4.5962613914919501     
   15.200000000000001        3.2000000000000002        4.5992646230940304     
   15.200000000000001        4.0000000000000000        4.5982880594431981     
   15.200000000000001        4.8000000000000007        4.6032782902610085     
   15.200000000000001        5.6000000000000005        4.6038169616559133     
   15.200000000000001        6.4000000000000004        4.6039457176251757     
   15.200000000000001        7.2000000000000002        4.6031195642420331     
   15.200000000000001        8.0000000000000000        4.6000818347951107     
   15.200000000000001        8.8000000000000007        4.5959975017769121     
   15.200000000000001        9.6000000000000014        4.5904578566225966     
   15.200000000000001        10.400000000000000        4.5821780746378220     
   15.200000000000001        11.200000000000001        4.5728296693136157     
   15.200000000000001        12.000000000000000        4.5633096400181907     
   15.200000000000001        12.800000000000001        4.5517506786022839     
   15.200000000000001        13.600000000000001        4.5409717461522305     
   15.200000000000001        14.400000000000000        4.5282535648256763     
   15.200000000000001        15.200000000000001        4.5202283103406611     
   15.200000000000001        16.000000000000000        4.5131338564104029     
   15.200000000000001        16.800000000000001        4.5084782734086080     
   15.200000000000001        17.600000000000001        4.5060014393763552     
   15.200000000000001        18.400000000000002        4.5048241058239373     
   15.200000000000001        19.200000000000003        4.5045167270117856     
   15.200000000000001        20.000000000000000        4.5045290110928198     
   15.200000000000001        20.800000000000001        4.5045216863879087     
   15.200000000000001        21.600000000000001        4.5043935163970090     
   15.200000000000001        22.400000000000002        4.5043269469412683     
   15.200000000000001        23.200000000000003        4.5045475330714879     
   15.200000000000001        24.000000000000000        4.5061737244716262     
   15.200000000000001        24.800000000000001        4.5083144028497353     
   15.200000000000001        25.600000000000001        4.5110659835689226     
   15.200000000000001        26.400000000000002        4.5193733823132805     
   15.200000000000001        27.200000000000003        4.5290446898627073     
   15.200000000000001        28.000000000000000        4.5401082011384393     
   15.200000000000001        28.800000000000001        4.5518590818508500     
   15.200000000000001        29.600000000000001        4.5621824250802527     
   15.200000000000001        30.400000000000002        4.5725203319368219     
   15.200000000000001        31.200000000000003        4.5825502598829893     
   15.200000000000001        32.000000000000000        4.5900123640757036     
   15.200000000000001        32.800000000000004        4.5967376753814015     
   15.200000000000001        33.600000000000001        4.6016298733677212     
   15.200000000000001        34.399999999999999        4.6039610253836631     
   15.200000000000001        35.200000000000003        4.6036280498946907     
   15.200000000000001        36.000000000000000        4.6053224959525423     
   15.200000000000001        36.800000000000004        4.6021746528147895     
   15.200000000000001        37.600000000000001        4.6002716746421513     
   15.200000000000001        38.400000000000006        4.5969394751036390     
   15.200000000000001        39.200000000000003        4.5946731588062848     
   15.200000000000001        40.000000000000000        4.5906786540676912     
   15.200000000000001        40.800000000000004        4.5921055701627491     
   15.200000000000001        41.600000000000001        4.5930092136091751     
   15.200000000000001        42.400000000000006        4.5981056499936903     
   15.200000000000001        43.200000000000003        4.6066689022462377     
   15.200000000000001        44.000000000000000        4.6180687759536463     
   15.200000000000001        44.800000000000004        4.6347592851850736     
   15.200000000000001        45.600000000000001        4.6544231972822541     
   15.200000000000001        46.400000000000006        4.6772965895866161     
   15.200000000000001        47.200000000000003        4.7010744935683313     
   15.200000000000001        48.000000000000000        4.7238537913920604     
   15.200000000000001        48.800000000000004        4.7430303034984664     
   15.200000000000001        49.600000000000001        4.7605481205435742     
   15.200000000000001        50.400000000000006        4.7699063286031080     
   15.200000000000001        51.200000000000003        4.7730499259060828     
   15.200000000000001        52.000000000000000        4.7705831830908423     
   15.200000000000001        52.800000000000004        4.7586273774017434     
   15.200000000000001        53.600000000000001        4.7417025146871365     
   15.200000000000001        54.400000000000006        4.7224609556682084     
   15.200000000000001        55.200000000000003        4.6989048355617680     
   15.200000000000001        56.000000000000000        4.6748311428377827     
   15.200000000000001        56.800000000000004        4.6521687498114330     
   15.200000000000001        57.600000000000001        4.6320284238876681     
   15.200000000000001        58.400000000000006        4.6158998856643914     
   15.200000000000001        59.200000000000003        4.6042584266163313     
   15.200000000000001        60.000000000000000        4.5968646317025526     
   15.200000000000001        60.800000000000004        4.5926785368915173     
   15.200000000000001        61.600000000000001        4.5912949901695326     
   15.200000000000001        62.400000000000006        4.5918600614593013     
   15.200000000000001        63.200000000000003        4.5949179016394739     
   15.200000000000001        64.000000000000000        4.5974803541804503     
   15.200000000000001        64.799999999999997        4.5977031700325961     
   15.200000000000001        65.600000000000009        4.5986594468746125     
   15.200000000000001        66.400000000000006        4.5989590034936274     
   15.200000000000001        67.200000000000003        4.5989903902332019     
   15.200000000000001        68.000000000000000        4.5966977608454940     
   15.200000000000001        68.799999999999997        4.5951447908179759     
   15.200000000000001        69.600000000000009        4.5946353774428452     
   15.200000000000001        70.400000000000006        4.5966665615232145     
   15.200000000000001        71.200000000000003        4.6023254339012931     
   15.200000000000001        72.000000000000000        4.6122839231104562     
   15.200000000000001        72.799999999999997        4.6262783519469828     
   15.200000000000001        73.600000000000009        4.6448052768770101     
   15.200000000000001        74.400000000000006        4.6677624264530344     
   15.200000000000001        75.200000000000003        4.6936552489234487     
   15.200000000000001        76.000000000000000        4.7191043774969543     
   15.200000000000001        76.800000000000011        4.7452107454093060     
   15.200000000000001        77.600000000000009        4.7682106306803025     
   15.200000000000001        78.400000000000006        4.7849852397295027     
   15.200000000000001        79.200000000000003        4.7947414135846227     
   15.200000000000001        80.000000000000000        4.7967683842779891     
   15.200000000000001        80.800000000000011        4.7919428847199894     
   15.200000000000001        81.600000000000009        4.7788705291201667     
   15.200000000000001        82.400000000000006        4.7606893842189582     
   15.200000000000001        83.200000000000003        4.7415652426523778     
   15.200000000000001        84.000000000000000        4.7211834576696443     
   15.200000000000001        84.800000000000011        4.7033125538819549     
   15.200000000000001        85.600000000000009        4.6902108013267467     
   15.200000000000001        86.400000000000006        4.6823980691552052     
   15.200000000000001        87.200000000000003        4.6813472293415348     
   15.200000000000001        88.000000000000000        4.6860999941814336     
   15.200000000000001        88.800000000000011        4.6924522620455340     
   15.200000000000001        89.600000000000009        4.7044188732031653     
   15.200000000000001        90.400000000000006        4.7147109439140831     
   15.200000000000001        91.200000000000003        4.7220855439317084     
   15.200000000000001        92.000000000000000        4.7265499911914270     
   15.200000000000001        92.800000000000011        4.7249223318634845     
   15.200000000000001        93.600000000000009        4.7184914635613362     
   15.200000000000001        94.400000000000006        4.7078766577243627     
   15.200000000000001        95.200000000000003        4.6943789069726876     
   15.200000000000001        96.000000000000000        4.6747230503711412     
   15.200000000000001        96.800000000000011        4.6565083851358295     
   15.200000000000001        97.600000000000009        4.6389914638304708     
   15.200000000000001        98.400000000000006        4.6227373886049845     
   15.200000000000001        99.200000000000003        4.6106875211002754     
   15.200000000000001        100.00000000000000        4.6014158155191005     
   15.200000000000001        100.80000000000001        4.5949070742353353     
   15.200000000000001        101.60000000000001        4.5920490923842863     
   15.200000000000001        102.40000000000001        4.5911342476863917     

   16.000000000000000       0.80000000000000004        4.5912714408055910     
   16.000000000000000        1.6000000000000001        4.5930741886465913     
   16.000000000000000        2.4000000000000004        4.5958691835236323     
   16.000000000000000        3.2000000000000002        4.5991907295243557     
   16.000000000000000        4.0000000000000000        4.6013244895756076     
   16.000000000000000        4.8000000000000007        4.6031316720463016     
   16.000000000000000        5.6000000000000005        4.6038505240293066     
   16.000000000000000        6.4000000000000004        4.6040710041573218     
   16.000000000000000        7.2000000000000002        4.6031118830769007     
   16.000000000000000        8.0000000000000000        4.6002527708363292     
   16.000000000000000        8.8000000000000007        4.5965458532948862     
   16.000000000000000        9.6000000000000014        4.5887118232848190     
   16.000000000000000        10.400000000000000        4.5807407640553404     
   16.000000000000000        11.200000000000001        4.5712637527733264     
   16.000000000000000        12.000000000000000        4.5599525885906749     
   16.000000000000000        12.800000000000001        4.5495296191337307     
   16.000000000000000        13.600000000000001        4.5372755351718705     
   16.000000000000000        14.400000000000000        4.5264492127751979     
   16.000000000000000        15.200000000000001        4.5171190624049045     
   16.000000000000000        16.000000000000000        4.5103025733369106     
   16.000000000000000        16.800000000000001        4.5066399359019620     
   16.000000000000000        17.600000000000001        4.5050998912511906     
   16.000000000000000        18.400000000000002        4.5047564925839323     
   16.000000000000000        19.200000000000003        4.5043158556729086     
   16.000000000000000        20.000000000000000        4.5049040435428918     
   16.000000000000000        20.800000000000001        4.5031571309929452     
   16.000000000000000        21.600000000000001        4.5064418205198935     
   16.000000000000000        22.400000000000002        4.5051289769318714     
   16.000000000000000        23.200000000000003        4.5044553444227740     
   16.000000000000000        24.000000000000000        4.5049955635649832     
   16.000000000000000        24.800000000000001        4.5066956534095715     
   16.000000000000000        25.600000000000001        4.5103308000627083     
   16.000000000000000        26.400000000000002        4.5165964975064021     
   16.000000000000000        27.200000000000003        4.5270087306417803     
   16.000000000000000        28.000000000000000        4.5366730958446047     
   16.000000000000000        28.800000000000001        4.5473625124303725     
   16.000000000000000        29.600000000000001        4.5596278917242206     
   16.000000000000000        30.400000000000002        4.5708444968451110     
   16.000000000000000        31.200000000000003        4.5810100389363617     
   16.000000000000000        32.000000000000000        4.5893426172267313     
   16.000000000000000        32.800000000000004        4.5958928888015222     
   16.000000000000000        33.600000000000001        4.6004071427364615     
   16.000000000000000        34.399999999999999        4.6034952901098931     
   16.000000000000000        35.200000000000003        4.6043902828886871     
   16.000000000000000        36.000000000000000        4.6040605502261540     
   16.000000000000000        36.800000000000004        4.6027124413782534     
   16.000000000000000        37.600000000000001        4.6002884584633712     
   16.000000000000000        38.400000000000006        4.5977814545809199     
   16.000000000000000        39.200000000000003        4.5933325866355865     
   16.000000000000000        40.000000000000000        4.5934598811968970     
   16.000000000000000        40.800000000000004        4.5918951814002638     
   16.000000000000000        41.600000000000001        4.5915850958419107     
   16.000000000000000        42.400000000000006        4.5952349194503546     
   16.000000000000000        43.200000000000003        4.6014438726399716     
   16.000000000000000        44.000000000000000        4.6107575557175871     
   16.000000000000000        44.800000000000004        4.6243388705290913     
   16.000000000000000        45.600000000000001        4.6391569776185593     
   16.000000000000000        46.400000000000006        4.6598103055545979     
   16.000000000000000        47.200000000000003        4.6779165512953744     
   16.000000000000000        48.000000000000000        4.6964864061908171     
   16.000000000000000        48.800000000000004        4.7142493852982943     
   16.000000000000000        49.600000000000001        4.7268899841270331     
   16.000000000000000        50.400000000000006        4.7351617176009384     
   16.000000000000000        51.200000000000003        4.7385079017366438     
   16.000000000000000        52.000000000000000        4.7307436981344626     
   16.000000000000000        52.800000000000004        4.7245606605208135     
   16.000000000000000        53.600000000000001        4.7095568404833292     
   16.000000000000000        54.400000000000006        4.6924338564030279     
   16.000000000000000        55.200000000000003        4.6722429507345025     
   16.000000000000000        56.000000000000000        4.6518142584710560     
   16.000000000000000        56.800000000000004        4.6322316248927331     
   16.000000000000000        57.600000000000001        4.6164113034302048     
   16.000000000000000        58.400000000000006        4.6033971989618117     
   16.000000000000000        59.200000000000003        4.5942508007230618     
   16.000000000000000        60.000000000000000        4.5888422740912747     
   16.000000000000000        60.800000000000004        4.5862454704786888     
   16.000000000000000        61.600000000000001        4.5866269866890885     
   16.000000000000000        62.400000000000006        4.5885249737326372     
   16.000000000000000        63.200000000000003        4.5923525190737067     
   16.000000000000000        64.000000000000000        4.5955673776168711     
   16.000000000000000        64.799999999999997        4.5978977578173588     
   16.000000000000000        65.600000000000009        4.5993247757527218     
   16.000000000000000        66.400000000000006        4.5989793061496673     
   16.000000000000000        67.200000000000003        4.5981435418210399     
   16.000000000000000        68.000000000000000        4.5960918292125035     
   16.000000000000000        68.799999999999997        4.5957109695768583     
   16.000000000000000        69.600000000000009        4.5950426701354630     
   16.000000000000000        70.400000000000006        4.5965467253254673     
   16.000000000000000        71.200000000000003        4.6007345109720150     
   16.000000000000000        72.000000000000000        4.6078485989278137     
   16.000000000000000        72.799999999999997        4.6182457066399580     
   16.000000000000000        73.600000000000009        4.6345238630105632     
   16.000000000000000        74.400000000000006        4.6535624805457525     
   16.000000000000000        75.200000000000003        4.6754168286771653     
   16.000000000000000        76.000000000000000        4.6973604099586064     
   16.000000000000000        76.800000000000011        4.7193210397246483     
   16.000000000000000        77.600000000000009        4.7387995375728860     
   16.000000000000000        78.400000000000006        4.7528908109366679     
   16.000000000000000        79.200000000000003        4.7593959407784503     
   16.000000000000000        80.000000000000000        4.7616785273866657     
   16.000000000000000        80.800000000000011        4.7566220112567379     
   16.000000000000000        81.600000000000009        4.7461817850547714     
   16.000000000000000        82.400000000000006        4.7330092072945753     
   16.000000000000000        83.200000000000003        4.7178461485111178     
   16.000000000000000        84.000000000000000        4.7025109043144910     
   16.000000000000000        84.800000000000011        4.6922262615942030     
   16.000000000000000        85.600000000000009        4.6863533065451604     
   16.000000000000000        86.400000000000006        4.6864960022959128     
   16.000000000000000        87.200000000000003        4.6925486582439078     
   16.000000000000000        88.000000000000000        4.7029411266793275     
   16.000000000000000        88.800000000000011        4.7188384835241122     
   16.000000000000000        89.600000000000009        4.7337082772324246     
   16.000000000000000        90.400000000000006        4.7477055250771425     
   16.000000000000000        91.200000000000003        4.7580792656504380     
   16.000000000000000        92.000000000000000        4.7621142179502645     
   16.000000000000000        92.800000000000011        4.7607925172248011     
   16.000000000000000        93.600000000000009        4.7531147125906665     
   16.000000000000000        94.400000000000006        4.7387916011983799     
   16.000000000000000        95.200000000000003        4.7192133423328526     
   16.000000000000000        96.000000000000000        4.6979631902672487     
   16.000000000000000        96.800000000000011        4.6754389039222293     
   16.000000000000000        97.600000000000009        4.6536111080606073     
   16.000000000000000        98.400000000000006        4.6343789239342366     
   16.000000000000000        99.200000000000003        4.6180396460859381     
   16.000000000000000        100.00000000000000        4.6058508928079442     
   16.000000000000000        100.80000000000001        4.5976066157838904     
   16.000000000000000        101.60000000000001        4.5926080249570980     
   16.000000000000000        102.40000000000001        4.5908595342968228     

   16.800000000000001       0.80000000000000004        4.5907975960266016     
   16.800000000000001        1.6000000000000001        4.5916013234590780     
   16.800000000000001        2.4000000000000004        4.5953475507710140     
   16.800000000000001        3.2000000000000002        4.5982589119723212     
   16.800000000000001        4.0000000000000000        4.6007630986066577     
   16.800000000000001        4.8000000000000007        4.6026777131994665     
   16.800000000000001        5.6000000000000005        4.6038760654380519     
   16.800000000000001        6.4000000000000004        4.6041954229470656     
   16.800000000000001        7.2000000000000002        4.6033303183976093     
   16.800000000000001        8.0000000000000000        4.6003019073009286     
   16.800000000000001        8.8000000000000007        4.5956410156029461     
   16.800000000000001        9.6000000000000014        4.5886723007079766     
   16.800000000000001        10.400000000000000        4.5801143019587416     
   16.800000000000001        11.200000000000001        4.5702049931785274     
   16.800000000000001        12.000000000000000        4.5579742504300720     
   16.800000000000001        12.800000000000001        4.5467451467693891     
   16.800000000000001        13.600000000000001        4.5353930530972564     
   16.800000000000001        14.400000000000000        4.5246866263307659     
   16.800000000000001        15.200000000000001        4.5155218228398351     
   16.800000000000001        16.000000000000000        4.5088431599820771     
   16.800000000000001        16.800000000000001        4.5055523099605050     
   16.800000000000001        17.600000000000001        4.5040628073992073     
   16.800000000000001        18.400000000000002        4.5040919441211802     
   16.800000000000001        19.200000000000003        4.5041992442643970     
   16.800000000000001        20.000000000000000        4.5047629504801598     
   16.800000000000001        20.800000000000001        4.5050902416886789     
   16.800000000000001        21.600000000000001        4.5050767866470576     
   16.800000000000001        22.400000000000002        4.5048704037366454     
   16.800000000000001        23.200000000000003        4.5041016512178302     
   16.800000000000001        24.000000000000000        4.5047303745230485     
   16.800000000000001        24.800000000000001        4.5053241506574357     
   16.800000000000001        25.600000000000001        4.5093472020188514     
   16.800000000000001        26.400000000000002        4.5151625458135083     
   16.800000000000001        27.200000000000003        4.5238087863220251     
   16.800000000000001        28.000000000000000        4.5343886606396522     
   16.800000000000001        28.800000000000001        4.5466144754464679     
   16.800000000000001        29.600000000000001        4.5584050358774721     
   16.800000000000001        30.400000000000002        4.5692297717482635     
   16.800000000000001        31.200000000000003        4.5799322642955600     
   16.800000000000001        32.000000000000000        4.5886140499890873     
   16.800000000000001        32.800000000000004        4.5956026321303813     
   16.800000000000001        33.600000000000001        4.5987050635639433     
   16.800000000000001        34.399999999999999        4.6031881145520579     
   16.800000000000001        35.200000000000003        4.6041915171354013     
   16.800000000000001        36.000000000000000        4.6039572935404678     
   16.800000000000001        36.800000000000004        4.6026010850957686     
   16.800000000000001        37.600000000000001        4.6015216152906238     
   16.800000000000001        38.400000000000006        4.5980538977299341     
   16.800000000000001        39.200000000000003        4.5955865737940620     
   16.800000000000001        40.000000000000000        4.5931232849589652     
   16.800000000000001        40.800000000000004        4.5914776610019210     
   16.800000000000001        41.600000000000001        4.5910563288106143     
   16.800000000000001        42.400000000000006        4.5927160984203574     
   16.800000000000001        43.200000000000003        4.5970406013841449     
   16.800000000000001        44.000000000000000        4.6039548562640285     
   16.800000000000001        44.800000000000004        4.6141071988755664     
   16.800000000000001        45.600000000000001        4.6269508442727636     
   16.800000000000001        46.400000000000006        4.6416430210394264     
   16.800000000000001        47.200000000000003        4.6567442787475342     
   16.800000000000001        48.000000000000000        4.6715055617244818     
   16.800000000000001        48.800000000000004        4.6847345550654840     
   16.800000000000001        49.600000000000001        4.6947761359553306     
   16.800000000000001        50.400000000000006        4.7013332033164055     
   16.800000000000001        51.200000000000003        4.7024126364057057     
   16.800000000000001        52.000000000000000        4.6988430505071204     
   16.800000000000001        52.800000000000004        4.6901029711594528     
   16.800000000000001        53.600000000000001        4.6770360027543862     
   16.800000000000001        54.400000000000006        4.6622496950658165     
   16.800000000000001        55.200000000000003        4.6456319249138893     
   16.800000000000001        56.000000000000000        4.6292845792894477     
   16.800000000000001        56.800000000000004        4.6125575032949113     
   16.800000000000001        57.600000000000001        4.6002808834850475     
   16.800000000000001        58.400000000000006        4.5899063379216170     
   16.800000000000001        59.200000000000003        4.5831318857306016     
   16.800000000000001        60.000000000000000        4.5789222494130160     
   16.800000000000001        60.800000000000004        4.5786751665518359     
   16.800000000000001        61.600000000000001        4.5814316018615457     
   16.800000000000001        62.400000000000006        4.5837545135291835     
   16.800000000000001        63.200000000000003        4.5882089777813730     
   16.800000000000001        64.000000000000000        4.5918985433209869     
   16.800000000000001        64.799999999999997        4.5948321934444039     
   16.800000000000001        65.600000000000009        4.5969562123036756     
   16.800000000000001        66.400000000000006        4.5991627996199576     
   16.800000000000001        67.200000000000003        4.5968267879059326     
   16.800000000000001        68.000000000000000        4.5968641874637219     
   16.800000000000001        68.799999999999997        4.5957804503963553     
   16.800000000000001        69.600000000000009        4.5953437927220282     
   16.800000000000001        70.400000000000006        4.5959914533404911     
   16.800000000000001        71.200000000000003        4.5984005420599230     
   16.800000000000001        72.000000000000000        4.6036145554338406     
   16.800000000000001        72.799999999999997        4.6122195483950783     
   16.800000000000001        73.600000000000009        4.6241391876433093     
   16.800000000000001        74.400000000000006        4.6407957044960035     
   16.800000000000001        75.200000000000003        4.6564413126378872     
   16.800000000000001        76.000000000000000        4.6745997531218073     
   16.800000000000001        76.800000000000011        4.6923036024770637     
   16.800000000000001        77.600000000000009        4.7057059616538357     
   16.800000000000001        78.400000000000006        4.7183580049483593     
   16.800000000000001        79.200000000000003        4.7253975906142207     
   16.800000000000001        80.000000000000000        4.7261160796617689     
   16.800000000000001        80.800000000000011        4.7224843341836982     
   16.800000000000001        81.600000000000009        4.7138110056567832     
   16.800000000000001        82.400000000000006        4.7043225625188683     
   16.800000000000001        83.200000000000003        4.6938922617504977     
   16.800000000000001        84.000000000000000        4.6857612665246915     
   16.800000000000001        84.800000000000011        4.6813849578685769     
   16.800000000000001        85.600000000000009        4.6823253300855212     
   16.800000000000001        86.400000000000006        4.6900559892463791     
   16.800000000000001        87.200000000000003        4.7031714761673582     
   16.800000000000001        88.000000000000000        4.7216614412446765     
   16.800000000000001        88.800000000000011        4.7414048974784606     
   16.800000000000001        89.600000000000009        4.7617501703562386     
   16.800000000000001        90.400000000000006        4.7790279593189862     
   16.800000000000001        91.200000000000003        4.7915562413221666     
   16.800000000000001        92.000000000000000        4.7977681695705687     
   16.800000000000001        92.800000000000011        4.7949572170611985     
   16.800000000000001        93.600000000000009        4.7851595828137787     
   16.800000000000001        94.400000000000006        4.7678729634108885     
   16.800000000000001        95.200000000000003        4.7462859707682989     
   16.800000000000001        96.000000000000000        4.7206545365296035     
   16.800000000000001        96.800000000000011        4.6937474797621288     
   16.800000000000001        97.600000000000009        4.6681383779145893     
   16.800000000000001        98.400000000000006        4.6451381027796614     
   16.800000000000001        99.200000000000003        4.6257649043824181     
   16.800000000000001        100.00000000000000        4.6106886605081394     
   16.800000000000001        100.80000000000001        4.6003412303726980     
   16.800000000000001        101.60000000000001        4.5939836555706801     
   16.800000000000001        102.40000000000001        4.5910718578882337     

   17.600000000000001       0.80000000000000004        4.5912347134507749     
   17.600000000000001        1.6000000000000001        4.5916664283634052     
   17.600000000000001        2.4000000000000004        4.5946869094079918     
   17.600000000000001        3.2000000000000002        4.5976258260167961     
   17.600000000000001        4.0000000000000000        4.5998085813648331     
   17.600000000000001        4.8000000000000007        4.6027072670111018     
   17.600000000000001        5.6000000000000005        4.6039396162819397     
   17.600000000000001        6.4000000000000004        4.6041121314807052     
   17.600000000000001        7.2000000000000002        4.6023234409569822     
   17.600000000000001        8.0000000000000000        4.6000980296806135     
   17.600000000000001        8.8000000000000007        4.5951767945013913     
   17.600000000000001        9.6000000000000014        4.5883712120333282     
   17.600000000000001        10.400000000000000        4.5797621468365897     
   17.600000000000001        11.200000000000001        4.5693976330822554     
   17.600000000000001        12.000000000000000        4.5564420591713555     
   17.600000000000001        12.800000000000001        4.5459844752013181     
   17.600000000000001        13.600000000000001        4.5356923843384802     
   17.600000000000001        14.400000000000000        4.5243355048716998     
   17.600000000000001        15.200000000000001        4.5153065806445989     
   17.600000000000001        16.000000000000000        4.5085443917112142     
   17.600000000000001        16.800000000000001        4.5051437537901737     
   17.600000000000001        17.600000000000001        4.5044338846080576     
   17.600000000000001        18.400000000000002        4.5039416655130466     
   17.600000000000001        19.200000000000003        4.5040354918252490     
   17.600000000000001        20.000000000000000        4.5049536974444040     
   17.600000000000001        20.800000000000001        4.5044951330634388     
   17.600000000000001        21.600000000000001        4.5050799011557530     
   17.600000000000001        22.400000000000002        4.5050893285021569     
   17.600000000000001        23.200000000000003        4.5045598014548389     
   17.600000000000001        24.000000000000000        4.5037196603340384     
   17.600000000000001        24.800000000000001        4.5056307341036703     
   17.600000000000001        25.600000000000001        4.5097706723956064     
   17.600000000000001        26.400000000000002        4.5158333271192896     
   17.600000000000001        27.200000000000003        4.5238423911463110     
   17.600000000000001        28.000000000000000        4.5344993497072705     
   17.600000000000001        28.800000000000001        4.5469431284849140     
   17.600000000000001        29.600000000000001        4.5582911014661454     
   17.600000000000001        30.400000000000002        4.5708049182238097     
   17.600000000000001        31.200000000000003        4.5801428050727937     
   17.600000000000001        32.000000000000000        4.5902094940298870     
   17.600000000000001        32.800000000000004        4.5954802350827268     
   17.600000000000001        33.600000000000001        4.6005837605750024     
   17.600000000000001        34.399999999999999        4.6031599846558375     
   17.600000000000001        35.200000000000003        4.6043300699025211     
   17.600000000000001        36.000000000000000        4.6038009482934639     
   17.600000000000001        36.800000000000004        4.6030096868458177     
   17.600000000000001        37.600000000000001        4.6002235067164312     
   17.600000000000001        38.400000000000006        4.5979576567706566     
   17.600000000000001        39.200000000000003        4.5949323663847981     
   17.600000000000001        40.000000000000000        4.5928570079133726     
   17.600000000000001        40.800000000000004        4.5910168772911630     
   17.600000000000001        41.600000000000001        4.5899761455546155     
   17.600000000000001        42.400000000000006        4.5903362040399092     
   17.600000000000001        43.200000000000003        4.5935352763779846     
   17.600000000000001        44.000000000000000        4.5986274176834110     
   17.600000000000001        44.800000000000004        4.6062527215370093     
   17.600000000000001        45.600000000000001        4.6145823272635296     
   17.600000000000001        46.400000000000006        4.6262503366010037     
   17.600000000000001        47.200000000000003        4.6377548196210023     
   17.600000000000001        48.000000000000000        4.6485767385857626     
   17.600000000000001        48.800000000000004        4.6593674315047817     
   17.600000000000001        49.600000000000001        4.6653161322843726     
   17.600000000000001        50.400000000000006        4.6693464857804692     
   17.600000000000001        51.200000000000003        4.6689257055560427     
   17.600000000000001        52.000000000000000        4.6649987405961388     
   17.600000000000001        52.800000000000004        4.6576860352228682     
   17.600000000000001        53.600000000000001        4.6463318851549076     
   17.600000000000001        54.400000000000006        4.6335191589345985     
   17.600000000000001        55.200000000000003        4.6194217731415623     
   17.600000000000001        56.000000000000000        4.6058576691385449     
   17.600000000000001        56.800000000000004        4.5932994539120555     
   17.600000000000001        57.600000000000001        4.5839118302297068     
   17.600000000000001        58.400000000000006        4.5758543200813895     
   17.600000000000001        59.200000000000003        4.5710848907765964     
   17.600000000000001        60.000000000000000        4.5695832451052887     
   17.600000000000001        60.800000000000004        4.5698378474010086     
   17.600000000000001        61.600000000000001        4.5739937498733818     
   17.600000000000001        62.400000000000006        4.5770899393841633     
   17.600000000000001        63.200000000000003        4.5818203158435225     
   17.600000000000001        64.000000000000000        4.5863506840351649     
   17.600000000000001        64.799999999999997        4.5904530560911203     
   17.600000000000001        65.600000000000009        4.5931216102540571     
   17.600000000000001        66.400000000000006        4.5954365409980440     
   17.600000000000001        67.200000000000003        4.5971402550711726     
   17.600000000000001        68.000000000000000        4.5964686406351651     
   17.600000000000001        68.799999999999997        4.5958906644331794     
   17.600000000000001        69.600000000000009        4.5945146776399168     
   17.600000000000001        70.400000000000006        4.5956364084107024     
   17.600000000000001        71.200000000000003        4.5963327174523831     
   17.600000000000001        72.000000000000000        4.5997408655309338     
   17.600000000000001        72.799999999999997        4.6055825241787671     
   17.600000000000001        73.600000000000009        4.6152200380349893     
   17.600000000000001        74.400000000000006        4.6261595948660039     
   17.600000000000001        75.200000000000003        4.6389476858833856     
   17.600000000000001        76.000000000000000        4.6526993415284696     
   17.600000000000001        76.800000000000011        4.6661610991004103     
   17.600000000000001        77.600000000000009        4.6778815672810401     
   17.600000000000001        78.400000000000006        4.6867486424914873     
   17.600000000000001        79.200000000000003        4.6900485120778956     
   17.600000000000001        80.000000000000000        4.6928437959490230     
   17.600000000000001        80.800000000000011        4.6885511960911144     
   17.600000000000001        81.600000000000009        4.6804974570089914     
   17.600000000000001        82.400000000000006        4.6762400112097255     
   17.600000000000001        83.200000000000003        4.6701418269237562     
   17.600000000000001        84.000000000000000        4.6683735399740032     
   17.600000000000001        84.800000000000011        4.6708406941641005     
   17.600000000000001        85.600000000000009        4.6789371665921653     
   17.600000000000001        86.400000000000006        4.6929861951211986     
   17.600000000000001        87.200000000000003        4.7122017774108116     
   17.600000000000001        88.000000000000000        4.7373842845916014     
   17.600000000000001        88.800000000000011        4.7625844032952154     
   17.600000000000001        89.600000000000009        4.7868788538713778     
   17.600000000000001        90.400000000000006        4.8065432691690528     
   17.600000000000001        91.200000000000003        4.8217777885903601     
   17.600000000000001        92.000000000000000        4.8258570389391711     
   17.600000000000001        92.800000000000011        4.8270064335764022     
   17.600000000000001        93.600000000000009        4.8153067749943137     
   17.600000000000001        94.400000000000006        4.7948672723219117     
   17.600000000000001        95.200000000000003        4.7692428964989144     
   17.600000000000001        96.000000000000000        4.7413659416396987     
   17.600000000000001        96.800000000000011        4.7102978252706542     
   17.600000000000001        97.600000000000009        4.6812861929510703     
   17.600000000000001        98.400000000000006        4.6547255988580023     
   17.600000000000001        99.200000000000003        4.6315618150749263     
   17.600000000000001        100.00000000000000        4.6153356068416755     
   17.600000000000001        100.80000000000001        4.6028309621595938     
   17.600000000000001        101.60000000000001        4.5952763960027099     
   17.600000000000001        102.40000000000001        4.5913291787543642     

   18.400000000000002       0.80000000000000004        4.5903871285180200     
   18.400000000000002        1.6000000000000001        4.5917459212708049     
   18.400000000000002        2.4000000000000004        4.5940607201564818     
   18.400000000000002        3.2000000000000002        4.5969196903905143     
   18.400000000000002        4.0000000000000000        4.6013405103639888     
   18.400000000000002        4.8000000000000007        4.6022939587961780     
   18.400000000000002        5.6000000000000005        4.6038596549564046     
   18.400000000000002        6.4000000000000004        4.6041003731987411     
   18.400000000000002        7.2000000000000002        4.6028880204320197     
   18.400000000000002        8.0000000000000000        4.6001044720653113     
   18.400000000000002        8.8000000000000007        4.5961267430895294     
   18.400000000000002        9.6000000000000014        4.5888422868915528     
   18.400000000000002        10.400000000000000        4.5800925739746976     
   18.400000000000002        11.200000000000001        4.5709587010644448     
   18.400000000000002        12.000000000000000        4.5577836287013316     
   18.400000000000002        12.800000000000001        4.5463664893503433     
   18.400000000000002        13.600000000000001        4.5347522002066025     
   18.400000000000002        14.400000000000000        4.5251604670103829     
   18.400000000000002        15.200000000000001        4.5159699701114180     
   18.400000000000002        16.000000000000000        4.5088501527068789     
   18.400000000000002        16.800000000000001        4.5053098884718290     
   18.400000000000002        17.600000000000001        4.5020837348431302     
   18.400000000000002        18.400000000000002        4.5036801951699621     
   18.400000000000002        19.200000000000003        4.5028356941898462     
   18.400000000000002        20.000000000000000        4.5041684090023821     
   18.400000000000002        20.800000000000001        4.5040320361604493     
   18.400000000000002        21.600000000000001        4.5040696639084512     
   18.400000000000002        22.400000000000002        4.5055691829429643     
   18.400000000000002        23.200000000000003        4.5037755969122397     
   18.400000000000002        24.000000000000000        4.5045011980887280     
   18.400000000000002        24.800000000000001        4.5063858617034223     
   18.400000000000002        25.600000000000001        4.5101733970043183     
   18.400000000000002        26.400000000000002        4.5166024659076420     
   18.400000000000002        27.200000000000003        4.5255437093358521     
   18.400000000000002        28.000000000000000        4.5365812826832537     
   18.400000000000002        28.800000000000001        4.5476051917978806     
   18.400000000000002        29.600000000000001        4.5584813032288682     
   18.400000000000002        30.400000000000002        4.5722667806564861     
   18.400000000000002        31.200000000000003        4.5813325604707007     
   18.400000000000002        32.000000000000000        4.5896180708690011     
   18.400000000000002        32.800000000000004        4.5967111107174299     
   18.400000000000002        33.600000000000001        4.6001387246219991     
   18.400000000000002        34.399999999999999        4.6036463248935107     
   18.400000000000002        35.200000000000003        4.6037582980911909     
   18.400000000000002        36.000000000000000        4.6030920910980440     
   18.400000000000002        36.800000000000004        4.6017276893178041     
   18.400000000000002        37.600000000000001        4.5996032985423616     
   18.400000000000002        38.400000000000006        4.5963278881115368     
   18.400000000000002        39.200000000000003        4.5938594094001886     
   18.400000000000002        40.000000000000000        4.5923447918679772     
   18.400000000000002        40.800000000000004        4.5900498602362267     
   18.400000000000002        41.600000000000001        4.5872350739278858     
   18.400000000000002        42.400000000000006        4.5888811208807185     
   18.400000000000002        43.200000000000003        4.5904397862577140     
   18.400000000000002        44.000000000000000        4.5940504905696748     
   18.400000000000002        44.800000000000004        4.5980569122588930     
   18.400000000000002        45.600000000000001        4.6043862846463215     
   18.400000000000002        46.400000000000006        4.6123572394928187     
   18.400000000000002        47.200000000000003        4.6207719342440310     
   18.400000000000002        48.000000000000000        4.6292879955732893     
   18.400000000000002        48.800000000000004        4.6360244553832537     
   18.400000000000002        49.600000000000001        4.6397968242952947     
   18.400000000000002        50.400000000000006        4.6414912322257988     
   18.400000000000002        51.200000000000003        4.6397743436309389     
   18.400000000000002        52.000000000000000        4.6351323153256123     
   18.400000000000002        52.800000000000004        4.6278755489076362     
   18.400000000000002        53.600000000000001        4.6181125502876581     
   18.400000000000002        54.400000000000006        4.6067831624110509     
   18.400000000000002        55.200000000000003        4.5951583839145576     
   18.400000000000002        56.000000000000000        4.5845725335721701     
   18.400000000000002        56.800000000000004        4.5743571393267164     
   18.400000000000002        57.600000000000001        4.5667165068111908     
   18.400000000000002        58.400000000000006        4.5627638964362891     
   18.400000000000002        59.200000000000003        4.5585781076997733     
   18.400000000000002        60.000000000000000        4.5566172801341125     
   18.400000000000002        60.800000000000004        4.5593998482924754     
   18.400000000000002        61.600000000000001        4.5644259339223021     
   18.400000000000002        62.400000000000006        4.5682092469371653     
   18.400000000000002        63.200000000000003        4.5734753426575105     
   18.400000000000002        64.000000000000000        4.5780405262380892     
   18.400000000000002        64.799999999999997        4.5848139608522471     
   18.400000000000002        65.600000000000009        4.5889205092904373     
   18.400000000000002        66.400000000000006        4.5907107564671490     
   18.400000000000002        67.200000000000003        4.5944453780807155     
   18.400000000000002        68.000000000000000        4.5950943979951964     
   18.400000000000002        68.799999999999997        4.5951492050273197     
   18.400000000000002        69.600000000000009        4.5948653370476062     
   18.400000000000002        70.400000000000006        4.5940305168494033     
   18.400000000000002        71.200000000000003        4.5946384126784521     
   18.400000000000002        72.000000000000000        4.5971389263818407     
   18.400000000000002        72.799999999999997        4.6013247683722547     
   18.400000000000002        73.600000000000009        4.6074878683907841     
   18.400000000000002        74.400000000000006        4.6151627094901508     
   18.400000000000002        75.200000000000003        4.6239938309918358     
   18.400000000000002        76.000000000000000        4.6335239803519563     
   18.400000000000002        76.800000000000011        4.6437623992413535     
   18.400000000000002        77.600000000000009        4.6516155787241047     
   18.400000000000002        78.400000000000006        4.6562576228176820     
   18.400000000000002        79.200000000000003        4.6602423551492960     
   18.400000000000002        80.000000000000000        4.6607682230744292     
   18.400000000000002        80.800000000000011        4.6585358967309540     
   18.400000000000002        81.600000000000009        4.6547226711755600     
   18.400000000000002        82.400000000000006        4.6523845367881860     
   18.400000000000002        83.200000000000003        4.6502561060726899     
   18.400000000000002        84.000000000000000        4.6530018314365327     
   18.400000000000002        84.800000000000011        4.6609461952957503     
   18.400000000000002        85.600000000000009        4.6754768556803263     
   18.400000000000002        86.400000000000006        4.6951458907294512     
   18.400000000000002        87.200000000000003        4.7207188804044646     
   18.400000000000002        88.000000000000000        4.7490077556960335     
   18.400000000000002        88.800000000000011        4.7782010632493339     
   18.400000000000002        89.600000000000009        4.8084620755010477     
   18.400000000000002        90.400000000000006        4.8299050384268147     
   18.400000000000002        91.200000000000003        4.8448421561715369     
   18.400000000000002        92.000000000000000        4.8525742018036011     
   18.400000000000002        92.800000000000011        4.8489452818262926     
   18.400000000000002        93.600000000000009        4.8357611854454152     
   18.400000000000002        94.400000000000006        4.8163697765535947     
   18.400000000000002        95.200000000000003        4.7878663913585600     
   18.400000000000002        96.000000000000000        4.7570457890751259     
   18.400000000000002        96.800000000000011        4.7237878966271607     
   18.400000000000002        97.600000000000009        4.6911725247145979     
   18.400000000000002        98.400000000000006        4.6618874201625706     
   18.400000000000002        99.200000000000003        4.6376005620185978     
   18.400000000000002        100.00000000000000        4.6189978743395352     
   18.400000000000002        100.80000000000001        4.6049979814172923     
   18.400000000000002        101.60000000000001        4.5976304189647950     
   18.400000000000002        102.40000000000001        4.5919223180601989     

   19.200000000000003       0.80000000000000004        4.5906968460349393     
   19.200000000000003        1.6000000000000001        4.5916421256238378     
   19.200000000000003        2.4000000000000004        4.5934696263110100     
   19.200000000000003        3.2000000000000002        4.5967689714702153     
   19.200000000000003        4.0000000000000000        4.6019316134539450     
   19.200000000000003        4.8000000000000007        4.6018995921636625     
   19.200000000000003        5.6000000000000005        4.6029685185927756     
   19.200000000000003        6.4000000000000004        4.6043027891389272     
   19.200000000000003        7.2000000000000002        4.6032646436322464     
   19.200000000000003        8.0000000000000000        4.6004666115922115     
   19.200000000000003        8.8000000000000007        4.5957738288345507     
   19.200000000000003        9.6000000000000014        4.5893475294280091     
   19.200000000000003        10.400000000000000        4.5785947340765034     
   19.200000000000003        11.200000000000001        4.5711854611517699     
   19.200000000000003        12.000000000000000        4.5596756004060888     
   19.200000000000003        12.800000000000001        4.5485980756097364     
   19.200000000000003        13.600000000000001        4.5367700400955435     
   19.200000000000003        14.400000000000000        4.5252364014997219     
   19.200000000000003        15.200000000000001        4.5175866956095234     
   19.200000000000003        16.000000000000000        4.5108770046594211     
   19.200000000000003        16.800000000000001        4.5087172556155766     
   19.200000000000003        17.600000000000001        4.5043489330425723     
   19.200000000000003        18.400000000000002        4.5031607753214180     
   19.200000000000003        19.200000000000003        4.5028719804914106     
   19.200000000000003        20.000000000000000        4.5031045754995231     
   19.200000000000003        20.800000000000001        4.5030524919583632     
   19.200000000000003        21.600000000000001        4.5029584082219758     
   19.200000000000003        22.400000000000002        4.5031930169023715     
   19.200000000000003        23.200000000000003        4.5038540633212554     
   19.200000000000003        24.000000000000000        4.5053559105370065     
   19.200000000000003        24.800000000000001        4.5080033237096204     
   19.200000000000003        25.600000000000001        4.5123536803162549     
   19.200000000000003        26.400000000000002        4.5194362660404517     
   19.200000000000003        27.200000000000003        4.5284240886575482     
   19.200000000000003        28.000000000000000        4.5389030187923920     
   19.200000000000003        28.800000000000001        4.5503796988297145     
   19.200000000000003        29.600000000000001        4.5624574553916846     
   19.200000000000003        30.400000000000002        4.5719095966727270     
   19.200000000000003        31.200000000000003        4.5836978545412954     
   19.200000000000003        32.000000000000000        4.5911190117997025     
   19.200000000000003        32.800000000000004        4.5968758892486639     
   19.200000000000003        33.600000000000001        4.6008292358323679     
   19.200000000000003        34.399999999999999        4.6030934426010726     
   19.200000000000003        35.200000000000003        4.6036499839985225     
   19.200000000000003        36.000000000000000        4.6018329637708559     
   19.200000000000003        36.800000000000004        4.6009599097384877     
   19.200000000000003        37.600000000000001        4.5976071598443928     
   19.200000000000003        38.400000000000006        4.5968783823611670     
   19.200000000000003        39.200000000000003        4.5944110300802752     
   19.200000000000003        40.000000000000000        4.5905142222816924     
   19.200000000000003        40.800000000000004        4.5883002135441098     
   19.200000000000003        41.600000000000001        4.5873714479058254     
   19.200000000000003        42.400000000000006        4.5877789803356261     
   19.200000000000003        43.200000000000003        4.5870341541812270     
   19.200000000000003        44.000000000000000        4.5898351659598688     
   19.200000000000003        44.800000000000004        4.5942722802936773     
   19.200000000000003        45.600000000000001        4.5969613807547738     
   19.200000000000003        46.400000000000006        4.6013775136952990     
   19.200000000000003        47.200000000000003        4.6074313322735074     
   19.200000000000003        48.000000000000000        4.6125672351229756     
   19.200000000000003        48.800000000000004        4.6160876498200381     
   19.200000000000003        49.600000000000001        4.6191130993493532     
   19.200000000000003        50.400000000000006        4.6172974335642580     
   19.200000000000003        51.200000000000003        4.6149913858800664     
   19.200000000000003        52.000000000000000        4.6097968857362375     
   19.200000000000003        52.800000000000004        4.6008736246147084     
   19.200000000000003        53.600000000000001        4.5934101527750419     
   19.200000000000003        54.400000000000006        4.5833731479638908     
   19.200000000000003        55.200000000000003        4.5736292952203144     
   19.200000000000003        56.000000000000000        4.5650049264027608     
   19.200000000000003        56.800000000000004        4.5570473215570280     
   19.200000000000003        57.600000000000001        4.5510524936032750     
   19.200000000000003        58.400000000000006        4.5470933723286358     
   19.200000000000003        59.200000000000003        4.5477524263886595     
   19.200000000000003        60.000000000000000        4.5476855211013509     
   19.200000000000003        60.800000000000004        4.5492341623224366     
   19.200000000000003        61.600000000000001        4.5546631634047783     
   19.200000000000003        62.400000000000006        4.5585680798155241     
   19.200000000000003        63.200000000000003        4.5647248930540325     
   19.200000000000003        64.000000000000000        4.5711484160240019     
   19.200000000000003        64.799999999999997        4.5775133655515567     
   19.200000000000003        65.600000000000009        4.5832110069395116     
   19.200000000000003        66.400000000000006        4.5870412635439051     
   19.200000000000003        67.200000000000003        4.5898281304613020     
   19.200000000000003        68.000000000000000        4.5929281580859600     
   19.200000000000003        68.799999999999997        4.5932845869123602     
   19.200000000000003        69.600000000000009        4.5940136207566518     
   19.200000000000003        70.400000000000006        4.5943026427544469     
   19.200000000000003        71.200000000000003        4.5957725843079889     
   19.200000000000003        72.000000000000000        4.5951233995730014     
   19.200000000000003        72.799999999999997        4.5989692473660364     
   19.200000000000003        73.600000000000009        4.6015387017156577     
   19.200000000000003        74.400000000000006        4.6066781538956736     
   19.200000000000003        75.200000000000003        4.6117123188821711     
   19.200000000000003        76.000000000000000        4.6191558126639780     
   19.200000000000003        76.800000000000011        4.6256292638199890     
   19.200000000000003        77.600000000000009        4.6301843450308757     
   19.200000000000003        78.400000000000006        4.6333501642391832     
   19.200000000000003        79.200000000000003        4.6350274292294547     
   19.200000000000003        80.000000000000000        4.6327077593388708     
   19.200000000000003        80.800000000000011        4.6333339776453109     
   19.200000000000003        81.600000000000009        4.6314305184636249     
   19.200000000000003        82.400000000000006        4.6307632939149519     
   19.200000000000003        83.200000000000003        4.6316308756742153     
   19.200000000000003        84.000000000000000        4.6389565058140354     
   19.200000000000003        84.800000000000011        4.6523420046460044     
   19.200000000000003        85.600000000000009        4.6712707237686670     
   19.200000000000003        86.400000000000006        4.6955706059495999     
   19.200000000000003        87.200000000000003        4.7248546935069440     
   19.200000000000003        88.000000000000000        4.7577997809331745     
   19.200000000000003        88.800000000000011        4.7900621561448338     
   19.200000000000003        89.600000000000009        4.8198287025782127     
   19.200000000000003        90.400000000000006        4.8453196067955915     
   19.200000000000003        91.200000000000003        4.8619597970111466     
   19.200000000000003        92.000000000000000        4.8683276658542445     
   19.200000000000003        92.800000000000011        4.8644430342075973     
   19.200000000000003        93.600000000000009        4.8522846559704886     
   19.200000000000003        94.400000000000006        4.8288758096739635     
   19.200000000000003        95.200000000000003        4.7997606014354313     
   19.200000000000003        96.000000000000000        4.7672242542503689     
   19.200000000000003        96.800000000000011        4.7313687862163283     
   19.200000000000003        97.600000000000009        4.6973480970584065     
   19.200000000000003        98.400000000000006        4.6676888059412134     
   19.200000000000003        99.200000000000003        4.6410235314691102     
   19.200000000000003        100.00000000000000        4.6214978247276193     
   19.200000000000003        100.80000000000001        4.6062722270284979     
   19.200000000000003        101.60000000000001        4.5969495156496363     
   19.200000000000003        102.40000000000001        4.5922560000202264     

   20.000000000000000       0.80000000000000004        4.5908031125939237     
   20.000000000000000        1.6000000000000001        4.5915301891399700     
   20.000000000000000        2.4000000000000004        4.5943492484697099     
   20.000000000000000        3.2000000000000002        4.5969229036874912     
   20.000000000000000        4.0000000000000000        4.5983324393100835     
   20.000000000000000        4.8000000000000007        4.6034834142888927     
   20.000000000000000        5.6000000000000005        4.6040423940954289     
   20.000000000000000        6.4000000000000004        4.6044443848276817     
   20.000000000000000        7.2000000000000002        4.6033716812423453     
   20.000000000000000        8.0000000000000000        4.6008853575501787     
   20.000000000000000        8.8000000000000007        4.5964123323031467     
   20.000000000000000        9.6000000000000014        4.5903728665146390     
   20.000000000000000        10.400000000000000        4.5825751510981494     
   20.000000000000000        11.200000000000001        4.5731135527993088     
   20.000000000000000        12.000000000000000        4.5627888243350174     
   20.000000000000000        12.800000000000001        4.5518735713416136     
   20.000000000000000        13.600000000000001        4.5397248352182489     
   20.000000000000000        14.400000000000000        4.5291745320040953     
   20.000000000000000        15.200000000000001        4.5188299084755075     
   20.000000000000000        16.000000000000000        4.5133869011846253     
   20.000000000000000        16.800000000000001        4.5088096639940449     
   20.000000000000000        17.600000000000001        4.5056643888560419     
   20.000000000000000        18.400000000000002        4.5037919600359757     
   20.000000000000000        19.200000000000003        4.5032384529608418     
   20.000000000000000        20.000000000000000        4.5015071877539041     
   20.000000000000000        20.800000000000001        4.5033519107832323     
   20.000000000000000        21.600000000000001        4.5025251589675488     
   20.000000000000000        22.400000000000002        4.5031948305237890     
   20.000000000000000        23.200000000000003        4.5048543177196096     
   20.000000000000000        24.000000000000000        4.5075951874663271     
   20.000000000000000        24.800000000000001        4.5085064545879128     
   20.000000000000000        25.600000000000001        4.5155071181774877     
   20.000000000000000        26.400000000000002        4.5235826197096332     
   20.000000000000000        27.200000000000003        4.5328475743816758     
   20.000000000000000        28.000000000000000        4.5425862742324163     
   20.000000000000000        28.800000000000001        4.5544530773653182     
   20.000000000000000        29.600000000000001        4.5659485314774537     
   20.000000000000000        30.400000000000002        4.5758010813681871     
   20.000000000000000        31.200000000000003        4.5860722160450065     
   20.000000000000000        32.000000000000000        4.5935820510910235     
   20.000000000000000        32.800000000000004        4.5977128843302468     
   20.000000000000000        33.600000000000001        4.6011937270374368     
   20.000000000000000        34.399999999999999        4.6025976117744518     
   20.000000000000000        35.200000000000003        4.6032775698145967     
   20.000000000000000        36.000000000000000        4.6014945200663089     
   20.000000000000000        36.800000000000004        4.5998260260644628     
   20.000000000000000        37.600000000000001        4.5968706246117570     
   20.000000000000000        38.400000000000006        4.5941615391291712     
   20.000000000000000        39.200000000000003        4.5920509811762704     
   20.000000000000000        40.000000000000000        4.5918474100198932     
   20.000000000000000        40.800000000000004        4.5886018109795303     
   20.000000000000000        41.600000000000001        4.5856887474035926     
   20.000000000000000        42.400000000000006        4.5862066120262934     
   20.000000000000000        43.200000000000003        4.5861842085070013     
   20.000000000000000        44.000000000000000        4.5874317442066745     
   20.000000000000000        44.800000000000004        4.5893369826664543     
   20.000000000000000        45.600000000000001        4.5913610245991929     
   20.000000000000000        46.400000000000006        4.5948084233752304     
   20.000000000000000        47.200000000000003        4.5976179360120124     
   20.000000000000000        48.000000000000000        4.5999127296485138     
   20.000000000000000        48.800000000000004        4.6010677338216928     
   20.000000000000000        49.600000000000001        4.6009863480167343     
   20.000000000000000        50.400000000000006        4.5988851185627331     
   20.000000000000000        51.200000000000003        4.5946424269944011     
   20.000000000000000        52.000000000000000        4.5884415862212933     
   20.000000000000000        52.800000000000004        4.5806401822250438     
   20.000000000000000        53.600000000000001        4.5725947844410131     
   20.000000000000000        54.400000000000006        4.5640497930807475     
   20.000000000000000        55.200000000000003        4.5556938832627276     
   20.000000000000000        56.000000000000000        4.5476860098818150     
   20.000000000000000        56.800000000000004        4.5420123485544552     
   20.000000000000000        57.600000000000001        4.5372309149313015     
   20.000000000000000        58.400000000000006        4.5349741798989180     
   20.000000000000000        59.200000000000003        4.5366873986209750     
   20.000000000000000        60.000000000000000        4.5364041025068813     
   20.000000000000000        60.800000000000004        4.5387195014865274     
   20.000000000000000        61.600000000000001        4.5435672378680305     
   20.000000000000000        62.400000000000006        4.5485502971359146     
   20.000000000000000        63.200000000000003        4.5551410925163713     
   20.000000000000000        64.000000000000000        4.5619980927341341     
   20.000000000000000        64.799999999999997        4.5686064365805512     
   20.000000000000000        65.600000000000009        4.5749377798816022     
   20.000000000000000        66.400000000000006        4.5795555044170797     
   20.000000000000000        67.200000000000003        4.5842356029646067     
   20.000000000000000        68.000000000000000        4.5891588082814829     
   20.000000000000000        68.799999999999997        4.5926955638494826     
   20.000000000000000        69.600000000000009        4.5933063477174159     
   20.000000000000000        70.400000000000006        4.5945226378396358     
   20.000000000000000        71.200000000000003        4.5950005611260867     
   20.000000000000000        72.000000000000000        4.5952878038146254     
   20.000000000000000        72.799999999999997        4.5960991072159372     
   20.000000000000000        73.600000000000009        4.5978229824716044     
   20.000000000000000        74.400000000000006        4.6013502958298167     
   20.000000000000000        75.200000000000003        4.6047593571952126     
   20.000000000000000        76.000000000000000        4.6070261824692391     
   20.000000000000000        76.800000000000011        4.6107348510065842     
   20.000000000000000        77.600000000000009        4.6138776174226868     
   20.000000000000000        78.400000000000006        4.6155466224933077     
   20.000000000000000        79.200000000000003        4.6159816513217393     
   20.000000000000000        80.000000000000000        4.6151271731631081     
   20.000000000000000        80.800000000000011        4.6135064160465467     
   20.000000000000000        81.600000000000009        4.6137496440513868     
   20.000000000000000        82.400000000000006        4.6145157395273930     
   20.000000000000000        83.200000000000003        4.6194297358576675     
   20.000000000000000        84.000000000000000        4.6295285223533131     
   20.000000000000000        84.800000000000011        4.6438481619173997     
   20.000000000000000        85.600000000000009        4.6665793849550647     
   20.000000000000000        86.400000000000006        4.6939106808726763     
   20.000000000000000        87.200000000000003        4.7271231615869089     
   20.000000000000000        88.000000000000000        4.7601941464194990     
   20.000000000000000        88.800000000000011        4.7946554786650388     
   20.000000000000000        89.600000000000009        4.8260856175553606     
   20.000000000000000        90.400000000000006        4.8514023362574497     
   20.000000000000000        91.200000000000003        4.8680856894430349     
   20.000000000000000        92.000000000000000        4.8740642105790810     
   20.000000000000000        92.800000000000011        4.8716014720571001     
   20.000000000000000        93.600000000000009        4.8562402963275852     
   20.000000000000000        94.400000000000006        4.8335441743630003     
   20.000000000000000        95.200000000000003        4.8031662385241294     
   20.000000000000000        96.000000000000000        4.7698677224261656     
   20.000000000000000        96.800000000000011        4.7347717837599124     
   20.000000000000000        97.600000000000009        4.6999765894625121     
   20.000000000000000        98.400000000000006        4.6685927543025141     
   20.000000000000000        99.200000000000003        4.6424925030399740     
   20.000000000000000        100.00000000000000        4.6225285836907872     
   20.000000000000000        100.80000000000001        4.6073915694874739     
   20.000000000000000        101.60000000000001        4.5977691034120562     
   20.000000000000000        102.40000000000001        4.5925135285973973     

   20.800000000000001       0.80000000000000004        4.5900331707305888     
   20.800000000000001        1.6000000000000001        4.5925164925625488     
   20.800000000000001        2.4000000000000004        4.5937906144420539     
   20.800000000000001        3.2000000000000002        4.5970675684265938     
   20.800000000000001        4.0000000000000000        4.5998736226224102     
   20.800000000000001        4.8000000000000007        4.6021957005058614     
   20.800000000000001        5.6000000000000005        4.6036581291569405     
   20.800000000000001        6.4000000000000004        4.6041669422458495     
   20.800000000000001        7.2000000000000002        4.6036877926113293     
   20.800000000000001        8.0000000000000000        4.6014762002711684     
   20.800000000000001        8.8000000000000007        4.5973827790246986     
   20.800000000000001        9.6000000000000014        4.5917346349649089     
   20.800000000000001        10.400000000000000        4.5840924956145468     
   20.800000000000001        11.200000000000001        4.5746869828319383     
   20.800000000000001        12.000000000000000        4.5657462794232311     
   20.800000000000001        12.800000000000001        4.5547497650263349     
   20.800000000000001        13.600000000000001        4.5435461822595560     
   20.800000000000001        14.400000000000000        4.5334623893567381     
   20.800000000000001        15.200000000000001        4.5245110946404381     
   20.800000000000001        16.000000000000000        4.5163286821762361     
   20.800000000000001        16.800000000000001        4.5120105648654230     
   20.800000000000001        17.600000000000001        4.5084336228982060     
   20.800000000000001        18.400000000000002        4.5057971065980169     
   20.800000000000001        19.200000000000003        4.5043390081207804     
   20.800000000000001        20.000000000000000        4.5033883228081057     
   20.800000000000001        20.800000000000001        4.5032744163151666     
   20.800000000000001        21.600000000000001        4.5035932626942259     
   20.800000000000001        22.400000000000002        4.5047875848502921     
   20.800000000000001        23.200000000000003        4.5071569357705998     
   20.800000000000001        24.000000000000000        4.5103209133219639     
   20.800000000000001        24.800000000000001        4.5152438675124698     
   20.800000000000001        25.600000000000001        4.5205105799952969     
   20.800000000000001        26.400000000000002        4.5289363653273309     
   20.800000000000001        27.200000000000003        4.5380369878899822     
   20.800000000000001        28.000000000000000        4.5486897520001168     
   20.800000000000001        28.800000000000001        4.5585084495213932     
   20.800000000000001        29.600000000000001        4.5698104750477535     
   20.800000000000001        30.400000000000002        4.5798428181247548     
   20.800000000000001        31.200000000000003        4.5867862107385218     
   20.800000000000001        32.000000000000000        4.5940687951600365     
   20.800000000000001        32.800000000000004        4.5988185904383245     
   20.800000000000001        33.600000000000001        4.6009998833147652     
   20.800000000000001        34.399999999999999        4.6017675110416221     
   20.800000000000001        35.200000000000003        4.6000535757106746     
   20.800000000000001        36.000000000000000        4.6000373693940038     
   20.800000000000001        36.800000000000004        4.5980902298951909     
   20.800000000000001        37.600000000000001        4.5957891300976161     
   20.800000000000001        38.400000000000006        4.5938474215364442     
   20.800000000000001        39.200000000000003        4.5913579213745495     
   20.800000000000001        40.000000000000000        4.5890545380112542     
   20.800000000000001        40.800000000000004        4.5879833469175964     
   20.800000000000001        41.600000000000001        4.5881141546424038     
   20.800000000000001        42.400000000000006        4.5862619929845323     
   20.800000000000001        43.200000000000003        4.5856399927222951     
   20.800000000000001        44.000000000000000        4.5861808096891785     
   20.800000000000001        44.800000000000004        4.5884243516974772     
   20.800000000000001        45.600000000000001        4.5886307740937289     
   20.800000000000001        46.400000000000006        4.5898380478497147     
   20.800000000000001        47.200000000000003        4.5894905026792578     
   20.800000000000001        48.000000000000000        4.5905416827251670     
   20.800000000000001        48.800000000000004        4.5897456179124916     
   20.800000000000001        49.600000000000001        4.5875172868349923     
   20.800000000000001        50.400000000000006        4.5839806497245048     
   20.800000000000001        51.200000000000003        4.5786796028394701     
   20.800000000000001        52.000000000000000        4.5721557578669501     
   20.800000000000001        52.800000000000004        4.5644908081925131     
   20.800000000000001        53.600000000000001        4.5558497849137858     
   20.800000000000001        54.400000000000006        4.5480194775306968     
   20.800000000000001        55.200000000000003        4.5407392143165985     
   20.800000000000001        56.000000000000000        4.5354449590672070     
   20.800000000000001        56.800000000000004        4.5293178921230810     
   20.800000000000001        57.600000000000001        4.5268664233769487     
   20.800000000000001        58.400000000000006        4.5242393755070962     
   20.800000000000001        59.200000000000003        4.5249228357793081     
   20.800000000000001        60.000000000000000        4.5267653400164622     
   20.800000000000001        60.800000000000004        4.5296430062785040     
   20.800000000000001        61.600000000000001        4.5337252001183774     
   20.800000000000001        62.400000000000006        4.5394217826534931     
   20.800000000000001        63.200000000000003        4.5456108420867887     
   20.800000000000001        64.000000000000000        4.5526910709437649     
   20.800000000000001        64.799999999999997        4.5589605749225024     
   20.800000000000001        65.600000000000009        4.5669047577279072     
   20.800000000000001        66.400000000000006        4.5739774703245377     
   20.800000000000001        67.200000000000003        4.5799736837294223     
   20.800000000000001        68.000000000000000        4.5860692740229583     
   20.800000000000001        68.799999999999997        4.5892698867740256     
   20.800000000000001        69.600000000000009        4.5929046157359172     
   20.800000000000001        70.400000000000006        4.5943856611867542     
   20.800000000000001        71.200000000000003        4.5958013688138619     
   20.800000000000001        72.000000000000000        4.5962276671527320     
   20.800000000000001        72.799999999999997        4.5974736089850401     
   20.800000000000001        73.600000000000009        4.5984491437653308     
   20.800000000000001        74.400000000000006        4.5990290464903039     
   20.800000000000001        75.200000000000003        4.6002169569939859     
   20.800000000000001        76.000000000000000        4.6018268350057916     
   20.800000000000001        76.800000000000011        4.6024595384590601     
   20.800000000000001        77.600000000000009        4.6030177866185236     
   20.800000000000001        78.400000000000006        4.6033748241256633     
   20.800000000000001        79.200000000000003        4.6028369060149066     
   20.800000000000001        80.000000000000000        4.6015349469166349     
   20.800000000000001        80.800000000000011        4.6005271723790528     
   20.800000000000001        81.600000000000009        4.6010090153828687     
   20.800000000000001        82.400000000000006        4.6030725132436352     
   20.800000000000001        83.200000000000003        4.6094220832022650     
   20.800000000000001        84.000000000000000        4.6215397690014033     
   20.800000000000001        84.800000000000011        4.6379420636284729     
   20.800000000000001        85.600000000000009        4.6618013878391142     
   20.800000000000001        86.400000000000006        4.6901405833178842     
   20.800000000000001        87.200000000000003        4.7229675026057398     
   20.800000000000001        88.000000000000000        4.7590392898061902     
   20.800000000000001        88.800000000000011        4.7921854126283847     
   20.800000000000001        89.600000000000009        4.8226847922431357     
   20.800000000000001        90.400000000000006        4.8498117894046242     
   20.800000000000001        91.200000000000003        4.8644096720079952     
   20.800000000000001        92.000000000000000        4.8703888361836354     
   20.800000000000001        92.800000000000011        4.8668864735038415     
   20.800000000000001        93.600000000000009        4.8516706579254514     
   20.800000000000001        94.400000000000006        4.8307377556875375     
   20.800000000000001        95.200000000000003        4.8000955877350657     
   20.800000000000001        96.000000000000000        4.7673495969067536     
   20.800000000000001        96.800000000000011        4.7322689247001843     
   20.800000000000001        97.600000000000009        4.6980867964295987     
   20.800000000000001        98.400000000000006        4.6669083405801999     
   20.800000000000001        99.200000000000003        4.6409783603922117     
   20.800000000000001        100.00000000000000        4.6217657824364355     
   20.800000000000001        100.80000000000001        4.6068234960595689     
   20.800000000000001        101.60000000000001        4.5974895219726983     
   20.800000000000001        102.40000000000001        4.5926452344770912     

   21.600000000000001       0.80000000000000004        4.5910822353758265     
   21.600000000000001        1.6000000000000001        4.5916296151168803     
   21.600000000000001        2.4000000000000004        4.5935075034691719     
   21.600000000000001        3.2000000000000002        4.5971173464299389     
   21.600000000000001        4.0000000000000000        4.6000966830185996     
   21.600000000000001        4.8000000000000007        4.6018976954139150     
   21.600000000000001        5.6000000000000005        4.6028370690792730     
   21.600000000000001        6.4000000000000004        4.6036376919296398     
   21.600000000000001        7.2000000000000002        4.6041074718903552     
   21.600000000000001        8.0000000000000000        4.6020160489105306     
   21.600000000000001        8.8000000000000007        4.5982067312989559     
   21.600000000000001        9.6000000000000014        4.5943084993403307     
   21.600000000000001        10.400000000000000        4.5863493472261903     
   21.600000000000001        11.200000000000001        4.5775139887700238     
   21.600000000000001        12.000000000000000        4.5698407505616760     
   21.600000000000001        12.800000000000001        4.5593454791701813     
   21.600000000000001        13.600000000000001        4.5486947426626108     
   21.600000000000001        14.400000000000000        4.5389487663778780     
   21.600000000000001        15.200000000000001        4.5302848886910967     
   21.600000000000001        16.000000000000000        4.5228697645200091     
   21.600000000000001        16.800000000000001        4.5167193790126614     
   21.600000000000001        17.600000000000001        4.5122575428697855     
   21.600000000000001        18.400000000000002        4.5080083268028481     
   21.600000000000001        19.200000000000003        4.5078568449025180     
   21.600000000000001        20.000000000000000        4.5057735995901824     
   21.600000000000001        20.800000000000001        4.5057668622776585     
   21.600000000000001        21.600000000000001        4.5066262297973534     
   21.600000000000001        22.400000000000002        4.5081254509624511     
   21.600000000000001        23.200000000000003        4.5108927211584682     
   21.600000000000001        24.000000000000000        4.5139852616224090     
   21.600000000000001        24.800000000000001        4.5184106474103425     
   21.600000000000001        25.600000000000001        4.5271260203641797     
   21.600000000000001        26.400000000000002        4.5349681617415607     
   21.600000000000001        27.200000000000003        4.5434376207217886     
   21.600000000000001        28.000000000000000        4.5541421949116927     
   21.600000000000001        28.800000000000001        4.5644595396882535     
   21.600000000000001        29.600000000000001        4.5741963312681264     
   21.600000000000001        30.400000000000002        4.5825165823211380     
   21.600000000000001        31.200000000000003        4.5898676138799379     
   21.600000000000001        32.000000000000000        4.5952872241462845     
   21.600000000000001        32.800000000000004        4.5989632320342233     
   21.600000000000001        33.600000000000001        4.6005092267696881     
   21.600000000000001        34.399999999999999        4.6008541863959227     
   21.600000000000001        35.200000000000003        4.6016788512219247     
   21.600000000000001        36.000000000000000        4.5981411999554203     
   21.600000000000001        36.800000000000004        4.5967141894365389     
   21.600000000000001        37.600000000000001        4.5949617938823248     
   21.600000000000001        38.400000000000006        4.5932258619570980     
   21.600000000000001        39.200000000000003        4.5914537025476534     
   21.600000000000001        40.000000000000000        4.5899172814376792     
   21.600000000000001        40.800000000000004        4.5882795054753727     
   21.600000000000001        41.600000000000001        4.5884386084968538     
   21.600000000000001        42.400000000000006        4.5871035555901640     
   21.600000000000001        43.200000000000003        4.5866792214574765     
   21.600000000000001        44.000000000000000        4.5869783637183748     
   21.600000000000001        44.800000000000004        4.5877850110598635     
   21.600000000000001        45.600000000000001        4.5859340370289177     
   21.600000000000001        46.400000000000006        4.5866849520363830     
   21.600000000000001        47.200000000000003        4.5853226491503660     
   21.600000000000001        48.000000000000000        4.5836164975587010     
   21.600000000000001        48.800000000000004        4.5815499782338298     
   21.600000000000001        49.600000000000001        4.5778685443198777     
   21.600000000000001        50.400000000000006        4.5733649297720422     
   21.600000000000001        51.200000000000003        4.5658686370850363     
   21.600000000000001        52.000000000000000        4.5589117464550499     
   21.600000000000001        52.800000000000004        4.5511903788760479     
   21.600000000000001        53.600000000000001        4.5444845150655837     
   21.600000000000001        54.400000000000006        4.5356606814687632     
   21.600000000000001        55.200000000000003        4.5273599065267778     
   21.600000000000001        56.000000000000000        4.5232070349132920     
   21.600000000000001        56.800000000000004        4.5197772919571833     
   21.600000000000001        57.600000000000001        4.5160175510028040     
   21.600000000000001        58.400000000000006        4.5157808541133555     
   21.600000000000001        59.200000000000003        4.5162765875567894     
   21.600000000000001        60.000000000000000        4.5179004649148577     
   21.600000000000001        60.800000000000004        4.5208741499337277     
   21.600000000000001        61.600000000000001        4.5256841593403712     
   21.600000000000001        62.400000000000006        4.5297739721505019     
   21.600000000000001        63.200000000000003        4.5362730176248851     
   21.600000000000001        64.000000000000000        4.5433267324036164     
   21.600000000000001        64.799999999999997        4.5495784046344410     
   21.600000000000001        65.600000000000009        4.5568606628019372     
   21.600000000000001        66.400000000000006        4.5668676091490426     
   21.600000000000001        67.200000000000003        4.5740413790167374     
   21.600000000000001        68.000000000000000        4.5808597260204991     
   21.600000000000001        68.799999999999997        4.5864914602157061     
   21.600000000000001        69.600000000000009        4.5910256015836453     
   21.600000000000001        70.400000000000006        4.5937495751658837     
   21.600000000000001        71.200000000000003        4.5968453078515576     
   21.600000000000001        72.000000000000000        4.5965507121550946     
   21.600000000000001        72.799999999999997        4.5981892571343259     
   21.600000000000001        73.600000000000009        4.5985456032062721     
   21.600000000000001        74.400000000000006        4.5988887782026140     
   21.600000000000001        75.200000000000003        4.5990327354966487     
   21.600000000000001        76.000000000000000        4.5987552136948420     
   21.600000000000001        76.800000000000011        4.5978631761927558     
   21.600000000000001        77.600000000000009        4.5979850509175986     
   21.600000000000001        78.400000000000006        4.5960764595315977     
   21.600000000000001        79.200000000000003        4.5943617989941137     
   21.600000000000001        80.000000000000000        4.5930713961239480     
   21.600000000000001        80.800000000000011        4.5922702639121944     
   21.600000000000001        81.600000000000009        4.5926366733547619     
   21.600000000000001        82.400000000000006        4.5957008402193233     
   21.600000000000001        83.200000000000003        4.6028374500054907     
   21.600000000000001        84.000000000000000        4.6153738519903031     
   21.600000000000001        84.800000000000011        4.6327111343116956     
   21.600000000000001        85.600000000000009        4.6561258397106968     
   21.600000000000001        86.400000000000006        4.6836286886015088     
   21.600000000000001        87.200000000000003        4.7162424450876932     
   21.600000000000001        88.000000000000000        4.7481946842951803     
   21.600000000000001        88.800000000000011        4.7830181741087916     
   21.600000000000001        89.600000000000009        4.8123230087393765     
   21.600000000000001        90.400000000000006        4.8356686104004574     
   21.600000000000001        91.200000000000003        4.8508493592577846     
   21.600000000000001        92.000000000000000        4.8564016117923323     
   21.600000000000001        92.800000000000011        4.8528408885202028     
   21.600000000000001        93.600000000000009        4.8381560143246212     
   21.600000000000001        94.400000000000006        4.8161524222617249     
   21.600000000000001        95.200000000000003        4.7880261350780282     
   21.600000000000001        96.000000000000000        4.7567691886493790     
   21.600000000000001        96.800000000000011        4.7226659694291646     
   21.600000000000001        97.600000000000009        4.6914997727866146     
   21.600000000000001        98.400000000000006        4.6622007251737374     
   21.600000000000001        99.200000000000003        4.6377186902959355     
   21.600000000000001        100.00000000000000        4.6205093098197887     
   21.600000000000001        100.80000000000001        4.6052775851757097     
   21.600000000000001        101.60000000000001        4.5966103978725217     
   21.600000000000001        102.40000000000001        4.5921385945822157     

   22.400000000000002       0.80000000000000004        4.5908237284615465     
   22.400000000000002        1.6000000000000001        4.5918774835861891     
   22.400000000000002        2.4000000000000004        4.5948086082057014     
   22.400000000000002        3.2000000000000002        4.5971673981886276     
   22.400000000000002        4.0000000000000000        4.6000139836564031     
   22.400000000000002        4.8000000000000007        4.6018927247645962     
   22.400000000000002        5.6000000000000005        4.6034679502916704     
   22.400000000000002        6.4000000000000004        4.6041854426367301     
   22.400000000000002        7.2000000000000002        4.6040610985931281     
   22.400000000000002        8.0000000000000000        4.6025631765130708     
   22.400000000000002        8.8000000000000007        4.5993189561329775     
   22.400000000000002        9.6000000000000014        4.5948104747439116     
   22.400000000000002        10.400000000000000        4.5898773958494354     
   22.400000000000002        11.200000000000001        4.5826281858642286     
   22.400000000000002        12.000000000000000        4.5744857208154466     
   22.400000000000002        12.800000000000001        4.5639004876745100     
   22.400000000000002        13.600000000000001        4.5540066934481107     
   22.400000000000002        14.400000000000000        4.5460641809258160     
   22.400000000000002        15.200000000000001        4.5371994559694073     
   22.400000000000002        16.000000000000000        4.5298653026739570     
   22.400000000000002        16.800000000000001        4.5235562321741298     
   22.400000000000002        17.600000000000001        4.5178246112026370     
   22.400000000000002        18.400000000000002        4.5153475371965248     
   22.400000000000002        19.200000000000003        4.5123666660295010     
   22.400000000000002        20.000000000000000        4.5112604428367646     
   22.400000000000002        20.800000000000001        4.5108343452289894     
   22.400000000000002        21.600000000000001        4.5117802697555636     
   22.400000000000002        22.400000000000002        4.5134371840876666     
   22.400000000000002        23.200000000000003        4.5165201666689461     
   22.400000000000002        24.000000000000000        4.5208738341302857     
   22.400000000000002        24.800000000000001        4.5266522425284981     
   22.400000000000002        25.600000000000001        4.5325814549473167     
   22.400000000000002        26.400000000000002        4.5414853559971764     
   22.400000000000002        27.200000000000003        4.5504203588517287     
   22.400000000000002        28.000000000000000        4.5592122573617244     
   22.400000000000002        28.800000000000001        4.5692978601429326     
   22.400000000000002        29.600000000000001        4.5762766090554807     
   22.400000000000002        30.400000000000002        4.5855862417898123     
   22.400000000000002        31.200000000000003        4.5927203627189170     
   22.400000000000002        32.000000000000000        4.5958202467012663     
   22.400000000000002        32.800000000000004        4.5984919621986728     
   22.400000000000002        33.600000000000001        4.6008427153288585     
   22.400000000000002        34.399999999999999        4.6007393747170449     
   22.400000000000002        35.200000000000003        4.5988566057498703     
   22.400000000000002        36.000000000000000        4.5976768265158814     
   22.400000000000002        36.800000000000004        4.5969647787617642     
   22.400000000000002        37.600000000000001        4.5956114099091074     
   22.400000000000002        38.400000000000006        4.5943199485913775     
   22.400000000000002        39.200000000000003        4.5934934634634024     
   22.400000000000002        40.000000000000000        4.5927297354322807     
   22.400000000000002        40.800000000000004        4.5928059054046271     
   22.400000000000002        41.600000000000001        4.5910240965826130     
   22.400000000000002        42.400000000000006        4.5914667547232364     
   22.400000000000002        43.200000000000003        4.5904860197805677     
   22.400000000000002        44.000000000000000        4.5893950939709027     
   22.400000000000002        44.800000000000004        4.5893263179264450     
   22.400000000000002        45.600000000000001        4.5873944371691655     
   22.400000000000002        46.400000000000006        4.5868236542126324     
   22.400000000000002        47.200000000000003        4.5834496907047946     
   22.400000000000002        48.000000000000000        4.5801337172589767     
   22.400000000000002        48.800000000000004        4.5760000385617587     
   22.400000000000002        49.600000000000001        4.5701474300329981     
   22.400000000000002        50.400000000000006        4.5640528378314436     
   22.400000000000002        51.200000000000003        4.5566155576108764     
   22.400000000000002        52.000000000000000        4.5497453450222540     
   22.400000000000002        52.800000000000004        4.5409049955151328     
   22.400000000000002        53.600000000000001        4.5331715323829354     
   22.400000000000002        54.400000000000006        4.5259588320094899     
   22.400000000000002        55.200000000000003        4.5202039127261600     
   22.400000000000002        56.000000000000000        4.5155158733285345     
   22.400000000000002        56.800000000000004        4.5123318978067068     
   22.400000000000002        57.600000000000001        4.5102960135118373     
   22.400000000000002        58.400000000000006        4.5097933692549441     
   22.400000000000002        59.200000000000003        4.5099954380937302     
   22.400000000000002        60.000000000000000        4.5116503630271927     
   22.400000000000002        60.800000000000004        4.5139413471658374     
   22.400000000000002        61.600000000000001        4.5171719784962345     
   22.400000000000002        62.400000000000006        4.5214185334296397     
   22.400000000000002        63.200000000000003        4.5277791383146049     
   22.400000000000002        64.000000000000000        4.5340724289425429     
   22.400000000000002        64.799999999999997        4.5425583305632600     
   22.400000000000002        65.600000000000009        4.5504435497697431     
   22.400000000000002        66.400000000000006        4.5584683691202539     
   22.400000000000002        67.200000000000003        4.5677987903040087     
   22.400000000000002        68.000000000000000        4.5755948481290361     
   22.400000000000002        68.799999999999997        4.5834659685713532     
   22.400000000000002        69.600000000000009        4.5893665380642323     
   22.400000000000002        70.400000000000006        4.5939014696450764     
   22.400000000000002        71.200000000000003        4.5985488834612012     
   22.400000000000002        72.000000000000000        4.5994707996848545     
   22.400000000000002        72.799999999999997        4.6003605703049031     
   22.400000000000002        73.600000000000009        4.6006800590375363     
   22.400000000000002        74.400000000000006        4.6000267309143306     
   22.400000000000002        75.200000000000003        4.5991852276299374     
   22.400000000000002        76.000000000000000        4.5980853089657350     
   22.400000000000002        76.800000000000011        4.5967376012214265     
   22.400000000000002        77.600000000000009        4.5944423280215752     
   22.400000000000002        78.400000000000006        4.5925041839509859     
   22.400000000000002        79.200000000000003        4.5909245592653285     
   22.400000000000002        80.000000000000000        4.5885782684030598     
   22.400000000000002        80.800000000000011        4.5873655620743765     
   22.400000000000002        81.600000000000009        4.5879467902905882     
   22.400000000000002        82.400000000000006        4.5908512501496483     
   22.400000000000002        83.200000000000003        4.5986378722096006     
   22.400000000000002        84.000000000000000        4.6104319489200121     
   22.400000000000002        84.800000000000011        4.6272939777712407     
   22.400000000000002        85.600000000000009        4.6491246175308722     
   22.400000000000002        86.400000000000006        4.6754319618212179     
   22.400000000000002        87.200000000000003        4.7053963870058482     
   22.400000000000002        88.000000000000000        4.7368936537799522     
   22.400000000000002        88.800000000000011        4.7651910828842601     
   22.400000000000002        89.600000000000009        4.7944354688059940     
   22.400000000000002        90.400000000000006        4.8138854832161968     
   22.400000000000002        91.200000000000003        4.8290006723134944     
   22.400000000000002        92.000000000000000        4.8331426085411815     
   22.400000000000002        92.800000000000011        4.8294116507766596     
   22.400000000000002        93.600000000000009        4.8166175854215441     
   22.400000000000002        94.400000000000006        4.7964545684017938     
   22.400000000000002        95.200000000000003        4.7691818253350382     
   22.400000000000002        96.000000000000000        4.7395971227693927     
   22.400000000000002        96.800000000000011        4.7104084752896966     
   22.400000000000002        97.600000000000009        4.6810227239400932     
   22.400000000000002        98.400000000000006        4.6545002864581830     
   22.400000000000002        99.200000000000003        4.6327757024012710     
   22.400000000000002        100.00000000000000        4.6155324459113185     
   22.400000000000002        100.80000000000001        4.6040653528708368     
   22.400000000000002        101.60000000000001        4.5963700085978489     
   22.400000000000002        102.40000000000001        4.5915687455448593     

   23.200000000000003       0.80000000000000004        4.5906126221136798     
   23.200000000000003        1.6000000000000001        4.5920686780166280     
   23.200000000000003        2.4000000000000004        4.5946301942193015     
   23.200000000000003        3.2000000000000002        4.5969578703249763     
   23.200000000000003        4.0000000000000000        4.5982503559618779     
   23.200000000000003        4.8000000000000007        4.6009275691791025     
   23.200000000000003        5.6000000000000005        4.6036224868408997     
   23.200000000000003        6.4000000000000004        4.6032380880604791     
   23.200000000000003        7.2000000000000002        4.6047286920546684     
   23.200000000000003        8.0000000000000000        4.6019662086363402     
   23.200000000000003        8.8000000000000007        4.6004182392392741     
   23.200000000000003        9.6000000000000014        4.5968777199880968     
   23.200000000000003        10.400000000000000        4.5922103270405508     
   23.200000000000003        11.200000000000001        4.5866183308472888     
   23.200000000000003        12.000000000000000        4.5809708671792579     
   23.200000000000003        12.800000000000001        4.5708049470652776     
   23.200000000000003        13.600000000000001        4.5619644704959246     
   23.200000000000003        14.400000000000000        4.5536368489492665     
   23.200000000000003        15.200000000000001        4.5449893530220233     
   23.200000000000003        16.000000000000000        4.5392385337303516     
   23.200000000000003        16.800000000000001        4.5327854466777886     
   23.200000000000003        17.600000000000001        4.5263534266206209     
   23.200000000000003        18.400000000000002        4.5239203806349622     
   23.200000000000003        19.200000000000003        4.5203945254385394     
   23.200000000000003        20.000000000000000        4.5177051435687270     
   23.200000000000003        20.800000000000001        4.5180582699883756     
   23.200000000000003        21.600000000000001        4.5185995997466488     
   23.200000000000003        22.400000000000002        4.5204379165585706     
   23.200000000000003        23.200000000000003        4.5236220281734756     
   23.200000000000003        24.000000000000000        4.5283965013959380     
   23.200000000000003        24.800000000000001        4.5313109424321230     
   23.200000000000003        25.600000000000001        4.5405788975722068     
   23.200000000000003        26.400000000000002        4.5472737737918472     
   23.200000000000003        27.200000000000003        4.5568707509636530     
   23.200000000000003        28.000000000000000        4.5650182798373766     
   23.200000000000003        28.800000000000001        4.5736251981632927     
   23.200000000000003        29.600000000000001        4.5809836134335011     
   23.200000000000003        30.400000000000002        4.5886535738063712     
   23.200000000000003        31.200000000000003        4.5919368537044081     
   23.200000000000003        32.000000000000000        4.5955453563410069     
   23.200000000000003        32.800000000000004        4.5977298397079256     
   23.200000000000003        33.600000000000001        4.5987999251046574     
   23.200000000000003        34.399999999999999        4.6011338122288370     
   23.200000000000003        35.200000000000003        4.5981226819726269     
   23.200000000000003        36.000000000000000        4.5973438518783505     
   23.200000000000003        36.800000000000004        4.5974716541664558     
   23.200000000000003        37.600000000000001        4.5973266170177167     
   23.200000000000003        38.400000000000006        4.5970096645369480     
   23.200000000000003        39.200000000000003        4.5984713286921250     
   23.200000000000003        40.000000000000000        4.5988767005966125     
   23.200000000000003        40.800000000000004        4.5988691124911423     
   23.200000000000003        41.600000000000001        4.5983213651959263     
   23.200000000000003        42.400000000000006        4.5979610130440545     
   23.200000000000003        43.200000000000003        4.5970874573689562     
   23.200000000000003        44.000000000000000        4.5958120251072847     
   23.200000000000003        44.800000000000004        4.5937833323248265     
   23.200000000000003        45.600000000000001        4.5908507139378942     
   23.200000000000003        46.400000000000006        4.5862162657935608     
   23.200000000000003        47.200000000000003        4.5834834727599576     
   23.200000000000003        48.000000000000000        4.5785772945375003     
   23.200000000000003        48.800000000000004        4.5718867011779754     
   23.200000000000003        49.600000000000001        4.5654789015948065     
   23.200000000000003        50.400000000000006        4.5566732455513348     
   23.200000000000003        51.200000000000003        4.5485661312953276     
   23.200000000000003        52.000000000000000        4.5412563742618444     
   23.200000000000003        52.800000000000004        4.5336101984084092     
   23.200000000000003        53.600000000000001        4.5260082473717738     
   23.200000000000003        54.400000000000006        4.5192454764527641     
   23.200000000000003        55.200000000000003        4.5129572651718295     
   23.200000000000003        56.000000000000000        4.5104557804021432     
   23.200000000000003        56.800000000000004        4.5075753290781204     
   23.200000000000003        57.600000000000001        4.5058269495365622     
   23.200000000000003        58.400000000000006        4.5055778420578321     
   23.200000000000003        59.200000000000003        4.5060165812540856     
   23.200000000000003        60.000000000000000        4.5071478646596157     
   23.200000000000003        60.800000000000004        4.5088038451095471     
   23.200000000000003        61.600000000000001        4.5113130156246433     
   23.200000000000003        62.400000000000006        4.5162920146608778     
   23.200000000000003        63.200000000000003        4.5202632503126017     
   23.200000000000003        64.000000000000000        4.5245525718214044     
   23.200000000000003        64.799999999999997        4.5336970019624712     
   23.200000000000003        65.600000000000009        4.5425439237246001     
   23.200000000000003        66.400000000000006        4.5513249088937986     
   23.200000000000003        67.200000000000003        4.5604504606306753     
   23.200000000000003        68.000000000000000        4.5708356079782071     
   23.200000000000003        68.799999999999997        4.5799907854663680     
   23.200000000000003        69.600000000000009        4.5872720399319293     
   23.200000000000003        70.400000000000006        4.5929084403924714     
   23.200000000000003        71.200000000000003        4.5987644983779967     
   23.200000000000003        72.000000000000000        4.5987205023938094     
   23.200000000000003        72.799999999999997        4.6024915717468700     
   23.200000000000003        73.600000000000009        4.6028266892985359     
   23.200000000000003        74.400000000000006        4.6033801108744852     
   23.200000000000003        75.200000000000003        4.6006234520428579     
   23.200000000000003        76.000000000000000        4.5991097451786223     
   23.200000000000003        76.800000000000011        4.5969955460877268     
   23.200000000000003        77.600000000000009        4.5939926376429590     
   23.200000000000003        78.400000000000006        4.5915827380451644     
   23.200000000000003        79.200000000000003        4.5891706659283935     
   23.200000000000003        80.000000000000000        4.5867579603483968     
   23.200000000000003        80.800000000000011        4.5854351149045245     
   23.200000000000003        81.600000000000009        4.5857252055357103     
   23.200000000000003        82.400000000000006        4.5888896676984361     
   23.200000000000003        83.200000000000003        4.5956982141374807     
   23.200000000000003        84.000000000000000        4.6063020013139226     
   23.200000000000003        84.800000000000011        4.6215999471256586     
   23.200000000000003        85.600000000000009        4.6409982226745861     
   23.200000000000003        86.400000000000006        4.6648259974536206     
   23.200000000000003        87.200000000000003        4.6913144148688684     
   23.200000000000003        88.000000000000000        4.7190248938460355     
   23.200000000000003        88.800000000000011        4.7462667994958609     
   23.200000000000003        89.600000000000009        4.7683030647738427     
   23.200000000000003        90.400000000000006        4.7886720768559252     
   23.200000000000003        91.200000000000003        4.7998455802889284     
   23.200000000000003        92.000000000000000        4.8038490259155342     
   23.200000000000003        92.800000000000011        4.8000234807217659     
   23.200000000000003        93.600000000000009        4.7885027912559428     
   23.200000000000003        94.400000000000006        4.7704234980636802     
   23.200000000000003        95.200000000000003        4.7465379554277147     
   23.200000000000003        96.000000000000000        4.7205953774190723     
   23.200000000000003        96.800000000000011        4.6920083755283413     
   23.200000000000003        97.600000000000009        4.6676189692619534     
   23.200000000000003        98.400000000000006        4.6425767533791023     
   23.200000000000003        99.200000000000003        4.6257360767650297     
   23.200000000000003        100.00000000000000        4.6109305513989405     
   23.200000000000003        100.80000000000001        4.6005790718551802     
   23.200000000000003        101.60000000000001        4.5944931008315590     
   23.200000000000003        102.40000000000001        4.5906186426249311     

   24.000000000000000       0.80000000000000004        4.5907789112680222     
   24.000000000000000        1.6000000000000001        4.5923972288676760     
   24.000000000000000        2.4000000000000004        4.5940588827876487     
   24.000000000000000        3.2000000000000002        4.5973764678309506     
   24.000000000000000        4.0000000000000000        4.5995080187144177     
   24.000000000000000        4.8000000000000007        4.6008789381781927     
   24.000000000000000        5.6000000000000005        4.6027718531776296     
   24.000000000000000        6.4000000000000004        4.6048887057800014     
   24.000000000000000        7.2000000000000002        4.6037145322046635     
   24.000000000000000        8.0000000000000000        4.6028000772666315     
   24.000000000000000        8.8000000000000007        4.6029463797747940     
   24.000000000000000        9.6000000000000014        4.5979536585855980     
   24.000000000000000        10.400000000000000        4.5944550166126534     
   24.000000000000000        11.200000000000001        4.5896190909115662     
   24.000000000000000        12.000000000000000        4.5835690326945224     
   24.000000000000000        12.800000000000001        4.5770397677438135     
   24.000000000000000        13.600000000000001        4.5695734629946365     
   24.000000000000000        14.400000000000000        4.5614249655138748     
   24.000000000000000        15.200000000000001        4.5537760891967229     
   24.000000000000000        16.000000000000000        4.5474701341382655     
   24.000000000000000        16.800000000000001        4.5410164150763501     
   24.000000000000000        17.600000000000001        4.5362025578724241     
   24.000000000000000        18.400000000000002        4.5320119116923365     
   24.000000000000000        19.200000000000003        4.5299390596922446     
   24.000000000000000        20.000000000000000        4.5278964779962516     
   24.000000000000000        20.800000000000001        4.5268954416360154     
   24.000000000000000        21.600000000000001        4.5267309309534136     
   24.000000000000000        22.400000000000002        4.5287408449086142     
   24.000000000000000        23.200000000000003        4.5326746157483457     
   24.000000000000000        24.000000000000000        4.5359661072552928     
   24.000000000000000        24.800000000000001        4.5412438939140678     
   24.000000000000000        25.600000000000001        4.5474502045367728     
   24.000000000000000        26.400000000000002        4.5543007052190090     
   24.000000000000000        27.200000000000003        4.5621652429922186     
   24.000000000000000        28.000000000000000        4.5684469818941240     
   24.000000000000000        28.800000000000001        4.5765300296563494     
   24.000000000000000        29.600000000000001        4.5824940546860695     
   24.000000000000000        30.400000000000002        4.5878003148824220     
   24.000000000000000        31.200000000000003        4.5913466724013769     
   24.000000000000000        32.000000000000000        4.5941727061669564     
   24.000000000000000        32.800000000000004        4.5958518558087587     
   24.000000000000000        33.600000000000001        4.5971668339124054     
   24.000000000000000        34.399999999999999        4.5978224317215970     
   24.000000000000000        35.200000000000003        4.5980642337142603     
   24.000000000000000        36.000000000000000        4.6006701313132758     
   24.000000000000000        36.800000000000004        4.6002127617682032     
   24.000000000000000        37.600000000000001        4.6019772975393805     
   24.000000000000000        38.400000000000006        4.6044689149197238     
   24.000000000000000        39.200000000000003        4.6065059321781563     
   24.000000000000000        40.000000000000000        4.6074545128657514     
   24.000000000000000        40.800000000000004        4.6100521510358350     
   24.000000000000000        41.600000000000001        4.6088037536955007     
   24.000000000000000        42.400000000000006        4.6088526373668923     
   24.000000000000000        43.200000000000003        4.6065265844499397     
   24.000000000000000        44.000000000000000        4.6049758455283314     
   24.000000000000000        44.800000000000004        4.6008526741558331     
   24.000000000000000        45.600000000000001        4.5970461934319067     
   24.000000000000000        46.400000000000006        4.5922341561987041     
   24.000000000000000        47.200000000000003        4.5856506451351402     
   24.000000000000000        48.000000000000000        4.5785213355433347     
   24.000000000000000        48.800000000000004        4.5712333115318380     
   24.000000000000000        49.600000000000001        4.5624112906134187     
   24.000000000000000        50.400000000000006        4.5530521264568504     
   24.000000000000000        51.200000000000003        4.5426752896375859     
   24.000000000000000        52.000000000000000        4.5355532556903322     
   24.000000000000000        52.800000000000004        4.5278084997949106     
   24.000000000000000        53.600000000000001        4.5205149193061649     
   24.000000000000000        54.400000000000006        4.5139753309645032     
   24.000000000000000        55.200000000000003        4.5095971485846142     
   24.000000000000000        56.000000000000000        4.5067424088869492     
   24.000000000000000        56.800000000000004        4.5048528523860227     
   24.000000000000000        57.600000000000001        4.5036832950035723     
   24.000000000000000        58.400000000000006        4.5029396964028789     
   24.000000000000000        59.200000000000003        4.5046865950877333     
   24.000000000000000        60.000000000000000        4.5045681711185326     
   24.000000000000000        60.800000000000004        4.5053581202872843     
   24.000000000000000        61.600000000000001        4.5068390587042320     
   24.000000000000000        62.400000000000006        4.5110907649480714     
   24.000000000000000        63.200000000000003        4.5143626283900637     
   24.000000000000000        64.000000000000000        4.5202979994642600     
   24.000000000000000        64.799999999999997        4.5273112022874153     
   24.000000000000000        65.600000000000009        4.5346630763935476     
   24.000000000000000        66.400000000000006        4.5445048147035561     
   24.000000000000000        67.200000000000003        4.5546442557872444     
   24.000000000000000        68.000000000000000        4.5654495745589374     
   24.000000000000000        68.799999999999997        4.5757275978916221     
   24.000000000000000        69.600000000000009        4.5844491772530560     
   24.000000000000000        70.400000000000006        4.5916040479925710     
   24.000000000000000        71.200000000000003        4.5971353766373939     
   24.000000000000000        72.000000000000000        4.6012630820130926     
   24.000000000000000        72.799999999999997        4.6037687391751723     
   24.000000000000000        73.600000000000009        4.6047833168488497     
   24.000000000000000        74.400000000000006        4.6039142628122081     
   24.000000000000000        75.200000000000003        4.6024824949564875     
   24.000000000000000        76.000000000000000        4.6000745176551607     
   24.000000000000000        76.800000000000011        4.5963866279402934     
   24.000000000000000        77.600000000000009        4.5949823603056066     
   24.000000000000000        78.400000000000006        4.5916481992820426     
   24.000000000000000        79.200000000000003        4.5885069585478240     
   24.000000000000000        80.000000000000000        4.5870056534600128     
   24.000000000000000        80.800000000000011        4.5852910456882281     
   24.000000000000000        81.600000000000009        4.5848413069533969     
   24.000000000000000        82.400000000000006        4.5872467422475554     
   24.000000000000000        83.200000000000003        4.5928129825482129     
   24.000000000000000        84.000000000000000        4.6013058819528343     
   24.000000000000000        84.800000000000011        4.6152581482854851     
   24.000000000000000        85.600000000000009        4.6319116587884759     
   24.000000000000000        86.400000000000006        4.6524226643464441     
   24.000000000000000        87.200000000000003        4.6740539231059852     
   24.000000000000000        88.000000000000000        4.6980900116751680     
   24.000000000000000        88.800000000000011        4.7213764985449274     
   24.000000000000000        89.600000000000009        4.7420589723282784     
   24.000000000000000        90.400000000000006        4.7582956536807020     
   24.000000000000000        91.200000000000003        4.7676266370627447     
   24.000000000000000        92.000000000000000        4.7706074461740098     
   24.000000000000000        92.800000000000011        4.7668416718087840     
   24.000000000000000        93.600000000000009        4.7564339718804707     
   24.000000000000000        94.400000000000006        4.7403677076363389     
   24.000000000000000        95.200000000000003        4.7204462948706638     
   24.000000000000000        96.000000000000000        4.6979349159181707     
   24.000000000000000        96.800000000000011        4.6729745550445276     
   24.000000000000000        97.600000000000009        4.6527120290381259     
   24.000000000000000        98.400000000000006        4.6337308994937931     
   24.000000000000000        99.200000000000003        4.6176782877290847     
   24.000000000000000        100.00000000000000        4.6058455841923589     
   24.000000000000000        100.80000000000001        4.5975233958690742     
   24.000000000000000        101.60000000000001        4.5928779746887685     
   24.000000000000000        102.40000000000001        4.5910199174354238     

   24.800000000000001       0.80000000000000004        4.5917288239256209     
   24.800000000000001        1.6000000000000001        4.5946916209663282     
   24.800000000000001        2.4000000000000004        4.5949389250509878     
   24.800000000000001        3.2000000000000002        4.5981271083723829     
   24.800000000000001        4.0000000000000000        4.5993956613699050     
   24.800000000000001        4.8000000000000007        4.6012369338409806     
   24.800000000000001        5.6000000000000005        4.6032251810236229     
   24.800000000000001        6.4000000000000004        4.6031370003061989     
   24.800000000000001        7.2000000000000002        4.6033782279890412     
   24.800000000000001        8.0000000000000000        4.6037144167267163     
   24.800000000000001        8.8000000000000007        4.6022466115907390     
   24.800000000000001        9.6000000000000014        4.6002350939440184     
   24.800000000000001        10.400000000000000        4.5971759505372418     
   24.800000000000001        11.200000000000001        4.5932131970602716     
   24.800000000000001        12.000000000000000        4.5887179758739816     
   24.800000000000001        12.800000000000001        4.5836090018731372     
   24.800000000000001        13.600000000000001        4.5770664743816409     
   24.800000000000001        14.400000000000000        4.5705051879356722     
   24.800000000000001        15.200000000000001        4.5642774365729597     
   24.800000000000001        16.000000000000000        4.5580776972948431     
   24.800000000000001        16.800000000000001        4.5520519964630299     
   24.800000000000001        17.600000000000001        4.5475877279668895     
   24.800000000000001        18.400000000000002        4.5430700556966057     
   24.800000000000001        19.200000000000003        4.5402901511186480     
   24.800000000000001        20.000000000000000        4.5390857307737313     
   24.800000000000001        20.800000000000001        4.5383543058838010     
   24.800000000000001        21.600000000000001        4.5365240184844602     
   24.800000000000001        22.400000000000002        4.5374782365618982     
   24.800000000000001        23.200000000000003        4.5391929248299281     
   24.800000000000001        24.000000000000000        4.5415269473422484     
   24.800000000000001        24.800000000000001        4.5479961755131848     
   24.800000000000001        25.600000000000001        4.5526793541136357     
   24.800000000000001        26.400000000000002        4.5585150801814676     
   24.800000000000001        27.200000000000003        4.5628411952930259     
   24.800000000000001        28.000000000000000        4.5708847547046139     
   24.800000000000001        28.800000000000001        4.5763867839951606     
   24.800000000000001        29.600000000000001        4.5814781501122139     
   24.800000000000001        30.400000000000002        4.5856767928291413     
   24.800000000000001        31.200000000000003        4.5901677704405692     
   24.800000000000001        32.000000000000000        4.5914681904307733     
   24.800000000000001        32.800000000000004        4.5932227134871608     
   24.800000000000001        33.600000000000001        4.5952392653089182     
   24.800000000000001        34.399999999999999        4.5976639911698944     
   24.800000000000001        35.200000000000003        4.5993785558468216     
   24.800000000000001        36.000000000000000        4.6020527046614887     
   24.800000000000001        36.800000000000004        4.6061672985290461     
   24.800000000000001        37.600000000000001        4.6099691281852939     
   24.800000000000001        38.400000000000006        4.6138312805263793     
   24.800000000000001        39.200000000000003        4.6184906272620472     
   24.800000000000001        40.000000000000000        4.6223266822994100     
   24.800000000000001        40.800000000000004        4.6240611772937807     
   24.800000000000001        41.600000000000001        4.6287571109793744     
   24.800000000000001        42.400000000000006        4.6242911448810418     
   24.800000000000001        43.200000000000003        4.6225423363086655     
   24.800000000000001        44.000000000000000        4.6185331944321204     
   24.800000000000001        44.800000000000004        4.6125117707017562     
   24.800000000000001        45.600000000000001        4.6060903409999181     
   24.800000000000001        46.400000000000006        4.5987870314939974     
   24.800000000000001        47.200000000000003        4.5897775881909624     
   24.800000000000001        48.000000000000000        4.5799233824905237     
   24.800000000000001        48.800000000000004        4.5702243108127814     
   24.800000000000001        49.600000000000001        4.5594756394473768     
   24.800000000000001        50.400000000000006        4.5489941195164105     
   24.800000000000001        51.200000000000003        4.5402762283196916     
   24.800000000000001        52.000000000000000        4.5289391087766200     
   24.800000000000001        52.800000000000004        4.5230795640648314     
   24.800000000000001        53.600000000000001        4.5161251678009418     
   24.800000000000001        54.400000000000006        4.5108171607252068     
   24.800000000000001        55.200000000000003        4.5084765947439118     
   24.800000000000001        56.000000000000000        4.5048314664664515     
   24.800000000000001        56.800000000000004        4.5046537957923078     
   24.800000000000001        57.600000000000001        4.5041318757776398     
   24.800000000000001        58.400000000000006        4.5020731607681368     
   24.800000000000001        59.200000000000003        4.5017311828011604     
   24.800000000000001        60.000000000000000        4.5028337674029331     
   24.800000000000001        60.800000000000004        4.5050680643086611     
   24.800000000000001        61.600000000000001        4.5052297385544069     
   24.800000000000001        62.400000000000006        4.5071554625136923     
   24.800000000000001        63.200000000000003        4.5101213675728973     
   24.800000000000001        64.000000000000000        4.5148990552671346     
   24.800000000000001        64.799999999999997        4.5202791843516898     
   24.800000000000001        65.600000000000009        4.5296847038704575     
   24.800000000000001        66.400000000000006        4.5385747175489088     
   24.800000000000001        67.200000000000003        4.5494917581331347     
   24.800000000000001        68.000000000000000        4.5602720680867943     
   24.800000000000001        68.799999999999997        4.5714533653126761     
   24.800000000000001        69.600000000000009        4.5811327905559143     
   24.800000000000001        70.400000000000006        4.5893218954747734     
   24.800000000000001        71.200000000000003        4.5957488555999024     
   24.800000000000001        72.000000000000000        4.6004408894719502     
   24.800000000000001        72.799999999999997        4.6028633372449805     
   24.800000000000001        73.600000000000009        4.6051680709765703     
   24.800000000000001        74.400000000000006        4.6046240257942115     
   24.800000000000001        75.200000000000003        4.6037389513668563     
   24.800000000000001        76.000000000000000        4.6008559747555280     
   24.800000000000001        76.800000000000011        4.5983922885483999     
   24.800000000000001        77.600000000000009        4.5952362836168277     
   24.800000000000001        78.400000000000006        4.5917388679369830     
   24.800000000000001        79.200000000000003        4.5884790956561066     
   24.800000000000001        80.000000000000000        4.5858155012882946     
   24.800000000000001        80.800000000000011        4.5840811626374913     
   24.800000000000001        81.600000000000009        4.5840190005342079     
   24.800000000000001        82.400000000000006        4.5858668300157257     
   24.800000000000001        83.200000000000003        4.5903044642628679     
   24.800000000000001        84.000000000000000        4.5965006829604649     
   24.800000000000001        84.800000000000011        4.6080489276187881     
   24.800000000000001        85.600000000000009        4.6208457958105011     
   24.800000000000001        86.400000000000006        4.6388274688511650     
   24.800000000000001        87.200000000000003        4.6575739240727287     
   24.800000000000001        88.000000000000000        4.6771371722288624     
   24.800000000000001        88.800000000000011        4.6960213586067185     
   24.800000000000001        89.600000000000009        4.7127238252478474     
   24.800000000000001        90.400000000000006        4.7257367682555138     
   24.800000000000001        91.200000000000003        4.7331894886405879     
   24.800000000000001        92.000000000000000        4.7355886815561608     
   24.800000000000001        92.800000000000011        4.7325286214351063     
   24.800000000000001        93.600000000000009        4.7234502798217397     
   24.800000000000001        94.400000000000006        4.7099191959007616     
   24.800000000000001        95.200000000000003        4.6932584362620551     
   24.800000000000001        96.000000000000000        4.6751626234169210     
   24.800000000000001        96.800000000000011        4.6556487653735781     
   24.800000000000001        97.600000000000009        4.6378673761825668     
   24.800000000000001        98.400000000000006        4.6225673600477801     
   24.800000000000001        99.200000000000003        4.6101785082945366     
   24.800000000000001        100.00000000000000        4.6009731690774220     
   24.800000000000001        100.80000000000001        4.5948356177812020     
   24.800000000000001        101.60000000000001        4.5915613437855303     
   24.800000000000001        102.40000000000001        4.5908391041260597     

   25.600000000000001       0.80000000000000004        4.5918667649330089     
   25.600000000000001        1.6000000000000001        4.5931015457110593     
   25.600000000000001        2.4000000000000004        4.5944823888675401     
   25.600000000000001        3.2000000000000002        4.5977932012697602     
   25.600000000000001        4.0000000000000000        4.6001828161613849     
   25.600000000000001        4.8000000000000007        4.6019285601968321     
   25.600000000000001        5.6000000000000005        4.6030485097839540     
   25.600000000000001        6.4000000000000004        4.6035354243356261     
   25.600000000000001        7.2000000000000002        4.6038763034817700     
   25.600000000000001        8.0000000000000000        4.6037419884413406     
   25.600000000000001        8.8000000000000007        4.6041706096319919     
   25.600000000000001        9.6000000000000014        4.6022841554268181     
   25.600000000000001        10.400000000000000        4.6007352374597366     
   25.600000000000001        11.200000000000001        4.5994698631046615     
   25.600000000000001        12.000000000000000        4.5939191630836111     
   25.600000000000001        12.800000000000001        4.5907373988643814     
   25.600000000000001        13.600000000000001        4.5844692527272111     
   25.600000000000001        14.400000000000000        4.5787699473717876     
   25.600000000000001        15.200000000000001        4.5739326641461115     
   25.600000000000001        16.000000000000000        4.5690435740826780     
   25.600000000000001        16.800000000000001        4.5645230323255568     
   25.600000000000001        17.600000000000001        4.5575431994575792     
   25.600000000000001        18.400000000000002        4.5550490431376183     
   25.600000000000001        19.200000000000003        4.5508856809497811     
   25.600000000000001        20.000000000000000        4.5487563557217277     
   25.600000000000001        20.800000000000001        4.5468136846960796     
   25.600000000000001        21.600000000000001        4.5457698440282570     
   25.600000000000001        22.400000000000002        4.5458310107730364     
   25.600000000000001        23.200000000000003        4.5468222806484038     
   25.600000000000001        24.000000000000000        4.5484682961320022     
   25.600000000000001        24.800000000000001        4.5515187184647354     
   25.600000000000001        25.600000000000001        4.5550566525113814     
   25.600000000000001        26.400000000000002        4.5602560790022864     
   25.600000000000001        27.200000000000003        4.5651335298277083     
   25.600000000000001        28.000000000000000        4.5700873276339875     
   25.600000000000001        28.800000000000001        4.5736124417741673     
   25.600000000000001        29.600000000000001        4.5770865575150061     
   25.600000000000001        30.400000000000002        4.5804147442509437     
   25.600000000000001        31.200000000000003        4.5870272836714090     
   25.600000000000001        32.000000000000000        4.5877191570872666     
   25.600000000000001        32.800000000000004        4.5904946163386295     
   25.600000000000001        33.600000000000001        4.5927121399283770     
   25.600000000000001        34.399999999999999        4.5969427740286006     
   25.600000000000001        35.200000000000003        4.6013589655477922     
   25.600000000000001        36.000000000000000        4.6072352682416371     
   25.600000000000001        36.800000000000004        4.6142668611508304     
   25.600000000000001        37.600000000000001        4.6219227344939675     
   25.600000000000001        38.400000000000006        4.6279129609322371     
   25.600000000000001        39.200000000000003        4.6353426410804959     
   25.600000000000001        40.000000000000000        4.6395731709077994     
   25.600000000000001        40.800000000000004        4.6447558961868793     
   25.600000000000001        41.600000000000001        4.6459134576415115     
   25.600000000000001        42.400000000000006        4.6440159251288646     
   25.600000000000001        43.200000000000003        4.6417058628389078     
   25.600000000000001        44.000000000000000        4.6358712439263554     
   25.600000000000001        44.800000000000004        4.6282067371135449     
   25.600000000000001        45.600000000000001        4.6189162099607310     
   25.600000000000001        46.400000000000006        4.6080996652410944     
   25.600000000000001        47.200000000000003        4.5962538761175926     
   25.600000000000001        48.000000000000000        4.5837631070936800     
   25.600000000000001        48.800000000000004        4.5713546196267822     
   25.600000000000001        49.600000000000001        4.5598231523347907     
   25.600000000000001        50.400000000000006        4.5487065009023642     
   25.600000000000001        51.200000000000003        4.5355709984755181     
   25.600000000000001        52.000000000000000        4.5277303249879113     
   25.600000000000001        52.800000000000004        4.5211276728202501     
   25.600000000000001        53.600000000000001        4.5126209379609277     
   25.600000000000001        54.400000000000006        4.5082373412486643     
   25.600000000000001        55.200000000000003        4.5052389193415951     
   25.600000000000001        56.000000000000000        4.5035568168496347     
   25.600000000000001        56.800000000000004        4.5030240258102872     
   25.600000000000001        57.600000000000001        4.5027096052607636     
   25.600000000000001        58.400000000000006        4.5022681595722744     
   25.600000000000001        59.200000000000003        4.5026930142278685     
   25.600000000000001        60.000000000000000        4.5027813403926018     
   25.600000000000001        60.800000000000004        4.5030319820846696     
   25.600000000000001        61.600000000000001        4.5041947696986906     
   25.600000000000001        62.400000000000006        4.5042802998889568     
   25.600000000000001        63.200000000000003        4.5074249867806842     
   25.600000000000001        64.000000000000000        4.5118667110679631     
   25.600000000000001        64.799999999999997        4.5174135822180794     
   25.600000000000001        65.600000000000009        4.5243814067013117     
   25.600000000000001        66.400000000000006        4.5331698032484180     
   25.600000000000001        67.200000000000003        4.5436202605593596     
   25.600000000000001        68.000000000000000        4.5549115784975642     
   25.600000000000001        68.799999999999997        4.5661872943430675     
   25.600000000000001        69.600000000000009        4.5766301606564355     
   25.600000000000001        70.400000000000006        4.5857369700737864     
   25.600000000000001        71.200000000000003        4.5930279318238059     
   25.600000000000001        72.000000000000000        4.5987177607810708     
   25.600000000000001        72.799999999999997        4.6024899079848014     
   25.600000000000001        73.600000000000009        4.6041620086156980     
   25.600000000000001        74.400000000000006        4.6035920119575202     
   25.600000000000001        75.200000000000003        4.6021139640314157     
   25.600000000000001        76.000000000000000        4.6005830231805511     
   25.600000000000001        76.800000000000011        4.5974915192782060     
   25.600000000000001        77.600000000000009        4.5938458299250176     
   25.600000000000001        78.400000000000006        4.5900878164675429     
   25.600000000000001        79.200000000000003        4.5869723340432271     
   25.600000000000001        80.000000000000000        4.5841978542970638     
   25.600000000000001        80.800000000000011        4.5826933844211588     
   25.600000000000001        81.600000000000009        4.5811068078192578     
   25.600000000000001        82.400000000000006        4.5838428566217306     
   25.600000000000001        83.200000000000003        4.5859169322495177     
   25.600000000000001        84.000000000000000        4.5924541854267380     
   25.600000000000001        84.800000000000011        4.6001360800850177     
   25.600000000000001        85.600000000000009        4.6116671170894747     
   25.600000000000001        86.400000000000006        4.6252206071170274     
   25.600000000000001        87.200000000000003        4.6396120411902491     
   25.600000000000001        88.000000000000000        4.6546971084454825     
   25.600000000000001        88.800000000000011        4.6717845282758246     
   25.600000000000001        89.600000000000009        4.6853209366586457     
   25.600000000000001        90.400000000000006        4.6945556139989524     
   25.600000000000001        91.200000000000003        4.7013496977479114     
   25.600000000000001        92.000000000000000        4.7022829049115344     
   25.600000000000001        92.800000000000011        4.7005365594458928     
   25.600000000000001        93.600000000000009        4.6918094581624405     
   25.600000000000001        94.400000000000006        4.6808178335378150     
   25.600000000000001        95.200000000000003        4.6673304939617903     
   25.600000000000001        96.000000000000000        4.6526279081195376     
   25.600000000000001        96.800000000000011        4.6374338083046043     
   25.600000000000001        97.600000000000009        4.6242131945376101     
   25.600000000000001        98.400000000000006        4.6123868366722318     
   25.600000000000001        99.200000000000003        4.6030420124361964     
   25.600000000000001        100.00000000000000        4.5967251194396663     
   25.600000000000001        100.80000000000001        4.5933119679791554     
   25.600000000000001        101.60000000000001        4.5912299392090921     
   25.600000000000001        102.40000000000001        4.5900590898782445     

   26.400000000000002       0.80000000000000004        4.5936730126981082     
   26.400000000000002        1.6000000000000001        4.5952384011827023     
   26.400000000000002        2.4000000000000004        4.5962050568705681     
   26.400000000000002        3.2000000000000002        4.5984578441689381     
   26.400000000000002        4.0000000000000000        4.5999531201282746     
   26.400000000000002        4.8000000000000007        4.6017566176813993     
   26.400000000000002        5.6000000000000005        4.6030565947044702     
   26.400000000000002        6.4000000000000004        4.6037702603193642     
   26.400000000000002        7.2000000000000002        4.6043300487438543     
   26.400000000000002        8.0000000000000000        4.6044448606710784     
   26.400000000000002        8.8000000000000007        4.6043588931008257     
   26.400000000000002        9.6000000000000014        4.6031212079746764     
   26.400000000000002        10.400000000000000        4.6025759037529159     
   26.400000000000002        11.200000000000001        4.6008301525650879     
   26.400000000000002        12.000000000000000        4.5983583726080086     
   26.400000000000002        12.800000000000001        4.5953437065165925     
   26.400000000000002        13.600000000000001        4.5925563994001424     
   26.400000000000002        14.400000000000000        4.5878022322932672     
   26.400000000000002        15.200000000000001        4.5835294097969372     
   26.400000000000002        16.000000000000000        4.5785248158494385     
   26.400000000000002        16.800000000000001        4.5752793812136421     
   26.400000000000002        17.600000000000001        4.5708819882935092     
   26.400000000000002        18.400000000000002        4.5663924839360837     
   26.400000000000002        19.200000000000003        4.5616106231813456     
   26.400000000000002        20.000000000000000        4.5588470238530654     
   26.400000000000002        20.800000000000001        4.5561572829134347     
   26.400000000000002        21.600000000000001        4.5564213668554210     
   26.400000000000002        22.400000000000002        4.5534333114657786     
   26.400000000000002        23.200000000000003        4.5535996103425083     
   26.400000000000002        24.000000000000000        4.5535095780367385     
   26.400000000000002        24.800000000000001        4.5541015926245114     
   26.400000000000002        25.600000000000001        4.5569189932976544     
   26.400000000000002        26.400000000000002        4.5602130321030518     
   26.400000000000002        27.200000000000003        4.5635391731739663     
   26.400000000000002        28.000000000000000        4.5676850606054789     
   26.400000000000002        28.800000000000001        4.5698408278979752     
   26.400000000000002        29.600000000000001        4.5725253352058033     
   26.400000000000002        30.400000000000002        4.5754168999553375     
   26.400000000000002        31.200000000000003        4.5779715289758371     
   26.400000000000002        32.000000000000000        4.5806212947986911     
   26.400000000000002        32.800000000000004        4.5837394463636860     
   26.400000000000002        33.600000000000001        4.5891662564594347     
   26.400000000000002        34.399999999999999        4.5958121333821635     
   26.400000000000002        35.200000000000003        4.6041102209065157     
   26.400000000000002        36.000000000000000        4.6140490875560944     
   26.400000000000002        36.800000000000004        4.6252437107754973     
   26.400000000000002        37.600000000000001        4.6369410954515615     
   26.400000000000002        38.400000000000006        4.6477127624290375     
   26.400000000000002        39.200000000000003        4.6584723422026171     
   26.400000000000002        40.000000000000000        4.6666502471562499     
   26.400000000000002        40.800000000000004        4.6709412741922574     
   26.400000000000002        41.600000000000001        4.6737988154631855     
   26.400000000000002        42.400000000000006        4.6714878990574089     
   26.400000000000002        43.200000000000003        4.6662210600999918     
   26.400000000000002        44.000000000000000        4.6606832037727370     
   26.400000000000002        44.800000000000004        4.6477062595359060     
   26.400000000000002        45.600000000000001        4.6336919309972835     
   26.400000000000002        46.400000000000006        4.6225384366154527     
   26.400000000000002        47.200000000000003        4.6054252925052781     
   26.400000000000002        48.000000000000000        4.5909890773936857     
   26.400000000000002        48.800000000000004        4.5757725346507554     
   26.400000000000002        49.600000000000001        4.5589497484061159     
   26.400000000000002        50.400000000000006        4.5476188110627715     
   26.400000000000002        51.200000000000003        4.5354416765726846     
   26.400000000000002        52.000000000000000        4.5254679282869983     
   26.400000000000002        52.800000000000004        4.5170441788739657     
   26.400000000000002        53.600000000000001        4.5091671821553554     
   26.400000000000002        54.400000000000006        4.5063985782292821     
   26.400000000000002        55.200000000000003        4.5043007578050824     
   26.400000000000002        56.000000000000000        4.5032586877182412     
   26.400000000000002        56.800000000000004        4.5032423901655321     
   26.400000000000002        57.600000000000001        4.5034166780811171     
   26.400000000000002        58.400000000000006        4.5035533687860410     
   26.400000000000002        59.200000000000003        4.5035429825389519     
   26.400000000000002        60.000000000000000        4.5036743951619007     
   26.400000000000002        60.800000000000004        4.5043660877655460     
   26.400000000000002        61.600000000000001        4.5036225367136584     
   26.400000000000002        62.400000000000006        4.5044874613825492     
   26.400000000000002        63.200000000000003        4.5058289420669135     
   26.400000000000002        64.000000000000000        4.5086279303317598     
   26.400000000000002        64.799999999999997        4.5137018405707412     
   26.400000000000002        65.600000000000009        4.5205710327170578     
   26.400000000000002        66.400000000000006        4.5281355318874015     
   26.400000000000002        67.200000000000003        4.5381565975842593     
   26.400000000000002        68.000000000000000        4.5492687261097222     
   26.400000000000002        68.799999999999997        4.5607779346048734     
   26.400000000000002        69.600000000000009        4.5715197477282512     
   26.400000000000002        70.400000000000006        4.5810843911949686     
   26.400000000000002        71.200000000000003        4.5890579075935971     
   26.400000000000002        72.000000000000000        4.5952188642789862     
   26.400000000000002        72.799999999999997        4.5990360312858698     
   26.400000000000002        73.600000000000009        4.6006380072593176     
   26.400000000000002        74.400000000000006        4.6021568641316080     
   26.400000000000002        75.200000000000003        4.6001975979545966     
   26.400000000000002        76.000000000000000        4.5963659581803009     
   26.400000000000002        76.800000000000011        4.5937223406760292     
   26.400000000000002        77.600000000000009        4.5897800970749962     
   26.400000000000002        78.400000000000006        4.5873664687460778     
   26.400000000000002        79.200000000000003        4.5832836598711593     
   26.400000000000002        80.000000000000000        4.5810563746756303     
   26.400000000000002        80.800000000000011        4.5793617433558280     
   26.400000000000002        81.600000000000009        4.5783560017170215     
   26.400000000000002        82.400000000000006        4.5787297830534781     
   26.400000000000002        83.200000000000003        4.5819388432368671     
   26.400000000000002        84.000000000000000        4.5860712432516042     
   26.400000000000002        84.800000000000011        4.5926155416504422     
   26.400000000000002        85.600000000000009        4.6017947221230804     
   26.400000000000002        86.400000000000006        4.6120874091966577     
   26.400000000000002        87.200000000000003        4.6238417810373580     
   26.400000000000002        88.000000000000000        4.6372075196529927     
   26.400000000000002        88.800000000000011        4.6481111455683157     
   26.400000000000002        89.600000000000009        4.6582765891116029     
   26.400000000000002        90.400000000000006        4.6662213077996819     
   26.400000000000002        91.200000000000003        4.6714962982982238     
   26.400000000000002        92.000000000000000        4.6722242271445218     
   26.400000000000002        92.800000000000011        4.6696558102356835     
   26.400000000000002        93.600000000000009        4.6629772982555551     
   26.400000000000002        94.400000000000006        4.6550788158586336     
   26.400000000000002        95.200000000000003        4.6445618473873935     
   26.400000000000002        96.000000000000000        4.6344922405017916     
   26.400000000000002        96.800000000000011        4.6227755093598137     
   26.400000000000002        97.600000000000009        4.6129453794757911     
   26.400000000000002        98.400000000000006        4.6038685322884074     
   26.400000000000002        99.200000000000003        4.5965228445444666     
   26.400000000000002        100.00000000000000        4.5933446591096736     
   26.400000000000002        100.80000000000001        4.5923557843004890     
   26.400000000000002        101.60000000000001        4.5924892089841398     
   26.400000000000002        102.40000000000001        4.5913677226264280     

   27.200000000000003       0.80000000000000004        4.5944898870190780     
   27.200000000000003        1.6000000000000001        4.5964642929112802     
   27.200000000000003        2.4000000000000004        4.5973465843364840     
   27.200000000000003        3.2000000000000002        4.5989872877883178     
   27.200000000000003        4.0000000000000000        4.6000035800484618     
   27.200000000000003        4.8000000000000007        4.6033847582005691     
   27.200000000000003        5.6000000000000005        4.6026499317015430     
   27.200000000000003        6.4000000000000004        4.6031294418892488     
   27.200000000000003        7.2000000000000002        4.6042354229398255     
   27.200000000000003        8.0000000000000000        4.6049627439310532     
   27.200000000000003        8.8000000000000007        4.6053382406722232     
   27.200000000000003        9.6000000000000014        4.6053426268756237     
   27.200000000000003        10.400000000000000        4.6048495538140708     
   27.200000000000003        11.200000000000001        4.6039071637286950     
   27.200000000000003        12.000000000000000        4.6023614861480251     
   27.200000000000003        12.800000000000001        4.6003823177967051     
   27.200000000000003        13.600000000000001        4.5982408855316841     
   27.200000000000003        14.400000000000000        4.5952969674038640     
   27.200000000000003        15.200000000000001        4.5925036510721640     
   27.200000000000003        16.000000000000000        4.5888801451393961     
   27.200000000000003        16.800000000000001        4.5850200958864118     
   27.200000000000003        17.600000000000001        4.5795021282086656     
   27.200000000000003        18.400000000000002        4.5763653043093502     
   27.200000000000003        19.200000000000003        4.5720174535189937     
   27.200000000000003        20.000000000000000        4.5680923212139843     
   27.200000000000003        20.800000000000001        4.5645089957219920     
   27.200000000000003        21.600000000000001        4.5611273805134571     
   27.200000000000003        22.400000000000002        4.5573660822600592     
   27.200000000000003        23.200000000000003        4.5569271759375898     
   27.200000000000003        24.000000000000000        4.5560401874142062     
   27.200000000000003        24.800000000000001        4.5553611108130498     
   27.200000000000003        25.600000000000001        4.5558366798686638     
   27.200000000000003        26.400000000000002        4.5575268996042615     
   27.200000000000003        27.200000000000003        4.5595318116099648     
   27.200000000000003        28.000000000000000        4.5610654716978853     
   27.200000000000003        28.800000000000001        4.5621298340051792     
   27.200000000000003        29.600000000000001        4.5651373494624456     
   27.200000000000003        30.400000000000002        4.5667194938037792     
   27.200000000000003        31.200000000000003        4.5692559956521945     
   27.200000000000003        32.000000000000000        4.5735425222829944     
   27.200000000000003        32.800000000000004        4.5783976633658243     
   27.200000000000003        33.600000000000001        4.5854974898764560     
   27.200000000000003        34.399999999999999        4.5954764916794746     
   27.200000000000003        35.200000000000003        4.6077995360481694     
   27.200000000000003        36.000000000000000        4.6222414041639155     
   27.200000000000003        36.800000000000004        4.6384490612844518     
   27.200000000000003        37.600000000000001        4.6547534000237345     
   27.200000000000003        38.400000000000006        4.6702610333090187     
   27.200000000000003        39.200000000000003        4.6838793211842660     
   27.200000000000003        40.000000000000000        4.6945333518120966     
   27.200000000000003        40.800000000000004        4.7016867915961997     
   27.200000000000003        41.600000000000001        4.7034045271380283     
   27.200000000000003        42.400000000000006        4.7022645513704049     
   27.200000000000003        43.200000000000003        4.6955698062041167     
   27.200000000000003        44.000000000000000        4.6847306507929032     
   27.200000000000003        44.800000000000004        4.6713035467427737     
   27.200000000000003        45.600000000000001        4.6552373735578021     
   27.200000000000003        46.400000000000006        4.6333128754707120     
   27.200000000000003        47.200000000000003        4.6175273123471294     
   27.200000000000003        48.000000000000000        4.5984480140387936     
   27.200000000000003        48.800000000000004        4.5803616929536490     
   27.200000000000003        49.600000000000001        4.5622451563905093     
   27.200000000000003        50.400000000000006        4.5480217118619457     
   27.200000000000003        51.200000000000003        4.5344300208644555     
   27.200000000000003        52.000000000000000        4.5229348515352337     
   27.200000000000003        52.800000000000004        4.5147216614343977     
   27.200000000000003        53.600000000000001        4.5098288697971665     
   27.200000000000003        54.400000000000006        4.5051202405935475     
   27.200000000000003        55.200000000000003        4.5037125377837635     
   27.200000000000003        56.000000000000000        4.5033505002208569     
   27.200000000000003        56.800000000000004        4.5036642195263639     
   27.200000000000003        57.600000000000001        4.5038943559482512     
   27.200000000000003        58.400000000000006        4.5032563594773416     
   27.200000000000003        59.200000000000003        4.5044919128450394     
   27.200000000000003        60.000000000000000        4.5039271522196129     
   27.200000000000003        60.800000000000004        4.5041497862165452     
   27.200000000000003        61.600000000000001        4.5040855803564384     
   27.200000000000003        62.400000000000006        4.5041497670410413     
   27.200000000000003        63.200000000000003        4.5051016520075429     
   27.200000000000003        64.000000000000000        4.5074547778819376     
   27.200000000000003        64.799999999999997        4.5109045689073355     
   27.200000000000003        65.600000000000009        4.5169922985660449     
   27.200000000000003        66.400000000000006        4.5234676316375024     
   27.200000000000003        67.200000000000003        4.5330220099219405     
   27.200000000000003        68.000000000000000        4.5440600921612129     
   27.200000000000003        68.799999999999997        4.5554234959411541     
   27.200000000000003        69.600000000000009        4.5655880344587985     
   27.200000000000003        70.400000000000006        4.5763082081326747     
   27.200000000000003        71.200000000000003        4.5824485435674784     
   27.200000000000003        72.000000000000000        4.5890837526091977     
   27.200000000000003        72.799999999999997        4.5928812780661339     
   27.200000000000003        73.600000000000009        4.5951160270659628     
   27.200000000000003        74.400000000000006        4.5945147386239160     
   27.200000000000003        75.200000000000003        4.5930431101187468     
   27.200000000000003        76.000000000000000        4.5906980556185921     
   27.200000000000003        76.800000000000011        4.5874659309815842     
   27.200000000000003        77.600000000000009        4.5842584444880821     
   27.200000000000003        78.400000000000006        4.5806031291792131     
   27.200000000000003        79.200000000000003        4.5789237040270949     
   27.200000000000003        80.000000000000000        4.5752313125186133     
   27.200000000000003        80.800000000000011        4.5735674072014518     
   27.200000000000003        81.600000000000009        4.5728649607001612     
   27.200000000000003        82.400000000000006        4.5735697661903298     
   27.200000000000003        83.200000000000003        4.5757327010626954     
   27.200000000000003        84.000000000000000        4.5787238123359959     
   27.200000000000003        84.800000000000011        4.5840146393198378     
   27.200000000000003        85.600000000000009        4.5912309356567471     
   27.200000000000003        86.400000000000006        4.5998217901021734     
   27.200000000000003        87.200000000000003        4.6093066679838879     
   27.200000000000003        88.000000000000000        4.6191415585206093     
   27.200000000000003        88.800000000000011        4.6254619418680685     
   27.200000000000003        89.600000000000009        4.6354503195260559     
   27.200000000000003        90.400000000000006        4.6415875238876829     
   27.200000000000003        91.200000000000003        4.6453739524706892     
   27.200000000000003        92.000000000000000        4.6463929564403816     
   27.200000000000003        92.800000000000011        4.6445051728906277     
   27.200000000000003        93.600000000000009        4.6385525455787375     
   27.200000000000003        94.400000000000006        4.6333165652135238     
   27.200000000000003        95.200000000000003        4.6262321319264048     
   27.200000000000003        96.000000000000000        4.6178728996774359     
   27.200000000000003        96.800000000000011        4.6100914635949168     
   27.200000000000003        97.600000000000009        4.6034490950640921     
   27.200000000000003        98.400000000000006        4.5980090694660669     
   27.200000000000003        99.200000000000003        4.5950495730908809     
   27.200000000000003        100.00000000000000        4.5920947419917004     
   27.200000000000003        100.80000000000001        4.5910843578982838     
   27.200000000000003        101.60000000000001        4.5917316305205009     
   27.200000000000003        102.40000000000001        4.5928007825164805     

   28.000000000000000       0.80000000000000004        4.5950537118740131     
   28.000000000000000        1.6000000000000001        4.5969322471153724     
   28.000000000000000        2.4000000000000004        4.5986587564506181     
   28.000000000000000        3.2000000000000002        4.5995791839539102     
   28.000000000000000        4.0000000000000000        4.6005870052133133     
   28.000000000000000        4.8000000000000007        4.6019974740264127     
   28.000000000000000        5.6000000000000005        4.6031914872493749     
   28.000000000000000        6.4000000000000004        4.6048065855453313     
   28.000000000000000        7.2000000000000002        4.6040726256097200     
   28.000000000000000        8.0000000000000000        4.6052036427649483     
   28.000000000000000        8.8000000000000007        4.6058458247101264     
   28.000000000000000        9.6000000000000014        4.6060381381864275     
   28.000000000000000        10.400000000000000        4.6061916414557604     
   28.000000000000000        11.200000000000001        4.6061530315981942     
   28.000000000000000        12.000000000000000        4.6048572225598585     
   28.000000000000000        12.800000000000001        4.6064759845754413     
   28.000000000000000        13.600000000000001        4.6035720951085670     
   28.000000000000000        14.400000000000000        4.6020995347243181     
   28.000000000000000        15.200000000000001        4.5987475005591589     
   28.000000000000000        16.000000000000000        4.5968290094974886     
   28.000000000000000        16.800000000000001        4.5934312893932105     
   28.000000000000000        17.600000000000001        4.5892885066815348     
   28.000000000000000        18.400000000000002        4.5830853648138223     
   28.000000000000000        19.200000000000003        4.5798295148852857     
   28.000000000000000        20.000000000000000        4.5746973777187119     
   28.000000000000000        20.800000000000001        4.5704445875339914     
   28.000000000000000        21.600000000000001        4.5655270724897914     
   28.000000000000000        22.400000000000002        4.5616600017961870     
   28.000000000000000        23.200000000000003        4.5569854893321233     
   28.000000000000000        24.000000000000000        4.5547293038687986     
   28.000000000000000        24.800000000000001        4.5536549883419895     
   28.000000000000000        25.600000000000001        4.5518401561444319     
   28.000000000000000        26.400000000000002        4.5510649525338929     
   28.000000000000000        27.200000000000003        4.5532984550498181     
   28.000000000000000        28.000000000000000        4.5527461364212076     
   28.000000000000000        28.800000000000001        4.5528154941705701     
   28.000000000000000        29.600000000000001        4.5542090996385758     
   28.000000000000000        30.400000000000002        4.5569731033575325     
   28.000000000000000        31.200000000000003        4.5602560853853378     
   28.000000000000000        32.000000000000000        4.5648772525046537     
   28.000000000000000        32.800000000000004        4.5717131537022659     
   28.000000000000000        33.600000000000001        4.5832456429617956     
   28.000000000000000        34.399999999999999        4.5959305753622761     
   28.000000000000000        35.200000000000003        4.6123334107442204     
   28.000000000000000        36.000000000000000        4.6314528997534845     
   28.000000000000000        36.800000000000004        4.6524834109234661     
   28.000000000000000        37.600000000000001        4.6745817020609426     
   28.000000000000000        38.400000000000006        4.6921557671402860     
   28.000000000000000        39.200000000000003        4.7119801618985697     
   28.000000000000000        40.000000000000000        4.7261549480612386     
   28.000000000000000        40.800000000000004        4.7354514736304001     
   28.000000000000000        41.600000000000001        4.7385539246221082     
   28.000000000000000        42.400000000000006        4.7360835588582599     
   28.000000000000000        43.200000000000003        4.7286196025033007     
   28.000000000000000        44.000000000000000        4.7144932160312560     
   28.000000000000000        44.800000000000004        4.6973500595284809     
   28.000000000000000        45.600000000000001        4.6768663621360025     
   28.000000000000000        46.400000000000006        4.6542085112614417     
   28.000000000000000        47.200000000000003        4.6316223452342413     
   28.000000000000000        48.000000000000000        4.6086213505650671     
   28.000000000000000        48.800000000000004        4.5863222609473739     
   28.000000000000000        49.600000000000001        4.5675587794077401     
   28.000000000000000        50.400000000000006        4.5501453582858078     
   28.000000000000000        51.200000000000003        4.5359826785551256     
   28.000000000000000        52.000000000000000        4.5233914680954079     
   28.000000000000000        52.800000000000004        4.5138899135531076     
   28.000000000000000        53.600000000000001        4.5078582805509084     
   28.000000000000000        54.400000000000006        4.5041800721737353     
   28.000000000000000        55.200000000000003        4.5035323159006637     
   28.000000000000000        56.000000000000000        4.5039918673255706     
   28.000000000000000        56.800000000000004        4.5030785819841803     
   28.000000000000000        57.600000000000001        4.5042836915295084     
   28.000000000000000        58.400000000000006        4.5043890933101158     
   28.000000000000000        59.200000000000003        4.5050511378223685     
   28.000000000000000        60.000000000000000        4.5044313146463288     
   28.000000000000000        60.800000000000004        4.5046868072331883     
   28.000000000000000        61.600000000000001        4.5046344732386219     
   28.000000000000000        62.400000000000006        4.5038241782119472     
   28.000000000000000        63.200000000000003        4.5046503697284770     
   28.000000000000000        64.000000000000000        4.5059844318379279     
   28.000000000000000        64.799999999999997        4.5091900473517184     
   28.000000000000000        65.600000000000009        4.5129231412658655     
   28.000000000000000        66.400000000000006        4.5203052048938872     
   28.000000000000000        67.200000000000003        4.5291079724788936     
   28.000000000000000        68.000000000000000        4.5390492281333001     
   28.000000000000000        68.799999999999997        4.5482551007978875     
   28.000000000000000        69.600000000000009        4.5589004210648936     
   28.000000000000000        70.400000000000006        4.5675860389091181     
   28.000000000000000        71.200000000000003        4.5780034989794274     
   28.000000000000000        72.000000000000000        4.5818414849241327     
   28.000000000000000        72.799999999999997        4.5857227303230381     
   28.000000000000000        73.600000000000009        4.5873159804361272     
   28.000000000000000        74.400000000000006        4.5868690163357391     
   28.000000000000000        75.200000000000003        4.5868010353803452     
   28.000000000000000        76.000000000000000        4.5825610241160692     
   28.000000000000000        76.800000000000011        4.5790663318678089     
   28.000000000000000        77.600000000000009        4.5754716782193974     
   28.000000000000000        78.400000000000006        4.5730684669290289     
   28.000000000000000        79.200000000000003        4.5682294087840836     
   28.000000000000000        80.000000000000000        4.5671704515185647     
   28.000000000000000        80.800000000000011        4.5656908770038012     
   28.000000000000000        81.600000000000009        4.5652780442369476     
   28.000000000000000        82.400000000000006        4.5660553282877503     
   28.000000000000000        83.200000000000003        4.5675611779883125     
   28.000000000000000        84.000000000000000        4.5704705975979607     
   28.000000000000000        84.800000000000011        4.5750620378410227     
   28.000000000000000        85.600000000000009        4.5811757566862097     
   28.000000000000000        86.400000000000006        4.5885042644168275     
   28.000000000000000        87.200000000000003        4.5961770081996516     
   28.000000000000000        88.000000000000000        4.6038932204423269     
   28.000000000000000        88.800000000000011        4.6111152643186362     
   28.000000000000000        89.600000000000009        4.6188955962921883     
   28.000000000000000        90.400000000000006        4.6220234599414782     
   28.000000000000000        91.200000000000003        4.6243136661558966     
   28.000000000000000        92.000000000000000        4.6259754312116792     
   28.000000000000000        92.800000000000011        4.6248137667052385     
   28.000000000000000        93.600000000000009        4.6229740966422863     
   28.000000000000000        94.400000000000006        4.6177562417281033     
   28.000000000000000        95.200000000000003        4.6115359487515857     
   28.000000000000000        96.000000000000000        4.6065432433902096     
   28.000000000000000        96.800000000000011        4.6009969783605120     
   28.000000000000000        97.600000000000009        4.5971371372346530     
   28.000000000000000        98.400000000000006        4.5938118782805857     
   28.000000000000000        99.200000000000003        4.5916996415443929     
   28.000000000000000        100.00000000000000        4.5906814106034775     
   28.000000000000000        100.80000000000001        4.5910668173283344     
   28.000000000000000        101.60000000000001        4.5925586150960083     
   28.000000000000000        102.40000000000001        4.5939673639456622     

   28.800000000000001       0.80000000000000004        4.5968473813909503     
   28.800000000000001        1.6000000000000001        4.5989318924473528     
   28.800000000000001        2.4000000000000004        4.5996125714695539     
   28.800000000000001        3.2000000000000002        4.6001318232773558     
   28.800000000000001        4.0000000000000000        4.6030359189668042     
   28.800000000000001        4.8000000000000007        4.6028868208365559     
   28.800000000000001        5.6000000000000005        4.6032531450889387     
   28.800000000000001        6.4000000000000004        4.6028417703406044     
   28.800000000000001        7.2000000000000002        4.6039189075681328     
   28.800000000000001        8.0000000000000000        4.6053439418784272     
   28.800000000000001        8.8000000000000007        4.6065783262537936     
   28.800000000000001        9.6000000000000014        4.6061564491429685     
   28.800000000000001        10.400000000000000        4.6068005228507118     
   28.800000000000001        11.200000000000001        4.6073827565902263     
   28.800000000000001        12.000000000000000        4.6075259451079127     
   28.800000000000001        12.800000000000001        4.6070795915350029     
   28.800000000000001        13.600000000000001        4.6075480520508121     
   28.800000000000001        14.400000000000000        4.6065521423309024     
   28.800000000000001        15.200000000000001        4.6042965261311233     
   28.800000000000001        16.000000000000000        4.6027160376408398     
   28.800000000000001        16.800000000000001        4.5991289113199230     
   28.800000000000001        17.600000000000001        4.5950383887228865     
   28.800000000000001        18.400000000000002        4.5909281095668799     
   28.800000000000001        19.200000000000003        4.5851680031765669     
   28.800000000000001        20.000000000000000        4.5792297893806229     
   28.800000000000001        20.800000000000001        4.5731188795550501     
   28.800000000000001        21.600000000000001        4.5676735268991617     
   28.800000000000001        22.400000000000002        4.5615659862759896     
   28.800000000000001        23.200000000000003        4.5570439814695645     
   28.800000000000001        24.000000000000000        4.5526724931362095     
   28.800000000000001        24.800000000000001        4.5496014477747835     
   28.800000000000001        25.600000000000001        4.5469519821204454     
   28.800000000000001        26.400000000000002        4.5448984987047316     
   28.800000000000001        27.200000000000003        4.5437566444786448     
   28.800000000000001        28.000000000000000        4.5421175127198437     
   28.800000000000001        28.800000000000001        4.5432225524790946     
   28.800000000000001        29.600000000000001        4.5439780388145889     
   28.800000000000001        30.400000000000002        4.5443483143038073     
   28.800000000000001        31.200000000000003        4.5489260214192244     
   28.800000000000001        32.000000000000000        4.5546977157694402     
   28.800000000000001        32.800000000000004        4.5645443778595309     
   28.800000000000001        33.600000000000001        4.5780606864953377     
   28.800000000000001        34.399999999999999        4.5955095893934992     
   28.800000000000001        35.200000000000003        4.6166021372446195     
   28.800000000000001        36.000000000000000        4.6408661536872904     
   28.800000000000001        36.800000000000004        4.6655904113258275     
   28.800000000000001        37.600000000000001        4.6942069789414402     
   28.800000000000001        38.400000000000006        4.7194085561542272     
   28.800000000000001        39.200000000000003        4.7408664875755555     
   28.800000000000001        40.000000000000000        4.7595809518994061     
   28.800000000000001        40.800000000000004        4.7708289618599391     
   28.800000000000001        41.600000000000001        4.7741087355400023     
   28.800000000000001        42.400000000000006        4.7714057996537669     
   28.800000000000001        43.200000000000003        4.7606838492040389     
   28.800000000000001        44.000000000000000        4.7447218473081660     
   28.800000000000001        44.800000000000004        4.7241046871269612     
   28.800000000000001        45.600000000000001        4.6993342676390348     
   28.800000000000001        46.400000000000006        4.6734415333989396     
   28.800000000000001        47.200000000000003        4.6463540674810044     
   28.800000000000001        48.000000000000000        4.6199680674278474     
   28.800000000000001        48.800000000000004        4.5944755817027785     
   28.800000000000001        49.600000000000001        4.5721434491964148     
   28.800000000000001        50.400000000000006        4.5527913862782077     
   28.800000000000001        51.200000000000003        4.5369502548760332     
   28.800000000000001        52.000000000000000        4.5241159951816332     
   28.800000000000001        52.800000000000004        4.5157972455380246     
   28.800000000000001        53.600000000000001        4.5072911229387600     
   28.800000000000001        54.400000000000006        4.5050657114593458     
   28.800000000000001        55.200000000000003        4.5040368736194534     
   28.800000000000001        56.000000000000000        4.5032404395794492     
   28.800000000000001        56.800000000000004        4.5029568640354443     
   28.800000000000001        57.600000000000001        4.5035094672080289     
   28.800000000000001        58.400000000000006        4.5054848892928305     
   28.800000000000001        59.200000000000003        4.5055556839913553     
   28.800000000000001        60.000000000000000        4.5036254708853072     
   28.800000000000001        60.800000000000004        4.5050675634271418     
   28.800000000000001        61.600000000000001        4.5046155817832023     
   28.800000000000001        62.400000000000006        4.5040579851944829     
   28.800000000000001        63.200000000000003        4.5060088864413306     
   28.800000000000001        64.000000000000000        4.5060455857090389     
   28.800000000000001        64.799999999999997        4.5086977716850090     
   28.800000000000001        65.600000000000009        4.5119264191069224     
   28.800000000000001        66.400000000000006        4.5177212515426701     
   28.800000000000001        67.200000000000003        4.5245616793554975     
   28.800000000000001        68.000000000000000        4.5336246121639521     
   28.800000000000001        68.799999999999997        4.5431241597620700     
   28.800000000000001        69.600000000000009        4.5513593626755524     
   28.800000000000001        70.400000000000006        4.5600123604160343     
   28.800000000000001        71.200000000000003        4.5676836374663186     
   28.800000000000001        72.000000000000000        4.5728370374371758     
   28.800000000000001        72.799999999999997        4.5765482813488054     
   28.800000000000001        73.600000000000009        4.5776166222514032     
   28.800000000000001        74.400000000000006        4.5767608036791607     
   28.800000000000001        75.200000000000003        4.5758898399908672     
   28.800000000000001        76.000000000000000        4.5725917092349047     
   28.800000000000001        76.800000000000011        4.5686427501412661     
   28.800000000000001        77.600000000000009        4.5649441003455804     
   28.800000000000001        78.400000000000006        4.5614918466045138     
   28.800000000000001        79.200000000000003        4.5594770887296763     
   28.800000000000001        80.000000000000000        4.5574665323775427     
   28.800000000000001        80.800000000000011        4.5559707659724156     
   28.800000000000001        81.600000000000009        4.5563202909118701     
   28.800000000000001        82.400000000000006        4.5574483930289311     
   28.800000000000001        83.200000000000003        4.5584704587786247     
   28.800000000000001        84.000000000000000        4.5616345580638740     
   28.800000000000001        84.800000000000011        4.5660712938783234     
   28.800000000000001        85.600000000000009        4.5717335575477405     
   28.800000000000001        86.400000000000006        4.5781145697560968     
   28.800000000000001        87.200000000000003        4.5843628511488017     
   28.800000000000001        88.000000000000000        4.5912889006450399     
   28.800000000000001        88.800000000000011        4.5978225520463116     
   28.800000000000001        89.600000000000009        4.6032979317233425     
   28.800000000000001        90.400000000000006        4.6077197902696891     
   28.800000000000001        91.200000000000003        4.6101595678300917     
   28.800000000000001        92.000000000000000        4.6115036654658246     
   28.800000000000001        92.800000000000011        4.6108476184626639     
   28.800000000000001        93.600000000000009        4.6085564308527216     
   28.800000000000001        94.400000000000006        4.6051826821086745     
   28.800000000000001        95.200000000000003        4.6020806491416320     
   28.800000000000001        96.000000000000000        4.5986468083807921     
   28.800000000000001        96.800000000000011        4.5956039386976784     
   28.800000000000001        97.600000000000009        4.5931202651338214     
   28.800000000000001        98.400000000000006        4.5918810874301572     
   28.800000000000001        99.200000000000003        4.5911998915176486     
   28.800000000000001        100.00000000000000        4.5912082734914224     
   28.800000000000001        100.80000000000001        4.5942504376465427     
   28.800000000000001        101.60000000000001        4.5949213588147284     
   28.800000000000001        102.40000000000001        4.5952307671150452     

   29.600000000000001       0.80000000000000004        4.5963472325236605     
   29.600000000000001        1.6000000000000001        4.5997514808695703     
   29.600000000000001        2.4000000000000004        4.6013249245432730     
   29.600000000000001        3.2000000000000002        4.6013570563049804     
   29.600000000000001        4.0000000000000000        4.6025774763106906     
   29.600000000000001        4.8000000000000007        4.6035508780117684     
   29.600000000000001        5.6000000000000005        4.6036660317181957     
   29.600000000000001        6.4000000000000004        4.6034052809032522     
   29.600000000000001        7.2000000000000002        4.6038966707577362     
   29.600000000000001        8.0000000000000000        4.6052965602191174     
   29.600000000000001        8.8000000000000007        4.6058975166893728     
   29.600000000000001        9.6000000000000014        4.6057807764218595     
   29.600000000000001        10.400000000000000        4.6075038438813500     
   29.600000000000001        11.200000000000001        4.6070692538439388     
   29.600000000000001        12.000000000000000        4.6086327171917221     
   29.600000000000001        12.800000000000001        4.6076963513435167     
   29.600000000000001        13.600000000000001        4.6096313397624566     
   29.600000000000001        14.400000000000000        4.6089079762929259     
   29.600000000000001        15.200000000000001        4.6077299160384140     
   29.600000000000001        16.000000000000000        4.6068761616024894     
   29.600000000000001        16.800000000000001        4.6029113284642023     
   29.600000000000001        17.600000000000001        4.5988662904304771     
   29.600000000000001        18.400000000000002        4.5952427590048073     
   29.600000000000001        19.200000000000003        4.5877938908768030     
   29.600000000000001        20.000000000000000        4.5801328458914794     
   29.600000000000001        20.800000000000001        4.5743917653504580     
   29.600000000000001        21.600000000000001        4.5670401903136391     
   29.600000000000001        22.400000000000002        4.5602264459290938     
   29.600000000000001        23.200000000000003        4.5534096618298436     
   29.600000000000001        24.000000000000000        4.5473034183295438     
   29.600000000000001        24.800000000000001        4.5435733798887856     
   29.600000000000001        25.600000000000001        4.5382329699960859     
   29.600000000000001        26.400000000000002        4.5373441311212233     
   29.600000000000001        27.200000000000003        4.5343911548478957     
   29.600000000000001        28.000000000000000        4.5322164635788704     
   29.600000000000001        28.800000000000001        4.5332095262793102     
   29.600000000000001        29.600000000000001        4.5315237210027046     
   29.600000000000001        30.400000000000002        4.5343806379590958     
   29.600000000000001        31.200000000000003        4.5410796781259171     
   29.600000000000001        32.000000000000000        4.5466706489086066     
   29.600000000000001        32.800000000000004        4.5575362683641671     
   29.600000000000001        33.600000000000001        4.5736966347279120     
   29.600000000000001        34.399999999999999        4.5959281778472274     
   29.600000000000001        35.200000000000003        4.6203653834000908     
   29.600000000000001        36.000000000000000        4.6499328734966552     
   29.600000000000001        36.800000000000004        4.6811480238211018     
   29.600000000000001        37.600000000000001        4.7119657394662724     
   29.600000000000001        38.400000000000006        4.7426361119031366     
   29.600000000000001        39.200000000000003        4.7696020152451073     
   29.600000000000001        40.000000000000000        4.7899228396741993     
   29.600000000000001        40.800000000000004        4.8024379479384578     
   29.600000000000001        41.600000000000001        4.8078167291381853     
   29.600000000000001        42.400000000000006        4.8047411489667118     
   29.600000000000001        43.200000000000003        4.7926707410333336     
   29.600000000000001        44.000000000000000        4.7743009584285350     
   29.600000000000001        44.800000000000004        4.7500611168868874     
   29.600000000000001        45.600000000000001        4.7221460660302768     
   29.600000000000001        46.400000000000006        4.6918011271263467     
   29.600000000000001        47.200000000000003        4.6601968745684070     
   29.600000000000001        48.000000000000000        4.6314723742347503     
   29.600000000000001        48.800000000000004        4.6039350705112749     
   29.600000000000001        49.600000000000001        4.5795239325530694     
   29.600000000000001        50.400000000000006        4.5558098336653003     
   29.600000000000001        51.200000000000003        4.5396981265632297     
   29.600000000000001        52.000000000000000        4.5258290690322127     
   29.600000000000001        52.800000000000004        4.5144383252392979     
   29.600000000000001        53.600000000000001        4.5087854083060801     
   29.600000000000001        54.400000000000006        4.5053560162321800     
   29.600000000000001        55.200000000000003        4.5042474502174059     
   29.600000000000001        56.000000000000000        4.5036704689395730     
   29.600000000000001        56.800000000000004        4.5039691934997350     
   29.600000000000001        57.600000000000001        4.5048301832547946     
   29.600000000000001        58.400000000000006        4.5057571382012638     
   29.600000000000001        59.200000000000003        4.5054847964521629     
   29.600000000000001        60.000000000000000        4.5055911161691977     
   29.600000000000001        60.800000000000004        4.5060699264369930     
   29.600000000000001        61.600000000000001        4.5042972649051611     
   29.600000000000001        62.400000000000006        4.5051641938984401     
   29.600000000000001        63.200000000000003        4.5045908626665465     
   29.600000000000001        64.000000000000000        4.5055614296905526     
   29.600000000000001        64.799999999999997        4.5072947375886523     
   29.600000000000001        65.600000000000009        4.5104633828311220     
   29.600000000000001        66.400000000000006        4.5147291834170273     
   29.600000000000001        67.200000000000003        4.5197319058206089     
   29.600000000000001        68.000000000000000        4.5269965962513448     
   29.600000000000001        68.799999999999997        4.5363434869551655     
   29.600000000000001        69.600000000000009        4.5446303399471670     
   29.600000000000001        70.400000000000006        4.5521246040695260     
   29.600000000000001        71.200000000000003        4.5566400042524320     
   29.600000000000001        72.000000000000000        4.5627952042487818     
   29.600000000000001        72.799999999999997        4.5664273782872931     
   29.600000000000001        73.600000000000009        4.5666643162995424     
   29.600000000000001        74.400000000000006        4.5664348724251491     
   29.600000000000001        75.200000000000003        4.5649045120104814     
   29.600000000000001        76.000000000000000        4.5614715163621433     
   29.600000000000001        76.800000000000011        4.5577894485024526     
   29.600000000000001        77.600000000000009        4.5544005257642421     
   29.600000000000001        78.400000000000006        4.5507984005684845     
   29.600000000000001        79.200000000000003        4.5477672853191358     
   29.600000000000001        80.000000000000000        4.5465149296561886     
   29.600000000000001        80.800000000000011        4.5461702574348557     
   29.600000000000001        81.600000000000009        4.5470298899684050     
   29.600000000000001        82.400000000000006        4.5448199759872896     
   29.600000000000001        83.200000000000003        4.5507129552439736     
   29.600000000000001        84.000000000000000        4.5526509668130384     
   29.600000000000001        84.800000000000011        4.5571628246066567     
   29.600000000000001        85.600000000000009        4.5629270976013192     
   29.600000000000001        86.400000000000006        4.5688842644832581     
   29.600000000000001        87.200000000000003        4.5757515934332007     
   29.600000000000001        88.000000000000000        4.5823800832046127     
   29.600000000000001        88.800000000000011        4.5881839327792253     
   29.600000000000001        89.600000000000009        4.5936081863264224     
   29.600000000000001        90.400000000000006        4.5978593797795595     
   29.600000000000001        91.200000000000003        4.6011209658239736     
   29.600000000000001        92.000000000000000        4.6017577410271615     
   29.600000000000001        92.800000000000011        4.6018875110326922     
   29.600000000000001        93.600000000000009        4.5993429607107359     
   29.600000000000001        94.400000000000006        4.5978857288152861     
   29.600000000000001        95.200000000000003        4.5962057984495717     
   29.600000000000001        96.000000000000000        4.5949035720957072     
   29.600000000000001        96.800000000000011        4.5928702562657611     
   29.600000000000001        97.600000000000009        4.5915158619086736     
   29.600000000000001        98.400000000000006        4.5911586046673367     
   29.600000000000001        99.200000000000003        4.5914899915711231     
   29.600000000000001        100.00000000000000        4.5927383592286732     
   29.600000000000001        100.80000000000001        4.5936869413733117     
   29.600000000000001        101.60000000000001        4.5952859089220137     
   29.600000000000001        102.40000000000001        4.5971730426239024     

   30.400000000000002       0.80000000000000004        4.6003509975777126     
   30.400000000000002        1.6000000000000001        4.6012325916844841     
   30.400000000000002        2.4000000000000004        4.6019178910237954     
   30.400000000000002        3.2000000000000002        4.6037155805782142     
   30.400000000000002        4.0000000000000000        4.6031765265746181     
   30.400000000000002        4.8000000000000007        4.6039695271266403     
   30.400000000000002        5.6000000000000005        4.6041149253634206     
   30.400000000000002        6.4000000000000004        4.6034335669910371     
   30.400000000000002        7.2000000000000002        4.6046894338158522     
   30.400000000000002        8.0000000000000000        4.6041919529673763     
   30.400000000000002        8.8000000000000007        4.6046949807144371     
   30.400000000000002        9.6000000000000014        4.6054235057673596     
   30.400000000000002        10.400000000000000        4.6058078442898838     
   30.400000000000002        11.200000000000001        4.6057378855073319     
   30.400000000000002        12.000000000000000        4.6074365520607747     
   30.400000000000002        12.800000000000001        4.6094133650604459     
   30.400000000000002        13.600000000000001        4.6089358996577534     
   30.400000000000002        14.400000000000000        4.6095795079709418     
   30.400000000000002        15.200000000000001        4.6089154113512345     
   30.400000000000002        16.000000000000000        4.6066308542143650     
   30.400000000000002        16.800000000000001        4.6035552351971027     
   30.400000000000002        17.600000000000001        4.5973789029367405     
   30.400000000000002        18.400000000000002        4.5942436485367653     
   30.400000000000002        19.200000000000003        4.5880803836470712     
   30.400000000000002        20.000000000000000        4.5799635911179593     
   30.400000000000002        20.800000000000001        4.5703819368483387     
   30.400000000000002        21.600000000000001        4.5644317876972433     
   30.400000000000002        22.400000000000002        4.5561329196246536     
   30.400000000000002        23.200000000000003        4.5488444122654048     
   30.400000000000002        24.000000000000000        4.5415035608007548     
   30.400000000000002        24.800000000000001        4.5357363524947045     
   30.400000000000002        25.600000000000001        4.5310816193863896     
   30.400000000000002        26.400000000000002        4.5282100302512154     
   30.400000000000002        27.200000000000003        4.5253631282211586     
   30.400000000000002        28.000000000000000        4.5222910755288490     
   30.400000000000002        28.800000000000001        4.5218516846457870     
   30.400000000000002        29.600000000000001        4.5217582498995776     
   30.400000000000002        30.400000000000002        4.5245355373291432     
   30.400000000000002        31.200000000000003        4.5295572838659899     
   30.400000000000002        32.000000000000000        4.5364573014213034     
   30.400000000000002        32.800000000000004        4.5506753975683401     
   30.400000000000002        33.600000000000001        4.5691940269394147     
   30.400000000000002        34.399999999999999        4.5934050767644852     
   30.400000000000002        35.200000000000003        4.6225763672189562     
   30.400000000000002        36.000000000000000        4.6565062111882192     
   30.400000000000002        36.800000000000004        4.6934360192881446     
   30.400000000000002        37.600000000000001        4.7288045655321964     
   30.400000000000002        38.400000000000006        4.7630393533146824     
   30.400000000000002        39.200000000000003        4.7941557626094617     
   30.400000000000002        40.000000000000000        4.8169645045047673     
   30.400000000000002        40.800000000000004        4.8316419537806752     
   30.400000000000002        41.600000000000001        4.8374056997518871     
   30.400000000000002        42.400000000000006        4.8339474815940413     
   30.400000000000002        43.200000000000003        4.8214177902953086     
   30.400000000000002        44.000000000000000        4.8006050781270941     
   30.400000000000002        44.800000000000004        4.7737505593431573     
   30.400000000000002        45.600000000000001        4.7428088405757816     
   30.400000000000002        46.400000000000006        4.7102192470087036     
   30.400000000000002        47.200000000000003        4.6753777302547501     
   30.400000000000002        48.000000000000000        4.6430991086881672     
   30.400000000000002        48.800000000000004        4.6129912200202980     
   30.400000000000002        49.600000000000001        4.5857326457096654     
   30.400000000000002        50.400000000000006        4.5611452422263579     
   30.400000000000002        51.200000000000003        4.5436811353197237     
   30.400000000000002        52.000000000000000        4.5285654370266188     
   30.400000000000002        52.800000000000004        4.5175933977754248     
   30.400000000000002        53.600000000000001        4.5104396944222378     
   30.400000000000002        54.400000000000006        4.5065863626285063     
   30.400000000000002        55.200000000000003        4.5043768501706412     
   30.400000000000002        56.000000000000000        4.5049703546663915     
   30.400000000000002        56.800000000000004        4.5047308421729664     
   30.400000000000002        57.600000000000001        4.5038853597219681     
   30.400000000000002        58.400000000000006        4.5059137670992406     
   30.400000000000002        59.200000000000003        4.5060016350391745     
   30.400000000000002        60.000000000000000        4.5059046543141683     
   30.400000000000002        60.800000000000004        4.5051590789224898     
   30.400000000000002        61.600000000000001        4.5045938542501816     
   30.400000000000002        62.400000000000006        4.5048170086363735     
   30.400000000000002        63.200000000000003        4.5052113390988016     
   30.400000000000002        64.000000000000000        4.5056664838262694     
   30.400000000000002        64.799999999999997        4.5068743239048512     
   30.400000000000002        65.600000000000009        4.5083700388311234     
   30.400000000000002        66.400000000000006        4.5118413477082786     
   30.400000000000002        67.200000000000003        4.5171786808943351     
   30.400000000000002        68.000000000000000        4.5218413490404865     
   30.400000000000002        68.799999999999997        4.5294252677160891     
   30.400000000000002        69.600000000000009        4.5353867614240029     
   30.400000000000002        70.400000000000006        4.5428136760364612     
   30.400000000000002        71.200000000000003        4.5481515222071138     
   30.400000000000002        72.000000000000000        4.5511445040718490     
   30.400000000000002        72.799999999999997        4.5545634003286297     
   30.400000000000002        73.600000000000009        4.5554147660723343     
   30.400000000000002        74.400000000000006        4.5539113694267375     
   30.400000000000002        75.200000000000003        4.5509855795204013     
   30.400000000000002        76.000000000000000        4.5487559985189598     
   30.400000000000002        76.800000000000011        4.5454612627029052     
   30.400000000000002        77.600000000000009        4.5422900552592580     
   30.400000000000002        78.400000000000006        4.5380275899364770     
   30.400000000000002        79.200000000000003        4.5367698293697947     
   30.400000000000002        80.000000000000000        4.5349918072732294     
   30.400000000000002        80.800000000000011        4.5349720725112661     
   30.400000000000002        81.600000000000009        4.5360279431217085     
   30.400000000000002        82.400000000000006        4.5380832531258939     
   30.400000000000002        83.200000000000003        4.5397730075830367     
   30.400000000000002        84.000000000000000        4.5438674846418117     
   30.400000000000002        84.800000000000011        4.5486418501708430     
   30.400000000000002        85.600000000000009        4.5544822963946094     
   30.400000000000002        86.400000000000006        4.5610578940515802     
   30.400000000000002        87.200000000000003        4.5678222086766782     
   30.400000000000002        88.000000000000000        4.5744566727098235     
   30.400000000000002        88.800000000000011        4.5809748529714671     
   30.400000000000002        89.600000000000009        4.5867473132333423     
   30.400000000000002        90.400000000000006        4.5915234471575435     
   30.400000000000002        91.200000000000003        4.5946489346614801     
   30.400000000000002        92.000000000000000        4.5952183803355418     
   30.400000000000002        92.800000000000011        4.5981759183413473     
   30.400000000000002        93.600000000000009        4.5968251300674252     
   30.400000000000002        94.400000000000006        4.5955853121718935     
   30.400000000000002        95.200000000000003        4.5947029865015478     
   30.400000000000002        96.000000000000000        4.5921673717401834     
   30.400000000000002        96.800000000000011        4.5926059931780303     
   30.400000000000002        97.600000000000009        4.5919882707330304     
   30.400000000000002        98.400000000000006        4.5922963991371297     
   30.400000000000002        99.200000000000003        4.5924177436151474     
   30.400000000000002        100.00000000000000        4.5943505775934605     
   30.400000000000002        100.80000000000001        4.5956905608080980     
   30.400000000000002        101.60000000000001        4.5970346798118511     
   30.400000000000002        102.40000000000001        4.5989016854028257     

   31.200000000000003       0.80000000000000004        4.6017848446786207     
   31.200000000000003        1.6000000000000001        4.6022637674579236     
   31.200000000000003        2.4000000000000004        4.6030261656864155     
   31.200000000000003        3.2000000000000002        4.6035981315640626     
   31.200000000000003        4.0000000000000000        4.6031984775585135     
   31.200000000000003        4.8000000000000007        4.6033218514272738     
   31.200000000000003        5.6000000000000005        4.6021322332214005     
   31.200000000000003        6.4000000000000004        4.6033580238442999     
   31.200000000000003        7.2000000000000002        4.6034111198926704     
   31.200000000000003        8.0000000000000000        4.6024364905163813     
   31.200000000000003        8.8000000000000007        4.6018781049705808     
   31.200000000000003        9.6000000000000014        4.6025303663780397     
   31.200000000000003        10.400000000000000        4.6029003299084037     
   31.200000000000003        11.200000000000001        4.6026293973992702     
   31.200000000000003        12.000000000000000        4.6042497325845444     
   31.200000000000003        12.800000000000001        4.6054190011593024     
   31.200000000000003        13.600000000000001        4.6073534600718400     
   31.200000000000003        14.400000000000000        4.6069128938408506     
   31.200000000000003        15.200000000000001        4.6063105888285651     
   31.200000000000003        16.000000000000000        4.6039212065535988     
   31.200000000000003        16.800000000000001        4.6027191994654677     
   31.200000000000003        17.600000000000001        4.5967898961666753     
   31.200000000000003        18.400000000000002        4.5919531444321660     
   31.200000000000003        19.200000000000003        4.5848394281487916     
   31.200000000000003        20.000000000000000        4.5765972710760439     
   31.200000000000003        20.800000000000001        4.5688674937925118     
   31.200000000000003        21.600000000000001        4.5586536977494427     
   31.200000000000003        22.400000000000002        4.5500533515535313     
   31.200000000000003        23.200000000000003        4.5423432152648395     
   31.200000000000003        24.000000000000000        4.5359856721544167     
   31.200000000000003        24.800000000000001        4.5285723214455373     
   31.200000000000003        25.600000000000001        4.5275954344971883     
   31.200000000000003        26.400000000000002        4.5196845716686029     
   31.200000000000003        27.200000000000003        4.5167261126422034     
   31.200000000000003        28.000000000000000        4.5142162712043543     
   31.200000000000003        28.800000000000001        4.5129807003981401     
   31.200000000000003        29.600000000000001        4.5124744556808825     
   31.200000000000003        30.400000000000002        4.5148414632852401     
   31.200000000000003        31.200000000000003        4.5200371170133256     
   31.200000000000003        32.000000000000000        4.5290999428204071     
   31.200000000000003        32.800000000000004        4.5446287479515615     
   31.200000000000003        33.600000000000001        4.5647400679043715     
   31.200000000000003        34.399999999999999        4.5911616002990332     
   31.200000000000003        35.200000000000003        4.6229053378313347     
   31.200000000000003        36.000000000000000        4.6596823205602940     
   31.200000000000003        36.800000000000004        4.7002853091921066     
   31.200000000000003        37.600000000000001        4.7405005158244125     
   31.200000000000003        38.400000000000006        4.7784100536747083     
   31.200000000000003        39.200000000000003        4.8117540482086705     
   31.200000000000003        40.000000000000000        4.8377976442043762     
   31.200000000000003        40.800000000000004        4.8570301846685338     
   31.200000000000003        41.600000000000001        4.8625529583673188     
   31.200000000000003        42.400000000000006        4.8571561108241674     
   31.200000000000003        43.200000000000003        4.8437186032792754     
   31.200000000000003        44.000000000000000        4.8215396940959367     
   31.200000000000003        44.800000000000004        4.7929843889586605     
   31.200000000000003        45.600000000000001        4.7599128358601153     
   31.200000000000003        46.400000000000006        4.7233706550195453     
   31.200000000000003        47.200000000000003        4.6879556175743904     
   31.200000000000003        48.000000000000000        4.6521207289433013     
   31.200000000000003        48.800000000000004        4.6210863695310787     
   31.200000000000003        49.600000000000001        4.5923708110046615     
   31.200000000000003        50.400000000000006        4.5693045427071821     
   31.200000000000003        51.200000000000003        4.5487501064118154     
   31.200000000000003        52.000000000000000        4.5309803151786188     
   31.200000000000003        52.800000000000004        4.5211282766362917     
   31.200000000000003        53.600000000000001        4.5135555400711365     
   31.200000000000003        54.400000000000006        4.5083204490609941     
   31.200000000000003        55.200000000000003        4.5057266816242407     
   31.200000000000003        56.000000000000000        4.5049979968407934     
   31.200000000000003        56.800000000000004        4.5053470034108996     
   31.200000000000003        57.600000000000001        4.5054037904430322     
   31.200000000000003        58.400000000000006        4.5058237232636289     
   31.200000000000003        59.200000000000003        4.5056680202922017     
   31.200000000000003        60.000000000000000        4.5062952955716780     
   31.200000000000003        60.800000000000004        4.5054570017767821     
   31.200000000000003        61.600000000000001        4.5055657967277121     
   31.200000000000003        62.400000000000006        4.5051134257917482     
   31.200000000000003        63.200000000000003        4.5053330673549130     
   31.200000000000003        64.000000000000000        4.5054483987074763     
   31.200000000000003        64.799999999999997        4.5061939679724050     
   31.200000000000003        65.600000000000009        4.5079268379114508     
   31.200000000000003        66.400000000000006        4.5089067177073661     
   31.200000000000003        67.200000000000003        4.5127024193677112     
   31.200000000000003        68.000000000000000        4.5173261949924859     
   31.200000000000003        68.799999999999997        4.5236777851101335     
   31.200000000000003        69.600000000000009        4.5305949447470804     
   31.200000000000003        70.400000000000006        4.5347312171098402     
   31.200000000000003        71.200000000000003        4.5376369188605610     
   31.200000000000003        72.000000000000000        4.5423075192097695     
   31.200000000000003        72.799999999999997        4.5435071172753450     
   31.200000000000003        73.600000000000009        4.5432061353233530     
   31.200000000000003        74.400000000000006        4.5424170979013061     
   31.200000000000003        75.200000000000003        4.5401994476958496     
   31.200000000000003        76.000000000000000        4.5376071627941750     
   31.200000000000003        76.800000000000011        4.5340710263283936     
   31.200000000000003        77.600000000000009        4.5309749795601464     
   31.200000000000003        78.400000000000006        4.5281210021280502     
   31.200000000000003        79.200000000000003        4.5269451899672486     
   31.200000000000003        80.000000000000000        4.5251680559135101     
   31.200000000000003        80.800000000000011        4.5257620093125803     
   31.200000000000003        81.600000000000009        4.5265306036268314     
   31.200000000000003        82.400000000000006        4.5260666192076604     
   31.200000000000003        83.200000000000003        4.5315222069713910     
   31.200000000000003        84.000000000000000        4.5353161010356100     
   31.200000000000003        84.800000000000011        4.5412566275565158     
   31.200000000000003        85.600000000000009        4.5466841862976439     
   31.200000000000003        86.400000000000006        4.5545728532159089     
   31.200000000000003        87.200000000000003        4.5616317336920762     
   31.200000000000003        88.000000000000000        4.5688035966613754     
   31.200000000000003        88.800000000000011        4.5760091806576790     
   31.200000000000003        89.600000000000009        4.5824069791215347     
   31.200000000000003        90.400000000000006        4.5859082183328983     
   31.200000000000003        91.200000000000003        4.5912856682408227     
   31.200000000000003        92.000000000000000        4.5939136372665388     
   31.200000000000003        92.800000000000011        4.5957538536740774     
   31.200000000000003        93.600000000000009        4.5958214878295687     
   31.200000000000003        94.400000000000006        4.5949181866655753     
   31.200000000000003        95.200000000000003        4.5952638192428195     
   31.200000000000003        96.000000000000000        4.5942770322282662     
   31.200000000000003        96.800000000000011        4.5936752771828697     
   31.200000000000003        97.600000000000009        4.5935392809757438     
   31.200000000000003        98.400000000000006        4.5929754338698769     
   31.200000000000003        99.200000000000003        4.5945477402998955     
   31.200000000000003        100.00000000000000        4.5969325637697986     
   31.200000000000003        100.80000000000001        4.5970111402000686     
   31.200000000000003        101.60000000000001        4.5991861251252990     
   31.200000000000003        102.40000000000001        4.6002956888286377     

   32.000000000000000       0.80000000000000004        4.6027830472063265     
   32.000000000000000        1.6000000000000001        4.6043827184951658     
   32.000000000000000        2.4000000000000004        4.6040327321355585     
   32.000000000000000        3.2000000000000002        4.6035717730281753     
   32.000000000000000        4.0000000000000000        4.6032050005291882     
   32.000000000000000        4.8000000000000007        4.6032155376021970     
   32.000000000000000        5.6000000000000005        4.6025076594172001     
   32.000000000000000        6.4000000000000004        4.6020948297821560     
   32.000000000000000        7.2000000000000002        4.5998892198420265     
   32.000000000000000        8.0000000000000000        4.5997055844989827     
   32.000000000000000        8.8000000000000007        4.5983546370752695     
   32.000000000000000        9.6000000000000014        4.5979810646895825     
   32.000000000000000        10.400000000000000        4.5981666183795395     
   32.000000000000000        11.200000000000001        4.5985254199422325     
   32.000000000000000        12.000000000000000        4.5991179131663413     
   32.000000000000000        12.800000000000001        4.6005518993060051     
   32.000000000000000        13.600000000000001        4.6010440867862297     
   32.000000000000000        14.400000000000000        4.6020775011098838     
   32.000000000000000        15.200000000000001        4.6009675041208977     
   32.000000000000000        16.000000000000000        4.6005516269963938     
   32.000000000000000        16.800000000000001        4.5979412727398925     
   32.000000000000000        17.600000000000001        4.5937098499738873     
   32.000000000000000        18.400000000000002        4.5868981534874269     
   32.000000000000000        19.200000000000003        4.5794236682284666     
   32.000000000000000        20.000000000000000        4.5720026128385554     
   32.000000000000000        20.800000000000001        4.5623954776354667     
   32.000000000000000        21.600000000000001        4.5521916732753560     
   32.000000000000000        22.400000000000002        4.5429982177123271     
   32.000000000000000        23.200000000000003        4.5346383657257734     
   32.000000000000000        24.000000000000000        4.5277883345626062     
   32.000000000000000        24.800000000000001        4.5222963881870593     
   32.000000000000000        25.600000000000001        4.5172103609392451     
   32.000000000000000        26.400000000000002        4.5128730961776373     
   32.000000000000000        27.200000000000003        4.5094342458009971     
   32.000000000000000        28.000000000000000        4.5068476575674108     
   32.000000000000000        28.800000000000001        4.5044668502090390     
   32.000000000000000        29.600000000000001        4.5061202760431769     
   32.000000000000000        30.400000000000002        4.5078847246302081     
   32.000000000000000        31.200000000000003        4.5140744037121410     
   32.000000000000000        32.000000000000000        4.5228817808513151     
   32.000000000000000        32.800000000000004        4.5384349371797930     
   32.000000000000000        33.600000000000001        4.5591280485014254     
   32.000000000000000        34.399999999999999        4.5878425231453317     
   32.000000000000000        35.200000000000003        4.6217428077852301     
   32.000000000000000        36.000000000000000        4.6609267156505965     
   32.000000000000000        36.800000000000004        4.7031164082437371     
   32.000000000000000        37.600000000000001        4.7466432850714275     
   32.000000000000000        38.400000000000006        4.7868274824345551     
   32.000000000000000        39.200000000000003        4.8205141102633409     
   32.000000000000000        40.000000000000000        4.8514480421548267     
   32.000000000000000        40.800000000000004        4.8682179512542385     
   32.000000000000000        41.600000000000001        4.8770120658551708     
   32.000000000000000        42.400000000000006        4.8723146192685309     
   32.000000000000000        43.200000000000003        4.8585630086824150     
   32.000000000000000        44.000000000000000        4.8355216136400410     
   32.000000000000000        44.800000000000004        4.8057567238872210     
   32.000000000000000        45.600000000000001        4.7712930271894258     
   32.000000000000000        46.400000000000006        4.7324137285217738     
   32.000000000000000        47.200000000000003        4.6979550065611724     
   32.000000000000000        48.000000000000000        4.6608754823919911     
   32.000000000000000        48.800000000000004        4.6276132660923093     
   32.000000000000000        49.600000000000001        4.5986449348583553     
   32.000000000000000        50.400000000000006        4.5752514275906355     
   32.000000000000000        51.200000000000003        4.5516053662727503     
   32.000000000000000        52.000000000000000        4.5372807302231069     
   32.000000000000000        52.800000000000004        4.5253869119461001     
   32.000000000000000        53.600000000000001        4.5187775915292923     
   32.000000000000000        54.400000000000006        4.5108419086355243     
   32.000000000000000        55.200000000000003        4.5076574810387307     
   32.000000000000000        56.000000000000000        4.5062097650383315
[truncated: 894,528 more chars]
